# Supplementary material for: A statistically inferred microRNA network identifies breast cancer target miR-940 as an actin cytoskeleton regulator
Source: Sci Rep. 2015 Feb 12;5:8336. doi: 10.1038/srep08336 (PMC5389139; doi:10.1038/srep08336)
Supplement: Supplementary Information — Dataset 1 [file srep08336-s2.xls]

## Sheet: Legend
Supplementary Table I. Comparison between 3 different meet/min DIANA-microT graphs, a human interactome, a scale-free and a random graph. 1 as defined by Barabási-Albert model (barabasi.game in igraph package). 2 as defined by Erdos-Renyi model (erdos.renyi.game in igraph package)

## Sheet: Stable
	meet/min 0.5	Human Interactome	Scale-free graph1	Random graph2	meet/min 0.25	meet/min 0.75
connected nodes	551	2361	551	551	555	195
edge	2911	7182	2740	2911	119160	389
average degree	10.49	6.08	9.95	10.57	429.41	1.4
density	0.019	0	0.01	0.02	0.78	0.0025
diameter	5	16	8.07	5.01	2	3
path length	2.51	4.65	2.26	2.92	1.22	1.26
clustering coef.	0.1	0.1	0.05	0.02	0.83	0.85
betweenness cent.	0.35	0.01	0	0.01	0.0005	0.0001
degree cent.	0.71	0.01	0.2	0.02	0.22	0.037
