# Supplementary material for: A statistically inferred microRNA network identifies breast cancer target miR-940 as an actin cytoskeleton regulator
Source: Sci Rep. 2015 Feb 12;5:8336. doi: 10.1038/srep08336 (PMC5389139; doi:10.1038/srep08336)
Supplement: Supplementary Information — Dataset 2 [file srep08336-s3.xls]

## Sheet: Legend
Supplementary Table II. MiRNA assorted clubs compositions and target information.

## Sheet: Stable
Assorted club 1				Assorted club 2
Name	Degree	Hub rank	Targets	Name	Degree	Hub rank	Targets
miR-495	402	1	6,626	miR-940	219	4	5,848
miR-548c-3p	369	2	6,364	miR-661	84	6	5,094
miR-590-3p	332	3	6,468	miR-612	50	11	4,819
miR-186	119	5	5,285
miR-579	67	7	5,129
miR-513a-3p	63	8	4,795
miR-543	60	9	4,934
miR-944	53	10	4,722
