# Supplementary material for: A statistically inferred microRNA network identifies breast cancer target miR-940 as an actin cytoskeleton regulator
Source: Sci Rep. 2015 Feb 12;5:8336. doi: 10.1038/srep08336 (PMC5389139; doi:10.1038/srep08336)
Supplement: Supplementary Information — Dataset 3 [file srep08336-s4.xls]

## Sheet: Legends
Supplementary Table III. GO enrichment calculation for the assorted club 1 (only genes shared by 50% of the miRNAs, genes predicted by DIANA-microT v3). Are represented on each and every sheet, GO: the id of the ontology accession number. Term: the name of the ontology. Annotated: the number of annotated term considering the background genes used in the calculation. Significant: the number of gen…

## Sheet: Biological Process
GO.ID	Term	Annotated	Significant	Expected	classicFisher	BH.pVal
GO:2000112	regulation of cellular macromolecule biosynthetic process	2817	989	841.68	7.5e-12	3.08e-08
GO:0019219	regulation of nucleobase-containing compound metabolic process	3046	1058	910.11	2.1e-11	4.31e-08
GO:0031326	regulation of cellular biosynthetic process	2998	1040	895.76	5e-11	6.85e-08
GO:0010556	regulation of macromolecule biosynthetic process	2877	1000	859.61	8.5e-11	8.73e-08
GO:0051252	regulation of RNA metabolic process	2674	935	798.96	1.1e-10	9.04e-08
GO:0009889	regulation of biosynthetic process	3026	1045	904.13	1.5e-10	1.03e-07
GO:0051171	regulation of nitrogen compound metabolic process	3121	1074	932.52	1.9e-10	1.12e-07
GO:0006355	regulation of transcription, DNA-templated	2602	909	777.44	2.8e-10	1.44e-07
GO:0010468	regulation of gene expression	3004	1035	897.56	3.6e-10	1.64e-07
GO:2001141	regulation of RNA biosynthetic process	2618	912	782.23	5.1e-10	2.1e-07
GO:0006351	transcription, DNA-templated	2847	980	850.65	1.7e-09	6.35e-07
GO:0031323	regulation of cellular metabolic process	3967	1322	1185.29	9.2e-09	3.15e-06
GO:0034645	cellular macromolecule biosynthetic process	3685	1231	1101.03	2.4e-08	7.59e-06
GO:0009059	macromolecule biosynthetic process	3756	1251	1122.25	3.7e-08	1.09e-05
GO:0032774	RNA biosynthetic process	2909	984	869.17	9.5e-08	2.6e-05
GO:0019222	regulation of metabolic process	4375	1435	1307.2	1.4e-07	3.6e-05
GO:0060255	regulation of macromolecule metabolic process	3757	1245	1122.54	1.5e-07	3.63e-05
GO:0080090	regulation of primary metabolic process	3884	1283	1160.49	2e-07	4.57e-05
GO:0070647	protein modification by small protein conjugation or removal	612	240	182.86	2.8e-07	6.06e-05
GO:0044249	cellular biosynthetic process	4466	1453	1334.38	1.1e-06	0.000226
GO:0032446	protein modification by small protein conjugation	548	214	163.74	1.7e-06	0.000333
GO:0007399	nervous system development	1539	539	459.83	2e-06	0.000374
GO:0016567	protein ubiquitination	519	203	155.07	2.8e-06	0.0005
GO:0016197	endosomal transport	123	61	36.75	3.2e-06	0.000548
GO:0009058	biosynthetic process	4582	1477	1369.04	9.1e-06	0.0015
GO:0016070	RNA metabolic process	3496	1144	1044.56	1.1e-05	0.00174
GO:0006464	cellular protein modification process	2308	775	689.6	1.2e-05	0.00176
GO:0036211	protein modification process	2308	775	689.6	1.2e-05	0.00176
GO:0006139	nucleobase-containing compound metabolic process	4694	1508	1402.51	1.5e-05	0.00213
GO:0043412	macromolecule modification	2396	800	715.89	2.1e-05	0.00288
GO:0007167	enzyme linked receptor protein signaling pathway	784	286	234.25	2.5e-05	0.00331
GO:0048193	Golgi vesicle transport	163	73	48.7	3.7e-05	0.00475
GO:0010467	gene expression	4146	1335	1238.77	4.5e-05	0.0056
GO:0034641	cellular nitrogen compound metabolic process	4963	1581	1482.88	6.4e-05	0.00773
GO:0040012	regulation of locomotion	396	153	118.32	9.6e-05	0.0113
GO:0048468	cell development	1276	440	381.25	0.0001	0.0114
GO:0035556	intracellular signal transduction	1716	579	512.72	0.00011	0.0119
GO:0051270	regulation of cellular component movement	394	152	117.72	0.00011	0.0119
GO:0044257	cellular protein catabolic process	374	145	111.75	0.00012	0.0126
GO:0000902	cell morphogenesis	843	300	251.88	0.00013	0.013
GO:0090304	nucleic acid metabolic process	3980	1278	1189.17	0.00013	0.013
GO:0030030	cell projection organization	822	293	245.6	0.00014	0.0134
GO:2000145	regulation of cell motility	372	144	111.15	0.00014	0.0134
GO:0019941	modification-dependent protein catabolic process	346	135	103.38	0.00015	0.0137
GO:0043632	modification-dependent macromolecule catabolic process	349	136	104.28	0.00015	0.0137
GO:0016477	cell migration	744	267	222.3	0.00016	0.0143
GO:0022008	neurogenesis	1010	353	301.78	0.00017	0.0149
GO:0007416	synapse assembly	61	32	18.23	0.00018	0.0151
GO:0032990	cell part morphogenesis	623	227	186.14	0.00018	0.0151
GO:0051603	proteolysis involved in cellular protein catabolic process	360	139	107.56	0.0002	0.0164
GO:0070936	protein K48-linked ubiquitination	35	21	10.46	0.00021	0.0166
GO:0071842	NA	2942	957	879.03	0.00021	0.0166
GO:0006511	ubiquitin-dependent protein catabolic process	340	132	101.59	0.00022	0.0167
GO:0016192	vesicle-mediated transport	858	303	256.36	0.00022	0.0167
GO:0006607	NLS-bearing protein import into nucleus	14	11	4.18	0.00023	0.0172
GO:0016043	cellular component organization	3655	1175	1092.07	0.00024	0.0173
GO:0048699	generation of neurons	952	333	284.45	0.00024	0.0173
GO:0030334	regulation of cell migration	353	136	105.47	0.00026	0.0181
GO:0048858	cell projection morphogenesis	611	222	182.56	0.00026	0.0181
GO:0007169	transmembrane receptor protein tyrosine kinase signaling pathway	581	212	173.6	0.00027	0.0182
GO:0042787	protein ubiquitination involved in ubiquitin-dependent protein catabolic process	57	30	17.03	0.00027	0.0182
GO:0032989	cellular component morphogenesis	892	313	266.52	0.00029	0.0192
GO:0045664	regulation of neuron differentiation	279	110	83.36	0.00036	0.0234
GO:0030182	neuron differentiation	876	307	261.74	0.00037	0.0234
GO:0042147	retrograde transport, endosome to Golgi	27	17	8.07	0.00037	0.0234
GO:0008104	protein localization	1399	473	418	0.00042	0.0261
GO:0030163	protein catabolic process	464	172	138.64	0.00043	0.0264
GO:0032386	regulation of intracellular transport	177	74	52.89	0.00045	0.0272
GO:0030111	regulation of Wnt signaling pathway	163	69	48.7	0.00046	0.0274
GO:0031175	neuron projection development	624	224	186.44	0.00053	0.0311
GO:0035295	tube development	373	141	111.45	0.00054	0.0313
GO:0009653	anatomical structure morphogenesis	1827	606	545.88	0.00056	0.0318
GO:0048812	neuron projection morphogenesis	530	193	158.36	0.00057	0.0318
GO:0032879	regulation of localization	1179	402	352.27	0.00058	0.0318
GO:0048666	neuron development	714	253	213.33	0.00058	0.0318
GO:0046907	intracellular transport	1013	349	302.67	0.0006	0.0324
GO:0033036	macromolecule localization	1643	548	490.91	0.00061	0.0326
GO:0034204	lipid translocation	13	10	3.88	0.00063	0.0328
GO:0045332	phospholipid translocation	13	10	3.88	0.00063	0.0328
GO:0000904	cell morphogenesis involved in differentiation	626	224	187.04	0.00065	0.0334
GO:0021987	cerebral cortex development	57	29	17.03	0.0007	0.0351
GO:0060284	regulation of cell development	426	158	127.28	0.0007	0.0351
GO:0044262	cellular carbohydrate metabolic process	185	76	55.28	0.00071	0.0351
GO:0070727	cellular macromolecule localization	831	290	248.29	0.00072	0.0352
GO:0090090	negative regulation of canonical Wnt signaling pathway	70	34	20.92	0.00075	0.0363
GO:0046323	glucose import	40	22	11.95	0.00079	0.0377
GO:0048667	cell morphogenesis involved in neuron differentiation	521	189	155.67	0.0008	0.0378
GO:0034613	cellular protein localization	827	288	247.1	0.00086	0.0397
GO:0046777	protein autophosphorylation	169	70	50.5	0.00087	0.0397
GO:0010628	positive regulation of gene expression	949	327	283.55	0.00088	0.0397
GO:0032388	positive regulation of intracellular transport	81	38	24.2	0.00088	0.0397
GO:0046326	positive regulation of glucose import	24	15	7.17	0.00093	0.0415
GO:0045893	positive regulation of transcription, DNA-templated	875	303	261.44	0.00096	0.0419
GO:0007264	small GTPase mediated signal transduction	575	206	171.8	0.00098	0.0419
GO:0007507	heart development	330	125	98.6	0.00098	0.0419
GO:0045935	positive regulation of nucleobase-containing compound metabolic process	1026	351	306.56	0.001	0.0419
GO:0021537	telencephalon development	136	58	40.64	0.00101	0.0419
GO:0048870	cell motility	804	280	240.23	0.00101	0.0419
GO:0051674	localization of cell	804	280	240.23	0.00101	0.0419
GO:0006888	ER to Golgi vesicle-mediated transport	53	27	15.84	0.00103	0.0419
GO:0072358	cardiovascular system development	674	238	201.38	0.00104	0.0419
GO:0072359	circulatory system development	674	238	201.38	0.00104	0.0419
GO:0001822	kidney development	179	73	53.48	0.00114	0.0454
GO:0046324	regulation of glucose import	36	20	10.76	0.00115	0.0454
GO:0016574	histone ubiquitination	29	17	8.66	0.0012	0.047
GO:0016568	chromatin modification	410	151	122.5	0.00127	0.0492
GO:0050767	regulation of neurogenesis	341	128	101.89	0.00128	0.0492
GO:0001654	eye development	229	90	68.42	0.00133	0.0506
GO:0097035	regulation of membrane lipid distribution	18	12	5.38	0.00136	0.0513
GO:0048732	gland development	241	94	72.01	0.0014	0.0523
GO:0048869	cellular developmental process	2496	808	745.77	0.00142	0.0526
GO:0071841	NA	3035	973	906.82	0.00154	0.0565
GO:0031954	positive regulation of protein autophosphorylation	12	9	3.59	0.00163	0.0591
GO:0022612	gland morphogenesis	94	42	28.09	0.00164	0.0591
GO:0050808	synapse organization	105	46	31.37	0.00166	0.0593
GO:0072001	renal system development	187	75	55.87	0.0017	0.0602
GO:0071840	cellular component organization or biogenesis	3762	1194	1124.04	0.00174	0.0611
GO:0044087	regulation of cellular component biogenesis	287	109	85.75	0.0018	0.0625
GO:0016050	vesicle organization	89	40	26.59	0.00182	0.0625
GO:0051173	positive regulation of nitrogen compound metabolic process	1047	355	312.83	0.00183	0.0625
GO:0032880	regulation of protein localization	305	115	91.13	0.00184	0.0625
GO:0023051	regulation of signaling	1778	584	531.24	0.00191	0.0643
GO:0023052	signaling	4226	1334	1262.68	0.00196	0.0648
GO:0031952	regulation of protein autophosphorylation	23	14	6.87	0.00198	0.0648
GO:0035195	gene silencing by miRNA	23	14	6.87	0.00198	0.0648
GO:0051179	localization	3782	1199	1130.01	0.00201	0.0648
GO:0016055	Wnt signaling pathway	273	104	81.57	0.00202	0.0648
GO:0031344	regulation of cell projection organization	220	86	65.73	0.00202	0.0648
GO:0030154	cell differentiation	2348	760	701.55	0.00206	0.0656
GO:0007411	axon guidance	333	124	99.5	0.00211	0.0667
GO:0007154	cell communication	4338	1367	1296.14	0.00221	0.0693
GO:0009966	regulation of signal transduction	1553	513	464.02	0.00224	0.0695
GO:0006996	organelle organization	1897	620	566.8	0.00225	0.0695
GO:0010557	positive regulation of macromolecule biosynthetic process	1006	341	300.58	0.00229	0.0702
GO:0060828	regulation of canonical Wnt signaling pathway	112	48	33.46	0.00232	0.0706
GO:0031123	RNA 3'-end processing	90	40	26.89	0.00235	0.071
GO:0051301	cell division	437	158	130.57	0.0024	0.072
GO:0001655	urogenital system development	230	89	68.72	0.00242	0.0721
GO:0045892	negative regulation of transcription, DNA-templated	703	244	210.05	0.00255	0.0751
GO:0051253	negative regulation of RNA metabolic process	728	252	217.52	0.00256	0.0751
GO:0032502	developmental process	3958	1250	1182.6	0.00277	0.0807
GO:0030178	negative regulation of Wnt signaling pathway	99	43	29.58	0.00282	0.0816
GO:0048729	tissue morphogenesis	393	143	117.42	0.00286	0.0822
GO:0010828	positive regulation of glucose transport	26	15	7.77	0.00289	0.0822
GO:2000113	negative regulation of cellular macromolecule biosynthetic process	789	271	235.74	0.0029	0.0822
GO:0051960	regulation of nervous system development	375	137	112.05	0.00293	0.0822
GO:0051172	negative regulation of nitrogen compound metabolic process	808	277	241.42	0.00294	0.0822
GO:0007409	axonogenesis	479	171	143.12	0.00301	0.0822
GO:0007417	central nervous system development	590	207	176.28	0.00301	0.0822
GO:0016337	single organismal cell-cell adhesion	336	124	100.39	0.00303	0.0822
GO:0045934	negative regulation of nucleobase-containing compound metabolic process	799	274	238.73	0.00303	0.0822
GO:0051130	positive regulation of cellular component organization	421	152	125.79	0.00305	0.0822
GO:0008543	fibroblast growth factor receptor signaling pathway	133	55	39.74	0.00306	0.0822
GO:0006357	regulation of transcription from RNA polymerase II promoter	1004	339	299.98	0.00308	0.0822
GO:0000910	cytokinesis	94	41	28.09	0.00318	0.0843
GO:0022029	telencephalon cell migration	31	17	9.26	0.00321	0.0846
GO:0090316	positive regulation of intracellular protein transport	75	34	22.41	0.00326	0.0853
GO:0048523	negative regulation of cellular process	2544	817	760.12	0.00338	0.0879
GO:0051254	positive regulation of RNA metabolic process	924	313	276.08	0.00357	0.0923
GO:0031327	negative regulation of cellular biosynthetic process	858	292	256.36	0.00363	0.0932
GO:0007173	epidermal growth factor receptor signaling pathway	160	64	47.81	0.00382	0.0969
GO:0038127	ERBB signaling pathway	160	64	47.81	0.00382	0.0969
GO:0001701	in utero embryonic development	263	99	78.58	0.00387	0.0969
GO:0035196	production of miRNAs involved in gene silencing by miRNA	13	9	3.88	0.00389	0.0969
GO:0035329	hippo signaling	29	16	8.66	0.00389	0.0969
GO:0007034	vacuolar transport	44	22	13.15	0.00395	0.0978
GO:0007178	transmembrane receptor protein serine/threonine kinase signaling pathway	204	79	60.95	0.004	0.0978
GO:0006513	protein monoubiquitination	34	18	10.16	0.00407	0.0978
GO:0007041	lysosomal transport	39	20	11.65	0.00407	0.0978
GO:0021885	forebrain cell migration	34	18	10.16	0.00407	0.0978
GO:0060840	artery development	39	20	11.65	0.00407	0.0978
GO:0045595	regulation of cell differentiation	863	293	257.85	0.00414	0.0989
GO:0009790	embryo development	775	265	231.56	0.00417	0.099
GO:0001944	vasculature development	461	164	137.74	0.00423	0.0993
GO:0051641	cellular localization	1761	574	526.16	0.00423	0.0993
GO:0034330	cell junction organization	184	72	54.98	0.00432	0.101
GO:0031328	positive regulation of cellular biosynthetic process	1108	370	331.06	0.00445	0.103
GO:0033157	regulation of intracellular protein transport	138	56	41.23	0.00457	0.105
GO:0051050	positive regulation of transport	425	152	126.98	0.00459	0.105
GO:0044267	cellular protein metabolic process	2979	948	890.09	0.0046	0.105
GO:0051272	positive regulation of cellular component movement	208	80	62.15	0.00467	0.106
GO:0050673	epithelial cell proliferation	211	81	63.04	0.0047	0.106
GO:0006366	transcription from RNA polymerase II promoter	1218	404	363.92	0.00491	0.11
GO:0003407	neural retina development	32	17	9.56	0.00496	0.111
GO:0000226	microtubule cytoskeleton organization	262	98	78.28	0.005	0.111
GO:0030509	BMP signaling pathway	96	41	28.68	0.00501	0.111
GO:0030335	positive regulation of cell migration	197	76	58.86	0.00524	0.115
GO:0010629	negative regulation of gene expression	788	268	235.44	0.0054	0.118
GO:0021543	pallium development	88	38	26.29	0.00541	0.118
GO:0031124	mRNA 3'-end processing	77	34	23.01	0.00544	0.118
GO:0060537	muscle tissue development	263	98	78.58	0.00567	0.122
GO:0009891	positive regulation of biosynthetic process	1128	375	337.03	0.0057	0.122
GO:0007243	NA	729	249	217.82	0.00571	0.122
GO:0015031	protein transport	1109	369	331.36	0.00575	0.122
GO:0010675	regulation of cellular carbohydrate metabolic process	80	35	23.9	0.00579	0.122
GO:0007155	cell adhesion	856	289	255.76	0.0061	0.127
GO:2000147	positive regulation of cell motility	201	77	60.06	0.0061	0.127
GO:0010558	negative regulation of macromolecule biosynthetic process	815	276	243.51	0.00613	0.127
GO:0045184	establishment of protein localization	1142	379	341.22	0.00614	0.127
GO:0040017	positive regulation of locomotion	207	79	61.85	0.00617	0.127
GO:0007420	brain development	425	151	126.98	0.0062	0.127
GO:0034329	cell junction assembly	163	64	48.7	0.00627	0.128
GO:0030900	forebrain development	231	87	69.02	0.00636	0.129
GO:0016569	covalent chromatin modification	255	95	76.19	0.00642	0.129
GO:0001763	morphogenesis of a branching structure	172	67	51.39	0.0065	0.13
GO:0007010	cytoskeleton organization	728	248	217.52	0.00668	0.133
GO:0006829	zinc ion transport	23	13	6.87	0.00693	0.136
GO:0021795	cerebral cortex cell migration	23	13	6.87	0.00693	0.136
GO:0021988	olfactory lobe development	23	13	6.87	0.00693	0.136
GO:0010646	regulation of cell communication	1317	433	393.5	0.00697	0.136
GO:0022610	biological adhesion	858	289	256.36	0.00698	0.136
GO:0048864	stem cell development	70	31	20.92	0.00735	0.142
GO:0010676	positive regulation of cellular carbohydrate metabolic process	33	17	9.86	0.00742	0.143
GO:0051128	regulation of cellular component organization	1091	362	325.98	0.00743	0.143
GO:0009890	negative regulation of biosynthetic process	872	293	260.54	0.00762	0.145
GO:0006606	protein import into nucleus	191	73	57.07	0.00791	0.145
GO:0032869	cellular response to insulin stimulus	191	73	57.07	0.00791	0.145
GO:0051170	nuclear import	194	74	57.96	0.00795	0.145
GO:0044344	cellular response to fibroblast growth factor stimulus	147	58	43.92	0.00796	0.145
GO:0061138	morphogenesis of a branching epithelium	147	58	43.92	0.00796	0.145
GO:0071774	response to fibroblast growth factor	147	58	43.92	0.00796	0.145
GO:0008105	asymmetric protein localization	14	9	4.18	0.00802	0.145
GO:0031050	dsRNA fragmentation	14	9	4.18	0.00802	0.145
GO:0051193	regulation of cofactor metabolic process	14	9	4.18	0.00802	0.145
GO:0051196	regulation of coenzyme metabolic process	14	9	4.18	0.00802	0.145
GO:0060602	branch elongation of an epithelium	14	9	4.18	0.00802	0.145
GO:0070918	production of small RNA involved in gene silencing by RNA	14	9	4.18	0.00802	0.145
GO:0007275	multicellular organismal development	3536	1113	1056.51	0.00818	0.147
GO:0060021	palate development	65	29	19.42	0.00826	0.148
GO:0048041	focal adhesion assembly	41	20	12.25	0.00831	0.148
GO:0035384	thioester biosynthetic process	21	12	6.27	0.00839	0.149
GO:0071616	acyl-CoA biosynthetic process	21	12	6.27	0.00839	0.149
GO:0006886	intracellular protein transport	612	210	182.86	0.00853	0.15
GO:0048518	positive regulation of biological process	3120	986	932.22	0.00865	0.152
GO:0030879	mammary gland development	110	45	32.87	0.00869	0.152
GO:0048522	positive regulation of cellular process	2858	906	853.93	0.00877	0.153
GO:0043434	response to peptide hormone	358	128	106.97	0.00883	0.153
GO:0007165	signal transduction	3789	1189	1132.11	0.00893	0.154
GO:0008333	endosome to lysosome transport	26	14	7.77	0.00902	0.154
GO:0048863	stem cell differentiation	96	40	28.68	0.00905	0.154
GO:0006086	acetyl-CoA biosynthetic process from pyruvate	12	8	3.59	0.00921	0.154
GO:0006301	postreplication repair	12	8	3.59	0.00921	0.154
GO:0010510	regulation of acetyl-CoA biosynthetic process from pyruvate	12	8	3.59	0.00921	0.154
GO:0021799	cerebral cortex radially oriented cell migration	12	8	3.59	0.00921	0.154
GO:0007249	I-kappaB kinase/NF-kappaB signaling	207	78	61.85	0.00926	0.154
GO:0071375	cellular response to peptide hormone stimulus	255	94	76.19	0.00926	0.154
GO:0016570	histone modification	249	92	74.4	0.00929	0.154
GO:0031346	positive regulation of cell projection organization	119	48	35.56	0.00935	0.154
GO:0046660	female sex differentiation	99	41	29.58	0.00936	0.154
GO:0060070	canonical Wnt signaling pathway	160	62	47.81	0.00976	0.16
GO:0035107	appendage morphogenesis	108	44	32.27	0.0102	0.166
GO:0035108	limb morphogenesis	108	44	32.27	0.0102	0.166
GO:0060041	retina development in camera-type eye	91	38	27.19	0.01034	0.168
GO:0045444	fat cell differentiation	111	45	33.17	0.01046	0.169
GO:0080135	regulation of cellular response to stress	247	91	73.8	0.01049	0.169
GO:0007179	transforming growth factor beta receptor signaling pathway	114	46	34.06	0.0107	0.172
GO:0071495	cellular response to endogenous stimulus	518	179	154.77	0.01073	0.172
GO:0010608	posttranscriptional regulation of gene expression	308	111	92.03	0.01084	0.173
GO:0002009	morphogenesis of an epithelium	302	109	90.23	0.01096	0.174
GO:0016339	calcium-dependent cell-cell adhesion via plasma membrane cell adhesion molecules	24	13	7.17	0.01103	0.174
GO:0033059	cellular pigmentation	29	15	8.66	0.01113	0.175
GO:0051188	cofactor biosynthetic process	123	49	36.75	0.01136	0.177
GO:0016358	dendrite development	100	41	29.88	0.01137	0.177
GO:0045667	regulation of osteoblast differentiation	83	35	24.8	0.01137	0.177
GO:0040011	locomotion	1118	368	334.04	0.01159	0.18
GO:0010975	regulation of neuron projection development	179	68	53.48	0.01175	0.182
GO:0006325	chromatin organization	488	169	145.81	0.01181	0.182
GO:0090092	regulation of transmembrane receptor protein serine/threonine kinase signaling pathway	132	52	39.44	0.01191	0.182
GO:0032868	response to insulin	236	87	70.51	0.01192	0.182
GO:0050793	regulation of developmental process	1244	407	371.69	0.01215	0.185
GO:0031113	regulation of microtubule polymerization	17	10	5.08	0.01227	0.185
GO:0031365	N-terminal protein amino acid modification	17	10	5.08	0.01227	0.185
GO:0070507	regulation of microtubule cytoskeleton organization	75	32	22.41	0.01242	0.187
GO:0048856	anatomical structure development	3476	1091	1038.59	0.01259	0.189
GO:0001568	blood vessel development	439	153	131.17	0.01262	0.189
GO:0014706	striated muscle tissue development	252	92	75.29	0.01321	0.197
GO:0007044	cell-substrate junction assembly	56	25	16.73	0.0135	0.199
GO:0021772	olfactory bulb development	22	12	6.57	0.0135	0.199
GO:0045598	regulation of fat cell differentiation	56	25	16.73	0.0135	0.199
GO:0043010	camera-type eye development	195	73	58.26	0.01361	0.2
GO:0010907	positive regulation of glucose metabolic process	27	14	8.07	0.01365	0.2
GO:0040013	negative regulation of locomotion	133	52	39.74	0.01399	0.203
GO:0006109	regulation of carbohydrate metabolic process	84	35	25.1	0.014	0.203
GO:0007156	homophilic cell adhesion via plasma membrane adhesion molecules	104	42	31.07	0.01405	0.203
GO:0035239	tube morphogenesis	253	92	75.59	0.01478	0.212
GO:0061001	regulation of dendritic spine morphogenesis	15	9	4.48	0.01478	0.212
GO:0070646	protein modification by small protein removal	73	31	21.81	0.01481	0.212
GO:0007049	cell cycle	1293	421	386.33	0.01484	0.212
GO:0000122	negative regulation of transcription from RNA polymerase II promoter	410	143	122.5	0.01506	0.212
GO:0051493	regulation of cytoskeleton organization	238	87	71.11	0.01507	0.212
GO:0018210	peptidyl-threonine modification	51	23	15.24	0.01517	0.212
GO:0019432	triglyceride biosynthetic process	51	23	15.24	0.01517	0.212
GO:0034453	microtubule anchoring	35	17	10.46	0.0152	0.212
GO:0070830	tight junction assembly	35	17	10.46	0.0152	0.212
GO:0001649	osteoblast differentiation	119	47	35.56	0.0154	0.213
GO:0009896	positive regulation of catabolic process	119	47	35.56	0.0154	0.213
GO:0050678	regulation of epithelial cell proliferation	181	68	54.08	0.01541	0.213
GO:0046545	development of primary female sexual characteristics	96	39	28.68	0.01574	0.217
GO:0010517	regulation of phospholipase activity	79	33	23.6	0.01602	0.217
GO:0006892	post-Golgi vesicle-mediated transport	65	28	19.42	0.01613	0.217
GO:0030324	lung development	131	51	39.14	0.01619	0.217
GO:0010977	negative regulation of neuron projection development	30	15	8.96	0.0162	0.217
GO:0030323	respiratory tube development	134	52	40.04	0.01636	0.217
GO:0046822	regulation of nucleocytoplasmic transport	134	52	40.04	0.01636	0.217
GO:0009792	embryo development ending in birth or egg hatching	439	152	131.17	0.0164	0.217
GO:0003401	axis elongation	20	11	5.98	0.01655	0.217
GO:0010039	response to iron ion	20	11	5.98	0.01655	0.217
GO:0010508	positive regulation of autophagy	20	11	5.98	0.01655	0.217
GO:0045022	early endosome to late endosome transport	20	11	5.98	0.01655	0.217
GO:0046949	fatty-acyl-CoA biosynthetic process	20	11	5.98	0.01655	0.217
GO:0048169	regulation of long-term neuronal synaptic plasticity	20	11	5.98	0.01655	0.217
GO:0060998	regulation of dendritic spine development	20	11	5.98	0.01655	0.217
GO:0051222	positive regulation of protein transport	140	54	41.83	0.01665	0.217
GO:0009893	positive regulation of metabolic process	1768	567	528.26	0.01671	0.217
GO:0014910	regulation of smooth muscle cell migration	25	13	7.47	0.01679	0.217
GO:0051893	regulation of focal adhesion assembly	25	13	7.47	0.01679	0.217
GO:0051966	regulation of synaptic transmission, glutamatergic	25	13	7.47	0.01679	0.217
GO:0090109	regulation of cell-substrate junction assembly	25	13	7.47	0.01679	0.217
GO:0009755	hormone-mediated signaling pathway	38	18	11.35	0.01712	0.221
GO:0034504	protein localization to nucleus	215	79	64.24	0.01734	0.223
GO:0045137	development of primary sexual characteristics	191	71	57.07	0.01756	0.225
GO:0000042	protein targeting to Golgi	13	8	3.88	0.01772	0.225
GO:0034110	regulation of homotypic cell-cell adhesion	13	8	3.88	0.01772	0.225
GO:0046856	phosphatidylinositol dephosphorylation	13	8	3.88	0.01772	0.225
GO:0060341	regulation of cellular localization	534	182	159.55	0.01788	0.226
GO:0061351	neural precursor cell proliferation	74	31	22.11	0.01835	0.231
GO:0030177	positive regulation of Wnt signaling pathway	60	26	17.93	0.01836	0.231
GO:0007423	sensory organ development	372	130	111.15	0.01848	0.231
GO:0051271	negative regulation of cellular component movement	126	49	37.65	0.01854	0.231
GO:0030036	actin cytoskeleton organization	369	129	110.25	0.01864	0.231
GO:0048844	artery morphogenesis	33	16	9.86	0.01864	0.231
GO:0071844	NA	1002	329	299.39	0.01885	0.233
GO:0045787	positive regulation of cell cycle	100	40	29.88	0.01927	0.237
GO:0010863	positive regulation of phospholipase C activity	63	27	18.82	0.01931	0.237
GO:0045596	negative regulation of cell differentiation	357	125	106.67	0.01932	0.237
GO:0035637	multicellular organismal signaling	652	219	194.81	0.01956	0.237
GO:0006891	intra-Golgi vesicle-mediated transport	28	14	8.37	0.01993	0.237
GO:0016441	posttranscriptional gene silencing	28	14	8.37	0.01993	0.237
GO:0035194	posttranscriptional gene silencing by RNA	28	14	8.37	0.01993	0.237
GO:0048592	eye morphogenesis	106	42	31.67	0.01995	0.237
GO:0010604	positive regulation of macromolecule metabolic process	1649	529	492.7	0.02014	0.237
GO:0001936	regulation of endothelial cell proliferation	66	28	19.72	0.02019	0.237
GO:0019827	stem cell maintenance	66	28	19.72	0.02019	0.237
GO:0070201	regulation of establishment of protein localization	262	94	78.28	0.02022	0.237
GO:0046661	male sex differentiation	109	43	32.57	0.02025	0.237
GO:0010390	histone monoubiquitination	18	10	5.38	0.0203	0.237
GO:0035338	long-chain fatty-acyl-CoA biosynthetic process	18	10	5.38	0.0203	0.237
GO:0048745	smooth muscle tissue development	18	10	5.38	0.0203	0.237
GO:0060412	ventricular septum morphogenesis	18	10	5.38	0.0203	0.237
GO:0051276	chromosome organization	640	215	191.22	0.02043	0.237
GO:0048583	regulation of response to stimulus	2027	645	605.64	0.02051	0.237
GO:0071363	cellular response to growth factor stimulus	253	91	75.59	0.02059	0.237
GO:0001504	neurotransmitter uptake	23	12	6.87	0.02067	0.237
GO:0010165	response to X-ray	23	12	6.87	0.02067	0.237
GO:0010259	multicellular organismal aging	23	12	6.87	0.02067	0.237
GO:0061024	membrane organization	364	127	108.76	0.02073	0.237
GO:0045913	positive regulation of carbohydrate metabolic process	36	17	10.76	0.02093	0.237
GO:0048708	astrocyte differentiation	36	17	10.76	0.02093	0.237
GO:0007020	microtubule nucleation	11	7	3.29	0.02109	0.237
GO:0033151	V(D)J recombination	11	7	3.29	0.02109	0.237
GO:0048857	neural nucleus development	11	7	3.29	0.02109	0.237
GO:0051968	positive regulation of synaptic transmission, glutamatergic	11	7	3.29	0.02109	0.237
GO:0060736	prostate gland growth	11	7	3.29	0.02109	0.237
GO:0060900	embryonic camera-type eye formation	11	7	3.29	0.02109	0.237
GO:0061298	retina vasculature development in camera-type eye	11	7	3.29	0.02109	0.237
GO:2001237	negative regulation of extrinsic apoptotic signaling pathway	11	7	3.29	0.02109	0.237
GO:0006487	protein N-linked glycosylation	89	36	26.59	0.02123	0.237
GO:0032886	regulation of microtubule-based process	89	36	26.59	0.02123	0.237
GO:0016311	dephosphorylation	235	85	70.22	0.02128	0.237
GO:0043009	chordate embryonic development	433	149	129.37	0.02155	0.239
GO:0006470	protein dephosphorylation	133	51	39.74	0.02194	0.243
GO:0010976	positive regulation of neuron projection development	47	21	14.04	0.02225	0.246
GO:0008286	insulin receptor signaling pathway	151	57	45.12	0.02253	0.248
GO:0009108	coenzyme biosynthetic process	98	39	29.28	0.02253	0.248
GO:0010769	regulation of cell morphogenesis involved in differentiation	163	61	48.7	0.02268	0.248
GO:0043122	regulation of I-kappaB kinase/NF-kappaB signaling	172	64	51.39	0.0227	0.248
GO:0016044	NA	362	126	108.16	0.02283	0.249
GO:0007062	sister chromatid cohesion	31	15	9.26	0.02288	0.249
GO:0016579	protein deubiquitination	61	26	18.23	0.0231	0.25
GO:0022603	regulation of anatomical structure morphogenesis	516	175	154.17	0.02397	0.259
GO:1900274	regulation of phospholipase C activity	64	27	19.12	0.0241	0.26
GO:0048646	anatomical structure formation involved in morphogenesis	703	234	210.05	0.02428	0.261
GO:2000027	regulation of organ morphogenesis	116	45	34.66	0.02435	0.261
GO:0007270	neuron-neuron synaptic transmission	84	34	25.1	0.02441	0.261
GO:0048485	sympathetic nervous system development	26	13	7.77	0.02455	0.261
GO:0048736	appendage development	119	46	35.56	0.02457	0.261
GO:0060173	limb development	119	46	35.56	0.02457	0.261
GO:0048753	pigment granule organization	16	9	4.78	0.02493	0.262
GO:0007229	integrin-mediated signaling pathway	67	28	20.02	0.02502	0.262
GO:0035265	organ growth	67	28	20.02	0.02502	0.262
GO:0002562	somatic diversification of immune receptors via germline recombination within a single locus	42	19	12.55	0.02509	0.262
GO:0016444	somatic cell DNA recombination	42	19	12.55	0.02509	0.262
GO:0046460	neutral lipid biosynthetic process	53	23	15.84	0.02514	0.262
GO:0046463	acylglycerol biosynthetic process	53	23	15.84	0.02514	0.262
GO:0010810	regulation of cell-substrate adhesion	90	36	26.89	0.02544	0.264
GO:0030201	heparan sulfate proteoglycan metabolic process	21	11	6.27	0.02552	0.264
GO:0033598	mammary gland epithelial cell proliferation	21	11	6.27	0.02552	0.264
GO:0009968	negative regulation of signal transduction	539	182	161.05	0.02559	0.264
GO:0007595	lactation	34	16	10.16	0.02563	0.264
GO:0030031	cell projection assembly	176	65	52.59	0.02571	0.264
GO:0008645	hexose transport	96	38	28.68	0.02632	0.268
GO:0015749	monosaccharide transport	96	38	28.68	0.02632	0.268
GO:0015758	glucose transport	96	38	28.68	0.02632	0.268
GO:0001656	metanephros development	73	30	21.81	0.02667	0.27
GO:0001764	neuron migration	73	30	21.81	0.02667	0.27
GO:0002064	epithelial cell development	73	30	21.81	0.02667	0.27
GO:0045669	positive regulation of osteoblast differentiation	45	20	13.45	0.02695	0.271
GO:0070848	response to growth factor	271	96	80.97	0.027	0.271
GO:0046546	development of primary male sexual characteristics	102	40	30.48	0.02706	0.271
GO:0051056	regulation of small GTPase mediated signal transduction	336	117	100.39	0.02708	0.271
GO:0001935	endothelial cell proliferation	76	31	22.71	0.02741	0.273
GO:0007162	negative regulation of cell adhesion	76	31	22.71	0.02741	0.273
GO:0072006	nephron development	79	32	23.6	0.02808	0.278
GO:0008038	neuron recognition	29	14	8.66	0.02814	0.278
GO:0060996	dendritic spine development	29	14	8.66	0.02814	0.278
GO:0042306	regulation of protein import into nucleus	114	44	34.06	0.02818	0.278
GO:1900180	regulation of protein localization to nucleus	114	44	34.06	0.02818	0.278
GO:0031325	positive regulation of cellular metabolic process	1680	536	501.96	0.02825	0.278
GO:0014031	mesenchymal cell development	117	45	34.96	0.02839	0.278
GO:0018107	peptidyl-threonine phosphorylation	48	21	14.34	0.02867	0.28
GO:0006473	protein acetylation	123	47	36.75	0.02874	0.281
GO:0051223	regulation of protein transport	241	86	72.01	0.02907	0.283
GO:0043543	protein acylation	138	52	41.23	0.02928	0.284
GO:0060541	respiratory system development	153	57	45.71	0.02942	0.285
GO:0022604	regulation of cell morphogenesis	272	96	81.27	0.02974	0.287
GO:0010906	regulation of glucose metabolic process	65	27	19.42	0.02976	0.287
GO:0031324	negative regulation of cellular metabolic process	1156	374	345.4	0.02992	0.287
GO:0048514	blood vessel morphogenesis	384	132	114.73	0.03004	0.287
GO:0071359	cellular response to dsRNA	24	12	7.17	0.03032	0.287
GO:0097061	dendritic spine organization	24	12	7.17	0.03032	0.287
GO:0007030	Golgi organization	40	18	11.95	0.03052	0.287
GO:0007548	sex differentiation	217	78	64.84	0.03063	0.287
GO:0000301	retrograde transport, vesicle recycling within Golgi	14	8	4.18	0.03065	0.287
GO:0006085	acetyl-CoA biosynthetic process	14	8	4.18	0.03065	0.287
GO:0014911	positive regulation of smooth muscle cell migration	14	8	4.18	0.03065	0.287
GO:0032007	negative regulation of TOR signaling	14	8	4.18	0.03065	0.287
GO:0046885	regulation of hormone biosynthetic process	14	8	4.18	0.03065	0.287
GO:0072600	establishment of protein localization to Golgi	14	8	4.18	0.03065	0.287
GO:2001234	negative regulation of apoptotic signaling pathway	14	8	4.18	0.03065	0.287
GO:0051017	actin filament bundle assembly	68	28	20.32	0.0307	0.287
GO:0006928	cellular component movement	1044	339	311.93	0.03124	0.291
GO:0006103	2-oxoglutarate metabolic process	19	10	5.68	0.03157	0.292
GO:0006893	Golgi to plasma membrane transport	19	10	5.68	0.03157	0.292
GO:0009101	glycoprotein biosynthetic process	285	100	85.15	0.03158	0.292
GO:0023057	negative regulation of signaling	577	193	172.4	0.03169	0.292
GO:0014032	neural crest cell development	54	23	16.13	0.03171	0.292
GO:0060627	regulation of vesicle-mediated transport	190	69	56.77	0.03216	0.296
GO:0019226	transmission of nerve impulse	644	214	192.42	0.03224	0.296
GO:2000026	regulation of multicellular organismal development	961	313	287.13	0.03235	0.296
GO:0060443	mammary gland morphogenesis	43	19	12.85	0.03266	0.298
GO:0051649	establishment of localization in cell	1560	498	466.11	0.03267	0.298
GO:0043473	pigmentation	77	31	23.01	0.03307	0.3
GO:0044264	cellular polysaccharide metabolic process	77	31	23.01	0.03307	0.3
GO:0003007	heart morphogenesis	154	57	46.01	0.03343	0.302
GO:0000209	protein polyubiquitination	151	56	45.12	0.03347	0.302
GO:0045944	positive regulation of transcription from RNA polymerase II promoter	575	192	171.8	0.03417	0.308
GO:0032870	cellular response to hormone stimulus	370	127	110.55	0.03425	0.308
GO:0016447	somatic recombination of immunoglobulin gene segments	35	16	10.46	0.03442	0.309
GO:0001503	ossification	252	89	75.29	0.03467	0.309
GO:0014909	smooth muscle cell migration	27	13	8.07	0.03467	0.309
GO:0048009	insulin-like growth factor receptor signaling pathway	27	13	8.07	0.03467	0.309
GO:0006913	nucleocytoplasmic transport	311	108	92.92	0.03509	0.312
GO:0031589	cell-substrate adhesion	194	70	57.96	0.03578	0.317
GO:0001657	ureteric bud development	92	36	27.49	0.03579	0.317
GO:0046058	cAMP metabolic process	95	37	28.38	0.03619	0.319
GO:0010506	regulation of autophagy	49	21	14.64	0.0364	0.319
GO:0043255	regulation of carbohydrate biosynthetic process	49	21	14.64	0.0364	0.319
GO:0048608	reproductive structure development	231	82	69.02	0.03665	0.319
GO:0061458	reproductive system development	231	82	69.02	0.03665	0.319
GO:1901137	carbohydrate derivative biosynthetic process	349	120	104.28	0.03681	0.319
GO:2001252	positive regulation of chromosome organization	38	17	11.35	0.03713	0.319
GO:0030029	actin filament-based process	415	141	124	0.03717	0.319
GO:0008406	gonad development	170	62	50.79	0.03722	0.319
GO:0009887	organ morphogenesis	688	227	205.57	0.03748	0.319
GO:0002244	hematopoietic progenitor cell differentiation	22	11	6.57	0.03753	0.319
GO:0043616	keratinocyte proliferation	22	11	6.57	0.03753	0.319
GO:0002063	chondrocyte development	12	7	3.59	0.03771	0.319
GO:0007158	neuron cell-cell adhesion	12	7	3.59	0.03771	0.319
GO:0009086	methionine biosynthetic process	12	7	3.59	0.03771	0.319
GO:0030540	female genitalia development	12	7	3.59	0.03771	0.319
GO:0031116	positive regulation of microtubule polymerization	12	7	3.59	0.03771	0.319
GO:0035904	aorta development	12	7	3.59	0.03771	0.319
GO:0042026	protein refolding	12	7	3.59	0.03771	0.319
GO:0043092	L-amino acid import	12	7	3.59	0.03771	0.319
GO:0050919	negative chemotaxis	12	7	3.59	0.03771	0.319
GO:0060039	pericardium development	12	7	3.59	0.03771	0.319
GO:2000146	negative regulation of cell motility	119	45	35.56	0.03801	0.32
GO:0050890	cognition	149	55	44.52	0.03804	0.32
GO:0010518	positive regulation of phospholipase activity	72	29	21.51	0.03814	0.32
GO:0014812	muscle cell migration	30	14	8.96	0.03859	0.324
GO:0009719	response to endogenous stimulus	820	268	245.01	0.03894	0.325
GO:0009100	glycoprotein metabolic process	331	114	98.9	0.03914	0.325
GO:0006376	mRNA splice site selection	17	9	5.08	0.03918	0.325
GO:0015012	heparan sulfate proteoglycan biosynthetic process	17	9	5.08	0.03918	0.325
GO:0046839	phospholipid dephosphorylation	17	9	5.08	0.03918	0.325
GO:0007268	synaptic transmission	574	191	171.5	0.0392	0.325
GO:0071478	cellular response to radiation	55	23	16.43	0.03948	0.326
GO:0022607	cellular component assembly	1383	442	413.22	0.04007	0.331
GO:0018279	protein N-linked glycosylation via asparagine	84	33	25.1	0.04074	0.335
GO:0010648	negative regulation of cell communication	581	193	173.6	0.04077	0.335
GO:0048585	negative regulation of response to stimulus	664	219	198.39	0.04099	0.336
GO:0023056	positive regulation of signaling	680	224	203.18	0.04104	0.336
GO:0030510	regulation of BMP signaling pathway	61	25	18.23	0.04201	0.342
GO:0090101	negative regulation of transmembrane receptor protein serine/threonine kinase signaling pathway	61	25	18.23	0.04201	0.342
GO:0030318	melanocyte differentiation	33	15	9.86	0.04209	0.342
GO:0050999	regulation of nitric-oxide synthase activity	33	15	9.86	0.04209	0.342
GO:0043502	regulation of muscle adaptation	25	12	7.47	0.04281	0.346
GO:0051568	histone H3-K4 methylation	25	12	7.47	0.04281	0.346
GO:1901019	regulation of calcium ion transmembrane transporter activity	25	12	7.47	0.04281	0.346
GO:0048519	negative regulation of biological process	2790	871	833.62	0.04309	0.347
GO:0048754	branching morphogenesis of an epithelial tube	135	50	40.34	0.04358	0.349
GO:0010001	glial cell differentiation	117	44	34.96	0.04361	0.349
GO:0030336	negative regulation of cell migration	117	44	34.96	0.04361	0.349
GO:0048762	mesenchymal cell differentiation	126	47	37.65	0.04369	0.349
GO:0060562	epithelial tube morphogenesis	202	72	60.36	0.04374	0.349
GO:0008361	regulation of cell size	67	27	20.02	0.04406	0.351
GO:0010605	negative regulation of macromolecule metabolic process	1178	378	351.97	0.04488	0.357
GO:0051169	nuclear transport	314	108	93.82	0.04519	0.357
GO:0014068	positive regulation of phosphatidylinositol 3-kinase signaling	36	16	10.76	0.04521	0.357
GO:0043331	response to dsRNA	36	16	10.76	0.04521	0.357
GO:0048259	regulation of receptor-mediated endocytosis	36	16	10.76	0.04521	0.357
GO:0050680	negative regulation of epithelial cell proliferation	73	29	21.81	0.0457	0.36
GO:0010647	positive regulation of cell communication	682	224	203.77	0.04591	0.361
GO:0030539	male genitalia development	20	10	5.98	0.0466	0.365
GO:0035336	long-chain fatty-acyl-CoA metabolic process	20	10	5.98	0.0466	0.365
GO:0050773	regulation of dendrite development	53	22	15.84	0.04715	0.368
GO:0045599	negative regulation of fat cell differentiation	28	13	8.37	0.04745	0.369
GO:0048701	embryonic cranial skeleton morphogenesis	28	13	8.37	0.04745	0.369
GO:0031110	regulation of microtubule polymerization or depolymerization	39	17	11.65	0.04799	0.369
GO:0018196	peptidyl-asparagine modification	85	33	25.4	0.04801	0.369
GO:0030155	regulation of cell adhesion	240	84	71.71	0.04813	0.369
GO:0030326	embryonic limb morphogenesis	91	35	27.19	0.04877	0.369
GO:0035113	embryonic appendage morphogenesis	91	35	27.19	0.04877	0.369
GO:0006555	methionine metabolic process	15	8	4.48	0.0488	0.369
GO:0007413	axonal fasciculation	15	8	4.48	0.0488	0.369
GO:0021602	cranial nerve morphogenesis	15	8	4.48	0.0488	0.369
GO:0031112	positive regulation of microtubule polymerization or depolymerization	15	8	4.48	0.0488	0.369
GO:0032438	melanosome organization	15	8	4.48	0.0488	0.369
GO:0032467	positive regulation of cytokinesis	15	8	4.48	0.0488	0.369
GO:0034199	activation of protein kinase A activity	15	8	4.48	0.0488	0.369
GO:0043001	Golgi to plasma membrane protein transport	15	8	4.48	0.0488	0.369
GO:0060314	regulation of ryanodine-sensitive calcium-release channel activity	15	8	4.48	0.0488	0.369
GO:0060317	cardiac epithelial to mesenchymal transition	15	8	4.48	0.0488	0.369
GO:0070536	protein K63-linked deubiquitination	15	8	4.48	0.0488	0.369
GO:0010720	positive regulation of cell development	136	50	40.64	0.04944	0.373
GO:0007163	establishment or maintenance of cell polarity	103	39	30.78	0.04969	0.374
GO:0007266	Rho protein signal transduction	188	67	56.17	0.05036	0.378
GO:0043297	apical junction assembly	42	18	12.55	0.05045	0.378
GO:0014033	neural crest cell differentiation	62	25	18.52	0.05097	0.381
GO:0048813	dendrite morphogenesis	62	25	18.52	0.05097	0.381
GO:0006810	transport	3040	945	908.31	0.0512	0.382
GO:0030183	B cell differentiation	65	26	19.42	0.05197	0.387
GO:0032835	glomerulus development	45	19	13.45	0.05263	0.39
GO:0034968	histone lysine methylation	45	19	13.45	0.05263	0.39
GO:0051049	regulation of transport	868	281	259.35	0.05302	0.393
GO:0070085	glycosylation	238	83	71.11	0.05327	0.394
GO:0006486	protein glycosylation	235	82	70.22	0.05378	0.396
GO:0043413	macromolecule glycosylation	235	82	70.22	0.05378	0.396
GO:0006112	energy reserve metabolic process	149	54	44.52	0.0548	0.403
GO:0050931	pigment cell differentiation	34	15	10.16	0.05508	0.404
GO:0042113	B cell activation	146	53	43.62	0.05509	0.404
GO:0007160	cell-matrix adhesion	137	50	40.93	0.05587	0.408
GO:0032355	response to estradiol	86	33	25.7	0.0562	0.41
GO:0008584	male gonad development	89	34	26.59	0.0565	0.411
GO:0048731	system development	3014	936	900.55	0.05675	0.411
GO:0009187	cyclic nucleotide metabolic process	122	45	36.45	0.05685	0.411
GO:0035148	tube formation	98	37	29.28	0.05707	0.411
GO:0043112	receptor metabolic process	98	37	29.28	0.05707	0.411
GO:0045185	maintenance of protein location	107	40	31.97	0.05724	0.411
GO:0001952	regulation of cell-matrix adhesion	54	22	16.13	0.05776	0.411
GO:0051093	negative regulation of developmental process	453	151	135.35	0.0578	0.411
GO:0002090	regulation of receptor internalization	18	9	5.38	0.05807	0.411
GO:0021955	central nervous system neuron axonogenesis	18	9	5.38	0.05807	0.411
GO:0031648	protein destabilization	18	9	5.38	0.05807	0.411
GO:0034067	protein localization to Golgi apparatus	18	9	5.38	0.05807	0.411
GO:0043620	regulation of DNA-templated transcription in response to stress	18	9	5.38	0.05807	0.411
GO:0045736	negative regulation of cyclin-dependent protein serine/threonine kinase activity	18	9	5.38	0.05807	0.411
GO:0010595	positive regulation of endothelial cell migration	37	16	11.06	0.05819	0.411
GO:0048806	genitalia development	37	16	11.06	0.05819	0.411
GO:0048814	regulation of dendrite morphogenesis	37	16	11.06	0.05819	0.411
GO:0000289	nuclear-transcribed mRNA poly(A) tail shortening	26	12	7.77	0.05846	0.411
GO:0007157	heterophilic cell-cell adhesion via plasma membrane cell adhesion molecules	26	12	7.77	0.05846	0.411
GO:0048260	positive regulation of receptor-mediated endocytosis	26	12	7.77	0.05846	0.411
GO:0051057	positive regulation of small GTPase mediated signal transduction	26	12	7.77	0.05846	0.411
GO:0051963	regulation of synapse assembly	26	12	7.77	0.05846	0.411
GO:0007202	activation of phospholipase C activity	57	23	17.03	0.05908	0.414
GO:0009967	positive regulation of signal transduction	642	210	191.82	0.05988	0.416
GO:0014065	phosphatidylinositol 3-kinase signaling	60	24	17.93	0.06023	0.416
GO:0046467	membrane lipid biosynthetic process	60	24	17.93	0.06023	0.416
GO:0035272	exocrine system development	40	17	11.95	0.0609	0.416
GO:0032956	regulation of actin cytoskeleton organization	153	55	45.71	0.06102	0.416
GO:0002076	osteoblast development	13	7	3.88	0.06104	0.416
GO:0002092	positive regulation of receptor internalization	13	7	3.88	0.06104	0.416
GO:0010042	response to manganese ion	13	7	3.88	0.06104	0.416
GO:0014888	striated muscle adaptation	13	7	3.88	0.06104	0.416
GO:0021781	glial cell fate commitment	13	7	3.88	0.06104	0.416
GO:0021952	central nervous system projection neuron axonogenesis	13	7	3.88	0.06104	0.416
GO:0043090	amino acid import	13	7	3.88	0.06104	0.416
GO:0043584	nose development	13	7	3.88	0.06104	0.416
GO:0043618	regulation of transcription from RNA polymerase II promoter in response to stress	13	7	3.88	0.06104	0.416
GO:0046519	sphingoid metabolic process	13	7	3.88	0.06104	0.416
GO:0071775	NA	13	7	3.88	0.06104	0.416
GO:0071777	NA	13	7	3.88	0.06104	0.416
GO:0060429	epithelium development	508	168	151.78	0.06109	0.416
GO:0031023	microtubule organizing center organization	63	25	18.82	0.06123	0.416
GO:0044272	sulfur compound biosynthetic process	66	26	19.72	0.0621	0.42
GO:0046824	positive regulation of nucleocytoplasmic transport	66	26	19.72	0.0621	0.42
GO:0007517	muscle organ development	293	100	87.54	0.06266	0.422
GO:0010827	regulation of glucose transport	69	27	20.62	0.06285	0.422
GO:0030199	collagen fibril organization	29	13	8.66	0.06314	0.422
GO:0030514	negative regulation of BMP signaling pathway	29	13	8.66	0.06314	0.422
GO:0043124	negative regulation of I-kappaB kinase/NF-kappaB signaling	29	13	8.66	0.06314	0.422
GO:0051279	regulation of release of sequestered calcium ion into cytosol	29	13	8.66	0.06314	0.422
GO:0051865	protein autoubiquitination	29	13	8.66	0.06314	0.422
GO:0071479	cellular response to ionizing radiation	29	13	8.66	0.06314	0.422
GO:0032231	regulation of actin filament bundle assembly	43	18	12.85	0.06326	0.422
GO:0007265	Ras protein signal transduction	353	119	105.47	0.06345	0.422
GO:0030218	erythrocyte differentiation	72	28	21.51	0.06348	0.422
GO:0008585	female gonad development	84	32	25.1	0.06512	0.43
GO:0001938	positive regulation of endothelial cell proliferation	46	19	13.74	0.06531	0.43
GO:0002200	somatic diversification of immune receptors	46	19	13.74	0.06531	0.43
GO:0031047	gene silencing by RNA	46	19	13.74	0.06531	0.43
GO:0050769	positive regulation of neurogenesis	105	39	31.37	0.06556	0.43
GO:0051716	cellular response to stimulus	4591	1410	1371.73	0.06558	0.43
GO:0021953	central nervous system neuron differentiation	99	37	29.58	0.06567	0.43
GO:0006906	vesicle fusion	21	10	6.27	0.06577	0.43
GO:0010543	regulation of platelet activation	21	10	6.27	0.06577	0.43
GO:0035162	embryonic hemopoiesis	21	10	6.27	0.06577	0.43
GO:0006397	mRNA processing	382	128	114.14	0.06585	0.43
GO:0009892	negative regulation of metabolic process	1256	399	375.28	0.06665	0.435
GO:0019751	polyol metabolic process	32	14	9.56	0.06715	0.437
GO:0045931	positive regulation of mitotic cell cycle	32	14	9.56	0.06715	0.437
GO:0044265	cellular macromolecule catabolic process	609	199	181.96	0.06773	0.44
GO:0021675	nerve development	52	21	15.54	0.06863	0.443
GO:0044275	cellular carbohydrate catabolic process	52	21	15.54	0.06863	0.443
GO:0048144	fibroblast proliferation	52	21	15.54	0.06863	0.443
GO:0051153	regulation of striated muscle cell differentiation	52	21	15.54	0.06863	0.443
GO:0042307	positive regulation of protein import into nucleus	55	22	16.43	0.06995	0.451
GO:0030278	regulation of ossification	139	50	41.53	0.07056	0.453
GO:0034109	homotypic cell-cell adhesion	35	15	10.46	0.07057	0.453
GO:0030148	sphingolipid biosynthetic process	58	23	17.33	0.07108	0.456
GO:0051234	establishment of localization	3092	957	923.85	0.07138	0.457
GO:0033574	response to testosterone	24	11	7.17	0.07216	0.457
GO:0035337	fatty-acyl-CoA metabolic process	24	11	7.17	0.07216	0.457
GO:0043516	regulation of DNA damage response, signal transduction by p53 class mediator	24	11	7.17	0.07216	0.457
GO:0046579	positive regulation of Ras protein signal transduction	24	11	7.17	0.07216	0.457
GO:2001236	regulation of extrinsic apoptotic signaling pathway	24	11	7.17	0.07216	0.457
GO:0006417	regulation of translation	170	60	50.79	0.07255	0.457
GO:0000097	sulfur amino acid biosynthetic process	16	8	4.78	0.07267	0.457
GO:0006111	regulation of gluconeogenesis	16	8	4.78	0.07267	0.457
GO:0007004	telomere maintenance via telomerase	16	8	4.78	0.07267	0.457
GO:0009214	cyclic nucleotide catabolic process	16	8	4.78	0.07267	0.457
GO:0030517	negative regulation of axon extension	16	8	4.78	0.07267	0.457
GO:0033688	regulation of osteoblast proliferation	16	8	4.78	0.07267	0.457
GO:0051648	vesicle localization	64	25	19.12	0.07286	0.457
GO:0043523	regulation of neuron apoptotic process	121	44	36.15	0.07313	0.457
GO:1901214	regulation of neuron death	121	44	36.15	0.07313	0.457
GO:0045778	positive regulation of ossification	38	16	11.35	0.0735	0.459
GO:0032970	regulation of actin filament-based process	164	58	49	0.07383	0.46
GO:0006302	double-strand break repair	100	37	29.88	0.07516	0.462
GO:0000271	polysaccharide biosynthetic process	82	31	24.5	0.07535	0.462
GO:0042698	ovulation cycle	94	35	28.09	0.07543	0.462
GO:0022602	ovulation cycle process	85	32	25.4	0.07546	0.462
GO:0035023	regulation of Rho protein signal transduction	155	55	46.31	0.07574	0.462
GO:2001022	positive regulation of response to DNA damage stimulus	41	17	12.25	0.07599	0.462
GO:0003203	endocardial cushion morphogenesis	11	6	3.29	0.07677	0.462
GO:0007064	mitotic sister chromatid cohesion	11	6	3.29	0.07677	0.462
GO:0010880	regulation of release of sequestered calcium ion into cytosol by sarcoplasmic reticulum	11	6	3.29	0.07677	0.462
GO:0022011	myelination in peripheral nervous system	11	6	3.29	0.07677	0.462
GO:0032292	peripheral nervous system axon ensheathment	11	6	3.29	0.07677	0.462
GO:0032352	positive regulation of hormone metabolic process	11	6	3.29	0.07677	0.462
GO:0032486	Rap protein signal transduction	11	6	3.29	0.07677	0.462
GO:0047496	vesicle transport along microtubule	11	6	3.29	0.07677	0.462
GO:0048679	regulation of axon regeneration	11	6	3.29	0.07677	0.462
GO:0051482	positive regulation of cytosolic calcium ion concentration involved in phospholipase C-activating G-protein coupled signaling pathway	11	6	3.29	0.07677	0.462
GO:0060219	camera-type eye photoreceptor cell differentiation	11	6	3.29	0.07677	0.462
GO:0061318	renal filtration cell differentiation	11	6	3.29	0.07677	0.462
GO:0070570	regulation of neuron projection regeneration	11	6	3.29	0.07677	0.462
GO:0071545	inositol phosphate catabolic process	11	6	3.29	0.07677	0.462
GO:0072010	glomerular epithelium development	11	6	3.29	0.07677	0.462
GO:0072112	glomerular visceral epithelial cell differentiation	11	6	3.29	0.07677	0.462
GO:0072311	glomerular epithelial cell differentiation	11	6	3.29	0.07677	0.462
GO:2000272	negative regulation of receptor activity	11	6	3.29	0.07677	0.462
GO:0030834	regulation of actin filament depolymerization	27	12	8.07	0.07749	0.466
GO:0061061	muscle structure development	394	131	117.72	0.07762	0.466
GO:0010627	NA	509	167	152.08	0.07807	0.467
GO:0043967	histone H4 acetylation	44	18	13.15	0.07812	0.467
GO:0009880	embryonic pattern specification	50	20	14.94	0.08144	0.483
GO:0033692	cellular polysaccharide biosynthetic process	50	20	14.94	0.08144	0.483
GO:0048145	regulation of fibroblast proliferation	50	20	14.94	0.08144	0.483
GO:0010632	regulation of epithelial cell migration	19	9	5.68	0.08191	0.483
GO:0043536	positive regulation of blood vessel endothelial cell migration	19	9	5.68	0.08191	0.483
GO:0031128	developmental induction	30	13	8.96	0.08192	0.483
GO:0032410	negative regulation of transporter activity	30	13	8.96	0.08192	0.483
GO:0048008	platelet-derived growth factor receptor signaling pathway	30	13	8.96	0.08192	0.483
GO:0060603	mammary gland duct morphogenesis	30	13	8.96	0.08192	0.483
GO:0097191	extrinsic apoptotic signaling pathway	30	13	8.96	0.08192	0.483
GO:0035335	peptidyl-tyrosine dephosphorylation	53	21	15.84	0.08272	0.487
GO:0045216	cell-cell junction organization	116	42	34.66	0.08335	0.49
GO:0030856	regulation of epithelial cell differentiation	56	22	16.73	0.08378	0.492
GO:0034637	cellular carbohydrate biosynthetic process	59	23	17.63	0.08466	0.496
GO:0007015	actin filament organization	184	64	54.98	0.08474	0.496
GO:0060191	regulation of lipase activity	104	38	31.07	0.08517	0.498
GO:0060324	face development	33	14	9.86	0.08561	0.498
GO:0060389	pathway-restricted SMAD protein phosphorylation	33	14	9.86	0.08561	0.498
GO:0061005	cell differentiation involved in kidney development	33	14	9.86	0.08561	0.498
GO:0051899	membrane depolarization	71	27	21.21	0.08666	0.503
GO:0055085	transmembrane transport	772	248	230.66	0.08681	0.503
GO:2001020	regulation of response to DNA damage stimulus	74	28	22.11	0.08687	0.503
GO:0034101	erythrocyte homeostasis	77	29	23.01	0.08699	0.503
GO:0042063	gliogenesis	138	49	41.23	0.08857	0.508
GO:0043123	positive regulation of I-kappaB kinase/NF-kappaB signaling	138	49	41.23	0.08857	0.508
GO:0007405	neuroblast proliferation	36	15	10.76	0.08869	0.508
GO:2001257	regulation of cation channel activity	36	15	10.76	0.08869	0.508
GO:0006706	steroid catabolic process	22	10	6.57	0.0893	0.508
GO:0019400	alditol metabolic process	22	10	6.57	0.0893	0.508
GO:0043631	RNA polyadenylation	22	10	6.57	0.0893	0.508
GO:0045739	positive regulation of DNA repair	22	10	6.57	0.0893	0.508
GO:0046785	microtubule polymerization	22	10	6.57	0.0893	0.508
GO:0048596	embryonic camera-type eye morphogenesis	22	10	6.57	0.0893	0.508
GO:0060444	branching involved in mammary gland duct morphogenesis	22	10	6.57	0.0893	0.508
GO:0060997	dendritic spine morphogenesis	22	10	6.57	0.0893	0.508
GO:0007610	behavior	441	145	131.77	0.08969	0.51
GO:0000278	mitotic cell cycle	721	232	215.43	0.08987	0.51
GO:0032872	regulation of stress-activated MAPK cascade	132	47	39.44	0.09007	0.51
GO:0070302	regulation of stress-activated protein kinase signaling cascade	132	47	39.44	0.09007	0.51
GO:0006637	acyl-CoA metabolic process	39	16	11.65	0.09125	0.512
GO:0031929	TOR signaling	39	16	11.65	0.09125	0.512
GO:0035383	thioester metabolic process	39	16	11.65	0.09125	0.512
GO:0006198	cAMP catabolic process	14	7	4.18	0.09143	0.512
GO:0010634	positive regulation of epithelial cell migration	14	7	4.18	0.09143	0.512
GO:0043984	histone H4-K16 acetylation	14	7	4.18	0.09143	0.512
GO:0060749	mammary gland alveolus development	14	7	4.18	0.09143	0.512
GO:0061377	mammary gland lobule development	14	7	4.18	0.09143	0.512
GO:0017038	protein import	257	87	76.79	0.0917	0.513
GO:0006282	regulation of DNA repair	42	17	12.55	0.09337	0.518
GO:0035249	synaptic transmission, glutamatergic	42	17	12.55	0.09337	0.518
GO:0043966	histone H3 acetylation	42	17	12.55	0.09337	0.518
GO:0055008	cardiac muscle tissue morphogenesis	42	17	12.55	0.09337	0.518
GO:0060688	regulation of morphogenesis of a branching structure	42	17	12.55	0.09337	0.518
GO:0006446	regulation of translational initiation	45	18	13.45	0.09511	0.526
GO:0010631	epithelial cell migration	25	11	7.47	0.09523	0.526
GO:0051148	negative regulation of muscle cell differentiation	25	11	7.47	0.09523	0.526
GO:0090132	epithelium migration	25	11	7.47	0.09523	0.526
GO:0018209	peptidyl-serine modification	108	39	32.27	0.09567	0.527
GO:0009894	regulation of catabolic process	455	149	135.95	0.09609	0.527
GO:0010212	response to ionizing radiation	105	38	31.37	0.0963	0.527
GO:0048285	organelle fission	356	118	106.37	0.09647	0.527
GO:0043588	skin development	48	19	14.34	0.09654	0.527
GO:0045767	regulation of anti-apoptosis	48	19	14.34	0.09654	0.527
GO:0046847	filopodium assembly	48	19	14.34	0.09654	0.527
GO:0048641	regulation of skeletal muscle tissue development	48	19	14.34	0.09654	0.527
GO:0090183	regulation of kidney development	48	19	14.34	0.09654	0.527
GO:0000186	activation of MAPKK activity	51	20	15.24	0.09769	0.532
GO:0046620	regulation of organ growth	51	20	15.24	0.09769	0.532
GO:0031647	regulation of protein stability	93	34	27.79	0.09851	0.534
GO:0006184	GTP catabolic process	350	116	104.58	0.09879	0.534
GO:0051147	regulation of muscle cell differentiation	90	33	26.89	0.09898	0.534
GO:0051403	stress-activated MAPK cascade	192	66	57.37	0.09929	0.534
GO:0007611	learning or memory	136	48	40.64	0.0993	0.534
GO:0005977	glycogen metabolic process	60	23	17.93	0.09984	0.534
GO:0006073	cellular glucan metabolic process	60	23	17.93	0.09984	0.534
GO:0044042	glucan metabolic process	60	23	17.93	0.09984	0.534
GO:0001754	eye photoreceptor cell differentiation	28	12	8.37	0.10001	0.534
GO:0006090	pyruvate metabolic process	28	12	8.37	0.10001	0.534
GO:0007435	salivary gland morphogenesis	28	12	8.37	0.10001	0.534
GO:0030501	positive regulation of bone mineralization	28	12	8.37	0.10001	0.534
GO:0031076	embryonic camera-type eye development	28	12	8.37	0.10001	0.534
GO:0017015	regulation of transforming growth factor beta receptor signaling pathway	63	24	18.82	0.10021	0.534
GO:0051238	sequestering of metal ion	63	24	18.82	0.10021	0.534
GO:0051341	regulation of oxidoreductase activity	63	24	18.82	0.10021	0.534
GO:0042454	ribonucleoside catabolic process	363	120	108.46	0.10037	0.534
GO:0031345	negative regulation of cell projection organization	66	25	19.72	0.10045	0.534
GO:0045732	positive regulation of protein catabolic process	69	26	20.62	0.10056	0.534
GO:0051094	positive regulation of developmental process	591	191	176.58	0.1009	0.535
GO:0072523	purine-containing compound catabolic process	472	154	141.03	0.10139	0.537
GO:0009116	nucleoside metabolic process	440	144	131.47	0.10186	0.537
GO:0000165	MAPK cascade	392	129	117.12	0.10198	0.537
GO:0006278	RNA-dependent DNA replication	17	8	5.08	0.10243	0.537
GO:0010324	membrane invagination	17	8	5.08	0.10243	0.537
GO:0015800	acidic amino acid transport	17	8	5.08	0.10243	0.537
GO:0051491	positive regulation of filopodium assembly	17	8	5.08	0.10243	0.537
GO:0060600	dichotomous subdivision of an epithelial terminal unit	17	8	5.08	0.10243	0.537
GO:0060612	adipose tissue development	17	8	5.08	0.10243	0.537
GO:0003281	ventricular septum development	31	13	9.26	0.10387	0.54
GO:0007431	salivary gland development	31	13	9.26	0.10387	0.54
GO:0035137	hindlimb morphogenesis	31	13	9.26	0.10387	0.54
GO:0045168	cell-cell signaling involved in cell fate commitment	31	13	9.26	0.10387	0.54
GO:0060042	retina morphogenesis in camera-type eye	31	13	9.26	0.10387	0.54
GO:0071377	cellular response to glucagon stimulus	31	13	9.26	0.10387	0.54
GO:0009725	response to hormone	653	210	195.11	0.10396	0.54
GO:1901069	guanosine-containing compound catabolic process	351	116	104.87	0.10528	0.546
GO:0010638	positive regulation of organelle organization	174	60	51.99	0.10622	0.55
GO:0007519	skeletal muscle tissue development	146	51	43.62	0.10665	0.551
GO:0032535	regulation of cellular component size	146	51	43.62	0.10665	0.551
GO:0014823	response to activity	34	14	10.16	0.10698	0.551
GO:0022406	membrane docking	34	14	10.16	0.10698	0.551
GO:0048286	lung alveolus development	34	14	10.16	0.10698	0.551
GO:0018193	peptidyl-amino acid modification	586	189	175.09	0.10833	0.556
GO:0003006	developmental process involved in reproduction	358	118	106.97	0.1094	0.556
GO:0006900	membrane budding	37	15	11.06	0.10949	0.556
GO:0021545	cranial nerve development	37	15	11.06	0.10949	0.556
GO:0030512	negative regulation of transforming growth factor beta receptor signaling pathway	37	15	11.06	0.10949	0.556
GO:0009164	nucleoside catabolic process	374	123	111.75	0.10953	0.556
GO:0006152	purine nucleoside catabolic process	355	117	106.07	0.11072	0.556
GO:0046130	purine ribonucleoside catabolic process	355	117	106.07	0.11072	0.556
GO:0006071	glycerol metabolic process	20	9	5.98	0.1108	0.556
GO:0006378	mRNA polyadenylation	20	9	5.98	0.1108	0.556
GO:0007530	sex determination	20	9	5.98	0.1108	0.556
GO:0015807	L-amino acid transport	20	9	5.98	0.1108	0.556
GO:0032350	regulation of hormone metabolic process	20	9	5.98	0.1108	0.556
GO:0035412	regulation of catenin import into nucleus	20	9	5.98	0.1108	0.556
GO:2001258	negative regulation of cation channel activity	20	9	5.98	0.1108	0.556
GO:0007098	centrosome cycle	40	16	11.95	0.11148	0.556
GO:0016445	somatic diversification of immunoglobulins	40	16	11.95	0.11148	0.556
GO:0030516	regulation of axon extension	40	16	11.95	0.11148	0.556
GO:0032507	maintenance of protein location in cell	94	34	28.09	0.11159	0.556
GO:0043254	regulation of protein complex assembly	159	55	47.51	0.11235	0.556
GO:0009144	purine nucleoside triphosphate metabolic process	474	154	141.63	0.11296	0.556
GO:0008206	bile acid metabolic process	43	17	12.85	0.11305	0.556
GO:0032768	regulation of monooxygenase activity	43	17	12.85	0.11305	0.556
GO:0061008	hepaticobiliary system development	85	31	25.4	0.11371	0.556
GO:0048483	autonomic nervous system development	46	18	13.74	0.11427	0.556
GO:0060322	head development	46	18	13.74	0.11427	0.556
GO:0060491	regulation of cell projection assembly	46	18	13.74	0.11427	0.556
GO:0016202	regulation of striated muscle tissue development	82	30	24.5	0.11433	0.556
GO:0048511	rhythmic process	178	61	53.18	0.1147	0.556
GO:0007009	plasma membrane organization	79	29	23.6	0.1149	0.556
GO:0043467	regulation of generation of precursor metabolites and energy	49	19	14.64	0.11519	0.556
GO:0045665	negative regulation of neuron differentiation	49	19	14.64	0.11519	0.556
GO:0048593	camera-type eye morphogenesis	76	28	22.71	0.1154	0.556
GO:0008340	determination of adult lifespan	12	6	3.59	0.11583	0.556
GO:0021544	subpallium development	12	6	3.59	0.11583	0.556
GO:0032373	positive regulation of sterol transport	12	6	3.59	0.11583	0.556
GO:0032376	positive regulation of cholesterol transport	12	6	3.59	0.11583	0.556
GO:0032607	interferon-alpha production	12	6	3.59	0.11583	0.556
GO:0032647	regulation of interferon-alpha production	12	6	3.59	0.11583	0.556
GO:0032878	regulation of establishment or maintenance of cell polarity	12	6	3.59	0.11583	0.556
GO:0033522	histone H2A ubiquitination	12	6	3.59	0.11583	0.556
GO:0043129	surfactant homeostasis	12	6	3.59	0.11583	0.556
GO:0043243	positive regulation of protein complex disassembly	12	6	3.59	0.11583	0.556
GO:0043517	positive regulation of DNA damage response, signal transduction by p53 class mediator	12	6	3.59	0.11583	0.556
GO:0045725	positive regulation of glycogen biosynthetic process	12	6	3.59	0.11583	0.556
GO:0048875	chemical homeostasis within a tissue	12	6	3.59	0.11583	0.556
GO:0060525	prostate glandular acinus development	12	6	3.59	0.11583	0.556
GO:0071108	protein K48-linked deubiquitination	12	6	3.59	0.11583	0.556
GO:0071636	positive regulation of transforming growth factor beta production	12	6	3.59	0.11583	0.556
GO:0048644	muscle organ morphogenesis	52	20	15.54	0.11586	0.556
GO:0006672	ceramide metabolic process	55	21	16.43	0.1163	0.556
GO:0043484	regulation of RNA splicing	55	21	16.43	0.1163	0.556
GO:0050905	neuromuscular process	67	25	20.02	0.11646	0.556
GO:0043244	regulation of protein complex disassembly	58	22	17.33	0.11656	0.556
GO:0051781	positive regulation of cell division	58	22	17.33	0.11656	0.556
GO:0034764	positive regulation of transmembrane transport	61	23	18.23	0.11666	0.556
GO:0060675	ureteric bud morphogenesis	61	23	18.23	0.11666	0.556
GO:0072521	purine-containing compound metabolic process	675	216	201.68	0.11682	0.556
GO:0009203	ribonucleoside triphosphate catabolic process	420	137	125.49	0.11698	0.556
GO:0009207	purine ribonucleoside triphosphate catabolic process	420	137	125.49	0.11698	0.556
GO:0001937	negative regulation of endothelial cell proliferation	23	10	6.87	0.11723	0.556
GO:0006536	glutamate metabolic process	23	10	6.87	0.11723	0.556
GO:0014073	response to tropane	23	10	6.87	0.11723	0.556
GO:0014896	muscle hypertrophy	23	10	6.87	0.11723	0.556
GO:0022408	negative regulation of cell-cell adhesion	23	10	6.87	0.11723	0.556
GO:0035850	epithelial cell differentiation involved in kidney development	23	10	6.87	0.11723	0.556
GO:0042220	response to cocaine	23	10	6.87	0.11723	0.556
GO:0045600	positive regulation of fat cell differentiation	23	10	6.87	0.11723	0.556
GO:0031098	stress-activated protein kinase signaling cascade	194	66	57.96	0.11762	0.557
GO:1901135	carbohydrate derivative metabolic process	981	310	293.11	0.11763	0.557
GO:0046434	organophosphate catabolic process	504	163	150.59	0.11904	0.563
GO:0051235	maintenance of location	188	64	56.17	0.12049	0.569
GO:0055086	nucleobase-containing small molecule metabolic process	835	265	249.49	0.12073	0.57
GO:0006643	membrane lipid metabolic process	107	38	31.97	0.12134	0.571
GO:0051146	striated muscle cell differentiation	163	56	48.7	0.12163	0.571
GO:0006195	purine nucleotide catabolic process	469	152	140.13	0.12185	0.571
GO:0009154	purine ribonucleotide catabolic process	424	138	126.69	0.12218	0.571
GO:0033043	regulation of organelle organization	424	138	126.69	0.12218	0.571
GO:0032465	regulation of cytokinesis	26	11	7.77	0.1222	0.571
GO:0051932	synaptic transmission, GABAergic	26	11	7.77	0.1222	0.571
GO:0046483	heterocycle metabolic process	907	287	271	0.12222	0.571
GO:0018205	peptidyl-lysine modification	135	47	40.34	0.12278	0.573
GO:0006605	protein targeting	437	142	130.57	0.12309	0.574
GO:0046039	GTP metabolic process	360	118	107.56	0.12346	0.575
GO:0010721	negative regulation of cell development	101	36	30.18	0.12357	0.575
GO:0009146	purine nucleoside triphosphate catabolic process	421	137	125.79	0.12363	0.575
GO:0042278	purine nucleoside metabolic process	405	132	121.01	0.12409	0.576
GO:0043583	ear development	157	54	46.91	0.12452	0.577
GO:0046128	purine ribonucleoside metabolic process	402	131	120.11	0.12557	0.579
GO:0043542	endothelial cell migration	95	34	28.38	0.12574	0.579
GO:0002204	somatic recombination of immunoglobulin genes involved in immune response	29	12	8.66	0.12604	0.579
GO:0002208	somatic diversification of immunoglobulins involved in immune response	29	12	8.66	0.12604	0.579
GO:0033205	NA	29	12	8.66	0.12604	0.579
GO:0045190	isotype switching	29	12	8.66	0.12604	0.579
GO:0055006	cardiac cell development	29	12	8.66	0.12604	0.579
GO:0055013	cardiac muscle cell development	29	12	8.66	0.12604	0.579
GO:0000280	nuclear division	338	111	100.99	0.12656	0.579
GO:0007067	mitotic nuclear division	338	111	100.99	0.12656	0.579
GO:0072175	epithelial tube formation	92	33	27.49	0.1268	0.579
GO:0007254	JNK cascade	151	52	45.12	0.12747	0.579
GO:0046578	regulation of Ras protein signal transduction	252	84	75.29	0.12758	0.579
GO:0034599	cellular response to oxidative stress	89	32	26.59	0.12783	0.579
GO:0009205	purine ribonucleoside triphosphate metabolic process	470	152	140.43	0.12831	0.579
GO:0000266	mitochondrial fission	15	7	4.48	0.12873	0.579
GO:0014046	dopamine secretion	15	7	4.48	0.12873	0.579
GO:0014059	regulation of dopamine secretion	15	7	4.48	0.12873	0.579
GO:0030857	negative regulation of epithelial cell differentiation	15	7	4.48	0.12873	0.579
GO:0031146	SCF-dependent proteasomal ubiquitin-dependent protein catabolic process	15	7	4.48	0.12873	0.579
GO:0043401	steroid hormone mediated signaling pathway	15	7	4.48	0.12873	0.579
GO:0043576	regulation of respiratory gaseous exchange	15	7	4.48	0.12873	0.579
GO:0045648	positive regulation of erythrocyte differentiation	15	7	4.48	0.12873	0.579
GO:0090311	regulation of protein deacetylation	15	7	4.48	0.12873	0.579
GO:1901021	positive regulation of calcium ion transmembrane transporter activity	15	7	4.48	0.12873	0.579
GO:2001259	positive regulation of cation channel activity	15	7	4.48	0.12873	0.579
GO:0002053	positive regulation of mesenchymal cell proliferation	32	13	9.56	0.129	0.579
GO:0009261	ribonucleotide catabolic process	425	138	126.98	0.129	0.579
GO:0046530	photoreceptor cell differentiation	32	13	9.56	0.129	0.579
GO:0048146	positive regulation of fibroblast proliferation	32	13	9.56	0.129	0.579
GO:0001889	liver development	83	30	24.8	0.12981	0.582
GO:0060485	mesenchyme development	145	50	43.32	0.13051	0.584
GO:0060193	positive regulation of lipase activity	80	29	23.9	0.13075	0.585
GO:0046328	regulation of JNK cascade	117	41	34.96	0.13105	0.585
GO:0048742	regulation of skeletal muscle fiber development	35	14	10.46	0.13126	0.586
GO:0048167	regulation of synaptic plasticity	77	28	23.01	0.13164	0.586
GO:0043627	response to estrogen	142	49	42.43	0.13205	0.586
GO:0048598	embryonic morphogenesis	419	136	125.19	0.13207	0.586
GO:0040029	regulation of gene expression, epigenetic	114	40	34.06	0.13246	0.586
GO:0006479	protein methylation	74	27	22.11	0.13248	0.586
GO:0008213	protein alkylation	74	27	22.11	0.13248	0.586
GO:0030814	regulation of cAMP metabolic process	74	27	22.11	0.13248	0.586
GO:0009117	nucleotide metabolic process	756	240	225.88	0.13276	0.586
GO:0003151	outflow tract morphogenesis	38	15	11.35	0.13295	0.586
GO:0043525	positive regulation of neuron apoptotic process	38	15	11.35	0.13295	0.586
GO:1901216	positive regulation of neuron death	38	15	11.35	0.13295	0.586
GO:0061039	NA	71	26	21.21	0.13326	0.587
GO:0070997	neuron death	139	48	41.53	0.13361	0.587
GO:0001837	epithelial to mesenchymal transition	68	25	20.32	0.13397	0.587
GO:0017157	regulation of exocytosis	68	25	20.32	0.13397	0.587
GO:0045055	regulated secretory pathway	41	16	12.25	0.13419	0.587
GO:0045740	positive regulation of DNA replication	41	16	12.25	0.13419	0.587
GO:2001233	regulation of apoptotic signaling pathway	41	16	12.25	0.13419	0.587
GO:0010594	regulation of endothelial cell migration	65	24	19.42	0.1346	0.587
GO:0006369	termination of RNA polymerase II transcription	44	17	13.15	0.13505	0.587
GO:0014066	regulation of phosphatidylinositol 3-kinase signaling	44	17	13.15	0.13505	0.587
GO:0043149	stress fiber assembly	44	17	13.15	0.13505	0.587
GO:0050821	protein stabilization	62	23	18.52	0.13512	0.587
GO:0018394	peptidyl-lysine acetylation	108	38	32.27	0.13528	0.587
GO:0045785	positive regulation of cell adhesion	108	38	32.27	0.13528	0.587
GO:0050679	positive regulation of epithelial cell proliferation	108	38	32.27	0.13528	0.587
GO:0009057	macromolecule catabolic process	750	238	224.09	0.13551	0.587
GO:0060415	muscle tissue morphogenesis	47	18	14.04	0.13559	0.587
GO:0001658	branching involved in ureteric bud morphogenesis	56	21	16.73	0.13581	0.587
GO:0016571	histone methylation	56	21	16.73	0.13581	0.587
GO:0001525	angiogenesis	320	105	95.61	0.1362	0.588
GO:0005976	polysaccharide metabolic process	133	46	39.74	0.13678	0.59
GO:0001945	lymph vessel development	18	8	5.38	0.13792	0.591
GO:0009067	aspartate family amino acid biosynthetic process	18	8	5.38	0.13792	0.591
GO:0014743	regulation of muscle hypertrophy	18	8	5.38	0.13792	0.591
GO:0046329	negative regulation of JNK cascade	18	8	5.38	0.13792	0.591
GO:0071604	transforming growth factor beta production	18	8	5.38	0.13792	0.591
GO:0071634	regulation of transforming growth factor beta production	18	8	5.38	0.13792	0.591
GO:0031669	cellular response to nutrient levels	152	52	45.42	0.13945	0.597
GO:0008154	actin polymerization or depolymerization	99	35	29.58	0.13953	0.597
GO:0030518	intracellular steroid hormone receptor signaling pathway	96	34	28.68	0.14094	0.602
GO:0009119	ribonucleoside metabolic process	414	134	123.7	0.14262	0.609
GO:1901068	guanosine-containing compound metabolic process	369	120	110.25	0.14322	0.61
GO:0045471	response to ethanol	90	32	26.89	0.14375	0.612
GO:0009166	nucleotide catabolic process	482	155	144.02	0.14405	0.612
GO:0003300	cardiac muscle hypertrophy	21	9	6.27	0.14457	0.612
GO:0014897	striated muscle hypertrophy	21	9	6.27	0.14457	0.612
GO:0031529	ruffle organization	21	9	6.27	0.14457	0.612
GO:0035411	catenin import into nucleus	21	9	6.27	0.14457	0.612
GO:0050922	negative regulation of chemotaxis	21	9	6.27	0.14457	0.612
GO:0048634	regulation of muscle organ development	84	30	25.1	0.14651	0.619
GO:0048011	neurotrophin TRK receptor signaling pathway	219	73	65.43	0.14661	0.619
GO:0009267	cellular response to starvation	81	29	24.2	0.14786	0.622
GO:0031334	positive regulation of protein complex assembly	81	29	24.2	0.14786	0.622
GO:0033044	regulation of chromosome organization	81	29	24.2	0.14786	0.622
GO:0006732	coenzyme metabolic process	197	66	58.86	0.14903	0.623
GO:0005979	regulation of glycogen biosynthetic process	24	10	7.17	0.14942	0.623
GO:0006044	N-acetylglucosamine metabolic process	24	10	7.17	0.14942	0.623
GO:0007032	endosome organization	24	10	7.17	0.14942	0.623
GO:0010962	regulation of glucan biosynthetic process	24	10	7.17	0.14942	0.623
GO:0035116	embryonic hindlimb morphogenesis	24	10	7.17	0.14942	0.623
GO:0050869	negative regulation of B cell activation	24	10	7.17	0.14942	0.623
GO:0051489	regulation of filopodium assembly	24	10	7.17	0.14942	0.623
GO:0072384	organelle transport along microtubule	24	10	7.17	0.14942	0.623
GO:0050877	neurological system process	1037	325	309.84	0.15011	0.625
GO:0048738	cardiac muscle tissue development	109	38	32.57	0.15015	0.625
GO:0034762	regulation of transmembrane transport	229	76	68.42	0.1514	0.63
GO:0051494	negative regulation of cytoskeleton organization	72	26	21.51	0.15174	0.63
GO:0006403	RNA localization	131	45	39.14	0.15206	0.631
GO:0009143	nucleoside triphosphate catabolic process	425	137	126.98	0.15271	0.631
GO:0033014	tetrapyrrole biosynthetic process	27	11	8.07	0.15293	0.631
GO:0090102	cochlea development	27	11	8.07	0.15293	0.631
GO:0090398	cellular senescence	27	11	8.07	0.15293	0.631
GO:0016573	histone acetylation	103	36	30.78	0.15365	0.631
GO:0007569	cell aging	66	24	19.72	0.15411	0.631
GO:0007043	cell-cell junction assembly	63	23	18.82	0.15519	0.631
GO:0006914	autophagy	100	35	29.88	0.15542	0.631
GO:0030042	actin filament depolymerization	30	12	8.96	0.15545	0.631
GO:0031058	positive regulation of histone modification	30	12	8.96	0.15545	0.631
GO:0045921	positive regulation of exocytosis	30	12	8.96	0.15545	0.631
GO:0051353	positive regulation of oxidoreductase activity	30	12	8.96	0.15545	0.631
GO:0060393	regulation of pathway-restricted SMAD protein phosphorylation	30	12	8.96	0.15545	0.631
GO:0070169	positive regulation of biomineral tissue development	30	12	8.96	0.15545	0.631
GO:0042176	regulation of protein catabolic process	125	43	37.35	0.1559	0.631
GO:0019217	regulation of fatty acid metabolic process	60	22	17.93	0.1562	0.631
GO:0021510	spinal cord development	60	22	17.93	0.1562	0.631
GO:0061180	mammary gland epithelium development	60	22	17.93	0.1562	0.631
GO:0001667	ameboidal cell migration	97	34	28.98	0.1572	0.631
GO:0006338	chromatin remodeling	97	34	28.98	0.1572	0.631
GO:0007632	visual behavior	33	13	9.86	0.1572	0.631
GO:0018105	peptidyl-serine phosphorylation	97	34	28.98	0.1572	0.631
GO:0030166	proteoglycan biosynthetic process	33	13	9.86	0.1572	0.631
GO:0045666	positive regulation of neuron differentiation	54	20	16.13	0.1579	0.631
GO:0051208	sequestering of calcium ion	54	20	16.13	0.1579	0.631
GO:0042692	muscle cell differentiation	236	78	70.51	0.15801	0.631
GO:0010464	regulation of mesenchymal cell proliferation	36	14	10.76	0.15835	0.631
GO:0050771	negative regulation of axonogenesis	36	14	10.76	0.15835	0.631
GO:2000177	regulation of neural precursor cell proliferation	36	14	10.76	0.15835	0.631
GO:0007585	respiratory gaseous exchange	51	19	15.24	0.15855	0.631
GO:0014013	regulation of gliogenesis	51	19	15.24	0.15855	0.631
GO:0051209	release of sequestered calcium ion into cytosol	51	19	15.24	0.15855	0.631
GO:0051282	regulation of sequestering of calcium ion	51	19	15.24	0.15855	0.631
GO:0051283	negative regulation of sequestering of calcium ion	51	19	15.24	0.15855	0.631
GO:0035264	multicellular organism growth	94	33	28.09	0.15899	0.631
GO:0033762	response to glucagon	39	15	11.65	0.15902	0.631
GO:0042059	negative regulation of epidermal growth factor receptor signaling pathway	39	15	11.65	0.15902	0.631
GO:0043648	dicarboxylic acid metabolic process	48	18	14.34	0.15902	0.631
GO:0048284	organelle fusion	39	15	11.65	0.15902	0.631
GO:0048661	positive regulation of smooth muscle cell proliferation	39	15	11.65	0.15902	0.631
GO:0050807	regulation of synapse organization	39	15	11.65	0.15902	0.631
GO:1901185	negative regulation of ERBB signaling pathway	39	15	11.65	0.15902	0.631
GO:0030850	prostate gland development	45	17	13.45	0.15929	0.631
GO:0031032	actomyosin structure organization	45	17	13.45	0.15929	0.631
GO:0031532	actin cytoskeleton reorganization	45	17	13.45	0.15929	0.631
GO:0021954	central nervous system neuron development	42	16	12.55	0.15931	0.631
GO:0061035	regulation of cartilage development	42	16	12.55	0.15931	0.631
GO:0006163	purine nucleotide metabolic process	637	202	190.33	0.16069	0.633
GO:0001838	embryonic epithelial tube formation	91	32	27.19	0.16079	0.633
GO:0097305	response to alcohol	91	32	27.19	0.16079	0.633
GO:0030073	insulin secretion	138	47	41.23	0.16222	0.633
GO:0048589	developmental growth	246	81	73.5	0.16244	0.633
GO:0002070	epithelial cell maturation	13	6	3.88	0.1628	0.633
GO:0003094	glomerular filtration	13	6	3.88	0.1628	0.633
GO:0003323	type B pancreatic cell development	13	6	3.88	0.1628	0.633
GO:0007076	mitotic chromosome condensation	13	6	3.88	0.1628	0.633
GO:0007099	centriole replication	13	6	3.88	0.1628	0.633
GO:0014044	Schwann cell development	13	6	3.88	0.1628	0.633
GO:0018022	peptidyl-lysine methylation	13	6	3.88	0.1628	0.633
GO:0021542	dentate gyrus development	13	6	3.88	0.1628	0.633
GO:0032400	melanosome localization	13	6	3.88	0.1628	0.633
GO:0035510	DNA dealkylation	13	6	3.88	0.1628	0.633
GO:0048339	paraxial mesoderm development	13	6	3.88	0.1628	0.633
GO:0051281	positive regulation of release of sequestered calcium ion into cytosol	13	6	3.88	0.1628	0.633
GO:0051875	pigment granule localization	13	6	3.88	0.1628	0.633
GO:0071391	cellular response to estrogen stimulus	13	6	3.88	0.1628	0.633
GO:0097205	renal filtration	13	6	3.88	0.1628	0.633
GO:0048584	positive regulation of response to stimulus	961	301	287.13	0.16388	0.635
GO:0009199	ribonucleoside triphosphate metabolic process	475	152	141.92	0.16401	0.635
GO:0009141	nucleoside triphosphate metabolic process	488	156	145.81	0.16424	0.635
GO:0009150	purine ribonucleotide metabolic process	488	156	145.81	0.16424	0.635
GO:0051402	neuron apoptotic process	135	46	40.34	0.16435	0.635
GO:0016458	gene silencing	85	30	25.4	0.1644	0.635
GO:0043281	regulation of cysteine-type endopeptidase activity involved in apoptotic process	154	52	46.01	0.16541	0.638
GO:0060538	skeletal muscle organ development	154	52	46.01	0.16541	0.638
GO:0071310	cellular response to organic substance	1040	325	310.74	0.16557	0.638
GO:0006475	internal protein amino acid acetylation	110	38	32.87	0.16595	0.639
GO:0051495	positive regulation of cytoskeleton organization	82	29	24.5	0.16621	0.639
GO:0048839	inner ear development	132	45	39.44	0.16651	0.64
GO:0045597	positive regulation of cell differentiation	430	138	128.48	0.16679	0.641
GO:0050768	negative regulation of neurogenesis	79	28	23.6	0.16802	0.645
GO:0055001	muscle cell development	126	43	37.65	0.17093	0.653
GO:0042303	molting cycle	73	26	21.81	0.1716	0.653
GO:0042633	hair cycle	73	26	21.81	0.1716	0.653
GO:0060548	negative regulation of cell death	580	184	173.3	0.17172	0.653
GO:0033554	cellular response to stress	1074	335	320.9	0.17187	0.653
GO:0014075	response to amine	101	35	30.18	0.17232	0.653
GO:0003254	regulation of membrane depolarization	16	7	4.78	0.17233	0.653
GO:0010869	regulation of receptor biosynthetic process	16	7	4.78	0.17233	0.653
GO:0015813	L-glutamate transport	16	7	4.78	0.17233	0.653
GO:0033158	regulation of protein import into nucleus, translocation	16	7	4.78	0.17233	0.653
GO:0033630	positive regulation of cell adhesion mediated by integrin	16	7	4.78	0.17233	0.653
GO:0070527	platelet aggregation	16	7	4.78	0.17233	0.653
GO:0072132	mesenchyme morphogenesis	16	7	4.78	0.17233	0.653
GO:1901160	primary amino compound metabolic process	16	7	4.78	0.17233	0.653
GO:0002757	immune response-activating signal transduction	215	71	64.24	0.17316	0.654
GO:0006898	receptor-mediated endocytosis	123	42	36.75	0.1732	0.654
GO:0032787	monocarboxylic acid metabolic process	379	122	113.24	0.17323	0.654
GO:0045807	positive regulation of endocytosis	70	25	20.92	0.17337	0.654
GO:0003001	generation of a signal involved in cell-cell signaling	292	95	87.25	0.17387	0.654
GO:0023061	signal release	292	95	87.25	0.17387	0.654
GO:0045321	leukocyte activation	486	155	145.21	0.17389	0.654
GO:0051896	regulation of protein kinase B signaling	67	24	20.02	0.17512	0.658
GO:0007626	locomotory behavior	120	41	35.85	0.1755	0.659
GO:0030010	establishment of cell polarity	64	23	19.12	0.17683	0.664
GO:0050796	regulation of insulin secretion	117	40	34.96	0.17785	0.666
GO:0006110	regulation of glycolytic process	19	8	5.68	0.17865	0.666
GO:0030865	cortical cytoskeleton organization	19	8	5.68	0.17865	0.666
GO:0032459	regulation of protein oligomerization	19	8	5.68	0.17865	0.666
GO:0032925	regulation of activin receptor signaling pathway	19	8	5.68	0.17865	0.666
GO:0034405	response to fluid shear stress	19	8	5.68	0.17865	0.666
GO:0048488	synaptic vesicle endocytosis	19	8	5.68	0.17865	0.666
GO:0006641	triglyceride metabolic process	92	32	27.49	0.17892	0.666
GO:0050770	regulation of axonogenesis	92	32	27.49	0.17892	0.666
GO:0071295	cellular response to vitamin	58	21	17.33	0.18012	0.669
GO:0008643	carbohydrate transport	114	39	34.06	0.18023	0.669
GO:0043687	post-translational protein modification	171	57	51.09	0.18107	0.669
GO:0046890	regulation of lipid biosynthetic process	89	31	26.59	0.18118	0.669
GO:0031333	negative regulation of protein complex assembly	55	20	16.43	0.18167	0.669
GO:0072659	protein localization to plasma membrane	55	20	16.43	0.18167	0.669
GO:0046879	hormone secretion	187	62	55.87	0.18211	0.669
GO:0007017	microtubule-based process	380	122	113.54	0.18228	0.669
GO:0006468	protein phosphorylation	1053	328	314.62	0.18281	0.669
GO:0015872	dopamine transport	22	9	6.57	0.18284	0.669
GO:0032228	regulation of synaptic transmission, GABAergic	22	9	6.57	0.18284	0.669
GO:0040036	regulation of fibroblast growth factor receptor signaling pathway	22	9	6.57	0.18284	0.669
GO:0046649	lymphocyte activation	406	130	121.31	0.18309	0.669
GO:0006029	proteoglycan metabolic process	52	19	15.54	0.18312	0.669
GO:0030816	positive regulation of cAMP metabolic process	49	18	14.64	0.18447	0.669
GO:0030819	positive regulation of cAMP biosynthetic process	49	18	14.64	0.18447	0.669
GO:0071418	cellular response to amine stimulus	49	18	14.64	0.18447	0.669
GO:0050851	antigen receptor-mediated signaling pathway	108	37	32.27	0.18512	0.669
GO:0006753	nucleoside phosphate metabolic process	791	248	236.34	0.18535	0.669
GO:0008334	histone mRNA metabolic process	25	10	7.47	0.18554	0.669
GO:0010559	regulation of glycoprotein biosynthetic process	25	10	7.47	0.18554	0.669
GO:0030851	granulocyte differentiation	25	10	7.47	0.18554	0.669
GO:0034446	substrate adhesion-dependent cell spreading	25	10	7.47	0.18554	0.669
GO:0043470	regulation of carbohydrate catabolic process	25	10	7.47	0.18554	0.669
GO:0043471	regulation of cellular carbohydrate catabolic process	25	10	7.47	0.18554	0.669
GO:0048013	ephrin receptor signaling pathway	25	10	7.47	0.18554	0.669
GO:0048048	embryonic eye morphogenesis	25	10	7.47	0.18554	0.669
GO:0060325	face morphogenesis	25	10	7.47	0.18554	0.669
GO:0010811	positive regulation of cell-substrate adhesion	46	17	13.74	0.18569	0.669
GO:0031109	microtubule polymerization or depolymerization	46	17	13.74	0.18569	0.669
GO:0007166	cell surface receptor signaling pathway	2103	646	628.35	0.18616	0.669
GO:0045727	positive regulation of translation	43	16	12.85	0.18673	0.669
GO:0048066	developmental pigmentation	43	16	12.85	0.18673	0.669
GO:0048546	digestive tract morphogenesis	43	16	12.85	0.18673	0.669
GO:0050810	regulation of steroid biosynthetic process	43	16	12.85	0.18673	0.669
GO:0000578	embryonic axis specification	28	11	8.37	0.18718	0.669
GO:0014015	positive regulation of gliogenesis	28	11	8.37	0.18718	0.669
GO:0045646	regulation of erythrocyte differentiation	28	11	8.37	0.18718	0.669
GO:0060512	prostate gland morphogenesis	28	11	8.37	0.18718	0.669
GO:0016236	macroautophagy	40	15	11.95	0.18755	0.669
GO:0032273	positive regulation of protein polymerization	40	15	11.95	0.18755	0.669
GO:0045768	positive regulation of anti-apoptosis	40	15	11.95	0.18755	0.669
GO:0051225	spindle assembly	40	15	11.95	0.18755	0.669
GO:0018393	internal peptidyl-lysine acetylation	105	36	31.37	0.18763	0.669
GO:0034655	nucleobase-containing compound catabolic process	504	160	150.59	0.18789	0.669
GO:0051055	negative regulation of lipid biosynthetic process	31	12	9.26	0.18803	0.669
GO:0006171	cAMP biosynthetic process	80	28	23.9	0.18808	0.669
GO:0060271	cilium morphogenesis	80	28	23.9	0.18808	0.669
GO:0042733	embryonic digit morphogenesis	37	14	11.06	0.18809	0.669
GO:0051492	regulation of stress fiber assembly	37	14	11.06	0.18809	0.669
GO:0002312	B cell activation involved in immune response	34	13	10.16	0.18829	0.669
GO:0042752	regulation of circadian rhythm	34	13	10.16	0.18829	0.669
GO:0050657	nucleic acid transport	124	42	37.05	0.18935	0.671
GO:0050658	RNA transport	124	42	37.05	0.18935	0.671
GO:0051236	establishment of RNA localization	124	42	37.05	0.18935	0.671
GO:0010565	regulation of cellular ketone metabolic process	143	48	42.73	0.18952	0.671
GO:0009259	ribonucleotide metabolic process	501	159	149.69	0.18997	0.672
GO:0043524	negative regulation of neuron apoptotic process	77	27	23.01	0.19043	0.673
GO:1901215	negative regulation of neuron death	77	27	23.01	0.19043	0.673
GO:0006260	DNA replication	255	83	76.19	0.1911	0.675
GO:2000116	regulation of cysteine-type endopeptidase activity	159	53	47.51	0.1913	0.675
GO:0009791	post-embryonic development	71	25	21.21	0.19517	0.688
GO:0009636	response to toxic substance	96	33	28.68	0.19542	0.688
GO:0006836	neurotransmitter transport	115	39	34.36	0.19743	0.695
GO:0005975	carbohydrate metabolic process	675	212	201.68	0.19789	0.696
GO:1901292	nucleoside phosphate catabolic process	489	155	146.11	0.19853	0.697
GO:0001892	embryonic placenta development	65	23	19.42	0.19996	0.701
GO:0022407	regulation of cell-cell adhesion	65	23	19.42	0.19996	0.701
GO:0031331	positive regulation of cellular catabolic process	90	31	26.89	0.20084	0.704
GO:0007605	sensory perception of sound	106	36	31.67	0.20601	0.704
GO:0097190	apoptotic signaling pathway	84	29	25.1	0.20645	0.704
GO:0051261	protein depolymerization	56	20	16.73	0.20714	0.704
GO:0072073	kidney epithelium development	56	20	16.73	0.20714	0.704
GO:0007223	Wnt signaling pathway, calcium modulating pathway	11	5	3.29	0.20756	0.704
GO:0010875	positive regulation of cholesterol efflux	11	5	3.29	0.20756	0.704
GO:0030238	male sex determination	11	5	3.29	0.20756	0.704
GO:0030889	negative regulation of B cell proliferation	11	5	3.29	0.20756	0.704
GO:0031062	positive regulation of histone methylation	11	5	3.29	0.20756	0.704
GO:0032656	regulation of interleukin-13 production	11	5	3.29	0.20756	0.704
GO:0033605	positive regulation of catecholamine secretion	11	5	3.29	0.20756	0.704
GO:0043383	negative T cell selection	11	5	3.29	0.20756	0.704
GO:0045351	type I interferon biosynthetic process	11	5	3.29	0.20756	0.704
GO:0045910	negative regulation of DNA recombination	11	5	3.29	0.20756	0.704
GO:0045922	negative regulation of fatty acid metabolic process	11	5	3.29	0.20756	0.704
GO:0046321	positive regulation of fatty acid oxidation	11	5	3.29	0.20756	0.704
GO:0048070	regulation of developmental pigmentation	11	5	3.29	0.20756	0.704
GO:0050974	detection of mechanical stimulus involved in sensory perception	11	5	3.29	0.20756	0.704
GO:0051000	positive regulation of nitric-oxide synthase activity	11	5	3.29	0.20756	0.704
GO:0051894	positive regulation of focal adhesion assembly	11	5	3.29	0.20756	0.704
GO:0055015	ventricular cardiac muscle cell development	11	5	3.29	0.20756	0.704
GO:0060056	mammary gland involution	11	5	3.29	0.20756	0.704
GO:0060134	prepulse inhibition	11	5	3.29	0.20756	0.704
GO:0061337	cardiac conduction	11	5	3.29	0.20756	0.704
GO:0070584	mitochondrion morphogenesis	11	5	3.29	0.20756	0.704
GO:0070841	inclusion body assembly	11	5	3.29	0.20756	0.704
GO:0071305	cellular response to vitamin D	11	5	3.29	0.20756	0.704
GO:0071542	dopaminergic neuron differentiation	11	5	3.29	0.20756	0.704
GO:0072111	cell proliferation involved in kidney development	11	5	3.29	0.20756	0.704
GO:0097066	response to thyroid hormone	11	5	3.29	0.20756	0.704
GO:2000058	regulation of protein ubiquitination involved in ubiquitin-dependent protein catabolic process	11	5	3.29	0.20756	0.704
GO:0009314	response to radiation	279	90	83.36	0.20771	0.704
GO:0000087	mitotic M phase	347	111	103.68	0.20802	0.704
GO:0044085	cellular component biogenesis	1506	464	449.97	0.20885	0.704
GO:0046883	regulation of hormone secretion	157	52	46.91	0.2092	0.704
GO:0031623	receptor internalization	53	19	15.84	0.20949	0.704
GO:0045639	positive regulation of myeloid cell differentiation	53	19	15.84	0.20949	0.704
GO:0007584	response to nutrient	218	71	65.14	0.21074	0.704
GO:0006665	sphingolipid metabolic process	100	34	29.88	0.21202	0.704
GO:0034142	toll-like receptor 4 signaling pathway	78	27	23.31	0.21226	0.704
GO:0051650	establishment of vesicle localization	47	17	14.04	0.21407	0.704
GO:0006638	neutral lipid metabolic process	97	33	28.98	0.21512	0.704
GO:0061025	membrane fusion	75	26	22.41	0.21524	0.704
GO:0002221	pattern recognition receptor signaling pathway	116	39	34.66	0.21546	0.704
GO:0016331	morphogenesis of embryonic epithelium	116	39	34.66	0.21546	0.704
GO:0010463	mesenchymal cell proliferation	44	16	13.15	0.21626	0.704
GO:0043242	negative regulation of protein complex disassembly	44	16	13.15	0.21626	0.704
GO:0050803	regulation of synapse structure and activity	44	16	13.15	0.21626	0.704
GO:0071300	cellular response to retinoic acid	44	16	13.15	0.21626	0.704
GO:0002011	morphogenesis of an epithelial sheet	14	6	4.18	0.21633	0.704
GO:0006004	fucose metabolic process	14	6	4.18	0.21633	0.704
GO:0010761	fibroblast migration	14	6	4.18	0.21633	0.704
GO:0014808	release of sequestered calcium ion into cytosol by sarcoplasmic reticulum	14	6	4.18	0.21633	0.704
GO:0030852	regulation of granulocyte differentiation	14	6	4.18	0.21633	0.704
GO:0031122	cytoplasmic microtubule organization	14	6	4.18	0.21633	0.704
GO:0032225	regulation of synaptic transmission, dopaminergic	14	6	4.18	0.21633	0.704
GO:0034661	ncRNA catabolic process	14	6	4.18	0.21633	0.704
GO:0045737	positive regulation of cyclin-dependent protein serine/threonine kinase activity	14	6	4.18	0.21633	0.704
GO:0055003	cardiac myofibril assembly	14	6	4.18	0.21633	0.704
GO:0060788	ectodermal placode formation	14	6	4.18	0.21633	0.704
GO:0061099	negative regulation of protein tyrosine kinase activity	14	6	4.18	0.21633	0.704
GO:0070875	positive regulation of glycogen metabolic process	14	6	4.18	0.21633	0.704
GO:0071285	cellular response to lithium ion	14	6	4.18	0.21633	0.704
GO:0071696	ectodermal placode development	14	6	4.18	0.21633	0.704
GO:0071697	ectodermal placode morphogenesis	14	6	4.18	0.21633	0.704
GO:2000178	negative regulation of neural precursor cell proliferation	14	6	4.18	0.21633	0.704
GO:0046700	heterocycle catabolic process	527	166	157.46	0.21675	0.704
GO:0042060	wound healing	586	184	175.09	0.21804	0.704
GO:0070482	response to oxygen levels	225	73	67.23	0.21817	0.704
GO:0006944	NA	72	25	21.51	0.21827	0.704
GO:0030817	regulation of cAMP biosynthetic process	72	25	21.51	0.21827	0.704
GO:0042044	fluid transport	41	15	12.25	0.21833	0.704
GO:0050806	positive regulation of synaptic transmission	41	15	12.25	0.21833	0.704
GO:0044270	cellular nitrogen compound catabolic process	537	169	160.45	0.21846	0.704
GO:0010741	NA	113	38	33.76	0.21865	0.704
GO:0006476	protein deacetylation	38	14	11.35	0.22026	0.704
GO:0006833	water transport	38	14	11.35	0.22026	0.704
GO:0043500	muscle adaptation	38	14	11.35	0.22026	0.704
GO:0048639	positive regulation of developmental growth	38	14	11.35	0.22026	0.704
GO:0070301	cellular response to hydrogen peroxide	38	14	11.35	0.22026	0.704
GO:0072210	metanephric nephron development	38	14	11.35	0.22026	0.704
GO:0071704	organic substance metabolic process	1033	320	308.65	0.22059	0.704
GO:0001964	startle response	17	7	5.08	0.22127	0.704
GO:0007029	endoplasmic reticulum organization	17	7	5.08	0.22127	0.704
GO:0008608	attachment of spindle microtubules to kinetochore	17	7	5.08	0.22127	0.704
GO:0010611	regulation of cardiac muscle hypertrophy	17	7	5.08	0.22127	0.704
GO:0010799	regulation of peptidyl-threonine phosphorylation	17	7	5.08	0.22127	0.704
GO:0015949	nucleobase-containing small molecule interconversion	17	7	5.08	0.22127	0.704
GO:0016241	regulation of macroautophagy	17	7	5.08	0.22127	0.704
GO:0030866	cortical actin cytoskeleton organization	17	7	5.08	0.22127	0.704
GO:0033146	regulation of intracellular estrogen receptor signaling pathway	17	7	5.08	0.22127	0.704
GO:0072215	regulation of metanephros development	17	7	5.08	0.22127	0.704
GO:0031670	cellular response to nutrient	69	24	20.62	0.22136	0.704
GO:0006024	glycosaminoglycan biosynthetic process	35	13	10.46	0.22199	0.704
GO:0006901	vesicle coating	35	13	10.46	0.22199	0.704
GO:0070988	demethylation	35	13	10.46	0.22199	0.704
GO:0051259	protein oligomerization	303	97	90.53	0.22328	0.704
GO:0001974	blood vessel remodeling	32	12	9.56	0.22345	0.704
GO:0006509	membrane protein ectodomain proteolysis	32	12	9.56	0.22345	0.704
GO:0009311	oligosaccharide metabolic process	32	12	9.56	0.22345	0.704
GO:0030032	lamellipodium assembly	32	12	9.56	0.22345	0.704
GO:0030433	ER-associated ubiquitin-dependent protein catabolic process	32	12	9.56	0.22345	0.704
GO:0032006	regulation of TOR signaling	32	12	9.56	0.22345	0.704
GO:0055010	ventricular cardiac muscle tissue morphogenesis	32	12	9.56	0.22345	0.704
GO:0006783	heme biosynthetic process	20	8	5.98	0.22389	0.704
GO:0032800	receptor biosynthetic process	20	8	5.98	0.22389	0.704
GO:0033687	osteoblast proliferation	20	8	5.98	0.22389	0.704
GO:0042481	regulation of odontogenesis	20	8	5.98	0.22389	0.704
GO:0045661	regulation of myoblast differentiation	20	8	5.98	0.22389	0.704
GO:0046164	alcohol catabolic process	20	8	5.98	0.22389	0.704
GO:0046688	response to copper ion	20	8	5.98	0.22389	0.704
GO:0048854	brain morphogenesis	20	8	5.98	0.22389	0.704
GO:0050691	regulation of defense response to virus by host	20	8	5.98	0.22389	0.704
GO:0051653	spindle localization	20	8	5.98	0.22389	0.704
GO:0003156	regulation of organ formation	29	11	8.66	0.22454	0.704
GO:0015914	phospholipid transport	29	11	8.66	0.22454	0.704
GO:0016575	histone deacetylation	29	11	8.66	0.22454	0.704
GO:0032330	regulation of chondrocyte differentiation	29	11	8.66	0.22454	0.704
GO:0032414	positive regulation of ion transmembrane transporter activity	29	11	8.66	0.22454	0.704
GO:0032924	activin receptor signaling pathway	29	11	8.66	0.22454	0.704
GO:0045762	positive regulation of adenylate cyclase activity	29	11	8.66	0.22454	0.704
GO:0048538	thymus development	29	11	8.66	0.22454	0.704
GO:0060323	head morphogenesis	29	11	8.66	0.22454	0.704
GO:0060411	cardiac septum morphogenesis	29	11	8.66	0.22454	0.704
GO:0090130	tissue migration	29	11	8.66	0.22454	0.704
GO:0021517	ventral spinal cord development	23	9	6.87	0.22502	0.704
GO:0030072	peptide hormone secretion	158	52	47.21	0.22502	0.704
GO:0030815	negative regulation of cAMP metabolic process	23	9	6.87	0.22502	0.704
GO:0030818	negative regulation of cAMP biosynthetic process	23	9	6.87	0.22502	0.704
GO:0032370	positive regulation of lipid transport	23	9	6.87	0.22502	0.704
GO:0032413	negative regulation of ion transmembrane transporter activity	23	9	6.87	0.22502	0.704
GO:0032873	negative regulation of stress-activated MAPK cascade	23	9	6.87	0.22502	0.704
GO:0040018	positive regulation of multicellular organism growth	23	9	6.87	0.22502	0.704
GO:0055117	regulation of cardiac muscle contraction	23	9	6.87	0.22502	0.704
GO:0070303	negative regulation of stress-activated protein kinase signaling cascade	23	9	6.87	0.22502	0.704
GO:0022402	cell cycle process	981	304	293.11	0.22507	0.704
GO:0008209	androgen metabolic process	26	10	7.77	0.22513	0.704
GO:0045861	negative regulation of proteolysis	26	10	7.77	0.22513	0.704
GO:0046580	negative regulation of Ras protein signal transduction	26	10	7.77	0.22513	0.704
GO:0060740	prostate gland epithelium morphogenesis	26	10	7.77	0.22513	0.704
GO:0070873	regulation of glycogen metabolic process	26	10	7.77	0.22513	0.704
GO:0006793	phosphorus metabolic process	1397	430	417.41	0.22684	0.709
GO:0009743	response to carbohydrate	123	41	36.75	0.22731	0.71
GO:0007589	body fluid secretion	63	22	18.82	0.22767	0.71
GO:0030799	regulation of cyclic nucleotide metabolic process	85	29	25.4	0.22823	0.711
GO:0097194	execution phase of apoptosis	85	29	25.4	0.22823	0.711
GO:0051651	maintenance of location in cell	104	35	31.07	0.22867	0.712
GO:0030521	androgen receptor signaling pathway	60	21	17.93	0.2309	0.717
GO:0046209	nitric oxide metabolic process	60	21	17.93	0.2309	0.717
GO:0032504	multicellular organism reproduction	545	171	162.84	0.23117	0.717
GO:0048609	multicellular organismal reproductive process	545	171	162.84	0.23117	0.717
GO:0044248	cellular catabolic process	1537	472	459.24	0.23307	0.723
GO:0045981	positive regulation of nucleotide metabolic process	57	20	17.03	0.23418	0.725
GO:1900544	positive regulation of purine nucleotide metabolic process	57	20	17.03	0.23418	0.725
GO:0050804	regulation of synaptic transmission	165	54	49.3	0.23448	0.726
GO:0030282	bone mineralization	79	27	23.6	0.23523	0.727
GO:0030100	regulation of endocytosis	114	38	34.06	0.23786	0.734
GO:0002790	peptide secretion	162	53	48.4	0.23791	0.734
GO:0010243	response to organonitrogen compound	130	43	38.84	0.23868	0.736
GO:0008064	regulation of actin polymerization or depolymerization	76	26	22.71	0.23886	0.736
GO:0006796	phosphate-containing compound metabolic process	1396	429	417.11	0.23998	0.739
GO:0003208	cardiac ventricle morphogenesis	51	18	15.24	0.24087	0.74
GO:0021536	diencephalon development	51	18	15.24	0.24087	0.74
GO:0051705	multi-organism behavior	51	18	15.24	0.24087	0.74
GO:0071417	cellular response to organonitrogen compound	51	18	15.24	0.24087	0.74
GO:0051348	negative regulation of transferase activity	159	52	47.51	0.24141	0.741
GO:0050954	sensory perception of mechanical stimulus	111	37	33.17	0.24154	0.741
GO:0048015	phosphatidylinositol-mediated signaling	127	42	37.95	0.24232	0.742
GO:0048017	inositol lipid-mediated signaling	127	42	37.95	0.24232	0.742
GO:0003231	cardiac ventricle development	73	25	21.81	0.24258	0.742
GO:0061041	regulation of wound healing	73	25	21.81	0.24258	0.742
GO:0015833	peptide transport	172	56	51.39	0.24366	0.744
GO:0045761	regulation of adenylate cyclase activity	48	17	14.34	0.24426	0.746
GO:0033124	regulation of GTP catabolic process	214	69	63.94	0.24459	0.746
GO:0010952	positive regulation of peptidase activity	108	36	32.27	0.24532	0.748
GO:0045165	cell fate commitment	185	60	55.28	0.24546	0.748
GO:0071214	cellular response to abiotic stimulus	124	41	37.05	0.24606	0.749
GO:0070838	divalent metal ion transport	253	81	75.59	0.24659	0.75
GO:0042308	negative regulation of protein import into nucleus	45	16	13.45	0.24768	0.752
GO:0071299	cellular response to vitamin A	45	16	13.45	0.24768	0.752
GO:0051052	regulation of DNA metabolic process	182	59	54.38	0.24898	0.753
GO:0055002	striated muscle cell development	105	35	31.37	0.24919	0.753
GO:0007059	chromosome segregation	137	45	40.93	0.24959	0.753
GO:0050852	T cell receptor signaling pathway	86	29	25.7	0.25101	0.753
GO:0010970	microtubule-based transport	42	15	12.55	0.25112	0.753
GO:0090263	positive regulation of canonical Wnt signaling pathway	42	15	12.55	0.25112	0.753
GO:0030522	intracellular receptor signaling pathway	208	67	62.15	0.25143	0.753
GO:0044093	positive regulation of molecular function	1008	311	301.18	0.25147	0.753
GO:0043085	positive regulation of catalytic activity	830	257	247.99	0.25174	0.753
GO:0030099	myeloid cell differentiation	221	71	66.03	0.25223	0.753
GO:0033365	protein localization to organelle	436	137	130.27	0.25255	0.753
GO:0051186	cofactor metabolic process	234	75	69.92	0.2528	0.753
GO:0009888	tissue development	1104	340	329.86	0.25322	0.753
GO:0007267	cell-cell signaling	972	300	290.42	0.25351	0.753
GO:0002429	immune response-activating cell surface receptor signaling pathway	118	39	35.26	0.2538	0.753
GO:0009914	hormone transport	192	62	57.37	0.25392	0.753
GO:0035601	protein deacylation	39	14	11.65	0.25455	0.753
GO:0045685	regulation of glial cell differentiation	39	14	11.65	0.25455	0.753
GO:0043069	negative regulation of programmed cell death	564	176	168.52	0.25463	0.753
GO:0010921	regulation of phosphatase activity	83	28	24.8	0.25507	0.753
GO:0043280	positive regulation of cysteine-type endopeptidase activity involved in apoptotic process	99	33	29.58	0.25724	0.753
GO:2001056	positive regulation of cysteine-type endopeptidase activity	99	33	29.58	0.25724	0.753
GO:0032411	positive regulation of transporter activity	36	13	10.76	0.25796	0.753
GO:0060425	lung morphogenesis	36	13	10.76	0.25796	0.753
GO:0015711	organic anion transport	61	21	18.23	0.25841	0.753
GO:0032387	negative regulation of intracellular transport	61	21	18.23	0.25841	0.753
GO:0010498	proteasomal protein catabolic process	202	65	60.36	0.25853	0.753
GO:0006919	activation of cysteine-type endopeptidase activity involved in apoptotic process	80	27	23.9	0.25925	0.753
GO:0097202	activation of cysteine-type endopeptidase activity	80	27	23.9	0.25925	0.753
GO:0002764	immune response-regulating signaling pathway	228	73	68.12	0.2597	0.753
GO:0031329	regulation of cellular catabolic process	404	127	120.71	0.26002	0.753
GO:0015931	nucleobase-containing compound transport	144	47	43.03	0.26009	0.753
GO:0007257	activation of JUN kinase activity	33	12	9.86	0.2613	0.753
GO:0016601	Rac protein signal transduction	33	12	9.86	0.2613	0.753
GO:0033628	regulation of cell adhesion mediated by integrin	33	12	9.86	0.2613	0.753
GO:0051349	positive regulation of lyase activity	33	12	9.86	0.2613	0.753
GO:0045927	positive regulation of growth	128	42	38.24	0.26136	0.753
GO:0006639	acylglycerol metabolic process	96	32	28.68	0.26142	0.753
GO:0033189	response to vitamin A	96	32	28.68	0.26142	0.753
GO:0044255	cellular lipid metabolic process	716	222	213.93	0.26159	0.753
GO:0001508	action potential	112	37	33.46	0.26192	0.753
GO:0051297	centrosome organization	58	20	17.33	0.26264	0.753
GO:0090317	negative regulation of intracellular protein transport	58	20	17.33	0.26264	0.753
GO:0036293	response to decreased oxygen levels	212	68	63.34	0.26282	0.753
GO:0043087	regulation of GTPase activity	212	68	63.34	0.26282	0.753
GO:0030832	regulation of actin filament length	77	26	23.01	0.26355	0.753
GO:0006730	one-carbon metabolic process	30	11	8.96	0.26454	0.753
GO:0008633	activation of pro-apoptotic gene products	30	11	8.96	0.26454	0.753
GO:0032233	positive regulation of actin filament bundle assembly	30	11	8.96	0.26454	0.753
GO:0035567	non-canonical Wnt signaling pathway	30	11	8.96	0.26454	0.753
GO:0048638	regulation of developmental growth	93	31	27.79	0.26572	0.753
GO:0051224	negative regulation of protein transport	93	31	27.79	0.26572	0.753
GO:0042110	T cell activation	300	95	89.64	0.2658	0.753
GO:0030801	positive regulation of cyclic nucleotide metabolic process	55	19	16.43	0.26697	0.753
GO:0043647	inositol phosphate metabolic process	27	10	8.07	0.2676	0.753
GO:0045668	negative regulation of osteoblast differentiation	27	10	8.07	0.2676	0.753
GO:0048521	negative regulation of behavior	27	10	8.07	0.2676	0.753
GO:0050853	B cell receptor signaling pathway	27	10	8.07	0.2676	0.753
GO:0051058	negative regulation of small GTPase mediated signal transduction	27	10	8.07	0.2676	0.753
GO:0051298	centrosome duplication	27	10	8.07	0.2676	0.753
GO:0043066	negative regulation of apoptotic process	559	174	167.02	0.26917	0.753
GO:0001569	patterning of blood vessels	24	9	7.17	0.27038	0.753
GO:0006586	indolalkylamine metabolic process	24	9	7.17	0.27038	0.753
GO:0006779	porphyrin-containing compound biosynthetic process	24	9	7.17	0.27038	0.753
GO:0007164	establishment of tissue polarity	24	9	7.17	0.27038	0.753
GO:0010862	positive regulation of pathway-restricted SMAD protein phosphorylation	24	9	7.17	0.27038	0.753
GO:0030800	negative regulation of cyclic nucleotide metabolic process	24	9	7.17	0.27038	0.753
GO:0030803	negative regulation of cyclic nucleotide biosynthetic process	24	9	7.17	0.27038	0.753
GO:0030835	negative regulation of actin filament depolymerization	24	9	7.17	0.27038	0.753
GO:0031111	negative regulation of microtubule polymerization or depolymerization	24	9	7.17	0.27038	0.753
GO:0042430	indole-containing compound metabolic process	24	9	7.17	0.27038	0.753
GO:0048640	negative regulation of developmental growth	24	9	7.17	0.27038	0.753
GO:0050854	regulation of antigen receptor-mediated signaling pathway	24	9	7.17	0.27038	0.753
GO:0007492	endoderm development	52	18	15.54	0.27144	0.753
GO:0002042	cell migration involved in sprouting angiogenesis	21	8	6.27	0.2727	0.753
GO:0006760	folic acid-containing compound metabolic process	21	8	6.27	0.2727	0.753
GO:0009950	dorsal/ventral axis specification	21	8	6.27	0.2727	0.753
GO:0014037	Schwann cell differentiation	21	8	6.27	0.2727	0.753
GO:0016338	calcium-independent cell-cell adhesion via plasma membrane cell-adhesion molecules	21	8	6.27	0.2727	0.753
GO:0021846	cell proliferation in forebrain	21	8	6.27	0.2727	0.753
GO:0045604	regulation of epidermal cell differentiation	21	8	6.27	0.2727	0.753
GO:0048484	enteric nervous system development	21	8	6.27	0.2727	0.753
GO:0048710	regulation of astrocyte differentiation	21	8	6.27	0.2727	0.753
GO:0060571	morphogenesis of an epithelial fold	21	8	6.27	0.2727	0.753
GO:0072207	metanephric epithelium development	21	8	6.27	0.2727	0.753
GO:0001660	fever generation	12	5	3.59	0.27308	0.753
GO:0001779	natural killer cell differentiation	12	5	3.59	0.27308	0.753
GO:0002052	positive regulation of neuroblast proliferation	12	5	3.59	0.27308	0.753
GO:0010288	response to lead ion	12	5	3.59	0.27308	0.753
GO:0010745	negative regulation of macrophage derived foam cell differentiation	12	5	3.59	0.27308	0.753
GO:0010765	positive regulation of sodium ion transport	12	5	3.59	0.27308	0.753
GO:0014829	vascular smooth muscle contraction	12	5	3.59	0.27308	0.753
GO:0015701	bicarbonate transport	12	5	3.59	0.27308	0.753
GO:0016024	CDP-diacylglycerol biosynthetic process	12	5	3.59	0.27308	0.753
GO:0031581	hemidesmosome assembly	12	5	3.59	0.27308	0.753
GO:0032616	interleukin-13 production	12	5	3.59	0.27308	0.753
GO:0033028	myeloid cell apoptotic process	12	5	3.59	0.27308	0.753
GO:0033631	cell-cell adhesion mediated by integrin	12	5	3.59	0.27308	0.753
GO:0034260	negative regulation of GTPase activity	12	5	3.59	0.27308	0.753
GO:0042149	cellular response to glucose starvation	12	5	3.59	0.27308	0.753
GO:0043252	sodium-independent organic anion transport	12	5	3.59	0.27308	0.753
GO:0051569	regulation of histone H3-K4 methylation	12	5	3.59	0.27308	0.753
GO:0060037	pharyngeal system development	12	5	3.59	0.27308	0.753
GO:0060216	definitive hemopoiesis	12	5	3.59	0.27308	0.753
GO:0070293	renal absorption	12	5	3.59	0.27308	0.753
GO:0070849	response to epidermal growth factor	12	5	3.59	0.27308	0.753
GO:0071354	cellular response to interleukin-6	12	5	3.59	0.27308	0.753
GO:0072089	stem cell proliferation	12	5	3.59	0.27308	0.753
GO:0086001	cardiac muscle cell action potential	12	5	3.59	0.27308	0.753
GO:0090004	positive regulation of establishment of protein localization to plasma membrane	12	5	3.59	0.27308	0.753
GO:2000104	negative regulation of DNA-dependent DNA replication	12	5	3.59	0.27308	0.753
GO:0006482	protein demethylation	18	7	5.38	0.27431	0.753
GO:0006929	substrate-dependent cell migration	18	7	5.38	0.27431	0.753
GO:0008214	protein dealkylation	18	7	5.38	0.27431	0.753
GO:0009247	glycolipid biosynthetic process	18	7	5.38	0.27431	0.753
GO:0016577	histone demethylation	18	7	5.38	0.27431	0.753
GO:0042522	regulation of tyrosine phosphorylation of Stat5 protein	18	7	5.38	0.27431	0.753
GO:0044089	positive regulation of cellular component biogenesis	18	7	5.38	0.27431	0.753
GO:0045616	regulation of keratinocyte differentiation	18	7	5.38	0.27431	0.753
GO:0051293	establishment of spindle localization	18	7	5.38	0.27431	0.753
GO:0051930	regulation of sensory perception of pain	18	7	5.38	0.27431	0.753
GO:0051931	regulation of sensory perception	18	7	5.38	0.27431	0.753
GO:0060135	maternal process involved in female pregnancy	18	7	5.38	0.27431	0.753
GO:0090184	positive regulation of kidney development	18	7	5.38	0.27431	0.753
GO:0090190	positive regulation of branching involved in ureteric bud morphogenesis	18	7	5.38	0.27431	0.753
GO:0008629	NA	87	29	25.99	0.2747	0.753
GO:0006911	phagocytosis, engulfment	15	6	4.48	0.27472	0.753
GO:0007184	SMAD protein import into nucleus	15	6	4.48	0.27472	0.753
GO:0019359	nicotinamide nucleotide biosynthetic process	15	6	4.48	0.27472	0.753
GO:0019363	pyridine nucleotide biosynthetic process	15	6	4.48	0.27472	0.753
GO:0021895	cerebral cortex neuron differentiation	15	6	4.48	0.27472	0.753
GO:0031290	retinal ganglion cell axon guidance	15	6	4.48	0.27472	0.753
GO:0032461	positive regulation of protein oligomerization	15	6	4.48	0.27472	0.753
GO:0043403	skeletal muscle tissue regeneration	15	6	4.48	0.27472	0.753
GO:0043981	histone H4-K5 acetylation	15	6	4.48	0.27472	0.753
GO:0043982	histone H4-K8 acetylation	15	6	4.48	0.27472	0.753
GO:0048207	vesicle targeting, rough ER to cis-Golgi	15	6	4.48	0.27472	0.753
GO:0048208	COPII vesicle coating	15	6	4.48	0.27472	0.753
GO:0050982	detection of mechanical stimulus	15	6	4.48	0.27472	0.753
GO:0070076	histone lysine demethylation	15	6	4.48	0.27472	0.753
GO:0070296	sarcoplasmic reticulum calcium ion transport	15	6	4.48	0.27472	0.753
GO:0071526	semaphorin-plexin signaling pathway	15	6	4.48	0.27472	0.753
GO:0072525	pyridine-containing compound biosynthetic process	15	6	4.48	0.27472	0.753
GO:0090114	COPII-coated vesicle budding	15	6	4.48	0.27472	0.753
GO:2000273	positive regulation of receptor activity	15	6	4.48	0.27472	0.753
GO:2001021	negative regulation of response to DNA damage stimulus	15	6	4.48	0.27472	0.753
GO:0010950	positive regulation of endopeptidase activity	103	34	30.78	0.27493	0.753
GO:0021766	hippocampus development	49	17	14.64	0.27603	0.755
GO:0051897	positive regulation of protein kinase B signaling	49	17	14.64	0.27603	0.755
GO:0001942	hair follicle development	68	23	20.32	0.27725	0.756
GO:0022404	molting cycle process	68	23	20.32	0.27725	0.756
GO:0022405	hair cycle process	68	23	20.32	0.27725	0.756
GO:0034134	toll-like receptor 2 signaling pathway	68	23	20.32	0.27725	0.756
GO:0002253	activation of immune response	252	80	75.29	0.27752	0.757
GO:0032271	regulation of protein polymerization	84	28	25.1	0.27938	0.761
GO:0007091	metaphase/anaphase transition of mitotic cell cycle	46	16	13.74	0.28075	0.764
GO:0061387	regulation of extent of cell growth	46	16	13.74	0.28075	0.764
GO:0043161	proteasome-mediated ubiquitin-dependent protein catabolic process	197	63	58.86	0.28182	0.766
GO:0032846	positive regulation of homeostatic process	65	22	19.42	0.2821	0.767
GO:0043408	regulation of MAPK cascade	285	90	85.15	0.28293	0.768
GO:0046034	ATP metabolic process	113	37	33.76	0.28299	0.768
GO:0003279	cardiac septum development	43	15	12.85	0.28561	0.773
GO:0010522	regulation of calcium ion transport into cytosol	43	15	12.85	0.28561	0.773
GO:0017148	negative regulation of translation	43	15	12.85	0.28561	0.773
GO:0019079	viral genome replication	43	15	12.85	0.28561	0.773
GO:0042326	negative regulation of phosphorylation	194	62	57.96	0.28584	0.773
GO:0021915	neural tube development	110	36	32.87	0.28767	0.778
GO:0072657	protein localization to membrane	78	26	23.31	0.2892	0.781
GO:0031644	regulation of neurological system process	191	61	57.07	0.28993	0.781
GO:0071902	positive regulation of protein serine/threonine kinase activity	191	61	57.07	0.28993	0.781
GO:0000018	regulation of DNA recombination	40	14	11.95	0.29063	0.781
GO:0006584	catecholamine metabolic process	40	14	11.95	0.29063	0.781
GO:0009712	catechol-containing compound metabolic process	40	14	11.95	0.29063	0.781
GO:0033627	cell adhesion mediated by integrin	40	14	11.95	0.29063	0.781
GO:0034311	diol metabolic process	40	14	11.95	0.29063	0.781
GO:0045446	endothelial cell differentiation	40	14	11.95	0.29063	0.781
GO:0060993	kidney morphogenesis	40	14	11.95	0.29063	0.781
GO:0042384	cilium assembly	59	20	17.63	0.29232	0.785
GO:0045089	positive regulation of innate immune response	149	48	44.52	0.29296	0.786
GO:0016051	carbohydrate biosynthetic process	175	56	52.29	0.29403	0.788
GO:0007612	learning	75	25	22.41	0.29435	0.788
GO:0002758	innate immune response-activating signal transduction	120	39	35.85	0.29484	0.789
GO:0035270	endocrine system development	120	39	35.85	0.29484	0.789
GO:0006897	endocytosis	335	105	100.09	0.29522	0.789
GO:0006023	aminoglycan biosynthetic process	37	13	11.06	0.2958	0.789
GO:0007193	adenylate cyclase-inhibiting G-protein coupled receptor signaling pathway	37	13	11.06	0.2958	0.789
GO:0032272	negative regulation of protein polymerization	37	13	11.06	0.2958	0.789
GO:0048010	vascular endothelial growth factor receptor signaling pathway	37	13	11.06	0.2958	0.789
GO:0045017	glycerolipid biosynthetic process	146	47	43.62	0.29751	0.793
GO:0007389	pattern specification process	368	115	109.95	0.29792	0.793
GO:0001841	neural tube formation	72	24	21.51	0.29968	0.798
GO:0010171	body morphogenesis	34	12	10.16	0.30113	0.8
GO:0035019	somatic stem cell maintenance	34	12	10.16	0.30113	0.8
GO:0043488	regulation of mRNA stability	34	12	10.16	0.30113	0.8
GO:0072511	divalent inorganic cation transport	257	81	76.79	0.30248	0.802
GO:0001933	negative regulation of protein phosphorylation	182	58	54.38	0.30271	0.802
GO:0006811	ion transport	777	239	232.16	0.30294	0.802
GO:0030804	positive regulation of cyclic nucleotide biosynthetic process	53	18	15.84	0.30329	0.802
GO:0043507	positive regulation of JUN kinase activity	53	18	15.84	0.30329	0.802
GO:0055007	cardiac muscle cell differentiation	53	18	15.84	0.30329	0.802
GO:0032409	regulation of transporter activity	114	37	34.06	0.30468	0.806
GO:0019538	protein metabolic process	3500	1058	1045.76	0.3059	0.807
GO:0090276	regulation of peptide hormone secretion	127	41	37.95	0.30609	0.807
GO:0006144	purine nucleobase metabolic process	31	11	9.26	0.30662	0.807
GO:0010332	response to gamma radiation	31	11	9.26	0.30662	0.807
GO:0022409	positive regulation of cell-cell adhesion	31	11	9.26	0.30662	0.807
GO:0031281	positive regulation of cyclase activity	31	11	9.26	0.30662	0.807
GO:0070206	protein trimerization	31	11	9.26	0.30662	0.807
GO:0097193	intrinsic apoptotic signaling pathway	31	11	9.26	0.30662	0.807
GO:1901136	carbohydrate derivative catabolic process	497	154	148.5	0.30699	0.807
GO:0051969	regulation of transmission of nerve impulse	179	57	53.48	0.30714	0.807
GO:0046486	glycerolipid metabolic process	241	76	72.01	0.30754	0.807
GO:0097285	cell-type specific apoptotic process	228	72	68.12	0.30859	0.81
GO:0046823	negative regulation of nucleocytoplasmic transport	50	17	14.94	0.3091	0.811
GO:0001501	skeletal system development	346	108	103.38	0.30994	0.812
GO:0030198	extracellular matrix organization	150	48	44.82	0.31207	0.815
GO:0033273	response to vitamin	150	48	44.82	0.31207	0.815
GO:0006342	chromatin silencing	28	10	8.37	0.31228	0.815
GO:0008542	visual learning	28	10	8.37	0.31228	0.815
GO:0016925	protein sumoylation	28	10	8.37	0.31228	0.815
GO:0032885	regulation of polysaccharide biosynthetic process	28	10	8.37	0.31228	0.815
GO:0048278	vesicle docking	28	10	8.37	0.31228	0.815
GO:0010563	negative regulation of phosphorus metabolic process	199	63	59.46	0.31478	0.819
GO:0045936	negative regulation of phosphate metabolic process	199	63	59.46	0.31478	0.819
GO:0034284	response to monosaccharide	108	35	32.27	0.31507	0.819
GO:0030888	regulation of B cell proliferation	47	16	14.04	0.31516	0.819
GO:0031646	positive regulation of neurological system process	47	16	14.04	0.31516	0.819
GO:0048678	response to axon injury	47	16	14.04	0.31516	0.819
GO:0008285	negative regulation of cell proliferation	478	148	142.82	0.31518	0.819
GO:0002756	MyD88-independent toll-like receptor signaling pathway	63	21	18.82	0.31685	0.819
GO:0043200	response to amino acid	63	21	18.82	0.31685	0.819
GO:0045995	regulation of embryonic development	63	21	18.82	0.31685	0.819
GO:0000188	inactivation of MAPK activity	25	9	7.47	0.3181	0.819
GO:0010226	response to lithium ion	25	9	7.47	0.3181	0.819
GO:0010524	positive regulation of calcium ion transport into cytosol	25	9	7.47	0.3181	0.819
GO:0030809	negative regulation of nucleotide biosynthetic process	25	9	7.47	0.3181	0.819
GO:0032964	collagen biosynthetic process	25	9	7.47	0.3181	0.819
GO:0042417	dopamine metabolic process	25	9	7.47	0.3181	0.819
GO:0043489	RNA stabilization	25	9	7.47	0.3181	0.819
GO:0045103	intermediate filament-based process	25	9	7.47	0.3181	0.819
GO:0048255	mRNA stabilization	25	9	7.47	0.3181	0.819
GO:1900372	negative regulation of purine nucleotide biosynthetic process	25	9	7.47	0.3181	0.819
GO:1900543	negative regulation of purine nucleotide metabolic process	25	9	7.47	0.3181	0.819
GO:0051971	positive regulation of transmission of nerve impulse	44	15	13.15	0.32149	0.824
GO:0048513	organ development	2114	641	631.64	0.32215	0.824
GO:0000045	autophagic vacuole assembly	22	8	6.57	0.32405	0.824
GO:0001963	synaptic transmission, dopaminergic	22	8	6.57	0.32405	0.824
GO:0010623	developmental programmed cell death	22	8	6.57	0.32405	0.824
GO:0034698	response to gonadotropin	22	8	6.57	0.32405	0.824
GO:0035020	regulation of Rac protein signal transduction	22	8	6.57	0.32405	0.824
GO:0045494	photoreceptor cell maintenance	22	8	6.57	0.32405	0.824
GO:0046513	ceramide biosynthetic process	22	8	6.57	0.32405	0.824
GO:0048846	axon extension involved in axon guidance	22	8	6.57	0.32405	0.824
GO:0051881	regulation of mitochondrial membrane potential	22	8	6.57	0.32405	0.824
GO:2000179	positive regulation of neural precursor cell proliferation	22	8	6.57	0.32405	0.824
GO:0042476	odontogenesis	89	29	26.59	0.32441	0.824
GO:0060560	developmental growth involved in morphogenesis	115	37	34.36	0.32692	0.824
GO:0030203	glycosaminoglycan metabolic process	73	24	21.81	0.32764	0.824
GO:0046165	alcohol biosynthetic process	41	14	12.25	0.32812	0.824
GO:0070588	calcium ion transmembrane transport	41	14	12.25	0.32812	0.824
GO:0007033	vacuole organization	57	19	17.03	0.32946	0.824
GO:0045862	positive regulation of proteolysis	57	19	17.03	0.32946	0.824
GO:0002720	positive regulation of cytokine production involved in immune response	19	7	5.68	0.33011	0.824
GO:0003197	endocardial cushion development	19	7	5.68	0.33011	0.824
GO:0007026	negative regulation of microtubule depolymerization	19	7	5.68	0.33011	0.824
GO:0007194	negative regulation of adenylate cyclase activity	19	7	5.68	0.33011	0.824
GO:0008088	axon cargo transport	19	7	5.68	0.33011	0.824
GO:0032735	positive regulation of interleukin-12 production	19	7	5.68	0.33011	0.824
GO:0050927	positive regulation of positive chemotaxis	19	7	5.68	0.33011	0.824
GO:0051313	NA	19	7	5.68	0.33011	0.824
GO:0051668	localization within membrane	19	7	5.68	0.33011	0.824
GO:0060445	branching involved in salivary gland morphogenesis	19	7	5.68	0.33011	0.824
GO:0060968	regulation of gene silencing	19	7	5.68	0.33011	0.824
GO:0070723	response to cholesterol	19	7	5.68	0.33011	0.824
GO:0090003	regulation of establishment of protein localization to plasma membrane	19	7	5.68	0.33011	0.824
GO:0043062	extracellular structure organization	151	48	45.12	0.33158	0.824
GO:0043409	negative regulation of MAPK cascade	70	23	20.92	0.33397	0.824
GO:0001666	response to hypoxia	210	66	62.75	0.33481	0.824
GO:0045930	negative regulation of mitotic cell cycle	38	13	11.35	0.33508	0.824
GO:0048168	regulation of neuronal synaptic plasticity	38	13	11.35	0.33508	0.824
GO:0051952	regulation of amine transport	38	13	11.35	0.33508	0.824
GO:0001782	B cell homeostasis	16	6	4.78	0.33616	0.824
GO:0001829	trophectodermal cell differentiation	16	6	4.78	0.33616	0.824
GO:0002544	chronic inflammatory response	16	6	4.78	0.33616	0.824
GO:0002717	positive regulation of natural killer cell mediated immunity	16	6	4.78	0.33616	0.824
GO:0002820	negative regulation of adaptive immune response	16	6	4.78	0.33616	0.824
GO:0003309	type B pancreatic cell differentiation	16	6	4.78	0.33616	0.824
GO:0006688	glycosphingolipid biosynthetic process	16	6	4.78	0.33616	0.824
GO:0006882	cellular zinc ion homeostasis	16	6	4.78	0.33616	0.824
GO:0007214	gamma-aminobutyric acid signaling pathway	16	6	4.78	0.33616	0.824
GO:0031060	regulation of histone methylation	16	6	4.78	0.33616	0.824
GO:0032770	positive regulation of monooxygenase activity	16	6	4.78	0.33616	0.824
GO:0051962	positive regulation of nervous system development	16	6	4.78	0.33616	0.824
GO:0051965	positive regulation of synapse assembly	16	6	4.78	0.33616	0.824
GO:0055069	zinc ion homeostasis	16	6	4.78	0.33616	0.824
GO:0060119	inner ear receptor cell development	16	6	4.78	0.33616	0.824
GO:0072224	metanephric glomerulus development	16	6	4.78	0.33616	0.824
GO:0030810	positive regulation of nucleotide biosynthetic process	54	18	16.13	0.33618	0.824
GO:0034763	negative regulation of transmembrane transport	54	18	16.13	0.33618	0.824
GO:0042475	odontogenesis of dentin-containing tooth	54	18	16.13	0.33618	0.824
GO:0051291	protein heterooligomerization	54	18	16.13	0.33618	0.824
GO:0051339	regulation of lyase activity	54	18	16.13	0.33618	0.824
GO:1900373	positive regulation of purine nucleotide biosynthetic process	54	18	16.13	0.33618	0.824
GO:0000236	mitotic prometaphase	83	27	24.8	0.33648	0.824
GO:0019228	neuronal action potential	83	27	24.8	0.33648	0.824
GO:0032526	response to retinoic acid	83	27	24.8	0.33648	0.824
GO:0033673	negative regulation of kinase activity	148	47	44.22	0.33676	0.824
GO:0002218	activation of innate immune response	122	39	36.45	0.3381	0.824
GO:0002521	leukocyte differentiation	289	90	86.35	0.33862	0.824
GO:0051129	negative regulation of cellular component organization	289	90	86.35	0.33862	0.824
GO:0048659	smooth muscle cell proliferation	67	22	20.02	0.34054	0.824
GO:0090100	positive regulation of transmembrane receptor protein serine/threonine kinase signaling pathway	67	22	20.02	0.34054	0.824
GO:0006508	proteolysis	841	257	251.28	0.34081	0.824
GO:0006310	DNA recombination	194	61	57.96	0.34122	0.824
GO:0001573	ganglioside metabolic process	13	5	3.88	0.342	0.824
GO:0002347	response to tumor cell	13	5	3.88	0.342	0.824
GO:0002724	regulation of T cell cytokine production	13	5	3.88	0.342	0.824
GO:0006862	nucleotide transport	13	5	3.88	0.342	0.824
GO:0007350	blastoderm segmentation	13	5	3.88	0.342	0.824
GO:0007351	tripartite regional subdivision	13	5	3.88	0.342	0.824
GO:0008595	anterior/posterior axis specification, embryo	13	5	3.88	0.342	0.824
GO:0009312	oligosaccharide biosynthetic process	13	5	3.88	0.342	0.824
GO:0010560	positive regulation of glycoprotein biosynthetic process	13	5	3.88	0.342	0.824
GO:0010824	regulation of centrosome duplication	13	5	3.88	0.342	0.824
GO:0014821	phasic smooth muscle contraction	13	5	3.88	0.342	0.824
GO:0032106	positive regulation of response to extracellular stimulus	13	5	3.88	0.342	0.824
GO:0032109	positive regulation of response to nutrient levels	13	5	3.88	0.342	0.824
GO:0032314	regulation of Rac GTPase activity	13	5	3.88	0.342	0.824
GO:0045885	positive regulation of survival gene product expression	13	5	3.88	0.342	0.824
GO:0046341	CDP-diacylglycerol metabolic process	13	5	3.88	0.342	0.824
GO:0048880	sensory system development	13	5	3.88	0.342	0.824
GO:0051457	maintenance of protein location in nucleus	13	5	3.88	0.342	0.824
GO:0055070	copper ion homeostasis	13	5	3.88	0.342	0.824
GO:0060065	uterus development	13	5	3.88	0.342	0.824
GO:0060291	long-term synaptic potentiation	13	5	3.88	0.342	0.824
GO:0070498	interleukin-1-mediated signaling pathway	13	5	3.88	0.342	0.824
GO:0072074	kidney mesenchyme development	13	5	3.88	0.342	0.824
GO:0072075	metanephric mesenchyme development	13	5	3.88	0.342	0.824
GO:0072577	endothelial cell apoptotic process	13	5	3.88	0.342	0.824
GO:0086036	regulation of cardiac muscle cell membrane potential	13	5	3.88	0.342	0.824
GO:0090307	spindle assembly involved in mitosis	13	5	3.88	0.342	0.824
GO:2000351	regulation of endothelial cell apoptotic process	13	5	3.88	0.342	0.824
GO:0002381	immunoglobulin production involved in immunoglobulin mediated immune response	35	12	10.46	0.34242	0.824
GO:0002753	cytoplasmic pattern recognition receptor signaling pathway	35	12	10.46	0.34242	0.824
GO:0003229	ventricular cardiac muscle tissue development	35	12	10.46	0.34242	0.824
GO:0005978	glycogen biosynthetic process	35	12	10.46	0.34242	0.824
GO:0009066	aspartate family amino acid metabolic process	35	12	10.46	0.34242	0.824
GO:0009161	ribonucleoside monophosphate metabolic process	35	12	10.46	0.34242	0.824
GO:0009250	glucan biosynthetic process	35	12	10.46	0.34242	0.824
GO:0010717	regulation of epithelial to mesenchymal transition	35	12	10.46	0.34242	0.824
GO:0021983	pituitary gland development	35	12	10.46	0.34242	0.824
GO:0022616	DNA strand elongation	35	12	10.46	0.34242	0.824
GO:0046320	regulation of fatty acid oxidation	35	12	10.46	0.34242	0.824
GO:0071230	cellular response to amino acid stimulus	35	12	10.46	0.34242	0.824
GO:0019216	regulation of lipid metabolic process	181	57	54.08	0.34293	0.825
GO:0031279	regulation of cyclase activity	51	17	15.24	0.34322	0.825
GO:0009746	response to hexose	106	34	31.67	0.34411	0.826
GO:0051028	mRNA transport	106	34	31.67	0.34411	0.826
GO:0042391	regulation of membrane potential	204	64	60.95	0.34419	0.826
GO:0031294	lymphocyte costimulation	64	21	19.12	0.34739	0.83
GO:0031295	T cell costimulation	64	21	19.12	0.34739	0.83
GO:0048660	regulation of smooth muscle cell proliferation	64	21	19.12	0.34739	0.83
GO:0048675	axon extension	64	21	19.12	0.34739	0.83
GO:0032268	regulation of cellular protein metabolic process	1104	336	329.86	0.34803	0.83
GO:0002768	immune response-regulating cell surface receptor signaling pathway	129	41	38.54	0.34868	0.83
GO:0002791	regulation of peptide secretion	129	41	38.54	0.34868	0.83
GO:0090087	regulation of peptide transport	129	41	38.54	0.34868	0.83
GO:0006631	fatty acid metabolic process	270	84	80.67	0.34932	0.83
GO:0009953	dorsal/ventral pattern formation	77	25	23.01	0.34943	0.83
GO:0048747	muscle fiber development	77	25	23.01	0.34943	0.83
GO:0050864	regulation of B cell activation	77	25	23.01	0.34943	0.83
GO:0002224	toll-like receptor signaling pathway	103	33	30.78	0.35018	0.83
GO:0006813	potassium ion transport	103	33	30.78	0.35018	0.83
GO:0042594	response to starvation	103	33	30.78	0.35018	0.83
GO:0019935	cyclic-nucleotide-mediated signaling	32	11	9.56	0.35019	0.83
GO:0032104	regulation of response to extracellular stimulus	32	11	9.56	0.35019	0.83
GO:0032107	regulation of response to nutrient levels	32	11	9.56	0.35019	0.83
GO:0045682	regulation of epidermis development	32	11	9.56	0.35019	0.83
GO:0045814	negative regulation of gene expression, epigenetic	32	11	9.56	0.35019	0.83
GO:0006275	regulation of DNA replication	90	29	26.89	0.35021	0.83
GO:0007189	adenylate cyclase-activating G-protein coupled receptor signaling pathway	48	16	14.34	0.35061	0.83
GO:0031056	regulation of histone modification	48	16	14.34	0.35061	0.83
GO:0006469	negative regulation of protein kinase activity	139	44	41.53	0.35304	0.835
GO:0030258	lipid modification	139	44	41.53	0.35304	0.835
GO:0006461	protein complex assembly	700	214	209.15	0.35441	0.836
GO:0006767	water-soluble vitamin metabolic process	61	20	18.23	0.35454	0.836
GO:0021761	limbic system development	61	20	18.23	0.35454	0.836
GO:0042058	regulation of epidermal growth factor receptor signaling pathway	61	20	18.23	0.35454	0.836
GO:1901184	regulation of ERBB signaling pathway	61	20	18.23	0.35454	0.836
GO:0002520	immune system development	508	156	151.78	0.35472	0.836
GO:0032102	negative regulation of response to external stimulus	113	36	33.76	0.35562	0.838
GO:0002285	lymphocyte activation involved in immune response	74	24	22.11	0.35628	0.838
GO:0007623	circadian rhythm	74	24	22.11	0.35628	0.838
GO:0031016	pancreas development	74	24	22.11	0.35628	0.838
GO:0051090	regulation of sequence-specific DNA binding transcription factor activity	310	96	92.62	0.35642	0.838
GO:0034440	lipid oxidation	87	28	25.99	0.35676	0.838
GO:0051054	positive regulation of DNA metabolic process	87	28	25.99	0.35676	0.838
GO:0030097	hemopoiesis	452	139	135.05	0.3571	0.838
GO:0001659	temperature homeostasis	29	10	8.66	0.35846	0.838
GO:0009109	coenzyme catabolic process	29	10	8.66	0.35846	0.838
GO:0010812	negative regulation of cell-substrate adhesion	29	10	8.66	0.35846	0.838
GO:0030513	positive regulation of BMP signaling pathway	29	10	8.66	0.35846	0.838
GO:0042177	negative regulation of protein catabolic process	29	10	8.66	0.35846	0.838
GO:0045069	regulation of viral genome replication	29	10	8.66	0.35846	0.838
GO:0070423	nucleotide-binding oligomerization domain containing signaling pathway	29	10	8.66	0.35846	0.838
GO:0051260	protein homooligomerization	205	64	61.25	0.36148	0.844
GO:1900542	regulation of purine nucleotide metabolic process	317	98	94.72	0.36213	0.845
GO:0043547	positive regulation of GTPase activity	146	46	43.62	0.36255	0.845
GO:0048872	homeostasis of number of cells	146	46	43.62	0.36255	0.845
GO:0051640	organelle localization	146	46	43.62	0.36255	0.845
GO:0007272	ensheathment of neurons	71	23	21.21	0.3634	0.845
GO:0008366	axon ensheathment	71	23	21.21	0.3634	0.845
GO:0019395	fatty acid oxidation	84	27	25.1	0.36353	0.845
GO:0043491	protein kinase B signaling	84	27	25.1	0.36353	0.845
GO:0033619	membrane protein proteolysis	42	14	12.55	0.36662	0.849
GO:0001578	microtubule bundle formation	26	9	7.77	0.36731	0.849
GO:0006099	tricarboxylic acid cycle	26	9	7.77	0.36731	0.849
GO:0007190	activation of adenylate cyclase activity	26	9	7.77	0.36731	0.849
GO:0030431	sleep	26	9	7.77	0.36731	0.849
GO:0031103	axon regeneration	26	9	7.77	0.36731	0.849
GO:0032890	regulation of organic acid transport	26	9	7.77	0.36731	0.849
GO:0042461	photoreceptor cell development	26	9	7.77	0.36731	0.849
GO:0046356	acetyl-CoA catabolic process	26	9	7.77	0.36731	0.849
GO:0051496	positive regulation of stress fiber assembly	26	9	7.77	0.36731	0.849
GO:0060428	lung epithelium development	26	9	7.77	0.36731	0.849
GO:0001775	cell activation	675	206	201.68	0.36908	0.852
GO:2000117	negative regulation of cysteine-type endopeptidase activity	55	18	16.43	0.36985	0.854
GO:0007422	peripheral nervous system development	68	22	20.32	0.37082	0.855
GO:0048741	skeletal muscle fiber development	68	22	20.32	0.37082	0.855
GO:0070555	response to interleukin-1	68	22	20.32	0.37082	0.855
GO:0002263	cell activation involved in immune response	117	37	34.96	0.37271	0.858
GO:0002366	leukocyte activation involved in immune response	117	37	34.96	0.37271	0.858
GO:0070271	protein complex biogenesis	702	214	209.75	0.37355	0.859
GO:0044271	cellular nitrogen compound biosynthetic process	384	118	114.73	0.37474	0.859
GO:0000096	sulfur amino acid metabolic process	39	13	11.65	0.37534	0.859
GO:0001755	neural crest cell migration	39	13	11.65	0.37534	0.859
GO:0002040	sprouting angiogenesis	39	13	11.65	0.37534	0.859
GO:0050885	neuromuscular process controlling balance	39	13	11.65	0.37534	0.859
GO:0060078	regulation of postsynaptic membrane potential	39	13	11.65	0.37534	0.859
GO:0048706	embryonic skeletal system development	91	29	27.19	0.37648	0.859
GO:0001736	establishment of planar polarity	23	8	6.87	0.37687	0.859
GO:0001954	positive regulation of cell-matrix adhesion	23	8	6.87	0.37687	0.859
GO:0009954	proximal/distal pattern formation	23	8	6.87	0.37687	0.859
GO:0015695	organic cation transport	23	8	6.87	0.37687	0.859
GO:0034502	protein localization to chromosome	23	8	6.87	0.37687	0.859
GO:0042462	eye photoreceptor cell development	23	8	6.87	0.37687	0.859
GO:0043666	regulation of phosphoprotein phosphatase activity	23	8	6.87	0.37687	0.859
GO:0045058	T cell selection	23	8	6.87	0.37687	0.859
GO:0050433	regulation of catecholamine secretion	23	8	6.87	0.37687	0.859
GO:0070534	protein K63-linked ubiquitination	23	8	6.87	0.37687	0.859
GO:0003206	cardiac chamber morphogenesis	78	25	23.31	0.37785	0.859
GO:0042472	inner ear morphogenesis	78	25	23.31	0.37785	0.859
GO:0000288	nuclear-transcribed mRNA catabolic process, deadenylation-dependent decay	52	17	15.54	0.37809	0.859
GO:0000819	sister chromatid segregation	52	17	15.54	0.37809	0.859
GO:0043154	negative regulation of cysteine-type endopeptidase activity involved in apoptotic process	52	17	15.54	0.37809	0.859
GO:0034130	toll-like receptor 1 signaling pathway	65	21	19.42	0.37855	0.86
GO:0012502	induction of programmed cell death	381	117	113.84	0.37873	0.86
GO:0008624	NA	114	36	34.06	0.37913	0.86
GO:0043414	macromolecule methylation	114	36	34.06	0.37913	0.86
GO:0009749	response to glucose	101	32	30.18	0.38147	0.865
GO:0006917	NA	378	116	112.94	0.38276	0.867
GO:0070925	organelle assembly	88	28	26.29	0.38361	0.867
GO:0000060	protein import into nucleus, translocation	36	12	10.76	0.38465	0.867
GO:0043487	regulation of RNA stability	36	12	10.76	0.38465	0.867
GO:0060401	cytosolic calcium ion transport	75	24	22.41	0.38542	0.867
GO:0065009	regulation of molecular function	1675	506	500.47	0.38585	0.867
GO:0009628	response to abiotic stimulus	690	210	206.16	0.38599	0.867
GO:0000070	mitotic sister chromatid segregation	49	16	14.64	0.38678	0.867
GO:0035050	embryonic heart tube development	49	16	14.64	0.38678	0.867
GO:0051345	positive regulation of hydrolase activity	428	131	127.88	0.38692	0.867
GO:0006935	chemotaxis	554	169	165.53	0.38699	0.867
GO:0042330	taxis	554	169	165.53	0.38699	0.867
GO:0001893	maternal placenta development	20	7	5.98	0.3873	0.867
GO:0006595	polyamine metabolic process	20	7	5.98	0.3873	0.867
GO:0007620	copulation	20	7	5.98	0.3873	0.867
GO:0008210	estrogen metabolic process	20	7	5.98	0.3873	0.867
GO:0031114	regulation of microtubule depolymerization	20	7	5.98	0.3873	0.867
GO:0031280	negative regulation of cyclase activity	20	7	5.98	0.3873	0.867
GO:0044060	regulation of endocrine process	20	7	5.98	0.3873	0.867
GO:0045687	positive regulation of glial cell differentiation	20	7	5.98	0.3873	0.867
GO:0050856	regulation of T cell receptor signaling pathway	20	7	5.98	0.3873	0.867
GO:0050926	regulation of positive chemotaxis	20	7	5.98	0.3873	0.867
GO:0016310	phosphorylation	1189	360	355.26	0.38776	0.868
GO:0042327	positive regulation of phosphorylation	511	156	152.68	0.38837	0.868
GO:0009190	cyclic nucleotide biosynthetic process	98	31	29.28	0.38844	0.868
GO:0007219	Notch signaling pathway	121	38	36.15	0.38945	0.87
GO:0006887	exocytosis	243	75	72.61	0.39111	0.873
GO:0019637	organophosphate metabolic process	940	285	280.86	0.39238	0.874
GO:0051347	positive regulation of transferase activity	392	120	117.12	0.39257	0.874
GO:0007205	protein kinase C-activating G-protein coupled receptor signaling pathway	33	11	9.86	0.39463	0.874
GO:0014902	myotube differentiation	33	11	9.86	0.39463	0.874
GO:0032092	positive regulation of protein binding	33	11	9.86	0.39463	0.874
GO:0042345	regulation of NF-kappaB import into nucleus	33	11	9.86	0.39463	0.874
GO:0042348	NF-kappaB import into nucleus	33	11	9.86	0.39463	0.874
GO:0043954	cellular component maintenance	33	11	9.86	0.39463	0.874
GO:0045576	mast cell activation	33	11	9.86	0.39463	0.874
GO:0050805	negative regulation of synaptic transmission	33	11	9.86	0.39463	0.874
GO:0072080	nephron tubule development	33	11	9.86	0.39463	0.874
GO:0045637	regulation of myeloid cell differentiation	118	37	35.26	0.3961	0.874
GO:0061448	connective tissue development	174	54	51.99	0.39665	0.874
GO:0031667	response to nutrient levels	336	103	100.39	0.39682	0.874
GO:0048534	hematopoietic or lymphoid organ development	482	147	144.02	0.3983	0.874
GO:0051302	regulation of cell division	82	26	24.5	0.39867	0.874
GO:0003333	amino acid transmembrane transport	17	6	5.08	0.39883	0.874
GO:0007250	activation of NF-kappaB-inducing kinase activity	17	6	5.08	0.39883	0.874
GO:0010575	positive regulation vascular endothelial growth factor production	17	6	5.08	0.39883	0.874
GO:0010771	negative regulation of cell morphogenesis involved in differentiation	17	6	5.08	0.39883	0.874
GO:0010894	negative regulation of steroid biosynthetic process	17	6	5.08	0.39883	0.874
GO:0015697	quaternary ammonium group transport	17	6	5.08	0.39883	0.874
GO:0021522	spinal cord motor neuron differentiation	17	6	5.08	0.39883	0.874
GO:0032365	intracellular lipid transport	17	6	5.08	0.39883	0.874
GO:0032728	positive regulation of interferon-beta production	17	6	5.08	0.39883	0.874
GO:0045939	negative regulation of steroid metabolic process	17	6	5.08	0.39883	0.874
GO:0048016	inositol phosphate-mediated signaling	17	6	5.08	0.39883	0.874
GO:0048147	negative regulation of fibroblast proliferation	17	6	5.08	0.39883	0.874
GO:0051898	negative regulation of protein kinase B signaling	17	6	5.08	0.39883	0.874
GO:0051954	positive regulation of amine transport	17	6	5.08	0.39883	0.874
GO:0072234	metanephric nephron tubule development	17	6	5.08	0.39883	0.874
GO:0072243	metanephric nephron epithelium development	17	6	5.08	0.39883	0.874
GO:0090342	regulation of cell aging	17	6	5.08	0.39883	0.874
GO:1901222	regulation of NIK/NF-kappaB signaling	17	6	5.08	0.39883	0.874
GO:2000191	regulation of fatty acid transport	17	6	5.08	0.39883	0.874
GO:2000736	regulation of stem cell differentiation	17	6	5.08	0.39883	0.874
GO:0010927	cellular component assembly involved in morphogenesis	115	36	34.36	0.40293	0.879
GO:0006281	DNA repair	363	111	108.46	0.40356	0.879
GO:0006979	response to oxidative stress	214	66	63.94	0.40363	0.879
GO:0021782	glial cell development	56	18	16.73	0.40403	0.879
GO:0006140	regulation of nucleotide metabolic process	320	98	95.61	0.40484	0.879
GO:0050867	positive regulation of cell activation	224	69	66.93	0.40503	0.879
GO:0007031	peroxisome organization	30	10	8.96	0.40541	0.879
GO:0030520	intracellular estrogen receptor signaling pathway	30	10	8.96	0.40541	0.879
GO:0031572	G2 DNA damage checkpoint	30	10	8.96	0.40541	0.879
GO:0032881	regulation of polysaccharide metabolic process	30	10	8.96	0.40541	0.879
GO:0042551	neuron maturation	30	10	8.96	0.40541	0.879
GO:0042558	pteridine-containing compound metabolic process	30	10	8.96	0.40541	0.879
GO:0071482	cellular response to light stimulus	30	10	8.96	0.40541	0.879
GO:0015850	organic hydroxy compound transport	43	14	12.85	0.40572	0.879
GO:0032259	methylation	125	39	37.35	0.40585	0.879
GO:0030802	regulation of cyclic nucleotide biosynthetic process	79	25	23.6	0.40663	0.879
GO:0031401	positive regulation of protein modification process	639	194	190.93	0.4078	0.879
GO:0080134	regulation of response to stress	649	197	193.91	0.40805	0.879
GO:0071702	organic substance transport	473	144	141.33	0.40967	0.879
GO:0034138	toll-like receptor 3 signaling pathway	66	21	19.72	0.41012	0.879
GO:0010740	NA	327	100	97.7	0.41015	0.879
GO:0000132	establishment of mitotic spindle orientation	14	5	4.18	0.41182	0.879
GO:0001783	B cell apoptotic process	14	5	4.18	0.41182	0.879
GO:0002823	negative regulation of adaptive immune response based on somatic recombination of immune receptors built from immunoglobulin superfamily domains	14	5	4.18	0.41182	0.879
GO:0006825	copper ion transport	14	5	4.18	0.41182	0.879
GO:0007567	parturition	14	5	4.18	0.41182	0.879
GO:0009435	NAD biosynthetic process	14	5	4.18	0.41182	0.879
GO:0009713	catechol-containing compound biosynthetic process	14	5	4.18	0.41182	0.879
GO:0010922	positive regulation of phosphatase activity	14	5	4.18	0.41182	0.879
GO:0021871	forebrain regionalization	14	5	4.18	0.41182	0.879
GO:0031649	heat generation	14	5	4.18	0.41182	0.879
GO:0031998	regulation of fatty acid beta-oxidation	14	5	4.18	0.41182	0.879
GO:0033119	negative regulation of RNA splicing	14	5	4.18	0.41182	0.879
GO:0034312	diol biosynthetic process	14	5	4.18	0.41182	0.879
GO:0042423	catecholamine biosynthetic process	14	5	4.18	0.41182	0.879
GO:0045815	positive regulation of gene expression, epigenetic	14	5	4.18	0.41182	0.879
GO:0046622	positive regulation of organ growth	14	5	4.18	0.41182	0.879
GO:0046641	positive regulation of alpha-beta T cell proliferation	14	5	4.18	0.41182	0.879
GO:0046653	tetrahydrofolate metabolic process	14	5	4.18	0.41182	0.879
GO:0048557	embryonic digestive tract morphogenesis	14	5	4.18	0.41182	0.879
GO:0051294	establishment of spindle orientation	14	5	4.18	0.41182	0.879
GO:0051322	anaphase	14	5	4.18	0.41182	0.879
GO:0055081	anion homeostasis	14	5	4.18	0.41182	0.879
GO:0060572	morphogenesis of an epithelial bud	14	5	4.18	0.41182	0.879
GO:0061384	heart trabecula morphogenesis	14	5	4.18	0.41182	0.879
GO:2000758	positive regulation of peptidyl-lysine acetylation	14	5	4.18	0.41182	0.879
GO:2000779	regulation of double-strand break repair	14	5	4.18	0.41182	0.879
GO:2001238	positive regulation of extrinsic apoptotic signaling pathway	14	5	4.18	0.41182	0.879
GO:0032501	multicellular organismal process	4913	1474	1467.94	0.41307	0.879
GO:0030098	lymphocyte differentiation	198	61	59.16	0.41321	0.879
GO:0000724	double-strand break repair via homologous recombination	53	17	15.84	0.41341	0.879
GO:0043534	blood vessel endothelial cell migration	53	17	15.84	0.41341	0.879
GO:0000279	M phase	490	149	146.41	0.41426	0.879
GO:0002831	regulation of response to biotic stimulus	76	24	22.71	0.4149	0.879
GO:0031668	cellular response to extracellular stimulus	175	54	52.29	0.4161	0.879
GO:0034332	adherens junction organization	40	13	11.95	0.41613	0.879
GO:0035914	skeletal muscle cell differentiation	40	13	11.95	0.41613	0.879
GO:0061371	determination of heart left/right asymmetry	40	13	11.95	0.41613	0.879
GO:0014047	glutamate secretion	27	9	8.07	0.41717	0.879
GO:0019933	cAMP-mediated signaling	27	9	8.07	0.41717	0.879
GO:0032508	DNA duplex unwinding	27	9	8.07	0.41717	0.879
GO:0035115	embryonic forelimb morphogenesis	27	9	8.07	0.41717	0.879
GO:0042168	heme metabolic process	27	9	8.07	0.41717	0.879
GO:0045980	negative regulation of nucleotide metabolic process	27	9	8.07	0.41717	0.879
GO:0000041	transition metal ion transport	86	27	25.7	0.41876	0.879
GO:0045834	positive regulation of lipid metabolic process	86	27	25.7	0.41876	0.879
GO:0003014	renal system process	63	20	18.82	0.41911	0.879
GO:0043506	regulation of JUN kinase activity	63	20	18.82	0.41911	0.879
GO:0031349	positive regulation of defense response	205	63	61.25	0.42012	0.879
GO:0046488	phosphatidylinositol metabolic process	96	30	28.68	0.42195	0.879
GO:0006084	acetyl-CoA metabolic process	50	16	14.94	0.42333	0.879
GO:0031018	endocrine pancreas development	50	16	14.94	0.42333	0.879
GO:0008063	Toll signaling pathway	73	23	21.81	0.42352	0.879
GO:0000085	mitotic G2 phase	11	4	3.29	0.42688	0.879
GO:0001562	response to protozoan	11	4	3.29	0.42688	0.879
GO:0001946	lymphangiogenesis	11	4	3.29	0.42688	0.879
GO:0002281	macrophage activation involved in immune response	11	4	3.29	0.42688	0.879
GO:0002418	immune response to tumor cell	11	4	3.29	0.42688	0.879
GO:0002902	regulation of B cell apoptotic process	11	4	3.29	0.42688	0.879
GO:0006063	uronic acid metabolic process	11	4	3.29	0.42688	0.879
GO:0006837	serotonin transport	11	4	3.29	0.42688	0.879
GO:0010818	T cell chemotaxis	11	4	3.29	0.42688	0.879
GO:0018298	protein-chromophore linkage	11	4	3.29	0.42688	0.879
GO:0018345	protein palmitoylation	11	4	3.29	0.42688	0.879
GO:0019585	glucuronate metabolic process	11	4	3.29	0.42688	0.879
GO:0031269	pseudopodium assembly	11	4	3.29	0.42688	0.879
GO:0032026	response to magnesium ion	11	4	3.29	0.42688	0.879
GO:0033005	positive regulation of mast cell activation	11	4	3.29	0.42688	0.879
GO:0033057	multicellular organismal reproductive behavior	11	4	3.29	0.42688	0.879
GO:0033599	regulation of mammary gland epithelial cell proliferation	11	4	3.29	0.42688	0.879
GO:0034122	negative regulation of toll-like receptor signaling pathway	11	4	3.29	0.42688	0.879
GO:0034243	regulation of transcription elongation from RNA polymerase II promoter	11	4	3.29	0.42688	0.879
GO:0034505	tooth mineralization	11	4	3.29	0.42688	0.879
GO:0036303	lymph vessel morphogenesis	11	4	3.29	0.42688	0.879
GO:0038084	vascular endothelial growth factor signaling pathway	11	4	3.29	0.42688	0.879
GO:0042069	regulation of catecholamine metabolic process	11	4	3.29	0.42688	0.879
GO:0042634	regulation of hair cycle	11	4	3.29	0.42688	0.879
GO:0042640	anagen	11	4	3.29	0.42688	0.879
GO:0042987	amyloid precursor protein catabolic process	11	4	3.29	0.42688	0.879
GO:0043949	regulation of cAMP-mediated signaling	11	4	3.29	0.42688	0.879
GO:0048715	negative regulation of oligodendrocyte differentiation	11	4	3.29	0.42688	0.879
GO:0048853	forebrain morphogenesis	11	4	3.29	0.42688	0.879
GO:0048934	peripheral nervous system neuron differentiation	11	4	3.29	0.42688	0.879
GO:0048935	peripheral nervous system neuron development	11	4	3.29	0.42688	0.879
GO:0050775	positive regulation of dendrite morphogenesis	11	4	3.29	0.42688	0.879
GO:0050858	negative regulation of antigen receptor-mediated signaling pathway	11	4	3.29	0.42688	0.879
GO:0051205	protein insertion into membrane	11	4	3.29	0.42688	0.879
GO:0051319	G2 phase	11	4	3.29	0.42688	0.879
GO:0051953	negative regulation of amine transport	11	4	3.29	0.42688	0.879
GO:0072189	ureter development	11	4	3.29	0.42688	0.879
GO:0085029	extracellular matrix assembly	11	4	3.29	0.42688	0.879
GO:2000404	regulation of T cell migration	11	4	3.29	0.42688	0.879
GO:2000696	regulation of epithelial cell differentiation involved in kidney development	11	4	3.29	0.42688	0.879
GO:0031396	regulation of protein ubiquitination	159	49	47.51	0.42698	0.879
GO:0051091	positive regulation of sequence-specific DNA binding transcription factor activity	159	49	47.51	0.42698	0.879
GO:0001947	heart looping	37	12	11.06	0.42729	0.879
GO:0006903	vesicle targeting	37	12	11.06	0.42729	0.879
GO:0007159	leukocyte cell-cell adhesion	37	12	11.06	0.42729	0.879
GO:0002377	immunoglobulin production	60	19	17.93	0.42854	0.879
GO:0019233	sensory perception of pain	60	19	17.93	0.42854	0.879
GO:0033002	muscle cell proliferation	93	29	27.79	0.42991	0.879
GO:0001960	negative regulation of cytokine-mediated signaling pathway	24	8	7.17	0.43012	0.879
GO:0002702	positive regulation of production of molecular mediator of immune response	24	8	7.17	0.43012	0.879
[truncated: 2,110 more rows]

## Sheet: Molecular Function
GO.ID	Term	Annotated	Significant	Expected	classicFisher	BH.pVal
GO:0046872	metal ion binding	3551	1222	1050.31	1.7e-13	6.34e-10
GO:0008270	zinc ion binding	1780	657	526.49	5.1e-13	9.52e-10
GO:0043169	cation binding	3593	1224	1062.73	4.7e-12	5.85e-09
GO:0043167	ion binding	3603	1226	1065.69	6.5e-12	6.06e-09
GO:0046914	transition metal ion binding	2039	732	603.09	1.3e-11	9.7e-09
GO:0019787	small conjugating protein ligase activity	257	118	76.02	1.7e-08	1.06e-05
GO:0004842	ubiquitin-protein transferase activity	242	112	71.58	2.3e-08	1.23e-05
GO:0005488	binding	10826	3307	3202.1	1.9e-07	8.86e-05
GO:0016881	acid-amino acid ligase activity	285	121	84.3	2.1e-06	0.000871
GO:0003676	nucleic acid binding	2959	975	875.21	3.4e-06	0.00127
GO:0003677	DNA binding	2104	709	622.32	4.5e-06	0.00153
GO:0004012	phospholipid-translocating ATPase activity	15	12	4.44	7.8e-05	0.0227
GO:0016879	ligase activity, forming carbon-nitrogen bonds	316	125	93.47	7.9e-05	0.0227
GO:0005515	protein binding	6665	2069	1971.37	0.00012	0.032
GO:0008092	cytoskeletal protein binding	579	211	171.26	0.00016	0.0395
GO:0035091	phosphatidylinositol binding	146	64	43.18	0.00017	0.0395
GO:0019904	protein domain specific binding	513	189	151.73	0.00018	0.0395
GO:0019783	small conjugating protein-specific protease activity	47	26	13.9	0.0002	0.0415
GO:0019899	enzyme binding	995	343	294.3	0.00029	0.057
GO:0000982	RNA polymerase II core promoter proximal region sequence-specific DNA binding transcription factor activity	66	33	19.52	0.00038	0.0709
GO:0015662	ATPase activity, coupled to transmembrane movement of ions, phosphorylative mechanism	49	26	14.49	0.00048	0.0853
GO:0001071	nucleic acid binding transcription factor activity	918	316	271.52	0.00057	0.0967
GO:0003700	sequence-specific DNA binding transcription factor activity	916	315	270.93	0.00062	0.101
GO:0000981	sequence-specific DNA binding RNA polymerase II transcription factor activity	208	83	61.52	0.00086	0.13
GO:0004843	ubiquitin-specific protease activity	43	23	12.72	0.00087	0.13
GO:0000287	magnesium ion binding	168	69	49.69	0.00092	0.132
GO:0003779	actin binding	324	122	95.83	0.00096	0.133
GO:0046332	SMAD binding	56	28	16.56	0.00103	0.137
GO:0003729	mRNA binding	83	38	24.55	0.00127	0.162
GO:0016874	ligase activity	460	166	136.06	0.0013	0.162
GO:0005545	1-phosphatidylinositol binding	21	13	6.21	0.0021	0.253
GO:0043559	insulin binding	5	5	1.48	0.00226	0.264
GO:0042805	actinin binding	15	10	4.44	0.00324	0.366
GO:0019838	growth factor binding	101	43	29.87	0.0036	0.374
GO:0031625	ubiquitin protein ligase binding	138	56	40.82	0.00361	0.374
GO:0044389	small conjugating protein ligase binding	138	56	40.82	0.00361	0.374
GO:0005543	phospholipid binding	469	165	138.72	0.0044	0.434
GO:0001159	core promoter proximal region DNA binding	32	17	9.46	0.00442	0.434
GO:0004674	protein serine/threonine kinase activity	414	147	122.45	0.00474	0.454
GO:0001105	RNA polymerase II transcription coactivator activity	18	11	5.32	0.00536	0.471
GO:0001046	core promoter sequence-specific DNA binding	30	16	8.87	0.00543	0.471
GO:0000166	nucleotide binding	2245	715	664.02	0.00544	0.471
GO:0000988	protein binding transcription factor activity	462	162	136.65	0.00547	0.471
GO:0097159	organic cyclic compound binding	2246	715	664.32	0.00568	0.471
GO:1901265	nucleoside phosphate binding	2246	715	664.32	0.00568	0.471
GO:0001078	RNA polymerase II core promoter proximal region sequence-specific DNA binding transcription factor activity involved in negative regulation of transcription	23	13	6.8	0.00631	0.484
GO:0001227	RNA polymerase II transcription regulatory region sequence-specific DNA binding transcription factor activity involved in negative regulation of transcription	23	13	6.8	0.00631	0.484
GO:0004675	transmembrane receptor protein serine/threonine kinase activity	16	10	4.73	0.00635	0.484
GO:0005024	transforming growth factor beta-activated receptor activity	16	10	4.73	0.00635	0.484
GO:0005548	phospholipid transporter activity	28	15	8.28	0.00666	0.497
GO:0032182	small conjugating protein binding	57	26	16.86	0.00743	0.544
GO:0004721	phosphoprotein phosphatase activity	160	62	47.32	0.00774	0.555
GO:0000987	core promoter proximal region sequence-specific DNA binding	31	16	9.17	0.00817	0.574
GO:0001077	RNA polymerase II core promoter proximal region sequence-specific DNA binding transcription factor activity involved in positive regulation of transcription	44	21	13.01	0.00831	0.574
GO:0051010	microtubule plus-end binding	12	8	3.55	0.00862	0.574
GO:0051393	alpha-actinin binding	12	8	3.55	0.00862	0.574
GO:0005072	transforming growth factor beta receptor, cytoplasmic mediator activity	10	7	2.96	0.00971	0.636
GO:0030165	PDZ domain binding	86	36	25.44	0.01	0.638
GO:0001190	RNA polymerase II transcription factor binding transcription factor activity involved in positive regulation of transcription	24	13	7.1	0.0101	0.638
GO:0017016	Ras GTPase binding	115	46	34.01	0.0106	0.657
GO:0008234	cysteine-type peptidase activity	127	50	37.56	0.0112	0.684
GO:0003713	transcription coactivator activity	254	92	75.13	0.0126	0.754
GO:0003712	transcription cofactor activity	434	150	128.37	0.0127	0.754
GO:0000989	transcription factor binding transcription factor activity	447	154	132.21	0.0132	0.754
GO:0001076	RNA polymerase II transcription factor binding transcription factor activity	76	32	22.48	0.0133	0.754
GO:0001104	RNA polymerase II transcription cofactor activity	62	27	18.34	0.0133	0.754
GO:0043130	ubiquitin binding	54	24	15.97	0.0144	0.799
GO:0016791	phosphatase activity	240	87	70.99	0.0146	0.799
GO:0001228	RNA polymerase II transcription regulatory region sequence-specific DNA binding transcription factor activity involved in positive regulation of transcription	46	21	13.61	0.0151	0.818
GO:0019001	guanyl nucleotide binding	365	127	107.96	0.0165	0.862
GO:0032561	guanyl ribonucleotide binding	365	127	107.96	0.0165	0.862
GO:0070717	poly-purine tract binding	13	8	3.85	0.0166	0.862
GO:0015293	symporter activity	115	45	34.01	0.0174	0.89
GO:0031267	small GTPase binding	127	49	37.56	0.018	0.895
GO:0030551	cyclic nucleotide binding	28	14	8.28	0.0182	0.895
GO:0044325	ion channel binding	28	14	8.28	0.0182	0.895
GO:0005001	transmembrane receptor protein tyrosine phosphatase activity	18	10	5.32	0.0189	0.903
GO:0019198	transmembrane receptor protein phosphatase activity	18	10	5.32	0.0189	0.903
GO:0004725	protein tyrosine phosphatase activity	101	40	29.87	0.0194	0.907
GO:0005057	receptor signaling protein activity	101	40	29.87	0.0194	0.907
GO:0043274	phospholipase binding	11	7	3.25	0.0199	0.907
GO:0070411	I-SMAD binding	11	7	3.25	0.0199	0.907
GO:0019901	protein kinase binding	327	114	96.72	0.0209	0.909
GO:0003690	double-stranded DNA binding	140	53	41.41	0.0212	0.909
GO:0042625	ATPase activity, coupled to transmembrane movement of ions	64	27	18.93	0.0212	0.909
GO:0000979	RNA polymerase II core promoter sequence-specific DNA binding	21	11	6.21	0.0237	0.909
GO:0030291	protein serine/threonine kinase inhibitor activity	21	11	6.21	0.0237	0.909
GO:0004722	protein serine/threonine phosphatase activity	45	20	13.31	0.0242	0.909
GO:0015631	tubulin binding	144	54	42.59	0.0244	0.909
GO:0000309	nicotinamide-nucleotide adenylyltransferase activity	3	3	0.89	0.0259	0.909
GO:0004663	Rab geranylgeranyltransferase activity	3	3	0.89	0.0259	0.909
GO:0004924	oncostatin-M receptor activity	3	3	0.89	0.0259	0.909
GO:0005173	stem cell factor receptor binding	3	3	0.89	0.0259	0.909
GO:0008107	galactoside 2-alpha-L-fucosyltransferase activity	3	3	0.89	0.0259	0.909
GO:0008449	N-acetylglucosamine-6-sulfatase activity	3	3	0.89	0.0259	0.909
GO:0008510	sodium:bicarbonate symporter activity	3	3	0.89	0.0259	0.909
GO:0008898	S-adenosylmethionine-homocysteine S-methyltransferase activity	3	3	0.89	0.0259	0.909
GO:0010521	telomerase inhibitor activity	3	3	0.89	0.0259	0.909
GO:0016362	activin receptor activity, type II	3	3	0.89	0.0259	0.909
GO:0016929	SUMO-specific protease activity	3	3	0.89	0.0259	0.909
GO:0030229	very-low-density lipoprotein particle receptor activity	3	3	0.89	0.0259	0.909
GO:0031127	alpha-(1,2)-fucosyltransferase activity	3	3	0.89	0.0259	0.909
GO:0032422	purine-rich negative regulatory element binding	3	3	0.89	0.0259	0.909
GO:0033765	steroid dehydrogenase activity, acting on the CH-CH group of donors	3	3	0.89	0.0259	0.909
GO:0034046	poly(G) binding	3	3	0.89	0.0259	0.909
GO:0043565	sequence-specific DNA binding	612	203	181.02	0.0266	0.909
GO:0005521	lamin binding	7	5	2.07	0.027	0.909
GO:0008046	axon guidance receptor activity	7	5	2.07	0.027	0.909
GO:0008499	UDP-galactose:beta-N-acetylglucosamine beta-1,3-galactosyltransferase activity	7	5	2.07	0.027	0.909
GO:0031994	insulin-like growth factor I binding	7	5	2.07	0.027	0.909
GO:0033691	sialic acid binding	7	5	2.07	0.027	0.909
GO:0051020	GTPase binding	145	54	42.89	0.0279	0.91
GO:0019900	kinase binding	362	124	107.07	0.0287	0.91
GO:0004723	calcium-dependent protein serine/threonine phosphatase activity	5	4	1.48	0.0292	0.91
GO:0004758	serine C-palmitoyltransferase activity	5	4	1.48	0.0292	0.91
GO:0016454	C-palmitoyltransferase activity	5	4	1.48	0.0292	0.91
GO:0030618	transforming growth factor beta receptor, pathway-specific cytoplasmic mediator activity	5	4	1.48	0.0292	0.91
GO:0008013	beta-catenin binding	57	24	16.86	0.0294	0.91
GO:0001047	core promoter binding	43	19	12.72	0.0295	0.91
GO:0005246	calcium channel regulator activity	19	10	5.62	0.0295	0.91
GO:0017137	Rab GTPase binding	43	19	12.72	0.0295	0.91
GO:0060589	nucleoside-triphosphatase regulator activity	408	138	120.68	0.0331	1
GO:0003723	RNA binding	771	251	228.05	0.0348	1
GO:0030695	GTPase regulator activity	396	134	117.13	0.0348	1
GO:0015172	acidic amino acid transmembrane transporter activity	12	7	3.55	0.0357	1
GO:0030544	Hsp70 protein binding	12	7	3.55	0.0357	1
GO:0030553	cGMP binding	12	7	3.55	0.0357	1
GO:0045295	gamma-catenin binding	12	7	3.55	0.0357	1
GO:0005085	guanyl-nucleotide exchange factor activity	150	55	44.37	0.036	1
GO:0036094	small molecule binding	2414	751	714.01	0.0365	1
GO:0005525	GTP binding	353	120	104.41	0.0385	1
GO:0043566	structure-specific DNA binding	206	73	60.93	0.0392	1
GO:0005520	insulin-like growth factor binding	25	12	7.39	0.0398	1
GO:0015294	solute:cation symporter activity	76	30	22.48	0.0409	1
GO:0072509	divalent inorganic cation transmembrane transporter activity	121	45	35.79	0.0427	1
GO:0043492	ATPase activity, coupled to movement of substances	97	37	28.69	0.0429	1
GO:0070410	co-SMAD binding	10	6	2.96	0.0443	1
GO:0004221	ubiquitin thiolesterase activity	62	25	18.34	0.0456	1
GO:0043548	phosphatidylinositol 3-kinase binding	15	8	4.44	0.0461	1
GO:0070063	RNA polymerase binding	15	8	4.44	0.0461	1
GO:0019199	transmembrane receptor protein kinase activity	80	31	23.66	0.049	1
GO:0003730	mRNA 3'-UTR binding	23	11	6.8	0.0495	1
GO:0003714	transcription corepressor activity	172	61	50.87	0.0545	1
GO:0019003	GDP binding	26	12	7.69	0.0545	1
GO:0003841	1-acylglycerol-3-phosphate O-acyltransferase activity	8	5	2.37	0.0547	1
GO:0004716	receptor signaling protein tyrosine kinase activity	8	5	2.37	0.0547	1
GO:0008266	poly(U) RNA binding	8	5	2.37	0.0547	1
GO:0015924	mannosyl-oligosaccharide mannosidase activity	8	5	2.37	0.0547	1
GO:0016409	palmitoyltransferase activity	18	9	5.32	0.0547	1
GO:0048531	beta-1,3-galactosyltransferase activity	8	5	2.37	0.0547	1
GO:0017124	SH3 domain binding	114	42	33.72	0.0565	1
GO:0016747	transferase activity, transferring acyl groups other than amino-acyl groups	160	57	47.32	0.0567	1
GO:0003705	RNA polymerase II distal enhancer sequence-specific DNA binding transcription factor activity	96	36	28.39	0.0576	1
GO:0005088	Ras guanyl-nucleotide exchange factor activity	84	32	24.85	0.0576	1
GO:0042626	ATPase activity, coupled to transmembrane movement of substances	96	36	28.39	0.0576	1
GO:0008417	fucosyltransferase activity	13	7	3.85	0.058	1
GO:0008536	Ran GTPase binding	13	7	3.85	0.058	1
GO:0015296	anion:cation symporter activity	29	13	8.58	0.0587	1
GO:0019905	syntaxin binding	29	13	8.58	0.0587	1
GO:0016301	kinase activity	733	236	216.81	0.0607	1
GO:0000977	RNA polymerase II regulatory region sequence-specific DNA binding	64	25	18.93	0.0657	1
GO:0008017	microtubule binding	97	36	28.69	0.0663	1
GO:0015291	secondary active transmembrane transporter activity	177	62	52.35	0.0663	1
GO:0016820	hydrolase activity, acting on acid anhydrides, catalyzing transmembrane movement of substances	97	36	28.69	0.0663	1
GO:0016773	phosphotransferase activity, alcohol group as acceptor	683	220	202.02	0.067	1
GO:0004571	mannosyl-oligosaccharide 1,2-alpha-mannosidase activity	6	4	1.77	0.0671	1
GO:0005375	copper ion transmembrane transporter activity	6	4	1.77	0.0671	1
GO:0008172	S-methyltransferase activity	6	4	1.77	0.0671	1
GO:0015095	magnesium ion transmembrane transporter activity	6	4	1.77	0.0671	1
GO:0015106	bicarbonate transmembrane transporter activity	6	4	1.77	0.0671	1
GO:0019211	phosphatase activator activity	6	4	1.77	0.0671	1
GO:0043022	ribosome binding	24	11	7.1	0.0676	1
GO:0008375	acetylglucosaminyltransferase activity	38	16	11.24	0.0678	1
GO:0030145	manganese ion binding	38	16	11.24	0.0678	1
GO:0004672	protein kinase activity	574	186	169.78	0.0717	1
GO:0017022	myosin binding	27	12	7.99	0.0724	1
GO:0019210	kinase inhibitor activity	47	19	13.9	0.0732	1
GO:0005313	L-glutamate transmembrane transporter activity	11	6	3.25	0.0735	1
GO:0008191	metalloendopeptidase inhibitor activity	11	6	3.25	0.0735	1
GO:0030276	clathrin binding	11	6	3.25	0.0735	1
GO:0043175	RNA polymerase core enzyme binding	11	6	3.25	0.0735	1
GO:0048185	activin binding	11	6	3.25	0.0735	1
GO:0048407	platelet-derived growth factor binding	11	6	3.25	0.0735	1
GO:0048551	metalloenzyme inhibitor activity	11	6	3.25	0.0735	1
GO:0090079	translation regulator activity, nucleic acid binding	11	6	3.25	0.0735	1
GO:0005484	SNAP receptor activity	19	9	5.62	0.0774	1
GO:0030552	cAMP binding	19	9	5.62	0.0774	1
GO:0004515	nicotinate-nucleotide adenylyltransferase activity	4	3	1.18	0.0805	1
GO:0004535	poly(A)-specific ribonuclease activity	4	3	1.18	0.0805	1
GO:0004694	eukaryotic translation initiation factor 2alpha kinase activity	4	3	1.18	0.0805	1
GO:0004862	cAMP-dependent protein kinase inhibitor activity	4	3	1.18	0.0805	1
GO:0005010	insulin-like growth factor-activated receptor activity	4	3	1.18	0.0805	1
GO:0005030	neurotrophin receptor activity	4	3	1.18	0.0805	1
GO:0008518	reduced folate carrier activity	4	3	1.18	0.0805	1
GO:0009922	fatty acid elongase activity	4	3	1.18	0.0805	1
GO:0017040	ceramidase activity	4	3	1.18	0.0805	1
GO:0031821	G-protein coupled serotonin receptor binding	4	3	1.18	0.0805	1
GO:0033192	calmodulin-dependent protein phosphatase activity	4	3	1.18	0.0805	1
GO:0050693	LBD domain binding	4	3	1.18	0.0805	1
GO:0070728	leucine binding	4	3	1.18	0.0805	1
GO:0001191	RNA polymerase II transcription factor binding transcription factor activity involved in negative regulation of transcription	22	10	6.51	0.0842	1
GO:0042578	phosphoric ester hydrolase activity	335	111	99.09	0.0842	1
GO:0030374	ligand-dependent nuclear receptor transcription coactivator activity	39	16	11.54	0.0845	1
GO:0003682	chromatin binding	230	78	68.03	0.085	1
GO:0022804	active transmembrane transporter activity	316	105	93.47	0.0854	1
GO:0008289	lipid binding	675	216	199.65	0.0858	1
GO:0005248	voltage-gated sodium channel activity	14	7	4.14	0.0872	1
GO:0030332	cyclin binding	14	7	4.14	0.0872	1
GO:0070064	proline-rich region binding	14	7	4.14	0.0872	1
GO:0000248	C-5 sterol desaturase activity	2	2	0.59	0.0875	1
GO:0000406	double-strand/single-strand DNA junction binding	2	2	0.59	0.0875	1
GO:0001729	ceramide kinase activity	2	2	0.59	0.0875	1
GO:0003681	bent DNA binding	2	2	0.59	0.0875	1
GO:0003689	DNA clamp loader activity	2	2	0.59	0.0875	1
GO:0003858	3-hydroxybutyrate dehydrogenase activity	2	2	0.59	0.0875	1
GO:0003865	3-oxo-5-alpha-steroid 4-dehydrogenase activity	2	2	0.59	0.0875	1
GO:0003955	NAD(P)H dehydrogenase (quinone) activity	2	2	0.59	0.0875	1
GO:0004008	copper-exporting ATPase activity	2	2	0.59	0.0875	1
GO:0004152	dihydroorotate dehydrogenase activity	2	2	0.59	0.0875	1
GO:0004158	dihydroorotate oxidase activity	2	2	0.59	0.0875	1
GO:0004468	lysine N-acetyltransferase activity, acting on acetyl phosphate as donor	2	2	0.59	0.0875	1
GO:0004569	glycoprotein endo-alpha-1,2-mannosidase activity	2	2	0.59	0.0875	1
GO:0004724	magnesium-dependent protein serine/threonine phosphatase activity	2	2	0.59	0.0875	1
GO:0004741	[pyruvate dehydrogenase (lipoamide)] phosphatase activity	2	2	0.59	0.0875	1
GO:0004923	leukemia inhibitory factor receptor activity	2	2	0.59	0.0875	1
GO:0004962	endothelin receptor activity	2	2	0.59	0.0875	1
GO:0005052	peroxisome matrix targeting signal-1 binding	2	2	0.59	0.0875	1
GO:0005151	interleukin-1, Type II receptor binding	2	2	0.59	0.0875	1
GO:0005314	high-affinity glutamate transmembrane transporter activity	2	2	0.59	0.0875	1
GO:0005462	UDP-N-acetylglucosamine transmembrane transporter activity	2	2	0.59	0.0875	1
GO:0008511	sodium:potassium:chloride symporter activity	2	2	0.59	0.0875	1
GO:0009882	blue light photoreceptor activity	2	2	0.59	0.0875	1
GO:0015234	thiamine transmembrane transporter activity	2	2	0.59	0.0875	1
GO:0015403	thiamine uptake transmembrane transporter activity	2	2	0.59	0.0875	1
GO:0015501	glutamate:sodium symporter activity	2	2	0.59	0.0875	1
GO:0015563	uptake transmembrane transporter activity	2	2	0.59	0.0875	1
GO:0017034	Rap guanyl-nucleotide exchange factor activity	2	2	0.59	0.0875	1
GO:0019706	protein-cysteine S-palmitoyltransferase activity	2	2	0.59	0.0875	1
GO:0019707	protein-cysteine S-acyltransferase activity	2	2	0.59	0.0875	1
GO:0030362	protein phosphatase type 4 regulator activity	2	2	0.59	0.0875	1
GO:0031405	lipoic acid binding	2	2	0.59	0.0875	1
GO:0031752	D5 dopamine receptor binding	2	2	0.59	0.0875	1
GO:0032181	dinucleotide repeat insertion binding	2	2	0.59	0.0875	1
GO:0033170	protein-DNA loading ATPase activity	2	2	0.59	0.0875	1
GO:0033188	sphingomyelin synthase activity	2	2	0.59	0.0875	1
GO:0035374	chondroitin sulfate binding	2	2	0.59	0.0875	1
GO:0036132	13-prostaglandin reductase activity	2	2	0.59	0.0875	1
GO:0038025	reelin receptor activity	2	2	0.59	0.0875	1
GO:0042328	heparan sulfate N-acetylglucosaminyltransferase activity	2	2	0.59	0.0875	1
GO:0043682	copper-transporting ATPase activity	2	2	0.59	0.0875	1
GO:0045505	dynein intermediate chain binding	2	2	0.59	0.0875	1
GO:0046899	nucleoside triphosphate adenylate kinase activity	2	2	0.59	0.0875	1
GO:0047150	betaine-homocysteine S-methyltransferase activity	2	2	0.59	0.0875	1
GO:0047493	ceramide cholinephosphotransferase activity	2	2	0.59	0.0875	1
GO:0047522	15-oxoprostaglandin 13-oxidase activity	2	2	0.59	0.0875	1
GO:0050213	progesterone 5-alpha-reductase activity	2	2	0.59	0.0875	1
GO:0050509	N-acetylglucosaminyl-proteoglycan 4-beta-glucuronosyltransferase activity	2	2	0.59	0.0875	1
GO:0070259	tyrosyl-DNA phosphodiesterase activity	2	2	0.59	0.0875	1
GO:0070704	sterol desaturase activity	2	2	0.59	0.0875	1
GO:0071253	connexin binding	2	2	0.59	0.0875	1
GO:0071535	RING-like zinc finger domain binding	2	2	0.59	0.0875	1
GO:0071987	WD40-repeat domain binding	2	2	0.59	0.0875	1
GO:0004860	protein kinase inhibitor activity	45	18	13.31	0.0876	1
GO:0001012	RNA polymerase II regulatory region DNA binding	66	25	19.52	0.0911	1
GO:0019207	kinase regulator activity	121	43	35.79	0.0912	1
GO:0000993	RNA polymerase II core binding	9	5	2.66	0.0937	1
GO:0004690	cyclic nucleotide-dependent protein kinase activity	9	5	2.66	0.0937	1
GO:0005351	sugar:proton symporter activity	9	5	2.66	0.0937	1
GO:0005388	calcium-transporting ATPase activity	9	5	2.66	0.0937	1
GO:0005402	cation:sugar symporter activity	9	5	2.66	0.0937	1
GO:0008187	poly-pyrimidine tract binding	9	5	2.66	0.0937	1
GO:0016595	glutamate binding	9	5	2.66	0.0937	1
GO:0035259	glucocorticoid receptor binding	9	5	2.66	0.0937	1
GO:0042975	peroxisome proliferator activated receptor binding	9	5	2.66	0.0937	1
GO:0043539	protein serine/threonine kinase activator activity	9	5	2.66	0.0937	1
GO:0015399	primary active transmembrane transporter activity	106	38	31.35	0.096	1
GO:0015405	P-P-bond-hydrolysis-driven transmembrane transporter activity	106	38	31.35	0.096	1
GO:0008408	3'-5' exonuclease activity	31	13	9.17	0.0972	1
GO:0070491	repressing transcription factor binding	31	13	9.17	0.0972	1
GO:0005096	GTPase activator activity	232	78	68.62	0.0998	1
GO:0008565	protein transporter activity	88	32	26.03	0.101	1
GO:0018024	histone-lysine N-methyltransferase activity	37	15	10.94	0.102	1
GO:0016772	transferase activity, transferring phosphorus-containing groups	843	266	249.34	0.104	1
GO:0000978	RNA polymerase II core promoter proximal region sequence-specific DNA binding	20	9	5.92	0.105	1
GO:0004709	MAP kinase kinase kinase activity	20	9	5.92	0.105	1
GO:0035250	UDP-galactosyltransferase activity	20	9	5.92	0.105	1
GO:0043027	cysteine-type endopeptidase inhibitor activity involved in apoptotic process	20	9	5.92	0.105	1
GO:0001085	RNA polymerase II transcription factor binding	49	19	14.49	0.106	1
GO:0005089	Rho guanyl-nucleotide exchange factor activity	70	26	20.7	0.106	1
GO:0005518	collagen binding	49	19	14.49	0.106	1
GO:0042826	histone deacetylase binding	64	24	18.93	0.106	1
GO:0008276	protein methyltransferase activity	61	23	18.04	0.107	1
GO:0046873	metal ion transmembrane transporter activity	339	111	100.27	0.109	1
GO:0001102	RNA polymerase II activating transcription factor binding	23	10	6.8	0.111	1
GO:0004559	alpha-mannosidase activity	12	6	3.55	0.111	1
GO:0010576	metalloenzyme regulator activity	12	6	3.55	0.111	1
GO:0031593	polyubiquitin binding	23	10	6.8	0.111	1
GO:0042800	histone methyltransferase activity (H3-K4 specific)	12	6	3.55	0.111	1
GO:0000975	regulatory region DNA binding	304	100	89.92	0.112	1
GO:0001067	regulatory region nucleic acid binding	304	100	89.92	0.112	1
GO:0005546	phosphatidylinositol-4,5-bisphosphate binding	26	11	7.69	0.115	1
GO:0032555	purine ribonucleotide binding	1756	541	519.39	0.118	1
GO:0060090	binding, bridging	136	47	40.23	0.119	1
GO:0001103	RNA polymerase II repressing transcription factor binding	7	4	2.07	0.121	1
GO:0003696	satellite DNA binding	7	4	2.07	0.121	1
GO:0004176	ATP-dependent peptidase activity	7	4	2.07	0.121	1
GO:0004691	cAMP-dependent protein kinase activity	7	4	2.07	0.121	1
GO:0005083	small GTPase regulator activity	257	85	76.02	0.121	1
GO:0008494	translation activator activity	7	4	2.07	0.121	1
GO:0015377	cation:chloride symporter activity	7	4	2.07	0.121	1
GO:0017002	activin-activated receptor activity	7	4	2.07	0.121	1
GO:0031624	ubiquitin conjugating enzyme binding	7	4	2.07	0.121	1
GO:0034713	type I transforming growth factor beta receptor binding	7	4	2.07	0.121	1
GO:0035198	miRNA binding	7	4	2.07	0.121	1
GO:0043422	protein kinase B binding	7	4	2.07	0.121	1
GO:0044390	small protein conjugating enzyme binding	7	4	2.07	0.121	1
GO:0051371	muscle alpha-actinin binding	7	4	2.07	0.121	1
GO:0051787	misfolded protein binding	7	4	2.07	0.121	1
GO:0017076	purine nucleotide binding	1767	544	522.64	0.122	1
GO:0032553	ribonucleotide binding	1757	541	519.68	0.122	1
GO:0008484	sulfuric ester hydrolase activity	15	7	4.44	0.123	1
GO:0035035	histone acetyltransferase binding	15	7	4.44	0.123	1
GO:0015085	calcium ion transmembrane transporter activity	102	36	30.17	0.124	1
GO:0051219	phosphoprotein binding	44	17	13.01	0.126	1
GO:0016740	transferase activity	1609	496	475.91	0.127	1
GO:0004890	GABA-A receptor activity	18	8	5.32	0.132	1
GO:0005104	fibroblast growth factor receptor binding	18	8	5.32	0.132	1
GO:0016922	ligand-dependent nuclear receptor binding	18	8	5.32	0.132	1
GO:0035254	glutamate receptor binding	18	8	5.32	0.132	1
GO:0005343	organic acid:sodium symporter activity	21	9	6.21	0.138	1
GO:0015144	carbohydrate transmembrane transporter activity	21	9	6.21	0.138	1
GO:0016917	GABA receptor activity	21	9	6.21	0.138	1
GO:0051119	sugar transmembrane transporter activity	21	9	6.21	0.138	1
GO:0001098	basal transcription machinery binding	10	5	2.96	0.143	1
GO:0001099	basal RNA polymerase II transcription machinery binding	10	5	2.96	0.143	1
GO:0004016	adenylate cyclase activity	10	5	2.96	0.143	1
GO:0004115	3',5'-cyclic-AMP phosphodiesterase activity	10	5	2.96	0.143	1
GO:0004197	cysteine-type endopeptidase activity	63	23	18.63	0.143	1
GO:0004467	long-chain fatty acid-CoA ligase activity	10	5	2.96	0.143	1
GO:0005161	platelet-derived growth factor receptor binding	10	5	2.96	0.143	1
GO:0005283	sodium:amino acid symporter activity	10	5	2.96	0.143	1
GO:0008143	poly(A) binding	10	5	2.96	0.143	1
GO:0008252	nucleotidase activity	10	5	2.96	0.143	1
GO:0034593	phosphatidylinositol bisphosphate phosphatase activity	10	5	2.96	0.143	1
GO:0003707	steroid hormone receptor activity	51	19	15.08	0.147	1
GO:0008378	galactosyltransferase activity	30	12	8.87	0.147	1
GO:0000149	SNARE binding	36	14	10.65	0.149	1
GO:0016278	lysine N-methyltransferase activity	39	15	11.54	0.149	1
GO:0016279	protein-lysine N-methyltransferase activity	39	15	11.54	0.149	1
GO:0042054	histone methyltransferase activity	45	17	13.31	0.149	1
GO:0030674	protein binding, bridging	126	43	37.27	0.153	1
GO:0044212	transcription regulatory region DNA binding	296	96	87.55	0.153	1
GO:0000976	transcription regulatory region sequence-specific DNA binding	120	41	35.49	0.157	1
GO:0005523	tropomyosin binding	13	6	3.85	0.157	1
GO:0008198	ferrous iron binding	13	6	3.85	0.157	1
GO:0015923	mannosidase activity	13	6	3.85	0.157	1
GO:0016411	acylglycerol O-acyltransferase activity	13	6	3.85	0.157	1
GO:0000400	four-way junction DNA binding	5	3	1.48	0.158	1
GO:0000403	Y-form DNA binding	5	3	1.48	0.158	1
GO:0002162	dystroglycan binding	5	3	1.48	0.158	1
GO:0003828	alpha-N-acetylneuraminate alpha-2,8-sialyltransferase activity	5	3	1.48	0.158	1
GO:0004438	phosphatidylinositol-3-phosphatase activity	5	3	1.48	0.158	1
GO:0004558	alpha-1,4-glucosidase activity	5	3	1.48	0.158	1
GO:0004652	polynucleotide adenylyltransferase activity	5	3	1.48	0.158	1
GO:0004661	protein geranylgeranyltransferase activity	5	3	1.48	0.158	1
GO:0005004	GPI-linked ephrin receptor activity	5	3	1.48	0.158	1
GO:0008327	methyl-CpG binding	5	3	1.48	0.158	1
GO:0010340	carboxyl-O-methyltransferase activity	5	3	1.48	0.158	1
GO:0016717	oxidoreductase activity, acting on paired donors, with oxidation of a pair of donors resulting in the reduction of molecular oxygen to two molecules of water	5	3	1.48	0.158	1
GO:0032453	histone demethylase activity (H3-K4 specific)	5	3	1.48	0.158	1
GO:0035014	phosphatidylinositol 3-kinase regulator activity	5	3	1.48	0.158	1
GO:0043426	MRF binding	5	3	1.48	0.158	1
GO:0044183	protein binding involved in protein folding	5	3	1.48	0.158	1
GO:0048027	mRNA 5'-UTR binding	5	3	1.48	0.158	1
GO:0051998	protein carboxyl O-methyltransferase activity	5	3	1.48	0.158	1
GO:0052744	phosphatidylinositol monophosphate phosphatase activity	5	3	1.48	0.158	1
GO:0070273	phosphatidylinositol-4-phosphate binding	5	3	1.48	0.158	1
GO:0008168	methyltransferase activity	171	57	50.58	0.159	1
GO:0008047	enzyme activator activity	375	120	110.92	0.162	1
GO:0016896	exoribonuclease activity, producing 5'-phosphomonoesters	16	7	4.73	0.165	1
GO:0035258	steroid hormone receptor binding	61	22	18.04	0.165	1
GO:0001968	fibronectin binding	19	8	5.62	0.171	1
GO:0016849	phosphorus-oxygen lyase activity	19	8	5.62	0.171	1
GO:0050699	WW domain binding	19	8	5.62	0.171	1
GO:0004702	receptor signaling protein serine/threonine kinase activity	49	18	14.49	0.172	1
GO:0001158	enhancer sequence-specific DNA binding	22	9	6.51	0.174	1
GO:0016628	oxidoreductase activity, acting on the CH-CH group of donors, NAD or NADP as acceptor	22	9	6.51	0.174	1
GO:0016796	exonuclease activity, active with either ribo- or deoxyribonucleic acids and producing 5'-phosphomonoesters	22	9	6.51	0.174	1
GO:0045182	translation regulator activity	22	9	6.51	0.174	1
GO:0051087	chaperone binding	46	17	13.61	0.174	1
GO:0016702	oxidoreductase activity, acting on single donors with incorporation of molecular oxygen, incorporation of two atoms of oxygen	77	27	22.77	0.175	1
GO:0016706	oxidoreductase activity, acting on paired donors, with incorporation or reduction of molecular oxygen, 2-oxoglutarate as one donor, and incorporation of one atom each of oxygen into both donors	43	16	12.72	0.175	1
GO:0008138	protein tyrosine/serine/threonine phosphatase activity	40	15	11.83	0.176	1
GO:0017147	Wnt-protein binding	25	10	7.39	0.177	1
GO:0035326	enhancer binding	25	10	7.39	0.177	1
GO:0042169	SH2 domain binding	31	12	9.17	0.178	1
GO:0000983	RNA polymerase II core promoter sequence-specific DNA binding transcription factor activity	8	4	2.37	0.186	1
GO:0005338	nucleotide-sugar transmembrane transporter activity	8	4	2.37	0.186	1
GO:0008253	5'-nucleotidase activity	8	4	2.37	0.186	1
GO:0015926	glucosidase activity	8	4	2.37	0.186	1
GO:0016668	oxidoreductase activity, acting on a sulfur group of donors, NAD(P) as acceptor	8	4	2.37	0.186	1
GO:0017153	sodium:dicarboxylate symporter activity	8	4	2.37	0.186	1
GO:0070513	death domain binding	8	4	2.37	0.186	1
GO:0005099	Ras GTPase activator activity	103	35	30.47	0.19	1
GO:0016758	transferase activity, transferring hexosyl groups	167	55	49.4	0.191	1
GO:0016701	oxidoreductase activity, acting on single donors with incorporation of molecular oxygen	78	27	23.07	0.195	1
GO:0016741	transferase activity, transferring one-carbon groups	177	58	52.35	0.196	1
GO:0035639	purine ribonucleoside triphosphate binding	1726	526	510.51	0.198	1
GO:0004402	histone acetyltransferase activity	47	17	13.9	0.201	1
GO:0004879	ligand-activated sequence-specific DNA binding RNA polymerase II transcription factor activity	47	17	13.9	0.201	1
GO:0005041	low-density lipoprotein receptor activity	11	5	3.25	0.201	1
GO:0017048	Rho GTPase binding	47	17	13.9	0.201	1
GO:0030507	spectrin binding	11	5	3.25	0.201	1
GO:0008757	S-adenosylmethionine-dependent methyltransferase activity	91	31	26.92	0.203	1
GO:0015370	solute:sodium symporter activity	44	16	13.01	0.203	1
GO:0019209	kinase activator activity	41	15	12.13	0.206	1
GO:0033613	activating transcription factor binding	41	15	12.13	0.206	1
GO:0000980	RNA polymerase II distal enhancer sequence-specific DNA binding	14	6	4.14	0.209	1
GO:0015295	solute:proton symporter activity	14	6	4.14	0.209	1
GO:0030228	lipoprotein particle receptor activity	14	6	4.14	0.209	1
GO:0031996	thioesterase binding	14	6	4.14	0.209	1
GO:0000404	heteroduplex DNA loop binding	3	2	0.89	0.211	1
GO:0003726	double-stranded RNA adenosine deaminase activity	3	2	0.89	0.211	1
GO:0003829	beta-1,3-galactosyl-O-glycosyl-glycoprotein beta-1,6-N-acetylglucosaminyltransferase activity	3	2	0.89	0.211	1
GO:0003909	DNA ligase activity	3	2	0.89	0.211	1
GO:0003910	DNA ligase (ATP) activity	3	2	0.89	0.211	1
GO:0003951	NAD+ kinase activity	3	2	0.89	0.211	1
GO:0004013	adenosylhomocysteinase activity	3	2	0.89	0.211	1
GO:0004118	cGMP-stimulated cyclic-nucleotide phosphodiesterase activity	3	2	0.89	0.211	1
GO:0004367	glycerol-3-phosphate dehydrogenase [NAD+] activity	3	2	0.89	0.211	1
GO:0004370	glycerol kinase activity	3	2	0.89	0.211	1
GO:0004525	ribonuclease III activity	3	2	0.89	0.211	1
GO:0004614	phosphoglucomutase activity	3	2	0.89	0.211	1
GO:0004677	DNA-dependent protein kinase activity	3	2	0.89	0.211	1
GO:0004719	protein-L-isoaspartate (D-aspartate) O-methyltransferase activity	3	2	0.89	0.211	1
GO:0004748	ribonucleoside-diphosphate reductase activity, thioredoxin disulfide as acceptor	3	2	0.89	0.211	1
GO:0004948	calcitonin receptor activity	3	2	0.89	0.211	1
GO:0005250	A-type (transient outward) potassium channel activity	3	2	0.89	0.211	1
GO:0008109	N-acetyllactosaminide beta-1,6-N-acetylglucosaminyltransferase activity	3	2	0.89	0.211	1
GO:0008142	oxysterol binding	3	2	0.89	0.211	1
GO:0008454	alpha-1,3-mannosylglycoprotein 4-beta-N-acetylglucosaminyltransferase activity	3	2	0.89	0.211	1
GO:0008559	xenobiotic-transporting ATPase activity	3	2	0.89	0.211	1
GO:0016149	translation release factor activity, codon specific	3	2	0.89	0.211	1
GO:0016262	protein N-acetylglucosaminyltransferase activity	3	2	0.89	0.211	1
GO:0016728	oxidoreductase activity, acting on CH or CH2 groups, disulfide as acceptor	3	2	0.89	0.211	1
GO:0016802	trialkylsulfonium hydrolase activity	3	2	0.89	0.211	1
GO:0017123	Ral GTPase activator activity	3	2	0.89	0.211	1
GO:0017162	aryl hydrocarbon receptor binding	3	2	0.89	0.211	1
GO:0019911	structural constituent of myelin sheath	3	2	0.89	0.211	1
GO:0031489	myosin V binding	3	2	0.89	0.211	1
GO:0031681	G-protein beta-subunit binding	3	2	0.89	0.211	1
GO:0031997	N-terminal myristoylation domain binding	3	2	0.89	0.211	1
GO:0032139	dinucleotide insertion or deletion binding	3	2	0.89	0.211	1
GO:0032142	single guanine insertion binding	3	2	0.89	0.211	1
GO:0032183	SUMO binding	3	2	0.89	0.211	1
GO:0034648	histone demethylase activity (H3-dimethyl-K4 specific)	3	2	0.89	0.211	1
GO:0034711	inhibin binding	3	2	0.89	0.211	1
GO:0035174	histone serine kinase activity	3	2	0.89	0.211	1
GO:0035939	microsatellite binding	3	2	0.89	0.211	1
GO:0042731	PH domain binding	3	2	0.89	0.211	1
GO:0043047	single-stranded telomeric DNA binding	3	2	0.89	0.211	1
GO:0043184	vascular endothelial growth factor receptor 2 binding	3	2	0.89	0.211	1
GO:0043398	HLH domain binding	3	2	0.89	0.211	1
GO:0047961	glycine N-acyltransferase activity	3	2	0.89	0.211	1
GO:0050265	RNA uridylyltransferase activity	3	2	0.89	0.211	1
GO:0050508	glucuronosyl-N-acetylglucosaminyl-proteoglycan 4-alpha-N-acetylglucosaminyltransferase activity	3	2	0.89	0.211	1
GO:0070576	vitamin D 24-hydroxylase activity	3	2	0.89	0.211	1
GO:0072542	protein phosphatase activator activity	3	2	0.89	0.211	1
GO:0080130	L-phenylalanine:2-oxoglutarate aminotransferase activity	3	2	0.89	0.211	1
GO:0097108	hedgehog family protein binding	3	2	0.89	0.211	1
GO:2001070	starch binding	3	2	0.89	0.211	1
GO:0017046	peptide hormone binding	32	12	9.46	0.212	1
GO:0001106	RNA polymerase II transcription corepressor activity	17	7	5.03	0.213	1
GO:0004532	exoribonuclease activity	17	7	5.03	0.213	1
GO:0005160	transforming growth factor beta receptor binding	17	7	5.03	0.213	1
GO:0005537	mannose binding	17	7	5.03	0.213	1
GO:0042809	vitamin D receptor binding	17	7	5.03	0.213	1
GO:0043015	gamma-tubulin binding	17	7	5.03	0.213	1
GO:0070566	adenylyltransferase activity	17	7	5.03	0.213	1
GO:0016814	hydrolase activity, acting on carbon-nitrogen (but not peptide) bonds, in cyclic amidines	29	11	8.58	0.214	1
GO:0003697	single-stranded DNA binding	60	21	17.75	0.215	1
GO:0009975	cyclase activity	20	8	5.92	0.215	1
GO:0042813	Wnt-activated receptor activity	20	8	5.92	0.215	1
GO:0043531	ADP binding	20	8	5.92	0.215	1
GO:0051213	dioxygenase activity	79	27	23.37	0.217	1
GO:0016746	transferase activity, transferring acyl groups	211	68	62.41	0.218	1
GO:0004527	exonuclease activity	57	20	16.86	0.219	1
GO:0046983	protein dimerization activity	733	226	216.81	0.234	1
GO:0008194	UDP-glycosyltransferase activity	115	38	34.01	0.235	1
GO:0015081	sodium ion transmembrane transporter activity	115	38	34.01	0.235	1
GO:0051015	actin filament binding	64	22	18.93	0.237	1
GO:0003725	double-stranded RNA binding	39	14	11.54	0.241	1
GO:0043028	cysteine-type endopeptidase regulator activity involved in apoptotic process	39	14	11.54	0.241	1
GO:0032403	protein complex binding	265	84	78.38	0.242	1
GO:0008134	transcription factor binding	377	118	111.51	0.245	1
GO:0001727	lipid kinase activity	6	3	1.77	0.248	1
GO:0001846	opsonin binding	6	3	1.77	0.248	1
GO:0004047	aminomethyltransferase activity	6	3	1.77	0.248	1
GO:0004331	fructose-2,6-bisphosphate 2-phosphatase activity	6	3	1.77	0.248	1
GO:0004439	phosphatidylinositol-4,5-bisphosphate 5-phosphatase activity	6	3	1.77	0.248	1
GO:0004908	interleukin-1 receptor activity	6	3	1.77	0.248	1
GO:0015165	pyrimidine nucleotide-sugar transmembrane transporter activity	6	3	1.77	0.248	1
GO:0015279	store-operated calcium channel activity	6	3	1.77	0.248	1
GO:0016417	S-acyltransferase activity	6	3	1.77	0.248	1
GO:0019237	centromeric DNA binding	6	3	1.77	0.248	1
GO:0019887	protein kinase regulator activity	106	35	31.35	0.248	1
GO:0034236	protein kinase A catalytic subunit binding	6	3	1.77	0.248	1
GO:0035497	cAMP response element binding	6	3	1.77	0.248	1
GO:0035673	oligopeptide transmembrane transporter activity	6	3	1.77	0.248	1
GO:0042153	RPTP-like protein binding	6	3	1.77	0.248	1
GO:0043237	laminin-1 binding	6	3	1.77	0.248	1
GO:0045236	CXCR chemokine receptor binding	6	3	1.77	0.248	1
GO:0050733	RS domain binding	6	3	1.77	0.248	1
GO:0070087	chromo shadow domain binding	6	3	1.77	0.248	1
GO:0070569	uridylyltransferase activity	6	3	1.77	0.248	1
GO:0005100	Rho GTPase activator activity	33	12	9.76	0.249	1
GO:0005178	integrin binding	74	25	21.89	0.249	1
GO:0032934	sterol binding	30	11	8.87	0.253	1
GO:0005262	calcium channel activity	87	29	25.73	0.254	1
GO:0005496	steroid binding	68	23	20.11	0.259	1
GO:0004114	3',5'-cyclic-nucleotide phosphodiesterase activity	24	9	7.1	0.26	1
GO:0046915	transition metal ion transmembrane transporter activity	24	9	7.1	0.26	1
GO:0008139	nuclear localization sequence binding	9	4	2.66	0.261	1
GO:0008409	5'-3' exonuclease activity	9	4	2.66	0.261	1
GO:0016671	oxidoreductase activity, acting on a sulfur group of donors, disulfide as acceptor	9	4	2.66	0.261	1
GO:0032794	GTPase activating protein binding	9	4	2.66	0.261	1
GO:0034237	protein kinase A regulatory subunit binding	9	4	2.66	0.261	1
GO:0050780	dopamine receptor binding	9	4	2.66	0.261	1
GO:0051428	peptide hormone receptor binding	9	4	2.66	0.261	1
GO:0003785	actin monomer binding	12	5	3.55	0.265	1
GO:0005416	cation:amino acid symporter activity	12	5	3.55	0.265	1
GO:0017080	sodium channel regulator activity	18	7	5.32	0.265	1
GO:0017134	fibroblast growth factor binding	18	7	5.32	0.265	1
GO:0019894	kinesin binding	18	7	5.32	0.265	1
GO:0035255	ionotropic glutamate receptor binding	12	5	3.55	0.265	1
GO:0048365	Rac GTPase binding	18	7	5.32	0.265	1
GO:0050431	transforming growth factor beta binding	12	5	3.55	0.265	1
GO:0051018	protein kinase A binding	18	7	5.32	0.265	1
GO:0051721	protein phosphatase 2A binding	15	6	4.44	0.266	1
GO:0052745	inositol phosphate phosphatase activity	15	6	4.44	0.266	1
GO:0035591	signaling adaptor activity	62	21	18.34	0.269	1
GO:0042623	ATPase activity, coupled	271	85	80.16	0.278	1
GO:0005516	calmodulin binding	153	49	45.25	0.279	1
GO:0008301	DNA binding, bending	53	18	15.68	0.286	1
GO:0019903	protein phosphatase binding	69	23	20.41	0.286	1
GO:0043621	protein self-association	31	11	9.17	0.294	1
GO:0015108	chloride transmembrane transporter activity	79	26	23.37	0.295	1
GO:0016757	transferase activity, transferring glycosyl groups	236	74	69.8	0.295	1
GO:0000150	recombinase activity	1	1	0.3	0.296	1
GO:0000210	NAD+ diphosphatase activity	1	1	0.3	0.296	1
GO:0000285	1-phosphatidylinositol-3-phosphate 5-kinase activity	1	1	0.3	0.296	1
GO:0000386	second spliceosomal transesterification activity	1	1	0.3	0.296	1
GO:0000401	open form four-way junction DNA binding	1	1	0.3	0.296	1
GO:0000402	crossed form four-way junction DNA binding	1	1	0.3	0.296	1
GO:0001635	calcitonin gene-related peptide receptor activity	1	1	0.3	0.296	1
GO:0001681	sialate O-acetylesterase activity	1	1	0.3	0.296	1
GO:0001735	prenylcysteine oxidase activity	1	1	0.3	0.296	1
GO:0001851	complement component C3b binding	1	1	0.3	0.296	1
GO:0001855	complement component C4b binding	1	1	0.3	0.296	1
GO:0001861	complement component C4b receptor activity	1	1	0.3	0.296	1
GO:0001884	pyrimidine nucleoside binding	1	1	0.3	0.296	1
GO:0001918	farnesylated protein binding	1	1	0.3	0.296	1
GO:0003826	alpha-ketoacid dehydrogenase activity	1	1	0.3	0.296	1
GO:0003835	beta-galactoside alpha-2,6-sialyltransferase activity	1	1	0.3	0.296	1
GO:0003863	3-methyl-2-oxobutanoate dehydrogenase (2-methylpropanoyl-transferring) activity	1	1	0.3	0.296	1
GO:0003867	4-aminobutyrate transaminase activity	1	1	0.3	0.296	1
GO:0003874	6-pyruvoyltetrahydropterin synthase activity	1	1	0.3	0.296	1
GO:0003933	GTP cyclohydrolase activity	1	1	0.3	0.296	1
GO:0003934	GTP cyclohydrolase I activity	1	1	0.3	0.296	1
GO:0003939	L-iditol 2-dehydrogenase activity	1	1	0.3	0.296	1
GO:0003957	NAD(P)+ transhydrogenase (B-specific) activity	1	1	0.3	0.296	1
GO:0003977	UDP-N-acetylglucosamine diphosphorylase activity	1	1	0.3	0.296	1
GO:0003979	UDP-glucose 6-dehydrogenase activity	1	1	0.3	0.296	1
GO:0004001	adenosine kinase activity	1	1	0.3	0.296	1
GO:0004014	adenosylmethionine decarboxylase activity	1	1	0.3	0.296	1
GO:0004044	amidophosphoribosyltransferase activity	1	1	0.3	0.296	1
GO:0004057	arginyltransferase activity	1	1	0.3	0.296	1
GO:0004077	biotin-[acetyl-CoA-carboxylase] ligase activity	1	1	0.3	0.296	1
GO:0004078	biotin-[methylcrotonoyl-CoA-carboxylase] ligase activity	1	1	0.3	0.296	1
GO:0004079	biotin-[methylmalonyl-CoA-carboxytransferase] ligase activity	1	1	0.3	0.296	1
GO:0004080	biotin-[propionyl-CoA-carboxylase (ATP-hydrolyzing)] ligase activity	1	1	0.3	0.296	1
GO:0004096	catalase activity	1	1	0.3	0.296	1
GO:0004108	citrate (Si)-synthase activity	1	1	0.3	0.296	1
GO:0004132	dCMP deaminase activity	1	1	0.3	0.296	1
GO:0004133	glycogen debranching enzyme activity	1	1	0.3	0.296	1
GO:0004134	4-alpha-glucanotransferase activity	1	1	0.3	0.296	1
GO:0004135	amylo-alpha-1,6-glucosidase activity	1	1	0.3	0.296	1
GO:0004137	deoxycytidine kinase activity	1	1	0.3	0.296	1
GO:0004139	deoxyribose-phosphate aldolase activity	1	1	0.3	0.296	1
GO:0004146	dihydrofolate reductase activity	1	1	0.3	0.296	1
GO:0004148	dihydrolipoyl dehydrogenase activity	1	1	0.3	0.296	1
GO:0004170	dUTP diphosphatase activity	1	1	0.3	0.296	1
GO:0004310	farnesyl-diphosphate farnesyltransferase activity	1	1	0.3	0.296	1
GO:0004325	ferrochelatase activity	1	1	0.3	0.296	1
GO:0004343	glucosamine 6-phosphate N-acetyltransferase activity	1	1	0.3	0.296	1
GO:0004347	glucose-6-phosphate isomerase activity	1	1	0.3	0.296	1
GO:0004362	glutathione-disulfide reductase activity	1	1	0.3	0.296	1
GO:0004371	glycerone kinase activity	1	1	0.3	0.296	1
GO:0004376	glycolipid mannosyltransferase activity	1	1	0.3	0.296	1
GO:0004378	GDP-Man:Man1GlcNAc2-PP-Dol alpha-1,3-mannosyltransferase activity	1	1	0.3	0.296	1
GO:0004394	heparan sulfate 2-O-sulfotransferase activity	1	1	0.3	0.296	1
GO:0004408	holocytochrome-c synthase activity	1	1	0.3	0.296	1
GO:0004420	hydroxymethylglutaryl-CoA reductase (NADPH) activity	1	1	0.3	0.296	1
GO:0004423	iduronate-2-sulfatase activity	1	1	0.3	0.296	1
GO:0004446	inositol-hexakisphosphate phosphatase activity	1	1	0.3	0.296	1
GO:0004482	mRNA (guanine-N7-)-methyltransferase activity	1	1	0.3	0.296	1
GO:0004483	mRNA (nucleoside-2'-O-)-methyltransferase activity	1	1	0.3	0.296	1
GO:0004484	mRNA guanylyltransferase activity	1	1	0.3	0.296	1
GO:0004489	methylenetetrahydrofolate reductase (NAD(P)H) activity	1	1	0.3	0.296	1
GO:0004492	methylmalonyl-CoA decarboxylase activity	1	1	0.3	0.296	1
GO:0004502	kynurenine 3-monooxygenase activity	1	1	0.3	0.296	1
GO:0004504	peptidylglycine monooxygenase activity	1	1	0.3	0.296	1
GO:0004513	neolactotetraosylceramide alpha-2,3-sialyltransferase activity	1	1	0.3	0.296	1
GO:0004534	5'-3' exoribonuclease activity	1	1	0.3	0.296	1
GO:0004564	beta-fructofuranosidase activity	1	1	0.3	0.296	1
GO:0004574	oligo-1,6-glucosidase activity	1	1	0.3	0.296	1
GO:0004575	sucrose alpha-glucosidase activity	1	1	0.3	0.296	1
GO:0004577	N-acetylglucosaminyldiphosphodolichol N-acetylglucosaminyltransferase activity	1	1	0.3	0.296	1
GO:0004597	peptide-aspartate beta-dioxygenase activity	1	1	0.3	0.296	1
GO:0004598	peptidylamidoglycolate lyase activity	1	1	0.3	0.296	1
GO:0004610	phosphoacetylglucosamine mutase activity	1	1	0.3	0.296	1
GO:0004618	phosphoglycerate kinase activity	1	1	0.3	0.296	1
GO:0004651	polynucleotide 5'-phosphatase activity	1	1	0.3	0.296	1
GO:0004654	polyribonucleotide nucleotidyltransferase activity	1	1	0.3	0.296	1
GO:0004655	porphobilinogen synthase activity	1	1	0.3	0.296	1
GO:0004671	protein C-terminal S-isoprenylcysteine carboxyl O-methyltransferase activity	1	1	0.3	0.296	1
GO:0004676	3-phosphoinositide-dependent protein kinase activity	1	1	0.3	0.296	1
GO:0004686	elongation factor-2 kinase activity	1	1	0.3	0.296	1
GO:0004728	receptor signaling protein tyrosine phosphatase activity	1	1	0.3	0.296	1
GO:0004733	pyridoxamine-phosphate oxidase activity	1	1	0.3	0.296	1
GO:0004742	dihydrolipoyllysine-residue acetyltransferase activity	1	1	0.3	0.296	1
GO:0004750	ribulose-phosphate 3-epimerase activity	1	1	0.3	0.296	1
GO:0004771	sterol esterase activity	1	1	0.3	0.296	1
GO:0004773	steryl-sulfatase activity	1	1	0.3	0.296	1
GO:0004777	succinate-semialdehyde dehydrogenase (NAD+) activity	1	1	0.3	0.296	1
GO:0004782	sulfinoalanine decarboxylase activity	1	1	0.3	0.296	1
GO:0004809	tRNA (guanine-N2-)-methyltransferase activity	1	1	0.3	0.296	1
GO:0004838	L-tyrosine:2-oxoglutarate aminotransferase activity	1	1	0.3	0.296	1
GO:0004856	xylulokinase activity	1	1	0.3	0.296	1
GO:0004874	aryl hydrocarbon receptor activity	1	1	0.3	0.296	1
GO:0004877	complement component C3b receptor activity	1	1	0.3	0.296	1
GO:0004883	glucocorticoid receptor activity	1	1	0.3	0.296	1
GO:0004903	growth hormone receptor activity	1	1	0.3	0.296	1
GO:0004921	interleukin-11 receptor activity	1	1	0.3	0.296	1
GO:0004964	luteinizing hormone receptor activity	1	1	0.3	0.296	1
GO:0004968	gonadotropin-releasing hormone receptor activity	1	1	0.3	0.296	1
GO:0004978	corticotropin receptor activity	1	1	0.3	0.296	1
GO:0004990	oxytocin receptor activity	1	1	0.3	0.296	1
GO:0005008	hepatocyte growth factor-activated receptor activity	1	1	0.3	0.296	1
GO:0005009	insulin-activated receptor activity	1	1	0.3	0.296	1
GO:0005018	platelet-derived growth factor alpha-receptor activity	1	1	0.3	0.296	1
GO:0005020	stem cell factor receptor activity	1	1	0.3	0.296	1
GO:0005026	transforming growth factor beta receptor activity, type II	1	1	0.3	0.296	1
GO:0005115	receptor tyrosine kinase-like orphan receptor binding	1	1	0.3	0.296	1
GO:0005141	interleukin-10 receptor binding	1	1	0.3	0.296	1
GO:0005150	interleukin-1, Type I receptor binding	1	1	0.3	0.296	1
GO:0005223	intracellular cGMP activated cation channel activity	1	1	0.3	0.296	1
GO:0005287	high-affinity basic amino acid transmembrane transporter activity	1	1	0.3	0.296	1
GO:0005289	high-affinity arginine transmembrane transporter activity	1	1	0.3	0.296	1
GO:0005290	L-histidine transmembrane transporter activity	1	1	0.3	0.296	1
GO:0005298	proline:sodium symporter activity	1	1	0.3	0.296	1
GO:0005307	choline:sodium symporter activity	1	1	0.3	0.296	1
GO:0005316	high-affinity inorganic phosphate:sodium symporter activity	1	1	0.3	0.296	1
GO:0005335	serotonin:sodium symporter activity	1	1	0.3	0.296	1
GO:0005365	myo-inositol transmembrane transporter activity	1	1	0.3	0.296	1
GO:0005367	myo-inositol:sodium symporter activity	1	1	0.3	0.296	1
GO:0005368	taurine transmembrane transporter activity	1	1	0.3	0.296	1
GO:0005369	taurine:sodium symporter activity	1	1	0.3	0.296	1
GO:0005456	CMP-N-acetylneuraminate transmembrane transporter activity	1	1	0.3	0.296	1
GO:0005464	UDP-xylose transmembrane transporter activity	1	1	0.3	0.296	1
GO:0005477	pyruvate secondary active transmembrane transporter activity	1	1	0.3	0.296	1
GO:0005519	cytoskeletal regulatory protein binding	1	1	0.3	0.296	1
GO:0008116	prostaglandin-I synthase activity	1	1	0.3	0.296	1
GO:0008123	cholesterol 7-alpha-monooxygenase activity	1	1	0.3	0.296	1
GO:0008126	acetylesterase activity	1	1	0.3	0.296	1
GO:0008263	pyrimidine-specific mismatch base pair DNA N-glycosylase activity	1	1	0.3	0.296	1
GO:0008267	poly-glutamine tract binding	1	1	0.3	0.296	1
GO:0008321	Ral guanyl-nucleotide exchange factor activity	1	1	0.3	0.296	1
GO:0008387	steroid 7-alpha-hydroxylase activity	1	1	0.3	0.296	1
GO:0008403	25-hydroxycholecalciferol-24-hydroxylase activity	1	1	0.3	0.296	1
GO:0008424	glycoprotein 6-alpha-L-fucosyltransferase activity	1	1	0.3	0.296	1
GO:0008427	calcium-dependent protein kinase inhibitor activity	1	1	0.3	0.296	1
GO:0008445	D-aspartate oxidase activity	1	1	0.3	0.296	1
GO:0008455	alpha-1,6-mannosylglycoprotein 2-beta-N-acetylglucosaminyltransferase activity	1	1	0.3	0.296	1
GO:0008457	beta-galactosyl-N-acetylglucosaminylgalactosylglucosyl-ceramide beta-1,3-acetylglucosaminyltransferase activity	1	1	0.3	0.296	1
GO:0008458	carnitine O-octanoyltransferase activity	1	1	0.3	0.296	1
GO:0008460	dTDP-glucose 4,6-dehydratase activity	1	1	0.3	0.296	1
GO:0008478	pyridoxal kinase activity	1	1	0.3	0.296	1
GO:0008531	riboflavin kinase activity	1	1	0.3	0.296	1
GO:0008554	sodium-exporting ATPase activity, phosphorylative mechanism	1	1	0.3	0.296	1
GO:0008555	chloride-transporting ATPase activity	1	1	0.3	0.296	1
GO:0008579	JUN kinase phosphatase activity	1	1	0.3	0.296	1
GO:0008609	alkylglycerone-phosphate synthase activity	1	1	0.3	0.296	1
GO:0008705	methionine synthase activity	1	1	0.3	0.296	1
GO:0008747	N-acetylneuraminate lyase activity	1	1	0.3	0.296	1
GO:0008750	NAD(P)+ transhydrogenase (AB-specific) activity	1	1	0.3	0.296	1
GO:0008761	UDP-N-acetylglucosamine 2-epimerase activity	1	1	0.3	0.296	1
GO:0008785	alkyl hydroperoxide reductase activity	1	1	0.3	0.296	1
GO:0008798	beta-aspartyl-peptidase activity	1	1	0.3	0.296	1
GO:0008817	cob(I)yrinic acid a,c-diamide adenosyltransferase activity	1	1	0.3	0.296	1
GO:0008831	dTDP-4-dehydrorhamnose reductase activity	1	1	0.3	0.296	1
GO:0008891	glycolate oxidase activity	1	1	0.3	0.296	1
GO:0008892	guanine deaminase activity	1	1	0.3	0.296	1
GO:0008897	holo-[acyl-carrier-protein] synthase activity	1	1	0.3	0.296	1
GO:0008917	lipopolysaccharide N-acetylglucosaminyltransferase activity	1	1	0.3	0.296	1
GO:0008973	phosphopentomutase activity	1	1	0.3	0.296	1
GO:0009019	tRNA (guanine-N1-)-methyltransferase activity	1	1	0.3	0.296	1
GO:0009041	uridylate kinase activity	1	1	0.3	0.296	1
GO:0010309	acireductone dioxygenase [iron(II)-requiring] activity	1	1	0.3	0.296	1
GO:0010385	double-stranded methylated DNA binding	1	1	0.3	0.296	1
GO:0010854	adenylate cyclase regulator activity	1	1	0.3	0.296	1
GO:0010855	adenylate cyclase inhibitor activity	1	1	0.3	0.296	1
GO:0010858	calcium-dependent protein kinase regulator activity	1	1	0.3	0.296	1
GO:0010859	calcium-dependent cysteine-type endopeptidase inhibitor activity	1	1	0.3	0.296	1
GO:0015067	amidinotransferase activity	1	1	0.3	0.296	1
GO:0015068	glycine amidinotransferase activity	1	1	0.3	0.296	1
GO:0015086	cadmium ion transmembrane transporter activity	1	1	0.3	0.296	1
GO:0015087	cobalt ion transmembrane transporter activity	1	1	0.3	0.296	1
GO:0015093	ferrous iron transmembrane transporter activity	1	1	0.3	0.296	1
GO:0015094	lead ion transmembrane transporter activity	1	1	0.3	0.296	1
GO:0015099	nickel cation transmembrane transporter activity	1	1	0.3	0.296	1
GO:0015100	vanadium ion transmembrane transporter activity	1	1	0.3	0.296	1
GO:0015126	canalicular bile acid transmembrane transporter activity	1	1	0.3	0.296	1
GO:0015130	mevalonate transmembrane transporter activity	1	1	0.3	0.296	1
GO:0015136	sialic acid transmembrane transporter activity	1	1	0.3	0.296	1
GO:0015230	FAD transmembrane transporter activity	1	1	0.3	0.296	1
GO:0015327	cystine:glutamate antiporter activity	1	1	0.3	0.296	1
GO:0015362	high-affinity sodium:dicarboxylate symporter activity	1	1	0.3	0.296	1
GO:0015410	manganese-transporting ATPase activity	1	1	0.3	0.296	1
GO:0015432	bile acid-exporting ATPase activity	1	1	0.3	0.296	1
GO:0015578	mannose transmembrane transporter activity	1	1	0.3	0.296	1
GO:0015922	aspartate oxidase activity	1	1	0.3	0.296	1
GO:0016005	phospholipase A2 activator activity	1	1	0.3	0.296	1
GO:0016414	O-octanoyltransferase activity	1	1	0.3	0.296	1
GO:0016415	octanoyltransferase activity	1	1	0.3	0.296	1
GO:0016427	tRNA (cytosine) methyltransferase activity	1	1	0.3	0.296	1
GO:0016428	tRNA (cytosine-5-)-methyltransferase activity	1	1	0.3	0.296	1
GO:0016521	pituitary adenylate cyclase activating polypeptide activity	1	1	0.3	0.296	1
GO:0016768	spermine synthase activity	1	1	0.3	0.296	1
GO:0016785	transferase activity, transferring selenium-containing groups	1	1	0.3	0.296	1
GO:0016937	short-branched-chain-acyl-CoA dehydrogenase activity	1	1	0.3	0.296	1
GO:0017005	3'-tyrosyl-DNA phosphodiesterase activity	1	1	0.3	0.296	1
GO:0017018	myosin phosphatase activity	1	1	0.3	0.296	1
GO:0017061	S-methyl-5-thioadenosine phosphorylase activity	1	1	0.3	0.296	1
GO:0017113	dihydropyrimidine dehydrogenase (NADP+) activity	1	1	0.3	0.296	1
GO:0017125	deoxycytidyl transferase activity	1	1	0.3	0.296	1
GO:0017172	cysteine dioxygenase activity	1	1	0.3	0.296	1
GO:0018271	biotin-protein ligase activity	1	1	0.3	0.296	1
GO:0019002	GMP binding	1	1	0.3	0.296	1
GO:0019780	FAT10 activating enzyme activity	1	1	0.3	0.296	1
GO:0019811	cocaine binding	1	1	0.3	0.296	1
GO:0019964	interferon-gamma binding	1	1	0.3	0.296	1
GO:0019970	interleukin-11 binding	1	1	0.3	0.296	1
GO:0030226	apolipoprotein receptor activity	1	1	0.3	0.296	1
GO:0030342	1-alpha,25-dihydroxyvitamin D3 24-hydroxylase activity	1	1	0.3	0.296	1
GO:0030351	inositol-1,3,4,5,6-pentakisphosphate 3-phosphatase activity	1	1	0.3	0.296	1
GO:0030352	inositol-1,4,5,6-tetrakisphosphate 6-phosphatase activity	1	1	0.3	0.296	1
GO:0030366	molybdopterin synthase activity	1	1	0.3	0.296	1
GO:0030372	high molecular weight B cell growth factor receptor binding	1	1	0.3	0.296	1
GO:0030379	neurotensin receptor activity, non-G-protein coupled	1	1	0.3	0.296	1
GO:0030523	dihydrolipoamide S-acyltransferase activity	1	1	0.3	0.296	1
GO:0030612	arsenate reductase (thioredoxin) activity	1	1	0.3	0.296	1
GO:0030616	transforming growth factor beta receptor, common-partner cytoplasmic mediator activity	1	1	0.3	0.296	1
GO:0030791	arsenite methyltransferase activity	1	1	0.3	0.296	1
GO:0030792	methylarsonite methyltransferase activity	1	1	0.3	0.296	1
GO:0030883	endogenous lipid antigen binding	1	1	0.3	0.296	1
GO:0031386	protein tag	1	1	0.3	0.296	1
GO:0031403	lithium ion binding	1	1	0.3	0.296	1
GO:0031433	telethonin binding	1	1	0.3	0.296	1
GO:0031626	beta-endorphin binding	1	1	0.3	0.296	1
GO:0031697	beta-1 adrenergic receptor binding	1	1	0.3	0.296	1
GO:0031705	bombesin receptor binding	1	1	0.3	0.296	1
GO:0031707	endothelin A receptor binding	1	1	0.3	0.296	1
GO:0031708	endothelin B receptor binding	1	1	0.3	0.296	1
GO:0031724	CXCR5 chemokine receptor binding	1	1	0.3	0.296	1
GO:0031748	D1 dopamine receptor binding	1	1	0.3	0.296	1
GO:0031798	type 1 metabotropic glutamate receptor binding	1	1	0.3	0.296	1
GO:0031856	parathyroid hormone receptor binding	1	1	0.3	0.296	1
GO:0031870	thromboxane A2 receptor binding	1	1	0.3	0.296	1
GO:0032050	clathrin heavy chain binding	1	1	0.3	0.296	1
GO:0032089	NACHT domain binding	1	1	0.3	0.296	1
GO:0032145	succinate-semialdehyde dehydrogenase binding	1	1	0.3	0.296	1
GO:0032184	SUMO polymer binding	1	1	0.3	0.296	1
GO:0032427	GBD domain binding	1	1	0.3	0.296	1
GO:0032440	2-alkenal reductase [NAD(P)] activity	1	1	0.3	0.296	1
GO:0032546	deoxyribonucleoside binding	1	1	0.3	0.296	1
GO:0032548	pyrimidine deoxyribonucleoside binding	1	1	0.3	0.296	1
GO:0032791	lead ion binding	1	1	0.3	0.296	1
GO:0032841	calcitonin binding	1	1	0.3	0.296	1
GO:0033038	bitter taste receptor activity	1	1	0.3	0.296	1
GO:0033218	amide binding	1	1	0.3	0.296	1
GO:0033780	taurochenodeoxycholate 6alpha-hydroxylase activity	1	1	0.3	0.296	1
GO:0033782	24-hydroxycholesterol 7alpha-hydroxylase activity	1	1	0.3	0.296	1
GO:0033814	propanoyl-CoA C-acyltransferase activity	1	1	0.3	0.296	1
GO:0033858	N-acetylgalactosamine kinase activity	1	1	0.3	0.296	1
GO:0033862	UMP kinase activity	1	1	0.3	0.296	1
GO:0034012	FAD-AMP lyase (cyclizing) activity	1	1	0.3	0.296	1
GO:0034188	apolipoprotein A-I receptor activity	1	1	0.3	0.296	1
GO:0034211	GTP-dependent protein kinase activity	1	1	0.3	0.296	1
GO:0034338	short-chain carboxylesterase activity	1	1	0.3	0.296	1
GO:0034417	bisphosphoglycerate 3-phosphatase activity	1	1	0.3	0.296	1
GO:0034647	histone demethylase activity (H3-trimethyl-K4 specific)	1	1	0.3	0.296	1
GO:0034649	histone demethylase activity (H3-monomethyl-K4 specific)	1	1	0.3	0.296	1
GO:0034714	type III transforming growth factor beta receptor binding	1	1	0.3	0.296	1
GO:0034986	iron chaperone activity	1	1	0.3	0.296	1
GO:0035248	alpha-1,4-N-acetylgalactosaminyltransferase activity	1	1	0.3	0.296	1
GO:0035299	inositol pentakisphosphate 2-kinase activity	1	1	0.3	0.296	1
GO:0035472	choriogonadotropin hormone receptor activity	1	1	0.3	0.296	1
GO:0035515	oxidative RNA demethylase activity	1	1	0.3	0.296	1
GO:0035516	oxidative DNA demethylase activity	1	1	0.3	0.296	1
GO:0035620	ceramide transporter activity	1	1	0.3	0.296	1
GO:0035715	chemokine (C-C motif) ligand 2 binding	1	1	0.3	0.296	1
GO:0035716	chemokine (C-C motif) ligand 12 binding	1	1	0.3	0.296	1
GO:0035727	lysophosphatidic acid binding	1	1	0.3	0.296	1
GO:0036033	mediator complex binding	1	1	0.3	0.296	1
GO:0038048	dynorphin receptor activity	1	1	0.3	0.296	1
GO:0038052	estrogen-activated sequence-specific DNA binding RNA polymerase II transcription factor activity	1	1	0.3	0.296	1
GO:0038106	choriogonadotropin hormone binding	1	1	0.3	0.296	1
GO:0042017	interleukin-22 binding	1	1	0.3	0.296	1
GO:0042018	interleukin-22 receptor activity	1	1	0.3	0.296	1
GO:0042084	5-methyltetrahydrofolate-dependent methyltransferase activity	1	1	0.3	0.296	1
GO:0042164	interleukin-12 alpha subunit binding	1	1	0.3	0.296	1
GO:0043177	organic acid binding	1	1	0.3	0.296	1
GO:0043221	SMC family protein binding	1	1	0.3	0.296	1
GO:0043544	lipoamide binding	1	1	0.3	0.296	1
GO:0043754	dihydrolipoyllysine-residue (2-methylpropanoyl)transferase activity	1	1	0.3	0.296	1
GO:0044547	DNA topoisomerase binding	1	1	0.3	0.296	1
GO:0045029	UDP-activated nucleotide receptor activity	1	1	0.3	0.296	1
GO:0045130	keratan sulfotransferase activity	1	1	0.3	0.296	1
GO:0045145	single-stranded DNA 5'-3' exodeoxyribonuclease activity	1	1	0.3	0.296	1
GO:0045352	interleukin-1 Type I receptor antagonist activity	1	1	0.3	0.296	1
GO:0045353	interleukin-1 Type II receptor antagonist activity	1	1	0.3	0.296	1
GO:0045518	interleukin-22 receptor binding	1	1	0.3	0.296	1
GO:0046523	S-methyl-5-thioribose-1-phosphate isomerase activity	1	1	0.3	0.296	1
GO:0046539	histamine N-methyltransferase activity	1	1	0.3	0.296	1
GO:0046570	methylthioribulose 1-phosphate dehydratase activity	1	1	0.3	0.296	1
GO:0046624	sphingolipid transporter activity	1	1	0.3	0.296	1
GO:0046921	alpha-(1->6)-fucosyltransferase activity	1	1	0.3	0.296	1
GO:0046996	oxidoreductase activity, acting on paired donors, with incorporation or reduction of molecular oxygen, with NAD(P)H as one donor, and the other dehydrogenated	1	1	0.3	0.296	1
GO:0047173	phosphatidylcholine-retinol O-acyltransferase activity	1	1	0.3	0.296	1
GO:0047220	galactosylxylosylprotein 3-beta-galactosyltransferase activity	1	1	0.3	0.296	1
GO:0047256	lactosylceramide 1,3-N-acetyl-beta-D-glucosaminyltransferase activity	1	1	0.3	0.296	1
GO:0047273	galactosylgalactosylglucosylceramide beta-D-acetylgalactosaminyltransferase activity	1	1	0.3	0.296	1
GO:0047280	nicotinamide phosphoribosyltransferase activity	1	1	0.3	0.296	1
GO:0047291	lactosylceramide alpha-2,3-sialyltransferase activity	1	1	0.3	0.296	1
GO:0047298	(S)-3-amino-2-methylpropionate transaminase activity	1	1	0.3	0.296	1
GO:0047389	glycerophosphocholine phosphodiesterase activity	1	1	0.3	0.296	1
GO:0047464	heparosan-N-sulfate-glucuronate 5-epimerase activity	1	1	0.3	0.296	1
GO:0047536	2-aminoadipate transaminase activity	1	1	0.3	0.296	1
GO:0047545	2-hydroxyglutarate dehydrogenase activity	1	1	0.3	0.296	1
GO:0047560	3-dehydrosphinganine reductase activity	1	1	0.3	0.296	1
GO:0047568	3-oxo-5-beta-steroid 4-dehydrogenase activity	1	1	0.3	0.296	1
GO:0047620	acylglycerol kinase activity	1	1	0.3	0.296	1
GO:0047638	albendazole monooxygenase activity	1	1	0.3	0.296	1
GO:0047676	arachidonate-CoA ligase activity	1	1	0.3	0.296	1
GO:0047800	cysteamine dioxygenase activity	1	1	0.3	0.296	1
GO:0047865	dimethylglycine dehydrogenase activity	1	1	0.3	0.296	1
GO:0047933	glucose-1,6-bisphosphate synthase activity	1	1	0.3	0.296	1
GO:0047936	glucose 1-dehydrogenase [NAD(P)] activity	1	1	0.3	0.296	1
GO:0047962	glycine N-benzoyltransferase activity	1	1	0.3	0.296	1
GO:0047969	glyoxylate oxidase activity	1	1	0.3	0.296	1
GO:0048248	CXCR3 chemokine receptor binding	1	1	0.3	0.296	1
GO:0048270	methionine adenosyltransferase regulator activity	1	1	0.3	0.296	1
GO:0048403	brain-derived neurotrophic factor binding	1	1	0.3	0.296	1
GO:0048763	calcium-induced calcium release activity	1	1	0.3	0.296	1
GO:0050046	lathosterol oxidase activity	1	1	0.3	0.296	1
GO:0050062	long-chain-fatty-acyl-CoA reductase activity	1	1	0.3	0.296	1
GO:0050115	myosin-light-chain-phosphatase activity	1	1	0.3	0.296	1
GO:0050124	N-acylneuraminate-9-phosphatase activity	1	1	0.3	0.296	1
GO:0050353	trimethyllysine dioxygenase activity	1	1	0.3	0.296	1
GO:0050354	triokinase activity	1	1	0.3	0.296	1
GO:0050379	UDP-glucuronate 5'-epimerase activity	1	1	0.3	0.296	1
GO:0050479	glyceryl-ether monooxygenase activity	1	1	0.3	0.296	1
GO:0050480	imidazolonepropionase activity	1	1	0.3	0.296	1
GO:0050591	quinine 3-monooxygenase activity	1	1	0.3	0.296	1
GO:0050649	testosterone 6-beta-hydroxylase activity	1	1	0.3	0.296	1
GO:0050809	diazepam binding	1	1	0.3	0.296	1
GO:0050833	pyruvate transmembrane transporter activity	1	1	0.3	0.296	1
GO:0051264	mono-olein transacylation activity	1	1	0.3	0.296	1
GO:0051265	diolein transacylation activity	1	1	0.3	0.296	1
GO:0051717	inositol-1,3,4,5-tetrakisphosphate 3-phosphatase activity	1	1	0.3	0.296	1
GO:0051724	NAD transporter activity	1	1	0.3	0.296	1
GO:0051800	phosphatidylinositol-3,4-bisphosphate 3-phosphatase activity	1	1	0.3	0.296	1
GO:0051908	double-stranded DNA 5'-3' exodeoxyribonuclease activity	1	1	0.3	0.296	1
GO:0051996	squalene synthase activity	1	1	0.3	0.296	1
GO:0052590	sn-glycerol-3-phosphate:ubiquinone oxidoreductase activity	1	1	0.3	0.296	1
GO:0052591	sn-glycerol-3-phosphate:ubiquinone-8 oxidoreductase activity	1	1	0.3	0.296	1
GO:0052629	phosphatidylinositol-3,5-bisphosphate 3-phosphatase activity	1	1	0.3	0.296	1
GO:0052798	beta-galactoside alpha-2,3-sialyltransferase activity	1	1	0.3	0.296	1
GO:0052826	inositol hexakisphosphate 2-phosphatase activity	1	1	0.3	0.296	1
GO:0052827	inositol pentakisphosphate phosphatase activity	1	1	0.3	0.296	1
GO:0052906	tRNA (guanine(37)-N(1))-methyltransferase activity	1	1	0.3	0.296	1
GO:0052918	dol-P-Man:Man(8)GlcNAc(2)-PP-Dol alpha-1,2-mannosyltransferase activity	1	1	0.3	0.296	1
GO:0052926	dol-P-Man:Man(6)GlcNAc(2)-PP-Dol alpha-1,2-mannosyltransferase activity	1	1	0.3	0.296	1
GO:0055100	adiponectin binding	1	1	0.3	0.296	1
GO:0060001	minus-end directed microfilament motor activity	1	1	0.3	0.296	1
GO:0060175	brain-derived neurotrophic factor-activated receptor activity	1	1	0.3	0.296	1
GO:0070123	transforming growth factor beta receptor activity, type III	1	1	0.3	0.296	1
GO:0070260	5'-tyrosyl-DNA phosphodiesterase activity	1	1	0.3	0.296	1
GO:0070363	mitochondrial light strand promoter sense binding	1	1	0.3	0.296	1
GO:0070524	11-beta-hydroxysteroid dehydrogenase (NADP+) activity	1	1	0.3	0.296	1
GO:0070547	L-tyrosine aminotransferase activity	1	1	0.3	0.296	1
GO:0070774	phytoceramidase activity	1	1	0.3	0.296	1
GO:0071209	U7 snRNA binding	1	1	0.3	0.296	1
GO:0071566	UFM1 activating enzyme activity	1	1	0.3	0.296	1
GO:0071862	protein phosphatase type 1 activator activity	1	1	0.3	0.296	1
GO:0071884	vitamin D receptor activator activity	1	1	0.3	0.296	1
GO:0072570	ADP-D-ribose binding	1	1	0.3	0.296	1
GO:0072572	poly-ADP-D-ribose binding	1	1	0.3	0.296	1
GO:0097001	ceramide binding	1	1	0.3	0.296	1
GO:0097100	supercoiled DNA binding	1	1	0.3	0.296	1
GO:0097161	DH domain binding	1	1	0.3	0.296	1
GO:0019208	phosphatase regulator activity	63	21	18.63	0.298	1
GO:0050839	cell adhesion molecule binding	47	16	13.9	0.299	1
GO:0005319	lipid transporter activity	60	20	17.75	0.305	1
GO:0004112	cyclic-nucleotide phosphodiesterase activity	25	9	7.39	0.306	1
GO:0008066	glutamate receptor activity	25	9	7.39	0.306	1
GO:0016712	oxidoreductase activity, acting on paired donors, with incorporation or reduction of molecular oxygen, reduced flavin or flavoprotein as one donor, and incorporation of one atom of oxygen	25	9	7.39	0.306	1
GO:0019201	nucleotide kinase activity	22	8	6.51	0.313	1
GO:0031683	G-protein beta/gamma-subunit complex binding	22	8	6.51	0.313	1
GO:0008373	sialyltransferase activity	19	7	5.62	0.319	1
GO:0050681	androgen receptor binding	38	13	11.24	0.32	1
GO:0031072	heat shock protein binding	80	26	23.66	0.321	1
GO:0051019	mitogen-activated protein kinase binding	16	6	4.73	0.326	1
GO:0051537	2 iron, 2 sulfur cluster binding	16	6	4.73	0.326	1
GO:0052866	phosphatidylinositol phosphate phosphatase activity	16	6	4.73	0.326	1
GO:0004714	transmembrane receptor protein tyrosine kinase activity	64	21	18.93	0.328	1
GO:0000217	DNA secondary structure binding	13	5	3.85	0.333	1
GO:0005310	dicarboxylic acid transmembrane transporter activity	13	5	3.85	0.333	1
GO:0005385	zinc ion transmembrane transporter activity	13	5	3.85	0.333	1
GO:0009881	photoreceptor activity	13	5	3.85	0.333	1
GO:0017075	syntaxin-1 binding	13	5	3.85	0.333	1
GO:0032129	histone deacetylase activity (H3-K9 specific)	13	5	3.85	0.333	1
GO:0035173	histone kinase activity	13	5	3.85	0.333	1
GO:0046969	NAD-dependent histone deacetylase activity (H3-K9 specific)	13	5	3.85	0.333	1
GO:0005509	calcium ion binding	598	182	176.88	0.334	1
GO:0032559	adenyl ribonucleotide binding	1429	430	422.67	0.337	1
GO:0004065	arylsulfatase activity	10	4	2.96	0.339	1
GO:0016500	protein-hormone receptor activity	10	4	2.96	0.339	1
GO:0019203	carbohydrate phosphatase activity	10	4	2.96	0.339	1
GO:0019206	nucleoside kinase activity	10	4	2.96	0.339	1
GO:0019789	SUMO ligase activity	10	4	2.96	0.339	1
GO:0030742	GTP-dependent protein binding	10	4	2.96	0.339	1
GO:0035004	phosphatidylinositol 3-kinase activity	10	4	2.96	0.339	1
GO:0042043	neurexin family protein binding	10	4	2.96	0.339	1
GO:0050308	sugar-phosphatase activity	10	4	2.96	0.339	1
GO:0000293	ferric-chelate reductase activity	4	2	1.18	0.341	1
GO:0000900	translation repressor activity, nucleic acid binding	4	2	1.18	0.341	1
GO:0001601	peptide YY receptor activity	4	2	1.18	0.341	1
GO:0003873	6-phosphofructo-2-kinase activity	4	2	1.18	0.341	1
GO:0004127	cytidylate kinase activity	4	2	1.18	0.341	1
GO:0004594	pantothenate kinase activity	4	2	1.18	0.341	1
GO:0004656	procollagen-proline 4-dioxygenase activity	4	2	1.18	0.341	1
GO:0004740	pyruvate dehydrogenase (acetyl-transferring) kinase activity	4	2	1.18	0.341	1
GO:0004774	succinate-CoA ligase activity	4	2	1.18	0.341	1
GO:0004897	ciliary neurotrophic factor receptor activity	4	2	1.18	0.341	1
GO:0004971	alpha-amino-3-hydroxy-5-methyl-4-isoxazole propionate selective glutamate receptor activity	4	2	1.18	0.341	1
GO:0005006	epidermal growth factor-activated receptor activity	4	2	1.18	0.341	1
GO:0005127	ciliary neurotrophic factor receptor binding	4	2	1.18	0.341	1
GO:0005220	inositol 1,4,5-trisphosphate-sensitive calcium-release channel activity	4	2	1.18	0.341	1
GO:0005324	long-chain fatty acid transporter activity	4	2	1.18	0.341	1
GO:0008174	mRNA methyltransferase activity	4	2	1.18	0.341	1
GO:0008179	adenylate cyclase binding	4	2	1.18	0.341	1
GO:0008486	diphosphoinositol-polyphosphate diphosphatase activity	4	2	1.18	0.341	1
GO:0008517	folic acid transporter activity	4	2	1.18	0.341	1
GO:0008607	phosphorylase kinase regulator activity	4	2	1.18	0.341	1
GO:0015016	[heparan sulfate]-glucosamine N-sulfotransferase activity	4	2	1.18	0.341	1
GO:0015057	thrombin receptor activity	4	2	1.18	0.341	1
GO:0015220	choline transmembrane transporter activity	4	2	1.18	0.341	1
GO:0015379	potassium:chloride symporter activity	4	2	1.18	0.341	1
GO:0015421	oligopeptide-transporting ATPase activity	4	2	1.18	0.341	1
GO:0016410	N-acyltransferase activity	84	27	24.85	0.341	1
GO:0016423	tRNA (guanine) methyltransferase activity	4	2	1.18	0.341	1
GO:0016520	growth hormone-releasing hormone receptor activity	4	2	1.18	0.341	1
GO:0016635	oxidoreductase activity, acting on the CH-CH group of donors, quinone or related compound as acceptor	4	2	1.18	0.341	1
GO:0016715	oxidoreductase activity, acting on paired donors, with incorporation or reduction of molecular oxygen, reduced ascorbate as one donor, and incorporation of one atom of oxygen	4	2	1.18	0.341	1
GO:0017160	Ral GTPase binding	4	2	1.18	0.341	1
GO:0019215	intermediate filament binding	4	2	1.18	0.341	1
GO:0019788	NEDD8 ligase activity	4	2	1.18	0.341	1
GO:0019871	sodium channel inhibitor activity	4	2	1.18	0.341	1
GO:0030375	thyroid hormone receptor coactivator activity	4	2	1.18	0.341	1
GO:0031402	sodium ion binding	4	2	1.18	0.341	1
GO:0031545	peptidyl-proline 4-dioxygenase activity	4	2	1.18	0.341	1
GO:0032138	single base insertion or deletion binding	4	2	1.18	0.341	1
GO:0042910	xenobiotic transporter activity	4	2	1.18	0.341	1
GO:0043140	ATP-dependent 3'-5' DNA helicase activity	4	2	1.18	0.341	1
GO:0043495	protein anchor	4	2	1.18	0.341	1
GO:0045499	chemorepellent activity	4	2	1.18	0.341	1
GO:0050815	phosphoserine binding	4	2	1.18	0.341	1
GO:0051434	BH3 domain binding	4	2	1.18	0.341	1
GO:0052650	NADP-retinol dehydrogenase activity	4	2	1.18	0.341	1
GO:0052840	inositol diphosphate tetrakisphosphate diphosphatase activity	4	2	1.18	0.341	1
GO:0052841	inositol bisdiphosphate tetrakisphosphate diphosphatase activity	4	2	1.18	0.341	1
GO:0052842	inositol diphosphate pentakisphosphate diphosphatase activity	4	2	1.18	0.341	1
GO:0052843	inositol-1-diphosphate-2,3,4,5,6-pentakisphosphate diphosphatase activity	4	2	1.18	0.341	1
GO:0052844	inositol-3-diphosphate-1,2,4,5,6-pentakisphosphate diphosphatase activity	4	2	1.18	0.341	1
GO:0052845	inositol-5-diphosphate-1,2,3,4,6-pentakisphosphate diphosphatase activity	4	2	1.18	0.341	1
GO:0052846	inositol-1,5-bisdiphosphate-2,3,4,6-tetrakisphosphate 1-diphosphatase activity	4	2	1.18	0.341	1
GO:0052847	inositol-1,5-bisdiphosphate-2,3,4,6-tetrakisphosphate 5-diphosphatase activity	4	2	1.18	0.341	1
GO:0052848	inositol-3,5-bisdiphosphate-2,3,4,6-tetrakisphosphate 5-diphosphatase activity	4	2	1.18	0.341	1
GO:0070546	L-phenylalanine aminotransferase activity	4	2	1.18	0.341	1
GO:0070579	methylcytosine dioxygenase activity	4	2	1.18	0.341	1
GO:0070700	BMP receptor binding	4	2	1.18	0.341	1
GO:0004017	adenylate kinase activity	7	3	2.07	0.343	1
GO:0004126	cytidine deaminase activity	7	3	2.07	0.343	1
GO:0004679	AMP-activated protein kinase activity	7	3	2.07	0.343	1
GO:0004887	thyroid hormone receptor activity	7	3	2.07	0.343	1
GO:0005068	transmembrane receptor protein tyrosine kinase adaptor activity	7	3	2.07	0.343	1
GO:0005221	intracellular cyclic nucleotide activated cation channel activity	7	3	2.07	0.343	1
GO:0008170	N-methyltransferase activity	58	19	17.16	0.343	1
GO:0008318	protein prenyltransferase activity	7	3	2.07	0.343	1
GO:0008553	hydrogen-exporting ATPase activity, phosphorylative mechanism	7	3	2.07	0.343	1
GO:0015198	oligopeptide transporter activity	7	3	2.07	0.343	1
GO:0015271	outward rectifier potassium channel activity	7	3	2.07	0.343	1
GO:0015277	kainate selective glutamate receptor activity	7	3	2.07	0.343	1
GO:0016308	1-phosphatidylinositol-4-phosphate 5-kinase activity	7	3	2.07	0.343	1
GO:0016857	racemase and epimerase activity, acting on carbohydrates and derivatives	7	3	2.07	0.343	1
GO:0034595	phosphatidylinositol phosphate 5-phosphatase activity	7	3	2.07	0.343	1
GO:0043855	cyclic nucleotide-gated ion channel activity	7	3	2.07	0.343	1
GO:0045125	bioactive lipid receptor activity	7	3	2.07	0.343	1
GO:0045294	alpha-catenin binding	7	3	2.07	0.343	1
GO:0004693	cyclin-dependent protein serine/threonine kinase activity	29	10	8.58	0.345	1
GO:0030554	adenyl nucleotide binding	1437	432	425.03	0.345	1
GO:0030971	receptor tyrosine kinase binding	29	10	8.58	0.345	1
GO:0046982	protein heterodimerization activity	256	79	75.72	0.348	1
GO:0042562	hormone binding	55	18	16.27	0.351	1
GO:0016887	ATPase activity	340	104	100.56	0.359	1
GO:0016627	oxidoreductase activity, acting on the CH-CH group of donors	52	17	15.38	0.36	1
GO:0016790	thiolester hydrolase activity	88	28	26.03	0.36	1
GO:0070851	growth factor receptor binding	88	28	26.03	0.36	1
GO:0005164	tumor necrosis factor receptor binding	23	8	6.8	0.365	1
GO:0005048	signal sequence binding	20	7	5.92	0.376	1
GO:0005217	intracellular ligand-gated ion channel activity	20	7	5.92	0.376	1
GO:0045296	cadherin binding	20	7	5.92	0.376	1
GO:0045309	protein phosphorylated amino acid binding	20	7	5.92	0.376	1
GO:0019902	phosphatase binding	102	32	30.17	0.381	1
GO:0004970	ionotropic glutamate receptor activity	17	6	5.03	0.388	1
GO:0008603	cAMP-dependent protein kinase regulator activity	17	6	5.03	0.388	1
GO:0070412	R-SMAD binding	17	6	5.03	0.388	1
GO:0005275	amine transmembrane transporter activity	76	24	22.48	0.392	1
GO:0016705	oxidoreductase activity, acting on paired donors, with incorporation or reduction of molecular oxygen	149	46	44.07	0.394	1
GO:0003727	single-stranded RNA binding	40	13	11.83	0.4	1
GO:0015179	L-amino acid transmembrane transporter activity	40	13	11.83	0.4	1
GO:0000175	3'-5'-exoribonuclease activity	14	5	4.14	0.402	1
GO:0004089	carbonate dehydratase activity	14	5	4.14	0.402	1
GO:0004143	diacylglycerol kinase activity	14	5	4.14	0.402	1
GO:0005542	folic acid binding	14	5	4.14	0.402	1
GO:0015645	fatty acid ligase activity	14	5	4.14	0.402	1
GO:0016408	C-acyltransferase activity	14	5	4.14	0.402	1
GO:0017136	NAD-dependent histone deacetylase activity	14	5	4.14	0.402	1
GO:0030275	LRR domain binding	14	5	4.14	0.402	1
GO:0030983	mismatched DNA binding	14	5	4.14	0.402	1
GO:0031435	mitogen-activated protein kinase kinase kinase binding	14	5	4.14	0.402	1
GO:0031491	nucleosome binding	14	5	4.14	0.402	1
GO:0032452	histone demethylase activity	14	5	4.14	0.402	1
GO:0033549	MAP kinase phosphatase activity	14	5	4.14	0.402	1
GO:0034979	NAD-dependent protein deacetylase activity	14	5	4.14	0.402	1
GO:0048018	receptor agonist activity	14	5	4.14	0.402	1
GO:0005158	insulin receptor binding	27	9	7.99	0.404	1
GO:0051082	unfolded protein binding	113	35	33.42	0.407	1
GO:0030234	enzyme regulator activity	871	261	257.62	0.411	1
GO:0008093	cytoskeletal adaptor activity	24	8	7.1	0.417	1
GO:0030331	estrogen receptor binding	24	8	7.1	0.417	1
GO:0051117	ATPase binding	24	8	7.1	0.417	1
GO:0001965	G-protein alpha-subunit binding	11	4	3.25	0.418	1
GO:0004861	cyclin-dependent protein serine/threonine kinase inhibitor activity	11	4	3.25	0.418	1
GO:0005487	nucleocytoplasmic transporter activity	11	4	3.25	0.418	1
GO:0016634	oxidoreductase activity, acting on the CH-CH group of donors, oxygen as acceptor	11	4	3.25	0.418	1
GO:0031078	histone deacetylase activity (H3-K14 specific)	11	4	3.25	0.418	1
GO:0032041	NAD-dependent histone deacetylase activity (H3-K14 specific)	11	4	3.25	0.418	1
GO:0034483	heparan sulfate sulfotransferase activity	11	4	3.25	0.418	1
GO:0034739	histone deacetylase activity (H4-K16 specific)	11	4	3.25	0.418	1
GO:0046625	sphingolipid binding	11	4	3.25	0.418	1
GO:0046970	NAD-dependent histone deacetylase activity (H4-K16 specific)	11	4	3.25	0.418	1
GO:0080025	phosphatidylinositol-3,5-bisphosphate binding	11	4	3.25	0.418	1
GO:0005524	ATP binding	1404	419	415.27	0.42	1
GO:0035064	methylated histone binding	34	11	10.06	0.424	1
GO:0043021	ribonucleoprotein complex binding	44	14	13.01	0.428	1
GO:0019888	protein phosphatase regulator activity	54	17	15.97	0.43	1
GO:0004683	calmodulin-dependent protein kinase activity	21	7	6.21	0.432	1
GO:0005154	epidermal growth factor receptor binding	21	7	6.21	0.432	1
GO:0031418	L-ascorbic acid binding	21	7	6.21	0.432	1
GO:0000339	RNA cap binding	8	3	2.37	0.438	1
GO:0004022	alcohol dehydrogenase (NAD) activity	8	3	2.37	0.438	1
GO:0004128	cytochrome-b5 reductase activity, acting on NAD(P)H	8	3	2.37	0.438	1
GO:0004312	fatty acid synthase activity	8	3	2.37	0.438	1
GO:0005021	vascular endothelial growth factor-activated receptor activity	8	3	2.37	0.438	1
GO:0008140	cAMP response element binding protein binding	8	3	2.37	0.438	1
GO:0008376	acetylgalactosaminyltransferase activity	31	10	9.17	0.438	1
GO:0008432	JUN kinase binding	8	3	2.37	0.438	1
GO:0016405	CoA-ligase activity	8	3	2.37	0.438	1
GO:0016653	oxidoreductase activity, acting on NAD(P)H, heme protein as acceptor	8	3	2.37	0.438	1
GO:0016868	intramolecular transferase activity, phosphotransferases	8	3	2.37	0.438	1
GO:0017154	semaphorin receptor activity	8	3	2.37	0.438	1
GO:0030676	Rac guanyl-nucleotide exchange factor activity	8	3	2.37	0.438	1
GO:0031420	alkali metal ion binding	8	3	2.37	0.438	1
GO:0031543	peptidyl-proline dioxygenase activity	8	3	2.37	0.438	1
GO:0034450	ubiquitin-ubiquitin ligase activity	8	3	2.37	0.438	1
GO:0043121	neurotrophin binding	8	3	2.37	0.438	1
GO:0046030	inositol trisphosphate phosphatase activity	8	3	2.37	0.438	1
GO:0050998	nitric-oxide synthase binding	8	3	2.37	0.438	1
GO:0051378	serotonin binding	8	3	2.37	0.438	1
GO:0070008	serine-type exopeptidase activity	8	3	2.37	0.438	1
GO:0008080	N-acetyltransferase activity	71	22	21	0.441	1
GO:0008135	translation factor activity, nucleic acid binding	71	22	21	0.441	1
GO:0022843	voltage-gated cation channel activity	118	36	34.9	0.447	1
GO:0005234	extracellular-glutamate-gated ion channel activity	18	6	5.32	0.45	1
GO:0005547	phosphatidylinositol-3,4,5-trisphosphate binding	18	6	5.32	0.45	1
GO:0016538	cyclin-dependent protein serine/threonine kinase regulator activity	18	6	5.32	0.45	1
GO:0070325	lipoprotein particle receptor binding	18	6	5.32	0.45	1
GO:0003924	GTPase activity	219	66	64.78	0.453	1
GO:0005070	SH3/SH2 adaptor activity	48	15	14.2	0.453	1
GO:0016831	carboxy-lyase activity	28	9	8.28	0.453	1
GO:0016877	ligase activity, forming carbon-sulfur bonds	28	9	8.28	0.453	1
GO:0030546	receptor activator activity	28	9	8.28	0.453	1
GO:0051427	hormone receptor binding	115	35	34.01	0.455	1
GO:0004871	signal transducer activity	1099	327	325.06	0.459	1
GO:0060089	molecular transducer activity	1099	327	325.06	0.459	1
GO:0000268	peroxisome targeting sequence binding	5	2	1.48	0.463	1
GO:0001515	opioid peptide activity	5	2	1.48	0.463	1
GO:0003691	double-stranded telomeric DNA binding	5	2	1.48	0.463	1
GO:0004046	aminoacylase activity	5	2	1.48	0.463	1
GO:0004185	serine-type carboxypeptidase activity	5	2	1.48	0.463	1
GO:0004448	isocitrate dehydrogenase activity	5	2	1.48	0.463	1
GO:0004689	phosphorylase kinase activity	5	2	1.48	0.463	1
GO:0004865	protein serine/threonine phosphatase inhibitor activity	5	2	1.48	0.463	1
GO:0005078	MAP-kinase scaffold activity	5	2	1.48	0.463	1
GO:0005105	type 1 fibroblast growth factor receptor binding	5	2	1.48	0.463	1
GO:0005138	interleukin-6 receptor binding	5	2	1.48	0.463	1
GO:0005167	neurotrophin TRK receptor binding	5	2	1.48	0.463	1
GO:0005168	neurotrophin TRKA receptor binding	5	2	1.48	0.463	1
GO:0005384	manganese ion transmembrane transporter activity	5	2	1.48	0.463	1
GO:0005499	vitamin D binding	5	2	1.48	0.463	1
GO:0008020	G-protein coupled photoreceptor activity	5	2	1.48	0.463	1
GO:0008294	calcium- and calmodulin-responsive adenylate cyclase activity	5	2	1.48	0.463	1
GO:0008330	protein tyrosine/threonine phosphatase activity	5	2	1.48	0.463	1
GO:0008420	CTD phosphatase activity	5	2	1.48	0.463	1
GO:0008568	microtubule-severing ATPase activity	5	2	1.48	0.463	1
GO:0010314	phosphatidylinositol-5-phosphate binding	5	2	1.48	0.463	1
GO:0010861	thyroid hormone receptor activator activity	5	2	1.48	0.463	1
GO:0015355	secondary active monocarboxylate transmembrane transporter activity	5	2	1.48	0.463	1
GO:0015440	peptide-transporting ATPase activity	5	2	1.48	0.463	1
GO:0016174	NAD(P)H oxidase activity	5	2	1.48	0.463	1
GO:0016530	metallochaperone activity	5	2	1.48	0.463	1
GO:0016723	oxidoreductase activity, oxidizing metal ions, NAD or NADP as acceptor	5	2	1.48	0.463	1
GO:0016901	oxidoreductase activity, acting on the CH-OH group of donors, quinone or similar compound as acceptor	5	2	1.48	0.463	1
GO:0017081	chloride channel regulator activity	5	2	1.48	0.463	1
GO:0019238	cyclohydrolase activity	5	2	1.48	0.463	1
GO:0019534	toxin transporter activity	5	2	1.48	0.463	1
GO:0030215	semaphorin receptor binding	5	2	1.48	0.463	1
GO:0030955	potassium ion binding	5	2	1.48	0.463	1
GO:0032454	histone demethylase activity (H3-K9 specific)	5	2	1.48	0.463	1
GO:0034452	dynactin binding	5	2	1.48	0.463	1
GO:0036041	long-chain fatty acid binding	5	2	1.48	0.463	1
GO:0038036	sphingosine-1-phosphate receptor activity	5	2	1.48	0.463	1
GO:0043008	ATP-dependent protein binding	5	2	1.48	0.463	1
GO:0043138	3'-5' DNA helicase activity	5	2	1.48	0.463	1
GO:0046912	transferase activity, transferring acyl groups, acyl groups converted into alkyl on transfer	5	2	1.48	0.463	1
GO:0050291	sphingosine N-acyltransferase activity	5	2	1.48	0.463	1
GO:0051739	NA	5	2	1.48	0.463	1
GO:0052743	inositol tetrakisphosphate phosphatase activity	5	2	1.48	0.463	1
GO:0070215	MDM2 binding	5	2	1.48	0.463	1
GO:0070290	N-acylphosphatidylethanolamine-specific phospholipase D activity	5	2	1.48	0.463	1
GO:0070530	K63-linked polyubiquitin binding	5	2	1.48	0.463	1
GO:0070679	inositol 1,4,5 trisphosphate binding	5	2	1.48	0.463	1
GO:0086006	voltage-gated sodium channel activity involved in cardiac muscle cell action potential	5	2	1.48	0.463	1
GO:0097110	scaffold protein binding	5	2	1.48	0.463	1
GO:0019205	nucleobase-containing compound kinase activity	45	14	13.31	0.466	1
GO:0008374	O-acyltransferase activity	35	11	10.35	0.468	1
GO:0030295	protein kinase activator activity	35	11	10.35	0.468	1
GO:0004707	MAP kinase activity	15	5	4.44	0.47	1
GO:0008353	RNA polymerase II carboxy-terminal domain kinase activity	15	5	4.44	0.47	1
GO:0019239	deaminase activity	25	8	7.39	0.47	1
GO:0042162	telomeric DNA binding	15	5	4.44	0.47	1
GO:0051183	vitamin transporter activity	15	5	4.44	0.47	1
GO:0015171	amino acid transmembrane transporter activity	62	19	18.34	0.475	1
GO:0016763	transferase activity, transferring pentosyl groups	42	13	12.42	0.48	1
GO:0032947	protein complex scaffold	42	13	12.42	0.48	1
GO:0017111	nucleoside-triphosphatase activity	727	216	215.03	0.482	1
GO:0005249	voltage-gated potassium channel activity	69	21	20.41	0.483	1
GO:0016247	channel regulator activity	69	21	20.41	0.483	1
GO:0050840	extracellular matrix binding	32	10	9.46	0.484	1
GO:0042393	histone binding	96	29	28.39	0.485	1
GO:0003950	NAD+ ADP-ribosyltransferase activity	22	7	6.51	0.488	1
GO:0008509	anion transmembrane transporter activity	140	42	41.41	0.488	1
GO:0016769	transferase activity, transferring nitrogenous groups	22	7	6.51	0.488	1
GO:0003746	translation elongation factor activity	12	4	3.55	0.494	1
GO:0005452	inorganic anion exchanger activity	12	4	3.55	0.494	1
GO:0008022	protein C-terminus binding	147	44	43.48	0.494	1
GO:0008242	omega peptidase activity	12	4	3.55	0.494	1
GO:0008514	organic anion transmembrane transporter activity	12	4	3.55	0.494	1
GO:0016307	phosphatidylinositol phosphate kinase activity	12	4	3.55	0.494	1
GO:0030675	Rac GTPase activator activity	12	4	3.55	0.494	1
GO:0043325	phosphatidylinositol-3,4-bisphosphate binding	12	4	3.55	0.494	1
GO:0045502	dynein binding	12	4	3.55	0.494	1
GO:0052742	phosphatidylinositol kinase activity	12	4	3.55	0.494	1
GO:0060590	ATPase regulator activity	12	4	3.55	0.494	1
GO:0016830	carbon-carbon lyase activity	39	12	11.54	0.495	1
GO:0015075	ion transmembrane transporter activity	658	195	194.62	0.502	1
GO:0000026	alpha-1,2-mannosyltransferase activity	2	1	0.59	0.504	1
GO:0000156	phosphorelay response regulator activity	2	1	0.59	0.504	1
GO:0000295	adenine nucleotide transmembrane transporter activity	2	1	0.59	0.504	1
GO:0000340	RNA 7-methylguanosine cap binding	2	1	0.59	0.504	1
GO:0000700	mismatch base pair DNA N-glycosylase activity	2	1	0.59	0.504	1
GO:0000774	adenyl-nucleotide exchange factor activity	2	1	0.59	0.504	1
GO:0000827	inositol-1,3,4,5,6-pentakisphosphate kinase activity	2	1	0.59	0.504	1
GO:0001025	RNA polymerase III transcription factor binding	2	1	0.59	0.504	1
GO:0001156	TFIIIC-class transcription factor binding	2	1	0.59	0.504	1
GO:0001588	dopamine neurotransmitter receptor activity, coupled via Gs	2	1	0.59	0.504	1
GO:0001605	adrenomedullin receptor activity	2	1	0.59	0.504	1
GO:0001642	group III metabotropic glutamate receptor activity	2	1	0.59	0.504	1
GO:0001785	prostaglandin J receptor activity	2	1	0.59	0.504	1
GO:0001847	opsonin receptor activity	2	1	0.59	0.504	1
GO:0001872	(1->3)-beta-D-glucan binding	2	1	0.59	0.504	1
GO:0001888	glucuronyl-galactosyl-proteoglycan 4-alpha-N-acetylglucosaminyltransferase activity	2	1	0.59	0.504	1
GO:0002134	UTP binding	2	1	0.59	0.504	1
GO:0002151	G-quadruplex RNA binding	2	1	0.59	0.504	1
GO:0003839	gamma-glutamylcyclotransferase activity	2	1	0.59	0.504	1
GO:0003845	11-beta-hydroxysteroid dehydrogenase [NAD(P)] activity	2	1	0.59	0.504	1
GO:0003880	protein C-terminal carboxyl O-methyltransferase activity	2	1	0.59	0.504	1
GO:0003884	D-amino-acid oxidase activity	2	1	0.59	0.504	1
GO:0003896	DNA primase activity	2	1	0.59	0.504	1
GO:0003973	(S)-2-hydroxy-acid oxidase activity	2	1	0.59	0.504	1
GO:0004019	adenylosuccinate synthase activity	2	1	0.59	0.504	1
GO:0004020	adenylylsulfate kinase activity	2	1	0.59	0.504	1
GO:0004021	L-alanine:2-oxoglutarate aminotransferase activity	2	1	0.59	0.504	1
GO:0004053	arginase activity	2	1	0.59	0.504	1
GO:0004069	L-aspartate:2-oxoglutarate aminotransferase activity	2	1	0.59	0.504	1
GO:0004084	branched-chain-amino-acid transaminase activity	2	1	0.59	0.504	1
GO:0004105	choline-phosphate cytidylyltransferase activity	2	1	0.59	0.504	1
GO:0004109	coproporphyrinogen oxidase activity	2	1	0.59	0.504	1
GO:0004119	cGMP-inhibited cyclic-nucleotide phosphodiesterase activity	2	1	0.59	0.504	1
GO:0004157	dihydropyrimidinase activity	2	1	0.59	0.504	1
GO:0004335	galactokinase activity	2	1	0.59	0.504	1
GO:0004345	glucose-6-phosphate dehydrogenase activity	2	1	0.59	0.504	1
GO:0004352	glutamate dehydrogenase (NAD+) activity	2	1	0.59	0.504	1
GO:0004353	glutamate dehydrogenase [NAD(P)+] activity	2	1	0.59	0.504	1
GO:0004357	glutamate-cysteine ligase activity	2	1	0.59	0.504	1
GO:0004359	glutaminase activity	2	1	0.59	0.504	1
GO:0004368	glycerol-3-phosphate dehydrogenase activity	2	1	0.59	0.504	1
GO:0004379	glycylpeptide N-tetradecanoyltransferase activity	2	1	0.59	0.504	1
GO:0004421	hydroxymethylglutaryl-CoA synthase activity	2	1	0.59	0.504	1
GO:0004450	isocitrate dehydrogenase (NADP+) activity	2	1	0.59	0.504	1
GO:0004473	malate dehydrogenase (decarboxylating) (NADP+) activity	2	1	0.59	0.504	1
GO:0004487	methylenetetrahydrofolate dehydrogenase (NAD+) activity	2	1	0.59	0.504	1
GO:0004500	dopamine beta-monooxygenase activity	2	1	0.59	0.504	1
GO:0004565	beta-galactosidase activity	2	1	0.59	0.504	1
GO:0004566	beta-glucuronidase activity	2	1	0.59	0.504	1
GO:0004572	mannosyl-oligosaccharide 1,3-1,6-alpha-mannosidase activity	2	1	0.59	0.504	1
GO:0004611	phosphoenolpyruvate carboxykinase activity	2	1	0.59	0.504	1
GO:0004613	phosphoenolpyruvate carboxykinase (GTP) activity	2	1	0.59	0.504	1
GO:0004666	prostaglandin-endoperoxide synthase activity	2	1	0.59	0.504	1
GO:0004667	prostaglandin-D synthase activity	2	1	0.59	0.504	1
GO:0004692	cGMP-dependent protein kinase activity	2	1	0.59	0.504	1
GO:0004699	calcium-independent protein kinase C activity	2	1	0.59	0.504	1
GO:0004756	selenide, water dikinase activity	2	1	0.59	0.504	1
GO:0004766	spermidine synthase activity	2	1	0.59	0.504	1
GO:0004772	sterol O-acyltransferase activity	2	1	0.59	0.504	1
GO:0004776	succinate-CoA ligase (GDP-forming) activity	2	1	0.59	0.504	1
GO:0004779	sulfate adenylyltransferase activity	2	1	0.59	0.504	1
GO:0004781	sulfate adenylyltransferase (ATP) activity	2	1	0.59	0.504	1
GO:0004803	transposase activity	2	1	0.59	0.504	1
GO:0004813	alanine-tRNA ligase activity	2	1	0.59	0.504	1
GO:0004815	aspartate-tRNA ligase activity	2	1	0.59	0.504	1
GO:0004816	asparagine-tRNA ligase activity	2	1	0.59	0.504	1
GO:0004822	isoleucine-tRNA ligase activity	2	1	0.59	0.504	1
GO:0004830	tryptophan-tRNA ligase activity	2	1	0.59	0.504	1
GO:0004905	type I interferon receptor activity	2	1	0.59	0.504	1
GO:0004909	interleukin-1, Type I, activating receptor activity	2	1	0.59	0.504	1
GO:0004915	interleukin-6 receptor activity	2	1	0.59	0.504	1
GO:0004944	C5a anaphylatoxin receptor activity	2	1	0.59	0.504	1
GO:0004956	prostaglandin D receptor activity	2	1	0.59	0.504	1
GO:0004996	thyroid-stimulating hormone receptor activity	2	1	0.59	0.504	1
GO:0004998	transferrin receptor activity	2	1	0.59	0.504	1
GO:0005046	KDEL sequence binding	2	1	0.59	0.504	1
GO:0005119	smoothened binding	2	1	0.59	0.504	1
GO:0005347	ATP transmembrane transporter activity	2	1	0.59	0.504	1
GO:0005427	proton-dependent oligopeptide secondary active transmembrane transporter activity	2	1	0.59	0.504	1
GO:0008119	thiopurine S-methyltransferase activity	2	1	0.59	0.504	1
GO:0008160	protein tyrosine phosphatase activator activity	2	1	0.59	0.504	1
GO:0008273	calcium, potassium:sodium antiporter activity	2	1	0.59	0.504	1
GO:0008281	sulfonylurea receptor activity	2	1	0.59	0.504	1
GO:0008297	single-stranded DNA exodeoxyribonuclease activity	2	1	0.59	0.504	1
GO:0008309	double-stranded DNA exodeoxyribonuclease activity	2	1	0.59	0.504	1
GO:0008386	cholesterol monooxygenase (side-chain-cleaving) activity	2	1	0.59	0.504	1
GO:0008396	oxysterol 7-alpha-hydroxylase activity	2	1	0.59	0.504	1
GO:0008422	beta-glucosidase activity	2	1	0.59	0.504	1
GO:0008428	ribonuclease inhibitor activity	2	1	0.59	0.504	1
GO:0008441	3'(2'),5'-bisphosphate nucleotidase activity	2	1	0.59	0.504	1
GO:0008479	queuine tRNA-ribosyltransferase activity	2	1	0.59	0.504	1
GO:0008489	UDP-galactose:glucosylceramide beta-1,4-galactosyltransferase activity	2	1	0.59	0.504	1
GO:0008520	L-ascorbate:sodium symporter activity	2	1	0.59	0.504	1
GO:0008523	sodium-dependent multivitamin transmembrane transporter activity	2	1	0.59	0.504	1
GO:0008545	JUN kinase kinase activity	2	1	0.59	0.504	1
GO:0008746	NAD(P)+ transhydrogenase activity	2	1	0.59	0.504	1
GO:0008753	NADPH dehydrogenase (quinone) activity	2	1	0.59	0.504	1
GO:0009384	N-acylmannosamine kinase activity	2	1	0.59	0.504	1
GO:0010465	nerve growth factor receptor activity	2	1	0.59	0.504	1
GO:0015039	NADPH-adrenodoxin reductase activity	2	1	0.59	0.504	1
GO:0015111	iodide transmembrane transporter activity	2	1	0.59	0.504	1
GO:0015137	citrate transmembrane transporter activity	2	1	0.59	0.504	1
GO:0015141	succinate transmembrane transporter activity	2	1	0.59	0.504	1
GO:0015142	tricarboxylic acid transmembrane transporter activity	2	1	0.59	0.504	1
GO:0015189	L-lysine transmembrane transporter activity	2	1	0.59	0.504	1
GO:0015216	purine nucleotide transmembrane transporter activity	2	1	0.59	0.504	1
GO:0015217	ADP transmembrane transporter activity	2	1	0.59	0.504	1
GO:0015228	coenzyme A transmembrane transporter activity	2	1	0.59	0.504	1
GO:0015229	L-ascorbic acid transporter activity	2	1	0.59	0.504	1
GO:0015247	aminophospholipid transporter activity	2	1	0.59	0.504	1
GO:0015266	protein channel activity	2	1	0.59	0.504	1
GO:0015322	secondary active oligopeptide transmembrane transporter activity	2	1	0.59	0.504	1
GO:0015382	sodium:sulfate symporter activity	2	1	0.59	0.504	1
GO:0015433	peptide antigen-transporting ATPase activity	2	1	0.59	0.504	1
GO:0016151	nickel cation binding	2	1	0.59	0.504	1
GO:0016314	phosphatidylinositol-3,4,5-trisphosphate 3-phosphatase activity	2	1	0.59	0.504	1
GO:0016403	dimethylargininase activity	2	1	0.59	0.504	1
GO:0016404	15-hydroxyprostaglandin dehydrogenase (NAD+) activity	2	1	0.59	0.504	1
GO:0016418	S-acetyltransferase activity	2	1	0.59	0.504	1
GO:0016524	latrotoxin receptor activity	2	1	0.59	0.504	1
GO:0016532	superoxide dismutase copper chaperone activity	2	1	0.59	0.504	1
GO:0016534	cyclin-dependent protein kinase 5 activator activity	2	1	0.59	0.504	1
GO:0016639	oxidoreductase activity, acting on the CH-NH2 group of donors, NAD or NADP as acceptor	2	1	0.59	0.504	1
GO:0016652	oxidoreductase activity, acting on NAD(P)H, NAD(P) as acceptor	2	1	0.59	0.504	1
GO:0016716	oxidoreductase activity, acting on paired donors, with incorporation or reduction of molecular oxygen, another compound as one donor, and incorporation of one atom of oxygen	2	1	0.59	0.504	1
GO:0016774	phosphotransferase activity, carboxyl group as acceptor	2	1	0.59	0.504	1
GO:0016781	phosphotransferase activity, paired acceptors	2	1	0.59	0.504	1
GO:0016842	amidine-lyase activity	2	1	0.59	0.504	1
GO:0016890	site-specific endodeoxyribonuclease activity, specific for altered base	2	1	0.59	0.504	1
GO:0016899	oxidoreductase activity, acting on the CH-OH group of donors, oxygen as acceptor	2	1	0.59	0.504	1
GO:0017057	6-phosphogluconolactonase activity	2	1	0.59	0.504	1
GO:0017151	DEAD/H-box RNA helicase binding	2	1	0.59	0.504	1
GO:0017159	pantetheine hydrolase activity	2	1	0.59	0.504	1
GO:0019107	myristoyltransferase activity	2	1	0.59	0.504	1
GO:0019961	interferon binding	2	1	0.59	0.504	1
GO:0019972	interleukin-12 binding	2	1	0.59	0.504	1
GO:0019981	interleukin-6 binding	2	1	0.59	0.504	1
GO:0030158	protein xylosyltransferase activity	2	1	0.59	0.504	1
GO:0030272	5-formyltetrahydrofolate cyclo-ligase activity	2	1	0.59	0.504	1
GO:0030350	iron-responsive element binding	2	1	0.59	0.504	1
GO:0030611	arsenate reductase activity	2	1	0.59	0.504	1
GO:0030617	transforming growth factor beta receptor, inhibitory cytoplasmic mediator activity	2	1	0.59	0.504	1
GO:0030628	pre-mRNA 3'-splice site binding	2	1	0.59	0.504	1
GO:0030882	lipid antigen binding	2	1	0.59	0.504	1
GO:0030884	exogenous lipid antigen binding	2	1	0.59	0.504	1
GO:0030977	taurine binding	2	1	0.59	0.504	1
GO:0031493	nucleosomal histone binding	2	1	0.59	0.504	1
GO:0031698	beta-2 adrenergic receptor binding	2	1	0.59	0.504	1
GO:0031727	CCR2 chemokine receptor binding	2	1	0.59	0.504	1
GO:0031753	endothelial differentiation G-protein coupled receptor binding	2	1	0.59	0.504	1
GO:0031755	Edg-2 lysophosphatidic acid receptor binding	2	1	0.59	0.504	1
GO:0031852	mu-type opioid receptor binding	2	1	0.59	0.504	1
GO:0031862	prostanoid receptor binding	2	1	0.59	0.504	1
GO:0031995	insulin-like growth factor II binding	2	1	0.59	0.504	1
GO:0032143	single thymine insertion binding	2	1	0.59	0.504	1
GO:0032356	oxidized DNA binding	2	1	0.59	0.504	1
GO:0032357	oxidized purine DNA binding	2	1	0.59	0.504	1
GO:0032450	maltose alpha-glucosidase activity	2	1	0.59	0.504	1
GO:0032767	copper-dependent protein binding	2	1	0.59	0.504	1
GO:0033754	indoleamine 2,3-dioxygenase activity	2	1	0.59	0.504	1
GO:0033857	diphosphoinositol-pentakisphosphate kinase activity	2	1	0.59	0.504	1
GO:0033872	[heparan sulfate]-glucosamine 3-sulfotransferase 3 activity	2	1	0.59	0.504	1
GO:0034186	apolipoprotein A-I binding	2	1	0.59	0.504	1
GO:0034189	very-low-density lipoprotein particle binding	2	1	0.59	0.504	1
GO:0034437	glycoprotein transporter activity	2	1	0.59	0.504	1
GO:0034736	cholesterol O-acyltransferase activity	2	1	0.59	0.504	1
GO:0035256	G-protein coupled glutamate receptor binding	2	1	0.59	0.504	1
GO:0035276	ethanol binding	2	1	0.59	0.504	1
GO:0035312	5'-3' exodeoxyribonuclease activity	2	1	0.59	0.504	1
GO:0035403	histone kinase activity (H3-T6 specific)	2	1	0.59	0.504	1
GO:0035514	DNA demethylase activity	2	1	0.59	0.504	1
GO:0035575	histone demethylase activity (H4-K20 specific)	2	1	0.59	0.504	1
GO:0035671	enone reductase activity	2	1	0.59	0.504	1
GO:0035717	chemokine (C-C motif) ligand 7 binding	2	1	0.59	0.504	1
GO:0042030	ATPase inhibitor activity	2	1	0.59	0.504	1
GO:0042392	sphingosine-1-phosphate phosphatase activity	2	1	0.59	0.504	1
GO:0042954	lipoprotein transporter activity	2	1	0.59	0.504	1
GO:0042980	cystic fibrosis transmembrane conductance regulator binding	2	1	0.59	0.504	1
GO:0043023	ribosomal large subunit binding	2	1	0.59	0.504	1
GO:0043183	vascular endothelial growth factor receptor 1 binding	2	1	0.59	0.504	1
GO:0043199	sulfate binding	2	1	0.59	0.504	1
GO:0043423	3-phosphoinositide-dependent protein kinase binding	2	1	0.59	0.504	1
GO:0043532	angiostatin binding	2	1	0.59	0.504	1
GO:0043734	DNA-N1-methyladenine dioxygenase activity	2	1	0.59	0.504	1
GO:0045155	electron transporter, transferring electrons from CoQH2-cytochrome c reductase complex and cytochrome c oxidase complex activity	2	1	0.59	0.504	1
GO:0045509	interleukin-27 receptor activity	2	1	0.59	0.504	1
GO:0045519	interleukin-23 receptor binding	2	1	0.59	0.504	1
GO:0046582	Rap GTPase activator activity	2	1	0.59	0.504	1
GO:0046703	natural killer cell lectin-like receptor binding	2	1	0.59	0.504	1
GO:0046922	peptide-O-fucosyltransferase activity	2	1	0.59	0.504	1
GO:0046997	oxidoreductase activity, acting on the CH-NH group of donors, flavin as acceptor	2	1	0.59	0.504	1
GO:0047192	1-alkylglycerophosphocholine O-acetyltransferase activity	2	1	0.59	0.504	1
GO:0047237	glucuronylgalactosylproteoglycan 4-beta-N-acetylgalactosaminyltransferase activity	2	1	0.59	0.504	1
GO:0047322	[hydroxymethylglutaryl-CoA reductase (NADPH)] kinase activity	2	1	0.59	0.504	1
GO:0047635	alanine-oxo-acid transaminase activity	2	1	0.59	0.504	1
GO:0047787	delta4-3-oxosteroid 5beta-reductase activity	2	1	0.59	0.504	1
GO:0050211	procollagen galactosyltransferase activity	2	1	0.59	0.504	1
GO:0050254	rhodopsin kinase activity	2	1	0.59	0.504	1
GO:0050405	[acetyl-CoA carboxylase] kinase activity	2	1	0.59	0.504	1
GO:0050692	DBD domain binding	2	1	0.59	0.504	1
GO:0050816	phosphothreonine binding	2	1	0.59	0.504	1
GO:0051373	FATZ binding	2	1	0.59	0.504	1
GO:0051424	corticotropin-releasing hormone binding	2	1	0.59	0.504	1
GO:0052654	L-leucine transaminase activity	2	1	0.59	0.504	1
GO:0052655	L-valine transaminase activity	2	1	0.59	0.504	1
GO:0052656	L-isoleucine transaminase activity	2	1	0.59	0.504	1
GO:0052852	very-long-chain-(S)-2-hydroxy-acid oxidase activity	2	1	0.59	0.504	1
GO:0052853	long-chain-(S)-2-hydroxy-long-chain-acid oxidase activity	2	1	0.59	0.504	1
GO:0052854	medium-chain-(S)-2-hydroxy-acid oxidase activity	2	1	0.59	0.504	1
GO:0052870	tocopherol omega-hydroxylase activity	2	1	0.59	0.504	1
GO:0052871	alpha-tocopherol omega-hydroxylase activity	2	1	0.59	0.504	1
GO:0060072	large conductance calcium-activated potassium channel activity	2	1	0.59	0.504	1
GO:0070034	telomeric RNA binding	2	1	0.59	0.504	1
GO:0070051	fibrinogen binding	2	1	0.59	0.504	1
GO:0070080	titin Z domain binding	2	1	0.59	0.504	1
GO:0070300	phosphatidic acid binding	2	1	0.59	0.504	1
GO:0070492	oligosaccharide binding	2	1	0.59	0.504	1
GO:0070890	sodium-dependent L-ascorbate transmembrane transporter activity	2	1	0.59	0.504	1
GO:0070905	serine binding	2	1	0.59	0.504	1
GO:0070915	lysophosphatidic acid receptor activity	2	1	0.59	0.504	1
GO:0071207	histone pre-mRNA stem-loop binding	2	1	0.59	0.504	1
GO:0071558	histone demethylase activity (H3-K27 specific)	2	1	0.59	0.504	1
GO:0071568	UFM1 conjugating enzyme activity	2	1	0.59	0.504	1
GO:0071633	dihydroceramidase activity	2	1	0.59	0.504	1
GO:0071886	1-(4-iodo-2,5-dimethoxyphenyl)propan-2-amine binding	2	1	0.59	0.504	1
GO:0080122	AMP transmembrane transporter activity	2	1	0.59	0.504	1
GO:0001608	G-protein coupled nucleotide receptor activity	19	6	5.62	0.51	1
GO:0004653	polypeptide N-acetylgalactosaminyltransferase activity	19	6	5.62	0.51	1
GO:0005328	neurotransmitter:sodium symporter activity	19	6	5.62	0.51	1
GO:0019200	carbohydrate kinase activity	19	6	5.62	0.51	1
GO:0032451	demethylase activity	19	6	5.62	0.51	1
GO:0043236	laminin binding	19	6	5.62	0.51	1
GO:0043425	bHLH transcription factor binding	19	6	5.62	0.51	1
GO:0045028	G-protein coupled purinergic nucleotide receptor activity	19	6	5.62	0.51	1
GO:0008324	cation transmembrane transporter activity	497	147	147	0.518	1
GO:0004713	protein tyrosine kinase activity	138	41	40.82	0.519	1
GO:0003756	protein disulfide isomerase activity	9	3	2.66	0.526	1
GO:0008175	tRNA methyltransferase activity	9	3	2.66	0.526	1
GO:0008271	secondary active sulfate transmembrane transporter activity	9	3	2.66	0.526	1
GO:0015197	peptide transporter activity	9	3	2.66	0.526	1
GO:0015385	sodium:proton antiporter activity	9	3	2.66	0.526	1
GO:0015643	toxic substance binding	9	3	2.66	0.526	1
GO:0016303	1-phosphatidylinositol-3-kinase activity	9	3	2.66	0.526	1
GO:0016812	hydrolase activity, acting on carbon-nitrogen (but not peptide) bonds, in cyclic amides	9	3	2.66	0.526	1
GO:0016864	intramolecular oxidoreductase activity, transposing S-S bonds	9	3	2.66	0.526	1
GO:0017025	TBP-class protein binding	9	3	2.66	0.526	1
GO:0031369	translation initiation factor binding	9	3	2.66	0.526	1
GO:0036002	pre-mRNA binding	9	3	2.66	0.526	1
GO:0043560	insulin receptor substrate binding	9	3	2.66	0.526	1
GO:0070402	NADPH binding	9	3	2.66	0.526	1
GO:0070696	transmembrane receptor protein serine/threonine kinase binding	9	3	2.66	0.526	1
GO:0005254	chloride channel activity	67	20	19.82	0.527	1
GO:0016407	acetyltransferase activity	84	25	24.85	0.527	1
GO:0004407	histone deacetylase activity	16	5	4.73	0.535	1
GO:0004697	protein kinase C activity	16	5	4.73	0.535	1
GO:0004708	MAP kinase kinase activity	16	5	4.73	0.535	1
GO:0008028	monocarboxylic acid transmembrane transporter activity	16	5	4.73	0.535	1
GO:0016780	phosphotransferase activity, for other substituted phosphate groups	16	5	4.73	0.535	1
GO:0033558	protein deacetylase activity	16	5	4.73	0.535	1
GO:0043014	alpha-tubulin binding	16	5	4.73	0.535	1
GO:0043168	anion binding	16	5	4.73	0.535	1
GO:0015485	cholesterol binding	23	7	6.8	0.542	1
GO:0070330	aromatase activity	23	7	6.8	0.542	1
GO:0005342	organic acid transmembrane transporter activity	88	26	26.03	0.543	1
GO:0042803	protein homodimerization activity	506	149	149.66	0.544	1
GO:0004177	aminopeptidase activity	30	9	8.87	0.549	1
GO:0035257	nuclear hormone receptor binding	102	30	30.17	0.552	1
GO:0008235	metalloexopeptidase activity	37	11	10.94	0.554	1
GO:0016776	phosphotransferase activity, phosphate group as acceptor	37	11	10.94	0.554	1
GO:0046943	carboxylic acid transmembrane transporter activity	85	25	25.14	0.554	1
GO:0015103	inorganic anion transmembrane transporter activity	109	32	32.24	0.556	1
GO:0003684	damaged DNA binding	44	13	13.01	0.559	1
GO:0004659	prenyltransferase activity	13	4	3.85	0.566	1
GO:0005095	GTPase inhibitor activity	13	4	3.85	0.566	1
GO:0005159	insulin-like growth factor receptor binding	13	4	3.85	0.566	1
GO:0010181	FMN binding	13	4	3.85	0.566	1
GO:0015116	sulfate transmembrane transporter activity	13	4	3.85	0.566	1
GO:0015145	monosaccharide transmembrane transporter activity	13	4	3.85	0.566	1
GO:0015149	hexose transmembrane transporter activity	13	4	3.85	0.566	1
GO:0016641	oxidoreductase activity, acting on the CH-NH2 group of donors, oxygen as acceptor	13	4	3.85	0.566	1
GO:0017017	MAP kinase tyrosine/serine/threonine phosphatase activity	13	4	3.85	0.566	1
GO:0017091	AU-rich element binding	13	4	3.85	0.566	1
GO:0034185	apolipoprotein binding	13	4	3.85	0.566	1
GO:0047485	protein N-terminus binding	82	24	24.25	0.566	1
GO:0051861	glycolipid binding	13	4	3.85	0.566	1
GO:0070742	C2H2 zinc finger domain binding	13	4	3.85	0.566	1
GO:0005242	inward rectifier potassium channel activity	20	6	5.92	0.567	1
GO:0008186	RNA-dependent ATPase activity	20	6	5.92	0.567	1
GO:0008483	transaminase activity	20	6	5.92	0.567	1
GO:0015020	glucuronosyltransferase activity	20	6	5.92	0.567	1
GO:0016462	pyrophosphatase activity	756	222	223.61	0.567	1
GO:0019955	cytokine binding	58	17	17.16	0.567	1
GO:0046875	ephrin receptor binding	20	6	5.92	0.567	1
GO:0000014	single-stranded DNA endodeoxyribonuclease activity	6	2	1.77	0.571	1
GO:0001640	adenylate cyclase inhibiting G-protein coupled glutamate receptor activity	6	2	1.77	0.571	1
GO:0003688	DNA replication origin binding	6	2	1.77	0.571	1
GO:0003747	translation release factor activity	6	2	1.77	0.571	1
GO:0004972	N-methyl-D-aspartate selective glutamate receptor activity	6	2	1.77	0.571	1
GO:0005113	patched binding	6	2	1.77	0.571	1
GO:0005152	interleukin-1 receptor antagonist activity	6	2	1.77	0.571	1
GO:0005172	vascular endothelial growth factor receptor binding	6	2	1.77	0.571	1
GO:0005237	inhibitory extracellular ligand-gated ion channel activity	6	2	1.77	0.571	1
GO:0008079	translation termination factor activity	6	2	1.77	0.571	1
GO:0008113	peptide-methionine (S)-S-oxide reductase activity	6	2	1.77	0.571	1
GO:0008157	protein phosphatase 1 binding	6	2	1.77	0.571	1
GO:0008599	protein phosphatase type 1 regulator activity	6	2	1.77	0.571	1
GO:0015125	bile acid transmembrane transporter activity	6	2	1.77	0.571	1
GO:0015174	basic amino acid transmembrane transporter activity	6	2	1.77	0.571	1
GO:0015368	calcium:cation antiporter activity	6	2	1.77	0.571	1
GO:0016670	oxidoreductase activity, acting on a sulfur group of donors, oxygen as acceptor	6	2	1.77	0.571	1
GO:0016886	ligase activity, forming phosphoric ester bonds	6	2	1.77	0.571	1
GO:0030235	nitric-oxide synthase regulator activity	6	2	1.77	0.571	1
GO:0030346	protein phosphatase 2B binding	6	2	1.77	0.571	1
GO:0030957	Tat protein binding	6	2	1.77	0.571	1
GO:0032135	DNA insertion or deletion binding	6	2	1.77	0.571	1
GO:0022890	inorganic cation transmembrane transporter activity	414	121	122.45	0.582	1
GO:0016818	hydrolase activity, acting on acid anhydrides, in phosphorus-containing anhydrides	758	222	224.2	0.586	1
GO:0016810	hydrolase activity, acting on carbon-nitrogen (but not peptide) bonds	100	29	29.58	0.588	1
GO:0005326	neurotransmitter transporter activity	24	7	7.1	0.594	1
GO:0043499	eukaryotic cell surface binding	24	7	7.1	0.594	1
GO:0002039	p53 binding	45	13	13.31	0.596	1
GO:0008601	protein phosphatase type 2A regulator activity	17	5	5.03	0.597	1
GO:0016638	oxidoreductase activity, acting on the CH-NH2 group of donors	17	5	5.03	0.597	1
GO:0032266	phosphatidylinositol-3-phosphate binding	17	5	5.03	0.597	1
GO:0042802	identical protein binding	766	224	226.57	0.597	1
GO:0022891	substrate-specific transmembrane transporter activity	770	225	227.75	0.602	1
GO:0016817	hydrolase activity, acting on acid anhydrides	760	222	224.79	0.604	1
GO:0004386	helicase activity	142	41	42	0.605	1
GO:0004000	adenosine deaminase activity	10	3	2.96	0.606	1
GO:0005149	interleukin-1 receptor binding	10	3	2.96	0.606	1
GO:0005451	monovalent cation:proton antiporter activity	10	3	2.96	0.606	1
GO:0008195	phosphatidate phosphatase activity	10	3	2.96	0.606	1
GO:0016722	oxidoreductase activity, oxidizing metal ions	10	3	2.96	0.606	1
GO:0016725	oxidoreductase activity, acting on CH or CH2 groups	10	3	2.96	0.606	1
GO:0016862	intramolecular oxidoreductase activity, interconverting keto- and enol-groups	10	3	2.96	0.606	1
GO:0017166	vinculin binding	10	3	2.96	0.606	1
GO:0033612	receptor serine/threonine kinase binding	10	3	2.96	0.606	1
GO:0047555	3',5'-cyclic-GMP phosphodiesterase activity	10	3	2.96	0.606	1
GO:0070016	armadillo repeat domain binding	10	3	2.96	0.606	1
GO:0004715	non-membrane spanning protein tyrosine kinase activity	42	12	12.42	0.614	1
GO:0030545	receptor regulator activity	42	12	12.42	0.614	1
GO:0050661	NADP binding	42	12	12.42	0.614	1
GO:0004712	protein serine/threonine/tyrosine kinase activity	35	10	10.35	0.615	1
GO:0005097	Rab GTPase activator activity	49	14	14.49	0.615	1
GO:0051536	iron-sulfur cluster binding	49	14	14.49	0.615	1
GO:0051540	metal cluster binding	49	14	14.49	0.615	1
GO:0005504	fatty acid binding	21	6	6.21	0.621	1
GO:0016505	peptidase activator activity involved in apoptotic process	21	6	6.21	0.621	1
GO:0001784	phosphotyrosine binding	14	4	4.14	0.632	1
GO:0001786	phosphatidylserine binding	14	4	4.14	0.632	1
GO:0003743	translation initiation factor activity	46	13	13.61	0.632	1
GO:0005247	voltage-gated chloride channel activity	14	4	4.14	0.632	1
GO:0005507	copper ion binding	53	15	15.68	0.632	1
GO:0008094	DNA-dependent ATPase activity	67	19	19.82	0.632	1
GO:0008171	O-methyltransferase activity	14	4	4.14	0.632	1
GO:0017069	snRNA binding	14	4	4.14	0.632	1
GO:0030169	low-density lipoprotein particle binding	14	4	4.14	0.632	1
GO:0030170	pyridoxal phosphate binding	53	15	15.68	0.632	1
GO:0042056	chemoattractant activity	14	4	4.14	0.632	1
GO:0043394	proteoglycan binding	14	4	4.14	0.632	1
GO:0050664	oxidoreductase activity, acting on NAD(P)H, oxygen as acceptor	14	4	4.14	0.632	1
GO:0050750	low-density lipoprotein particle receptor binding	14	4	4.14	0.632	1
GO:0070279	vitamin B6 binding	53	15	15.68	0.632	1
GO:0048306	calcium-dependent protein binding	39	11	11.54	0.634	1
GO:0022892	substrate-specific transporter activity	897	261	265.31	0.641	1
GO:0048487	beta-tubulin binding	25	7	7.39	0.642	1
GO:0016667	oxidoreductase activity, acting on a sulfur group of donors	50	14	14.79	0.649	1
GO:0000033	alpha-1,3-mannosyltransferase activity	3	1	0.89	0.651	1
GO:0000318	NA	3	1	0.89	0.651	1
GO:0001030	RNA polymerase III type 1 promoter DNA binding	3	1	0.89	0.651	1
GO:0001031	RNA polymerase III type 2 promoter DNA binding	3	1	0.89	0.651	1
GO:0001032	RNA polymerase III type 3 promoter DNA binding	3	1	0.89	0.651	1
GO:0001602	pancreatic polypeptide receptor activity	3	1	0.89	0.651	1
GO:0001849	complement component C1q binding	3	1	0.89	0.651	1
GO:0003847	1-alkyl-2-acetylglycerophosphocholine esterase activity	3	1	0.89	0.651	1
GO:0003987	acetate-CoA ligase activity	3	1	0.89	0.651	1
GO:0004117	calmodulin-dependent cyclic-nucleotide phosphodiesterase activity	3	1	0.89	0.651	1
GO:0004165	dodecenoyl-CoA delta-isomerase activity	3	1	0.89	0.651	1
GO:0004307	ethanolaminephosphotransferase activity	3	1	0.89	0.651	1
GO:0004346	glucose-6-phosphatase activity	3	1	0.89	0.651	1
GO:0004351	glutamate decarboxylase activity	3	1	0.89	0.651	1
GO:0004430	1-phosphatidylinositol 4-kinase activity	3	1	0.89	0.651	1
GO:0004449	isocitrate dehydrogenase (NAD+) activity	3	1	0.89	0.651	1
GO:0004465	lipoprotein lipase activity	3	1	0.89	0.651	1
GO:0004477	methenyltetrahydrofolate cyclohydrolase activity	3	1	0.89	0.651	1
GO:0004514	nicotinate-nucleotide diphosphorylase (carboxylating) activity	3	1	0.89	0.651	1
GO:0004516	nicotinate phosphoribosyltransferase activity	3	1	0.89	0.651	1
GO:0004616	phosphogluconate dehydrogenase (decarboxylating) activity	3	1	0.89	0.651	1
GO:0004687	myosin light chain kinase activity	3	1	0.89	0.651	1
GO:0004705	JUN kinase activity	3	1	0.89	0.651	1
GO:0004711	ribosomal protein S6 kinase activity	3	1	0.89	0.651	1
GO:0004738	pyruvate dehydrogenase activity	3	1	0.89	0.651	1
GO:0004739	pyruvate dehydrogenase (acetyl-transferring) activity	3	1	0.89	0.651	1
GO:0004768	stearoyl-CoA 9-desaturase activity	3	1	0.89	0.651	1
GO:0004775	succinate-CoA ligase (ADP-forming) activity	3	1	0.89	0.651	1
GO:0004828	serine-tRNA ligase activity	3	1	0.89	0.651	1
GO:0004829	threonine-tRNA ligase activity	3	1	0.89	0.651	1
GO:0004833	tryptophan 2,3-dioxygenase activity	3	1	0.89	0.651	1
GO:0004875	complement receptor activity	3	1	0.89	0.651	1
GO:0004942	anaphylatoxin receptor activity	3	1	0.89	0.651	1
GO:0004949	cannabinoid receptor activity	3	1	0.89	0.651	1
GO:0004965	G-protein coupled GABA receptor activity	3	1	0.89	0.651	1
GO:0004999	vasoactive intestinal polypeptide receptor activity	3	1	0.89	0.651	1
GO:0005017	platelet-derived growth factor-activated receptor activity	3	1	0.89	0.651	1
GO:0005025	transforming growth factor beta receptor activity, type I	3	1	0.89	0.651	1
GO:0005176	ErbB-2 class receptor binding	3	1	0.89	0.651	1
GO:0005294	neutral L-amino acid secondary active transmembrane transporter activity	3	1	0.89	0.651	1
GO:0005329	dopamine transmembrane transporter activity	3	1	0.89	0.651	1
GO:0005381	iron ion transmembrane transporter activity	3	1	0.89	0.651	1
GO:0008097	5S rRNA binding	3	1	0.89	0.651	1
GO:0008192	RNA guanylyltransferase activity	3	1	0.89	0.651	1
GO:0008331	high voltage-gated calcium channel activity	3	1	0.89	0.651	1
GO:0008401	retinoic acid 4-hydroxylase activity	3	1	0.89	0.651	1
GO:0008426	protein kinase C inhibitor activity	3	1	0.89	0.651	1
GO:0008431	vitamin E binding	3	1	0.89	0.651	1
GO:0008474	palmitoyl-(protein) hydrolase activity	3	1	0.89	0.651	1
GO:0008475	procollagen-lysine 5-dioxygenase activity	3	1	0.89	0.651	1
GO:0008853	exodeoxyribonuclease III activity	3	1	0.89	0.651	1
GO:0008934	inositol monophosphate 1-phosphatase activity	3	1	0.89	0.651	1
GO:0008969	phosphohistidine phosphatase activity	3	1	0.89	0.651	1
GO:0008970	phosphatidylcholine 1-acylhydrolase activity	3	1	0.89	0.651	1
GO:0010997	anaphase-promoting complex binding	3	1	0.89	0.651	1
GO:0015018	galactosylgalactosylxylosylprotein 3-beta-glucuronosyltransferase activity	3	1	0.89	0.651	1
GO:0015065	uridine nucleotide receptor activity	3	1	0.89	0.651	1
GO:0015181	arginine transmembrane transporter activity	3	1	0.89	0.651	1
GO:0015183	L-aspartate transmembrane transporter activity	3	1	0.89	0.651	1
GO:0015194	L-serine transmembrane transporter activity	3	1	0.89	0.651	1
GO:0015215	nucleotide transmembrane transporter activity	3	1	0.89	0.651	1
GO:0015222	serotonin transmembrane transporter activity	3	1	0.89	0.651	1
GO:0015556	C4-dicarboxylate transmembrane transporter activity	3	1	0.89	0.651	1
GO:0015925	galactosidase activity	3	1	0.89	0.651	1
GO:0016212	kynurenine-oxoglutarate transaminase activity	3	1	0.89	0.651	1
GO:0016215	acyl-CoA desaturase activity	3	1	0.89	0.651	1
GO:0016309	1-phosphatidylinositol-5-phosphate 4-kinase activity	3	1	0.89	0.651	1
GO:0016619	NA	3	1	0.89	0.651	1
GO:0016623	oxidoreductase activity, acting on the aldehyde or oxo group of donors, oxygen as acceptor	3	1	0.89	0.651	1
GO:0016882	cyclo-ligase activity	3	1	0.89	0.651	1
GO:0016909	SAP kinase activity	3	1	0.89	0.651	1
GO:0016941	natriuretic peptide receptor activity	3	1	0.89	0.651	1
GO:0016972	thiol oxidase activity	3	1	0.89	0.651	1
GO:0019166	trans-2-enoyl-CoA reductase (NADPH) activity	3	1	0.89	0.651	1
GO:0019531	oxalate transmembrane transporter activity	3	1	0.89	0.651	1
GO:0019767	IgE receptor activity	3	1	0.89	0.651	1
GO:0022889	serine transmembrane transporter activity	3	1	0.89	0.651	1
GO:0030160	GKAP/Homer scaffold activity	3	1	0.89	0.651	1
GO:0030343	vitamin D3 25-hydroxylase activity	3	1	0.89	0.651	1
GO:0030899	calcium-dependent ATPase activity	3	1	0.89	0.651	1
GO:0030984	kininogen binding	3	1	0.89	0.651	1
GO:0031005	filamin binding	3	1	0.89	0.651	1
GO:0031404	chloride ion binding	3	1	0.89	0.651	1
GO:0031628	opioid receptor binding	3	1	0.89	0.651	1
GO:0031735	CCR10 chemokine receptor binding	3	1	0.89	0.651	1
GO:0031849	olfactory receptor binding	3	1	0.89	0.651	1
GO:0032137	guanine/thymine mispair binding	3	1	0.89	0.651	1
GO:0032557	pyrimidine ribonucleotide binding	3	1	0.89	0.651	1
GO:0032564	dATP binding	3	1	0.89	0.651	1
GO:0033300	dehydroascorbic acid transporter activity	3	1	0.89	0.651	1
GO:0034190	apolipoprotein receptor binding	3	1	0.89	0.651	1
GO:0034416	bisphosphoglycerate phosphatase activity	3	1	0.89	0.651	1
GO:0035005	1-phosphatidylinositol-4-phosphate 3-kinase activity	3	1	0.89	0.651	1
GO:0035529	NADH pyrophosphatase activity	3	1	0.89	0.651	1
GO:0036122	BMP binding	3	1	0.89	0.651	1
GO:0036137	kynurenine aminotransferase activity	3	1	0.89	0.651	1
GO:0038085	vascular endothelial growth factor binding	3	1	0.89	0.651	1
GO:0042799	histone methyltransferase activity (H4-K20 specific)	3	1	0.89	0.651	1
GO:0046404	ATP-dependent polydeoxyribonucleotide 5'-hydroxyl-kinase activity	3	1	0.89	0.651	1
GO:0046935	1-phosphatidylinositol-3-kinase regulator activity	3	1	0.89	0.651	1
GO:0046975	histone methyltransferase activity (H3-K36 specific)	3	1	0.89	0.651	1
GO:0046980	tapasin binding	3	1	0.89	0.651	1
GO:0047238	glucuronosyl-N-acetylgalactosaminyl-proteoglycan 4-beta-N-acetylgalactosaminyltransferase activity	3	1	0.89	0.651	1
GO:0048273	mitogen-activated protein kinase p38 binding	3	1	0.89	0.651	1
GO:0050220	prostaglandin-E synthase activity	3	1	0.89	0.651	1
GO:0050309	sugar-terminal-phosphatase activity	3	1	0.89	0.651	1
GO:0050510	N-acetylgalactosaminyl-proteoglycan 3-beta-glucuronosyltransferase activity	3	1	0.89	0.651	1
GO:0050544	arachidonic acid binding	3	1	0.89	0.651	1
GO:0050567	glutaminyl-tRNA synthase (glutamine-hydrolyzing) activity	3	1	0.89	0.651	1
GO:0050682	AF-2 domain binding	3	1	0.89	0.651	1
GO:0051733	polydeoxyribonucleotide kinase activity	3	1	0.89	0.651	1
GO:0051734	ATP-dependent polynucleotide kinase activity	3	1	0.89	0.651	1
GO:0052832	inositol monophosphate 3-phosphatase activity	3	1	0.89	0.651	1
GO:0052833	inositol monophosphate 4-phosphatase activity	3	1	0.89	0.651	1
GO:0052834	inositol monophosphate phosphatase activity	3	1	0.89	0.651	1
GO:0055056	D-glucose transmembrane transporter activity	3	1	0.89	0.651	1
GO:0070006	metalloaminopeptidase activity	3	1	0.89	0.651	1
GO:0070052	collagen V binding	3	1	0.89	0.651	1
GO:0070643	vitamin D 25-hydroxylase activity	3	1	0.89	0.651	1
GO:0070644	vitamin D response element binding	3	1	0.89	0.651	1
GO:0070699	type II activin receptor binding	3	1	0.89	0.651	1
GO:0071553	G-protein coupled pyrimidinergic nucleotide receptor activity	3	1	0.89	0.651	1
GO:0080084	5S rDNA binding	3	1	0.89	0.651	1
GO:0000146	microfilament motor activity	18	5	5.32	0.653	1
GO:0005086	ARF guanyl-nucleotide exchange factor activity	18	5	5.32	0.653	1
GO:0008656	cysteine-type endopeptidase activator activity involved in apoptotic process	18	5	5.32	0.653	1
GO:0015301	anion:anion antiporter activity	18	5	5.32	0.653	1
GO:0015491	cation:cation antiporter activity	18	5	5.32	0.653	1
GO:0015459	potassium channel regulator activity	29	8	8.58	0.661	1
GO:0019213	deacetylase activity	29	8	8.58	0.661	1
GO:0019829	cation-transporting ATPase activity	29	8	8.58	0.661	1
GO:0001848	complement binding	7	2	2.07	0.662	1
GO:0004383	guanylate cyclase activity	7	2	2.07	0.662	1
GO:0004415	hyalurononglucosaminidase activity	7	2	2.07	0.662	1
GO:0004445	inositol-polyphosphate 5-phosphatase activity	7	2	2.07	0.662	1
GO:0004529	exodeoxyribonuclease activity	7	2	2.07	0.662	1
GO:0004579	dolichyl-diphosphooligosaccharide-protein glycotransferase activity	7	2	2.07	0.662	1
GO:0005110	frizzled-2 binding	7	2	2.07	0.662	1
GO:0005114	type II transforming growth factor beta receptor binding	7	2	2.07	0.662	1
GO:0005165	neurotrophin receptor binding	7	2	2.07	0.662	1
GO:0008443	phosphofructokinase activity	7	2	2.07	0.662	1
GO:0008504	monoamine transmembrane transporter activity	7	2	2.07	0.662	1
GO:0008889	glycerophosphodiester phosphodiesterase activity	7	2	2.07	0.662	1
GO:0016018	cyclosporin A binding	7	2	2.07	0.662	1
GO:0016494	C-X-C chemokine receptor activity	7	2	2.07	0.662	1
GO:0016624	oxidoreductase activity, acting on the aldehyde or oxo group of donors, disulfide as acceptor	7	2	2.07	0.662	1
GO:0016895	exodeoxyribonuclease activity, producing 5'-phosphomonoesters	7	2	2.07	0.662	1
GO:0019798	procollagen-proline dioxygenase activity	7	2	2.07	0.662	1
GO:0019957	C-C chemokine binding	7	2	2.07	0.662	1
GO:0031492	nucleosomal DNA binding	7	2	2.07	0.662	1
GO:0031957	very long-chain fatty acid-CoA ligase activity	7	2	2.07	0.662	1
GO:0034235	GPI anchor binding	7	2	2.07	0.662	1
GO:0046920	alpha-(1->3)-fucosyltransferase activity	7	2	2.07	0.662	1
GO:0048156	tau protein binding	7	2	2.07	0.662	1
GO:0050811	GABA receptor binding	7	2	2.07	0.662	1
GO:0048029	monosaccharide binding	54	15	15.97	0.664	1
GO:0016788	hydrolase activity, acting on ester bonds	671	194	198.47	0.665	1
GO:0051287	NAD binding	47	13	13.9	0.667	1
GO:0015276	ligand-gated ion channel activity	128	36	37.86	0.673	1
GO:0022834	ligand-gated channel activity	128	36	37.86	0.673	1
GO:0003993	acid phosphatase activity	11	3	3.25	0.676	1
GO:0004385	guanylate kinase activity	11	3	3.25	0.676	1
GO:0004955	prostaglandin receptor activity	11	3	3.25	0.676	1
GO:0004993	serotonin receptor activity	11	3	3.25	0.676	1
GO:0016813	hydrolase activity, acting on carbon-nitrogen (but not peptide) bonds, in linear amidines	11	3	3.25	0.676	1
GO:0016854	racemase and epimerase activity	11	3	3.25	0.676	1
GO:0042301	phosphate ion binding	11	3	3.25	0.676	1
GO:0005272	sodium channel activity	33	9	9.76	0.677	1
GO:0043498	cell surface binding	51	14	15.08	0.681	1
GO:0008201	heparin binding	125	35	36.97	0.683	1
GO:0004198	calcium-dependent cysteine-type endopeptidase activity	15	4	4.44	0.691	1
GO:0015278	calcium-release channel activity	15	4	4.44	0.691	1
GO:0051184	cofactor transporter activity	15	4	4.44	0.691	1
GO:0001948	glycoprotein binding	55	15	16.27	0.694	1
GO:0022857	transmembrane transporter activity	849	245	251.12	0.695	1
GO:0004497	monooxygenase activity	87	24	25.73	0.696	1
GO:0046966	thyroid hormone receptor binding	30	8	8.87	0.702	1
GO:0005244	voltage-gated ion channel activity	161	45	47.62	0.703	1
GO:0022832	voltage-gated channel activity	161	45	47.62	0.703	1
GO:0000062	fatty-acyl-CoA binding	19	5	5.62	0.704	1
GO:0004004	ATP-dependent RNA helicase activity	19	5	5.62	0.704	1
GO:0015026	coreceptor activity	19	5	5.62	0.704	1
GO:0016616	oxidoreductase activity, acting on the CH-OH group of donors, NAD or NADP as acceptor	112	31	33.13	0.704	1
GO:0016878	acid-thiol ligase activity	19	5	5.62	0.704	1
GO:0016614	oxidoreductase activity, acting on CH-OH group of donors	123	34	36.38	0.713	1
GO:0032813	tumor necrosis factor receptor superfamily binding	34	9	10.06	0.715	1
GO:0004181	metallocarboxypeptidase activity	23	6	6.8	0.717	1
GO:0015298	solute:cation antiporter activity	23	6	6.8	0.717	1
GO:0031490	chromatin DNA binding	23	6	6.8	0.717	1
GO:0050662	coenzyme binding	176	49	52.06	0.72	1
GO:0015297	antiporter activity	56	15	16.56	0.723	1
GO:0005215	transporter activity	1086	313	321.22	0.726	1
GO:0003887	DNA-directed DNA polymerase activity	27	7	7.99	0.728	1
GO:0016229	steroid dehydrogenase activity	27	7	7.99	0.728	1
GO:0031406	carboxylic acid binding	145	40	42.89	0.73	1
GO:0003824	catalytic activity	4931	1443	1458.49	0.735	1
GO:0001671	ATPase activator activity	8	2	2.37	0.736	1
GO:0001972	retinoic acid binding	8	2	2.37	0.736	1
GO:0003857	3-hydroxyacyl-CoA dehydrogenase activity	8	2	2.37	0.736	1
GO:0004576	oligosaccharyl transferase activity	8	2	2.37	0.736	1
GO:0004983	neuropeptide Y receptor activity	8	2	2.37	0.736	1
GO:0004985	opioid receptor activity	8	2	2.37	0.736	1
GO:0005005	transmembrane-ephrin receptor activity	8	2	2.37	0.736	1
GO:0005522	profilin binding	8	2	2.37	0.736	1
GO:0019992	diacylglycerol binding	8	2	2.37	0.736	1
GO:0030371	translation repressor activity	8	2	2.37	0.736	1
GO:0032395	MHC class II receptor activity	8	2	2.37	0.736	1
GO:0043522	leucine zipper domain binding	8	2	2.37	0.736	1
GO:0048256	flap endonuclease activity	8	2	2.37	0.736	1
GO:0051400	BH domain binding	8	2	2.37	0.736	1
GO:0051920	peroxiredoxin activity	8	2	2.37	0.736	1
GO:0070628	proteasome binding	8	2	2.37	0.736	1
GO:0000155	phosphorelay sensor kinase activity	12	3	3.55	0.737	1
GO:0004953	icosanoid receptor activity	12	3	3.55	0.737	1
GO:0004954	prostanoid receptor activity	12	3	3.55	0.737	1
GO:0005031	tumor necrosis factor-activated receptor activity	12	3	3.55	0.737	1
GO:0005355	glucose transmembrane transporter activity	12	3	3.55	0.737	1
GO:0010485	H4 histone acetyltransferase activity	12	3	3.55	0.737	1
GO:0016493	C-C chemokine receptor activity	12	3	3.55	0.737	1
GO:0016779	nucleotidyltransferase activity	103	28	30.47	0.737	1
GO:0070403	NAD+ binding	12	3	3.55	0.737	1
GO:0071889	14-3-3 protein binding	12	3	3.55	0.737	1
GO:0004003	ATP-dependent DNA helicase activity	31	8	9.17	0.739	1
GO:0005245	voltage-gated calcium channel activity	31	8	9.17	0.739	1
GO:0034061	DNA polymerase activity	31	8	9.17	0.739	1
GO:0005003	ephrin receptor activity	16	4	4.73	0.743	1
GO:0015299	solute:proton antiporter activity	16	4	4.73	0.743	1
GO:0015175	neutral amino acid transmembrane transporter activity	20	5	5.92	0.75	1
GO:0005539	glycosaminoglycan binding	164	45	48.51	0.753	1
GO:0000064	L-ornithine transmembrane transporter activity	4	1	1.18	0.754	1
GO:0000104	succinate dehydrogenase activity	4	1	1.18	0.754	1
GO:0001016	RNA polymerase III regulatory region DNA binding	4	1	1.18	0.754	1
GO:0001875	lipopolysaccharide receptor activity	4	1	1.18	0.754	1
GO:0003720	telomerase activity	4	1	1.18	0.754	1
GO:0003831	beta-N-acetylglucosaminylglycopeptide beta-1,4-galactosyltransferase activity	4	1	1.18	0.754	1
GO:0003886	DNA (cytosine-5-)-methyltransferase activity	4	1	1.18	0.754	1
GO:0003945	N-acetyllactosamine synthase activity	4	1	1.18	0.754	1
GO:0003964	RNA-directed DNA polymerase activity	4	1	1.18	0.754	1
GO:0004024	alcohol dehydrogenase activity, zinc-dependent	4	1	1.18	0.754	1
GO:0004305	ethanolamine kinase activity	4	1	1.18	0.754	1
GO:0004311	farnesyltranstransferase activity	4	1	1.18	0.754	1
GO:0004322	ferroxidase activity	4	1	1.18	0.754	1
GO:0004427	inorganic diphosphatase activity	4	1	1.18	0.754	1
GO:0004470	malic enzyme activity	4	1	1.18	0.754	1
GO:0004488	methylenetetrahydrofolate dehydrogenase (NADP+) activity	4	1	1.18	0.754	1
GO:0004596	peptide alpha-N-acetyltransferase activity	4	1	1.18	0.754	1
GO:0004645	phosphorylase activity	4	1	1.18	0.754	1
GO:0004706	JUN kinase kinase kinase activity	4	1	1.18	0.754	1
GO:0004720	protein-lysine 6-oxidase activity	4	1	1.18	0.754	1
GO:0004749	ribose phosphate diphosphokinase activity	4	1	1.18	0.754	1
GO:0004791	thioredoxin-disulfide reductase activity	4	1	1.18	0.754	1
GO:0004849	uridine kinase activity	4	1	1.18	0.754	1
GO:0004958	prostaglandin F receptor activity	4	1	1.18	0.754	1
GO:0004977	melanocortin receptor activity	4	1	1.18	0.754	1
GO:0004994	somatostatin receptor activity	4	1	1.18	0.754	1
GO:0005047	signal recognition particle binding	4	1	1.18	0.754	1
GO:0005087	Ran guanyl-nucleotide exchange factor activity	4	1	1.18	0.754	1
GO:0005131	growth hormone receptor binding	4	1	1.18	0.754	1
GO:0005315	inorganic phosphate transmembrane transporter activity	4	1	1.18	0.754	1
GO:0005332	gamma-aminobutyric acid:sodium symporter activity	4	1	1.18	0.754	1
GO:0005432	calcium:sodium antiporter activity	4	1	1.18	0.754	1
GO:0008073	ornithine decarboxylase inhibitor activity	4	1	1.18	0.754	1
GO:0008190	eukaryotic initiation factor 4E binding	4	1	1.18	0.754	1
GO:0008379	thioredoxin peroxidase activity	4	1	1.18	0.754	1
GO:0008467	[heparan sulfate]-glucosamine 3-sulfotransferase 1 activity	4	1	1.18	0.754	1
GO:0008508	bile acid:sodium symporter activity	4	1	1.18	0.754	1
GO:0008526	phosphatidylinositol transporter activity	4	1	1.18	0.754	1
GO:0008574	plus-end-directed microtubule motor activity	4	1	1.18	0.754	1
GO:0015193	L-proline transmembrane transporter activity	4	1	1.18	0.754	1
GO:0015467	G-protein activated inward rectifier potassium channel activity	4	1	1.18	0.754	1
GO:0016361	activin receptor activity, type I	4	1	1.18	0.754	1
GO:0016531	copper chaperone activity	4	1	1.18	0.754	1
GO:0016724	oxidoreductase activity, oxidizing metal ions, oxygen as acceptor	4	1	1.18	0.754	1
GO:0016833	oxo-acid-lyase activity	4	1	1.18	0.754	1
GO:0016838	carbon-oxygen lyase activity, acting on phosphates	4	1	1.18	0.754	1
GO:0016933	extracellular-glycine-gated ion channel activity	4	1	1.18	0.754	1
GO:0016934	extracellular-glycine-gated chloride channel activity	4	1	1.18	0.754	1
GO:0017089	glycolipid transporter activity	4	1	1.18	0.754	1
GO:0017112	Rab guanyl-nucleotide exchange factor activity	4	1	1.18	0.754	1
GO:0017128	phospholipid scramblase activity	4	1	1.18	0.754	1
GO:0017150	tRNA dihydrouridine synthase activity	4	1	1.18	0.754	1
GO:0019136	deoxynucleoside kinase activity	4	1	1.18	0.754	1
GO:0019204	nucleotide phosphatase activity	4	1	1.18	0.754	1
GO:0022821	potassium ion antiporter activity	4	1	1.18	0.754	1
GO:0030284	estrogen receptor activity	4	1	1.18	0.754	1
GO:0031685	adenosine receptor binding	4	1	1.18	0.754	1
GO:0032549	ribonucleoside binding	4	1	1.18	0.754	1
GO:0032554	purine deoxyribonucleotide binding	4	1	1.18	0.754	1
GO:0032558	adenyl deoxyribonucleotide binding	4	1	1.18	0.754	1
GO:0033265	choline binding	4	1	1.18	0.754	1
GO:0033695	oxidoreductase activity, acting on CH or CH2 groups, quinone or similar compound as acceptor	4	1	1.18	0.754	1
GO:0034056	estrogen response element binding	4	1	1.18	0.754	1
GO:0034594	phosphatidylinositol trisphosphate phosphatase activity	4	1	1.18	0.754	1
GO:0034875	caffeine oxidase activity	4	1	1.18	0.754	1
GO:0035033	histone deacetylase regulator activity	4	1	1.18	0.754	1
GO:0035197	siRNA binding	4	1	1.18	0.754	1
GO:0035252	UDP-xylosyltransferase activity	4	1	1.18	0.754	1
GO:0042285	xylosyltransferase activity	4	1	1.18	0.754	1
GO:0042577	lipid phosphatase activity	4	1	1.18	0.754	1
GO:0042609	CD4 receptor binding	4	1	1.18	0.754	1
GO:0043515	kinetochore binding	4	1	1.18	0.754	1
GO:0045159	myosin II binding	4	1	1.18	0.754	1
GO:0045322	unmethylated CpG binding	4	1	1.18	0.754	1
GO:0045569	TRAIL binding	4	1	1.18	0.754	1
GO:0046923	ER retention sequence binding	4	1	1.18	0.754	1
GO:0046977	TAP binding	4	1	1.18	0.754	1
GO:0046978	TAP1 binding	4	1	1.18	0.754	1
GO:0046979	TAP2 binding	4	1	1.18	0.754	1
GO:0047184	1-acylglycerophosphocholine O-acyltransferase activity	4	1	1.18	0.754	1
GO:0050051	leukotriene-B4 20-monooxygenase activity	4	1	1.18	0.754	1
GO:0050501	hyaluronan synthase activity	4	1	1.18	0.754	1
GO:0050542	icosanoid binding	4	1	1.18	0.754	1
GO:0050543	icosatetraenoic acid binding	4	1	1.18	0.754	1
GO:0050897	cobalt ion binding	4	1	1.18	0.754	1
GO:0051185	coenzyme transporter activity	4	1	1.18	0.754	1
GO:0051425	PTB domain binding	4	1	1.18	0.754	1
GO:0051731	polynucleotide 5'-hydroxyl-kinase activity	4	1	1.18	0.754	1
GO:0052658	inositol-1,4,5-trisphosphate 5-phosphatase activity	4	1	1.18	0.754	1
GO:0055106	ubiquitin-protein transferase regulator activity	4	1	1.18	0.754	1
GO:0070053	thrombospondin receptor activity	4	1	1.18	0.754	1
GO:0070097	delta-catenin binding	4	1	1.18	0.754	1
GO:0070324	thyroid hormone binding	4	1	1.18	0.754	1
GO:0070326	very-low-density lipoprotein particle receptor binding	4	1	1.18	0.754	1
GO:0070815	peptidyl-lysine 5-dioxygenase activity	4	1	1.18	0.754	1
GO:0071723	lipopeptide binding	4	1	1.18	0.754	1
GO:0004984	olfactory receptor activity	24	6	7.1	0.758	1
GO:0008237	metallopeptidase activity	168	46	49.69	0.76	1
GO:0003755	peptidyl-prolyl cis-trans isomerase activity	32	8	9.46	0.773	1
GO:0003823	antigen binding	32	8	9.46	0.773	1
GO:0016504	peptidase activator activity	32	8	9.46	0.773	1
GO:0019212	phosphatase inhibitor activity	32	8	9.46	0.773	1
GO:0016811	hydrolase activity, acting on carbon-nitrogen (but not peptide) bonds, in linear amides	47	12	13.9	0.776	1
GO:0016597	amino acid binding	80	21	23.66	0.779	1
GO:0003678	DNA helicase activity	40	10	11.83	0.788	1
GO:0004673	protein histidine kinase activity	13	3	3.85	0.788	1
GO:0005527	macrolide binding	13	3	3.85	0.788	1
GO:0005528	FK506 binding	13	3	3.85	0.788	1
GO:0008320	protein transmembrane transporter activity	17	4	5.03	0.788	1
GO:0008395	steroid hydroxylase activity	17	4	5.03	0.788	1
GO:0015101	organic cation transmembrane transporter activity	13	3	3.85	0.788	1
GO:0016805	dipeptidase activity	13	3	3.85	0.788	1
GO:0022884	macromolecule transmembrane transporter activity	17	4	5.03	0.788	1
GO:0030159	receptor signaling complex scaffold activity	17	4	5.03	0.788	1
GO:0030506	ankyrin binding	17	4	5.03	0.788	1
GO:0030547	receptor inhibitor activity	13	3	3.85	0.788	1
GO:0031432	titin binding	13	3	3.85	0.788	1
GO:0042605	peptide antigen binding	13	3	3.85	0.788	1
GO:0048019	receptor antagonist activity	13	3	3.85	0.788	1
GO:0070577	lysine-acetylated histone binding	13	3	3.85	0.788	1
GO:0071813	lipoprotein particle binding	21	5	6.21	0.79	1
GO:0071814	protein-lipid complex binding	21	5	6.21	0.79	1
GO:0005253	anion channel activity	77	20	22.77	0.792	1
GO:0008026	ATP-dependent helicase activity	106	28	31.35	0.793	1
GO:0070035	purine NTP-dependent helicase activity	106	28	31.35	0.793	1
GO:0009055	electron carrier activity	149	40	44.07	0.794	1
GO:0016866	intramolecular transferase activity	25	6	7.39	0.794	1
GO:0005391	sodium:potassium-exchanging ATPase activity	9	2	2.66	0.796	1
GO:0008239	dipeptidyl-peptidase activity	9	2	2.66	0.796	1
GO:0008430	selenium binding	9	2	2.66	0.796	1
GO:0015245	fatty acid transporter activity	9	2	2.66	0.796	1
GO:0015665	alcohol transmembrane transporter activity	9	2	2.66	0.796	1
GO:0017049	GTP-Rho binding	9	2	2.66	0.796	1
GO:0031690	adrenergic receptor binding	9	2	2.66	0.796	1
GO:0043995	histone acetyltransferase activity (H4-K5 specific)	9	2	2.66	0.796	1
GO:0043996	histone acetyltransferase activity (H4-K8 specific)	9	2	2.66	0.796	1
GO:0046972	histone acetyltransferase activity (H4-K16 specific)	9	2	2.66	0.796	1
GO:0005230	extracellular ligand-gated ion channel activity	70	18	20.7	0.798	1
GO:0000049	tRNA binding	29	7	8.58	0.799	1
GO:0001871	pattern binding	185	50	54.72	0.801	1
GO:0030247	polysaccharide binding	185	50	54.72	0.801	1
GO:0002020	protease binding	48	12	14.2	0.802	1
GO:0016859	cis-trans isomerase activity	33	8	9.76	0.804	1
GO:0008238	exopeptidase activity	96	25	28.39	0.808	1
GO:0005267	potassium channel activity	100	26	29.58	0.814	1
GO:0042277	peptide binding	122	32	36.09	0.819	1
GO:0004869	cysteine-type endopeptidase inhibitor activity	45	11	13.31	0.82	1
GO:0048037	cofactor binding	247	67	73.06	0.822	1
GO:0042165	neurotransmitter binding	22	5	6.51	0.825	1
GO:0001614	purinergic nucleotide receptor activity	26	6	7.69	0.826	1
GO:0005540	hyaluronic acid binding	18	4	5.32	0.826	1
GO:0016502	nucleotide receptor activity	26	6	7.69	0.826	1
GO:0051539	4 iron, 4 sulfur cluster binding	26	6	7.69	0.826	1
GO:0070888	E-box binding	26	6	7.69	0.826	1
GO:0000099	sulfur amino acid transmembrane transporter activity	5	1	1.48	0.827	1
GO:0000182	rDNA binding	5	1	1.48	0.827	1
GO:0000828	inositol hexakisphosphate kinase activity	5	1	1.48	0.827	1
GO:0000832	inositol hexakisphosphate 5-kinase activity	5	1	1.48	0.827	1
GO:0001517	N-acetylglucosamine 6-O-sulfotransferase activity	5	1	1.48	0.827	1
GO:0003854	3-beta-hydroxy-delta5-steroid dehydrogenase activity	5	1	1.48	0.827	1
GO:0003923	GPI-anchor transamidase activity	5	1	1.48	0.827	1
GO:0004300	enoyl-CoA hydratase activity	5	1	1.48	0.827	1
GO:0004366	glycerol-3-phosphate O-acyltransferase activity	5	1	1.48	0.827	1
GO:0004396	hexokinase activity	5	1	1.48	0.827	1
GO:0004499	N,N-dimethylaniline monooxygenase activity	5	1	1.48	0.827	1
GO:0004523	RNA-DNA hybrid ribonuclease activity	5	1	1.48	0.827	1
GO:0004551	nucleotide diphosphatase activity	5	1	1.48	0.827	1
GO:0004904	interferon receptor activity	5	1	1.48	0.827	1
GO:0004952	dopamine neurotransmitter receptor activity	5	1	1.48	0.827	1
GO:0004957	prostaglandin E receptor activity	5	1	1.48	0.827	1
GO:0005007	fibroblast growth factor-activated receptor activity	5	1	1.48	0.827	1
GO:0005111	type 2 fibroblast growth factor receptor binding	5	1	1.48	0.827	1
GO:0005132	type I interferon receptor binding	5	1	1.48	0.827	1
GO:0005143	interleukin-12 receptor binding	5	1	1.48	0.827	1
GO:0005219	ryanodine-sensitive calcium-release channel activity	5	1	1.48	0.827	1
GO:0008131	primary amine oxidase activity	5	1	1.48	0.827	1
GO:0008967	phosphoglycolate phosphatase activity	5	1	1.48	0.827	1
GO:0009008	DNA-methyltransferase activity	5	1	1.48	0.827	1
GO:0009374	biotin binding	5	1	1.48	0.827	1
GO:0015038	glutathione disulfide oxidoreductase activity	5	1	1.48	0.827	1
GO:0015166	polyol transmembrane transporter activity	5	1	1.48	0.827	1
GO:0015184	L-cystine transmembrane transporter activity	5	1	1.48	0.827	1
GO:0015185	gamma-aminobutyric acid transmembrane transporter activity	5	1	1.48	0.827	1
GO:0015347	sodium-independent organic anion transmembrane transporter activity	5	1	1.48	0.827	1
GO:0016004	phospholipase activator activity	5	1	1.48	0.827	1
GO:0016015	morphogen activity	5	1	1.48	0.827	1
GO:0016413	O-acetyltransferase activity	5	1	1.48	0.827	1
GO:0016714	oxidoreductase activity, acting on paired donors, with incorporation or reduction of molecular oxygen, reduced pteridine as one donor, and incorporation of one atom of oxygen	5	1	1.48	0.827	1
GO:0016778	diphosphotransferase activity	5	1	1.48	0.827	1
GO:0017176	phosphatidylinositol N-acetylglucosaminyltransferase activity	5	1	1.48	0.827	1
GO:0019763	immunoglobulin receptor activity	5	1	1.48	0.827	1
GO:0019863	IgE binding	5	1	1.48	0.827	1
GO:0022824	transmitter-gated ion channel activity	5	1	1.48	0.827	1
GO:0022835	transmitter-gated channel activity	5	1	1.48	0.827	1
GO:0030292	protein tyrosine kinase inhibitor activity	5	1	1.48	0.827	1
GO:0030306	ADP-ribosylation factor binding	5	1	1.48	0.827	1
GO:0030911	TPR domain binding	5	1	1.48	0.827	1
GO:0031013	troponin I binding	5	1	1.48	0.827	1
GO:0031730	CCR5 chemokine receptor binding	5	1	1.48	0.827	1
GO:0032405	MutLalpha complex binding	5	1	1.48	0.827	1
GO:0032552	deoxyribonucleotide binding	5	1	1.48	0.827	1
GO:0034212	peptide N-acetyltransferase activity	5	1	1.48	0.827	1
GO:0035184	histone threonine kinase activity	5	1	1.48	0.827	1
GO:0042979	ornithine decarboxylase regulator activity	5	1	1.48	0.827	1
[truncated: 1,733 more rows]

## Sheet: Cellular Component
GO.ID	Term	Annotated	Significant	Expected	classicFisher	BH.pVal
GO:0005622	intracellular	11345	3491	3337.39	2.8e-11	3.58e-08
GO:0005634	nucleus	5415	1759	1592.95	3.4e-10	1.63e-07
GO:0044424	intracellular part	11054	3399	3251.79	5.2e-10	1.63e-07
GO:0044464	cell part	12849	3894	3779.83	5.9e-10	1.63e-07
GO:0005623	cell	12850	3894	3780.12	6.4e-10	1.63e-07
GO:0043231	intracellular membrane-bounded organelle	8665	2697	2549.01	3.4e-08	6.93e-06
GO:0043227	membrane-bounded organelle	8674	2699	2551.66	3.8e-08	6.93e-06
GO:0043229	intracellular organelle	9583	2953	2819.06	2.3e-07	3.67e-05
GO:0043226	organelle	9594	2955	2822.3	2.9e-07	4.11e-05
GO:0000139	Golgi membrane	494	195	145.32	7.4e-07	9.45e-05
GO:0043005	neuron projection	531	204	156.21	3.7e-06	0.00043
GO:0005794	Golgi apparatus	1058	372	311.24	1.6e-05	0.0017
GO:0043197	dendritic spine	132	61	38.83	3.1e-05	0.00263
GO:0044309	neuron spine	132	61	38.83	3.1e-05	0.00263
GO:0012505	endomembrane system	1610	544	473.62	3.1e-05	0.00263
GO:0042995	cell projection	1053	368	309.76	3.3e-05	0.00263
GO:0044431	Golgi apparatus part	572	209	168.27	0.00011	0.00826
GO:0030425	dendrite	299	117	87.96	0.00018	0.0128
GO:0030054	cell junction	682	243	200.63	0.0002	0.0134
GO:0045121	membrane raft	170	72	50.01	0.00021	0.0134
GO:0030175	filopodium	45	25	13.24	0.00022	0.0134
GO:0014069	postsynaptic density	97	45	28.53	0.00029	0.0161
GO:0044327	dendritic spine head	97	45	28.53	0.00029	0.0161
GO:0005815	microtubule organizing center	450	166	132.38	0.00032	0.017
GO:0031252	cell leading edge	231	92	67.95	0.00042	0.0215
GO:0005813	centrosome	350	132	102.96	0.00045	0.0221
GO:0005737	cytoplasm	8301	2533	2441.93	0.00051	0.0241
GO:0016327	apicolateral plasma membrane	109	48	32.06	0.00081	0.0358
GO:0005923	tight junction	90	41	26.48	0.00084	0.0358
GO:0070160	occluding junction	90	41	26.48	0.00084	0.0358
GO:0005768	endosome	508	182	149.44	0.00089	0.0367
GO:0005769	early endosome	178	72	52.36	0.00101	0.0403
GO:0045202	synapse	429	155	126.2	0.00138	0.0534
GO:0030133	transport vesicle	121	51	35.59	0.00185	0.0695
GO:0005802	trans-Golgi network	85	38	25	0.00194	0.0708
GO:0044451	nucleoplasm part	765	261	225.04	0.00215	0.0763
GO:0043296	apical junction complex	105	45	30.89	0.00225	0.0777
GO:0005911	cell-cell junction	266	100	78.25	0.00233	0.0783
GO:0044448	cell cortex part	81	36	23.83	0.00285	0.0933
GO:0031519	PcG protein complex	37	19	10.88	0.00411	0.131
GO:0031090	organelle membrane	2159	687	635.12	0.00451	0.14
GO:0044463	cell projection part	553	190	162.68	0.00585	0.178
GO:0097060	synaptic membrane	189	72	55.6	0.00613	0.182
GO:0031313	extrinsic to endosome membrane	4	4	1.18	0.00748	0.212
GO:0045254	pyruvate dehydrogenase complex	4	4	1.18	0.00748	0.212
GO:0008287	protein serine/threonine phosphatase com...	44	21	12.94	0.00778	0.216
GO:0044456	synapse part	323	115	95.02	0.00887	0.241
GO:0005938	cell cortex	171	65	50.3	0.00936	0.245
GO:0035098	ESC/E(Z) complex	10	7	2.94	0.0094	0.245
GO:0016020	membrane	6622	2013	1948.01	0.00979	0.249
GO:0030424	axon	241	88	70.9	0.00994	0.249
GO:0005901	caveola	56	25	16.47	0.011	0.271
GO:0031901	early endosome membrane	73	31	21.47	0.0118	0.284
GO:0044440	endosomal part	290	103	85.31	0.0137	0.323
GO:0030863	cortical cytoskeleton	49	22	14.41	0.0153	0.355
GO:0030120	vesicle coat	41	19	12.06	0.016	0.356
GO:0031463	Cul3-RING ubiquitin ligase complex	13	8	3.82	0.0161	0.356
GO:0016585	chromatin remodeling complex	124	48	36.48	0.0162	0.356
GO:0032580	Golgi cisterna membrane	69	29	20.3	0.017	0.368
GO:0017053	transcriptional repressor complex	55	24	16.18	0.0173	0.368
GO:0072686	mitotic spindle	11	7	3.24	0.0193	0.404
GO:0030864	cortical actin cytoskeleton	31	15	9.12	0.0199	0.409
GO:0010008	endosome membrane	282	99	82.96	0.0214	0.417
GO:0000932	cytoplasmic mRNA processing body	34	16	10	0.0222	0.417
GO:0031985	Golgi cisterna	79	32	23.24	0.0226	0.417
GO:0000118	histone deacetylase complex	45	20	13.24	0.0229	0.417
GO:0030127	COPII vesicle coat	9	6	2.65	0.0229	0.417
GO:0034045	pre-autophagosomal structure membrane	9	6	2.65	0.0229	0.417
GO:0031984	organelle subcompartment	82	33	24.12	0.0231	0.417
GO:0005654	nucleoplasm	1395	443	410.37	0.0242	0.417
GO:0044291	cell-cell contact zone	29	14	8.53	0.0247	0.417
GO:0005795	Golgi stack	109	42	32.06	0.0253	0.417
GO:0001726	ruffle	112	43	32.95	0.0254	0.417
GO:0000164	protein phosphatase type 1 complex	3	3	0.88	0.0254	0.417
GO:0016942	insulin-like growth factor binding prote...	3	3	0.88	0.0254	0.417
GO:0043293	apoptosome	3	3	0.88	0.0254	0.417
GO:0046696	lipopolysaccharide receptor complex	3	3	0.88	0.0254	0.417
GO:0070161	anchoring junction	200	72	58.83	0.0255	0.417
GO:0035371	microtubule plus end	7	5	2.06	0.0264	0.427
GO:0030496	midbody	80	32	23.53	0.0273	0.429
GO:0016234	inclusion body	32	15	9.41	0.0274	0.429
GO:0005783	endoplasmic reticulum	1129	361	332.12	0.0276	0.429
GO:0010494	cytoplasmic stress granule	19	10	5.59	0.0284	0.435
GO:0043220	Schmidt-Lanterman incisure	5	4	1.47	0.0286	0.435
GO:0000151	ubiquitin ligase complex	143	53	42.07	0.029	0.436
GO:0032154	cleavage furrow	35	16	10.3	0.0299	0.442
GO:0005912	adherens junction	183	66	53.83	0.0301	0.442
GO:0014704	intercalated disc	27	13	7.94	0.0307	0.445
GO:0044450	microtubule organizing center part	81	32	23.83	0.0328	0.469
GO:0016607	nuclear speck	144	53	42.36	0.0331	0.469
GO:0005770	late endosome	138	51	40.6	0.0335	0.469
GO:0035097	histone methyltransferase complex	58	24	17.06	0.0343	0.477
GO:0043205	fibril	12	7	3.53	0.0347	0.477
GO:0045211	postsynaptic membrane	163	59	47.95	0.0359	0.483
GO:0042734	presynaptic membrane	44	19	12.94	0.036	0.483
GO:0042175	nuclear outer membrane-endoplasmic retic...	721	234	212.1	0.0373	0.497
GO:0005884	actin filament	50	21	14.71	0.0389	0.512
GO:0005925	focal adhesion	118	44	34.71	0.0395	0.513
GO:0030027	lamellipodium	109	41	32.06	0.0398	0.513
GO:0031988	membrane-bounded vesicle	791	255	232.69	0.041	0.523
GO:0005952	cAMP-dependent protein kinase complex	10	6	2.94	0.0432	0.546
GO:0030018	Z disc	68	27	20	0.0443	0.554
GO:0005829	cytosol	2156	668	634.24	0.045	0.558
GO:0016023	cytoplasmic membrane-bounded vesicle	774	249	227.69	0.0467	0.571
GO:0043234	protein complex	2945	904	866.34	0.047	0.571
GO:0005789	endoplasmic reticulum membrane	706	228	207.69	0.0477	0.574
GO:0042641	actomyosin	51	21	15	0.0483	0.577
GO:0030055	cell-substrate junction	129	47	37.95	0.0505	0.589
GO:0005793	endoplasmic reticulum-Golgi intermediate...	60	24	17.65	0.0512	0.589
GO:0034708	methyltransferase complex	60	24	17.65	0.0512	0.589
GO:0005801	cis-Golgi network	26	12	7.65	0.0524	0.589
GO:0043209	myelin sheath	26	12	7.65	0.0524	0.589
GO:0019898	extrinsic to membrane	111	41	32.65	0.0526	0.589
GO:0031410	cytoplasmic vesicle	832	266	244.75	0.0529	0.589
GO:0000123	histone acetyltransferase complex	72	28	21.18	0.0533	0.589
GO:0043218	compact myelin	8	5	2.35	0.0535	0.589
GO:0031982	vesicle	866	276	254.75	0.0562	0.613
GO:0016323	basolateral plasma membrane	268	91	78.84	0.0587	0.623
GO:0005881	cytoplasmic microtubule	32	14	9.41	0.0598	0.623
GO:0044304	main axon	32	14	9.41	0.0598	0.623
GO:0030315	T-tubule	21	10	6.18	0.0598	0.623
GO:0032589	neuron projection membrane	21	10	6.18	0.0598	0.623
GO:0016604	nuclear body	262	89	77.07	0.0604	0.623
GO:0044444	cytoplasmic part	6123	1844	1801.22	0.0611	0.623
GO:0032153	cell division site	38	16	11.18	0.0649	0.623
GO:0032155	cell division site part	38	16	11.18	0.0649	0.623
GO:0030140	trans-Golgi network transport vesicle	24	11	7.06	0.0653	0.623
GO:0000796	condensin complex	6	4	1.77	0.0659	0.623
GO:0002178	palmitoyltransferase complex	6	4	1.77	0.0659	0.623
GO:0005587	collagen type IV	6	4	1.77	0.0659	0.623
GO:0016589	NURF complex	6	4	1.77	0.0659	0.623
GO:0017059	serine C-palmitoyltransferase complex	6	4	1.77	0.0659	0.623
GO:0031010	ISWI complex	6	4	1.77	0.0659	0.623
GO:0031211	endoplasmic reticulum palmitoyltransfera...	6	4	1.77	0.0659	0.623
GO:0036064	cilium basal body	6	4	1.77	0.0659	0.623
GO:0002102	podosome	11	6	3.24	0.0717	0.639
GO:0005845	mRNA cap binding complex	11	6	3.24	0.0717	0.639
GO:0031105	septin complex	11	6	3.24	0.0717	0.639
GO:0032156	septin cytoskeleton	11	6	3.24	0.0717	0.639
GO:0034518	RNA cap binding complex	11	6	3.24	0.0717	0.639
GO:0030117	membrane coat	68	26	20	0.0737	0.639
GO:0048475	coated membrane	68	26	20	0.0737	0.639
GO:0015629	actin cytoskeleton	335	111	98.55	0.0747	0.639
GO:0005924	cell-substrate adherens junction	123	44	36.18	0.0748	0.639
GO:0016010	dystrophin-associated glycoprotein compl...	19	9	5.59	0.0751	0.639
GO:0015630	microtubule cytoskeleton	807	256	237.4	0.0759	0.639
GO:0012506	vesicle membrane	323	107	95.02	0.0793	0.639
GO:0005827	polar microtubule	4	3	1.18	0.0793	0.639
GO:0030891	VCB complex	4	3	1.18	0.0793	0.639
GO:0031465	Cul4B-RING ubiquitin ligase complex	4	3	1.18	0.0793	0.639
GO:0036021	endolysosome lumen	4	3	1.18	0.0793	0.639
GO:0042584	chromaffin granule membrane	4	3	1.18	0.0793	0.639
GO:0060187	cell pole	4	3	1.18	0.0793	0.639
GO:0071141	SMAD protein complex	4	3	1.18	0.0793	0.639
GO:0072487	MSL complex	4	3	1.18	0.0793	0.639
GO:0030659	cytoplasmic vesicle membrane	311	103	91.49	0.0841	0.639
GO:0031256	leading edge membrane	84	31	24.71	0.0842	0.639
GO:0005814	centriole	57	22	16.77	0.0863	0.639
GO:0035770	ribonucleoprotein granule	63	24	18.53	0.0865	0.639
GO:0000308	cytoplasmic cyclin-dependent protein kin...	2	2	0.59	0.0865	0.639
GO:0005968	Rab-protein geranylgeranyltransferase co...	2	2	0.59	0.0865	0.639
GO:0008623	chromatin accessibility complex	2	2	0.59	0.0865	0.639
GO:0030014	CCR4-NOT complex	2	2	0.59	0.0865	0.639
GO:0030289	protein phosphatase 4 complex	2	2	0.59	0.0865	0.639
GO:0030478	actin cap	2	2	0.59	0.0865	0.639
GO:0030981	cortical microtubule cytoskeleton	2	2	0.59	0.0865	0.639
GO:0031372	UBC13-MMS2 complex	2	2	0.59	0.0865	0.639
GO:0032302	MutSbeta complex	2	2	0.59	0.0865	0.639
GO:0032807	DNA ligase IV complex	2	2	0.59	0.0865	0.639
GO:0034663	endoplasmic reticulum chaperone complex	2	2	0.59	0.0865	0.639
GO:0070765	gamma-secretase complex	2	2	0.59	0.0865	0.639
GO:0072534	perineuronal net	2	2	0.59	0.0865	0.639
GO:0033116	endoplasmic reticulum-Golgi intermediate...	25	11	7.35	0.0866	0.639
GO:0044428	nuclear part	2302	705	677.19	0.0874	0.641
GO:0044446	intracellular organelle part	5660	1702	1665.02	0.0882	0.644
GO:0033267	axon part	109	39	32.06	0.0889	0.645
GO:0031312	extrinsic to organelle membrane	9	5	2.65	0.0918	0.656
GO:0032588	trans-Golgi network membrane	9	5	2.65	0.0918	0.656
GO:0044422	organelle part	5740	1725	1688.55	0.092	0.656
GO:0031941	filamentous actin	17	8	5	0.0948	0.672
GO:0043025	neuronal cell body	239	80	70.31	0.0952	0.672
GO:0071944	cell periphery	3635	1101	1069.32	0.096	0.673
GO:0031461	cullin-RING ubiquitin ligase complex	82	30	24.12	0.0973	0.673
GO:0031981	nuclear lumen	1945	597	572.17	0.0973	0.673
GO:0005694	chromosome	583	186	171.5	0.0978	0.673
GO:0031674	I band	79	29	23.24	0.0981	0.673
GO:0005876	spindle microtubule	40	16	11.77	0.0995	0.679
GO:0016605	PML body	70	26	20.59	0.1	0.68
GO:0016235	aggresome	20	9	5.88	0.102	0.683
GO:0030125	clathrin vesicle coat	20	9	5.88	0.102	0.683
GO:0080008	Cul4-RING ubiquitin ligase complex	20	9	5.88	0.102	0.683
GO:0005886	plasma membrane	3563	1078	1048.14	0.108	0.716
GO:0000407	pre-autophagosomal structure	12	6	3.53	0.109	0.716
GO:0035102	PRC1 complex	12	6	3.53	0.109	0.716
GO:0055037	recycling endosome	62	23	18.24	0.118	0.739
GO:0008290	F-actin capping protein complex	7	4	2.06	0.119	0.739
GO:0016593	Cdc73/Paf1 complex	7	4	2.06	0.119	0.739
GO:0030935	sheet-forming collagen	7	4	2.06	0.119	0.739
GO:0031045	dense core granule	7	4	2.06	0.119	0.739
GO:0031082	BLOC complex	7	4	2.06	0.119	0.739
GO:0031083	BLOC-1 complex	7	4	2.06	0.119	0.739
GO:0036019	endolysosome	7	4	2.06	0.119	0.739
GO:0070775	H3 histone acetyltransferase complex	7	4	2.06	0.119	0.739
GO:0070776	MOZ/MORF histone acetyltransferase compl...	7	4	2.06	0.119	0.739
GO:0072357	PTW/PP1 phosphatase complex	7	4	2.06	0.119	0.739
GO:0043034	costamere	15	7	4.41	0.12	0.743
GO:0032432	actin filament bundle	44	17	12.94	0.121	0.743
GO:0044425	membrane part	5179	1555	1523.52	0.121	0.743
GO:0044433	cytoplasmic vesicle part	362	117	106.49	0.122	0.744
GO:0005856	cytoskeleton	1637	502	481.56	0.126	0.766
GO:0030427	site of polarized growth	81	29	23.83	0.128	0.772
GO:0072372	primary cilium	75	27	22.06	0.131	0.786
GO:0044427	chromosomal part	494	157	145.32	0.131	0.786
GO:0000776	kinetochore	100	35	29.42	0.132	0.789
GO:0031201	SNARE complex	21	9	6.18	0.134	0.795
GO:0031513	nonmotile primary cilium	60	22	17.65	0.138	0.811
GO:0048471	perinuclear region of cytoplasm	433	138	127.38	0.14	0.811
GO:0005819	spindle	212	70	62.36	0.14	0.811
GO:0008385	IkappaB kinase complex	10	5	2.94	0.14	0.811
GO:0030128	clathrin coat of endocytic vesicle	10	5	2.94	0.14	0.811
GO:0033268	node of Ranvier	10	5	2.94	0.14	0.811
GO:0032587	ruffle membrane	51	19	15	0.141	0.811
GO:0001750	photoreceptor outer segment	30	12	8.83	0.142	0.811
GO:0000781	chromosome. telomeric region	48	18	14.12	0.142	0.811
GO:0030135	coated vesicle	222	73	65.31	0.143	0.811
GO:0001725	stress fiber	42	16	12.36	0.144	0.811
GO:0044432	endoplasmic reticulum part	790	246	232.4	0.147	0.825
GO:0001518	voltage-gated sodium channel complex	13	6	3.82	0.154	0.841
GO:0005583	fibrillar collagen	13	6	3.82	0.154	0.841
GO:0034706	sodium channel complex	13	6	3.82	0.154	0.841
GO:0001739	sex chromatin	5	3	1.47	0.155	0.841
GO:0005958	DNA-dependent protein kinase-DNA ligase ...	5	3	1.47	0.155	0.841
GO:0030870	Mre11 complex	5	3	1.47	0.155	0.841
GO:0035068	micro-ribonucleoprotein complex	5	3	1.47	0.155	0.841
GO:0042583	chromaffin granule	5	3	1.47	0.155	0.841
GO:0070695	FHF complex	5	3	1.47	0.155	0.841
GO:0005798	Golgi-associated vesicle	61	22	17.94	0.158	0.853
GO:0005667	transcription factor complex	256	83	75.31	0.16	0.857
GO:0005905	coated pit	55	20	16.18	0.162	0.866
GO:0030426	growth cone	80	28	23.53	0.164	0.874
GO:0031234	extrinsic to internal side of plasma mem...	46	17	13.53	0.168	0.888
GO:0030057	desmosome	22	9	6.47	0.17	0.89
GO:0044297	cell body	257	83	75.6	0.17	0.89
GO:0031594	neuromuscular junction	37	14	10.88	0.172	0.89
GO:0019005	SCF ubiquitin ligase complex	25	10	7.35	0.172	0.89
GO:0000775	chromosome. centromeric region	144	48	42.36	0.172	0.89
GO:0005782	peroxisomal matrix	31	12	9.12	0.173	0.89
GO:0031907	microbody lumen	31	12	9.12	0.173	0.89
GO:0001527	microfibril	8	4	2.35	0.184	0.906
GO:0005577	fibrinogen complex	8	4	2.35	0.184	0.906
GO:0005942	phosphatidylinositol 3-kinase complex	8	4	2.35	0.184	0.906
GO:0016281	eukaryotic translation initiation factor...	8	4	2.35	0.184	0.906
GO:0031371	ubiquitin conjugating enzyme complex	8	4	2.35	0.184	0.906
GO:0042575	DNA polymerase complex	8	4	2.35	0.184	0.906
GO:0046581	intercellular canaliculus	8	4	2.35	0.184	0.906
GO:0070688	MLL5-L complex	8	4	2.35	0.184	0.906
GO:0005778	peroxisomal membrane	53	19	15.59	0.189	0.906
GO:0031903	microbody membrane	53	19	15.59	0.189	0.906
GO:0044438	microbody part	75	26	22.06	0.19	0.906
GO:0044439	peroxisomal part	75	26	22.06	0.19	0.906
GO:0030662	coated vesicle membrane	126	42	37.07	0.191	0.906
GO:0005777	peroxisome	110	37	32.36	0.191	0.906
GO:0042579	microbody	110	37	32.36	0.191	0.906
GO:0030139	endocytic vesicle	123	41	36.18	0.195	0.906
GO:0031965	nuclear membrane	165	54	48.54	0.196	0.906
GO:0000930	gamma-tubulin complex	11	5	3.24	0.198	0.906
GO:0016580	Sin3 complex	11	5	3.24	0.198	0.906
GO:0060053	neurofilament cytoskeleton	11	5	3.24	0.198	0.906
GO:0070822	Sin3-type complex	11	5	3.24	0.198	0.906
GO:0071564	npBAF complex	11	5	3.24	0.198	0.906
GO:0005643	nuclear pore	60	21	17.65	0.207	0.906
GO:0030658	transport vesicle membrane	60	21	17.65	0.207	0.906
GO:0000307	cyclin-dependent protein kinase holoenzy...	17	7	5	0.209	0.906
GO:0030669	clathrin-coated endocytic vesicle membra...	17	7	5	0.209	0.906
GO:0000788	nuclear nucleosome	3	2	0.88	0.209	0.906
GO:0005588	collagen type V	3	2	0.88	0.209	0.906
GO:0005610	laminin-5 complex	3	2	0.88	0.209	0.906
GO:0005639	integral to nuclear inner membrane	3	2	0.88	0.209	0.906
GO:0005787	signal peptidase complex	3	2	0.88	0.209	0.906
GO:0005850	eukaryotic translation initiation factor...	3	2	0.88	0.209	0.906
GO:0005899	insulin receptor complex	3	2	0.88	0.209	0.906
GO:0005900	oncostatin-M receptor complex	3	2	0.88	0.209	0.906
GO:0005947	mitochondrial alpha-ketoglutarate dehydr...	3	2	0.88	0.209	0.906
GO:0009331	glycerol-3-phosphate dehydrogenase compl...	3	2	0.88	0.209	0.906
GO:0031229	intrinsic to nuclear inner membrane	3	2	0.88	0.209	0.906
GO:0031905	early endosome lumen	3	2	0.88	0.209	0.906
GO:0031932	TORC2 complex	3	2	0.88	0.209	0.906
GO:0032444	activin responsive factor complex	3	2	0.88	0.209	0.906
GO:0032449	CBM complex	3	2	0.88	0.209	0.906
GO:0034673	inhibin-betaglycan-ActRII complex	3	2	0.88	0.209	0.906
GO:0045240	dihydrolipoyl dehydrogenase complex	3	2	0.88	0.209	0.906
GO:0051286	cell tip	3	2	0.88	0.209	0.906
GO:0070022	transforming growth factor beta receptor...	3	2	0.88	0.209	0.906
GO:0097149	centralspindlin complex	3	2	0.88	0.209	0.906
GO:0009898	internal side of plasma membrane	95	32	27.95	0.21	0.907
GO:0030136	clathrin-coated vesicle	177	57	52.07	0.23	0.973
GO:0030016	myofibril	138	45	40.6	0.23	0.973
GO:0044430	cytoskeletal part	1168	355	343.59	0.232	0.973
GO:0044420	extracellular matrix part	174	56	51.19	0.234	0.973
GO:0045178	basal part of cell	39	14	11.47	0.234	0.973
GO:0042470	melanosome	90	30	26.48	0.239	0.973
GO:0048770	pigment granule	90	30	26.48	0.239	0.973
GO:0000792	heterochromatin	55	19	16.18	0.243	0.973
GO:0000153	cytoplasmic ubiquitin ligase complex	6	3	1.77	0.245	0.973
GO:0002116	semaphorin receptor complex	6	3	1.77	0.245	0.973
GO:0005663	DNA replication factor C complex	6	3	1.77	0.245	0.973
GO:0016011	dystroglycan complex	6	3	1.77	0.245	0.973
GO:0016012	sarcoglycan complex	6	3	1.77	0.245	0.973
GO:0030915	Smc5-Smc6 complex	6	3	1.77	0.245	0.973
GO:0030992	intraflagellar transport particle B	6	3	1.77	0.245	0.973
GO:0031264	death-inducing signaling complex	6	3	1.77	0.245	0.973
GO:0031588	AMP-activated protein kinase complex	6	3	1.77	0.245	0.973
GO:0036056	filtration diaphragm	6	3	1.77	0.245	0.973
GO:0036057	slit diaphragm	6	3	1.77	0.245	0.973
GO:0042827	platelet dense granule	6	3	1.77	0.245	0.973
GO:0043230	extracellular organelle	6	3	1.77	0.245	0.973
GO:0044224	juxtaparanode region of axon	6	3	1.77	0.245	0.973
GO:0065010	extracellular membrane-bounded organelle	6	3	1.77	0.245	0.973
GO:0070382	exocytic vesicle	6	3	1.77	0.245	0.973
GO:0070419	nonhomologous end joining complex	6	3	1.77	0.245	0.973
GO:0071778	WINAC complex	6	3	1.77	0.245	0.973
GO:0005637	nuclear inner membrane	27	10	7.94	0.25	0.973
GO:0055038	recycling endosome membrane	27	10	7.94	0.25	0.973
GO:0001931	uropod	9	4	2.65	0.257	0.973
GO:0030122	AP-2 adaptor complex	9	4	2.65	0.257	0.973
GO:0030673	axolemma	9	4	2.65	0.257	0.973
GO:0031254	trailing edge	9	4	2.65	0.257	0.973
GO:0030667	secretory granule membrane	46	16	13.53	0.258	0.973
GO:0051233	spindle midzone	12	5	3.53	0.261	0.973
GO:0030663	COPI coated vesicle membrane	15	6	4.41	0.261	0.973
GO:0044459	plasma membrane part	1900	571	558.93	0.266	0.973
GO:0030665	clathrin coated vesicle membrane	88	29	25.89	0.267	0.973
GO:0005913	cell-cell adherens junction	40	14	11.77	0.269	0.973
GO:0000785	chromatin	282	88	82.96	0.273	0.973
GO:0005657	replication fork	37	13	10.88	0.275	0.973
GO:0030118	clathrin coat	37	13	10.88	0.275	0.973
GO:0043292	contractile fiber	144	46	42.36	0.279	0.973
GO:0016592	mediator complex	31	11	9.12	0.287	0.973
GO:0016021	integral to membrane	4323	1286	1271.71	0.292	0.973
GO:0016328	lateral plasma membrane	28	10	8.24	0.293	0.973
GO:0030134	ER to Golgi transport vesicle	28	10	8.24	0.293	0.973
GO:0009986	cell surface	440	135	129.44	0.294	0.973
GO:0000133	polarisome	1	1	0.29	0.294	0.973
GO:0000235	astral microtubule	1	1	0.29	0.294	0.973
GO:0000439	core TFIIH complex	1	1	0.29	0.294	0.973
GO:0005582	collagen type XV	1	1	0.29	0.294	0.973
GO:0005586	collagen type III	1	1	0.29	0.294	0.973
GO:0005816	spindle pole body	1	1	0.29	0.294	0.973
GO:0005818	aster	1	1	0.29	0.294	0.973
GO:0005898	interleukin-13 receptor complex	1	1	0.29	0.294	0.973
GO:0005914	spot adherens junction	1	1	0.29	0.294	0.973
GO:0005943	1-phosphatidylinositol-4-phosphate 3-kin...	1	1	0.29	0.294	0.973
GO:0005967	mitochondrial pyruvate dehydrogenase com...	1	1	0.29	0.294	0.973
GO:0005969	serine-pyruvate aminotransferase complex	1	1	0.29	0.294	0.973
GO:0008074	guanylate cyclase complex. soluble	1	1	0.29	0.294	0.973
GO:0008280	cohesin core heterodimer	1	1	0.29	0.294	0.973
GO:0008303	caspase complex	1	1	0.29	0.294	0.973
GO:0008622	epsilon DNA polymerase complex	1	1	0.29	0.294	0.973
GO:0009368	endopeptidase Clp complex	1	1	0.29	0.294	0.973
GO:0009841	mitochondrial endopeptidase Clp complex	1	1	0.29	0.294	0.973
GO:0016590	ACF complex	1	1	0.29	0.294	0.973
GO:0030690	Noc1p-Noc2p complex	1	1	0.29	0.294	0.973
GO:0031592	centrosomal corona	1	1	0.29	0.294	0.973
GO:0032144	4-aminobutyrate transaminase complex	1	1	0.29	0.294	0.973
GO:0032473	external side of mitochondrial outer mem...	1	1	0.29	0.294	0.973
GO:0032541	cortical endoplasmic reticulum	1	1	0.29	0.294	0.973
GO:0033193	Lsd1/2 complex	1	1	0.29	0.294	0.973
GO:0034667	alpha3-beta1 integrin complex	1	1	0.29	0.294	0.973
GO:0035861	site of double-strand break	1	1	0.29	0.294	0.973
GO:0035867	alphav-beta3 integrin-IGF-1-IGF1R comple...	1	1	0.29	0.294	0.973
GO:0042585	germinal vesicle	1	1	0.29	0.294	0.973
GO:0042643	actomyosin. actin part	1	1	0.29	0.294	0.973
GO:0043033	isoamylase complex	1	1	0.29	0.294	0.973
GO:0043159	acrosomal matrix	1	1	0.29	0.294	0.973
GO:0044352	pinosome	1	1	0.29	0.294	0.973
GO:0044354	macropinosome	1	1	0.29	0.294	0.973
GO:0048269	methionine adenosyltransferase complex	1	1	0.29	0.294	0.973
GO:0070110	ciliary neurotrophic factor receptor com...	1	1	0.29	0.294	0.973
GO:0070195	growth hormone receptor complex	1	1	0.29	0.294	0.973
GO:0070438	mTOR-FKBP12-rapamycin complex	1	1	0.29	0.294	0.973
GO:0070685	macropinocytic cup	1	1	0.29	0.294	0.973
GO:0070826	paraferritin complex	1	1	0.29	0.294	0.973
GO:0071782	endoplasmic reticulum tubular network	1	1	0.29	0.294	0.973
GO:0071914	prominosome	1	1	0.29	0.294	0.973
GO:0097140	BIM-BCL-xl complex	1	1	0.29	0.294	0.973
GO:0097141	BIM-BCL-2 complex	1	1	0.29	0.294	0.973
GO:0005581	collagen	86	28	25.3	0.297	0.979
GO:0070461	SAGA-type complex	25	9	7.35	0.3	0.979
GO:0005902	microvillus	57	19	16.77	0.302	0.979
GO:0005604	basement membrane	80	26	23.53	0.31	0.979
GO:0030660	Golgi-associated vesicle membrane	38	13	11.18	0.312	0.979
GO:0043204	perikaryon	38	13	11.18	0.312	0.979
GO:0030137	COPI-coated vesicle	19	7	5.59	0.314	0.979
GO:0030530	heterogeneous nuclear ribonucleoprotein ...	19	7	5.59	0.314	0.979
GO:0032391	photoreceptor connecting cilium	16	6	4.71	0.321	0.979
GO:0032420	stereocilium	16	6	4.71	0.321	0.979
GO:0043228	non-membrane-bounded organelle	2823	841	830.45	0.322	0.979
GO:0043232	intracellular non-membrane-bounded organ...	2823	841	830.45	0.322	0.979
GO:0005932	microtubule basal body	61	20	17.94	0.325	0.979
GO:0005849	mRNA cleavage factor complex	13	5	3.82	0.328	0.979
GO:0005868	cytoplasmic dynein complex	13	5	3.82	0.328	0.979
GO:0030126	COPI vesicle coat	13	5	3.82	0.328	0.979
GO:0009925	basal plasma membrane	32	11	9.41	0.329	0.979
GO:0030666	endocytic vesicle membrane	71	23	20.89	0.332	0.979
GO:0030173	integral to Golgi membrane	45	15	13.24	0.333	0.979
GO:0031904	endosome lumen	10	4	2.94	0.335	0.979
GO:0032300	mismatch repair complex	10	4	2.94	0.335	0.979
GO:0000777	condensed chromosome kinetochore	81	26	23.83	0.336	0.979
GO:0000444	MIS12/MIND type complex	4	2	1.18	0.338	0.979
GO:0000931	gamma-tubulin large complex	4	2	1.18	0.338	0.979
GO:0002139	stereocilia coupling link	4	2	1.18	0.338	0.979
GO:0002141	stereocilia ankle link	4	2	1.18	0.338	0.979
GO:0002142	stereocilia ankle link complex	4	2	1.18	0.338	0.979
GO:0005828	kinetochore microtubule	4	2	1.18	0.338	0.979
GO:0005954	calcium- and calmodulin-dependent protei...	4	2	1.18	0.338	0.979
GO:0008274	gamma-tubulin ring complex	4	2	1.18	0.338	0.979
GO:0030062	mitochondrial tricarboxylic acid cycle e...	4	2	1.18	0.338	0.979
GO:0030904	retromer complex	4	2	1.18	0.338	0.979
GO:0031265	CD95 death-inducing signaling complex	4	2	1.18	0.338	0.979
GO:0031466	Cul5-RING ubiquitin ligase complex	4	2	1.18	0.338	0.979
GO:0032983	kainate selective glutamate receptor com...	4	2	1.18	0.338	0.979
GO:0033503	HULC complex	4	2	1.18	0.338	0.979
GO:0033553	rDNA heterochromatin	4	2	1.18	0.338	0.979
GO:0034098	Cdc48p-Npl4p-Ufd1p AAA ATPase complex	4	2	1.18	0.338	0.979
GO:0035749	myelin sheath adaxonal region	4	2	1.18	0.338	0.979
GO:0042405	nuclear inclusion body	4	2	1.18	0.338	0.979
GO:0043219	lateral loop	4	2	1.18	0.338	0.979
GO:0044453	nuclear membrane part	4	2	1.18	0.338	0.979
GO:0070044	synaptobrevin 2-SNAP-25-syntaxin-1a comp...	4	2	1.18	0.338	0.979
GO:0070552	BRISC complex	4	2	1.18	0.338	0.979
GO:0070852	cell body fiber	4	2	1.18	0.338	0.979
GO:0070876	SOSS complex	4	2	1.18	0.338	0.979
GO:0097136	Bcl-2 family protein complex	4	2	1.18	0.338	0.979
GO:0014731	spectrin-associated cytoskeleton	7	3	2.06	0.34	0.979
GO:0030056	hemidesmosome	7	3	2.06	0.34	0.979
GO:0030990	intraflagellar transport particle	7	3	2.06	0.34	0.979
GO:0031464	Cul4A-RING ubiquitin ligase complex	7	3	2.06	0.34	0.979
GO:0032585	multivesicular body membrane	7	3	2.06	0.34	0.979
GO:0044295	axonal growth cone	7	3	2.06	0.34	0.979
GO:0045171	intercellular bridge	7	3	2.06	0.34	0.979
GO:0061200	clathrin sculpted gamma-aminobutyric aci...	7	3	2.06	0.34	0.979
GO:0061202	clathrin sculpted gamma-aminobutyric aci...	7	3	2.06	0.34	0.979
GO:0070531	BRCA1-A complex	7	3	2.06	0.34	0.979
GO:0000790	nuclear chromatin	131	41	38.54	0.349	1
GO:0031253	cell projection membrane	161	50	47.36	0.351	1
GO:0005741	mitochondrial outer membrane	118	37	34.71	0.354	1
GO:0030017	sarcomere	118	37	34.71	0.354	1
GO:0034703	cation channel complex	118	37	34.71	0.354	1
GO:0045334	clathrin-coated endocytic vesicle	23	8	6.77	0.358	1
GO:0019897	extrinsic to plasma membrane	72	23	21.18	0.36	1
GO:0005834	heterotrimeric G-protein complex	33	11	9.71	0.372	1
GO:0000779	condensed chromosome. centromeric region	86	27	25.3	0.382	1
GO:0032421	stereocilium bundle	17	6	5	0.382	1
GO:0034702	ion channel complex	186	57	54.72	0.383	1
GO:0033017	sarcoplasmic reticulum membrane	30	10	8.83	0.384	1
GO:0031224	intrinsic to membrane	4424	1309	1301.42	0.39	1
GO:0042383	sarcolemma	83	26	24.42	0.391	1
GO:0016529	sarcoplasmic reticulum	50	16	14.71	0.395	1
GO:0008023	transcription elongation factor complex	27	9	7.94	0.396	1
GO:0008305	integrin complex	27	9	7.94	0.396	1
GO:0030132	clathrin coat of coated pit	14	5	4.12	0.397	1
GO:0033276	transcription factor TFTC complex	14	5	4.12	0.397	1
GO:0005720	nuclear heterochromatin	24	8	7.06	0.41	1
GO:0012507	ER to Golgi transport vesicle membrane	24	8	7.06	0.41	1
GO:0000242	pericentriolar material	11	4	3.24	0.413	1
GO:0001891	phagocytic cup	11	4	3.24	0.413	1
GO:0030897	HOPS complex	11	4	3.24	0.413	1
GO:0031143	pseudopodium	11	4	3.24	0.413	1
GO:0005635	nuclear envelope	265	80	77.96	0.413	1
GO:0016363	nuclear matrix	74	23	21.77	0.419	1
GO:0016528	sarcoplasm	54	17	15.89	0.419	1
GO:0044449	contractile fiber part	131	40	38.54	0.422	1
GO:0070603	SWI/SNF-type complex	21	7	6.18	0.426	1
GO:0030119	AP-type membrane coat adaptor complex	31	10	9.12	0.43	1
GO:0005883	neurofilament	8	3	2.35	0.433	1
GO:0016342	catenin complex	8	3	2.35	0.433	1
GO:0016442	RNA-induced silencing complex	8	3	2.35	0.433	1
GO:0031332	RNAi effector complex	8	3	2.35	0.433	1
GO:0034464	BBSome	8	3	2.35	0.433	1
GO:0031228	intrinsic to Golgi membrane	48	15	14.12	0.444	1
GO:0000159	protein phosphatase type 2A complex	18	6	5.3	0.444	1
GO:0000803	sex chromosome	18	6	5.3	0.444	1
GO:0005669	transcription factor TFIID complex	18	6	5.3	0.444	1
GO:0060170	cilium membrane	18	6	5.3	0.444	1
GO:0030131	clathrin adaptor complex	28	9	8.24	0.445	1
GO:0034399	nuclear periphery	82	25	24.12	0.457	1
GO:0045335	phagocytic vesicle	45	14	13.24	0.457	1
GO:0005874	microtubule	322	96	94.72	0.459	1
GO:0032991	macromolecular complex	3461	1021	1018.13	0.459	1
GO:0005767	secondary lysosome	5	2	1.47	0.46	1
GO:0005964	phosphorylase kinase complex	5	2	1.47	0.46	1
GO:0030061	mitochondrial crista	5	2	1.47	0.46	1
GO:0030868	smooth endoplasmic reticulum membrane	5	2	1.47	0.46	1
GO:0031088	platelet dense granule membrane	5	2	1.47	0.46	1
GO:0042587	glycogen granule	5	2	1.47	0.46	1
GO:0042788	polysomal ribosome	5	2	1.47	0.46	1
GO:0045239	tricarboxylic acid cycle enzyme complex	5	2	1.47	0.46	1
GO:0070062	extracellular vesicular exosome	5	2	1.47	0.46	1
GO:0070937	CRD-mediated mRNA stability complex	5	2	1.47	0.46	1
GO:0070938	contractile ring	5	2	1.47	0.46	1
GO:0072669	tRNA-splicing ligase complex	5	2	1.47	0.46	1
GO:0008328	ionotropic glutamate receptor complex	25	8	7.35	0.462	1
GO:0016514	SWI/SNF complex	15	5	4.41	0.464	1
GO:0016581	NuRD complex	15	5	4.41	0.464	1
GO:0034707	chloride channel complex	52	16	15.3	0.467	1
GO:0046930	pore complex	76	23	22.36	0.479	1
GO:0043596	nuclear replication fork	22	7	6.47	0.482	1
GO:0012510	trans-Golgi network transport vesicle me...	12	4	3.53	0.489	1
GO:0030130	clathrin coat of trans-Golgi network ves...	12	4	3.53	0.489	1
GO:0032839	dendrite cytoplasm	12	4	3.53	0.489	1
GO:0005776	autophagic vacuole	29	9	8.53	0.494	1
GO:0008076	voltage-gated potassium channel complex	63	19	18.53	0.496	1
GO:0034705	potassium channel complex	63	19	18.53	0.496	1
GO:0000124	SAGA complex	2	1	0.59	0.502	1
GO:0001674	female germ cell nucleus	2	1	0.59	0.502	1
GO:0002079	inner acrosomal membrane	2	1	0.59	0.502	1
GO:0002133	polycystin complex	2	1	0.59	0.502	1
GO:0005584	collagen type I	2	1	0.59	0.502	1
GO:0005592	collagen type XI	2	1	0.59	0.502	1
GO:0005607	laminin-2 complex	2	1	0.59	0.502	1
GO:0005642	annulate lamellae	2	1	0.59	0.502	1
GO:0005684	U2-type spliceosomal complex	2	1	0.59	0.502	1
GO:0005712	chiasma	2	1	0.59	0.502	1
GO:0005726	perichromatin fibrils	2	1	0.59	0.502	1
GO:0005760	gamma DNA polymerase complex	2	1	0.59	0.502	1
GO:0005784	Sec61 translocon complex	2	1	0.59	0.502	1
GO:0005853	eukaryotic translation elongation factor...	2	1	0.59	0.502	1
GO:0005873	plus-end kinesin complex	2	1	0.59	0.502	1
GO:0005955	calcineurin complex	2	1	0.59	0.502	1
GO:0008282	ATP-sensitive potassium channel complex	2	1	0.59	0.502	1
GO:0016035	zeta DNA polymerase complex	2	1	0.59	0.502	1
GO:0017101	aminoacyl-tRNA synthetase multienzyme co...	2	1	0.59	0.502	1
GO:0017109	glutamate-cysteine ligase complex	2	1	0.59	0.502	1
GO:0019008	molybdopterin synthase complex	2	1	0.59	0.502	1
GO:0030479	actin cortical patch	2	1	0.59	0.502	1
GO:0030689	Noc complex	2	1	0.59	0.502	1
GO:0030895	apolipoprotein B mRNA editing enzyme com...	2	1	0.59	0.502	1
GO:0031315	extrinsic to mitochondrial outer membran...	2	1	0.59	0.502	1
GO:0031436	BRCA1-BARD1 complex	2	1	0.59	0.502	1
GO:0031597	cytosolic proteasome complex	2	1	0.59	0.502	1
GO:0031673	H zone	2	1	0.59	0.502	1
GO:0032002	interleukin-28 receptor complex	2	1	0.59	0.502	1
GO:0032044	DSIF complex	2	1	0.59	0.502	1
GO:0032116	SMC loading complex	2	1	0.59	0.502	1
GO:0032301	MutSalpha complex	2	1	0.59	0.502	1
GO:0032390	MutLbeta complex	2	1	0.59	0.502	1
GO:0032433	filopodium tip	2	1	0.59	0.502	1
GO:0032437	cuticular plate	2	1	0.59	0.502	1
GO:0032591	dendritic spine membrane	2	1	0.59	0.502	1
GO:0032797	SMN complex	2	1	0.59	0.502	1
GO:0032806	carboxy-terminal domain protein kinase c...	2	1	0.59	0.502	1
GO:0032937	SREBP-SCAP-Insig complex	2	1	0.59	0.502	1
GO:0032997	Fc receptor complex	2	1	0.59	0.502	1
GO:0032998	Fc-epsilon receptor I complex	2	1	0.59	0.502	1
GO:0033010	paranodal junction	2	1	0.59	0.502	1
GO:0033269	internode region of axon	2	1	0.59	0.502	1
GO:0033596	TSC1-TSC2 complex	2	1	0.59	0.502	1
GO:0034678	alpha8-beta1 integrin complex	2	1	0.59	0.502	1
GO:0034679	alpha9-beta1 integrin complex	2	1	0.59	0.502	1
GO:0035101	FACT complex	2	1	0.59	0.502	1
GO:0035339	SPOTS complex	2	1	0.59	0.502	1
GO:0035370	UBC13-UEV1A complex	2	1	0.59	0.502	1
GO:0043514	interleukin-12 complex	2	1	0.59	0.502	1
GO:0044299	C-fiber	2	1	0.59	0.502	1
GO:0044300	cerebellar mossy fiber	2	1	0.59	0.502	1
GO:0044609	DBIRD complex	2	1	0.59	0.502	1
GO:0045025	mitochondrial degradosome	2	1	0.59	0.502	1
GO:0045180	basal cortex	2	1	0.59	0.502	1
GO:0045252	oxoglutarate dehydrogenase complex	2	1	0.59	0.502	1
GO:0060171	stereocilium membrane	2	1	0.59	0.502	1
GO:0070435	Shc-EGFR complex	2	1	0.59	0.502	1
GO:0070743	interleukin-23 complex	2	1	0.59	0.502	1
GO:0070971	endoplasmic reticulum exit site	2	1	0.59	0.502	1
GO:0071065	alpha9-beta1 integrin-vascular cell adhe...	2	1	0.59	0.502	1
GO:0071256	translocon complex	2	1	0.59	0.502	1
GO:0097025	MPP7-DLG1-LIN7 complex	2	1	0.59	0.502	1
GO:0097196	Shu complex	2	1	0.59	0.502	1
GO:0031968	organelle outer membrane	138	41	40.6	0.502	1
GO:0071013	catalytic step 2 spliceosome	77	23	22.65	0.508	1
GO:0019867	outer membrane	142	42	41.77	0.515	1
GO:0000145	exocyst	9	3	2.65	0.522	1
GO:0001741	XY body	9	3	2.65	0.522	1
GO:0008091	spectrin	9	3	2.65	0.522	1
GO:0008250	oligosaccharyltransferase complex	9	3	2.65	0.522	1
GO:0014701	junctional sarcoplasmic reticulum membra...	9	3	2.65	0.522	1
GO:0017119	Golgi transport complex	9	3	2.65	0.522	1
GO:0030288	outer membrane-bounded periplasmic space	9	3	2.65	0.522	1
GO:0031514	motile cilium	9	3	2.65	0.522	1
GO:0042581	specific granule	9	3	2.65	0.522	1
GO:0042597	periplasmic space	9	3	2.65	0.522	1
GO:0043194	axon initial segment	9	3	2.65	0.522	1
GO:0048188	Set1C/COMPASS complex	9	3	2.65	0.522	1
GO:0048786	presynaptic active zone	9	3	2.65	0.522	1
GO:0005681	spliceosomal complex	139	41	40.89	0.524	1
GO:0045177	apical part of cell	259	76	76.19	0.534	1
GO:0000784	nuclear chromosome. telomeric region	23	7	6.77	0.536	1
GO:0005771	multivesicular body	23	7	6.77	0.536	1
GO:0005844	polysome	23	7	6.77	0.536	1
GO:0030672	synaptic vesicle membrane	44	13	12.94	0.549	1
GO:0001669	acrosomal vesicle	51	15	15	0.553	1
GO:0030684	preribosome	13	4	3.82	0.561	1
GO:0031235	intrinsic to internal side of plasma mem...	13	4	3.82	0.561	1
GO:0031430	M band	13	4	3.82	0.561	1
GO:0031902	late endosome membrane	72	21	21.18	0.563	1
GO:0000176	nuclear exosome (RNase complex)	6	2	1.77	0.567	1
GO:0005832	chaperonin-containing T-complex	6	2	1.77	0.567	1
GO:0019907	cyclin-dependent protein kinase activati...	6	2	1.77	0.567	1
GO:0019908	nuclear cyclin-dependent protein kinase ...	6	2	1.77	0.567	1
GO:0030121	AP-1 adaptor complex	6	2	1.77	0.567	1
GO:0030877	beta-catenin destruction complex	6	2	1.77	0.567	1
GO:0031462	Cul2-RING ubiquitin ligase complex	6	2	1.77	0.567	1
GO:0042382	paraspeckles	6	2	1.77	0.567	1
GO:0071204	histone pre-mRNA 3'end processing comple...	6	2	1.77	0.567	1
GO:0005791	rough endoplasmic reticulum	38	11	11.18	0.586	1
GO:0034704	calcium channel complex	38	11	11.18	0.586	1
GO:0000228	nuclear chromosome	259	75	76.19	0.589	1
GO:0005922	connexon complex	17	5	5	0.591	1
GO:0005678	chromatin assembly complex	10	3	2.94	0.602	1
GO:0005916	fascia adherens	10	3	2.94	0.602	1
GO:0008278	cohesin complex	10	3	2.94	0.602	1
GO:0016272	prefoldin complex	10	3	2.94	0.602	1
GO:0031080	nuclear pore outer ring	10	3	2.94	0.602	1
GO:0033180	proton-transporting V-type ATPase. V1 do...	10	3	2.94	0.602	1
GO:0043256	laminin complex	10	3	2.94	0.602	1
GO:0008180	signalosome	35	10	10.3	0.607	1
GO:0043198	dendritic shaft	28	8	8.24	0.61	1
GO:0070013	intracellular organelle lumen	2394	699	704.25	0.61	1
GO:0005875	microtubule associated complex	98	28	28.83	0.611	1
GO:0005871	kinesin complex	21	6	6.18	0.615	1
GO:0005887	integral to plasma membrane	1118	325	328.89	0.616	1
GO:0031226	intrinsic to plasma membrane	1157	336	340.36	0.627	1
GO:0005671	Ada2/Gcn5/Ada3 transcription activator c...	14	4	4.12	0.627	1
GO:0005790	smooth endoplasmic reticulum	14	4	4.12	0.627	1
GO:0035869	ciliary transition zone	14	4	4.12	0.627	1
GO:0044441	cilium part	92	26	27.06	0.635	1
GO:0000793	condensed chromosome	155	44	45.6	0.641	1
GO:0000138	Golgi trans cisterna	3	1	0.88	0.648	1
GO:0000220	vacuolar proton-transporting V-type ATPa...	3	1	0.88	0.648	1
GO:0000441	SSL2-core TFIIH complex	3	1	0.88	0.648	1
GO:0002193	MAML1-RBP-Jkappa- ICN1 complex	3	1	0.88	0.648	1
GO:0005589	collagen type VI	3	1	0.88	0.648	1
GO:0005686	U2 snRNP	3	1	0.88	0.648	1
GO:0005863	striated muscle myosin thick filament	3	1	0.88	0.648	1
GO:0005896	interleukin-6 receptor complex	3	1	0.88	0.648	1
GO:0008540	proteasome regulatory particle. base sub...	3	1	0.88	0.648	1
GO:0014802	terminal cisterna	3	1	0.88	0.648	1
GO:0016533	cyclin-dependent protein kinase 5 holoen...	3	1	0.88	0.648	1
GO:0016600	flotillin complex	3	1	0.88	0.648	1
GO:0016939	kinesin II complex	3	1	0.88	0.648	1
GO:0019814	immunoglobulin complex	3	1	0.88	0.648	1
GO:0019815	B cell receptor complex	3	1	0.88	0.648	1
GO:0030687	preribosome. large subunit precursor	3	1	0.88	0.648	1
GO:0030956	glutamyl-tRNA(Gln) amidotransferase comp...	3	1	0.88	0.648	1
GO:0031931	TORC1 complex	3	1	0.88	0.648	1
GO:0032009	early phagosome	3	1	0.88	0.648	1
GO:0032299	ribonuclease H2 complex	3	1	0.88	0.648	1
GO:0032593	insulin-responsive compartment	3	1	0.88	0.648	1
GO:0033011	perinuclear theca	3	1	0.88	0.648	1
GO:0033186	CAF-1 complex	3	1	0.88	0.648	1
GO:0033270	paranode region of axon	3	1	0.88	0.648	1
GO:0034742	APC-Axin-1-beta-catenin complex	3	1	0.88	0.648	1
GO:0036020	endolysosome membrane	3	1	0.88	0.648	1
GO:0043196	varicosity	3	1	0.88	0.648	1
GO:0043259	laminin-10 complex	3	1	0.88	0.648	1
GO:0043260	laminin-11 complex	3	1	0.88	0.648	1
GO:0043625	delta DNA polymerase complex	3	1	0.88	0.648	1
GO:0060199	clathrin sculpted glutamate transport ve...	3	1	0.88	0.648	1
GO:0060200	clathrin sculpted acetylcholine transpor...	3	1	0.88	0.648	1
GO:0060201	clathrin sculpted acetylcholine transpor...	3	1	0.88	0.648	1
GO:0060203	clathrin sculpted glutamate transport ve...	3	1	0.88	0.648	1
GO:0070032	synaptobrevin 2-SNAP-25-syntaxin-1a-comp...	3	1	0.88	0.648	1
GO:0070969	ULK1-ATG13-FIP200 complex	3	1	0.88	0.648	1
GO:0071001	U4/U6 snRNP	3	1	0.88	0.648	1
GO:0071942	XPC complex	3	1	0.88	0.648	1
GO:0071986	Ragulator complex	3	1	0.88	0.648	1
GO:0097038	perinuclear endoplasmic reticulum	3	1	0.88	0.648	1
GO:0000506	glycosylphosphatidylinositol-N-acetylglu...	7	2	2.06	0.658	1
GO:0005606	laminin-1 complex	7	2	2.06	0.658	1
GO:0005652	nuclear lamina	7	2	2.06	0.658	1
GO:0005662	DNA replication factor A complex	7	2	2.06	0.658	1
GO:0005666	DNA-directed RNA polymerase III complex	7	2	2.06	0.658	1
GO:0005677	chromatin silencing complex	7	2	2.06	0.658	1
GO:0005683	U7 snRNP	7	2	2.06	0.658	1
GO:0005742	mitochondrial outer membrane translocase...	7	2	2.06	0.658	1
GO:0016461	unconventional myosin complex	7	2	2.06	0.658	1
GO:0017146	N-methyl-D-aspartate selective glutamate...	7	2	2.06	0.658	1
GO:0031512	motile primary cilium	7	2	2.06	0.658	1
GO:0033018	sarcoplasmic reticulum lumen	7	2	2.06	0.658	1
GO:0034747	Axin-APC-beta-catenin-GSK3B complex	7	2	2.06	0.658	1
GO:0036128	CatSper complex	7	2	2.06	0.658	1
GO:0045179	apical cortex	7	2	2.06	0.658	1
GO:0070652	HAUS complex	7	2	2.06	0.658	1
GO:0043235	receptor complex	149	42	43.83	0.659	1
GO:0043233	organelle lumen	2438	709	717.19	0.663	1
GO:0031672	A band	22	6	6.47	0.665	1
GO:0005721	centromeric heterochromatin	11	3	3.24	0.672	1
GO:0030313	cell envelope	11	3	3.24	0.672	1
GO:0032281	alpha-amino-3-hydroxy-5-methyl-4-isoxazo...	11	3	3.24	0.672	1
GO:0044462	external encapsulating structure part	11	3	3.24	0.672	1
GO:0060198	clathrin sculpted vesicle	11	3	3.24	0.672	1
GO:0031974	membrane-enclosed lumen	2480	720	729.55	0.686	1
GO:0001917	photoreceptor inner segment	15	4	4.41	0.686	1
GO:0030894	replisome	15	4	4.41	0.686	1
GO:0031528	microvillus membrane	15	4	4.41	0.686	1
GO:0043601	nuclear replisome	15	4	4.41	0.686	1
GO:0005773	vacuole	349	99	102.67	0.688	1
GO:0000323	lytic vacuole	294	83	86.49	0.695	1
GO:0005764	lysosome	294	83	86.49	0.695	1
GO:0005891	voltage-gated calcium channel complex	30	8	8.83	0.695	1
GO:0008021	synaptic vesicle	91	25	26.77	0.696	1
GO:0005929	cilium	200	56	58.83	0.696	1
GO:0000178	exosome (RNase complex)	19	5	5.59	0.699	1
GO:0005605	basal lamina	19	5	5.59	0.699	1
GO:0042612	MHC class I protein complex	19	5	5.59	0.699	1
GO:0016324	apical plasma membrane	198	55	58.25	0.719	1
GO:0044665	MLL1/2 complex	27	7	7.94	0.722	1
GO:0046658	anchored to plasma membrane	27	7	7.94	0.722	1
GO:0071339	MLL1 complex	27	7	7.94	0.722	1
GO:0005765	lysosomal membrane	128	35	37.65	0.728	1
GO:0005758	mitochondrial intermembrane space	42	11	12.36	0.73	1
GO:0000940	condensed chromosome outer kinetochore	12	3	3.53	0.733	1
GO:0002080	acrosomal membrane	12	3	3.53	0.733	1
GO:0030914	STAGA complex	12	3	3.53	0.733	1
GO:0042101	T cell receptor complex	12	3	3.53	0.733	1
GO:0042588	zymogen granule	12	3	3.53	0.733	1
GO:0060076	excitatory synapse	12	3	3.53	0.733	1
GO:0071565	nBAF complex	12	3	3.53	0.733	1
GO:0034451	centriolar satellite	8	2	2.35	0.733	1
GO:0035253	ciliary rootlet	8	2	2.35	0.733	1
GO:0035327	transcriptionally active chromatin	8	2	2.35	0.733	1
GO:0042589	zymogen granule membrane	8	2	2.35	0.733	1
GO:0071203	WASH complex	8	2	2.35	0.733	1
GO:0016591	DNA-directed RNA polymerase II. holoenzy...	82	22	24.12	0.735	1
GO:0005892	acetylcholine-gated channel complex	16	4	4.71	0.738	1
GO:0000428	DNA-directed RNA polymerase complex	93	25	27.36	0.74	1
GO:0055029	nuclear DNA-directed RNA polymerase comp...	93	25	27.36	0.74	1
GO:0031093	platelet alpha granule lumen	46	12	13.53	0.741	1
GO:0031091	platelet alpha granule	57	15	16.77	0.742	1
GO:0032838	cell projection cytoplasm	20	5	5.88	0.745	1
GO:0005730	nucleolus	553	156	162.68	0.752	1
GO:0000974	Prp19 complex	4	1	1.18	0.752	1
GO:0001652	granular component	4	1	1.18	0.752	1
GO:0005736	DNA-directed RNA polymerase I complex	4	1	1.18	0.752	1
GO:0005749	mitochondrial respiratory chain complex ...	4	1	1.18	0.752	1
GO:0005797	Golgi medial cisterna	4	1	1.18	0.752	1
GO:0005826	actomyosin contractile ring	4	1	1.18	0.752	1
GO:0005862	muscle thin filament tropomyosin	4	1	1.18	0.752	1
GO:0016602	CCAAT-binding factor complex	4	1	1.18	0.752	1
GO:0017071	intracellular cyclic nucleotide activate...	4	1	1.18	0.752	1
GO:0030688	preribosome. small subunit precursor	4	1	1.18	0.752	1
GO:0032010	phagolysosome	4	1	1.18	0.752	1
GO:0032045	guanyl-nucleotide exchange factor comple...	4	1	1.18	0.752	1
GO:0032777	Piccolo NuA4 histone acetyltransferase c...	4	1	1.18	0.752	1
GO:0035748	myelin sheath abaxonal region	4	1	1.18	0.752	1
GO:0042272	nuclear RNA export factor complex	4	1	1.18	0.752	1
GO:0042825	TAP complex	4	1	1.18	0.752	1
GO:0045257	succinate dehydrogenase complex (ubiquin...	4	1	1.18	0.752	1
GO:0045273	respiratory chain complex II	4	1	1.18	0.752	1
GO:0045281	succinate dehydrogenase complex	4	1	1.18	0.752	1
GO:0045283	fumarate reductase complex	4	1	1.18	0.752	1
GO:0070081	clathrin sculpted monoamine transport ve...	4	1	1.18	0.752	1
GO:0070083	clathrin sculpted monoamine transport ve...	4	1	1.18	0.752	1
GO:0070820	tertiary granule	4	1	1.18	0.752	1
GO:0030670	phagocytic vesicle membrane	28	7	8.24	0.76	1
GO:0032592	integral to mitochondrial membrane	28	7	8.24	0.76	1
GO:0030880	RNA polymerase complex	94	25	27.65	0.761	1
GO:0044454	nuclear chromosome part	219	60	64.42	0.768	1
GO:0060205	cytoplasmic membrane-bounded vesicle lum...	51	13	15	0.777	1
GO:0005578	proteinaceous extracellular matrix	336	93	98.84	0.778	1
GO:0005774	vacuolar membrane	167	45	49.13	0.784	1
GO:0005852	eukaryotic translation initiation factor...	13	3	3.82	0.785	1
GO:0030312	external encapsulating structure	13	3	3.82	0.785	1
GO:0030867	rough endoplasmic reticulum membrane	13	3	3.82	0.785	1
GO:0000109	nucleotide-excision repair complex	9	2	2.65	0.794	1
GO:0005838	proteasome regulatory particle	9	2	2.65	0.794	1
GO:0005847	mRNA cleavage and polyadenylation specif...	9	2	2.65	0.794	1
GO:0031304	intrinsic to mitochondrial inner membran...	9	2	2.65	0.794	1
GO:0031305	integral to mitochondrial inner membrane	9	2	2.65	0.794	1
GO:0042555	MCM complex	9	2	2.65	0.794	1
GO:0043020	NADPH oxidase complex	9	2	2.65	0.794	1
GO:0045263	proton-transporting ATP synthase complex...	9	2	2.65	0.794	1
GO:0042611	MHC protein complex	29	7	8.53	0.794	1
GO:0034774	secretory granule lumen	48	12	14.12	0.795	1
GO:0030141	secretory granule	222	60	65.31	0.805	1
GO:0005811	lipid particle	41	10	12.06	0.809	1
GO:0043679	axon terminus	60	15	17.65	0.813	1
GO:0044437	vacuolar part	191	51	56.19	0.818	1
GO:0031970	organelle envelope lumen	49	12	14.41	0.819	1
GO:0031227	intrinsic to endoplasmic reticulum membr...	101	26	29.71	0.821	1
GO:0031983	vesicle lumen	53	13	15.59	0.824	1
GO:0000276	mitochondrial proton-transporting ATP sy...	5	1	1.47	0.825	1
GO:0005697	telomerase holoenzyme complex	5	1	1.47	0.825	1
GO:0020017	flagellar membrane	5	1	1.47	0.825	1
GO:0030314	junctional membrane complex	5	1	1.47	0.825	1
GO:0030893	meiotic cohesin complex	5	1	1.47	0.825	1
GO:0031092	platelet alpha granule membrane	5	1	1.47	0.825	1
GO:0031232	extrinsic to external side of plasma mem...	5	1	1.47	0.825	1
GO:0042765	GPI-anchor transamidase complex	5	1	1.47	0.825	1
GO:0042824	MHC class I peptide loading complex	5	1	1.47	0.825	1
GO:0070761	pre-snoRNP complex	5	1	1.47	0.825	1
GO:0031301	integral to organelle membrane	181	48	53.25	0.827	1
GO:0000315	organellar large ribosomal subunit	14	3	4.12	0.828	1
GO:0005762	mitochondrial large ribosomal subunit	14	3	4.12	0.828	1
GO:0005865	striated muscle thin filament	14	3	4.12	0.828	1
GO:0031011	Ino80 complex	14	3	4.12	0.828	1
GO:0033202	DNA helicase complex	14	3	4.12	0.828	1
GO:0043073	germ cell nucleus	14	3	4.12	0.828	1
GO:0045120	pronucleus	14	3	4.12	0.828	1
GO:0097346	INO80-type complex	14	3	4.12	0.828	1
GO:0005930	axoneme	61	15	17.94	0.834	1
GO:0009897	external side of plasma membrane	178	47	52.36	0.834	1
GO:0015030	Cajal body	46	11	13.53	0.837	1
GO:0044306	neuron projection terminus	65	16	19.12	0.838	1
GO:0005719	nuclear euchromatin	10	2	2.94	0.842	1
GO:0031094	platelet dense tubular network	10	2	2.94	0.842	1
GO:0042613	MHC class II protein complex	10	2	2.94	0.842	1
GO:0072546	ER membrane protein complex	10	2	2.94	0.842	1
GO:0005788	endoplasmic reticulum lumen	106	27	31.18	0.842	1
GO:0005921	gap junction	27	6	7.94	0.85	1
GO:0043202	lysosomal lumen	27	6	7.94	0.85	1
GO:0031526	brush border membrane	35	8	10.3	0.851	1
GO:0033176	proton-transporting V-type ATPase comple...	23	5	6.77	0.851	1
GO:0031233	intrinsic to external side of plasma mem...	19	4	5.59	0.855	1
GO:0031300	intrinsic to organelle membrane	202	53	59.42	0.86	1
GO:0000922	spindle pole	85	21	25	0.86	1
GO:0030176	integral to endoplasmic reticulum membra...	85	21	25	0.86	1
GO:0000314	organellar small ribosomal subunit	15	3	4.41	0.863	1
GO:0005763	mitochondrial small ribosomal subunit	15	3	4.41	0.863	1
GO:0005779	integral to peroxisomal membrane	15	3	4.41	0.863	1
GO:0031231	intrinsic to peroxisomal membrane	15	3	4.41	0.863	1
GO:0035267	NuA4 histone acetyltransferase complex	15	3	4.41	0.863	1
GO:0000125	PCAF complex	6	1	1.77	0.876	1
GO:0000177	cytoplasmic exosome (RNase complex)	6	1	1.77	0.876	1
GO:0005655	nucleolar ribonuclease P complex	6	1	1.77	0.876	1
GO:0005766	primary lysosome	6	1	1.77	0.876	1
GO:0005786	signal recognition particle. endoplasmic...	6	1	1.77	0.876	1
GO:0005851	eukaryotic translation initiation factor...	6	1	1.77	0.876	1
GO:0005869	dynactin complex	6	1	1.77	0.876	1
GO:0005885	Arp2/3 protein complex	6	1	1.77	0.876	1
GO:0030677	ribonuclease P complex	6	1	1.77	0.876	1
GO:0030681	multimeric ribonuclease P complex	6	1	1.77	0.876	1
GO:0030686	90S preribosome	6	1	1.77	0.876	1
GO:0031616	spindle pole centrosome	6	1	1.77	0.876	1
GO:0032040	small-subunit processome	6	1	1.77	0.876	1
GO:0032389	MutLalpha complex	6	1	1.77	0.876	1
GO:0032590	dendrite membrane	6	1	1.77	0.876	1
GO:0032809	neuronal cell body membrane	6	1	1.77	0.876	1
GO:0034992	microtubule organizing center attachment...	6	1	1.77	0.876	1
GO:0034993	SUN-KASH complex	6	1	1.77	0.876	1
GO:0042582	azurophil granule	6	1	1.77	0.876	1
GO:0042622	photoreceptor outer segment membrane	6	1	1.77	0.876	1
GO:0043190	ATP-binding cassette (ABC) transporter c...	6	1	1.77	0.876	1
GO:0044298	cell body membrane	6	1	1.77	0.876	1
GO:0048500	signal recognition particle	6	1	1.77	0.876	1
GO:0071437	invadopodium	6	1	1.77	0.876	1
GO:0071458	integral to cytosolic side of endoplasmi...	6	1	1.77	0.876	1
GO:0000782	telomere cap complex	11	2	3.24	0.879	1
GO:0000783	nuclear telomere cap complex	11	2	3.24	0.879	1
GO:0000791	euchromatin	11	2	3.24	0.879	1
GO:0005614	interstitial matrix	11	2	3.24	0.879	1
GO:0005675	holo TFIIH complex	11	2	3.24	0.879	1
GO:0022624	proteasome accessory complex	11	2	3.24	0.879	1
GO:0031527	filopodium membrane	11	2	3.24	0.879	1
GO:0035145	exon-exon junction complex	11	2	3.24	0.879	1
GO:0042599	lamellar body	11	2	3.24	0.879	1
GO:0033178	proton-transporting two-sector ATPase co...	16	3	4.71	0.892	1
GO:0043189	H4/H2A histone acetyltransferase complex	16	3	4.71	0.892	1
GO:0043195	terminal button	37	8	10.88	0.892	1
GO:0044447	axoneme part	25	5	7.35	0.899	1
GO:0005640	nuclear outer membrane	21	4	6.18	0.905	1
GO:0000313	organellar ribosome	46	10	13.53	0.908	1
GO:0005761	mitochondrial ribosome	46	10	13.53	0.908	1
GO:0035085	cilium axoneme	46	10	13.53	0.908	1
GO:0001673	male germ cell nucleus	12	2	3.53	0.908	1
GO:0032039	integrator complex	12	2	3.53	0.908	1
GO:0034362	low-density lipoprotein particle	12	2	3.53	0.908	1
GO:0005579	membrane attack complex	7	1	2.06	0.913	1
GO:0005641	nuclear envelope lumen	7	1	2.06	0.913	1
GO:0005890	sodium:potassium-exchanging ATPase compl...	7	1	2.06	0.913	1
GO:0032059	bleb	7	1	2.06	0.913	1
GO:0032279	asymmetric synapse	7	1	2.06	0.913	1
GO:0005775	vacuolar lumen	30	6	8.83	0.913	1
GO:0000780	condensed nuclear chromosome. centromeri...	13	2	3.82	0.931	1
GO:0016471	vacuolar proton-transporting V-type ATPa...	13	2	3.82	0.931	1
GO:0005903	brush border	52	11	15.3	0.932	1
GO:0031012	extracellular matrix	397	104	116.79	0.932	1
GO:0005839	proteasome core complex	18	3	5.3	0.934	1
GO:0033177	proton-transporting two-sector ATPase co...	18	3	5.3	0.934	1
GO:0030286	dynein complex	36	7	10.59	0.938	1
GO:0005861	troponin complex	8	1	2.35	0.938	1
GO:0005915	zonula adherens	8	1	2.35	0.938	1
GO:0019773	proteasome core complex. alpha-subunit c...	8	1	2.35	0.938	1
GO:0031095	platelet dense tubular network membrane	8	1	2.35	0.938	1
GO:0033162	melanosome membrane	8	1	2.35	0.938	1
GO:0033391	chromatoid body	8	1	2.35	0.938	1
GO:0035086	flagellar axoneme	8	1	2.35	0.938	1
GO:0045009	chitosome	8	1	2.35	0.938	1
GO:0097014	microtubule-based flagellar cytoplasm	8	1	2.35	0.938	1
GO:0000152	nuclear ubiquitin ligase complex	23	4	6.77	0.94	1
GO:0000502	proteasome complex	61	13	17.94	0.941	1
GO:0000421	autophagic vacuole membrane	14	2	4.12	0.948	1
GO:0031307	integral to mitochondrial outer membrane	14	2	4.12	0.948	1
GO:0001772	immunological synapse	19	3	5.59	0.949	1
GO:0000808	origin recognition complex	9	1	2.65	0.957	1
GO:0005664	nuclear origin of replication recognitio...	9	1	2.65	0.957	1
GO:0033179	proton-transporting V-type ATPase. V0 do...	9	1	2.65	0.957	1
GO:0000786	nucleosome	63	13	18.53	0.957	1
GO:0019861	flagellum	55	11	16.18	0.958	1
GO:0016460	myosin II complex	20	3	5.88	0.96	1
GO:0031306	intrinsic to mitochondrial outer membran...	15	2	4.41	0.961	1
GO:0031362	anchored to external side of plasma memb...	15	2	4.41	0.961	1
GO:0032982	myosin filament	15	2	4.41	0.961	1
GO:0071556	integral to lumenal side of endoplasmic ...	15	2	4.41	0.961	1
GO:0030934	anchoring collagen	10	1	2.94	0.969	1
GO:0035631	CD40 receptor complex	10	1	2.94	0.969	1
GO:0036038	TCTN-B9D complex	10	1	2.94	0.969	1
GO:0005753	mitochondrial proton-transporting ATP sy...	16	2	4.71	0.971	1
GO:0044442	microtubule-based flagellum part	16	2	4.71	0.971	1
GO:0044460	flagellum part	16	2	4.71	0.971	1
GO:0032993	protein-DNA complex	99	21	29.12	0.975	1
GO:0031225	anchored to membrane	127	28	37.36	0.976	1
GO:0016469	proton-transporting two-sector ATPase co...	41	7	12.06	0.977	1
GO:0034361	very-low-density lipoprotein particle	17	2	5	0.978	1
GO:0034385	triglyceride-rich lipoprotein particle	17	2	5	0.978	1
GO:0045259	proton-transporting ATP synthase complex	17	2	5	0.978	1
GO:0009434	microtubule-based flagellum	37	6	10.88	0.98	1
GO:0005689	U12-type spliceosomal complex	23	3	6.77	0.982	1
GO:0032994	protein-lipid complex	33	5	9.71	0.982	1
GO:0016459	myosin complex	60	11	17.65	0.983	1
GO:0030529	ribonucleoprotein complex	488	123	143.56	0.984	1
GO:0005858	axonemal dynein complex	12	1	3.53	0.985	1
GO:0030532	small nuclear ribonucleoprotein complex	34	5	10	0.986	1
GO:0044452	nucleolar part	24	3	7.06	0.986	1
GO:0000795	synaptonemal complex	19	2	5.59	0.988	1
GO:0005680	anaphase-promoting complex	19	2	5.59	0.988	1
GO:0044445	cytosolic part	145	31	42.66	0.989	1
GO:0005665	DNA-directed RNA polymerase II. core com...	13	1	3.82	0.989	1
GO:0031258	lamellipodium membrane	13	1	3.82	0.989	1
GO:0043186	P granule	13	1	3.82	0.989	1
GO:0045495	pole plasm	13	1	3.82	0.989	1
GO:0060293	germ plasm	13	1	3.82	0.989	1
GO:0000794	condensed nuclear chromosome	56	9	16.47	0.993	1
GO:0034358	plasma lipoprotein particle	32	4	9.41	0.993	1
GO:0005759	mitochondrial matrix	263	60	77.37	0.994	1
GO:0005859	muscle myosin complex	15	1	4.41	0.995	1
GO:0031967	organelle envelope	737	186	216.81	0.996	1
GO:0031975	envelope	748	189	220.04	0.996	1
GO:0042645	mitochondrial nucleoid	34	4	10	0.996	1
GO:0009295	nucleoid	35	4	10.3	0.997	1
GO:0015934	large ribosomal subunit	59	8	17.36	0.999	1
GO:0044455	mitochondrial membrane part	125	22	36.77	0.999	1
GO:0070469	respiratory chain	62	8	18.24	0.999	1
GO:0005746	mitochondrial respiratory chain	57	7	16.77	0.999	1
GO:0001533	cornified envelope	22	1	6.47	1	1
GO:0005747	mitochondrial respiratory chain complex ...	36	3	10.59	1	1
GO:0030964	NADH dehydrogenase complex	36	3	10.59	1	1
GO:0045271	respiratory chain complex I	36	3	10.59	1	1
GO:0031966	mitochondrial membrane	458	104	134.73	1	1
GO:0005740	mitochondrial envelope	480	109	141.2	1	1
GO:0005840	ribosome	161	29	47.36	1	1
GO:0005739	mitochondrion	1361	346	400.37	1	1
GO:0015935	small ribosomal subunit	44	4	12.94	1	1
GO:0019866	organelle inner membrane	340	72	100.02	1	1
GO:0005796	Golgi lumen	45	4	13.24	1	1
GO:0022627	cytosolic small ribosomal subunit	25	1	7.35	1	1
GO:0044429	mitochondrial part	681	159	200.33	1	1
GO:0005743	mitochondrial inner membrane	313	62	92.08	1	1
GO:0022625	cytosolic large ribosomal subunit	38	2	11.18	1	1
GO:0044391	ribosomal subunit	102	12	30.01	1	1
GO:0022626	cytosolic ribosome	66	5	19.42	1	1
GO:0045111	intermediate filament cytoskeleton	184	27	54.13	1	1
GO:0044421	extracellular region part	985	225	289.76	1	1
GO:0005615	extracellular space	767	162	225.63	1	1
GO:0005882	intermediate filament	149	12	43.83	1	1
GO:0005576	extracellular region	1863	406	548.04	1	1
GO:0005575	cellular_component	14862	4372	4372	1	1
GO:0000015	phosphopyruvate hydratase complex	4	0	1.18	1	1
GO:0000110	nucleotide-excision repair factor 1 comp...	1	0	0.29	1	1
GO:0000120	RNA polymerase I transcription factor co...	3	0	0.88	1	1
GO:0000126	transcription factor TFIIIB complex	1	0	0.29	1	1
GO:0000127	transcription factor TFIIIC complex	6	0	1.77	1	1
GO:0000137	Golgi cis cisterna	4	0	1.18	1	1
GO:0000172	ribonuclease MRP complex	2	0	0.59	1	1
GO:0000214	tRNA-intron endonuclease complex	3	0	0.88	1	1
GO:0000221	vacuolar proton-transporting V-type ATPa...	2	0	0.59	1	1
GO:0000229	cytoplasmic chromosome	1	0	0.29	1	1
GO:0000275	mitochondrial proton-transporting ATP sy...	5	0	1.47	1	1
GO:0000346	transcription export complex	8	0	2.35	1	1
GO:0000347	THO complex	5	0	1.47	1	1
GO:0000445	THO complex part of transcription export...	5	0	1.47	1	1
GO:0000778	condensed nuclear chromosome kinetochore	4	0	1.18	1	1
GO:0000789	cytoplasmic chromatin	1	0	0.29	1	1
GO:0000797	condensin core heterodimer	1	0	0.29	1	1
GO:0000799	nuclear condensin complex	1	0	0.29	1	1
GO:0000800	lateral element	4	0	1.18	1	1
GO:0000801	central element	4	0	1.18	1	1
GO:0000802	transverse filament	1	0	0.29	1	1
GO:0000805	X chromosome	5	0	1.47	1	1
GO:0000806	Y chromosome	2	0	0.59	1	1
GO:0000815	ESCRT III complex	2	0	0.59	1	1
GO:0000835	ER ubiquitin ligase complex	1	0	0.29	1	1
GO:0000836	Hrd1p ubiquitin ligase complex	1	0	0.29	1	1
GO:0000939	condensed chromosome inner kinetochore	2	0	0.59	1	1
GO:0000942	condensed nuclear chromosome outer kinet...	3	0	0.88	1	1
GO:0001401	mitochondrial sorting and assembly machi...	1	0	0.29	1	1
GO:0001520	outer dense fiber	3	0	0.88	1	1
GO:0001534	radial spoke	1	0	0.29	1	1
GO:0001650	fibrillar center	2	0	0.59	1	1
GO:0001740	Barr body	3	0	0.88	1	1
GO:0001939	female pronucleus	6	0	1.77	1	1
GO:0001940	male pronucleus	4	0	1.18	1	1
GO:0002081	outer acrosomal membrane	2	0	0.59	1	1
GO:0002177	manchette	2	0	0.59	1	1
GO:0005585	collagen type II	1	0	0.29	1	1
GO:0005590	collagen type VII	1	0	0.29	1	1
GO:0005591	collagen type VIII	1	0	0.29	1	1
GO:0005593	FACIT collagen	6	0	1.77	1	1
GO:0005594	collagen type IX	3	0	0.88	1	1
GO:0005595	collagen type XII	1	0	0.29	1	1
GO:0005596	collagen type XIV	1	0	0.29	1	1
GO:0005597	collagen type XVI	1	0	0.29	1	1
GO:0005598	short-chain collagen	1	0	0.29	1	1
GO:0005600	collagen type XIII	1	0	0.29	1	1
GO:0005602	complement component C1 complex	2	0	0.59	1	1
GO:0005608	laminin-3 complex	2	0	0.59	1	1
GO:0005638	lamin filament	4	0	1.18	1	1
GO:0005658	alpha DNA polymerase:primase complex	4	0	1.18	1	1
GO:0005672	transcription factor TFIIA complex	4	0	1.18	1	1
GO:0005673	transcription factor TFIIE complex	1	0	0.29	1	1
GO:0005674	transcription factor TFIIF complex	2	0	0.59	1	1
GO:0005682	U5 snRNP	6	0	1.77	1	1
GO:0005685	U1 snRNP	1	0	0.29	1	1
GO:0005687	U4 snRNP	2	0	0.59	1	1
GO:0005688	U6 snRNP	2	0	0.59	1	1
GO:0005690	U4atac snRNP	1	0	0.29	1	1
GO:0005724	nuclear telomeric heterochromatin	2	0	0.59	1	1
GO:0005731	nucleolus organizer region	1	0	0.29	1	1
GO:0005732	small nucleolar ribonucleoprotein comple...	12	0	3.53	1	1
GO:0005744	mitochondrial inner membrane presequence...	8	0	2.35	1	1
GO:0005750	mitochondrial respiratory chain complex ...	5	0	1.47	1	1
GO:0005751	mitochondrial respiratory chain complex ...	2	0	0.59	1	1
GO:0005754	mitochondrial proton-transporting ATP sy...	1	0	0.29	1	1
GO:0005757	mitochondrial permeability transition po...	1	0	0.29	1	1
GO:0005785	signal recognition particle receptor com...	2	0	0.59	1	1
GO:0005833	hemoglobin complex	11	0	3.24	1	1
GO:0005854	nascent polypeptide-associated complex	1	0	0.29	1	1
GO:0005879	axonemal microtubule	2	0	0.59	1	1
GO:0005889	hydrogen:potassium-exchanging ATPase com...	1	0	0.29	1	1
GO:0005895	interleukin-5 receptor complex	1	0	0.29	1	1
GO:0005927	muscle tendon junction	3	0	0.88	1	1
GO:0005944	1-phosphatidylinositol-4-phosphate 3-kin...	2	0	0.59	1	1
GO:0005945	6-phosphofructokinase complex	3	0	0.88	1	1
GO:0005953	CAAX-protein geranylgeranyltransferase c...	1	0	0.29	1	1
GO:0005956	protein kinase CK2 complex	1	0	0.29	1	1
GO:0005960	glycine cleavage complex	2	0	0.59	1	1
GO:0005971	ribonucleoside-diphosphate reductase com...	1	0	0.29	1	1
GO:0008024	positive transcription elongation factor...	1	0	0.29	1	1
GO:0008043	intracellular ferritin complex	2	0	0.59	1	1
GO:0008275	gamma-tubulin small complex	1	0	0.29	1	1
GO:0008352	katanin complex	1	0	0.29	1	1
GO:0008537	proteasome activator complex	2	0	0.59	1	1
GO:0009279	cell outer membrane	2	0	0.59	1	1
GO:0009330	DNA topoisomerase complex (ATP-hydrolyzi...	1	0	0.29	1	1
GO:0009346	citrate lyase complex	2	0	0.59	1	1
GO:0009348	ornithine carbamoyltransferase complex	1	0	0.29	1	1
GO:0010369	chromocenter	5	0	1.47	1	1
GO:0010370	perinucleolar chromocenter	1	0	0.29	1	1
GO:0014705	C zone	1	0	0.29	1	1
GO:0014804	terminal cisterna lumen	1	0	0.29	1	1
GO:0016013	syntrophin complex	1	0	0.29	1	1
GO:0016028	rhabdomere	1	0	0.29	1	1
GO:0016507	mitochondrial fatty acid beta-oxidation ...	2	0	0.59	1	1
GO:0016938	kinesin I complex	1	0	0.29	1	1
GO:0017090	meprin A complex	1	0	0.29	1	1
GO:0018995	host	1	0	0.29	1	1
GO:0019012	virion	1	0	0.29	1	1
GO:0019028	viral capsid	1	0	0.29	1	1
GO:0019035	viral integration complex	1	0	0.29	1	1
GO:0019185	snRNA-activating protein complex	1	0	0.29	1	1
GO:0030008	TRAPP complex	2	0	0.59	1	1
GO:0030112	glycocalyx	2	0	0.59	1	1
GO:0030285	integral to synaptic vesicle membrane	4	0	1.18	1	1
GO:0030430	host cell cytoplasm	1	0	0.29	1	1
GO:0030485	smooth muscle contractile fiber	1	0	0.29	1	1
GO:0030526	granulocyte macrophage colony-stimulatin...	1	0	0.29	1	1
GO:0030692	Noc4p-Nop14p complex	1	0	0.29	1	1
GO:0030849	autosome	2	0	0.59	1	1
GO:0030874	nucleolar chromatin	1	0	0.29	1	1
GO:0030892	mitotic cohesin complex	2	0	0.59	1	1
GO:0030936	transmembrane collagen	1	0	0.29	1	1
GO:0031021	interphase microtubule organizing center	1	0	0.29	1	1
GO:0031074	nucleocytoplasmic shuttling complex	2	0	0.59	1	1
GO:0031205	endoplasmic reticulum Sec complex	2	0	0.59	1	1
GO:0031209	SCAR complex	1	0	0.29	1	1
GO:0031213	RSF complex	2	0	0.59	1	1
GO:0031240	external side of cell outer membrane	1	0	0.29	1	1
GO:0031257	trailing edge membrane	1	0	0.29	1	1
GO:0031259	uropod membrane	1	0	0.29	1	1
GO:0031260	pseudopodium membrane	1	0	0.29	1	1
GO:0031262	Ndc80 complex	4	0	1.18	1	1
GO:0031298	replication fork protection complex	1	0	0.29	1	1
GO:0031302	intrinsic to endosome membrane	1	0	0.29	1	1
GO:0031308	intrinsic to nuclear outer membrane	1	0	0.29	1	1
GO:0031309	integral to nuclear outer membrane	1	0	0.29	1	1
GO:0031314	extrinsic to mitochondrial inner membran...	2	0	0.59	1	1
GO:0031379	RNA-directed RNA polymerase complex	1	0	0.29	1	1
GO:0031380	nuclear RNA-directed RNA polymerase comp...	1	0	0.29	1	1
GO:0031428	box C/D snoRNP complex	3	0	0.88	1	1
GO:0031429	box H/ACA snoRNP complex	1	0	0.29	1	1
GO:0031501	mannosyltransferase complex	3	0	0.88	1	1
GO:0031515	tRNA (m1A) methyltransferase complex	2	0	0.59	1	1
GO:0031523	Myb complex	2	0	0.59	1	1
GO:0031595	nuclear proteasome complex	1	0	0.29	1	1
GO:0031618	nuclear centromeric heterochromatin	3	0	0.88	1	1
GO:0031680	G-protein beta/gamma-subunit complex	1	0	0.29	1	1
GO:0031838	haptoglobin-hemoglobin complex	2	0	0.59	1	1
GO:0031933	telomeric heterochromatin	3	0	0.88	1	1
GO:0032021	NELF complex	4	0	1.18	1	1
GO:0032127	dense core granule membrane	1	0	0.29	1	1
GO:0032133	chromosome passenger complex	4	0	1.18	1	1
GO:0032280	symmetric synapse	2	0	0.59	1	1
GO:0032311	angiogenin-PRI complex	2	0	0.59	1	1
GO:0032426	stereocilium bundle tip	1	0	0.29	1	1
GO:0032579	apical lamina of hyaline layer	1	0	0.29	1	1
GO:0032584	growth cone membrane	6	0	1.77	1	1
GO:0032798	Swi5-Sfr1 complex	2	0	0.59	1	1
GO:0032996	Bcl3-Bcl10 complex	1	0	0.29	1	1
GO:0033061	DNA recombinase mediator complex	2	0	0.59	1	1
GO:0033093	Weibel-Palade body	2	0	0.59	1	1
GO:0033150	cytoskeletal calyx	2	0	0.59	1	1
GO:0033165	interphotoreceptor matrix	1	0	0.29	1	1
GO:0033166	hyaline layer	1	0	0.29	1	1
GO:0033185	dolichol-phosphate-mannose synthase comp...	3	0	0.88	1	1
GO:0033256	I-kappaB/NF-kappaB complex	5	0	1.47	1	1
GO:0033257	Bcl3/NF-kappaB2 complex	2	0	0.59	1	1
GO:0033557	Slx1-Slx4 complex	3	0	0.88	1	1
GO:0033588	Elongator holoenzyme complex	1	0	0.29	1	1
GO:0033593	BRCA2-MAGE-D1 complex	1	0	0.29	1	1
GO:0033643	host cell part	1	0	0.29	1	1
GO:0033646	host intracellular part	1	0	0.29	1	1
GO:0033647	host intracellular organelle	1	0	0.29	1	1
GO:0033648	host intracellular membrane-bounded orga...	1	0	0.29	1	1
GO:0033655	host cell cytoplasm part	1	0	0.29	1	1
GO:0034359	mature chylomicron	1	0	0.29	1	1
GO:0034360	chylomicron remnant	1	0	0.29	1	1
GO:0034363	intermediate-density lipoprotein particl...	3	0	0.88	1	1
GO:0034364	high-density lipoprotein particle	20	0	5.88	1	1
GO:0034365	discoidal high-density lipoprotein parti...	1	0	0.29	1	1
GO:0034366	spherical high-density lipoprotein parti...	5	0	1.47	1	1
GO:0034423	autophagic vacuole lumen	1	0	0.29	1	1
GO:0034466	chromaffin granule lumen	1	0	0.29	1	1
GO:0034750	Scrib-APC-beta-catenin complex	2	0	0.59	1	1
GO:0034751	aryl hydrocarbon receptor complex	1	0	0.29	1	1
GO:0034752	cytosolic aryl hydrocarbon receptor comp...	1	0	0.29	1	1
GO:0035003	subapical complex	1	0	0.29	1	1
GO:0035189	Rb-E2F complex	3	0	0.88	1	1
GO:0035354	Toll-like receptor 1-Toll-like receptor ...	2	0	0.59	1	1
GO:0035355	Toll-like receptor 2-Toll-like receptor ...	2	0	0.59	1	1
GO:0035517	PR-DUB complex	2	0	0.59	1	1
GO:0035578	azurophil granule lumen	1	0	0.29	1	1
GO:0035686	flagellar fibrous sheath	1	0	0.29	1	1
GO:0035692	macrophage migration inhibitory factor r...	1	0	0.29	1	1
GO:0035693	NOS2-CD74 complex	1	0	0.29	1	1
GO:0035985	senescence-associated heterochromatin fo...	3	0	0.88	1	1
GO:0036024	protein C inhibitor-TMPRSS7 complex	1	0	0.29	1	1
GO:0036025	protein C inhibitor-TMPRSS11E complex	1	0	0.29	1	1
GO:0036026	protein C inhibitor-PLAT complex	1	0	0.29	1	1
GO:0036027	protein C inhibitor-PLAU complex	1	0	0.29	1	1
GO:0036028	protein C inhibitor-thrombin complex	1	0	0.29	1	1
GO:0036029	protein C inhibitor-KLK3 complex	1	0	0.29	1	1
GO:0036030	protein C inhibitor-plasma kallikrein co...	1	0	0.29	1	1
GO:0036053	glomerular endothelium fenestra	1	0	0.29	1	1
GO:0036117	hyaluranon cable	2	0	0.59	1	1
GO:0036125	fatty acid beta-oxidation multienzyme co...	2	0	0.59	1	1
GO:0036126	sperm flagellum	1	0	0.29	1	1
GO:0042022	interleukin-12 receptor complex	1	0	0.29	1	1
GO:0042105	alpha-beta T cell receptor complex	3	0	0.88	1	1
GO:0042406	extrinsic to endoplasmic reticulum membr...	1	0	0.29	1	1
GO:0042564	NLS-dependent protein nuclear import com...	1	0	0.29	1	1
GO:0042627	chylomicron	11	0	3.24	1	1
GO:0042629	mast cell granule	3	0	0.88	1	1
GO:0042709	succinate-CoA ligase complex	1	0	0.29	1	1
GO:0042719	mitochondrial intermembrane space protei...	6	0	1.77	1	1
GO:0042720	mitochondrial inner membrane peptidase c...	1	0	0.29	1	1
GO:0043083	synaptic cleft	7	0	2.06	1	1
GO:0043203	axon hillock	2	0	0.59	1	1
GO:0043240	Fanconi anaemia nuclear complex	9	0	2.65	1	1
GO:0043245	extraorganismal space	1	0	0.29	1	1
GO:0043257	laminin-8 complex	1	0	0.29	1	1
GO:0043265	ectoplasm	1	0	0.29	1	1
GO:0043509	activin A complex	1	0	0.29	1	1
GO:0043511	inhibin complex	2	0	0.59	1	1
GO:0043512	inhibin A complex	2	0	0.59	1	1
GO:0043527	tRNA methyltransferase complex	2	0	0.59	1	1
GO:0043540	6-phosphofructo-2-kinase/fructose-2.6-bi...	1	0	0.29	1	1
GO:0043564	Ku70:Ku80 complex	2	0	0.59	1	1
GO:0043626	PCNA complex	1	0	0.29	1	1
GO:0043656	intracellular region of host	1	0	0.29	1	1
GO:0043657	host cell	1	0	0.29	1	1
GO:0044194	cytolytic granule	2	0	0.59	1	1
GO:0044214	fully spanning plasma membrane	1	0	0.29	1	1
GO:0044215	other organism	1	0	0.29	1	1
GO:0044216	other organism cell	1	0	0.29	1	1
GO:0044217	other organism part	1	0	0.29	1	1
GO:0044292	dendrite terminus	3	0	0.88	1	1
GO:0044294	dendritic growth cone	2	0	0.59	1	1
GO:0044302	dentate gyrus mossy fiber	1	0	0.29	1	1
GO:0044316	cone cell pedicle	1	0	0.29	1	1
GO:0044322	endoplasmic reticulum quality control co...	1	0	0.29	1	1
GO:0044423	virion part	1	0	0.29	1	1
GO:0045092	interleukin-18 receptor complex	1	0	0.29	1	1
GO:0045095	keratin filament	69	0	20.3	1	1
GO:0045098	type III intermediate filament	3	0	0.88	1	1
GO:0045160	myosin I complex	1	0	0.29	1	1
GO:0045244	succinate-CoA ligase complex (GDP-formin...	1	0	0.29	1	1
GO:0045261	proton-transporting ATP synthase complex...	5	0	1.47	1	1
GO:0045267	proton-transporting ATP synthase. cataly...	1	0	0.29	1	1
GO:0045275	respiratory chain complex III	5	0	1.47	1	1
GO:0045277	respiratory chain complex IV	2	0	0.59	1	1
GO:0045298	tubulin complex	3	0	0.88	1	1
GO:0045323	interleukin-1 receptor complex	3	0	0.88	1	1
GO:0046540	U4/U6 x U5 tri-snRNP complex	3	0	0.88	1	1
GO:0046691	intracellular canaliculus	2	0	0.59	1	1
GO:0048179	activin receptor complex	2	0	0.59	1	1
GO:0048180	activin complex	1	0	0.29	1	1
GO:0048237	rough endoplasmic reticulum lumen	1	0	0.29	1	1
GO:0048476	Holliday junction resolvase complex	1	0	0.29	1	1
GO:0055087	Ski complex	2	0	0.59	1	1
GO:0060077	inhibitory synapse	2	0	0.59	1	1
GO:0060342	photoreceptor inner segment membrane	1	0	0.29	1	1
GO:0070188	Stn1-Ten1 complex	2	0	0.59	1	1
GO:0070274	RES complex	1	0	0.29	1	1
GO:0070288	ferritin complex	2	0	0.59	1	1
GO:0070369	beta-catenin-TCF7L2 complex	2	0	0.59	1	1
GO:0070436	Grb2-EGFR complex	2	0	0.59	1	1
GO:0070522	ERCC4-ERCC1 complex	1	0	0.29	1	1
GO:0070545	PeBoW complex	2	0	0.59	1	1
GO:0070557	PCNA-p21 complex	2	0	0.59	1	1
GO:0070722	Tle3-Aes complex	1	0	0.29	1	1
GO:0070821	tertiary granule membrane	1	0	0.29	1	1
GO:0070860	RNA polymerase I core factor complex	1	0	0.29	1	1
GO:0071062	alphav-beta3 integrin-vitronectin comple...	1	0	0.29	1	1
GO:0071133	alpha9-beta1 integrin-ADAM8 complex	1	0	0.29	1	1
GO:0071438	invadopodium membrane	3	0	0.88	1	1
GO:0071439	clathrin complex	1	0	0.29	1	1
GO:0071546	pi-body	5	0	1.47	1	1
GO:0071547	piP-body	4	0	1.18	1	1
GO:0071595	Nem1-Spo7 phosphatase complex	1	0	0.29	1	1
GO:0071598	neuronal ribonucleoprotein granule	1	0	0.29	1	1
GO:0071664	catenin-TCF7L2 complex	3	0	0.88	1	1
GO:0071665	gamma-catenin-TCF7L2 complex	1	0	0.29	1	1
GO:0071797	LUBAC complex	2	0	0.59	1	1
GO:0071817	MMXD complex	5	0	1.47	1	1
GO:0071818	BAT3 complex	2	0	0.59	1	1
GO:0071821	FANCM-MHF complex	3	0	0.88	1	1
GO:0071920	cleavage body	2	0	0.59	1	1
GO:0071953	elastic fiber	1	0	0.29	1	1
GO:0072379	ER membrane insertion complex	2	0	0.59	1	1
GO:0072517	host cell viral assembly compartment	1	0	0.29	1	1
GO:0072536	interleukin-23 receptor complex	2	0	0.59	1	1
GO:0072558	NLRP1 inflammasome complex	1	0	0.29	1	1
GO:0072562	blood microparticle	2	0	0.59	1	1
GO:0072563	endothelial microparticle	2	0	0.59	1	1
GO:0072588	box H/ACA RNP complex	1	0	0.29	1	1
GO:0097057	TRAF2-GSTP1 complex	1	0	0.29	1	1
GO:0097058	CRLF-CLCF1 complex	2	0	0.59	1	1
GO:0097059	CNTFR-CLCF1 complex	2	0	0.59	1	1
GO:0097179	protease inhibitor complex	1	0	0.29	1	1
GO:0097180	serine protease inhibitor complex	1	0	0.29	1	1
GO:0097181	protein C inhibitor-coagulation factor V...	1	0	0.29	1	1
GO:0097182	protein C inhibitor-coagulation factor X...	1	0	0.29	1	1
GO:0097183	protein C inhibitor-coagulation factor X...	1	0	0.29	1	1
GO:0097197	tetraspanin-enriched microdomain	1	0	0.29	1	1
GO:0097208	alveolar lamellar body	3	0	0.88	1	1
GO:0097209	epidermal lamellar body	3	0	0.88	1	1
GO:0097223	sperm part	1	0	0.29	1	1
GO:0097227	sperm annulus	1	0	0.29	1	1
