# Supplementary material for: A statistically inferred microRNA network identifies breast cancer target miR-940 as an actin cytoskeleton regulator
Source: Sci Rep. 2015 Feb 12;5:8336. doi: 10.1038/srep08336 (PMC5389139; doi:10.1038/srep08336)
Supplement: Supplementary Information — Dataset 4 [file srep08336-s5.xls]

## Sheet: Legends
Supplementary Table IV. GO enrichment calculation for the sphere of influence of the assorted club I (only genes shared by 25% of the miRNAs). Are represented on each and every sheet, GO: the id of the ontology accession number. Term: the name of the ontology. Annotated: the number of annotated term considering the background genes used in the calculation. Significant: the number of genes annotat…

## Sheet: Biological Process
GO.ID	Term	Annotated	Significant	Expected	classicFisher	BH.pVal
GO:0007399	nervous system development	1539	472	368.52	8.1e-11	3.33e-07
GO:2000112	regulation of cellular macromolecule biosynthetic process	2817	790	674.55	7.7e-09	1.58e-05
GO:0010556	regulation of macromolecule biosynthetic process	2877	799	688.92	4.2e-08	4.81e-05
GO:0019219	regulation of nucleobase-containing compound metabolic process	3046	840	729.39	6.5e-08	4.81e-05
GO:0031323	regulation of cellular metabolic process	3967	1069	949.93	7.8e-08	4.81e-05
GO:0048869	cellular developmental process	2496	700	597.68	8.1e-08	4.81e-05
GO:0031326	regulation of cellular biosynthetic process	2998	827	717.89	8.2e-08	4.81e-05
GO:0009889	regulation of biosynthetic process	3026	832	724.6	1.4e-07	6.99e-05
GO:0023052	signaling	4226	1130	1011.95	1.6e-07	6.99e-05
GO:0035556	intracellular signal transduction	1716	497	410.91	1.7e-07	6.99e-05
GO:0030154	cell differentiation	2348	657	562.25	3.4e-07	0.00012
GO:0007154	cell communication	4338	1154	1038.76	3.5e-07	0.00012
GO:0000902	cell morphogenesis	843	263	201.86	4.2e-07	0.00013
GO:0006351	transcription, DNA-templated	2847	782	681.73	4.8e-07	0.00014
GO:0006355	regulation of transcription, DNA-templated	2602	720	623.07	5e-07	0.00014
GO:0051252	regulation of RNA metabolic process	2674	738	640.31	5.3e-07	0.00014
GO:0032502	developmental process	3958	1058	947.77	5.9e-07	0.00014
GO:0007167	enzyme linked receptor protein signaling pathway	784	246	187.73	6.2e-07	0.00014
GO:2001141	regulation of RNA biosynthetic process	2618	723	626.9	6.6e-07	0.00014
GO:0009653	anatomical structure morphogenesis	1827	521	437.49	6.9e-07	0.00014
GO:0051171	regulation of nitrogen compound metabolic process	3121	849	747.35	7.4e-07	0.00014
GO:0010468	regulation of gene expression	3004	819	719.33	8.7e-07	0.00016
GO:0007264	small GTPase mediated signal transduction	575	187	137.69	1.1e-06	0.00018
GO:0019222	regulation of metabolic process	4375	1158	1047.62	1.1e-06	0.00018
GO:0048858	cell projection morphogenesis	611	197	146.31	1.1e-06	0.00018
GO:0022008	neurogenesis	1010	305	241.85	1.3e-06	0.0002
GO:0032990	cell part morphogenesis	623	200	149.18	1.3e-06	0.0002
GO:0032989	cellular component morphogenesis	892	272	213.6	2.2e-06	0.00032
GO:0030030	cell projection organization	822	253	196.83	2.3e-06	0.00033
GO:0051179	localization	3782	1008	905.63	2.4e-06	0.00033
GO:0048666	neuron development	714	223	170.97	3e-06	0.0004
GO:0080090	regulation of primary metabolic process	3884	1032	930.05	3.1e-06	0.0004
GO:0048699	generation of neurons	952	286	227.96	4.6e-06	0.00057
GO:0032774	RNA biosynthetic process	2909	787	696.58	5.7e-06	0.00069
GO:0060255	regulation of macromolecule metabolic process	3757	996	899.64	8.1e-06	0.00095
GO:0007275	multicellular organismal development	3536	941	846.72	8.8e-06	0.00098
GO:0048812	neuron projection morphogenesis	530	170	126.91	8.8e-06	0.00098
GO:0035637	multicellular organismal signaling	652	203	156.13	1.1e-05	0.00116
GO:0048856	anatomical structure development	3476	925	832.35	1.1e-05	0.00116
GO:0031175	neuron projection development	624	195	149.42	1.2e-05	0.00123
GO:0006464	cellular protein modification process	2308	632	552.67	1.4e-05	0.00137
GO:0036211	protein modification process	2308	632	552.67	1.4e-05	0.00137
GO:0030182	neuron differentiation	876	262	209.76	1.7e-05	0.00159
GO:0048667	cell morphogenesis involved in neuron differentiation	521	166	124.76	1.7e-05	0.00159
GO:0007165	signal transduction	3789	998	907.3	2.6e-05	0.00237
GO:0048468	cell development	1276	365	305.55	3.1e-05	0.00277
GO:0007268	synaptic transmission	574	179	137.45	3.2e-05	0.0028
GO:0007169	transmembrane receptor protein tyrosine kinase signaling pathway	581	180	139.12	4.6e-05	0.00394
GO:0000904	cell morphogenesis involved in differentiation	626	192	149.9	4.9e-05	0.00411
GO:0007417	central nervous system development	590	182	141.28	5.4e-05	0.00444
GO:0035329	hippo signaling	29	17	6.94	6.7e-05	0.00527
GO:0019226	transmission of nerve impulse	644	196	154.21	6.8e-05	0.00527
GO:0043412	macromolecule modification	2396	647	573.74	6.8e-05	0.00527
GO:0034645	cellular macromolecule biosynthetic process	3685	967	882.4	7e-05	0.00533
GO:0033036	macromolecule localization	1643	456	393.43	7.7e-05	0.00575
GO:0034204	lipid translocation	13	10	3.11	8.4e-05	0.00606
GO:0045332	phospholipid translocation	13	10	3.11	8.4e-05	0.00606
GO:0008104	protein localization	1399	393	335	8.7e-05	0.00616
GO:0016192	vesicle-mediated transport	858	252	205.45	9.4e-05	0.00655
GO:0045595	regulation of cell differentiation	863	253	206.65	0.0001	0.00685
GO:0009059	macromolecule biosynthetic process	3756	982	899.4	0.00011	0.00741
GO:0070727	cellular macromolecule localization	831	244	198.99	0.00012	0.00795
GO:0016197	endosomal transport	123	48	29.45	0.00013	0.00809
GO:0030029	actin filament-based process	415	132	99.37	0.00013	0.00809
GO:0051893	regulation of focal adhesion assembly	25	15	5.99	0.00013	0.00809
GO:0090109	regulation of cell-substrate junction assembly	25	15	5.99	0.00013	0.00809
GO:0048041	focal adhesion assembly	41	21	9.82	0.00014	0.00859
GO:0030036	actin cytoskeleton organization	369	119	88.36	0.00015	0.00893
GO:0097035	regulation of membrane lipid distribution	18	12	4.31	0.00015	0.00893
GO:0007409	axonogenesis	479	149	114.7	0.00016	0.00926
GO:0071842	NA	2942	779	704.48	0.00016	0.00926
GO:0016477	cell migration	744	220	178.16	0.00017	0.00931
GO:0034330	cell junction organization	184	66	44.06	0.00017	0.00931
GO:0034613	cellular protein localization	827	242	198.03	0.00017	0.00931
GO:0046324	regulation of glucose import	36	19	8.62	0.00017	0.00931
GO:0048731	system development	3014	796	721.72	0.00018	0.00973
GO:0007010	cytoskeleton organization	728	215	174.32	0.00022	0.01159
GO:0051270	regulation of cellular component movement	394	125	94.35	0.00022	0.01159
GO:0006607	NLS-bearing protein import into nucleus	14	10	3.35	0.00023	0.01167
GO:0008105	asymmetric protein localization	14	10	3.35	0.00023	0.01167
GO:0016043	cellular component organization	3655	953	875.22	0.00023	0.01167
GO:0034329	cell junction assembly	163	59	39.03	0.00028	0.01386
GO:0040012	regulation of locomotion	396	125	94.82	0.00028	0.01386
GO:0046323	glucose import	40	20	9.58	0.00031	0.01516
GO:0046326	positive regulation of glucose import	24	14	5.75	0.00032	0.01529
GO:0070647	protein modification by small protein conjugation or removal	612	183	146.55	0.00032	0.01529
GO:0051056	regulation of small GTPase mediated signal transduction	336	108	80.46	0.00034	0.01606
GO:0044087	regulation of cellular component biogenesis	287	94	68.72	0.00039	0.01821
GO:0007243	NA	729	213	174.56	0.00044	0.02031
GO:0061024	membrane organization	364	115	87.16	0.00046	0.021
GO:0048193	Golgi vesicle transport	163	58	39.03	0.00052	0.02348
GO:0048870	cell motility	804	232	192.52	0.00055	0.02422
GO:0051674	localization of cell	804	232	192.52	0.00055	0.02422
GO:0016044	NA	362	114	86.68	0.00056	0.02422
GO:0045664	regulation of neuron differentiation	279	91	66.81	0.00056	0.02422
GO:0051641	cellular localization	1761	477	421.68	0.00057	0.0244
GO:0051050	positive regulation of transport	425	131	101.77	0.0006	0.02542
GO:0000165	MAPK cascade	392	122	93.87	0.00061	0.02558
GO:0016567	protein ubiquitination	519	156	124.28	0.00068	0.02805
GO:0046856	phosphatidylinositol dephosphorylation	13	9	3.11	0.0007	0.02805
GO:0086036	regulation of cardiac muscle cell membrane potential	13	9	3.11	0.0007	0.02805
GO:0010863	positive regulation of phospholipase C activity	63	27	15.09	0.00071	0.02805
GO:0072358	cardiovascular system development	674	197	161.39	0.00071	0.02805
GO:0072359	circulatory system development	674	197	161.39	0.00071	0.02805
GO:0032879	regulation of localization	1179	328	282.32	0.00072	0.02818
GO:2000145	regulation of cell motility	372	116	89.08	0.00075	0.02907
GO:0048518	positive regulation of biological process	3120	814	747.11	0.00076	0.02919
GO:0001822	kidney development	179	62	42.86	0.00077	0.0293
GO:0001504	neurotransmitter uptake	23	13	5.51	0.0008	0.02988
GO:0031952	regulation of protein autophosphorylation	23	13	5.51	0.0008	0.02988
GO:0046777	protein autophosphorylation	169	59	40.47	0.00081	0.02998
GO:0006836	neurotransmitter transport	115	43	27.54	0.00084	0.03054
GO:0035295	tube development	373	116	89.32	0.00084	0.03054
GO:0061337	cardiac conduction	11	8	2.63	0.00087	0.03136
GO:0022604	regulation of cell morphogenesis	272	88	65.13	0.00091	0.03223
GO:0072001	renal system development	187	64	44.78	0.00091	0.03223
GO:0006810	transport	3040	793	727.95	0.00093	0.03266
GO:1900274	regulation of phospholipase C activity	64	27	15.33	0.00095	0.03308
GO:0010828	positive regulation of glucose transport	26	14	6.23	0.00096	0.03315
GO:0060284	regulation of cell development	426	130	102.01	0.00097	0.03321
GO:0032869	cellular response to insulin stimulus	191	65	45.74	0.00098	0.03328
GO:0040011	locomotion	1118	311	267.71	0.00099	0.03334
GO:0001655	urogenital system development	230	76	55.08	0.00102	0.03407
GO:0030334	regulation of cell migration	353	110	84.53	0.00105	0.03479
GO:0051017	actin filament bundle assembly	68	28	16.28	0.00122	0.0401
GO:0016311	dephosphorylation	235	77	56.27	0.00124	0.04044
GO:0008286	insulin receptor signaling pathway	151	53	36.16	0.00127	0.04109
GO:0022612	gland morphogenesis	94	36	22.51	0.00131	0.04173
GO:0050793	regulation of developmental process	1244	342	297.88	0.00131	0.04173
GO:0060429	epithelium development	508	151	121.64	0.00136	0.04296
GO:0007044	cell-substrate junction assembly	56	24	13.41	0.00138	0.04296
GO:0030856	regulation of epithelial cell differentiation	56	24	13.41	0.00138	0.04296
GO:0071841	NA	3035	789	726.75	0.00145	0.0448
GO:0010518	positive regulation of phospholipase activity	72	29	17.24	0.00151	0.0463
GO:0002009	morphogenesis of an epithelium	302	95	72.32	0.0016	0.0487
GO:0001568	blood vessel development	439	132	105.12	0.00166	0.04979
GO:0032446	protein modification by small protein conjugation	548	161	131.22	0.00166	0.04979
GO:0044249	cellular biosynthetic process	4466	1138	1069.42	0.00169	0.05025
GO:0051234	establishment of localization	3092	802	740.4	0.0017	0.05025
GO:0051130	positive regulation of cellular component organization	421	127	100.81	0.00177	0.05195
GO:0071840	cellular component organization or biogenesis	3762	966	900.84	0.00179	0.05214
GO:0031344	regulation of cell projection organization	220	72	52.68	0.00181	0.05214
GO:0007420	brain development	425	128	101.77	0.00182	0.05214
GO:0016050	vesicle organization	89	34	21.31	0.00184	0.05214
GO:0021537	telencephalon development	136	48	32.57	0.00184	0.05214
GO:0001952	regulation of cell-matrix adhesion	54	23	12.93	0.0019	0.05347
GO:0007411	axon guidance	333	103	79.74	0.00194	0.0535
GO:0018210	peptidyl-threonine modification	51	22	12.21	0.00194	0.0535
GO:0019432	triglyceride biosynthetic process	51	22	12.21	0.00194	0.0535
GO:0060840	artery development	39	18	9.34	0.00197	0.05353
GO:0035239	tube morphogenesis	253	81	60.58	0.00198	0.05353
GO:0040013	negative regulation of locomotion	133	47	31.85	0.00198	0.05353
GO:0030509	BMP signaling pathway	96	36	22.99	0.00201	0.05398
GO:0048864	stem cell development	70	28	16.76	0.00205	0.05426
GO:0007158	neuron cell-cell adhesion	12	8	2.87	0.00206	0.05426
GO:0086001	cardiac muscle cell action potential	12	8	2.87	0.00206	0.05426
GO:0048729	tissue morphogenesis	393	119	94.11	0.0021	0.05496
GO:0031365	N-terminal protein amino acid modification	17	10	4.07	0.00218	0.05634
GO:0046839	phospholipid dephosphorylation	17	10	4.07	0.00218	0.05634
GO:0001944	vasculature development	461	137	110.39	0.00224	0.05753
GO:0010810	regulation of cell-substrate adhesion	90	34	21.55	0.00229	0.05844
GO:0001654	eye development	229	74	54.84	0.00231	0.05848
GO:0051716	cellular response to stimulus	4591	1166	1099.35	0.00232	0.05848
GO:0023051	regulation of signaling	1778	474	425.75	0.00234	0.05863
GO:0046907	intracellular transport	1013	280	242.57	0.0026	0.06475
GO:0000910	cytokinesis	94	35	22.51	0.00265	0.0656
GO:0006468	protein phosphorylation	1053	290	252.15	0.00274	0.06742
GO:0032388	positive regulation of intracellular transport	81	31	19.4	0.00277	0.06744
GO:0032231	regulation of actin filament bundle assembly	43	19	10.3	0.00278	0.06744
GO:0006796	phosphate-containing compound metabolic process	1396	377	334.28	0.00279	0.06744
GO:0010769	regulation of cell morphogenesis involved in differentiation	163	55	39.03	0.00285	0.06848
GO:0006793	phosphorus metabolic process	1397	377	334.52	0.00293	0.07
GO:0034199	activation of protein kinase A activity	15	9	3.59	0.00304	0.0722
GO:0007155	cell adhesion	856	239	204.98	0.00308	0.07273
GO:0010608	posttranscriptional regulation of gene expression	308	95	73.75	0.0031	0.07279
GO:0035195	gene silencing by miRNA	23	12	5.51	0.00314	0.07289
GO:0055117	regulation of cardiac muscle contraction	23	12	5.51	0.00314	0.07289
GO:0045184	establishment of protein localization	1142	312	273.46	0.00318	0.07341
GO:0032970	regulation of actin filament-based process	164	55	39.27	0.00331	0.07598
GO:0032880	regulation of protein localization	305	94	73.03	0.00333	0.07602
GO:0046460	neutral lipid biosynthetic process	53	22	12.69	0.00348	0.07794
GO:0046463	acylglycerol biosynthetic process	53	22	12.69	0.00348	0.07794
GO:0022610	biological adhesion	858	239	205.45	0.00349	0.07794
GO:0051271	negative regulation of cellular component movement	126	44	30.17	0.00349	0.07794
GO:0050673	epithelial cell proliferation	211	68	50.53	0.00364	0.08024
GO:0007009	plasma membrane organization	79	30	18.92	0.00368	0.08024
GO:0072006	nephron development	79	30	18.92	0.00368	0.08024
GO:0007178	transmembrane receptor protein serine/threonine kinase signaling pathway	204	66	48.85	0.00372	0.08024
GO:0019827	stem cell maintenance	66	26	15.8	0.00372	0.08024
GO:0010975	regulation of neuron projection development	179	59	42.86	0.00373	0.08024
GO:0043434	response to peptide hormone	358	108	85.73	0.00373	0.08024
GO:0043149	stress fiber assembly	44	19	10.54	0.0038	0.08112
GO:0048522	positive regulation of cellular process	2858	739	684.37	0.00381	0.08112
GO:0001945	lymph vessel development	18	10	4.31	0.00386	0.08134
GO:0071375	cellular response to peptide hormone stimulus	255	80	61.06	0.00386	0.08134
GO:0006928	cellular component movement	1044	286	249.99	0.004	0.08386
GO:0021510	spinal cord development	60	24	14.37	0.00414	0.08635
GO:0001764	neuron migration	73	28	17.48	0.00418	0.08675
GO:0042787	protein ubiquitination involved in ubiquitin-dependent protein catabolic process	57	23	13.65	0.00435	0.08906
GO:0050767	regulation of neurogenesis	341	103	81.65	0.00436	0.08906
GO:0030336	negative regulation of cell migration	117	41	28.02	0.00438	0.08906
GO:0032501	multicellular organismal process	4913	1239	1176.45	0.00442	0.08906
GO:0007507	heart development	330	100	79.02	0.00443	0.08906
GO:0016358	dendrite development	100	36	23.95	0.00444	0.08906
GO:0009966	regulation of signal transduction	1553	414	371.88	0.00449	0.08906
GO:0006996	organelle organization	1897	500	454.25	0.0045	0.08906
GO:0048646	anatomical structure formation involved in morphogenesis	703	198	168.34	0.00452	0.08906
GO:0051960	regulation of nervous system development	375	112	89.8	0.00452	0.08906
GO:0007015	actin filament organization	184	60	44.06	0.00453	0.08906
GO:0010675	regulation of cellular carbohydrate metabolic process	80	30	19.16	0.00456	0.08922
GO:0032386	regulation of intracellular transport	177	58	42.38	0.00462	0.08997
GO:0007265	Ras protein signal transduction	353	106	84.53	0.00471	0.09129
GO:0050678	regulation of epithelial cell proliferation	181	59	43.34	0.00489	0.09433
GO:0009790	embryo development	775	216	185.58	0.00521	0.09922
GO:0010907	positive regulation of glucose metabolic process	27	13	6.47	0.00523	0.09922
GO:0042147	retrograde transport, endosome to Golgi	27	13	6.47	0.00523	0.09922
GO:0007270	neuron-neuron synaptic transmission	84	31	20.11	0.00524	0.09922
GO:0016579	protein deubiquitination	61	24	14.61	0.0053	0.0999
GO:0032868	response to insulin	236	74	56.51	0.00538	0.10094
GO:0010676	positive regulation of cellular carbohydrate metabolic process	33	15	7.9	0.00547	0.10189
GO:0003254	regulation of membrane depolarization	16	9	3.83	0.00548	0.10189
GO:0045597	positive regulation of cell differentiation	430	126	102.97	0.00552	0.10217
GO:0035148	tube formation	98	35	23.47	0.00576	0.10613
GO:0060736	prostate gland growth	11	7	2.63	0.00584	0.10665
GO:0061298	retina vasculature development in camera-type eye	11	7	2.63	0.00584	0.10665
GO:2000113	negative regulation of cellular macromolecule biosynthetic process	789	219	188.93	0.00601	0.10903
GO:0051128	regulation of cellular component organization	1091	296	261.25	0.00603	0.10903
GO:0060341	regulation of cellular localization	534	153	127.87	0.00605	0.10903
GO:2000146	negative regulation of cell motility	119	41	28.5	0.00612	0.10981
GO:0006470	protein dephosphorylation	133	45	31.85	0.00616	0.11005
GO:0048732	gland development	241	75	57.71	0.00626	0.11135
GO:0006892	post-Golgi vesicle-mediated transport	65	25	15.56	0.00632	0.11193
GO:0016458	gene silencing	85	31	20.35	0.00639	0.11256
GO:0006893	Golgi to plasma membrane transport	19	10	4.55	0.00641	0.11256
GO:0030900	forebrain development	231	72	55.31	0.00699	0.12222
GO:0001505	regulation of neurotransmitter levels	120	41	28.73	0.00719	0.12466
GO:0048514	blood vessel morphogenesis	384	113	91.95	0.00719	0.12466
GO:0010517	regulation of phospholipase activity	79	29	18.92	0.00738	0.12741
GO:0048863	stem cell differentiation	96	34	22.99	0.00744	0.12791
GO:0051492	regulation of stress fiber assembly	37	16	8.86	0.00752	0.12875
GO:0043984	histone H4-K16 acetylation	14	8	3.35	0.0078	0.13299
GO:0006112	energy reserve metabolic process	149	49	35.68	0.00808	0.13719
GO:0044262	cellular carbohydrate metabolic process	185	59	44.3	0.00818	0.13832
GO:0015031	protein transport	1109	299	265.56	0.00823	0.13853
GO:0051253	negative regulation of RNA metabolic process	728	202	174.32	0.00826	0.13853
GO:0007179	transforming growth factor beta receptor signaling pathway	114	39	27.3	0.0084	0.14031
GO:0050680	negative regulation of epithelial cell proliferation	73	27	17.48	0.00851	0.14157
GO:0045934	negative regulation of nucleobase-containing compound metabolic process	799	220	191.33	0.00863	0.14299
GO:0006865	amino acid transport	97	34	23.23	0.00887	0.14637
GO:0009058	biosynthetic process	4582	1153	1097.19	0.00892	0.14661
GO:0060193	positive regulation of lipase activity	80	29	19.16	0.00898	0.14675
GO:0010629	negative regulation of gene expression	788	217	188.69	0.009	0.14675
GO:0045892	negative regulation of transcription, DNA-templated	703	195	168.34	0.00947	0.1538
GO:0007202	activation of phospholipase C activity	57	22	13.65	0.0096	0.1553
GO:0045055	regulated secretory pathway	41	17	9.82	0.00977	0.15743
GO:0001763	morphogenesis of a branching structure	172	55	41.19	0.00981	0.15746
GO:0061138	morphogenesis of a branching epithelium	147	48	35.2	0.01002	0.15901
GO:0006109	regulation of carbohydrate metabolic process	84	30	20.11	0.01007	0.15901
GO:0010508	positive regulation of autophagy	20	10	4.79	0.0101	0.15901
GO:0015807	L-amino acid transport	20	10	4.79	0.0101	0.15901
GO:0046949	fatty-acyl-CoA biosynthetic process	20	10	4.79	0.0101	0.15901
GO:0021988	olfactory lobe development	23	11	5.51	0.01062	0.16592
GO:0050808	synapse organization	105	36	25.14	0.01062	0.16592
GO:0051932	synaptic transmission, GABAergic	26	12	6.23	0.01086	0.16752
GO:0060740	prostate gland epithelium morphogenesis	26	12	6.23	0.01086	0.16752
GO:0008038	neuron recognition	29	13	6.94	0.01088	0.16752
GO:0044267	cellular protein metabolic process	2979	761	713.34	0.01091	0.16752
GO:0010765	positive regulation of sodium ion transport	12	7	2.87	0.01113	0.16752
GO:0031954	positive regulation of protein autophosphorylation	12	7	2.87	0.01113	0.16752
GO:0035904	aorta development	12	7	2.87	0.01113	0.16752
GO:0043092	L-amino acid import	12	7	2.87	0.01113	0.16752
GO:0045725	positive regulation of glycogen biosynthetic process	12	7	2.87	0.01113	0.16752
GO:0060525	prostate glandular acinus development	12	7	2.87	0.01113	0.16752
GO:0051899	membrane depolarization	71	26	17	0.0112	0.16796
GO:0022603	regulation of anatomical structure morphogenesis	516	146	123.56	0.01142	0.17059
GO:0018107	peptidyl-threonine phosphorylation	48	19	11.49	0.0115	0.17059
GO:0051172	negative regulation of nitrogen compound metabolic process	808	221	193.48	0.0115	0.17059
GO:0032835	glomerulus development	45	18	10.78	0.01216	0.17845
GO:0045669	positive regulation of osteoblast differentiation	45	18	10.78	0.01216	0.17845
GO:0051603	proteolysis involved in cellular protein catabolic process	360	105	86.2	0.01216	0.17845
GO:0007626	locomotory behavior	120	40	28.73	0.0123	0.17888
GO:0072175	epithelial tube formation	92	32	22.03	0.0123	0.17888
GO:0030155	regulation of cell adhesion	240	73	57.47	0.01232	0.17888
GO:0051094	positive regulation of developmental process	591	165	141.52	0.01264	0.18267
GO:0016568	chromatin modification	410	118	98.18	0.01267	0.18267
GO:0072659	protein localization to plasma membrane	55	21	13.17	0.01287	0.18491
GO:0010906	regulation of glucose metabolic process	65	24	15.56	0.01295	0.18541
GO:0060537	muscle tissue development	263	79	62.98	0.01316	0.18582
GO:0007413	axonal fasciculation	15	8	3.59	0.01325	0.18582
GO:0043001	Golgi to plasma membrane protein transport	15	8	3.59	0.01325	0.18582
GO:0043981	histone H4-K5 acetylation	15	8	3.59	0.01325	0.18582
GO:0043982	histone H4-K8 acetylation	15	8	3.59	0.01325	0.18582
GO:0070536	protein K63-linked deubiquitination	15	8	3.59	0.01325	0.18582
GO:0002040	sprouting angiogenesis	39	16	9.34	0.01346	0.18748
GO:0007041	lysosomal transport	39	16	9.34	0.01346	0.18748
GO:0010558	negative regulation of macromolecule biosynthetic process	815	222	195.16	0.01359	0.18865
GO:0032956	regulation of actin cytoskeleton organization	153	49	36.64	0.01375	0.18959
GO:0055085	transmembrane transport	772	211	184.86	0.01375	0.18959
GO:0006886	intracellular protein transport	612	170	146.55	0.01394	0.19148
GO:0048011	neurotrophin TRK receptor signaling pathway	219	67	52.44	0.01398	0.19148
GO:0045913	positive regulation of carbohydrate metabolic process	36	15	8.62	0.01407	0.19207
GO:0050877	neurological system process	1037	278	248.32	0.01417	0.1928
GO:0016070	RNA metabolic process	3496	885	837.14	0.01445	0.19504
GO:0035338	long-chain fatty-acyl-CoA biosynthetic process	18	9	4.31	0.01453	0.19504
GO:0048745	smooth muscle tissue development	18	9	4.31	0.01453	0.19504
GO:0006811	ion transport	777	212	186.06	0.01458	0.19504
GO:0060389	pathway-restricted SMAD protein phosphorylation	33	14	7.9	0.01462	0.19504
GO:0061005	cell differentiation involved in kidney development	33	14	7.9	0.01462	0.19504
GO:0032870	cellular response to hormone stimulus	370	107	88.6	0.01475	0.19604
GO:0016310	phosphorylation	1189	316	284.71	0.01479	0.19604
GO:0044257	cellular protein catabolic process	374	108	89.56	0.01497	0.19656
GO:0008633	activation of pro-apoptotic gene products	30	13	7.18	0.01506	0.19656
GO:0010977	negative regulation of neuron projection development	30	13	7.18	0.01506	0.19656
GO:0035162	embryonic hemopoiesis	21	10	5.03	0.01521	0.19656
GO:0035384	thioester biosynthetic process	21	10	5.03	0.01521	0.19656
GO:0071616	acyl-CoA biosynthetic process	21	10	5.03	0.01521	0.19656
GO:0001935	endothelial cell proliferation	76	27	18.2	0.01523	0.19656
GO:0006511	ubiquitin-dependent protein catabolic process	340	99	81.42	0.01525	0.19656
GO:0031589	cell-substrate adhesion	194	60	46.45	0.01526	0.19656
GO:0045667	regulation of osteoblast differentiation	83	29	19.87	0.01557	0.19982
GO:0031047	gene silencing by RNA	46	18	11.02	0.01561	0.19982
GO:0031123	RNA 3'-end processing	90	31	21.55	0.01575	0.20098
GO:0001936	regulation of endothelial cell proliferation	66	24	15.8	0.01584	0.20151
GO:0048583	regulation of response to stimulus	2027	524	485.38	0.01594	0.20181
GO:0044344	cellular response to fibroblast growth factor stimulus	147	47	35.2	0.01606	0.20181
GO:0071774	response to fibroblast growth factor	147	47	35.2	0.01606	0.20181
GO:0072073	kidney epithelium development	56	21	13.41	0.01606	0.20181
GO:0071495	cellular response to endogenous stimulus	518	145	124.04	0.01693	0.21182
GO:0008543	fibroblast growth factor receptor signaling pathway	133	43	31.85	0.01696	0.21182
GO:0007610	behavior	441	125	105.6	0.01721	0.21312
GO:0035335	peptidyl-tyrosine dephosphorylation	53	20	12.69	0.01722	0.21312
GO:0055007	cardiac muscle cell differentiation	53	20	12.69	0.01722	0.21312
GO:0035272	exocrine system development	40	16	9.58	0.01756	0.21603
GO:0045446	endothelial cell differentiation	40	16	9.58	0.01756	0.21603
GO:0007166	cell surface receptor signaling pathway	2103	542	503.58	0.0177	0.2167
GO:0007266	Rho protein signal transduction	188	58	45.02	0.01772	0.2167
GO:0016569	covalent chromatin modification	255	76	61.06	0.01784	0.21724
GO:0007160	cell-matrix adhesion	137	44	32.81	0.01787	0.21724
GO:0019941	modification-dependent protein catabolic process	346	100	82.85	0.01821	0.22072
GO:0046467	membrane lipid biosynthetic process	60	22	14.37	0.0184	0.22237
GO:0001838	embryonic epithelial tube formation	91	31	21.79	0.01854	0.22275
GO:0060041	retina development in camera-type eye	91	31	21.79	0.01854	0.22275
GO:0051188	cofactor biosynthetic process	123	40	29.45	0.01881	0.22534
GO:0046578	regulation of Ras protein signal transduction	252	75	60.34	0.01912	0.22611
GO:0000042	protein targeting to Golgi	13	7	3.11	0.01918	0.22611
GO:0007267	cell-cell signaling	972	260	232.75	0.01918	0.22611
GO:0035196	production of miRNAs involved in gene silencing by miRNA	13	7	3.11	0.01918	0.22611
GO:0043090	amino acid import	13	7	3.11	0.01918	0.22611
GO:0045216	cell-cell junction organization	116	38	27.78	0.01921	0.22611
GO:0051649	establishment of localization in cell	1560	407	373.55	0.01926	0.22611
GO:0031327	negative regulation of cellular biosynthetic process	858	231	205.45	0.02002	0.23437
GO:0043543	protein acylation	138	44	33.05	0.0203	0.23697
GO:0007431	salivary gland development	31	13	7.42	0.02037	0.23711
GO:0050890	cognition	149	47	35.68	0.02056	0.23781
GO:0007173	epidermal growth factor receptor signaling pathway	160	50	38.31	0.02068	0.23781
GO:0038127	ERBB signaling pathway	160	50	38.31	0.02068	0.23781
GO:0051272	positive regulation of cellular component movement	208	63	49.81	0.02073	0.23781
GO:0001782	B cell homeostasis	16	8	3.83	0.02101	0.23781
GO:0009214	cyclic nucleotide catabolic process	16	8	3.83	0.02101	0.23781
GO:0007034	vacuolar transport	44	17	10.54	0.02113	0.23781
GO:0006342	chromatin silencing	28	12	6.7	0.02114	0.23781
GO:0007435	salivary gland morphogenesis	28	12	6.7	0.02114	0.23781
GO:0016441	posttranscriptional gene silencing	28	12	6.7	0.02114	0.23781
GO:0035194	posttranscriptional gene silencing by RNA	28	12	6.7	0.02114	0.23781
GO:0060512	prostate gland morphogenesis	28	12	6.7	0.02114	0.23781
GO:0045893	positive regulation of transcription, DNA-templated	875	235	209.52	0.0212	0.23781
GO:0010557	positive regulation of macromolecule biosynthetic process	1006	268	240.89	0.02124	0.23781
GO:0048523	negative regulation of cellular process	2544	649	609.18	0.02136	0.2385
GO:0009628	response to abiotic stimulus	690	188	165.23	0.02166	0.24056
GO:0050798	activated T cell proliferation	25	11	5.99	0.02172	0.24056
GO:1901019	regulation of calcium ion transmembrane transporter activity	25	11	5.99	0.02172	0.24056
GO:0090003	regulation of establishment of protein localization to plasma membrane	19	9	4.55	0.02185	0.24117
GO:0060627	regulation of vesicle-mediated transport	190	58	45.5	0.02195	0.24117
GO:0010623	developmental programmed cell death	22	10	5.27	0.02201	0.24117
GO:0021772	olfactory bulb development	22	10	5.27	0.02201	0.24117
GO:0009890	negative regulation of biosynthetic process	872	234	208.81	0.02221	0.24251
GO:0051301	cell division	437	123	104.64	0.02225	0.24251
GO:0007416	synapse assembly	61	22	14.61	0.02243	0.24382
GO:0043632	modification-dependent macromolecule catabolic process	349	100	83.57	0.02297	0.24783
GO:0000186	activation of MAPKK activity	51	19	12.21	0.02298	0.24783
GO:0007163	establishment or maintenance of cell polarity	103	34	24.66	0.02298	0.24783
GO:0034134	toll-like receptor 2 signaling pathway	68	24	16.28	0.02312	0.24869
GO:0061025	membrane fusion	75	26	17.96	0.02349	0.25136
GO:0090316	positive regulation of intracellular protein transport	75	26	17.96	0.02349	0.25136
GO:0000226	microtubule cytoskeleton organization	262	77	62.74	0.02388	0.25427
GO:0030031	cell projection assembly	176	54	42.14	0.02389	0.25427
GO:0060562	epithelial tube morphogenesis	202	61	48.37	0.02396	0.25427
GO:0006833	water transport	38	15	9.1	0.02401	0.25427
GO:0030148	sphingolipid biosynthetic process	58	21	13.89	0.02424	0.25605
GO:0030099	myeloid cell differentiation	221	66	52.92	0.02473	0.26055
GO:0060021	palate development	65	23	15.56	0.02503	0.26304
GO:0006944	NA	72	25	17.24	0.02546	0.26583
GO:0070830	tight junction assembly	35	14	8.38	0.02549	0.26583
GO:0070936	protein K48-linked ubiquitination	35	14	8.38	0.02549	0.26583
GO:0001701	in utero embryonic development	263	77	62.98	0.02604	0.27088
GO:0030850	prostate gland development	45	17	10.78	0.02657	0.27506
GO:0014706	striated muscle tissue development	252	74	60.34	0.02683	0.27506
GO:0051403	stress-activated MAPK cascade	192	58	45.98	0.02696	0.27506
GO:0001974	blood vessel remodeling	32	13	7.66	0.02697	0.27506
GO:0045814	negative regulation of gene expression, epigenetic	32	13	7.66	0.02697	0.27506
GO:0045931	positive regulation of mitotic cell cycle	32	13	7.66	0.02697	0.27506
GO:0035023	regulation of Rho protein signal transduction	155	48	37.12	0.02702	0.27506
GO:0048813	dendrite morphogenesis	62	22	14.85	0.02711	0.27506
GO:0010827	regulation of glucose transport	69	24	16.52	0.02761	0.27506
GO:0001946	lymphangiogenesis	11	6	2.63	0.02796	0.27506
GO:0010880	regulation of release of sequestered calcium ion into cytosol by sarcoplasmic reticulum	11	6	2.63	0.02796	0.27506
GO:0022011	myelination in peripheral nervous system	11	6	2.63	0.02796	0.27506
GO:0032292	peripheral nervous system axon ensheathment	11	6	2.63	0.02796	0.27506
GO:0036303	lymph vessel morphogenesis	11	6	2.63	0.02796	0.27506
GO:0038084	vascular endothelial growth factor signaling pathway	11	6	2.63	0.02796	0.27506
GO:0047496	vesicle transport along microtubule	11	6	2.63	0.02796	0.27506
GO:0048070	regulation of developmental pigmentation	11	6	2.63	0.02796	0.27506
GO:0048857	neural nucleus development	11	6	2.63	0.02796	0.27506
GO:0051894	positive regulation of focal adhesion assembly	11	6	2.63	0.02796	0.27506
GO:0051968	positive regulation of synaptic transmission, glutamatergic	11	6	2.63	0.02796	0.27506
GO:0060900	embryonic camera-type eye formation	11	6	2.63	0.02796	0.27506
GO:0018209	peptidyl-serine modification	108	35	25.86	0.02805	0.27506
GO:0035107	appendage morphogenesis	108	35	25.86	0.02805	0.27506
GO:0035108	limb morphogenesis	108	35	25.86	0.02805	0.27506
GO:0010812	negative regulation of cell-substrate adhesion	29	12	6.94	0.02839	0.27506
GO:0016574	histone ubiquitination	29	12	6.94	0.02839	0.27506
GO:0032414	positive regulation of ion transmembrane transporter activity	29	12	6.94	0.02839	0.27506
GO:0055006	cardiac cell development	29	12	6.94	0.02839	0.27506
GO:0055013	cardiac muscle cell development	29	12	6.94	0.02839	0.27506
GO:0030163	protein catabolic process	464	129	111.11	0.02845	0.27506
GO:0016570	histone modification	249	73	59.62	0.02871	0.27508
GO:0031346	positive regulation of cell projection organization	119	38	28.5	0.02872	0.27508
GO:0048736	appendage development	119	38	28.5	0.02872	0.27508
GO:0060173	limb development	119	38	28.5	0.02872	0.27508
GO:0051493	regulation of cytoskeleton organization	238	70	56.99	0.02957	0.27778
GO:0051963	regulation of synapse assembly	26	11	6.23	0.02969	0.27778
GO:0008629	NA	87	29	20.83	0.02978	0.27778
GO:0018193	peptidyl-amino acid modification	586	160	140.32	0.03002	0.27778
GO:0006473	protein acetylation	123	39	29.45	0.0301	0.27778
GO:0002064	epithelial cell development	73	25	17.48	0.03015	0.27778
GO:0070646	protein modification by small protein removal	73	25	17.48	0.03015	0.27778
GO:0045935	positive regulation of nucleobase-containing compound metabolic process	1026	271	245.68	0.03023	0.27778
GO:0006970	response to osmotic stress	49	18	11.73	0.03055	0.27778
GO:0010506	regulation of autophagy	49	18	11.73	0.03055	0.27778
GO:0030335	positive regulation of cell migration	197	59	47.17	0.03055	0.27778
GO:0043255	regulation of carbohydrate biosynthetic process	49	18	11.73	0.03055	0.27778
GO:0000301	retrograde transport, vesicle recycling within Golgi	14	7	3.35	0.03056	0.27778
GO:0010761	fibroblast migration	14	7	3.35	0.03056	0.27778
GO:0014911	positive regulation of smooth muscle cell migration	14	7	3.35	0.03056	0.27778
GO:0031050	dsRNA fragmentation	14	7	3.35	0.03056	0.27778
GO:0045737	positive regulation of cyclin-dependent protein serine/threonine kinase activity	14	7	3.35	0.03056	0.27778
GO:0070875	positive regulation of glycogen metabolic process	14	7	3.35	0.03056	0.27778
GO:0070918	production of small RNA involved in gene silencing by RNA	14	7	3.35	0.03056	0.27778
GO:0072600	establishment of protein localization to Golgi	14	7	3.35	0.03056	0.27778
GO:0048284	organelle fusion	39	15	9.34	0.03059	0.27778
GO:0001937	negative regulation of endothelial cell proliferation	23	10	5.51	0.03077	0.27778
GO:0014896	muscle hypertrophy	23	10	5.51	0.03077	0.27778
GO:0035850	epithelial cell differentiation involved in kidney development	23	10	5.51	0.03077	0.27778
GO:0045058	T cell selection	23	10	5.51	0.03077	0.27778
GO:0046006	regulation of activated T cell proliferation	23	10	5.51	0.03077	0.27778
GO:0002221	pattern recognition receptor signaling pathway	116	37	27.78	0.0311	0.27778
GO:0016331	morphogenesis of embryonic epithelium	116	37	27.78	0.0311	0.27778
GO:0009108	coenzyme biosynthetic process	98	32	23.47	0.03116	0.27778
GO:0010039	response to iron ion	20	9	4.79	0.03146	0.27778
GO:0035336	long-chain fatty-acyl-CoA metabolic process	20	9	4.79	0.03146	0.27778
GO:0045022	early endosome to late endosome transport	20	9	4.79	0.03146	0.27778
GO:0050691	regulation of defense response to virus by host	20	9	4.79	0.03146	0.27778
GO:0060998	regulation of dendritic spine development	20	9	4.79	0.03146	0.27778
GO:0015800	acidic amino acid transport	17	8	4.07	0.03152	0.27778
GO:0031113	regulation of microtubule polymerization	17	8	4.07	0.03152	0.27778
GO:0051491	positive regulation of filopodium assembly	17	8	4.07	0.03152	0.27778
GO:0033157	regulation of intracellular protein transport	138	43	33.05	0.03157	0.27778
GO:0007043	cell-cell junction assembly	63	22	15.09	0.03249	0.28526
GO:0031124	mRNA 3'-end processing	77	26	18.44	0.03266	0.28614
GO:0031098	stress-activated protein kinase signaling cascade	194	58	46.45	0.03283	0.28658
GO:0031328	positive regulation of cellular biosynthetic process	1108	291	265.32	0.03285	0.28658
GO:0070201	regulation of establishment of protein localization	262	76	62.74	0.03294	0.28676
GO:0042113	B cell activation	146	45	34.96	0.03398	0.29445
GO:0048872	homeostasis of number of cells	146	45	34.96	0.03398	0.29445
GO:0071214	cellular response to abiotic stimulus	124	39	29.69	0.03405	0.29445
GO:0010628	positive regulation of gene expression	949	251	227.24	0.03411	0.29445
GO:0007517	muscle organ development	293	84	70.16	0.03423	0.29487
GO:0050773	regulation of dendrite development	53	19	12.69	0.03447	0.29631
GO:0072080	nephron tubule development	33	13	7.9	0.03499	0.30015
GO:0014065	phosphatidylinositol 3-kinase signaling	60	21	14.37	0.03527	0.30189
GO:0061351	neural precursor cell proliferation	74	25	17.72	0.03547	0.30189
GO:0008361	regulation of cell size	67	23	16.04	0.03556	0.30189
GO:0035265	organ growth	67	23	16.04	0.03556	0.30189
GO:0050905	neuromuscular process	67	23	16.04	0.03556	0.30189
GO:0071844	NA	1002	264	239.94	0.03571	0.30254
GO:0043010	camera-type eye development	195	58	46.69	0.03611	0.30476
GO:0009893	positive regulation of metabolic process	1768	454	423.36	0.03612	0.30476
GO:0016337	single organismal cell-cell adhesion	336	95	80.46	0.03622	0.30498
GO:0006641	triglyceride metabolic process	92	30	22.03	0.0367	0.30838
GO:0043523	regulation of neuron apoptotic process	121	38	28.97	0.03685	0.30838
GO:1901214	regulation of neuron death	121	38	28.97	0.03685	0.30838
GO:0045921	positive regulation of exocytosis	30	12	7.18	0.03727	0.31063
GO:0060393	regulation of pathway-restricted SMAD protein phosphorylation	30	12	7.18	0.03727	0.31063
GO:0009719	response to endogenous stimulus	820	218	196.35	0.03804	0.31524
GO:0072657	protein localization to membrane	78	26	18.68	0.03815	0.31524
GO:0007611	learning or memory	136	42	32.57	0.03826	0.31524
GO:0021987	cerebral cortex development	57	20	13.65	0.0383	0.31524
GO:0009891	positive regulation of biosynthetic process	1128	295	270.11	0.03842	0.31524
GO:0030516	regulation of axon extension	40	15	9.58	0.03842	0.31524
GO:0045768	positive regulation of anti-apoptosis	40	15	9.58	0.03842	0.31524
GO:0009791	post-embryonic development	71	24	17	0.03855	0.31524
GO:0040017	positive regulation of locomotion	207	61	49.57	0.03856	0.31524
GO:0008645	hexose transport	96	31	22.99	0.03882	0.31524
GO:0015749	monosaccharide transport	96	31	22.99	0.03882	0.31524
GO:0015758	glucose transport	96	31	22.99	0.03882	0.31524
GO:0046545	development of primary female sexual characteristics	96	31	22.99	0.03882	0.31524
GO:0007423	sensory organ development	372	104	89.08	0.0394	0.31932
GO:0048009	insulin-like growth factor receptor signaling pathway	27	11	6.47	0.03954	0.31982
GO:0071363	cellular response to growth factor stimulus	253	73	60.58	0.04014	0.32377
GO:0006417	regulation of translation	170	51	40.71	0.04068	0.32377
GO:0045596	negative regulation of cell differentiation	357	100	85.49	0.04072	0.32377
GO:0000271	polysaccharide biosynthetic process	82	27	19.64	0.04075	0.32377
GO:0045787	positive regulation of cell cycle	100	32	23.95	0.04088	0.32377
GO:0051347	positive regulation of transferase activity	392	109	93.87	0.04097	0.32377
GO:0048814	regulation of dendrite morphogenesis	37	14	8.86	0.04141	0.32377
GO:2000116	regulation of cysteine-type endopeptidase activity	159	48	38.07	0.04151	0.32377
GO:0051291	protein heterooligomerization	54	19	12.93	0.0416	0.32377
GO:0009792	embryo development ending in birth or egg hatching	439	121	105.12	0.04164	0.32377
GO:0043085	positive regulation of catalytic activity	830	220	198.75	0.04167	0.32377
GO:0005979	regulation of glycogen biosynthetic process	24	10	5.75	0.04171	0.32377
GO:0010962	regulation of glucan biosynthetic process	24	10	5.75	0.04171	0.32377
GO:0033574	response to testosterone	24	10	5.75	0.04171	0.32377
GO:0035337	fatty-acyl-CoA metabolic process	24	10	5.75	0.04171	0.32377
GO:2001236	regulation of extrinsic apoptotic signaling pathway	24	10	5.75	0.04171	0.32377
GO:0017157	regulation of exocytosis	68	23	16.28	0.04192	0.32377
GO:0003001	generation of a signal involved in cell-cell signaling	292	83	69.92	0.04242	0.32377
GO:0023061	signal release	292	83	69.92	0.04242	0.32377
GO:0030111	regulation of Wnt signaling pathway	163	49	39.03	0.04265	0.32377
GO:0006184	GTP catabolic process	350	98	83.81	0.04282	0.32377
GO:0007156	homophilic cell adhesion via plasma membrane adhesion molecules	104	33	24.9	0.04289	0.32377
GO:0051345	positive regulation of hydrolase activity	428	118	102.49	0.04347	0.32377
GO:0051173	positive regulation of nitrogen compound metabolic process	1047	274	250.71	0.04361	0.32377
GO:0003300	cardiac muscle hypertrophy	21	9	5.03	0.04364	0.32377
GO:0006906	vesicle fusion	21	9	5.03	0.04364	0.32377
GO:0014897	striated muscle hypertrophy	21	9	5.03	0.04364	0.32377
GO:0021846	cell proliferation in forebrain	21	9	5.03	0.04364	0.32377
GO:0061333	renal tubule morphogenesis	21	9	5.03	0.04364	0.32377
GO:0043967	histone H4 acetylation	44	16	10.54	0.04389	0.32377
GO:0050803	regulation of synapse structure and activity	44	16	10.54	0.04389	0.32377
GO:2000147	positive regulation of cell motility	201	59	48.13	0.04433	0.32377
GO:0018105	peptidyl-serine phosphorylation	97	31	23.23	0.04436	0.32377
GO:0006513	protein monoubiquitination	34	13	8.14	0.04459	0.32377
GO:0007595	lactation	34	13	8.14	0.04459	0.32377
GO:0022406	membrane docking	34	13	8.14	0.04459	0.32377
GO:0061326	renal tubule development	34	13	8.14	0.04459	0.32377
GO:0043408	regulation of MAPK cascade	285	81	68.25	0.04464	0.32377
GO:0006086	acetyl-CoA biosynthetic process from pyruvate	12	6	2.87	0.0448	0.32377
GO:0008340	determination of adult lifespan	12	6	2.87	0.0448	0.32377
GO:0010510	regulation of acetyl-CoA biosynthetic process from pyruvate	12	6	2.87	0.0448	0.32377
GO:0021544	subpallium development	12	6	2.87	0.0448	0.32377
GO:0021799	cerebral cortex radially oriented cell migration	12	6	2.87	0.0448	0.32377
GO:0030540	female genitalia development	12	6	2.87	0.0448	0.32377
GO:0031116	positive regulation of microtubule polymerization	12	6	2.87	0.0448	0.32377
GO:0032878	regulation of establishment or maintenance of cell polarity	12	6	2.87	0.0448	0.32377
GO:0050919	negative chemotaxis	12	6	2.87	0.0448	0.32377
GO:0060039	pericardium development	12	6	2.87	0.0448	0.32377
GO:0060442	branching involved in prostate gland morphogenesis	12	6	2.87	0.0448	0.32377
GO:0071108	protein K48-linked deubiquitination	12	6	2.87	0.0448	0.32377
GO:0090004	positive regulation of establishment of protein localization to plasma membrane	12	6	2.87	0.0448	0.32377
GO:0050679	positive regulation of epithelial cell proliferation	108	34	25.86	0.04485	0.32377
GO:0001649	osteoblast differentiation	119	37	28.5	0.04492	0.32377
GO:0009888	tissue development	1104	288	264.36	0.04498	0.32377
GO:0001841	neural tube formation	72	24	17.24	0.0451	0.32377
GO:0014743	regulation of muscle hypertrophy	18	8	4.31	0.04511	0.32377
GO:0034067	protein localization to Golgi apparatus	18	8	4.31	0.04511	0.32377
GO:0043620	regulation of DNA-templated transcription in response to stress	18	8	4.31	0.04511	0.32377
GO:0030855	epithelial cell differentiation	266	76	63.7	0.04528	0.32377
GO:0042327	positive regulation of phosphorylation	511	139	122.36	0.04538	0.32377
GO:0034130	toll-like receptor 1 signaling pathway	65	22	15.56	0.04561	0.32377
GO:0051049	regulation of transport	868	229	207.85	0.04564	0.32377
GO:0001525	angiogenesis	320	90	76.63	0.04568	0.32377
GO:0007184	SMAD protein import into nucleus	15	7	3.59	0.04572	0.32377
GO:0030857	negative regulation of epithelial cell differentiation	15	7	3.59	0.04572	0.32377
GO:0032461	positive regulation of protein oligomerization	15	7	3.59	0.04572	0.32377
GO:0043576	regulation of respiratory gaseous exchange	15	7	3.59	0.04572	0.32377
GO:0060314	regulation of ryanodine-sensitive calcium-release channel activity	15	7	3.59	0.04572	0.32377
GO:0061001	regulation of dendritic spine morphogenesis	15	7	3.59	0.04572	0.32377
GO:0071526	semaphorin-plexin signaling pathway	15	7	3.59	0.04572	0.32377
GO:1901021	positive regulation of calcium ion transmembrane transporter activity	15	7	3.59	0.04572	0.32377
GO:2001259	positive regulation of cation channel activity	15	7	3.59	0.04572	0.32377
GO:1901069	guanosine-containing compound catabolic process	351	98	84.05	0.04578	0.32377
GO:0043009	chordate embryonic development	433	119	103.68	0.04643	0.32731
GO:0048513	organ development	2114	537	506.21	0.04651	0.32731
GO:0090257	regulation of muscle system process	101	32	24.19	0.04652	0.32731
GO:0007269	neurotransmitter secretion	83	27	19.87	0.04704	0.32984
GO:0010921	regulation of phosphatase activity	83	27	19.87	0.04704	0.32984
GO:0042044	fluid transport	41	15	9.82	0.04757	0.33242
GO:0072009	nephron epithelium development	41	15	9.82	0.04757	0.33242
GO:0022029	telencephalon cell migration	31	12	7.42	0.04795	0.33338
GO:0071377	cellular response to glucagon stimulus	31	12	7.42	0.04795	0.33338
GO:0071559	response to transforming growth factor beta	31	12	7.42	0.04795	0.33338
GO:0035264	multicellular organism growth	94	30	22.51	0.04814	0.33413
GO:0071702	organic substance transport	473	129	113.26	0.04871	0.33752
GO:0045767	regulation of anti-apoptosis	48	17	11.49	0.04914	0.33927
GO:0046847	filopodium assembly	48	17	11.49	0.04914	0.33927
GO:0070482	response to oxygen levels	225	65	53.88	0.04921	0.33927
GO:0070848	response to growth factor	271	77	64.89	0.04944	0.34028
GO:0050821	protein stabilization	62	21	14.85	0.04964	0.34057
GO:0006672	ceramide metabolic process	55	19	13.17	0.04973	0.34057
GO:0071453	cellular response to oxygen levels	55	19	13.17	0.04973	0.34057
GO:0002758	innate immune response-activating signal transduction	120	37	28.73	0.05042	0.34449
GO:0032535	regulation of cellular component size	146	44	34.96	0.05052	0.34449
GO:0010604	positive regulation of macromolecule metabolic process	1649	422	394.86	0.05079	0.34449
GO:0010646	regulation of cell communication	1317	340	315.36	0.05098	0.34449
GO:0033124	regulation of GTP catabolic process	214	62	51.24	0.05098	0.34449
GO:0006919	activation of cysteine-type endopeptidase activity involved in apoptotic process	80	26	19.16	0.05115	0.34449
GO:0097202	activation of cysteine-type endopeptidase activity	80	26	19.16	0.05115	0.34449
GO:0006891	intra-Golgi vesicle-mediated transport	28	11	6.7	0.05145	0.34449
GO:0048278	vesicle docking	28	11	6.7	0.05145	0.34449
GO:0048754	branching morphogenesis of an epithelial tube	135	41	32.33	0.05145	0.34449
GO:0006942	regulation of striated muscle contraction	38	14	9.1	0.05156	0.34449
GO:0017156	calcium ion-dependent exocytosis	38	14	9.1	0.05156	0.34449
GO:0043525	positive regulation of neuron apoptotic process	38	14	9.1	0.05156	0.34449
GO:0048639	positive regulation of developmental growth	38	14	9.1	0.05156	0.34449
GO:1901216	positive regulation of neuron death	38	14	9.1	0.05156	0.34449
GO:0051592	response to calcium ion	91	29	21.79	0.05227	0.34866
GO:0043281	regulation of cysteine-type endopeptidase activity involved in apoptotic process	154	46	36.88	0.05322	0.35369
GO:0009894	regulation of catabolic process	455	124	108.95	0.05339	0.35369
GO:0046824	positive regulation of nucleocytoplasmic transport	66	22	15.8	0.05343	0.35369
GO:0006446	regulation of translational initiation	45	16	10.78	0.05344	0.35369
GO:0010562	positive regulation of phosphorus metabolic process	518	140	124.04	0.05354	0.35369
GO:0045937	positive regulation of phosphate metabolic process	518	140	124.04	0.05354	0.35369
GO:0003008	system process	1436	369	343.86	0.05394	0.35572
GO:0097190	apoptotic signaling pathway	84	27	20.11	0.05402	0.35572
GO:0043542	endothelial cell migration	95	30	22.75	0.05476	0.35955
GO:0010631	epithelial cell migration	25	10	5.99	0.05504	0.35955
GO:0043502	regulation of muscle adaptation	25	10	5.99	0.05504	0.35955
GO:0051966	regulation of synaptic transmission, glutamatergic	25	10	5.99	0.05504	0.35955
GO:0090132	epithelium migration	25	10	5.99	0.05504	0.35955
GO:0090092	regulation of transmembrane receptor protein serine/threonine kinase signaling pathway	132	40	31.61	0.05554	0.36175
GO:0001934	positive regulation of protein phosphorylation	499	135	119.49	0.05559	0.36175
GO:0044264	cellular polysaccharide metabolic process	77	25	18.44	0.05564	0.36175
GO:0043299	leukocyte degranulation	35	13	8.38	0.05588	0.36216
GO:0090002	establishment of protein localization to plasma membrane	35	13	8.38	0.05588	0.36216
GO:0032844	regulation of homeostatic process	219	63	52.44	0.05621	0.36373
GO:0021543	pallium development	88	28	21.07	0.05678	0.36584
GO:0030879	mammary gland development	110	34	26.34	0.05698	0.36584
GO:0043409	negative regulation of MAPK cascade	70	23	16.76	0.05707	0.36584
GO:0045807	positive regulation of endocytosis	70	23	16.76	0.05707	0.36584
GO:0043280	positive regulation of cysteine-type endopeptidase activity involved in apoptotic process	99	31	23.71	0.05716	0.36584
GO:0046660	female sex differentiation	99	31	23.71	0.05716	0.36584
GO:2001056	positive regulation of cysteine-type endopeptidase activity	99	31	23.71	0.05716	0.36584
GO:0035249	synaptic transmission, glutamatergic	42	15	10.06	0.05815	0.36857
GO:0043297	apical junction assembly	42	15	10.06	0.05815	0.36857
GO:0060688	regulation of morphogenesis of a branching structure	42	15	10.06	0.05815	0.36857
GO:0051238	sequestering of metal ion	63	21	15.09	0.05822	0.36857
GO:0045944	positive regulation of transcription from RNA polymerase II promoter	575	154	137.69	0.0583	0.36857
GO:0048519	negative regulation of biological process	2790	700	668.09	0.05853	0.36857
GO:0019220	regulation of phosphate metabolic process	846	222	202.58	0.05855	0.36857
GO:0051174	regulation of phosphorus metabolic process	846	222	202.58	0.05855	0.36857
GO:0032228	regulation of synaptic transmission, GABAergic	22	9	5.27	0.05862	0.36857
GO:0046785	microtubule polymerization	22	9	5.27	0.05862	0.36857
GO:0051222	positive regulation of protein transport	140	42	33.52	0.0587	0.36857
GO:0031334	positive regulation of protein complex assembly	81	26	19.4	0.05873	0.36857
GO:0008344	adult locomotory behavior	56	19	13.41	0.05893	0.36857
GO:0045598	regulation of fat cell differentiation	56	19	13.41	0.05893	0.36857
GO:0036293	response to decreased oxygen levels	212	61	50.76	0.05921	0.36857
GO:0043087	regulation of GTPase activity	212	61	50.76	0.05921	0.36857
GO:0006152	purine nucleoside catabolic process	355	98	85.01	0.05924	0.36857
GO:0046130	purine ribonucleoside catabolic process	355	98	85.01	0.05924	0.36857
GO:0001657	ureteric bud development	92	29	22.03	0.05944	0.36857
GO:0050770	regulation of axonogenesis	92	29	22.03	0.05944	0.36857
GO:0010950	positive regulation of endopeptidase activity	103	32	24.66	0.05947	0.36857
GO:0042454	ribonucleoside catabolic process	363	100	86.92	0.05997	0.37111
GO:0022607	cellular component assembly	1383	355	331.17	0.06079	0.37519
GO:0051146	striated muscle cell differentiation	163	48	39.03	0.06127	0.37519
GO:0022602	ovulation cycle process	85	27	20.35	0.0617	0.37519
GO:0030534	adult behavior	85	27	20.35	0.0617	0.37519
GO:0097194	execution phase of apoptosis	85	27	20.35	0.0617	0.37519
GO:0044093	positive regulation of molecular function	1008	262	241.37	0.06194	0.37519
GO:0031325	positive regulation of cellular metabolic process	1680	428	402.29	0.06197	0.37519
GO:0006639	acylglycerol metabolic process	96	30	22.99	0.062	0.37519
GO:0010632	regulation of epithelial cell migration	19	8	4.55	0.06203	0.37519
GO:0032459	regulation of protein oligomerization	19	8	4.55	0.06203	0.37519
GO:0032925	regulation of activin receptor signaling pathway	19	8	4.55	0.06203	0.37519
GO:0043536	positive regulation of blood vessel endothelial cell migration	19	8	4.55	0.06203	0.37519
GO:0045907	positive regulation of vasoconstriction	19	8	4.55	0.06203	0.37519
GO:0048488	synaptic vesicle endocytosis	19	8	4.55	0.06203	0.37519
GO:0060968	regulation of gene silencing	19	8	4.55	0.06203	0.37519
GO:0010627	NA	509	137	121.88	0.06209	0.37519
GO:0002218	activation of innate immune response	122	37	29.21	0.06289	0.37847
GO:0009187	cyclic nucleotide metabolic process	122	37	29.21	0.06289	0.37847
GO:0051254	positive regulation of RNA metabolic process	924	241	221.26	0.06291	0.37847
GO:0031110	regulation of microtubule polymerization or depolymerization	39	14	9.34	0.06331	0.37866
GO:0033762	response to glucagon	39	14	9.34	0.06331	0.37866
GO:0050807	regulation of synapse organization	39	14	9.34	0.06331	0.37866
GO:0050885	neuromuscular process controlling balance	39	14	9.34	0.06331	0.37866
GO:0010605	negative regulation of macromolecule metabolic process	1178	304	282.08	0.06347	0.37887
GO:0010467	gene expression	4146	1028	992.79	0.06353	0.37887
GO:0034142	toll-like receptor 4 signaling pathway	78	25	18.68	0.06389	0.38047
GO:0006888	ER to Golgi vesicle-mediated transport	53	18	12.69	0.06428	0.38155
GO:0001938	positive regulation of endothelial cell proliferation	46	16	11.02	0.06435	0.38155
GO:0003158	endothelium development	46	16	11.02	0.06435	0.38155
GO:0006665	sphingolipid metabolic process	100	31	23.95	0.06447	0.38168
GO:0001953	negative regulation of cell-matrix adhesion	16	7	3.83	0.06493	0.38168
GO:0006111	regulation of gluconeogenesis	16	7	3.83	0.06493	0.38168
GO:0007214	gamma-aminobutyric acid signaling pathway	16	7	3.83	0.06493	0.38168
GO:0015813	L-glutamate transport	16	7	3.83	0.06493	0.38168
GO:0035725	sodium ion transmembrane transport	16	7	3.83	0.06493	0.38168
GO:0001738	morphogenesis of a polarized epithelium	29	11	6.94	0.06554	0.38253
GO:0015914	phospholipid transport	29	11	6.94	0.06554	0.38253
GO:0016079	synaptic vesicle exocytosis	29	11	6.94	0.06554	0.38253
GO:0030514	negative regulation of BMP signaling pathway	29	11	6.94	0.06554	0.38253
GO:0060996	dendritic spine development	29	11	6.94	0.06554	0.38253
GO:0002092	positive regulation of receptor internalization	13	6	3.11	0.06675	0.3852
GO:0010042	response to manganese ion	13	6	3.11	0.06675	0.3852
GO:0014044	Schwann cell development	13	6	3.11	0.06675	0.3852
GO:0021952	central nervous system projection neuron axonogenesis	13	6	3.11	0.06675	0.3852
GO:0043584	nose development	13	6	3.11	0.06675	0.3852
GO:0043618	regulation of transcription from RNA polymerase II promoter in response to stress	13	6	3.11	0.06675	0.3852
GO:0046519	sphingoid metabolic process	13	6	3.11	0.06675	0.3852
GO:0051457	maintenance of protein location in nucleus	13	6	3.11	0.06675	0.3852
GO:0060191	regulation of lipase activity	104	32	24.9	0.06684	0.3852
GO:0009154	purine ribonucleotide catabolic process	424	115	101.53	0.06816	0.39225
GO:0001666	response to hypoxia	210	60	50.29	0.06855	0.39335
GO:0007405	neuroblast proliferation	36	13	8.62	0.06895	0.39335
GO:0014068	positive regulation of phosphatidylinositol 3-kinase signaling	36	13	8.62	0.06895	0.39335
GO:0032411	positive regulation of transporter activity	36	13	8.62	0.06895	0.39335
GO:0090150	establishment of protein localization to membrane	36	13	8.62	0.06895	0.39335
GO:2001257	regulation of cation channel activity	36	13	8.62	0.06895	0.39335
GO:0090066	regulation of anatomical structure size	237	67	56.75	0.06902	0.39335
GO:0010952	positive regulation of peptidase activity	108	33	25.86	0.06912	0.39337
GO:0006606	protein import into nucleus	191	55	45.74	0.0693	0.39385
GO:0001667	ameboidal cell migration	97	30	23.23	0.06991	0.39622
GO:0006638	neutral lipid metabolic process	97	30	23.23	0.06991	0.39622
GO:0033692	cellular polysaccharide biosynthetic process	50	17	11.97	0.07017	0.3966
GO:0071260	cellular response to mechanical stimulus	50	17	11.97	0.07017	0.3966
GO:0001578	microtubule bundle formation	26	10	6.23	0.07088	0.39733
GO:0008333	endosome to lysosome transport	26	10	6.23	0.07088	0.39733
GO:0031103	axon regeneration	26	10	6.23	0.07088	0.39733
GO:0048260	positive regulation of receptor-mediated endocytosis	26	10	6.23	0.07088	0.39733
GO:0051057	positive regulation of small GTPase mediated signal transduction	26	10	6.23	0.07088	0.39733
GO:0070873	regulation of glycogen metabolic process	26	10	6.23	0.07088	0.39733
GO:0060828	regulation of canonical Wnt signaling pathway	112	34	26.82	0.07132	0.39926
GO:0009261	ribonucleotide catabolic process	425	115	101.77	0.07201	0.40257
GO:0045471	response to ethanol	90	28	21.55	0.07304	0.40777
GO:0006897	endocytosis	335	92	80.22	0.07324	0.40834
GO:0030510	regulation of BMP signaling pathway	61	20	14.61	0.07394	0.41134
GO:0061061	muscle structure development	394	107	94.35	0.07398	0.41134
GO:0034504	protein localization to nucleus	215	61	51.48	0.075	0.41555
GO:0030318	melanocyte differentiation	33	12	7.9	0.07513	0.41555
GO:0048844	artery morphogenesis	33	12	7.9	0.07513	0.41555
GO:0009887	organ morphogenesis	688	181	164.75	0.07514	0.41555
GO:2000026	regulation of multicellular organismal development	961	249	230.12	0.0753	0.41583
GO:0045666	positive regulation of neuron differentiation	54	18	12.93	0.07562	0.41583
GO:0051208	sequestering of calcium ion	54	18	12.93	0.07562	0.41583
GO:0030218	erythrocyte differentiation	72	23	17.24	0.07573	0.41583
GO:0051494	negative regulation of cytoskeleton organization	72	23	17.24	0.07573	0.41583
GO:0042698	ovulation cycle	94	29	22.51	0.07582	0.41583
GO:0001736	establishment of planar polarity	23	9	5.51	0.07653	0.41583
GO:0010165	response to X-ray	23	9	5.51	0.07653	0.41583
GO:0010259	multicellular organismal aging	23	9	5.51	0.07653	0.41583
GO:0010976	positive regulation of neuron projection development	47	16	11.25	0.07667	0.41583
GO:0030888	regulation of B cell proliferation	47	16	11.25	0.07667	0.41583
GO:0048489	synaptic vesicle transport	47	16	11.25	0.07667	0.41583
GO:0032273	positive regulation of protein polymerization	40	14	9.58	0.07671	0.41583
GO:0051225	spindle assembly	40	14	9.58	0.07671	0.41583
GO:0060993	kidney morphogenesis	40	14	9.58	0.07671	0.41583
GO:0030278	regulation of ossification	139	41	33.28	0.07695	0.41604
GO:0070997	neuron death	139	41	33.28	0.07695	0.41604
GO:0034220	ion transmembrane transport	289	80	69.2	0.07721	0.41689
GO:0009725	response to hormone	653	172	156.37	0.07829	0.42217
GO:0010741	NA	113	34	27.06	0.07936	0.42703
GO:0007162	negative regulation of cell adhesion	76	24	18.2	0.0794	0.42703
GO:0046039	GTP metabolic process	360	98	86.2	0.07999	0.42965
GO:0007254	JNK cascade	151	44	36.16	0.08162	0.43783
GO:0042551	neuron maturation	30	11	7.18	0.0819	0.43819
GO:0097191	extrinsic apoptotic signaling pathway	30	11	7.18	0.0819	0.43819
GO:0097305	response to alcohol	91	28	21.79	0.08227	0.43896
GO:0044060	regulation of endocrine process	20	8	4.79	0.0824	0.43896
GO:0051209	release of sequestered calcium ion into cytosol	51	17	12.21	0.08265	0.43896
GO:0051282	regulation of sequestering of calcium ion	51	17	12.21	0.08265	0.43896
GO:0051283	negative regulation of sequestering of calcium ion	51	17	12.21	0.08265	0.43896
GO:0010720	positive regulation of cell development	136	40	32.57	0.08284	0.43896
GO:0060271	cilium morphogenesis	80	25	19.16	0.08287	0.43896
GO:0006139	nucleobase-containing compound metabolic process	4694	1157	1124.01	0.0829	0.43896
GO:0002275	myeloid cell activation involved in immune response	44	15	10.54	0.08385	0.44231
GO:0007193	adenylate cyclase-inhibiting G-protein coupled receptor signaling pathway	37	13	8.86	0.08387	0.44231
GO:0010595	positive regulation of endothelial cell migration	37	13	8.86	0.08387	0.44231
GO:0009203	ribonucleoside triphosphate catabolic process	420	113	100.57	0.08407	0.44231
GO:0009207	purine ribonucleoside triphosphate catabolic process	420	113	100.57	0.08407	0.44231
GO:0018108	peptidyl-tyrosine phosphorylation	182	52	43.58	0.08486	0.44589
GO:0021915	neural tube development	110	33	26.34	0.08578	0.45015
GO:0008585	female gonad development	84	26	20.11	0.08617	0.45162
GO:0002755	MyD88-dependent toll-like receptor signaling pathway	73	23	17.48	0.08645	0.45199
GO:0033674	positive regulation of kinase activity	385	104	92.19	0.08646	0.45199
GO:0046434	organophosphate catabolic process	504	134	120.69	0.08737	0.45477
GO:0008154	actin polymerization or depolymerization	99	30	23.71	0.08776	0.45477
GO:0008643	carbohydrate transport	114	34	27.3	0.08801	0.45477
GO:0030100	regulation of endocytosis	114	34	27.3	0.08801	0.45477
GO:0051170	nuclear import	194	55	46.45	0.08806	0.45477
GO:0042307	positive regulation of protein import into nucleus	55	18	13.17	0.08822	0.45477
GO:0003333	amino acid transmembrane transport	17	7	4.07	0.08832	0.45477
GO:0010611	regulation of cardiac muscle hypertrophy	17	7	4.07	0.08832	0.45477
GO:0015012	heparan sulfate proteoglycan biosynthetic process	17	7	4.07	0.08832	0.45477
GO:0042104	positive regulation of activated T cell proliferation	17	7	4.07	0.08832	0.45477
GO:0051898	negative regulation of protein kinase B signaling	17	7	4.07	0.08832	0.45477
GO:2000736	regulation of stem cell differentiation	17	7	4.07	0.08832	0.45477
GO:0009146	purine nucleoside triphosphate catabolic process	421	113	100.81	0.08858	0.45554
GO:0042516	regulation of tyrosine phosphorylation of Stat3 protein	27	10	6.47	0.08932	0.45763
GO:0050853	B cell receptor signaling pathway	27	10	6.47	0.08932	0.45763
GO:0071560	cellular response to transforming growth factor beta stimulus	27	10	6.47	0.08932	0.45763
GO:0034101	erythrocyte homeostasis	77	24	18.44	0.09015	0.46069
GO:0043473	pigmentation	77	24	18.44	0.09015	0.46069
GO:0002224	toll-like receptor signaling pathway	103	31	24.66	0.09031	0.46069
GO:0002444	myeloid leukocyte mediated immunity	48	16	11.49	0.09043	0.46069
GO:0009164	nucleoside catabolic process	374	101	89.56	0.09048	0.46069
GO:0006195	purine nucleotide catabolic process	469	125	112.31	0.09059	0.46069
GO:0006917	NA	378	102	90.51	0.09075	0.46093
GO:0046486	glycerolipid metabolic process	241	67	57.71	0.09172	0.46153
GO:0021885	forebrain cell migration	34	12	8.14	0.09179	0.46153
GO:0043488	regulation of mRNA stability	34	12	8.14	0.09179	0.46153
GO:0050931	pigment cell differentiation	34	12	8.14	0.09179	0.46153
GO:0070588	calcium ion transmembrane transport	41	14	9.82	0.09182	0.46153
GO:2001233	regulation of apoptotic signaling pathway	41	14	9.82	0.09182	0.46153
GO:0051336	regulation of hydrolase activity	701	183	167.86	0.0923	0.46153
GO:0006643	membrane lipid metabolic process	107	32	25.62	0.09274	0.46153
GO:0034637	cellular carbohydrate biosynthetic process	59	19	14.13	0.09339	0.46153
GO:0070838	divalent metal ion transport	253	70	60.58	0.09374	0.46153
GO:0002011	morphogenesis of an epithelial sheet	14	6	3.35	0.0939	0.46153
GO:0006004	fucose metabolic process	14	6	3.35	0.0939	0.46153
GO:0006085	acetyl-CoA biosynthetic process	14	6	3.35	0.0939	0.46153
GO:0006198	cAMP catabolic process	14	6	3.35	0.0939	0.46153
GO:0010634	positive regulation of epithelial cell migration	14	6	3.35	0.0939	0.46153
GO:0014808	release of sequestered calcium ion into cytosol by sarcoplasmic reticulum	14	6	3.35	0.0939	0.46153
GO:0030852	regulation of granulocyte differentiation	14	6	3.35	0.0939	0.46153
GO:0031122	cytoplasmic microtubule organization	14	6	3.35	0.0939	0.46153
GO:0032007	negative regulation of TOR signaling	14	6	3.35	0.0939	0.46153
GO:0033119	negative regulation of RNA splicing	14	6	3.35	0.0939	0.46153
GO:0051193	regulation of cofactor metabolic process	14	6	3.35	0.0939	0.46153
GO:0051196	regulation of coenzyme metabolic process	14	6	3.35	0.0939	0.46153
GO:0055003	cardiac myofibril assembly	14	6	3.35	0.0939	0.46153
GO:0060788	ectodermal placode formation	14	6	3.35	0.0939	0.46153
GO:0071696	ectodermal placode development	14	6	3.35	0.0939	0.46153
GO:0071697	ectodermal placode morphogenesis	14	6	3.35	0.0939	0.46153
GO:2001234	negative regulation of apoptotic signaling pathway	14	6	3.35	0.0939	0.46153
GO:0055001	muscle cell development	126	37	30.17	0.09412	0.46185
GO:0090090	negative regulation of canonical Wnt signaling pathway	70	22	16.76	0.09419	0.46185
GO:0009205	purine ribonucleoside triphosphate metabolic process	470	125	112.54	0.0951	0.4633
GO:0009144	purine nucleoside triphosphate metabolic process	474	126	113.5	0.09521	0.4633
GO:0045321	leukocyte activation	486	129	116.38	0.09554	0.4633
GO:0045089	positive regulation of innate immune response	149	43	35.68	0.0957	0.4633
GO:0051153	regulation of striated muscle cell differentiation	52	17	12.45	0.09649	0.4633
GO:0016055	Wnt signaling pathway	273	75	65.37	0.09669	0.4633
GO:0044057	regulation of system process	395	106	94.59	0.09674	0.4633
GO:2000021	regulation of ion homeostasis	115	34	27.54	0.09727	0.4633
GO:0001569	patterning of blood vessels	24	9	5.75	0.09742	0.4633
GO:0002448	mast cell mediated immunity	24	9	5.75	0.09742	0.4633
GO:0007164	establishment of tissue polarity	24	9	5.75	0.09742	0.4633
GO:0010862	positive regulation of pathway-restricted SMAD protein phosphorylation	24	9	5.75	0.09742	0.4633
GO:0042133	neurotransmitter metabolic process	24	9	5.75	0.09742	0.4633
GO:0046579	positive regulation of Ras protein signal transduction	24	9	5.75	0.09742	0.4633
GO:0051489	regulation of filopodium assembly	24	9	5.75	0.09742	0.4633
GO:0071359	cellular response to dsRNA	24	9	5.75	0.09742	0.4633
GO:0072384	organelle transport along microtubule	24	9	5.75	0.09742	0.4633
GO:0097061	dendritic spine organization	24	9	5.75	0.09742	0.4633
GO:0006914	autophagy	100	30	23.95	0.09774	0.4633
GO:0046822	regulation of nucleocytoplasmic transport	134	39	32.09	0.09777	0.4633
GO:0060402	calcium ion transport into cytosol	74	23	17.72	0.09813	0.4633
GO:0007064	mitotic sister chromatid cohesion	11	5	2.63	0.09832	0.4633
GO:0030889	negative regulation of B cell proliferation	11	5	2.63	0.09832	0.4633
GO:0032486	Rap protein signal transduction	11	5	2.63	0.09832	0.4633
GO:0043383	negative T cell selection	11	5	2.63	0.09832	0.4633
GO:0045601	regulation of endothelial cell differentiation	11	5	2.63	0.09832	0.4633
GO:0048679	regulation of axon regeneration	11	5	2.63	0.09832	0.4633
GO:0061318	renal filtration cell differentiation	11	5	2.63	0.09832	0.4633
GO:0070570	regulation of neuron projection regeneration	11	5	2.63	0.09832	0.4633
GO:0071545	inositol phosphate catabolic process	11	5	2.63	0.09832	0.4633
GO:0072010	glomerular epithelium development	11	5	2.63	0.09832	0.4633
GO:0072112	glomerular visceral epithelial cell differentiation	11	5	2.63	0.09832	0.4633
GO:0072311	glomerular epithelial cell differentiation	11	5	2.63	0.09832	0.4633
GO:2001237	negative regulation of extrinsic apoptotic signaling pathway	11	5	2.63	0.09832	0.4633
GO:0018212	peptidyl-tyrosine modification	184	52	44.06	0.09929	0.46722
GO:0009896	positive regulation of catabolic process	119	35	28.5	0.09938	0.46722
GO:0032886	regulation of microtubule-based process	89	27	21.31	0.10006	0.46988
GO:0007062	sister chromatid cohesion	31	11	7.42	0.10058	0.47055
GO:0031102	neuron projection regeneration	31	11	7.42	0.10058	0.47055
GO:0002260	lymphocyte homeostasis	38	13	9.1	0.10066	0.47055
GO:0045778	positive regulation of ossification	38	13	9.1	0.10066	0.47055
GO:0050688	regulation of defense response to virus	56	18	13.41	0.10209	0.47669
GO:0031329	regulation of cellular catabolic process	404	108	96.74	0.10229	0.47708
GO:0007519	skeletal muscle tissue development	146	42	34.96	0.1027	0.47737
GO:0043547	positive regulation of GTPase activity	146	42	34.96	0.1027	0.47737
GO:0045017	glycerolipid biosynthetic process	146	42	34.96	0.1027	0.47737
GO:0031647	regulation of protein stability	93	28	22.27	0.10301	0.47773
GO:0048638	regulation of developmental growth	93	28	22.27	0.10301	0.47773
GO:0042391	regulation of membrane potential	204	57	48.85	0.10425	0.48258
GO:0023056	positive regulation of signaling	680	177	162.83	0.10429	0.48258
GO:0072523	purine-containing compound catabolic process	472	125	113.02	0.10458	0.48337
GO:0006887	exocytosis	243	67	58.19	0.10483	0.48367
GO:0009150	purine ribonucleotide metabolic process	488	129	116.86	0.10488	0.48367
GO:0030522	intracellular receptor signaling pathway	208	58	49.81	0.10514	0.48406
GO:0016202	regulation of striated muscle tissue development	82	25	19.64	0.1053	0.48406
GO:0060548	negative regulation of cell death	580	152	138.89	0.10542	0.48406
GO:0080135	regulation of cellular response to stress	247	68	59.15	0.10547	0.48406
GO:0043467	regulation of generation of precursor metabolites and energy	49	16	11.73	0.10567	0.48406
GO:1901068	guanosine-containing compound metabolic process	369	99	88.36	0.10575	0.48406
GO:0043900	regulation of multi-organism process	97	29	23.23	0.1058	0.48406
GO:0002042	cell migration involved in sprouting angiogenesis	21	8	5.03	0.10626	0.48406
GO:0002446	neutrophil mediated immunity	21	8	5.03	0.10626	0.48406
GO:0030201	heparan sulfate proteoglycan metabolic process	21	8	5.03	0.10626	0.48406
GO:0030858	positive regulation of epithelial cell differentiation	21	8	5.03	0.10626	0.48406
GO:0012502	induction of programmed cell death	381	102	91.23	0.10644	0.48428
GO:0061039	NA	71	22	17	0.10687	0.48428
GO:0051402	neuron apoptotic process	135	39	32.33	0.10691	0.48428
GO:2000027	regulation of organ morphogenesis	116	34	27.78	0.10716	0.48428
GO:0005977	glycogen metabolic process	60	19	14.37	0.10725	0.48428
GO:0006073	cellular glucan metabolic process	60	19	14.37	0.10725	0.48428
GO:0030177	positive regulation of Wnt signaling pathway	60	19	14.37	0.10725	0.48428
GO:0044042	glucan metabolic process	60	19	14.37	0.10725	0.48428
GO:0009143	nucleoside triphosphate catabolic process	425	113	101.77	0.10835	0.4887
GO:0006605	protein targeting	437	116	104.64	0.10873	0.48988
GO:0007049	cell cycle	1293	328	309.62	0.11027	0.49308
GO:0000578	embryonic axis specification	28	10	6.7	0.11035	0.49308
GO:0030501	positive regulation of bone mineralization	28	10	6.7	0.11035	0.49308
GO:0032885	regulation of polysaccharide biosynthetic process	28	10	6.7	0.11035	0.49308
GO:0046626	regulation of insulin receptor signaling pathway	28	10	6.7	0.11035	0.49308
GO:0002028	regulation of sodium ion transport	35	12	8.38	0.11052	0.49308
GO:0002753	cytoplasmic pattern recognition receptor signaling pathway	35	12	8.38	0.11052	0.49308
GO:0006024	glycosaminoglycan biosynthetic process	35	12	8.38	0.11052	0.49308
GO:0048742	regulation of skeletal muscle fiber development	35	12	8.38	0.11052	0.49308
GO:0060401	cytosolic calcium ion transport	75	23	17.96	0.11078	0.49317
GO:0070507	regulation of microtubule cytoskeleton organization	75	23	17.96	0.11078	0.49317
GO:0010212	response to ionizing radiation	105	31	25.14	0.11093	0.4933
GO:0006275	regulation of DNA replication	90	27	21.55	0.11165	0.49463
GO:0031623	receptor internalization	53	17	12.69	0.11171	0.49463
GO:0043534	blood vessel endothelial cell migration	53	17	12.69	0.11171	0.49463
GO:0045639	positive regulation of myeloid cell differentiation	53	17	12.69	0.11171	0.49463
GO:0030010	establishment of cell polarity	64	20	15.33	0.11203	0.49551
GO:0001503	ossification	252	69	60.34	0.11304	0.49904
GO:0046649	lymphocyte activation	406	108	97.22	0.11307	0.49904
GO:0009967	positive regulation of signal transduction	642	167	153.73	0.11359	0.5008
GO:0042325	regulation of phosphorylation	771	199	184.62	0.11422	0.50303
GO:0031324	negative regulation of cellular metabolic process	1156	294	276.81	0.11464	0.5032
GO:0009166	nucleotide catabolic process	482	127	115.42	0.11478	0.5032
GO:0048839	inner ear development	132	38	31.61	0.11488	0.5032
GO:0002090	regulation of receptor internalization	18	7	4.31	0.11582	0.5032
GO:0015804	neutral amino acid transport	18	7	4.31	0.11582	0.5032
GO:0021955	central nervous system neuron axonogenesis	18	7	4.31	0.11582	0.5032
GO:0042522	regulation of tyrosine phosphorylation of Stat5 protein	18	7	4.31	0.11582	0.5032
GO:0045736	negative regulation of cyclin-dependent protein serine/threonine kinase activity	18	7	4.31	0.11582	0.5032
GO:0046329	negative regulation of JNK cascade	18	7	4.31	0.11582	0.5032
GO:0060412	ventricular septum morphogenesis	18	7	4.31	0.11582	0.5032
GO:0090190	positive regulation of branching involved in ureteric bud morphogenesis	18	7	4.31	0.11582	0.5032
GO:0031109	microtubule polymerization or depolymerization	46	15	11.02	0.11585	0.5032
GO:0061387	regulation of extent of cell growth	46	15	11.02	0.11585	0.5032
GO:0051223	regulation of protein transport	241	66	57.71	0.11853	0.5143
GO:0048598	embryonic morphogenesis	419	111	100.33	0.11909	0.51618
GO:0006637	acyl-CoA metabolic process	39	13	9.34	0.11934	0.51618
GO:0035383	thioester metabolic process	39	13	9.34	0.11934	0.51618
GO:0009199	ribonucleoside triphosphate metabolic process	475	125	113.74	0.11998	0.5184
GO:0072511	divalent inorganic cation transport	257	70	61.54	0.12082	0.52119
GO:0008334	histone mRNA metabolic process	25	9	5.99	0.12126	0.52119
GO:0014910	regulation of smooth muscle cell migration	25	9	5.99	0.12126	0.52119
GO:0034446	substrate adhesion-dependent cell spreading	25	9	5.99	0.12126	0.52119
GO:0048013	ephrin receptor signaling pathway	25	9	5.99	0.12126	0.52119
GO:0035176	social behavior	32	11	7.66	0.12155	0.5216
GO:0048592	eye morphogenesis	106	31	25.38	0.12229	0.5216
GO:0006767	water-soluble vitamin metabolic process	61	19	14.61	0.12232	0.5216
GO:0051701	interaction with host	61	19	14.61	0.12232	0.5216
GO:0090101	negative regulation of transmembrane receptor protein serine/threonine kinase signaling pathway	61	19	14.61	0.12232	0.5216
GO:0009880	embryonic pattern specification	50	16	11.97	0.12237	0.5216
GO:0036294	cellular response to decreased oxygen levels	50	16	11.97	0.12237	0.5216
GO:0071456	cellular response to hypoxia	50	16	11.97	0.12237	0.5216
GO:0009892	negative regulation of metabolic process	1256	318	300.76	0.12252	0.52169
GO:0006357	regulation of transcription from RNA polymerase II promoter	1004	256	240.41	0.12321	0.52409
GO:0009612	response to mechanical stimulus	110	32	26.34	0.12459	0.52785
GO:0071902	positive regulation of protein serine/threonine kinase activity	191	53	45.74	0.12484	0.52785
GO:0005976	polysaccharide metabolic process	133	38	31.85	0.12516	0.52785
GO:0021697	cerebellar cortex formation	15	6	3.59	0.12602	0.52785
GO:0031112	positive regulation of microtubule polymerization or depolymerization	15	6	3.59	0.12602	0.52785
GO:0034695	response to prostaglandin E	15	6	3.59	0.12602	0.52785
GO:0043401	steroid hormone mediated signaling pathway	15	6	3.59	0.12602	0.52785
GO:0045648	positive regulation of erythrocyte differentiation	15	6	3.59	0.12602	0.52785
GO:0050982	detection of mechanical stimulus	15	6	3.59	0.12602	0.52785
GO:0060071	Wnt signaling pathway, planar cell polarity pathway	15	6	3.59	0.12602	0.52785
GO:0070076	histone lysine demethylation	15	6	3.59	0.12602	0.52785
GO:0070296	sarcoplasmic reticulum calcium ion transport	15	6	3.59	0.12602	0.52785
GO:0090175	regulation of establishment of planar polarity	15	6	3.59	0.12602	0.52785
GO:0090311	regulation of protein deacetylation	15	6	3.59	0.12602	0.52785
GO:2000649	regulation of sodium ion transmembrane transporter activity	15	6	3.59	0.12602	0.52785
GO:0040029	regulation of gene expression, epigenetic	114	33	27.3	0.12676	0.52951
GO:0046058	cAMP metabolic process	95	28	22.75	0.12686	0.52951
GO:0006493	protein O-linked glycosylation	65	20	15.56	0.127	0.52951
GO:0010594	regulation of endothelial cell migration	65	20	15.56	0.127	0.52951
GO:0010522	regulation of calcium ion transport into cytosol	43	14	10.3	0.12719	0.52951
GO:0060048	cardiac muscle contraction	43	14	10.3	0.12719	0.52951
GO:0021549	cerebellum development	54	17	12.93	0.12829	0.53355
GO:0001932	regulation of protein phosphorylation	722	186	172.89	0.12931	0.53724
GO:0035303	regulation of dephosphorylation	99	29	23.71	0.12951	0.53753
GO:0002757	immune response-activating signal transduction	215	59	51.48	0.12978	0.53811
GO:0046942	carboxylic acid transport	176	49	42.14	0.12993	0.53814
GO:0006812	cation transport	553	144	132.42	0.13005	0.53814
GO:0042278	purine nucleoside metabolic process	405	107	96.98	0.13057	0.53901
GO:0051093	negative regulation of developmental process	453	119	108.47	0.13109	0.53901
GO:0006937	regulation of muscle contraction	84	25	20.11	0.13126	0.53901
GO:0048634	regulation of muscle organ development	84	25	20.11	0.13126	0.53901
GO:0002027	regulation of heart rate	36	12	8.62	0.13131	0.53901
GO:0043331	response to dsRNA	36	12	8.62	0.13131	0.53901
GO:0043487	regulation of RNA stability	36	12	8.62	0.13131	0.53901
GO:0048259	regulation of receptor-mediated endocytosis	36	12	8.62	0.13131	0.53901
GO:0051235	maintenance of location	188	52	45.02	0.13288	0.54211
GO:0042517	positive regulation of tyrosine phosphorylation of Stat3 protein	22	8	5.27	0.13348	0.54211
GO:0043616	keratinocyte proliferation	22	8	5.27	0.13348	0.54211
GO:0060986	endocrine hormone secretion	22	8	5.27	0.13348	0.54211
GO:0043244	regulation of protein complex disassembly	58	18	13.89	0.13367	0.54211
GO:0001676	long-chain fatty acid metabolic process	29	10	6.94	0.13394	0.54211
GO:0032924	activin receptor signaling pathway	29	10	6.94	0.13394	0.54211
GO:0045069	regulation of viral genome replication	29	10	6.94	0.13394	0.54211
GO:0048538	thymus development	29	10	6.94	0.13394	0.54211
GO:0051279	regulation of release of sequestered calcium ion into cytosol	29	10	6.94	0.13394	0.54211
GO:0070423	nucleotide-binding oligomerization domain containing signaling pathway	29	10	6.94	0.13394	0.54211
GO:0071479	cellular response to ionizing radiation	29	10	6.94	0.13394	0.54211
GO:0090130	tissue migration	29	10	6.94	0.13394	0.54211
GO:1900076	regulation of cellular response to insulin stimulus	29	10	6.94	0.13394	0.54211
GO:0070925	organelle assembly	88	26	21.07	0.13436	0.54211
GO:0001656	metanephros development	73	22	17.48	0.13529	0.54211
GO:0008063	Toll signaling pathway	73	22	17.48	0.13529	0.54211
GO:0042303	molting cycle	73	22	17.48	0.13529	0.54211
GO:0042633	hair cycle	73	22	17.48	0.13529	0.54211
GO:0045860	positive regulation of protein kinase activity	366	97	87.64	0.13596	0.54211
GO:0030323	respiratory tube development	134	38	32.09	0.13601	0.54211
GO:0045444	fat cell differentiation	111	32	26.58	0.13654	0.54211
GO:0051607	defense response to virus	111	32	26.58	0.13654	0.54211
GO:0006301	postreplication repair	12	5	2.87	0.13655	0.54211
GO:0008053	mitochondrial fusion	12	5	2.87	0.13655	0.54211
GO:0016024	CDP-diacylglycerol biosynthetic process	12	5	2.87	0.13655	0.54211
GO:0032373	positive regulation of sterol transport	12	5	2.87	0.13655	0.54211
GO:0032376	positive regulation of cholesterol transport	12	5	2.87	0.13655	0.54211
GO:0033028	myeloid cell apoptotic process	12	5	2.87	0.13655	0.54211
GO:0033522	histone H2A ubiquitination	12	5	2.87	0.13655	0.54211
GO:0042149	cellular response to glucose starvation	12	5	2.87	0.13655	0.54211
GO:0060037	pharyngeal system development	12	5	2.87	0.13655	0.54211
GO:0071354	cellular response to interleukin-6	12	5	2.87	0.13655	0.54211
GO:0071636	positive regulation of transforming growth factor beta production	12	5	2.87	0.13655	0.54211
GO:0046128	purine ribonucleoside metabolic process	402	106	96.26	0.13677	0.54246
GO:0022037	metencephalon development	62	19	14.85	0.13859	0.54862
GO:0030048	actin filament-based movement	62	19	14.85	0.13859	0.54862
GO:0050864	regulation of B cell activation	77	23	18.44	0.13898	0.54963
GO:0009968	negative regulation of signal transduction	539	140	129.07	0.14137	0.55817
GO:0042692	muscle cell differentiation	236	64	56.51	0.14141	0.55817
GO:0031345	negative regulation of cell projection organization	66	20	15.8	0.14309	0.56372
GO:0034138	toll-like receptor 3 signaling pathway	66	20	15.8	0.14309	0.56372
GO:0007632	visual behavior	33	11	7.9	0.14476	0.56812
GO:0030166	proteoglycan biosynthetic process	33	11	7.9	0.14476	0.56812
GO:0050999	regulation of nitric-oxide synthase activity	33	11	7.9	0.14476	0.56812
GO:0060324	face development	33	11	7.9	0.14476	0.56812
GO:0051239	regulation of multicellular organismal process	1561	391	373.79	0.14564	0.57092
GO:0030324	lung development	131	37	31.37	0.14584	0.57092
GO:0032147	activation of protein kinase activity	209	57	50.05	0.1461	0.57092
GO:0043484	regulation of RNA splicing	55	17	13.17	0.14621	0.57092
GO:0018394	peptidyl-lysine acetylation	108	31	25.86	0.14708	0.57092
GO:0002720	positive regulation of cytokine production involved in immune response	19	7	4.55	0.1472	0.57092
GO:0008088	axon cargo transport	19	7	4.55	0.1472	0.57092
GO:0021696	cerebellar cortex morphogenesis	19	7	4.55	0.1472	0.57092
GO:0030865	cortical cytoskeleton organization	19	7	4.55	0.1472	0.57092
GO:0034605	cellular response to heat	19	7	4.55	0.1472	0.57092
GO:0050927	positive regulation of positive chemotaxis	19	7	4.55	0.1472	0.57092
GO:0006369	termination of RNA polymerase II transcription	44	14	10.54	0.14742	0.57092
GO:0014066	regulation of phosphatidylinositol 3-kinase signaling	44	14	10.54	0.14742	0.57092
GO:0043242	negative regulation of protein complex disassembly	44	14	10.54	0.14742	0.57092
GO:0006366	transcription from RNA polymerase II promoter	1218	307	291.66	0.14782	0.57132
GO:0006904	vesicle docking involved in exocytosis	26	9	6.23	0.14794	0.57132
GO:0007157	heterophilic cell-cell adhesion via plasma membrane cell adhesion molecules	26	9	6.23	0.14794	0.57132
GO:0090304	nucleic acid metabolic process	3980	977	953.04	0.14823	0.5719
GO:0006163	purine nucleotide metabolic process	637	164	152.53	0.14842	0.57207
GO:0006325	chromatin organization	488	127	116.86	0.14869	0.57207
GO:0009141	nucleoside triphosphate metabolic process	488	127	116.86	0.14869	0.57207
GO:0001508	action potential	112	32	26.82	0.14917	0.57338
GO:0015849	organic acid transport	178	49	42.62	0.14953	0.57369
GO:0048511	rhythmic process	178	49	42.62	0.14953	0.57369
GO:0010647	positive regulation of cell communication	682	175	163.31	0.15129	0.57912
GO:0042384	cilium assembly	59	18	14.13	0.15136	0.57912
GO:0023057	negative regulation of signaling	577	149	138.17	0.15137	0.57912
GO:0017038	protein import	257	69	61.54	0.15221	0.5818
GO:0030902	hindbrain development	97	28	23.23	0.15381	0.58475
GO:0071310	cellular response to organic substance	1040	263	249.04	0.15399	0.58475
GO:0006023	aminoglycan biosynthetic process	37	12	8.86	0.15408	0.58475
GO:0006900	membrane budding	37	12	8.86	0.15408	0.58475
GO:0042733	embryonic digit morphogenesis	37	12	8.86	0.15408	0.58475
GO:0048010	vascular endothelial growth factor receptor signaling pathway	37	12	8.86	0.15408	0.58475
GO:0048806	genitalia development	37	12	8.86	0.15408	0.58475
GO:0048641	regulation of skeletal muscle tissue development	48	15	11.49	0.15412	0.58475
GO:0009259	ribonucleotide metabolic process	501	130	119.97	0.15449	0.58561
GO:1901292	nucleoside phosphate catabolic process	489	127	117.09	0.1549	0.58662
GO:0030001	metal ion transport	477	124	114.22	0.15528	0.58752
GO:0031023	microtubule organizing center organization	63	19	15.09	0.15603	0.58981
GO:0032872	regulation of stress-activated MAPK cascade	132	37	31.61	0.1579	0.59579
GO:0070302	regulation of stress-activated protein kinase signaling cascade	132	37	31.61	0.1579	0.59579
GO:0055002	striated muscle cell development	105	30	25.14	0.15843	0.59579
GO:0014812	muscle cell migration	30	10	7.18	0.15996	0.59579
GO:0030042	actin filament depolymerization	30	10	7.18	0.15996	0.59579
GO:0032233	positive regulation of actin filament bundle assembly	30	10	7.18	0.15996	0.59579
GO:0032881	regulation of polysaccharide metabolic process	30	10	7.18	0.15996	0.59579
GO:0035690	cellular response to drug	30	10	7.18	0.15996	0.59579
GO:0042503	tyrosine phosphorylation of Stat3 protein	30	10	7.18	0.15996	0.59579
GO:0070169	positive regulation of biomineral tissue development	30	10	7.18	0.15996	0.59579
GO:0042310	vasoconstriction	52	16	12.45	0.1601	0.59579
GO:0048144	fibroblast proliferation	52	16	12.45	0.1601	0.59579
GO:0051896	regulation of protein kinase B signaling	67	20	16.04	0.16028	0.59579
GO:0046661	male sex differentiation	109	31	26.1	0.16051	0.59579
GO:0032355	response to estradiol	86	25	20.59	0.16072	0.59579
GO:0048534	hematopoietic or lymphoid organ development	482	125	115.42	0.16158	0.59579
GO:2001022	positive regulation of response to DNA damage stimulus	41	13	9.82	0.16218	0.59579
GO:0007004	telomere maintenance via telomerase	16	6	3.83	0.16267	0.59579
GO:0014009	glial cell proliferation	16	6	3.83	0.16267	0.59579
GO:0030517	negative regulation of axon extension	16	6	3.83	0.16267	0.59579
GO:0032332	positive regulation of chondrocyte differentiation	16	6	3.83	0.16267	0.59579
GO:0033630	positive regulation of cell adhesion mediated by integrin	16	6	3.83	0.16267	0.59579
GO:0033688	regulation of osteoblast proliferation	16	6	3.83	0.16267	0.59579
GO:0048753	pigment granule organization	16	6	3.83	0.16267	0.59579
GO:0060119	inner ear receptor cell development	16	6	3.83	0.16267	0.59579
GO:1901160	primary amino compound metabolic process	16	6	3.83	0.16267	0.59579
GO:0051147	regulation of muscle cell differentiation	90	26	21.55	0.16348	0.59579
GO:0009119	ribonucleoside metabolic process	414	108	99.14	0.16368	0.59579
GO:0051169	nuclear transport	314	83	75.19	0.16375	0.59579
GO:0001954	positive regulation of cell-matrix adhesion	23	8	5.51	0.16385	0.59579
GO:0006829	zinc ion transport	23	8	5.51	0.16385	0.59579
GO:0014073	response to tropane	23	8	5.51	0.16385	0.59579
GO:0021795	cerebral cortex cell migration	23	8	5.51	0.16385	0.59579
GO:0032873	negative regulation of stress-activated MAPK cascade	23	8	5.51	0.16385	0.59579
GO:0040018	positive regulation of multicellular organism growth	23	8	5.51	0.16385	0.59579
GO:0042220	response to cocaine	23	8	5.51	0.16385	0.59579
GO:0043029	T cell homeostasis	23	8	5.51	0.16385	0.59579
GO:0043303	mast cell degranulation	23	8	5.51	0.16385	0.59579
GO:0043551	regulation of phosphatidylinositol 3-kinase activity	23	8	5.51	0.16385	0.59579
GO:0043666	regulation of phosphoprotein phosphatase activity	23	8	5.51	0.16385	0.59579
GO:0045600	positive regulation of fat cell differentiation	23	8	5.51	0.16385	0.59579
GO:0070303	negative regulation of stress-activated protein kinase signaling cascade	23	8	5.51	0.16385	0.59579
GO:0006939	smooth muscle contraction	71	21	17	0.16417	0.59579
GO:0002263	cell activation involved in immune response	117	33	28.02	0.16428	0.59579
GO:0002366	leukocyte activation involved in immune response	117	33	28.02	0.16428	0.59579
GO:0002573	myeloid leukocyte differentiation	117	33	28.02	0.16428	0.59579
GO:0007249	I-kappaB kinase/NF-kappaB signaling	207	56	49.57	0.16481	0.59718
GO:0051261	protein depolymerization	56	17	13.41	0.16545	0.59897
GO:0060070	canonical Wnt signaling pathway	160	44	38.31	0.16649	0.60221
GO:0043270	positive regulation of ion transport	75	22	17.96	0.16772	0.60612
GO:0043112	receptor metabolic process	98	28	23.47	0.16842	0.60812
GO:0010959	regulation of metal ion transport	172	47	41.19	0.16923	0.60901
GO:0001776	leukocyte homeostasis	45	14	10.78	0.16926	0.60901
GO:0031032	actomyosin structure organization	45	14	10.78	0.16926	0.60901
GO:0070252	actin-mediated cell contraction	45	14	10.78	0.16926	0.60901
GO:0030890	positive regulation of B cell proliferation	34	11	8.14	0.1701	0.61047
GO:0048286	lung alveolus development	34	11	8.14	0.1701	0.61047
GO:0043069	negative regulation of programmed cell death	564	145	135.05	0.17015	0.61047
GO:0046209	nitric oxide metabolic process	60	18	14.37	0.17026	0.61047
GO:0006913	nucleocytoplasmic transport	311	82	74.47	0.17193	0.61591
GO:0065009	regulation of molecular function	1675	417	401.09	0.1723	0.61591
GO:0050730	regulation of peptidyl-tyrosine phosphorylation	141	39	33.76	0.17309	0.61591
GO:0002520	immune system development	508	131	121.64	0.17357	0.61591
GO:0006475	internal protein amino acid acetylation	110	31	26.34	0.17461	0.61591
GO:0031294	lymphocyte costimulation	64	19	15.33	0.17461	0.61591
GO:0031295	T cell costimulation	64	19	15.33	0.17461	0.61591
GO:0051648	vesicle localization	64	19	15.33	0.17461	0.61591
GO:0010648	negative regulation of cell communication	581	149	139.12	0.1753	0.61591
GO:0060541	respiratory system development	153	42	36.64	0.17639	0.61591
GO:0030097	hemopoiesis	452	117	108.23	0.17658	0.61591
GO:0050867	positive regulation of cell activation	224	60	53.64	0.17678	0.61591
GO:0002764	immune response-regulating signaling pathway	228	61	54.6	0.17714	0.61591
GO:0097285	cell-type specific apoptotic process	228	61	54.6	0.17714	0.61591
GO:0002762	negative regulation of myeloid leukocyte differentiation	27	9	6.47	0.17725	0.61591
GO:0014047	glutamate secretion	27	9	6.47	0.17725	0.61591
GO:0014909	smooth muscle cell migration	27	9	6.47	0.17725	0.61591
GO:0030834	regulation of actin filament depolymerization	27	9	6.47	0.17725	0.61591
GO:0032508	DNA duplex unwinding	27	9	6.47	0.17725	0.61591
GO:0033014	tetrapyrrole biosynthetic process	27	9	6.47	0.17725	0.61591
GO:0045668	negative regulation of osteoblast differentiation	27	9	6.47	0.17725	0.61591
GO:0072332	intrinsic apoptotic signaling pathway by p53 class mediator	27	9	6.47	0.17725	0.61591
GO:0090102	cochlea development	27	9	6.47	0.17725	0.61591
GO:0046883	regulation of hormone secretion	157	43	37.59	0.17736	0.61591
GO:0045637	regulation of myeloid cell differentiation	118	33	28.26	0.17806	0.61591
GO:0001942	hair follicle development	68	20	16.28	0.17854	0.61591
GO:0002761	regulation of myeloid leukocyte differentiation	68	20	16.28	0.17854	0.61591
GO:0022404	molting cycle process	68	20	16.28	0.17854	0.61591
GO:0022405	hair cycle process	68	20	16.28	0.17854	0.61591
GO:0048741	skeletal muscle fiber development	68	20	16.28	0.17854	0.61591
GO:0006476	protein deacetylation	38	12	9.1	0.17874	0.61591
GO:0009755	hormone-mediated signaling pathway	38	12	9.1	0.17874	0.61591
GO:0043500	muscle adaptation	38	12	9.1	0.17874	0.61591
GO:0072210	metanephric nephron development	38	12	9.1	0.17874	0.61591
GO:2001252	positive regulation of chromosome organization	38	12	9.1	0.17874	0.61591
GO:0050804	regulation of synaptic transmission	165	45	39.51	0.17913	0.61591
GO:0030326	embryonic limb morphogenesis	91	26	21.79	0.17926	0.61591
GO:0035113	embryonic appendage morphogenesis	91	26	21.79	0.17926	0.61591
GO:0072521	purine-containing compound metabolic process	675	172	161.63	0.18011	0.61591
GO:0002076	osteoblast development	13	5	3.11	0.18017	0.61591
GO:0003094	glomerular filtration	13	5	3.11	0.18017	0.61591
GO:0003323	type B pancreatic cell development	13	5	3.11	0.18017	0.61591
GO:0007076	mitotic chromosome condensation	13	5	3.11	0.18017	0.61591
GO:0014888	striated muscle adaptation	13	5	3.11	0.18017	0.61591
GO:0021542	dentate gyrus development	13	5	3.11	0.18017	0.61591
GO:0046341	CDP-diacylglycerol metabolic process	13	5	3.11	0.18017	0.61591
GO:0048339	paraxial mesoderm development	13	5	3.11	0.18017	0.61591
GO:0051155	positive regulation of striated muscle cell differentiation	13	5	3.11	0.18017	0.61591
GO:0055070	copper ion homeostasis	13	5	3.11	0.18017	0.61591
GO:0071599	otic vesicle development	13	5	3.11	0.18017	0.61591
GO:0090307	spindle assembly involved in mitosis	13	5	3.11	0.18017	0.61591
GO:0097205	renal filtration	13	5	3.11	0.18017	0.61591
GO:0051338	regulation of transferase activity	594	152	142.24	0.18068	0.61591
GO:0050871	positive regulation of B cell activation	53	16	12.69	0.18102	0.61591
GO:0003401	axis elongation	20	7	4.79	0.18208	0.61591
GO:0006783	heme biosynthetic process	20	7	4.79	0.18208	0.61591
GO:0007398	ectoderm development	20	7	4.79	0.18208	0.61591
GO:0030225	macrophage differentiation	20	7	4.79	0.18208	0.61591
GO:0034694	response to prostaglandin	20	7	4.79	0.18208	0.61591
GO:0035924	cellular response to vascular endothelial growth factor stimulus	20	7	4.79	0.18208	0.61591
GO:0043300	regulation of leukocyte degranulation	20	7	4.79	0.18208	0.61591
GO:0045661	regulation of myoblast differentiation	20	7	4.79	0.18208	0.61591
GO:0046688	response to copper ion	20	7	4.79	0.18208	0.61591
GO:0048854	brain morphogenesis	20	7	4.79	0.18208	0.61591
GO:0050926	regulation of positive chemotaxis	20	7	4.79	0.18208	0.61591
GO:0060674	placenta blood vessel development	20	7	4.79	0.18208	0.61591
GO:2001258	negative regulation of cation channel activity	20	7	4.79	0.18208	0.61591
GO:0007368	determination of left/right symmetry	72	21	17.24	0.18212	0.61591
GO:0035051	cardiocyte differentiation	72	21	17.24	0.18212	0.61591
GO:0006935	chemotaxis	554	142	132.66	0.18381	0.6206
GO:0042330	taxis	554	142	132.66	0.18381	0.6206
GO:0031349	positive regulation of defense response	205	55	49.09	0.18524	0.62484
GO:0002831	regulation of response to biotic stimulus	76	22	18.2	0.18537	0.62484
GO:0016573	histone acetylation	103	29	24.66	0.18578	0.62498
GO:0001843	neural tube closure	57	17	13.65	0.18594	0.62498
GO:0060606	tube closure	57	17	13.65	0.18594	0.62498
GO:0010970	microtubule-based transport	42	13	10.06	0.18617	0.62498
GO:0043966	histone H3 acetylation	42	13	10.06	0.18617	0.62498
GO:0002696	positive regulation of leukocyte activation	217	58	51.96	0.1864	0.62524
GO:0044419	interspecies interaction between organisms	377	98	90.28	0.18755	0.62858
GO:0010332	response to gamma radiation	31	10	7.42	0.18824	0.62918
GO:0035137	hindlimb morphogenesis	31	10	7.42	0.18824	0.62918
GO:0042490	mechanoreceptor differentiation	31	10	7.42	0.18824	0.62918
GO:0009855	determination of bilateral symmetry	80	23	19.16	0.18834	0.62918
GO:0060538	skeletal muscle organ development	154	42	36.88	0.18887	0.63044
GO:0009101	glycoprotein biosynthetic process	285	75	68.25	0.18929	0.63133
GO:0034764	positive regulation of transmembrane transport	61	18	14.61	0.19033	0.63376
GO:0040014	regulation of multicellular organism growth	61	18	14.61	0.19033	0.63376
GO:0010927	cellular component assembly involved in morphogenesis	115	32	27.54	0.19095	0.63513
GO:0043491	protein kinase B signaling	84	24	20.11	0.19105	0.63513
GO:0010638	positive regulation of organelle organization	174	47	41.67	0.19256	0.63832
GO:0010811	positive regulation of cell-substrate adhesion	46	14	11.02	0.19263	0.63832
GO:0060322	head development	46	14	11.02	0.19263	0.63832
GO:0060491	regulation of cell projection assembly	46	14	11.02	0.19263	0.63832
GO:0001933	negative regulation of protein phosphorylation	182	49	43.58	0.19371	0.6412
GO:0009743	response to carbohydrate	123	34	29.45	0.19381	0.6412
GO:0030183	B cell differentiation	65	19	15.56	0.19427	0.6422
GO:0042326	negative regulation of phosphorylation	194	52	46.45	0.19515	0.64459
GO:0002279	mast cell activation involved in immune response	24	8	5.75	0.19706	0.64477
GO:0002702	positive regulation of production of molecular mediator of immune response	24	8	5.75	0.19706	0.64477
GO:0007032	endosome organization	24	8	5.75	0.19706	0.64477
GO:0007628	adult walking behavior	24	8	5.75	0.19706	0.64477
GO:0030835	negative regulation of actin filament depolymerization	24	8	5.75	0.19706	0.64477
GO:0031111	negative regulation of microtubule polymerization or depolymerization	24	8	5.75	0.19706	0.64477
GO:0050869	negative regulation of B cell activation	24	8	5.75	0.19706	0.64477
GO:0072273	metanephric nephron morphogenesis	24	8	5.75	0.19706	0.64477
GO:0018205	peptidyl-lysine modification	135	37	32.33	0.19738	0.64477
GO:0005978	glycogen biosynthetic process	35	11	8.38	0.1974	0.64477
GO:0009250	glucan biosynthetic process	35	11	8.38	0.1974	0.64477
GO:0010717	regulation of epithelial to mesenchymal transition	35	11	8.38	0.1974	0.64477
GO:0043535	regulation of blood vessel endothelial cell migration	35	11	8.38	0.1974	0.64477
GO:0046320	regulation of fatty acid oxidation	35	11	8.38	0.1974	0.64477
GO:0019048	modulation by virus of host morphology or physiology	50	15	11.97	0.19827	0.64652
GO:0048145	regulation of fibroblast proliferation	50	15	11.97	0.19827	0.64652
GO:0048589	developmental growth	246	65	58.91	0.19841	0.64652
GO:0032940	secretion by cell	609	155	145.83	0.19896	0.6478
GO:0006941	striated muscle contraction	73	21	17.48	0.20103	0.64986
GO:0034655	nucleobase-containing compound catabolic process	504	129	120.69	0.20204	0.64986
GO:0043254	regulation of protein complex assembly	159	43	38.07	0.20252	0.64986
GO:0051348	negative regulation of transferase activity	159	43	38.07	0.20252	0.64986
GO:0001964	startle response	17	6	4.07	0.20322	0.64986
GO:0006278	RNA-dependent DNA replication	17	6	4.07	0.20322	0.64986
GO:0006376	mRNA splice site selection	17	6	4.07	0.20322	0.64986
GO:0010324	membrane invagination	17	6	4.07	0.20322	0.64986
GO:0015697	quaternary ammonium group transport	17	6	4.07	0.20322	0.64986
GO:0015949	nucleobase-containing small molecule interconversion	17	6	4.07	0.20322	0.64986
GO:0017158	regulation of calcium ion-dependent exocytosis	17	6	4.07	0.20322	0.64986
GO:0030866	cortical actin cytoskeleton organization	17	6	4.07	0.20322	0.64986
GO:0032365	intracellular lipid transport	17	6	4.07	0.20322	0.64986
GO:0042491	auditory receptor cell differentiation	17	6	4.07	0.20322	0.64986
GO:0048016	inositol phosphate-mediated signaling	17	6	4.07	0.20322	0.64986
GO:0055012	ventricular cardiac muscle cell differentiation	17	6	4.07	0.20322	0.64986
GO:0060600	dichotomous subdivision of an epithelial terminal unit	17	6	4.07	0.20322	0.64986
GO:0072078	nephron tubule morphogenesis	17	6	4.07	0.20322	0.64986
GO:0072234	metanephric nephron tubule development	17	6	4.07	0.20322	0.64986
GO:0072243	metanephric nephron epithelium development	17	6	4.07	0.20322	0.64986
GO:0090342	regulation of cell aging	17	6	4.07	0.20322	0.64986
GO:0042100	B cell proliferation	54	16	12.93	0.20323	0.64986
GO:0045785	positive regulation of cell adhesion	108	30	25.86	0.20323	0.64986
GO:0048747	muscle fiber development	77	22	18.44	0.20392	0.65156
GO:0003143	embryonic heart tube morphogenesis	39	12	9.34	0.20514	0.65343
GO:0035601	protein deacylation	39	12	9.34	0.20514	0.65343
GO:0042059	negative regulation of epidermal growth factor receptor signaling pathway	39	12	9.34	0.20514	0.65343
GO:1901185	negative regulation of ERBB signaling pathway	39	12	9.34	0.20514	0.65343
GO:0046879	hormone secretion	187	50	44.78	0.20616	0.65617
GO:0009799	specification of symmetry	81	23	19.4	0.20655	0.6569
GO:0048584	positive regulation of response to stimulus	961	241	230.12	0.20692	0.65731
GO:0010563	negative regulation of phosphorus metabolic process	199	53	47.65	0.20716	0.65731
GO:0045936	negative regulation of phosphate metabolic process	199	53	47.65	0.20716	0.65731
GO:0010923	negative regulation of phosphatase activity	58	17	13.89	0.20761	0.65735
GO:0051781	positive regulation of cell division	58	17	13.89	0.20761	0.65735
GO:0033365	protein localization to organelle	436	112	104.4	0.20806	0.65735
GO:0030811	regulation of nucleotide catabolic process	235	62	56.27	0.20872	0.65735
GO:0033121	regulation of purine nucleotide catabolic process	235	62	56.27	0.20872	0.65735
GO:0006090	pyruvate metabolic process	28	9	6.7	0.20893	0.65735
GO:0021575	hindbrain morphogenesis	28	9	6.7	0.20893	0.65735
GO:0043550	regulation of lipid kinase activity	28	9	6.7	0.20893	0.65735
GO:0045599	negative regulation of fat cell differentiation	28	9	6.7	0.20893	0.65735
GO:0045646	regulation of erythrocyte differentiation	28	9	6.7	0.20893	0.65735
GO:0050732	negative regulation of peptidyl-tyrosine phosphorylation	28	9	6.7	0.20893	0.65735
GO:0045927	positive regulation of growth	128	35	30.65	0.20966	0.65914
GO:0006997	nucleus organization	43	13	10.3	0.21173	0.6626
GO:0015850	organic hydroxy compound transport	43	13	10.3	0.21173	0.6626
GO:0032768	regulation of monooxygenase activity	43	13	10.3	0.21173	0.6626
GO:0048066	developmental pigmentation	43	13	10.3	0.21173	0.6626
GO:0048546	digestive tract morphogenesis	43	13	10.3	0.21173	0.6626
GO:0060443	mammary gland morphogenesis	43	13	10.3	0.21173	0.6626
GO:0007017	microtubule-based process	380	98	90.99	0.21261	0.66485
GO:0048585	negative regulation of response to stimulus	664	168	159	0.213	0.66556
GO:0032412	regulation of ion transmembrane transporter activity	97	27	23.23	0.21491	0.67067
GO:0007569	cell aging	66	19	15.8	0.21496	0.67067
GO:0022898	regulation of transmembrane transporter activity	101	28	24.19	0.21656	0.67461
GO:0018393	internal peptidyl-lysine acetylation	105	29	25.14	0.21807	0.67461
GO:0050769	positive regulation of neurogenesis	105	29	25.14	0.21807	0.67461
GO:0043066	negative regulation of apoptotic process	559	142	133.86	0.21845	0.67461
GO:0002053	positive regulation of mesenchymal cell proliferation	32	10	7.66	0.21855	0.67461
GO:0003407	neural retina development	32	10	7.66	0.21855	0.67461
GO:0030433	ER-associated ubiquitin-dependent protein catabolic process	32	10	7.66	0.21855	0.67461
GO:0032392	DNA geometric change	32	10	7.66	0.21855	0.67461
GO:0046530	photoreceptor cell differentiation	32	10	7.66	0.21855	0.67461
GO:0072028	nephron morphogenesis	32	10	7.66	0.21855	0.67461
GO:0009914	hormone transport	192	51	45.98	0.2187	0.67461
GO:0048738	cardiac muscle tissue development	109	30	26.1	0.21945	0.67461
GO:0008285	negative regulation of cell proliferation	478	122	114.46	0.21999	0.67461
GO:0009268	response to pH	21	7	5.03	0.22	0.67461
GO:0010543	regulation of platelet activation	21	7	5.03	0.22	0.67461
GO:0014037	Schwann cell differentiation	21	7	5.03	0.22	0.67461
GO:0042506	tyrosine phosphorylation of Stat5 protein	21	7	5.03	0.22	0.67461
GO:0045604	regulation of epidermal cell differentiation	21	7	5.03	0.22	0.67461
GO:0045773	positive regulation of axon extension	21	7	5.03	0.22	0.67461
GO:0050873	brown fat cell differentiation	21	7	5.03	0.22	0.67461
GO:0050922	negative regulation of chemotaxis	21	7	5.03	0.22	0.67461
GO:0072207	metanephric epithelium development	21	7	5.03	0.22	0.67461
GO:0090189	regulation of branching involved in ureteric bud morphogenesis	21	7	5.03	0.22	0.67461
GO:0031016	pancreas development	74	21	17.72	0.22084	0.67668
GO:0050796	regulation of insulin secretion	117	32	28.02	0.22187	0.67933
GO:0046620	regulation of organ growth	51	15	12.21	0.22233	0.67973
GO:0051705	multi-organism behavior	51	15	12.21	0.22233	0.67973
GO:0034641	cellular nitrogen compound metabolic process	4963	1207	1188.43	0.22274	0.68047
GO:0051495	positive regulation of cytoskeleton organization	82	23	19.64	0.22559	0.68667
GO:0010464	regulation of mesenchymal cell proliferation	36	11	8.62	0.22649	0.68667
GO:0048708	astrocyte differentiation	36	11	8.62	0.22649	0.68667
GO:0060425	lung morphogenesis	36	11	8.62	0.22649	0.68667
GO:2000177	regulation of neural precursor cell proliferation	36	11	8.62	0.22649	0.68667
GO:0071478	cellular response to radiation	55	16	13.17	0.22662	0.68667
GO:2000117	negative regulation of cysteine-type endopeptidase activity	55	16	13.17	0.22662	0.68667
GO:1900542	regulation of purine nucleotide metabolic process	317	82	75.91	0.22665	0.68667
GO:0032268	regulation of cellular protein metabolic process	1104	275	264.36	0.22676	0.68667
GO:0000122	negative regulation of transcription from RNA polymerase II promoter	410	105	98.18	0.22733	0.68667
GO:0006825	copper ion transport	14	5	3.35	0.22811	0.68667
GO:0007567	parturition	14	5	3.35	0.22811	0.68667
GO:0010878	cholesterol storage	14	5	3.35	0.22811	0.68667
GO:0031998	regulation of fatty acid beta-oxidation	14	5	3.35	0.22811	0.68667
GO:0034661	ncRNA catabolic process	14	5	3.35	0.22811	0.68667
GO:0042136	neurotransmitter biosynthetic process	14	5	3.35	0.22811	0.68667
GO:0060602	branch elongation of an epithelium	14	5	3.35	0.22811	0.68667
GO:0061099	negative regulation of protein tyrosine kinase activity	14	5	3.35	0.22811	0.68667
GO:2000178	negative regulation of neural precursor cell proliferation	14	5	3.35	0.22811	0.68667
GO:2001238	positive regulation of extrinsic apoptotic signaling pathway	14	5	3.35	0.22811	0.68667
GO:0051129	negative regulation of cellular component organization	289	75	69.2	0.22858	0.68758
GO:0031331	positive regulation of cellular catabolic process	90	25	21.55	0.22944	0.68966
GO:0034762	regulation of transmembrane transport	229	60	54.84	0.23125	0.69243
GO:0000188	inactivation of MAPK activity	25	8	5.99	0.23272	0.69243
GO:0010559	regulation of glycoprotein biosynthetic process	25	8	5.99	0.23272	0.69243
GO:0010770	positive regulation of cell morphogenesis involved in differentiation	25	8	5.99	0.23272	0.69243
GO:0021587	cerebellum morphogenesis	25	8	5.99	0.23272	0.69243
GO:0030851	granulocyte differentiation	25	8	5.99	0.23272	0.69243
GO:0034121	regulation of toll-like receptor signaling pathway	25	8	5.99	0.23272	0.69243
GO:0034394	protein localization to cell surface	25	8	5.99	0.23272	0.69243
GO:0043470	regulation of carbohydrate catabolic process	25	8	5.99	0.23272	0.69243
GO:0043471	regulation of cellular carbohydrate catabolic process	25	8	5.99	0.23272	0.69243
GO:0043489	RNA stabilization	25	8	5.99	0.23272	0.69243
GO:0046854	phosphatidylinositol phosphorylation	25	8	5.99	0.23272	0.69243
GO:0048255	mRNA stabilization	25	8	5.99	0.23272	0.69243
GO:0051148	negative regulation of muscle cell differentiation	25	8	5.99	0.23272	0.69243
GO:0035914	skeletal muscle cell differentiation	40	12	9.58	0.23311	0.69259
GO:0061371	determination of heart left/right asymmetry	40	12	9.58	0.23311	0.69259
GO:0002756	MyD88-independent toll-like receptor signaling pathway	63	18	15.09	0.23368	0.69278
GO:0007589	body fluid secretion	63	18	15.09	0.23368	0.69278
GO:0017015	regulation of transforming growth factor beta receptor signaling pathway	63	18	15.09	0.23368	0.69278
GO:0051028	mRNA transport	106	29	25.38	0.23516	0.69666
GO:0007229	integrin-mediated signaling pathway	67	19	16.04	0.23661	0.70039
GO:0008624	NA	114	31	27.3	0.23727	0.70039
GO:0032409	regulation of transporter activity	114	31	27.3	0.23727	0.70039
GO:0042306	regulation of protein import into nucleus	114	31	27.3	0.23727	0.70039
GO:1900180	regulation of protein localization to nucleus	114	31	27.3	0.23727	0.70039
GO:0071300	cellular response to retinoic acid	44	13	10.54	0.2387	0.70411
GO:0009116	nucleoside metabolic process	440	112	105.36	0.24125	0.71112
GO:0007612	learning	75	21	17.96	0.2415	0.71134
GO:0043627	response to estrogen	142	38	34	0.24193	0.71176
GO:0033059	cellular pigmentation	29	9	6.94	0.24268	0.71176
GO:0033205	NA	29	9	6.94	0.24268	0.71176
GO:0045429	positive regulation of nitric oxide biosynthetic process	29	9	6.94	0.24268	0.71176
GO:0051865	protein autoubiquitination	29	9	6.94	0.24268	0.71176
GO:0072088	nephron epithelium morphogenesis	29	9	6.94	0.24268	0.71176
GO:0033043	regulation of organelle organization	424	108	101.53	0.24336	0.71204
GO:0071496	cellular response to external stimulus	222	58	53.16	0.2434	0.71204
GO:0006809	nitric oxide biosynthetic process	48	14	11.49	0.24347	0.71204
GO:0007189	adenylate cyclase-activating G-protein coupled receptor signaling pathway	48	14	11.49	0.24347	0.71204
GO:0050865	regulation of cell activation	323	83	77.34	0.24623	0.71303
GO:0006482	protein demethylation	18	6	4.31	0.24693	0.71303
GO:0006625	protein targeting to peroxisome	18	6	4.31	0.24693	0.71303
GO:0006929	substrate-dependent cell migration	18	6	4.31	0.24693	0.71303
GO:0008214	protein dealkylation	18	6	4.31	0.24693	0.71303
GO:0016577	histone demethylation	18	6	4.31	0.24693	0.71303
GO:0021533	cell differentiation in hindbrain	18	6	4.31	0.24693	0.71303
GO:0031648	protein destabilization	18	6	4.31	0.24693	0.71303
GO:0044089	positive regulation of cellular component biogenesis	18	6	4.31	0.24693	0.71303
GO:0045616	regulation of keratinocyte differentiation	18	6	4.31	0.24693	0.71303
GO:0051930	regulation of sensory perception of pain	18	6	4.31	0.24693	0.71303
GO:0051931	regulation of sensory perception	18	6	4.31	0.24693	0.71303
GO:0071604	transforming growth factor beta production	18	6	4.31	0.24693	0.71303
GO:0071634	regulation of transforming growth factor beta production	18	6	4.31	0.24693	0.71303
GO:0072170	metanephric tubule development	18	6	4.31	0.24693	0.71303
GO:0072662	protein localization to peroxisome	18	6	4.31	0.24693	0.71303
GO:0072663	establishment of protein localization to peroxisome	18	6	4.31	0.24693	0.71303
GO:2001014	regulation of skeletal muscle cell differentiation	18	6	4.31	0.24693	0.71303
GO:0044275	cellular carbohydrate catabolic process	52	15	12.45	0.24755	0.71431
GO:0051259	protein oligomerization	303	78	72.56	0.2484	0.71626
GO:0080134	regulation of response to stress	649	163	155.41	0.25042	0.71689
GO:0014902	myotube differentiation	33	10	7.9	0.25064	0.71689
GO:0043954	cellular component maintenance	33	10	7.9	0.25064	0.71689
GO:0045576	mast cell activation	33	10	7.9	0.25064	0.71689
GO:0050805	negative regulation of synaptic transmission	33	10	7.9	0.25064	0.71689
GO:0050918	positive chemotaxis	33	10	7.9	0.25064	0.71689
GO:0007188	adenylate cyclase-modulating G-protein coupled receptor signaling pathway	99	27	23.71	0.2509	0.71689
GO:0021953	central nervous system neuron differentiation	99	27	23.71	0.2509	0.71689
GO:0030178	negative regulation of Wnt signaling pathway	99	27	23.71	0.2509	0.71689
GO:0001658	branching involved in ureteric bud morphogenesis	56	16	13.41	0.25108	0.71689
GO:0045185	maintenance of protein location	107	29	25.62	0.25284	0.71689
GO:0014020	primary neural tube formation	60	17	14.37	0.25414	0.71689
GO:0019217	regulation of fatty acid metabolic process	60	17	14.37	0.25414	0.71689
GO:0019233	sensory perception of pain	60	17	14.37	0.25414	0.71689
GO:0006898	receptor-mediated endocytosis	123	33	29.45	0.25554	0.71689
GO:0090276	regulation of peptide hormone secretion	127	34	30.41	0.25603	0.71689
GO:0006403	RNA localization	131	35	31.37	0.25644	0.71689
GO:0048675	axon extension	64	18	15.33	0.2568	0.71689
GO:0006140	regulation of nucleotide metabolic process	320	82	76.63	0.25698	0.71689
GO:0006469	negative regulation of protein kinase activity	139	37	33.28	0.2571	0.71689
GO:0030258	lipid modification	139	37	33.28	0.2571	0.71689
GO:0001947	heart looping	37	11	8.86	0.25712	0.71689
GO:0051251	positive regulation of lymphocyte activation	199	52	47.65	0.25712	0.71689
GO:0002230	positive regulation of defense response to virus by host	11	4	2.63	0.25804	0.71689
GO:0002281	macrophage activation involved in immune response	11	4	2.63	0.25804	0.71689
GO:0002283	neutrophil activation involved in immune response	11	4	2.63	0.25804	0.71689
GO:0007020	microtubule nucleation	11	4	2.63	0.25804	0.71689
GO:0010875	positive regulation of cholesterol efflux	11	4	2.63	0.25804	0.71689
GO:0022010	central nervous system myelination	11	4	2.63	0.25804	0.71689
GO:0030238	male sex determination	11	4	2.63	0.25804	0.71689
GO:0032291	axon ensheathment in central nervous system	11	4	2.63	0.25804	0.71689
GO:0032352	positive regulation of hormone metabolic process	11	4	2.63	0.25804	0.71689
GO:0033151	V(D)J recombination	11	4	2.63	0.25804	0.71689
GO:0033605	positive regulation of catecholamine secretion	11	4	2.63	0.25804	0.71689
GO:0034122	negative regulation of toll-like receptor signaling pathway	11	4	2.63	0.25804	0.71689
GO:0045649	regulation of macrophage differentiation	11	4	2.63	0.25804	0.71689
GO:0045922	negative regulation of fatty acid metabolic process	11	4	2.63	0.25804	0.71689
GO:0046321	positive regulation of fatty acid oxidation	11	4	2.63	0.25804	0.71689
GO:0048853	forebrain morphogenesis	11	4	2.63	0.25804	0.71689
GO:0048934	peripheral nervous system neuron differentiation	11	4	2.63	0.25804	0.71689
GO:0048935	peripheral nervous system neuron development	11	4	2.63	0.25804	0.71689
GO:0050775	positive regulation of dendrite morphogenesis	11	4	2.63	0.25804	0.71689
GO:0050974	detection of mechanical stimulus involved in sensory perception	11	4	2.63	0.25804	0.71689
GO:0051205	protein insertion into membrane	11	4	2.63	0.25804	0.71689
GO:0051482	positive regulation of cytosolic calcium ion concentration involved in phospholipase C-activating G-protein coupled signaling pathway	11	4	2.63	0.25804	0.71689
GO:0051953	negative regulation of amine transport	11	4	2.63	0.25804	0.71689
GO:0055015	ventricular cardiac muscle cell development	11	4	2.63	0.25804	0.71689
GO:0060134	prepulse inhibition	11	4	2.63	0.25804	0.71689
GO:0071542	dopaminergic neuron differentiation	11	4	2.63	0.25804	0.71689
GO:0072160	nephron tubule epithelial cell differentiation	11	4	2.63	0.25804	0.71689
GO:0090162	establishment of epithelial cell polarity	11	4	2.63	0.25804	0.71689
GO:0097066	response to thyroid hormone	11	4	2.63	0.25804	0.71689
GO:2000272	negative regulation of receptor activity	11	4	2.63	0.25804	0.71689
GO:2000696	regulation of epithelial cell differentiation involved in kidney development	11	4	2.63	0.25804	0.71689
GO:0000045	autophagic vacuole assembly	22	7	5.27	0.26037	0.71755
GO:0009081	branched-chain amino acid metabolic process	22	7	5.27	0.26037	0.71755
GO:0017145	stem cell division	22	7	5.27	0.26037	0.71755
GO:0035020	regulation of Rac protein signal transduction	22	7	5.27	0.26037	0.71755
GO:0043552	positive regulation of phosphatidylinositol 3-kinase activity	22	7	5.27	0.26037	0.71755
GO:0043631	RNA polyadenylation	22	7	5.27	0.26037	0.71755
GO:0045494	photoreceptor cell maintenance	22	7	5.27	0.26037	0.71755
GO:0045739	positive regulation of DNA repair	22	7	5.27	0.26037	0.71755
GO:0048596	embryonic camera-type eye morphogenesis	22	7	5.27	0.26037	0.71755
GO:0051881	regulation of mitochondrial membrane potential	22	7	5.27	0.26037	0.71755
GO:0060444	branching involved in mammary gland duct morphogenesis	22	7	5.27	0.26037	0.71755
GO:0060997	dendritic spine morphogenesis	22	7	5.27	0.26037	0.71755
GO:0001775	cell activation	675	169	161.63	0.26104	0.71891
GO:0044085	cellular component biogenesis	1506	371	360.62	0.26222	0.72089
GO:0019229	regulation of vasoconstriction	41	12	9.82	0.26246	0.72089
GO:0045740	positive regulation of DNA replication	41	12	9.82	0.26246	0.72089
GO:0050772	positive regulation of axonogenesis	41	12	9.82	0.26246	0.72089
GO:0010033	response to organic substance	1597	393	382.41	0.26317	0.72236
GO:0046903	secretion	696	174	166.66	0.26486	0.72651
GO:0002253	activation of immune response	252	65	60.34	0.26528	0.72718
GO:0015837	amine transport	84	23	20.11	0.26585	0.72776
GO:0032271	regulation of protein polymerization	84	23	20.11	0.26585	0.72776
GO:0031532	actin cytoskeleton reorganization	45	13	10.78	0.26691	0.72776
GO:0032011	ARF protein signal transduction	45	13	10.78	0.26691	0.72776
GO:0032012	regulation of ARF protein signal transduction	45	13	10.78	0.26691	0.72776
GO:0034968	histone lysine methylation	45	13	10.78	0.26691	0.72776
GO:0035872	nucleotide-binding domain, leucine rich repeat containing receptor signaling pathway	45	13	10.78	0.26691	0.72776
GO:0071299	cellular response to vitamin A	45	13	10.78	0.26691	0.72776
GO:0031401	positive regulation of protein modification process	639	160	153.01	0.26726	0.72823
GO:0042060	wound healing	586	147	140.32	0.26871	0.73068
GO:0009636	response to toxic substance	96	26	22.99	0.269	0.73068
GO:0046488	phosphatidylinositol metabolic process	96	26	22.99	0.269	0.73068
GO:0000289	nuclear-transcribed mRNA poly(A) tail shortening	26	8	6.23	0.27041	0.73068
GO:0033280	response to vitamin D	26	8	6.23	0.27041	0.73068
GO:0046580	negative regulation of Ras protein signal transduction	26	8	6.23	0.27041	0.73068
GO:0046834	lipid phosphorylation	26	8	6.23	0.27041	0.73068
GO:0048485	sympathetic nervous system development	26	8	6.23	0.27041	0.73068
GO:0051496	positive regulation of stress fiber assembly	26	8	6.23	0.27041	0.73068
GO:0060428	lung epithelium development	26	8	6.23	0.27041	0.73068
GO:0002694	regulation of leukocyte activation	301	77	72.08	0.27043	0.73068
GO:0001756	somitogenesis	49	14	11.73	0.27065	0.73068
GO:0030316	osteoclast differentiation	49	14	11.73	0.27065	0.73068
GO:0051149	positive regulation of muscle cell differentiation	49	14	11.73	0.27065	0.73068
GO:0050851	antigen receptor-mediated signaling pathway	108	29	25.86	0.27105	0.73128
GO:0031099	regeneration	112	30	26.82	0.27154	0.73212
GO:0002521	leukocyte differentiation	289	74	69.2	0.27217	0.73253
GO:0043122	regulation of I-kappaB kinase/NF-kappaB signaling	172	45	41.19	0.27239	0.73253
GO:0050657	nucleic acid transport	124	33	29.69	0.27258	0.73253
GO:0050658	RNA transport	124	33	29.69	0.27258	0.73253
GO:0051236	establishment of RNA localization	124	33	29.69	0.27258	0.73253
GO:0033673	negative regulation of kinase activity	148	39	35.44	0.27315	0.73358
GO:0045981	positive regulation of nucleotide metabolic process	57	16	13.65	0.2765	0.73527
GO:0061053	somite development	57	16	13.65	0.2765	0.73527
GO:1900544	positive regulation of purine nucleotide metabolic process	57	16	13.65	0.2765	0.73527
GO:0007031	peroxisome organization	30	9	7.18	0.27813	0.73527
GO:0021695	cerebellar cortex development	30	9	7.18	0.27813	0.73527
GO:0032410	negative regulation of transporter activity	30	9	7.18	0.27813	0.73527
GO:0035567	non-canonical Wnt signaling pathway	30	9	7.18	0.27813	0.73527
GO:0046068	cGMP metabolic process	30	9	7.18	0.27813	0.73527
GO:0048008	platelet-derived growth factor receptor signaling pathway	30	9	7.18	0.27813	0.73527
GO:0051353	positive regulation of oxidoreductase activity	30	9	7.18	0.27813	0.73527
GO:0060113	inner ear receptor cell differentiation	30	9	7.18	0.27813	0.73527
GO:0060603	mammary gland duct morphogenesis	30	9	7.18	0.27813	0.73527
GO:0046887	positive regulation of hormone secretion	61	17	14.61	0.27879	0.73527
GO:0060675	ureteric bud morphogenesis	61	17	14.61	0.27879	0.73527
GO:0002686	negative regulation of leukocyte migration	15	5	3.59	0.27915	0.73527
GO:0007274	neuromuscular synaptic transmission	15	5	3.59	0.27915	0.73527
GO:0007340	acrosome reaction	15	5	3.59	0.27915	0.73527
GO:0014046	dopamine secretion	15	5	3.59	0.27915	0.73527
GO:0014059	regulation of dopamine secretion	15	5	3.59	0.27915	0.73527
GO:0021602	cranial nerve morphogenesis	15	5	3.59	0.27915	0.73527
GO:0031146	SCF-dependent proteasomal ubiquitin-dependent protein catabolic process	15	5	3.59	0.27915	0.73527
GO:0031290	retinal ganglion cell axon guidance	15	5	3.59	0.27915	0.73527
GO:0032438	melanosome organization	15	5	3.59	0.27915	0.73527
GO:0032467	positive regulation of cytokinesis	15	5	3.59	0.27915	0.73527
GO:0042523	positive regulation of tyrosine phosphorylation of Stat5 protein	15	5	3.59	0.27915	0.73527
GO:0044058	regulation of digestive system process	15	5	3.59	0.27915	0.73527
GO:0046636	negative regulation of alpha-beta T cell activation	15	5	3.59	0.27915	0.73527
GO:0048207	vesicle targeting, rough ER to cis-Golgi	15	5	3.59	0.27915	0.73527
GO:0048208	COPII vesicle coating	15	5	3.59	0.27915	0.73527
GO:0090114	COPII-coated vesicle budding	15	5	3.59	0.27915	0.73527
GO:0043068	positive regulation of programmed cell death	559	140	133.86	0.28197	0.74223
GO:0008037	cell recognition	69	19	16.52	0.28242	0.74246
GO:0031670	cellular response to nutrient	69	19	16.52	0.28242	0.74246
GO:0035019	somatic stem cell maintenance	34	10	8.14	0.2842	0.74666
GO:0009267	cellular response to starvation	81	22	19.4	0.28609	0.75115
GO:0010942	positive regulation of cell death	572	143	136.97	0.2879	0.75505
GO:0046700	heterocycle catabolic process	527	132	126.19	0.28823	0.75505
GO:0050920	regulation of chemotaxis	93	25	22.27	0.28831	0.75505
GO:0070665	positive regulation of leukocyte proliferation	93	25	22.27	0.28831	0.75505
GO:0043583	ear development	157	41	37.59	0.28856	0.75506
GO:0006814	sodium ion transport	97	26	23.23	0.2888	0.75506
GO:0003151	outflow tract morphogenesis	38	11	9.1	0.28905	0.75506
GO:0051952	regulation of amine transport	38	11	9.1	0.28905	0.75506
GO:0002791	regulation of peptide secretion	129	34	30.89	0.28998	0.75564
GO:0090087	regulation of peptide transport	129	34	30.89	0.28998	0.75564
GO:0010001	glial cell differentiation	117	31	28.02	0.29001	0.75564
GO:0046328	regulation of JNK cascade	117	31	28.02	0.29001	0.75564
GO:0007389	pattern specification process	368	93	88.12	0.29124	0.75616
GO:0003016	respiratory system process	19	6	4.55	0.29296	0.75616
GO:0006110	regulation of glycolytic process	19	6	4.55	0.29296	0.75616
GO:0007026	negative regulation of microtubule depolymerization	19	6	4.55	0.29296	0.75616
GO:0030947	regulation of vascular endothelial growth factor receptor signaling pathway	19	6	4.55	0.29296	0.75616
GO:0032735	positive regulation of interleukin-12 production	19	6	4.55	0.29296	0.75616
GO:0035088	establishment or maintenance of apical/basal cell polarity	19	6	4.55	0.29296	0.75616
GO:0042119	neutrophil activation	19	6	4.55	0.29296	0.75616
GO:0043574	peroxisomal transport	19	6	4.55	0.29296	0.75616
GO:0051646	mitochondrion localization	19	6	4.55	0.29296	0.75616
GO:0060445	branching involved in salivary gland morphogenesis	19	6	4.55	0.29296	0.75616
GO:0061245	establishment or maintenance of bipolar cell polarity	19	6	4.55	0.29296	0.75616
GO:0001836	release of cytochrome c from mitochondria	42	12	10.06	0.29297	0.75616
GO:0021954	central nervous system neuron development	42	12	10.06	0.29297	0.75616
GO:0090263	positive regulation of canonical Wnt signaling pathway	42	12	10.06	0.29297	0.75616
GO:0043549	regulation of kinase activity	577	144	138.17	0.29538	0.76169
GO:0007584	response to nutrient	218	56	52.2	0.29548	0.76169
GO:0009314	response to radiation	279	71	66.81	0.29739	0.76613
GO:0008637	apoptotic mitochondrial changes	50	14	11.97	0.2988	0.76928
GO:0034763	negative regulation of transmembrane transport	54	15	12.93	0.30097	0.77123
GO:0051052	regulation of DNA metabolic process	182	47	43.58	0.30108	0.77123
GO:0000038	very long-chain fatty acid metabolic process	23	7	5.51	0.30261	0.77123
GO:0002886	regulation of myeloid leukocyte mediated immunity	23	7	5.51	0.30261	0.77123
GO:0006536	glutamate metabolic process	23	7	5.51	0.30261	0.77123
GO:0006890	retrograde vesicle-mediated transport, Golgi to ER	23	7	5.51	0.30261	0.77123
GO:0009954	proximal/distal pattern formation	23	7	5.51	0.30261	0.77123
GO:0015695	organic cation transport	23	7	5.51	0.30261	0.77123
GO:0021517	ventral spinal cord development	23	7	5.51	0.30261	0.77123
GO:0030728	ovulation	23	7	5.51	0.30261	0.77123
GO:0032413	negative regulation of ion transmembrane transporter activity	23	7	5.51	0.30261	0.77123
GO:0044003	modification by symbiont of host morphology or physiology	23	7	5.51	0.30261	0.77123
GO:0050433	regulation of catecholamine secretion	23	7	5.51	0.30261	0.77123
GO:0070534	protein K63-linked ubiquitination	23	7	5.51	0.30261	0.77123
GO:0090218	positive regulation of lipid kinase activity	23	7	5.51	0.30261	0.77123
GO:0051053	negative regulation of DNA metabolic process	58	16	13.89	0.30275	0.77123
GO:0071295	cellular response to vitamin	58	16	13.89	0.30275	0.77123
GO:0002790	peptide secretion	162	42	38.79	0.3039	0.77357
GO:0046632	alpha-beta T cell differentiation	62	17	14.85	0.30422	0.77357
GO:0006650	glycerophospholipid metabolic process	158	41	37.83	0.30442	0.77357
GO:0030072	peptide hormone secretion	158	41	37.83	0.30442	0.77357
GO:0003007	heart morphogenesis	154	40	36.88	0.30493	0.77439
GO:0042110	T cell activation	300	76	71.84	0.30513	0.77442
GO:0044272	sulfur compound biosynthetic process	66	18	15.8	0.30542	0.77442
GO:0050801	ion homeostasis	570	142	136.49	0.30551	0.77442
GO:0030073	insulin secretion	138	36	33.05	0.30678	0.77621
GO:0042063	gliogenesis	138	36	33.05	0.30678	0.77621
GO:0043123	positive regulation of I-kappaB kinase/NF-kappaB signaling	138	36	33.05	0.30678	0.77621
GO:0006479	protein methylation	74	20	17.72	0.30718	0.77625
GO:0008213	protein alkylation	74	20	17.72	0.30718	0.77625
GO:0042472	inner ear morphogenesis	78	21	18.68	0.3078	0.77625
GO:0051302	regulation of cell division	82	22	19.64	0.30828	0.77625
GO:0045834	positive regulation of lipid metabolic process	86	23	20.59	0.30864	0.77625
GO:0032507	maintenance of protein location in cell	94	25	22.51	0.30904	0.77625
GO:0043065	positive regulation of apoptotic process	554	138	132.66	0.30906	0.77625
GO:0008360	regulation of cell shape	98	26	23.47	0.3091	0.77625
GO:0046546	development of primary male sexual characteristics	102	27	24.42	0.3091	0.77625
GO:0006693	prostaglandin metabolic process	27	8	6.47	0.30963	0.77625
GO:0042168	heme metabolic process	27	8	6.47	0.30963	0.77625
GO:0046850	regulation of bone remodeling	27	8	6.47	0.30963	0.77625
GO:0051058	negative regulation of small GTPase mediated signal transduction	27	8	6.47	0.30963	0.77625
GO:0051298	centrosome duplication	27	8	6.47	0.30963	0.77625
GO:0071277	cellular response to calcium ion	27	8	6.47	0.30963	0.77625
GO:1901136	carbohydrate derivative catabolic process	497	124	119.01	0.31289	0.78351
GO:0051249	regulation of lymphocyte activation	264	67	63.22	0.31291	0.78351
GO:0007568	aging	191	49	45.74	0.31452	0.78467
GO:0003281	ventricular septum development	31	9	7.42	0.3149	0.78467
GO:0051969	regulation of transmission of nerve impulse	179	46	42.86	0.31683	0.78467
GO:0000002	mitochondrial genome maintenance	12	4	2.87	0.31879	0.78467
GO:0001660	fever generation	12	4	2.87	0.31879	0.78467
GO:0010288	response to lead ion	12	4	2.87	0.31879	0.78467
GO:0010669	epithelial structure maintenance	12	4	2.87	0.31879	0.78467
GO:0010719	negative regulation of epithelial to mesenchymal transition	12	4	2.87	0.31879	0.78467
GO:0010745	negative regulation of macrophage derived foam cell differentiation	12	4	2.87	0.31879	0.78467
GO:0015701	bicarbonate transport	12	4	2.87	0.31879	0.78467
GO:0030252	growth hormone secretion	12	4	2.87	0.31879	0.78467
GO:0031000	response to caffeine	12	4	2.87	0.31879	0.78467
GO:0032462	regulation of protein homooligomerization	12	4	2.87	0.31879	0.78467
GO:0033327	Leydig cell differentiation	12	4	2.87	0.31879	0.78467
GO:0033631	cell-cell adhesion mediated by integrin	12	4	2.87	0.31879	0.78467
GO:0034104	negative regulation of tissue remodeling	12	4	2.87	0.31879	0.78467
GO:0042510	regulation of tyrosine phosphorylation of Stat1 protein	12	4	2.87	0.31879	0.78467
GO:0043129	surfactant homeostasis	12	4	2.87	0.31879	0.78467
GO:0043517	positive regulation of DNA damage response, signal transduction by p53 class mediator	12	4	2.87	0.31879	0.78467
GO:0045197	establishment or maintenance of epithelial cell apical/basal polarity	12	4	2.87	0.31879	0.78467
GO:0048875	chemical homeostasis within a tissue	12	4	2.87	0.31879	0.78467
GO:0060216	definitive hemopoiesis	12	4	2.87	0.31879	0.78467
GO:0060251	regulation of glial cell proliferation	12	4	2.87	0.31879	0.78467
GO:0060766	negative regulation of androgen receptor signaling pathway	12	4	2.87	0.31879	0.78467
GO:0072163	mesonephric epithelium development	12	4	2.87	0.31879	0.78467
GO:2000104	negative regulation of DNA-dependent DNA replication	12	4	2.87	0.31879	0.78467
GO:2000108	positive regulation of leukocyte apoptotic process	12	4	2.87	0.31879	0.78467
GO:0006901	vesicle coating	35	10	8.38	0.31891	0.78467
GO:0034453	microtubule anchoring	35	10	8.38	0.31891	0.78467
GO:0031929	TOR signaling	39	11	9.34	0.32201	0.78993
GO:0045428	regulation of nitric oxide biosynthetic process	39	11	9.34	0.32201	0.78993
GO:0045445	myoblast differentiation	39	11	9.34	0.32201	0.78993
GO:0046637	regulation of alpha-beta T cell differentiation	39	11	9.34	0.32201	0.78993
GO:0048661	positive regulation of smooth muscle cell proliferation	39	11	9.34	0.32201	0.78993
GO:0044265	cellular macromolecule catabolic process	609	151	145.83	0.32269	0.79105
GO:0006816	calcium ion transport	220	56	52.68	0.32285	0.79105
GO:0017148	negative regulation of translation	43	12	10.3	0.32442	0.79301
GO:0019079	viral genome replication	43	12	10.3	0.32442	0.79301
GO:0045727	positive regulation of translation	43	12	10.3	0.32442	0.79301
GO:0050810	regulation of steroid biosynthetic process	43	12	10.3	0.32442	0.79301
GO:0030705	cytoskeleton-dependent intracellular transport	47	13	11.25	0.32629	0.79568
GO:0042509	regulation of tyrosine phosphorylation of STAT protein	47	13	11.25	0.32629	0.79568
GO:0048645	organ formation	47	13	11.25	0.32629	0.79568
GO:0048678	response to axon injury	47	13	11.25	0.32629	0.79568
GO:0051384	response to glucocorticoid	123	32	29.45	0.32673	0.79628
GO:0007585	respiratory gaseous exchange	51	14	12.21	0.32774	0.79708
GO:0006813	potassium ion transport	103	27	24.66	0.32941	0.79708
GO:0042594	response to starvation	103	27	24.66	0.32941	0.79708
GO:0065008	regulation of biological quality	2290	557	548.36	0.32947	0.79708
GO:0008016	regulation of heart contraction	95	25	22.75	0.33021	0.79708
GO:0003014	renal system process	63	17	15.09	0.33028	0.79708
GO:0007613	memory	63	17	15.09	0.33028	0.79708
GO:0051341	regulation of oxidoreductase activity	63	17	15.09	0.33028	0.79708
GO:0050671	positive regulation of lymphocyte proliferation	91	24	21.79	0.33053	0.79708
GO:0042552	myelination	67	18	16.04	0.33069	0.79708
GO:0090100	positive regulation of transmembrane receptor protein serine/threonine kinase signaling pathway	67	18	16.04	0.33069	0.79708
GO:0007272	ensheathment of neurons	71	19	17	0.33095	0.79708
GO:0008366	axon ensheathment	71	19	17	0.33095	0.79708
GO:0001889	liver development	83	22	19.87	0.33097	0.79708
GO:0009411	response to UV	83	22	19.87	0.33097	0.79708
GO:0003309	type B pancreatic cell differentiation	16	5	3.83	0.3321	0.79708
GO:0006882	cellular zinc ion homeostasis	16	5	3.83	0.3321	0.79708
GO:0021680	cerebellar Purkinje cell layer development	16	5	3.83	0.3321	0.79708
GO:0045061	thymic T cell selection	16	5	3.83	0.3321	0.79708
GO:0045671	negative regulation of osteoclast differentiation	16	5	3.83	0.3321	0.79708
GO:0046697	decidualization	16	5	3.83	0.3321	0.79708
GO:0051647	nucleus localization	16	5	3.83	0.3321	0.79708
GO:0051962	positive regulation of nervous system development	16	5	3.83	0.3321	0.79708
GO:0051965	positive regulation of synapse assembly	16	5	3.83	0.3321	0.79708
GO:0055069	zinc ion homeostasis	16	5	3.83	0.3321	0.79708
GO:0070527	platelet aggregation	16	5	3.83	0.3321	0.79708
GO:0046483	heterocycle metabolic process	907	223	217.19	0.33239	0.79731
GO:0009100	glycoprotein metabolic process	331	83	79.26	0.3331	0.79855
GO:0015833	peptide transport	172	44	41.19	0.33415	0.8006
GO:0052548	regulation of endopeptidase activity	221	56	52.92	0.33684	0.80657
GO:0006631	fatty acid metabolic process	270	68	64.65	0.33722	0.80701
GO:0031669	cellular response to nutrient levels	152	39	36.4	0.33894	0.80907
GO:0043410	positive regulation of MAPK cascade	152	39	36.4	0.33894	0.80907
GO:0001893	maternal placenta development	20	6	4.79	0.34048	0.80907
GO:0006378	mRNA polyadenylation	20	6	4.79	0.34048	0.80907
GO:0007620	copulation	20	6	4.79	0.34048	0.80907
GO:0010677	negative regulation of cellular carbohydrate metabolic process	20	6	4.79	0.34048	0.80907
GO:0030539	male genitalia development	20	6	4.79	0.34048	0.80907
GO:0031114	regulation of microtubule depolymerization	20	6	4.79	0.34048	0.80907
GO:0033687	osteoblast proliferation	20	6	4.79	0.34048	0.80907
GO:0042771	intrinsic apoptotic signaling pathway in response to DNA damage by p53 class mediator	20	6	4.79	0.34048	0.80907
GO:0045071	negative regulation of viral genome replication	20	6	4.79	0.34048	0.80907
GO:0048525	negative regulation of viral process	20	6	4.79	0.34048	0.80907
GO:0044270	cellular nitrogen compound catabolic process	537	133	128.59	0.34064	0.80907
GO:0070663	regulation of leukocyte proliferation	140	36	33.52	0.3418	0.81136
GO:0001960	negative regulation of cytokine-mediated signaling pathway	24	7	5.75	0.34607	0.81724
GO:0006586	indolalkylamine metabolic process	24	7	5.75	0.34607	0.81724
GO:0006779	porphyrin-containing compound biosynthetic process	24	7	5.75	0.34607	0.81724
GO:0035116	embryonic hindlimb morphogenesis	24	7	5.75	0.34607	0.81724
GO:0042430	indole-containing compound metabolic process	24	7	5.75	0.34607	0.81724
GO:0043516	regulation of DNA damage response, signal transduction by p53 class mediator	24	7	5.75	0.34607	0.81724
GO:0048640	negative regulation of developmental growth	24	7	5.75	0.34607	0.81724
GO:0051385	response to mineralocorticoid	24	7	5.75	0.34607	0.81724
GO:0090287	regulation of cellular response to growth factor stimulus	24	7	5.75	0.34607	0.81724
GO:0050795	regulation of behavior	120	31	28.73	0.3465	0.81779
GO:0034284	response to monosaccharide	108	28	25.86	0.34921	0.82011
GO:0048878	chemical homeostasis	740	182	177.2	0.34928	0.82011
GO:0050778	positive regulation of immune response	316	79	75.67	0.3493	0.82011
GO:0032270	positive regulation of cellular protein metabolic process	707	174	169.3	0.34943	0.82011
GO:0001754	eye photoreceptor cell differentiation	28	8	6.7	0.34991	0.82011
GO:0003338	metanephros morphogenesis	28	8	6.7	0.34991	0.82011
GO:0008542	visual learning	28	8	6.7	0.34991	0.82011
GO:0030279	negative regulation of ossification	28	8	6.7	0.34991	0.82011
GO:0031076	embryonic camera-type eye development	28	8	6.7	0.34991	0.82011
GO:0045776	negative regulation of blood pressure	28	8	6.7	0.34991	0.82011
GO:0048024	regulation of mRNA splicing, via spliceosome	28	8	6.7	0.34991	0.82011
GO:2001235	positive regulation of apoptotic signaling pathway	28	8	6.7	0.34991	0.82011
GO:0002274	myeloid leukocyte activation	104	27	24.9	0.35008	0.82011
GO:0050790	regulation of catalytic activity	1311	320	313.93	0.35044	0.82049
GO:0032946	positive regulation of mononuclear cell proliferation	92	24	22.03	0.35257	0.8218
GO:0030032	lamellipodium assembly	32	9	7.66	0.3526	0.8218
GO:0032006	regulation of TOR signaling	32	9	7.66	0.3526	0.8218
GO:0032611	interleukin-1 beta production	32	9	7.66	0.3526	0.8218
GO:0042992	negative regulation of transcription factor import into nucleus	32	9	7.66	0.3526	0.8218
GO:0045682	regulation of epidermis development	32	9	7.66	0.3526	0.8218
GO:0048146	positive regulation of fibroblast proliferation	32	9	7.66	0.3526	0.8218
GO:0071396	cellular response to lipid	32	9	7.66	0.3526	0.8218
GO:0008589	regulation of smoothened signaling pathway	36	10	8.62	0.35446	0.82295
GO:0050771	negative regulation of axonogenesis	36	10	8.62	0.35446	0.82295
GO:0055072	iron ion homeostasis	80	21	19.16	0.35476	0.82295
GO:0008064	regulation of actin polymerization or depolymerization	76	20	18.2	0.3554	0.82295
GO:0044255	cellular lipid metabolic process	716	176	171.45	0.35545	0.82295
GO:0006584	catecholamine metabolic process	40	11	9.58	0.35574	0.82295
GO:0007030	Golgi organization	40	11	9.58	0.35574	0.82295
GO:0009712	catechol-containing compound metabolic process	40	11	9.58	0.35574	0.82295
GO:0016236	macroautophagy	40	11	9.58	0.35574	0.82295
GO:0034311	diol metabolic process	40	11	9.58	0.35574	0.82295
GO:0034332	adherens junction organization	40	11	9.58	0.35574	0.82295
GO:0007422	peripheral nervous system development	68	18	16.28	0.35646	0.82295
GO:0010463	mesenchymal cell proliferation	44	12	10.54	0.35657	0.82295
GO:0051247	positive regulation of protein metabolic process	774	190	185.34	0.35682	0.82295
GO:0035666	TRIF-dependent toll-like receptor signaling pathway	60	16	14.37	0.35715	0.82295
GO:0042990	regulation of transcription factor import into nucleus	60	16	14.37	0.35715	0.82295
GO:0042991	transcription factor import into nucleus	60	16	14.37	0.35715	0.82295
GO:0007260	tyrosine phosphorylation of STAT protein	52	14	12.45	0.35728	0.82295
GO:0043154	negative regulation of cysteine-type endopeptidase activity involved in apoptotic process	52	14	12.45	0.35728	0.82295
GO:0048644	muscle organ morphogenesis	52	14	12.45	0.35728	0.82295
GO:0016571	histone methylation	56	15	13.41	0.3573	0.82295
GO:0042127	regulation of cell proliferation	1039	254	248.8	0.35898	0.82636
GO:0003006	developmental process involved in reproduction	358	89	85.73	0.36041	0.82919
GO:0006486	protein glycosylation	235	59	56.27	0.36134	0.83039
GO:0043413	macromolecule glycosylation	235	59	56.27	0.36134	0.83039
GO:0042176	regulation of protein catabolic process	125	32	29.93	0.36468	0.83755
GO:0009605	response to external stimulus	1189	290	284.71	0.36486	0.83755
GO:0014031	mesenchymal cell development	117	30	28.02	0.3672	0.84036
GO:0003012	muscle system process	252	63	60.34	0.36974	0.84036
GO:0050731	positive regulation of peptidyl-tyrosine phosphorylation	105	27	25.14	0.37104	0.84036
GO:0050870	positive regulation of T cell activation	158	40	37.83	0.37198	0.84036
GO:0009749	response to glucose	101	26	24.19	0.37233	0.84036
GO:0010721	negative regulation of cell development	101	26	24.19	0.37233	0.84036
GO:0033002	muscle cell proliferation	93	24	22.27	0.37492	0.84036
GO:0055082	cellular chemical homeostasis	549	135	131.46	0.37536	0.84036
GO:0006487	protein N-linked glycosylation	89	23	21.31	0.37622	0.84036
GO:0031644	regulation of neurological system process	191	48	45.74	0.37668	0.84036
GO:0006873	cellular ion homeostasis	512	126	122.6	0.37685	0.84036
GO:0061008	hepaticobiliary system development	85	22	20.35	0.37751	0.84036
GO:0009117	nucleotide metabolic process	756	185	181.03	0.37799	0.84036
GO:0052547	regulation of peptidase activity	228	57	54.6	0.37832	0.84036
GO:0071901	negative regulation of protein serine/threonine kinase activity	81	21	19.4	0.37879	0.84036
GO:0030832	regulation of actin filament length	77	20	18.44	0.38007	0.84036
GO:0043524	negative regulation of neuron apoptotic process	77	20	18.44	0.38007	0.84036
GO:1901215	negative regulation of neuron death	77	20	18.44	0.38007	0.84036
GO:0001573	ganglioside metabolic process	13	4	3.11	0.3804	0.84036
GO:0002070	epithelial cell maturation	13	4	3.11	0.3804	0.84036
GO:0002724	regulation of T cell cytokine production	13	4	3.11	0.3804	0.84036
GO:0003337	mesenchymal to epithelial transition involved in metanephros morphogenesis	13	4	3.11	0.3804	0.84036
GO:0006677	glycosylceramide metabolic process	13	4	3.11	0.3804	0.84036
GO:0006925	inflammatory cell apoptotic process	13	4	3.11	0.3804	0.84036
GO:0007099	centriole replication	13	4	3.11	0.3804	0.84036
GO:0007263	nitric oxide mediated signal transduction	13	4	3.11	0.3804	0.84036
GO:0007350	blastoderm segmentation	13	4	3.11	0.3804	0.84036
GO:0007351	tripartite regional subdivision	13	4	3.11	0.3804	0.84036
GO:0008595	anterior/posterior axis specification, embryo	13	4	3.11	0.3804	0.84036
GO:0010560	positive regulation of glycoprotein biosynthetic process	13	4	3.11	0.3804	0.84036
GO:0010823	negative regulation of mitochondrion organization	13	4	3.11	0.3804	0.84036
GO:0010866	regulation of triglyceride biosynthetic process	13	4	3.11	0.3804	0.84036
GO:0010885	regulation of cholesterol storage	13	4	3.11	0.3804	0.84036
GO:0010893	positive regulation of steroid biosynthetic process	13	4	3.11	0.3804	0.84036
GO:0014821	phasic smooth muscle contraction	13	4	3.11	0.3804	0.84036
GO:0019369	arachidonic acid metabolic process	13	4	3.11	0.3804	0.84036
GO:0030949	positive regulation of vascular endothelial growth factor receptor signaling pathway	13	4	3.11	0.3804	0.84036
GO:0032204	regulation of telomere maintenance	13	4	3.11	0.3804	0.84036
GO:0032314	regulation of Rac GTPase activity	13	4	3.11	0.3804	0.84036
GO:0034110	regulation of homotypic cell-cell adhesion	13	4	3.11	0.3804	0.84036
GO:0035510	DNA dealkylation	13	4	3.11	0.3804	0.84036
GO:0042508	tyrosine phosphorylation of Stat1 protein	13	4	3.11	0.3804	0.84036
GO:0045885	positive regulation of survival gene product expression	13	4	3.11	0.3804	0.84036
GO:0050650	chondroitin sulfate proteoglycan biosynthetic process	13	4	3.11	0.3804	0.84036
GO:0051567	histone H3-K9 methylation	13	4	3.11	0.3804	0.84036
GO:0060716	labyrinthine layer blood vessel development	13	4	3.11	0.3804	0.84036
GO:0071391	cellular response to estrogen stimulus	13	4	3.11	0.3804	0.84036
GO:0071775	NA	13	4	3.11	0.3804	0.84036
GO:0071777	NA	13	4	3.11	0.3804	0.84036
GO:0072577	endothelial cell apoptotic process	13	4	3.11	0.3804	0.84036
GO:0072661	protein targeting to plasma membrane	13	4	3.11	0.3804	0.84036
GO:2000351	regulation of endothelial cell apoptotic process	13	4	3.11	0.3804	0.84036
GO:0055086	nucleobase-containing small molecule metabolic process	835	204	199.95	0.38074	0.84036
GO:2000241	regulation of reproductive process	134	34	32.09	0.38088	0.84036
GO:0008284	positive regulation of cell proliferation	562	138	134.57	0.38101	0.84036
GO:0006869	lipid transport	179	45	42.86	0.38123	0.84036
GO:0030203	glycosaminoglycan metabolic process	73	19	17.48	0.38134	0.84036
GO:0061041	regulation of wound healing	73	19	17.48	0.38134	0.84036
GO:0045732	positive regulation of protein catabolic process	69	18	16.52	0.38259	0.84036
GO:0001892	embryonic placenta development	65	17	15.56	0.38382	0.84036
GO:0032846	positive regulation of homeostatic process	65	17	15.56	0.38382	0.84036
GO:0032387	negative regulation of intracellular transport	61	16	14.61	0.38501	0.84036
GO:0003230	cardiac atrium development	17	5	4.07	0.38579	0.84036
GO:0007250	activation of NF-kappaB-inducing kinase activity	17	5	4.07	0.38579	0.84036
GO:0010771	negative regulation of cell morphogenesis involved in differentiation	17	5	4.07	0.38579	0.84036
GO:0010799	regulation of peptidyl-threonine phosphorylation	17	5	4.07	0.38579	0.84036
GO:0014074	response to purine-containing compound	17	5	4.07	0.38579	0.84036
GO:0021522	spinal cord motor neuron differentiation	17	5	4.07	0.38579	0.84036
GO:0032814	regulation of natural killer cell activation	17	5	4.07	0.38579	0.84036
GO:0048147	negative regulation of fibroblast proliferation	17	5	4.07	0.38579	0.84036
GO:0051954	positive regulation of amine transport	17	5	4.07	0.38579	0.84036
GO:0060612	adipose tissue development	17	5	4.07	0.38579	0.84036
GO:0072215	regulation of metanephros development	17	5	4.07	0.38579	0.84036
GO:1901222	regulation of NIK/NF-kappaB signaling	17	5	4.07	0.38579	0.84036
GO:0007033	vacuole organization	57	15	13.65	0.38616	0.84036
GO:0048545	response to steroid hormone	282	70	67.53	0.38626	0.84036
GO:0002429	immune response-activating cell surface receptor signaling pathway	118	30	28.26	0.38722	0.84036
GO:0016525	negative regulation of angiogenesis	53	14	12.69	0.38725	0.84036
GO:0043507	positive regulation of JUN kinase activity	53	14	12.69	0.38725	0.84036
GO:0035050	embryonic heart tube development	49	13	11.73	0.38826	0.84036
GO:0042493	response to drug	311	77	74.47	0.38856	0.84036
GO:0006760	folic acid-containing compound metabolic process	21	6	5.03	0.38867	0.84036
GO:0009950	dorsal/ventral axis specification	21	6	5.03	0.38867	0.84036
GO:0031529	ruffle organization	21	6	5.03	0.38867	0.84036
GO:0032845	negative regulation of homeostatic process	21	6	5.03	0.38867	0.84036
GO:0033598	mammary gland epithelial cell proliferation	21	6	5.03	0.38867	0.84036
GO:0045912	negative regulation of carbohydrate metabolic process	21	6	5.03	0.38867	0.84036
GO:0048710	regulation of astrocyte differentiation	21	6	5.03	0.38867	0.84036
GO:0002286	T cell activation involved in immune response	45	12	10.78	0.38917	0.84036
GO:0042308	negative regulation of protein import into nucleus	45	12	10.78	0.38917	0.84036
GO:0019674	NAD metabolic process	25	7	5.99	0.39015	0.84036
GO:0030809	negative regulation of nucleotide biosynthetic process	25	7	5.99	0.39015	0.84036
GO:0042417	dopamine metabolic process	25	7	5.99	0.39015	0.84036
GO:0048048	embryonic eye morphogenesis	25	7	5.99	0.39015	0.84036
GO:0051568	histone H3-K4 methylation	25	7	5.99	0.39015	0.84036
GO:1900372	negative regulation of purine nucleotide biosynthetic process	25	7	5.99	0.39015	0.84036
GO:1900543	negative regulation of purine nucleotide metabolic process	25	7	5.99	0.39015	0.84036
GO:0008156	negative regulation of DNA replication	37	10	8.86	0.39052	0.84036
GO:0030512	negative regulation of transforming growth factor beta receptor signaling pathway	37	10	8.86	0.39052	0.84036
GO:0032272	negative regulation of protein polymerization	37	10	8.86	0.39052	0.84036
GO:0032612	interleukin-1 production	37	10	8.86	0.39052	0.84036
GO:0051970	negative regulation of transmission of nerve impulse	37	10	8.86	0.39052	0.84036
GO:0001659	temperature homeostasis	29	8	6.94	0.39077	0.84036
GO:0016575	histone deacetylation	29	8	6.94	0.39077	0.84036
GO:0030199	collagen fibril organization	29	8	6.94	0.39077	0.84036
GO:0032312	regulation of ARF GTPase activity	29	8	6.94	0.39077	0.84036
GO:0032330	regulation of chondrocyte differentiation	29	8	6.94	0.39077	0.84036
GO:0032729	positive regulation of interferon-gamma production	29	8	6.94	0.39077	0.84036
GO:0042177	negative regulation of protein catabolic process	29	8	6.94	0.39077	0.84036
GO:0043124	negative regulation of I-kappaB kinase/NF-kappaB signaling	29	8	6.94	0.39077	0.84036
GO:0045762	positive regulation of adenylate cyclase activity	29	8	6.94	0.39077	0.84036
GO:0046638	positive regulation of alpha-beta T cell differentiation	29	8	6.94	0.39077	0.84036
GO:0055017	cardiac muscle tissue growth	29	8	6.94	0.39077	0.84036
GO:0060411	cardiac septum morphogenesis	29	8	6.94	0.39077	0.84036
GO:0002763	positive regulation of myeloid leukocyte differentiation	33	9	7.9	0.39083	0.84036
GO:0006821	chloride transport	33	9	7.9	0.39083	0.84036
GO:0007052	mitotic spindle organization	33	9	7.9	0.39083	0.84036
GO:0016601	Rac protein signal transduction	33	9	7.9	0.39083	0.84036
GO:0042345	regulation of NF-kappaB import into nucleus	33	9	7.9	0.39083	0.84036
GO:0042348	NF-kappaB import into nucleus	33	9	7.9	0.39083	0.84036
GO:0051349	positive regulation of lyase activity	33	9	7.9	0.39083	0.84036
GO:0009746	response to hexose	106	27	25.38	0.39224	0.84295
GO:0007259	JAK-STAT cascade	98	25	23.47	0.39572	0.84954
GO:0044403	symbiosis, encompassing mutualism through parasitism	98	25	23.47	0.39572	0.84954
GO:0051924	regulation of calcium ion transport	139	35	33.28	0.39792	0.85381
GO:1901137	carbohydrate derivative biosynthetic process	349	86	83.57	0.39933	0.85639
GO:0019538	protein metabolic process	3500	844	838.1	0.40068	0.85884
GO:0050852	T cell receptor signaling pathway	86	22	20.59	0.40118	0.85946
GO:0031399	regulation of protein modification process	900	219	215.51	0.40223	0.86126
GO:0048015	phosphatidylinositol-mediated signaling	127	32	30.41	0.4035	0.86308
GO:0048017	inositol lipid-mediated signaling	127	32	30.41	0.4035	0.86308
GO:0070085	glycosylation	238	59	56.99	0.40384	0.86336
GO:0045088	regulation of innate immune response	201	50	48.13	0.40468	0.86449
GO:0007051	spindle organization	78	20	18.68	0.405	0.86449
GO:0048588	developmental cell growth	78	20	18.68	0.405	0.86449
GO:0006732	coenzyme metabolic process	197	49	47.17	0.40648	0.8672
GO:2001020	regulation of response to DNA damage stimulus	74	19	17.72	0.40696	0.86777
GO:0006936	muscle contraction	226	56	54.12	0.40909	0.87186
GO:0060560	developmental growth involved in morphogenesis	115	29	27.54	0.40943	0.87213
GO:0050954	sensory perception of mechanical stimulus	111	28	26.58	0.41149	0.87607
GO:0014033	neural crest cell differentiation	62	16	14.85	0.41311	0.87906
GO:0003018	vascular process in circulatory system	107	27	25.62	0.4136	0.87919
GO:0034765	regulation of ion transmembrane transport	107	27	25.62	0.4136	0.87919
GO:0045859	regulation of protein kinase activity	549	134	131.46	0.4145	0.88065
GO:0051297	centrosome organization	58	15	13.89	0.41525	0.88088
GO:0051928	positive regulation of calcium ion transport	58	15	13.89	0.41525	0.88088
GO:0090317	negative regulation of intracellular protein transport	58	15	13.89	0.41525	0.88088
GO:0043269	regulation of ion transport	210	52	50.29	0.41644	0.88295
GO:0030810	positive regulation of nucleotide biosynthetic process	54	14	12.93	0.41745	0.88418
GO:1900373	positive regulation of purine nucleotide biosynthetic process	54	14	12.93	0.41745	0.88418
GO:0016266	O-glycan processing	50	13	11.97	0.41969	0.88709
GO:0031018	endocrine pancreas development	50	13	11.97	0.41969	0.88709
GO:0046823	negative regulation of nucleocytoplasmic transport	50	13	11.97	0.41969	0.88709
GO:0071887	leukocyte apoptotic process	50	13	11.97	0.41969	0.88709
GO:0048608	reproductive structure development	231	57	55.31	0.42194	0.89093
GO:0061458	reproductive system development	231	57	55.31	0.42194	0.89093
GO:0050880	regulation of blood vessel size	91	23	21.79	0.4226	0.89187
GO:0002562	somatic diversification of immune receptors via germline recombination within a single locus	42	11	10.06	0.42435	0.89329
GO:0006282	regulation of DNA repair	42	11	10.06	0.42435	0.89329
GO:0016444	somatic cell DNA recombination	42	11	10.06	0.42435	0.89329
GO:0061035	regulation of cartilage development	42	11	10.06	0.42435	0.89329
GO:0034440	lipid oxidation	87	22	20.83	0.42501	0.89329
GO:0051054	positive regulation of DNA metabolic process	87	22	20.83	0.42501	0.89329
GO:0019318	hexose metabolic process	223	55	53.4	0.4258	0.89329
GO:0045930	negative regulation of mitotic cell cycle	38	10	9.1	0.42676	0.89329
GO:0019228	neuronal action potential	83	21	19.87	0.42749	0.89329
GO:0032526	response to retinoic acid	83	21	19.87	0.42749	0.89329
GO:0030239	myofibril assembly	34	9	8.14	0.42922	0.89329
GO:0032024	positive regulation of insulin secretion	34	9	8.14	0.42922	0.89329
GO:0060079	regulation of excitatory postsynaptic membrane potential	34	9	8.14	0.42922	0.89329
GO:0060419	heart growth	34	9	8.14	0.42922	0.89329
GO:0070227	lymphocyte apoptotic process	34	9	8.14	0.42922	0.89329
GO:0050768	negative regulation of neurogenesis	79	20	18.92	0.43006	0.89329
GO:0009057	macromolecule catabolic process	750	182	179.59	0.43068	0.89329
GO:0002294	CD4-positive, alpha-beta T cell differentiation involved in immune response	30	8	7.18	0.43173	0.89329
GO:0032480	negative regulation of type I interferon production	30	8	7.18	0.43173	0.89329
GO:0042093	T-helper cell differentiation	30	8	7.18	0.43173	0.89329
GO:0010740	NA	327	80	78.3	0.43342	0.89329
GO:0009110	vitamin biosynthetic process	26	7	6.23	0.43426	0.89329
GO:0010092	specification of organ identity	26	7	6.23	0.43426	0.89329
GO:0014855	striated muscle cell proliferation	26	7	6.23	0.43426	0.89329
GO:0030901	midbrain development	26	7	6.23	0.43426	0.89329
GO:0032465	regulation of cytokinesis	26	7	6.23	0.43426	0.89329
GO:0032570	response to progesterone	26	7	6.23	0.43426	0.89329
GO:0032890	regulation of organic acid transport	26	7	6.23	0.43426	0.89329
GO:0042461	photoreceptor cell development	26	7	6.23	0.43426	0.89329
GO:0050432	catecholamine secretion	26	7	6.23	0.43426	0.89329
GO:0060038	cardiac muscle cell proliferation	26	7	6.23	0.43426	0.89329
GO:0060420	regulation of heart growth	26	7	6.23	0.43426	0.89329
GO:2000379	positive regulation of reactive oxygen species metabolic process	26	7	6.23	0.43426	0.89329
GO:0009416	response to light stimulus	174	43	41.67	0.43488	0.89329
GO:0009065	glutamine family amino acid catabolic process	22	6	5.27	0.43678	0.89329
GO:0015872	dopamine transport	22	6	5.27	0.43678	0.89329
GO:0030104	water homeostasis	22	6	5.27	0.43678	0.89329
GO:0033003	regulation of mast cell activation	22	6	5.27	0.43678	0.89329
GO:0038061	NIK/NF-kappaB signaling	22	6	5.27	0.43678	0.89329
GO:0043603	cellular amide metabolic process	22	6	5.27	0.43678	0.89329
GO:0045622	regulation of T-helper cell differentiation	22	6	5.27	0.43678	0.89329
GO:0045884	regulation of survival gene product expression	22	6	5.27	0.43678	0.89329
GO:0046513	ceramide biosynthetic process	22	6	5.27	0.43678	0.89329
GO:0051693	actin filament capping	22	6	5.27	0.43678	0.89329
GO:0055021	regulation of cardiac muscle tissue growth	22	6	5.27	0.43678	0.89329
GO:0072595	maintenance of protein localization in organelle	22	6	5.27	0.43678	0.89329
GO:0090329	regulation of DNA-dependent DNA replication	22	6	5.27	0.43678	0.89329
GO:2000179	positive regulation of neural precursor cell proliferation	22	6	5.27	0.43678	0.89329
GO:0048659	smooth muscle cell proliferation	67	17	16.04	0.43832	0.89329
GO:0001885	endothelial cell development	18	5	4.31	0.4392	0.89329
GO:0002089	lens morphogenesis in camera-type eye	18	5	4.31	0.4392	0.89329
GO:0009083	branched-chain amino acid catabolic process	18	5	4.31	0.4392	0.89329
[truncated: 2,110 more rows]

## Sheet: Molecular Function
GO.ID	Term	Annotated	Significant	Expected	classicFisher	BH.pVal
GO:0046872	metal ion binding	3551	986	839.93	1.7e-11	6.34e-08
GO:0008270	zinc ion binding	1780	529	421.03	1.5e-10	1.59e-07
GO:0043169	cation binding	3593	989	849.86	1.5e-10	1.59e-07
GO:0043167	ion binding	3603	991	852.23	1.7e-10	1.59e-07
GO:0046914	transition metal ion binding	2039	588	482.29	2.5e-09	1.87e-06
GO:0005488	binding	10826	2650	2560.71	1.6e-06	0.000995
GO:0008092	cytoskeletal protein binding	579	185	136.95	2e-06	0.00107
GO:0005515	protein binding	6665	1689	1576.5	2.6e-06	0.00121
GO:0004842	ubiquitin-protein transferase activity	242	87	57.24	9.6e-06	0.00398
GO:0019904	protein domain specific binding	513	162	121.34	1.8e-05	0.00672
GO:0004674	protein serine/threonine kinase activity	414	133	97.92	4.2e-05	0.0134
GO:0005543	phospholipid binding	469	148	110.93	4.3e-05	0.0134
GO:0019899	enzyme binding	995	287	235.35	5e-05	0.0144
GO:0019905	syntaxin binding	29	17	6.86	5.7e-05	0.0152
GO:0004012	phospholipid-translocating ATPase activity	15	11	3.55	6.6e-05	0.0161
GO:0019787	small conjugating protein ligase activity	257	88	60.79	6.9e-05	0.0161
GO:0000149	SNARE binding	36	19	8.52	0.00015	0.0329
GO:0030695	GTPase regulator activity	396	125	93.67	0.00016	0.0332
GO:0016881	acid-amino acid ligase activity	285	94	67.41	0.00019	0.0355
GO:0035091	phosphatidylinositol binding	146	54	34.53	0.00019	0.0355
GO:0060589	nucleoside-triphosphatase regulator activity	408	127	96.51	0.00028	0.0498
GO:0042805	actinin binding	15	10	3.55	0.00049	0.0831
GO:0005083	small GTPase regulator activity	257	84	60.79	0.00056	0.0909
GO:0005548	phospholipid transporter activity	28	15	6.62	0.00059	0.0917
GO:0003779	actin binding	324	102	76.64	0.00069	0.102
GO:0030618	transforming growth factor beta receptor, pathway-specific cytoplasmic mediator activity	5	5	1.18	0.00074	0.102
GO:0043559	insulin binding	5	5	1.18	0.00074	0.102
GO:0015662	ATPase activity, coupled to transmembrane movement of ions, phosphorylative mechanism	49	22	11.59	0.00086	0.115
GO:0016879	ligase activity, forming carbon-nitrogen bonds	316	99	74.74	0.00098	0.123
GO:0005545	1-phosphatidylinositol binding	21	12	4.97	0.00099	0.123
GO:0016773	phosphotransferase activity, alcohol group as acceptor	683	196	161.55	0.00104	0.125
GO:0072509	divalent inorganic cation transmembrane transporter activity	121	44	28.62	0.00109	0.127
GO:0015293	symporter activity	115	42	27.2	0.00127	0.144
GO:0008289	lipid binding	675	193	159.66	0.00136	0.145
GO:0016301	kinase activity	733	208	173.38	0.00136	0.145
GO:0015631	tubulin binding	144	50	34.06	0.00169	0.172
GO:0004672	protein kinase activity	574	166	135.77	0.00171	0.172
GO:0051393	alpha-actinin binding	12	8	2.84	0.00189	0.186
GO:0044325	ion channel binding	28	14	6.62	0.00215	0.206
GO:0005057	receptor signaling protein activity	101	37	23.89	0.00225	0.21
GO:0004843	ubiquitin-specific protease activity	43	19	10.17	0.00239	0.218
GO:0005072	transforming growth factor beta receptor, cytoplasmic mediator activity	10	7	2.37	0.00248	0.218
GO:0001071	nucleic acid binding transcription factor activity	918	253	217.14	0.00251	0.218
GO:0015085	calcium ion transmembrane transporter activity	102	37	24.13	0.00274	0.232
GO:0003700	sequence-specific DNA binding transcription factor activity	916	252	216.66	0.00282	0.234
GO:0019783	small conjugating protein-specific protease activity	47	20	11.12	0.00319	0.257
GO:0030165	PDZ domain binding	86	32	20.34	0.00326	0.257
GO:0022804	active transmembrane transporter activity	316	96	74.74	0.00331	0.257
GO:0046873	metal ion transmembrane transporter activity	339	102	80.18	0.0035	0.267
GO:0017124	SH3 domain binding	114	40	26.96	0.00377	0.281
GO:0017075	syntaxin-1 binding	13	8	3.07	0.00389	0.282
GO:0003677	DNA binding	2104	546	497.67	0.00398	0.282
GO:0016772	transferase activity, transferring phosphorus-containing groups	843	232	199.4	0.00401	0.282
GO:0000981	sequence-specific DNA binding RNA polymerase II transcription factor activity	208	66	49.2	0.00456	0.315
GO:0004675	transmembrane receptor protein serine/threonine kinase activity	16	9	3.78	0.00502	0.333
GO:0005024	transforming growth factor beta-activated receptor activity	16	9	3.78	0.00502	0.333
GO:0003676	nucleic acid binding	2959	753	699.9	0.00516	0.333
GO:0019900	kinase binding	362	107	85.63	0.00518	0.333
GO:0005096	GTPase activator activity	232	72	54.88	0.00577	0.365
GO:0046332	SMAD binding	56	22	13.25	0.00651	0.4
GO:0004721	phosphoprotein phosphatase activity	160	52	37.85	0.00654	0.4
GO:0005275	amine transmembrane transporter activity	76	28	17.98	0.00666	0.401
GO:0005248	voltage-gated sodium channel activity	14	8	3.31	0.00721	0.426
GO:0005085	guanyl-nucleotide exchange factor activity	150	49	35.48	0.0073	0.426
GO:0034237	protein kinase A regulatory subunit binding	9	6	2.13	0.00747	0.429
GO:0015081	sodium ion transmembrane transporter activity	115	39	27.2	0.00799	0.452
GO:0042625	ATPase activity, coupled to transmembrane movement of ions	64	24	15.14	0.00899	0.492
GO:0015291	secondary active transmembrane transporter activity	177	56	41.87	0.00903	0.492
GO:0016791	phosphatase activity	240	73	56.77	0.00921	0.492
GO:0004709	MAP kinase kinase kinase activity	20	10	4.73	0.00923	0.492
GO:0003707	steroid hormone receptor activity	51	20	12.06	0.00945	0.492
GO:0019901	protein kinase binding	327	96	77.35	0.00949	0.492
GO:0008234	cysteine-type peptidase activity	127	42	30.04	0.00982	0.499
GO:0005521	lamin binding	7	5	1.66	0.01	0.499
GO:0017002	activin-activated receptor activity	7	5	1.66	0.01	0.499
GO:0051010	microtubule plus-end binding	12	7	2.84	0.0104	0.509
GO:0000287	magnesium ion binding	168	53	39.74	0.0115	0.558
GO:0008484	sulfuric ester hydrolase activity	15	8	3.55	0.0123	0.577
GO:0016717	oxidoreductase activity, acting on paired donors, with oxidation of a pair of donors resulting in the reduction of molecular oxygen to two molecules of water	5	4	1.18	0.0127	0.577
GO:0086006	voltage-gated sodium channel activity involved in cardiac muscle cell action potential	5	4	1.18	0.0127	0.577
GO:0015294	solute:cation symporter activity	76	27	17.98	0.013	0.577
GO:0004367	glycerol-3-phosphate dehydrogenase [NAD+] activity	3	3	0.71	0.0132	0.577
GO:0005173	stem cell factor receptor binding	3	3	0.71	0.0132	0.577
GO:0008510	sodium:bicarbonate symporter activity	3	3	0.71	0.0132	0.577
GO:0016362	activin receptor activity, type II	3	3	0.71	0.0132	0.577
GO:0001105	RNA polymerase II transcription coactivator activity	18	9	4.26	0.0134	0.577
GO:0001046	core promoter sequence-specific DNA binding	30	13	7.1	0.0136	0.577
GO:0042578	phosphoric ester hydrolase activity	335	97	79.24	0.0136	0.577
GO:0001190	RNA polymerase II transcription factor binding transcription factor activity involved in positive regulation of transcription	24	11	5.68	0.0141	0.581
GO:0004725	protein tyrosine phosphatase activity	101	34	23.89	0.0142	0.581
GO:0019838	growth factor binding	101	34	23.89	0.0142	0.581
GO:0019199	transmembrane receptor protein kinase activity	80	28	18.92	0.0143	0.581
GO:0030742	GTP-dependent protein binding	10	6	2.37	0.015	0.6
GO:0005088	Ras guanyl-nucleotide exchange factor activity	84	29	19.87	0.0157	0.623
GO:0017076	purine nucleotide binding	1767	454	417.95	0.0169	0.664
GO:0004879	ligand-activated sequence-specific DNA binding RNA polymerase II transcription factor activity	47	18	11.12	0.0175	0.68
GO:0032555	purine ribonucleotide binding	1756	451	415.35	0.0177	0.68
GO:0032553	ribonucleotide binding	1757	451	415.59	0.0183	0.697
GO:0001077	RNA polymerase II core promoter proximal region sequence-specific DNA binding transcription factor activity involved in positive regulation of transcription	44	17	10.41	0.0188	0.708
GO:0030551	cyclic nucleotide binding	28	12	6.62	0.0192	0.713
GO:0005099	Ras GTPase activator activity	103	34	24.36	0.0193	0.713
GO:0005484	SNAP receptor activity	19	9	4.49	0.0202	0.732
GO:0030552	cAMP binding	19	9	4.49	0.0202	0.732
GO:0000983	RNA polymerase II core promoter sequence-specific DNA binding transcription factor activity	8	5	1.89	0.0215	0.74
GO:0003841	1-acylglycerol-3-phosphate O-acyltransferase activity	8	5	1.89	0.0215	0.74
GO:0004716	receptor signaling protein tyrosine kinase activity	8	5	1.89	0.0215	0.74
GO:0008140	cAMP response element binding protein binding	8	5	1.89	0.0215	0.74
GO:0017153	sodium:dicarboxylate symporter activity	8	5	1.89	0.0215	0.74
GO:0022891	substrate-specific transmembrane transporter activity	770	206	182.13	0.0216	0.74
GO:0008017	microtubule binding	97	32	22.94	0.0229	0.778
GO:0004722	protein serine/threonine phosphatase activity	45	17	10.64	0.0237	0.779
GO:0003729	mRNA binding	83	28	19.63	0.0238	0.779
GO:0004221	ubiquitin thiolesterase activity	62	22	14.67	0.0238	0.779
GO:0015171	amino acid transmembrane transporter activity	62	22	14.67	0.0238	0.779
GO:0022892	substrate-specific transporter activity	897	237	212.17	0.0249	0.807
GO:0005262	calcium channel activity	87	29	20.58	0.0255	0.814
GO:0015296	anion:cation symporter activity	29	12	6.86	0.0259	0.814
GO:0015075	ion transmembrane transporter activity	658	177	155.64	0.026	0.814
GO:0000982	RNA polymerase II core promoter proximal region sequence-specific DNA binding transcription factor activity	66	23	15.61	0.0262	0.814
GO:0048185	activin binding	11	6	2.6	0.0264	0.814
GO:0070411	I-SMAD binding	11	6	2.6	0.0264	0.814
GO:0004702	receptor signaling protein serine/threonine kinase activity	49	18	11.59	0.0272	0.827
GO:0005546	phosphatidylinositol-4,5-bisphosphate binding	26	11	6.15	0.0272	0.827
GO:0003730	mRNA 3'-UTR binding	23	10	5.44	0.0284	0.847
GO:0004197	cysteine-type endopeptidase activity	63	22	14.9	0.0286	0.847
GO:0005089	Rho guanyl-nucleotide exchange factor activity	70	24	16.56	0.0286	0.847
GO:0001228	RNA polymerase II transcription regulatory region sequence-specific DNA binding transcription factor activity involved in positive regulation of transcription	46	17	10.88	0.0295	0.866
GO:0008565	protein transporter activity	88	29	20.81	0.0297	0.866
GO:0022857	transmembrane transporter activity	849	224	200.82	0.0302	0.867
GO:0004439	phosphatidylinositol-4,5-bisphosphate 5-phosphatase activity	6	4	1.42	0.0309	0.867
GO:0005375	copper ion transmembrane transporter activity	6	4	1.42	0.0309	0.867
GO:0015106	bicarbonate transmembrane transporter activity	6	4	1.42	0.0309	0.867
GO:0034236	protein kinase A catalytic subunit binding	6	4	1.42	0.0309	0.867
GO:0005100	Rho GTPase activator activity	33	13	7.81	0.0319	0.886
GO:0001047	core promoter binding	43	16	10.17	0.032	0.886
GO:0042626	ATPase activity, coupled to transmembrane movement of substances	96	31	22.71	0.0333	0.914
GO:0035639	purine ribonucleoside triphosphate binding	1726	439	408.26	0.0339	0.919
GO:0032182	small conjugating protein binding	57	20	13.48	0.034	0.919
GO:0008276	protein methyltransferase activity	61	21	14.43	0.0372	0.924
GO:0016747	transferase activity, transferring acyl groups other than amino-acyl groups	160	48	37.85	0.0379	0.924
GO:0016820	hydrolase activity, acting on acid anhydrides, catalyzing transmembrane movement of substances	97	31	22.94	0.0382	0.924
GO:0043492	ATPase activity, coupled to movement of substances	97	31	22.94	0.0382	0.924
GO:0015108	chloride transmembrane transporter activity	79	26	18.69	0.0387	0.924
GO:0000166	nucleotide binding	2245	564	531.02	0.0391	0.924
GO:0004690	cyclic nucleotide-dependent protein kinase activity	9	5	2.13	0.0391	0.924
GO:0005388	calcium-transporting ATPase activity	9	5	2.13	0.0391	0.924
GO:0016595	glutamate binding	9	5	2.13	0.0391	0.924
GO:0015370	solute:sodium symporter activity	44	16	10.41	0.0396	0.924
GO:0031625	ubiquitin protein ligase binding	138	42	32.64	0.04	0.924
GO:0044389	small conjugating protein ligase binding	138	42	32.64	0.04	0.924
GO:0097159	organic cyclic compound binding	2246	564	531.25	0.0402	0.924
GO:1901265	nucleoside phosphate binding	2246	564	531.25	0.0402	0.924
GO:0000979	RNA polymerase II core promoter sequence-specific DNA binding	21	9	4.97	0.0406	0.924
GO:0005343	organic acid:sodium symporter activity	21	9	4.97	0.0406	0.924
GO:0016917	GABA receptor activity	21	9	4.97	0.0406	0.924
GO:0004890	GABA-A receptor activity	18	8	4.26	0.0422	0.924
GO:0035254	glutamate receptor binding	18	8	4.26	0.0422	0.924
GO:0005416	cation:amino acid symporter activity	12	6	2.84	0.0424	0.924
GO:0015172	acidic amino acid transmembrane transporter activity	12	6	2.84	0.0424	0.924
GO:0050431	transforming growth factor beta binding	12	6	2.84	0.0424	0.924
GO:0071889	14-3-3 protein binding	12	6	2.84	0.0424	0.924
GO:0004897	ciliary neurotrophic factor receptor activity	4	3	0.95	0.0435	0.924
GO:0005030	neurotrophin receptor activity	4	3	0.95	0.0435	0.924
GO:0008517	folic acid transporter activity	4	3	0.95	0.0435	0.924
GO:0008574	plus-end-directed microtubule motor activity	4	3	0.95	0.0435	0.924
GO:0009922	fatty acid elongase activity	4	3	0.95	0.0435	0.924
GO:0015057	thrombin receptor activity	4	3	0.95	0.0435	0.924
GO:0015193	L-proline transmembrane transporter activity	4	3	0.95	0.0435	0.924
GO:0022821	potassium ion antiporter activity	4	3	0.95	0.0435	0.924
GO:0042169	SH2 domain binding	31	12	7.33	0.044	0.924
GO:0043621	protein self-association	31	12	7.33	0.044	0.924
GO:0035591	signaling adaptor activity	62	21	14.67	0.0441	0.924
GO:0015399	primary active transmembrane transporter activity	106	33	25.07	0.0472	0.924
GO:0015405	P-P-bond-hydrolysis-driven transmembrane transporter activity	106	33	25.07	0.0472	0.924
GO:0005342	organic acid transmembrane transporter activity	88	28	20.81	0.0496	0.924
GO:0019001	guanyl nucleotide binding	365	100	86.33	0.0518	0.924
GO:0032561	guanyl ribonucleotide binding	365	100	86.33	0.0518	0.924
GO:0030554	adenyl nucleotide binding	1437	365	339.9	0.0538	0.924
GO:0046943	carboxylic acid transmembrane transporter activity	85	27	20.11	0.0541	0.924
GO:0008324	cation transmembrane transporter activity	497	133	117.56	0.0554	0.924
GO:0000248	C-5 sterol desaturase activity	2	2	0.47	0.0559	0.924
GO:0003858	3-hydroxybutyrate dehydrogenase activity	2	2	0.47	0.0559	0.924
GO:0003989	acetyl-CoA carboxylase activity	2	2	0.47	0.0559	0.924
GO:0004008	copper-exporting ATPase activity	2	2	0.47	0.0559	0.924
GO:0004357	glutamate-cysteine ligase activity	2	2	0.47	0.0559	0.924
GO:0004368	glycerol-3-phosphate dehydrogenase activity	2	2	0.47	0.0559	0.924
GO:0004379	glycylpeptide N-tetradecanoyltransferase activity	2	2	0.47	0.0559	0.924
GO:0004569	glycoprotein endo-alpha-1,2-mannosidase activity	2	2	0.47	0.0559	0.924
GO:0004666	prostaglandin-endoperoxide synthase activity	2	2	0.47	0.0559	0.924
GO:0004724	magnesium-dependent protein serine/threonine phosphatase activity	2	2	0.47	0.0559	0.924
GO:0004741	[pyruvate dehydrogenase (lipoamide)] phosphatase activity	2	2	0.47	0.0559	0.924
GO:0004905	type I interferon receptor activity	2	2	0.47	0.0559	0.924
GO:0004915	interleukin-6 receptor activity	2	2	0.47	0.0559	0.924
GO:0004923	leukemia inhibitory factor receptor activity	2	2	0.47	0.0559	0.924
GO:0004962	endothelin receptor activity	2	2	0.47	0.0559	0.924
GO:0004996	thyroid-stimulating hormone receptor activity	2	2	0.47	0.0559	0.924
GO:0005314	high-affinity glutamate transmembrane transporter activity	2	2	0.47	0.0559	0.924
GO:0008273	calcium, potassium:sodium antiporter activity	2	2	0.47	0.0559	0.924
GO:0015180	L-alanine transmembrane transporter activity	2	2	0.47	0.0559	0.924
GO:0015234	thiamine transmembrane transporter activity	2	2	0.47	0.0559	0.924
GO:0015403	thiamine uptake transmembrane transporter activity	2	2	0.47	0.0559	0.924
GO:0015501	glutamate:sodium symporter activity	2	2	0.47	0.0559	0.924
GO:0015563	uptake transmembrane transporter activity	2	2	0.47	0.0559	0.924
GO:0016404	15-hydroxyprostaglandin dehydrogenase (NAD+) activity	2	2	0.47	0.0559	0.924
GO:0016842	amidine-lyase activity	2	2	0.47	0.0559	0.924
GO:0017034	Rap guanyl-nucleotide exchange factor activity	2	2	0.47	0.0559	0.924
GO:0019107	myristoyltransferase activity	2	2	0.47	0.0559	0.924
GO:0019961	interferon binding	2	2	0.47	0.0559	0.924
GO:0019981	interleukin-6 binding	2	2	0.47	0.0559	0.924
GO:0022858	alanine transmembrane transporter activity	2	2	0.47	0.0559	0.924
GO:0031405	lipoic acid binding	2	2	0.47	0.0559	0.924
GO:0031752	D5 dopamine receptor binding	2	2	0.47	0.0559	0.924
GO:0033188	sphingomyelin synthase activity	2	2	0.47	0.0559	0.924
GO:0035325	Toll-like receptor binding	2	2	0.47	0.0559	0.924
GO:0035374	chondroitin sulfate binding	2	2	0.47	0.0559	0.924
GO:0035575	histone demethylase activity (H4-K20 specific)	2	2	0.47	0.0559	0.924
GO:0042392	sphingosine-1-phosphate phosphatase activity	2	2	0.47	0.0559	0.924
GO:0043682	copper-transporting ATPase activity	2	2	0.47	0.0559	0.924
GO:0045505	dynein intermediate chain binding	2	2	0.47	0.0559	0.924
GO:0046922	peptide-O-fucosyltransferase activity	2	2	0.47	0.0559	0.924
GO:0047493	ceramide cholinephosphotransferase activity	2	2	0.47	0.0559	0.924
GO:0070704	sterol desaturase activity	2	2	0.47	0.0559	0.924
GO:0071535	RING-like zinc finger domain binding	2	2	0.47	0.0559	0.924
GO:0071558	histone demethylase activity (H3-K27 specific)	2	2	0.47	0.0559	0.924
GO:0071886	1-(4-iodo-2,5-dimethoxyphenyl)propan-2-amine binding	2	2	0.47	0.0559	0.924
GO:0071987	WD40-repeat domain binding	2	2	0.47	0.0559	0.924
GO:0022890	inorganic cation transmembrane transporter activity	414	112	97.92	0.0569	0.936
GO:0004691	cAMP-dependent protein kinase activity	7	4	1.66	0.0588	0.944
GO:0031994	insulin-like growth factor I binding	7	4	1.66	0.0588	0.944
GO:0033691	sialic acid binding	7	4	1.66	0.0588	0.944
GO:0034595	phosphatidylinositol phosphate 5-phosphatase activity	7	4	1.66	0.0588	0.944
GO:0051371	muscle alpha-actinin binding	7	4	1.66	0.0588	0.944
GO:0008047	enzyme activator activity	375	102	88.7	0.0589	0.944
GO:0000977	RNA polymerase II regulatory region sequence-specific DNA binding	64	21	15.14	0.0606	0.966
GO:0032559	adenyl ribonucleotide binding	1429	362	338.01	0.0616	0.969
GO:0003713	transcription coactivator activity	254	71	60.08	0.0621	0.969
GO:0008013	beta-catenin binding	57	19	13.48	0.0623	0.969
GO:0004016	adenylate cyclase activity	10	5	2.37	0.0633	0.969
GO:0004065	arylsulfatase activity	10	5	2.37	0.0633	0.969
GO:0005283	sodium:amino acid symporter activity	10	5	2.37	0.0633	0.969
GO:0005310	dicarboxylic acid transmembrane transporter activity	13	6	3.07	0.0633	0.969
GO:0008417	fucosyltransferase activity	13	6	3.07	0.0633	0.969
GO:0034593	phosphatidylinositol bisphosphate phosphatase activity	10	5	2.37	0.0633	0.969
GO:0070410	co-SMAD binding	10	5	2.37	0.0633	0.969
GO:0017137	Rab GTPase binding	43	15	10.17	0.0641	0.975
GO:0016874	ligase activity	460	123	108.81	0.0645	0.975
GO:0004871	signal transducer activity	1099	281	259.95	0.0648	0.975
GO:0060089	molecular transducer activity	1099	281	259.95	0.0648	0.975
GO:0043130	ubiquitin binding	54	18	12.77	0.0684	1
GO:0015179	L-amino acid transmembrane transporter activity	40	14	9.46	0.0704	1
GO:0001076	RNA polymerase II transcription factor binding transcription factor activity	76	24	17.98	0.0706	1
GO:0060090	binding, bridging	136	40	32.17	0.071	1
GO:0005215	transporter activity	1086	277	256.88	0.0727	1
GO:0001104	RNA polymerase II transcription cofactor activity	62	20	14.67	0.0771	1
GO:0018024	histone-lysine N-methyltransferase activity	37	13	8.75	0.0773	1
GO:0005217	intracellular ligand-gated ion channel activity	20	8	4.73	0.0775	1
GO:0045309	protein phosphorylated amino acid binding	20	8	4.73	0.0775	1
GO:0001012	RNA polymerase II regulatory region DNA binding	66	21	15.61	0.081	1
GO:0005070	SH3/SH2 adaptor activity	48	16	11.35	0.0826	1
GO:0005525	GTP binding	353	95	83.5	0.0826	1
GO:0005516	calmodulin binding	153	44	36.19	0.083	1
GO:0005158	insulin receptor binding	27	10	6.39	0.0834	1
GO:0017022	myosin binding	27	10	6.39	0.0834	1
GO:0017016	Ras GTPase binding	115	34	27.2	0.0849	1
GO:0016740	transferase activity	1609	403	380.58	0.0858	1
GO:0030332	cyclin binding	14	6	3.31	0.0893	1
GO:0070064	proline-rich region binding	14	6	3.31	0.0893	1
GO:0000099	sulfur amino acid transmembrane transporter activity	5	3	1.18	0.0898	1
GO:0003828	alpha-N-acetylneuraminate alpha-2,8-sialyltransferase activity	5	3	1.18	0.0898	1
GO:0004652	polynucleotide adenylyltransferase activity	5	3	1.18	0.0898	1
GO:0004758	serine C-palmitoyltransferase activity	5	3	1.18	0.0898	1
GO:0004957	prostaglandin E receptor activity	5	3	1.18	0.0898	1
GO:0005004	GPI-linked ephrin receptor activity	5	3	1.18	0.0898	1
GO:0005138	interleukin-6 receptor binding	5	3	1.18	0.0898	1
GO:0005167	neurotrophin TRK receptor binding	5	3	1.18	0.0898	1
GO:0005168	neurotrophin TRKA receptor binding	5	3	1.18	0.0898	1
GO:0008294	calcium- and calmodulin-responsive adenylate cyclase activity	5	3	1.18	0.0898	1
GO:0010340	carboxyl-O-methyltransferase activity	5	3	1.18	0.0898	1
GO:0015166	polyol transmembrane transporter activity	5	3	1.18	0.0898	1
GO:0015184	L-cystine transmembrane transporter activity	5	3	1.18	0.0898	1
GO:0016454	C-palmitoyltransferase activity	5	3	1.18	0.0898	1
GO:0035014	phosphatidylinositol 3-kinase regulator activity	5	3	1.18	0.0898	1
GO:0051998	protein carboxyl O-methyltransferase activity	5	3	1.18	0.0898	1
GO:0070273	phosphatidylinositol-4-phosphate binding	5	3	1.18	0.0898	1
GO:0070530	K63-linked polyubiquitin binding	5	3	1.18	0.0898	1
GO:0042054	histone methyltransferase activity	45	15	10.64	0.0909	1
GO:0043022	ribosome binding	24	9	5.68	0.0914	1
GO:0005254	chloride channel activity	67	21	15.85	0.0927	1
GO:0046982	protein heterodimerization activity	256	70	60.55	0.0934	1
GO:0004955	prostaglandin receptor activity	11	5	2.6	0.0941	1
GO:0005313	L-glutamate transmembrane transporter activity	11	5	2.6	0.0941	1
GO:0008191	metalloendopeptidase inhibitor activity	11	5	2.6	0.0941	1
GO:0030276	clathrin binding	11	5	2.6	0.0941	1
GO:0043274	phospholipase binding	11	5	2.6	0.0941	1
GO:0048551	metalloenzyme inhibitor activity	11	5	2.6	0.0941	1
GO:0000339	RNA cap binding	8	4	1.89	0.096	1
GO:0005021	vascular endothelial growth factor-activated receptor activity	8	4	1.89	0.096	1
GO:0015924	mannosyl-oligosaccharide mannosidase activity	8	4	1.89	0.096	1
GO:0017154	semaphorin receptor activity	8	4	1.89	0.096	1
GO:0051378	serotonin binding	8	4	1.89	0.096	1
GO:0005524	ATP binding	1404	352	332.09	0.0993	1
GO:0005154	epidermal growth factor receptor binding	21	8	4.97	0.1	1
GO:0042826	histone deacetylase binding	64	20	15.14	0.102	1
GO:0051015	actin filament binding	64	20	15.14	0.102	1
GO:0005001	transmembrane receptor protein tyrosine phosphatase activity	18	7	4.26	0.11	1
GO:0019198	transmembrane receptor protein phosphatase activity	18	7	4.26	0.11	1
GO:0051018	protein kinase A binding	18	7	4.26	0.11	1
GO:0016278	lysine N-methyltransferase activity	39	13	9.22	0.111	1
GO:0016279	protein-lysine N-methyltransferase activity	39	13	9.22	0.111	1
GO:0004112	cyclic-nucleotide phosphodiesterase activity	25	9	5.91	0.114	1
GO:0008066	glutamate receptor activity	25	9	5.91	0.114	1
GO:0048487	beta-tubulin binding	25	9	5.91	0.114	1
GO:0030674	protein binding, bridging	126	36	29.8	0.116	1
GO:0005509	calcium ion binding	598	154	141.45	0.118	1
GO:0016410	N-acyltransferase activity	84	25	19.87	0.118	1
GO:0035035	histone acetyltransferase binding	15	6	3.55	0.12	1
GO:0043548	phosphatidylinositol 3-kinase binding	15	6	3.55	0.12	1
GO:0051183	vitamin transporter activity	15	6	3.55	0.12	1
GO:0008170	N-methyltransferase activity	58	18	13.72	0.122	1
GO:0004402	histone acetyltransferase activity	47	15	11.12	0.124	1
GO:0019829	cation-transporting ATPase activity	29	10	6.86	0.126	1
GO:0031267	small GTPase binding	127	36	30.04	0.127	1
GO:0003785	actin monomer binding	12	5	2.84	0.131	1
GO:0004559	alpha-mannosidase activity	12	5	2.84	0.131	1
GO:0004953	icosanoid receptor activity	12	5	2.84	0.131	1
GO:0004954	prostanoid receptor activity	12	5	2.84	0.131	1
GO:0010485	H4 histone acetyltransferase activity	12	5	2.84	0.131	1
GO:0010576	metalloenzyme regulator activity	12	5	2.84	0.131	1
GO:0030553	cGMP binding	12	5	2.84	0.131	1
GO:0030675	Rac GTPase activator activity	12	5	2.84	0.131	1
GO:0035255	ionotropic glutamate receptor binding	12	5	2.84	0.131	1
GO:0042800	histone methyltransferase activity (H3-K4 specific)	12	5	2.84	0.131	1
GO:0045295	gamma-catenin binding	12	5	2.84	0.131	1
GO:0052742	phosphatidylinositol kinase activity	12	5	2.84	0.131	1
GO:0030234	enzyme regulator activity	871	220	206.02	0.133	1
GO:0005272	sodium channel activity	33	11	7.81	0.136	1
GO:0004653	polypeptide N-acetylgalactosaminyltransferase activity	19	7	4.49	0.14	1
GO:0005246	calcium channel regulator activity	19	7	4.49	0.14	1
GO:0005328	neurotransmitter:sodium symporter activity	19	7	4.49	0.14	1
GO:0000309	nicotinamide-nucleotide adenylyltransferase activity	3	2	0.71	0.141	1
GO:0003726	double-stranded RNA adenosine deaminase activity	3	2	0.71	0.141	1
GO:0003829	beta-1,3-galactosyl-O-glycosyl-glycoprotein beta-1,6-N-acetylglucosaminyltransferase activity	3	2	0.71	0.141	1
GO:0004118	cGMP-stimulated cyclic-nucleotide phosphodiesterase activity	3	2	0.71	0.141	1
GO:0004351	glutamate decarboxylase activity	3	2	0.71	0.141	1
GO:0004370	glycerol kinase activity	3	2	0.71	0.141	1
GO:0004465	lipoprotein lipase activity	3	2	0.71	0.141	1
GO:0004663	Rab geranylgeranyltransferase activity	3	2	0.71	0.141	1
GO:0004719	protein-L-isoaspartate (D-aspartate) O-methyltransferase activity	3	2	0.71	0.141	1
GO:0004748	ribonucleoside-diphosphate reductase activity, thioredoxin disulfide as acceptor	3	2	0.71	0.141	1
GO:0004768	stearoyl-CoA 9-desaturase activity	3	2	0.71	0.141	1
GO:0004924	oncostatin-M receptor activity	3	2	0.71	0.141	1
GO:0004948	calcitonin receptor activity	3	2	0.71	0.141	1
GO:0005025	transforming growth factor beta receptor activity, type I	3	2	0.71	0.141	1
GO:0005250	A-type (transient outward) potassium channel activity	3	2	0.71	0.141	1
GO:0008107	galactoside 2-alpha-L-fucosyltransferase activity	3	2	0.71	0.141	1
GO:0008109	N-acetyllactosaminide beta-1,6-N-acetylglucosaminyltransferase activity	3	2	0.71	0.141	1
GO:0008192	RNA guanylyltransferase activity	3	2	0.71	0.141	1
GO:0008449	N-acetylglucosamine-6-sulfatase activity	3	2	0.71	0.141	1
GO:0010521	telomerase inhibitor activity	3	2	0.71	0.141	1
GO:0015181	arginine transmembrane transporter activity	3	2	0.71	0.141	1
GO:0015194	L-serine transmembrane transporter activity	3	2	0.71	0.141	1
GO:0015665	alcohol transmembrane transporter activity	9	4	2.13	0.141	1
GO:0016149	translation release factor activity, codon specific	3	2	0.71	0.141	1
GO:0016215	acyl-CoA desaturase activity	3	2	0.71	0.141	1
GO:0016262	protein N-acetylglucosaminyltransferase activity	3	2	0.71	0.141	1
GO:0016303	1-phosphatidylinositol-3-kinase activity	9	4	2.13	0.141	1
GO:0016309	1-phosphatidylinositol-5-phosphate 4-kinase activity	3	2	0.71	0.141	1
GO:0016728	oxidoreductase activity, acting on CH or CH2 groups, disulfide as acceptor	3	2	0.71	0.141	1
GO:0017162	aryl hydrocarbon receptor binding	3	2	0.71	0.141	1
GO:0019911	structural constituent of myelin sheath	3	2	0.71	0.141	1
GO:0022889	serine transmembrane transporter activity	3	2	0.71	0.141	1
GO:0030229	very-low-density lipoprotein particle receptor activity	3	2	0.71	0.141	1
GO:0031005	filamin binding	3	2	0.71	0.141	1
GO:0031127	alpha-(1,2)-fucosyltransferase activity	3	2	0.71	0.141	1
GO:0031681	G-protein beta-subunit binding	3	2	0.71	0.141	1
GO:0032183	SUMO binding	3	2	0.71	0.141	1
GO:0034046	poly(G) binding	3	2	0.71	0.141	1
GO:0034648	histone demethylase activity (H3-dimethyl-K4 specific)	3	2	0.71	0.141	1
GO:0034711	inhibin binding	3	2	0.71	0.141	1
GO:0035174	histone serine kinase activity	3	2	0.71	0.141	1
GO:0035939	microsatellite binding	3	2	0.71	0.141	1
GO:0042731	PH domain binding	3	2	0.71	0.141	1
GO:0042975	peroxisome proliferator activated receptor binding	9	4	2.13	0.141	1
GO:0043184	vascular endothelial growth factor receptor 2 binding	3	2	0.71	0.141	1
GO:0043398	HLH domain binding	3	2	0.71	0.141	1
GO:0043560	insulin receptor substrate binding	9	4	2.13	0.141	1
GO:0043995	histone acetyltransferase activity (H4-K5 specific)	9	4	2.13	0.141	1
GO:0043996	histone acetyltransferase activity (H4-K8 specific)	9	4	2.13	0.141	1
GO:0046972	histone acetyltransferase activity (H4-K16 specific)	9	4	2.13	0.141	1
GO:0047238	glucuronosyl-N-acetylgalactosaminyl-proteoglycan 4-beta-N-acetylgalactosaminyltransferase activity	3	2	0.71	0.141	1
GO:0050265	RNA uridylyltransferase activity	3	2	0.71	0.141	1
GO:0050780	dopamine receptor binding	9	4	2.13	0.141	1
GO:0070644	vitamin D response element binding	3	2	0.71	0.141	1
GO:0070699	type II activin receptor binding	3	2	0.71	0.141	1
GO:0072349	modified amino acid transmembrane transporter activity	9	4	2.13	0.141	1
GO:2001070	starch binding	3	2	0.71	0.141	1
GO:0015103	inorganic anion transmembrane transporter activity	109	31	25.78	0.143	1
GO:0043565	sequence-specific DNA binding	612	156	144.76	0.148	1
GO:0001846	opsonin binding	6	3	1.42	0.149	1
GO:0004331	fructose-2,6-bisphosphate 2-phosphatase activity	6	3	1.42	0.149	1
GO:0004571	mannosyl-oligosaccharide 1,2-alpha-mannosidase activity	6	3	1.42	0.149	1
GO:0004908	interleukin-1 receptor activity	6	3	1.42	0.149	1
GO:0015095	magnesium ion transmembrane transporter activity	6	3	1.42	0.149	1
GO:0015279	store-operated calcium channel activity	6	3	1.42	0.149	1
GO:0015368	calcium:cation antiporter activity	6	3	1.42	0.149	1
GO:0035497	cAMP response element binding	6	3	1.42	0.149	1
GO:0043237	laminin-1 binding	6	3	1.42	0.149	1
GO:0051864	histone demethylase activity (H3-K36 specific)	6	3	1.42	0.149	1
GO:0033613	activating transcription factor binding	41	13	9.7	0.151	1
GO:0000988	protein binding transcription factor activity	462	119	109.28	0.152	1
GO:0051020	GTPase binding	145	40	34.3	0.153	1
GO:0001102	RNA polymerase II activating transcription factor binding	23	8	5.44	0.155	1
GO:0016780	phosphotransferase activity, for other substituted phosphate groups	16	6	3.78	0.156	1
GO:0052866	phosphatidylinositol phosphate phosphatase activity	16	6	3.78	0.156	1
GO:0005319	lipid transporter activity	60	18	14.19	0.157	1
GO:0022843	voltage-gated cation channel activity	118	33	27.91	0.159	1
GO:0004714	transmembrane receptor protein tyrosine kinase activity	64	19	15.14	0.16	1
GO:0008757	S-adenosylmethionine-dependent methyltransferase activity	91	26	21.52	0.162	1
GO:0001085	RNA polymerase II transcription factor binding	49	15	11.59	0.163	1
GO:0005097	Rab GTPase activator activity	49	15	11.59	0.163	1
GO:0030145	manganese ion binding	38	12	8.99	0.168	1
GO:0005159	insulin-like growth factor receptor binding	13	5	3.07	0.173	1
GO:0005523	tropomyosin binding	13	5	3.07	0.173	1
GO:0008536	Ran GTPase binding	13	5	3.07	0.173	1
GO:0015923	mannosidase activity	13	5	3.07	0.173	1
GO:0016411	acylglycerol O-acyltransferase activity	13	5	3.07	0.173	1
GO:0032947	protein complex scaffold	42	13	9.93	0.174	1
GO:0043027	cysteine-type endopeptidase inhibitor activity involved in apoptotic process	20	7	4.73	0.174	1
GO:0046875	ephrin receptor binding	20	7	4.73	0.174	1
GO:0016790	thiolester hydrolase activity	88	25	20.81	0.176	1
GO:0008376	acetylgalactosaminyltransferase activity	31	10	7.33	0.178	1
GO:0003712	transcription cofactor activity	434	111	102.66	0.183	1
GO:0004114	3',5'-cyclic-nucleotide phosphodiesterase activity	24	8	5.68	0.187	1
GO:0005326	neurotransmitter transporter activity	24	8	5.68	0.187	1
GO:0046915	transition metal ion transmembrane transporter activity	24	8	5.68	0.187	1
GO:0003714	transcription corepressor activity	172	46	40.68	0.191	1
GO:0036094	small molecule binding	2414	588	570.99	0.191	1
GO:0004115	3',5'-cyclic-AMP phosphodiesterase activity	10	4	2.37	0.193	1
GO:0004467	long-chain fatty acid-CoA ligase activity	10	4	2.37	0.193	1
GO:0016500	protein-hormone receptor activity	10	4	2.37	0.193	1
GO:0019955	cytokine binding	58	17	13.72	0.193	1
GO:0030374	ligand-dependent nuclear receptor transcription coactivator activity	39	12	9.22	0.193	1
GO:0035004	phosphatidylinositol 3-kinase activity	10	4	2.37	0.193	1
GO:0042043	neurexin family protein binding	10	4	2.37	0.193	1
GO:0048306	calcium-dependent protein binding	39	12	9.22	0.193	1
GO:0004970	ionotropic glutamate receptor activity	17	6	4.02	0.195	1
GO:0005160	transforming growth factor beta receptor binding	17	6	4.02	0.195	1
GO:0008601	protein phosphatase type 2A regulator activity	17	6	4.02	0.195	1
GO:0032266	phosphatidylinositol-3-phosphate binding	17	6	4.02	0.195	1
GO:0070566	adenylyltransferase activity	17	6	4.02	0.195	1
GO:0019207	kinase regulator activity	121	33	28.62	0.201	1
GO:0005244	voltage-gated ion channel activity	161	43	38.08	0.203	1
GO:0022832	voltage-gated channel activity	161	43	38.08	0.203	1
GO:0046983	protein dimerization activity	733	183	173.38	0.207	1
GO:0050840	extracellular matrix binding	32	10	7.57	0.207	1
GO:0019902	phosphatase binding	102	28	24.13	0.213	1
GO:0001103	RNA polymerase II repressing transcription factor binding	7	3	1.66	0.216	1
GO:0003696	satellite DNA binding	7	3	1.66	0.216	1
GO:0004176	ATP-dependent peptidase activity	7	3	1.66	0.216	1
GO:0004887	thyroid hormone receptor activity	7	3	1.66	0.216	1
GO:0005165	neurotrophin receptor binding	7	3	1.66	0.216	1
GO:0005221	intracellular cyclic nucleotide activated cation channel activity	7	3	1.66	0.216	1
GO:0008046	axon guidance receptor activity	7	3	1.66	0.216	1
GO:0015232	heme transporter activity	7	3	1.66	0.216	1
GO:0015271	outward rectifier potassium channel activity	7	3	1.66	0.216	1
GO:0015377	cation:chloride symporter activity	7	3	1.66	0.216	1
GO:0016857	racemase and epimerase activity, acting on carbohydrates and derivatives	7	3	1.66	0.216	1
GO:0031624	ubiquitin conjugating enzyme binding	7	3	1.66	0.216	1
GO:0034713	type I transforming growth factor beta receptor binding	7	3	1.66	0.216	1
GO:0035198	miRNA binding	7	3	1.66	0.216	1
GO:0043422	protein kinase B binding	7	3	1.66	0.216	1
GO:0043855	cyclic nucleotide-gated ion channel activity	7	3	1.66	0.216	1
GO:0044390	small protein conjugating enzyme binding	7	3	1.66	0.216	1
GO:0045125	bioactive lipid receptor activity	7	3	1.66	0.216	1
GO:0051787	misfolded protein binding	7	3	1.66	0.216	1
GO:0005247	voltage-gated chloride channel activity	14	5	3.31	0.22	1
GO:0008138	protein tyrosine/serine/threonine phosphatase activity	40	12	9.46	0.22	1
GO:0030275	LRR domain binding	14	5	3.31	0.22	1
GO:0032452	histone demethylase activity	14	5	3.31	0.22	1
GO:0000989	transcription factor binding transcription factor activity	447	113	105.73	0.221	1
GO:0008080	N-acetyltransferase activity	71	20	16.79	0.221	1
GO:0051219	phosphoprotein binding	44	13	10.41	0.224	1
GO:0030971	receptor tyrosine kinase binding	29	9	6.86	0.231	1
GO:0015297	antiporter activity	56	16	13.25	0.235	1
GO:0000150	recombinase activity	1	1	0.24	0.237	1
GO:0000210	NAD+ diphosphatase activity	1	1	0.24	0.237	1
GO:0000285	1-phosphatidylinositol-3-phosphate 5-kinase activity	1	1	0.24	0.237	1
GO:0000401	open form four-way junction DNA binding	1	1	0.24	0.237	1
GO:0000402	crossed form four-way junction DNA binding	1	1	0.24	0.237	1
GO:0001631	cysteinyl leukotriene receptor activity	1	1	0.24	0.237	1
GO:0001635	calcitonin gene-related peptide receptor activity	1	1	0.24	0.237	1
GO:0001735	prenylcysteine oxidase activity	1	1	0.24	0.237	1
GO:0001851	complement component C3b binding	1	1	0.24	0.237	1
GO:0001855	complement component C4b binding	1	1	0.24	0.237	1
GO:0001861	complement component C4b receptor activity	1	1	0.24	0.237	1
GO:0001918	farnesylated protein binding	1	1	0.24	0.237	1
GO:0003826	alpha-ketoacid dehydrogenase activity	1	1	0.24	0.237	1
GO:0003830	beta-1,4-mannosylglycoprotein 4-beta-N-acetylglucosaminyltransferase activity	1	1	0.24	0.237	1
GO:0003835	beta-galactoside alpha-2,6-sialyltransferase activity	1	1	0.24	0.237	1
GO:0003863	3-methyl-2-oxobutanoate dehydrogenase (2-methylpropanoyl-transferring) activity	1	1	0.24	0.237	1
GO:0003867	4-aminobutyrate transaminase activity	1	1	0.24	0.237	1
GO:0003933	GTP cyclohydrolase activity	1	1	0.24	0.237	1
GO:0003934	GTP cyclohydrolase I activity	1	1	0.24	0.237	1
GO:0003976	UDP-N-acetylglucosamine-lysosomal-enzyme N-acetylglucosaminephosphotransferase activity	1	1	0.24	0.237	1
GO:0004044	amidophosphoribosyltransferase activity	1	1	0.24	0.237	1
GO:0004056	argininosuccinate lyase activity	1	1	0.24	0.237	1
GO:0004077	biotin-[acetyl-CoA-carboxylase] ligase activity	1	1	0.24	0.237	1
GO:0004078	biotin-[methylcrotonoyl-CoA-carboxylase] ligase activity	1	1	0.24	0.237	1
GO:0004079	biotin-[methylmalonyl-CoA-carboxytransferase] ligase activity	1	1	0.24	0.237	1
GO:0004080	biotin-[propionyl-CoA-carboxylase (ATP-hydrolyzing)] ligase activity	1	1	0.24	0.237	1
GO:0004113	2',3'-cyclic-nucleotide 3'-phosphodiesterase activity	1	1	0.24	0.237	1
GO:0004133	glycogen debranching enzyme activity	1	1	0.24	0.237	1
GO:0004134	4-alpha-glucanotransferase activity	1	1	0.24	0.237	1
GO:0004135	amylo-alpha-1,6-glucosidase activity	1	1	0.24	0.237	1
GO:0004146	dihydrofolate reductase activity	1	1	0.24	0.237	1
GO:0004148	dihydrolipoyl dehydrogenase activity	1	1	0.24	0.237	1
GO:0004325	ferrochelatase activity	1	1	0.24	0.237	1
GO:0004336	galactosylceramidase activity	1	1	0.24	0.237	1
GO:0004343	glucosamine 6-phosphate N-acetyltransferase activity	1	1	0.24	0.237	1
GO:0004347	glucose-6-phosphate isomerase activity	1	1	0.24	0.237	1
GO:0004362	glutathione-disulfide reductase activity	1	1	0.24	0.237	1
GO:0004394	heparan sulfate 2-O-sulfotransferase activity	1	1	0.24	0.237	1
GO:0004423	iduronate-2-sulfatase activity	1	1	0.24	0.237	1
GO:0004482	mRNA (guanine-N7-)-methyltransferase activity	1	1	0.24	0.237	1
GO:0004483	mRNA (nucleoside-2'-O-)-methyltransferase activity	1	1	0.24	0.237	1
GO:0004484	mRNA guanylyltransferase activity	1	1	0.24	0.237	1
GO:0004489	methylenetetrahydrofolate reductase (NAD(P)H) activity	1	1	0.24	0.237	1
GO:0004502	kynurenine 3-monooxygenase activity	1	1	0.24	0.237	1
GO:0004504	peptidylglycine monooxygenase activity	1	1	0.24	0.237	1
GO:0004597	peptide-aspartate beta-dioxygenase activity	1	1	0.24	0.237	1
GO:0004598	peptidylamidoglycolate lyase activity	1	1	0.24	0.237	1
GO:0004638	phosphoribosylaminoimidazole carboxylase activity	1	1	0.24	0.237	1
GO:0004639	phosphoribosylaminoimidazolesuccinocarboxamide synthase activity	1	1	0.24	0.237	1
GO:0004651	polynucleotide 5'-phosphatase activity	1	1	0.24	0.237	1
GO:0004671	protein C-terminal S-isoprenylcysteine carboxyl O-methyltransferase activity	1	1	0.24	0.237	1
GO:0004676	3-phosphoinositide-dependent protein kinase activity	1	1	0.24	0.237	1
GO:0004686	elongation factor-2 kinase activity	1	1	0.24	0.237	1
GO:0004733	pyridoxamine-phosphate oxidase activity	1	1	0.24	0.237	1
GO:0004750	ribulose-phosphate 3-epimerase activity	1	1	0.24	0.237	1
GO:0004773	steryl-sulfatase activity	1	1	0.24	0.237	1
GO:0004777	succinate-semialdehyde dehydrogenase (NAD+) activity	1	1	0.24	0.237	1
GO:0004788	thiamine diphosphokinase activity	1	1	0.24	0.237	1
GO:0004809	tRNA (guanine-N2-)-methyltransferase activity	1	1	0.24	0.237	1
GO:0004855	xanthine oxidase activity	1	1	0.24	0.237	1
GO:0004874	aryl hydrocarbon receptor activity	1	1	0.24	0.237	1
GO:0004877	complement component C3b receptor activity	1	1	0.24	0.237	1
GO:0004883	glucocorticoid receptor activity	1	1	0.24	0.237	1
GO:0004903	growth hormone receptor activity	1	1	0.24	0.237	1
GO:0004921	interleukin-11 receptor activity	1	1	0.24	0.237	1
GO:0004940	beta1-adrenergic receptor activity	1	1	0.24	0.237	1
GO:0004947	bradykinin receptor activity	1	1	0.24	0.237	1
GO:0004968	gonadotropin-releasing hormone receptor activity	1	1	0.24	0.237	1
GO:0004978	corticotropin receptor activity	1	1	0.24	0.237	1
GO:0004990	oxytocin receptor activity	1	1	0.24	0.237	1
GO:0005008	hepatocyte growth factor-activated receptor activity	1	1	0.24	0.237	1
GO:0005009	insulin-activated receptor activity	1	1	0.24	0.237	1
GO:0005018	platelet-derived growth factor alpha-receptor activity	1	1	0.24	0.237	1
GO:0005020	stem cell factor receptor activity	1	1	0.24	0.237	1
GO:0005026	transforming growth factor beta receptor activity, type II	1	1	0.24	0.237	1
GO:0005086	ARF guanyl-nucleotide exchange factor activity	18	6	4.26	0.237	1
GO:0005104	fibroblast growth factor receptor binding	18	6	4.26	0.237	1
GO:0005115	receptor tyrosine kinase-like orphan receptor binding	1	1	0.24	0.237	1
GO:0005223	intracellular cGMP activated cation channel activity	1	1	0.24	0.237	1
GO:0005234	extracellular-glutamate-gated ion channel activity	18	6	4.26	0.237	1
GO:0005287	high-affinity basic amino acid transmembrane transporter activity	1	1	0.24	0.237	1
GO:0005289	high-affinity arginine transmembrane transporter activity	1	1	0.24	0.237	1
GO:0005298	proline:sodium symporter activity	1	1	0.24	0.237	1
GO:0005307	choline:sodium symporter activity	1	1	0.24	0.237	1
GO:0005335	serotonin:sodium symporter activity	1	1	0.24	0.237	1
GO:0005365	myo-inositol transmembrane transporter activity	1	1	0.24	0.237	1
GO:0005367	myo-inositol:sodium symporter activity	1	1	0.24	0.237	1
GO:0005368	taurine transmembrane transporter activity	1	1	0.24	0.237	1
GO:0005369	taurine:sodium symporter activity	1	1	0.24	0.237	1
GO:0005464	UDP-xylose transmembrane transporter activity	1	1	0.24	0.237	1
GO:0005477	pyruvate secondary active transmembrane transporter activity	1	1	0.24	0.237	1
GO:0005519	cytoskeletal regulatory protein binding	1	1	0.24	0.237	1
GO:0005547	phosphatidylinositol-3,4,5-trisphosphate binding	18	6	4.26	0.237	1
GO:0008116	prostaglandin-I synthase activity	1	1	0.24	0.237	1
GO:0008117	sphinganine-1-phosphate aldolase activity	1	1	0.24	0.237	1
GO:0008267	poly-glutamine tract binding	1	1	0.24	0.237	1
GO:0008321	Ral guanyl-nucleotide exchange factor activity	1	1	0.24	0.237	1
GO:0008434	calcitriol receptor activity	1	1	0.24	0.237	1
GO:0008457	beta-galactosyl-N-acetylglucosaminylgalactosylglucosyl-ceramide beta-1,3-acetylglucosaminyltransferase activity	1	1	0.24	0.237	1
GO:0008458	carnitine O-octanoyltransferase activity	1	1	0.24	0.237	1
GO:0008478	pyridoxal kinase activity	1	1	0.24	0.237	1
GO:0008531	riboflavin kinase activity	1	1	0.24	0.237	1
GO:0008555	chloride-transporting ATPase activity	1	1	0.24	0.237	1
GO:0008579	JUN kinase phosphatase activity	1	1	0.24	0.237	1
GO:0008705	methionine synthase activity	1	1	0.24	0.237	1
GO:0008761	UDP-N-acetylglucosamine 2-epimerase activity	1	1	0.24	0.237	1
GO:0008798	beta-aspartyl-peptidase activity	1	1	0.24	0.237	1
GO:0008817	cob(I)yrinic acid a,c-diamide adenosyltransferase activity	1	1	0.24	0.237	1
GO:0008892	guanine deaminase activity	1	1	0.24	0.237	1
GO:0008897	holo-[acyl-carrier-protein] synthase activity	1	1	0.24	0.237	1
GO:0008917	lipopolysaccharide N-acetylglucosaminyltransferase activity	1	1	0.24	0.237	1
GO:0008955	peptidoglycan glycosyltransferase activity	1	1	0.24	0.237	1
GO:0009019	tRNA (guanine-N1-)-methyltransferase activity	1	1	0.24	0.237	1
GO:0010385	double-stranded methylated DNA binding	1	1	0.24	0.237	1
GO:0010854	adenylate cyclase regulator activity	1	1	0.24	0.237	1
GO:0010855	adenylate cyclase inhibitor activity	1	1	0.24	0.237	1
GO:0010859	calcium-dependent cysteine-type endopeptidase inhibitor activity	1	1	0.24	0.237	1
GO:0015086	cadmium ion transmembrane transporter activity	1	1	0.24	0.237	1
GO:0015087	cobalt ion transmembrane transporter activity	1	1	0.24	0.237	1
GO:0015093	ferrous iron transmembrane transporter activity	1	1	0.24	0.237	1
GO:0015094	lead ion transmembrane transporter activity	1	1	0.24	0.237	1
GO:0015099	nickel cation transmembrane transporter activity	1	1	0.24	0.237	1
GO:0015100	vanadium ion transmembrane transporter activity	1	1	0.24	0.237	1
GO:0015130	mevalonate transmembrane transporter activity	1	1	0.24	0.237	1
GO:0015136	sialic acid transmembrane transporter activity	1	1	0.24	0.237	1
GO:0015195	L-threonine transmembrane transporter activity	1	1	0.24	0.237	1
GO:0015327	cystine:glutamate antiporter activity	1	1	0.24	0.237	1
GO:0015362	high-affinity sodium:dicarboxylate symporter activity	1	1	0.24	0.237	1
GO:0015410	manganese-transporting ATPase activity	1	1	0.24	0.237	1
GO:0015491	cation:cation antiporter activity	18	6	4.26	0.237	1
GO:0016409	palmitoyltransferase activity	18	6	4.26	0.237	1
GO:0016414	O-octanoyltransferase activity	1	1	0.24	0.237	1
GO:0016415	octanoyltransferase activity	1	1	0.24	0.237	1
GO:0016521	pituitary adenylate cyclase activating polypeptide activity	1	1	0.24	0.237	1
GO:0016538	cyclin-dependent protein serine/threonine kinase regulator activity	18	6	4.26	0.237	1
GO:0016727	oxidoreductase activity, acting on CH or CH2 groups, oxygen as acceptor	1	1	0.24	0.237	1
GO:0016785	transferase activity, transferring selenium-containing groups	1	1	0.24	0.237	1
GO:0016922	ligand-dependent nuclear receptor binding	18	6	4.26	0.237	1
GO:0016937	short-branched-chain-acyl-CoA dehydrogenase activity	1	1	0.24	0.237	1
GO:0017018	myosin phosphatase activity	1	1	0.24	0.237	1
GO:0017061	S-methyl-5-thioadenosine phosphorylase activity	1	1	0.24	0.237	1
GO:0017080	sodium channel regulator activity	18	6	4.26	0.237	1
GO:0018271	biotin-protein ligase activity	1	1	0.24	0.237	1
GO:0019002	GMP binding	1	1	0.24	0.237	1
GO:0019780	FAT10 activating enzyme activity	1	1	0.24	0.237	1
GO:0019811	cocaine binding	1	1	0.24	0.237	1
GO:0019962	type I interferon binding	1	1	0.24	0.237	1
GO:0019964	interferon-gamma binding	1	1	0.24	0.237	1
GO:0019970	interleukin-11 binding	1	1	0.24	0.237	1
GO:0022840	leak channel activity	1	1	0.24	0.237	1
GO:0022842	narrow pore channel activity	1	1	0.24	0.237	1
GO:0030226	apolipoprotein receptor activity	1	1	0.24	0.237	1
GO:0030366	molybdopterin synthase activity	1	1	0.24	0.237	1
GO:0030372	high molecular weight B cell growth factor receptor binding	1	1	0.24	0.237	1
GO:0030379	neurotensin receptor activity, non-G-protein coupled	1	1	0.24	0.237	1
GO:0030616	transforming growth factor beta receptor, common-partner cytoplasmic mediator activity	1	1	0.24	0.237	1
GO:0031386	protein tag	1	1	0.24	0.237	1
GO:0031403	lithium ion binding	1	1	0.24	0.237	1
GO:0031433	telethonin binding	1	1	0.24	0.237	1
GO:0031626	beta-endorphin binding	1	1	0.24	0.237	1
GO:0031697	beta-1 adrenergic receptor binding	1	1	0.24	0.237	1
GO:0031748	D1 dopamine receptor binding	1	1	0.24	0.237	1
GO:0031798	type 1 metabotropic glutamate receptor binding	1	1	0.24	0.237	1
GO:0031870	thromboxane A2 receptor binding	1	1	0.24	0.237	1
GO:0032050	clathrin heavy chain binding	1	1	0.24	0.237	1
GO:0032089	NACHT domain binding	1	1	0.24	0.237	1
GO:0032145	succinate-semialdehyde dehydrogenase binding	1	1	0.24	0.237	1
GO:0032427	GBD domain binding	1	1	0.24	0.237	1
GO:0032542	sulfiredoxin activity	1	1	0.24	0.237	1
GO:0032841	calcitonin binding	1	1	0.24	0.237	1
GO:0033328	peroxisome membrane targeting sequence binding	1	1	0.24	0.237	1
GO:0033814	propanoyl-CoA C-acyltransferase activity	1	1	0.24	0.237	1
GO:0033858	N-acetylgalactosamine kinase activity	1	1	0.24	0.237	1
GO:0034023	5-(carboxyamino)imidazole ribonucleotide mutase activity	1	1	0.24	0.237	1
GO:0034188	apolipoprotein A-I receptor activity	1	1	0.24	0.237	1
GO:0034211	GTP-dependent protein kinase activity	1	1	0.24	0.237	1
GO:0034590	L-hydroxyproline transmembrane transporter activity	1	1	0.24	0.237	1
GO:0034647	histone demethylase activity (H3-trimethyl-K4 specific)	1	1	0.24	0.237	1
GO:0034649	histone demethylase activity (H3-monomethyl-K4 specific)	1	1	0.24	0.237	1
GO:0034714	type III transforming growth factor beta receptor binding	1	1	0.24	0.237	1
GO:0034986	iron chaperone activity	1	1	0.24	0.237	1
GO:0035226	glutamate-cysteine ligase catalytic subunit binding	1	1	0.24	0.237	1
GO:0035299	inositol pentakisphosphate 2-kinase activity	1	1	0.24	0.237	1
GO:0035620	ceramide transporter activity	1	1	0.24	0.237	1
GO:0035662	Toll-like receptor 4 binding	1	1	0.24	0.237	1
GO:0035663	Toll-like receptor 2 binding	1	1	0.24	0.237	1
GO:0035727	lysophosphatidic acid binding	1	1	0.24	0.237	1
GO:0036105	peroxisome membrane class-1 targeting sequence binding	1	1	0.24	0.237	1
GO:0038048	dynorphin receptor activity	1	1	0.24	0.237	1
GO:0038052	estrogen-activated sequence-specific DNA binding RNA polymerase II transcription factor activity	1	1	0.24	0.237	1
GO:0042084	5-methyltetrahydrofolate-dependent methyltransferase activity	1	1	0.24	0.237	1
GO:0042134	rRNA primary transcript binding	1	1	0.24	0.237	1
GO:0043221	SMC family protein binding	1	1	0.24	0.237	1
GO:0043544	lipoamide binding	1	1	0.24	0.237	1
GO:0043754	dihydrolipoyllysine-residue (2-methylpropanoyl)transferase activity	1	1	0.24	0.237	1
GO:0043924	suramin binding	1	1	0.24	0.237	1
GO:0045145	single-stranded DNA 5'-3' exodeoxyribonuclease activity	1	1	0.24	0.237	1
GO:0046523	S-methyl-5-thioribose-1-phosphate isomerase activity	1	1	0.24	0.237	1
GO:0046539	histamine N-methyltransferase activity	1	1	0.24	0.237	1
GO:0046624	sphingolipid transporter activity	1	1	0.24	0.237	1
GO:0046996	oxidoreductase activity, acting on paired donors, with incorporation or reduction of molecular oxygen, with NAD(P)H as one donor, and the other dehydrogenated	1	1	0.24	0.237	1
GO:0047173	phosphatidylcholine-retinol O-acyltransferase activity	1	1	0.24	0.237	1
GO:0047256	lactosylceramide 1,3-N-acetyl-beta-D-glucosaminyltransferase activity	1	1	0.24	0.237	1
GO:0047273	galactosylgalactosylglucosylceramide beta-D-acetylgalactosaminyltransferase activity	1	1	0.24	0.237	1
GO:0047280	nicotinamide phosphoribosyltransferase activity	1	1	0.24	0.237	1
GO:0047298	(S)-3-amino-2-methylpropionate transaminase activity	1	1	0.24	0.237	1
GO:0047389	glycerophosphocholine phosphodiesterase activity	1	1	0.24	0.237	1
GO:0047464	heparosan-N-sulfate-glucuronate 5-epimerase activity	1	1	0.24	0.237	1
GO:0047545	2-hydroxyglutarate dehydrogenase activity	1	1	0.24	0.237	1
GO:0047676	arachidonate-CoA ligase activity	1	1	0.24	0.237	1
GO:0047800	cysteamine dioxygenase activity	1	1	0.24	0.237	1
GO:0047933	glucose-1,6-bisphosphate synthase activity	1	1	0.24	0.237	1
GO:0047936	glucose 1-dehydrogenase [NAD(P)] activity	1	1	0.24	0.237	1
GO:0047963	glycine N-choloyltransferase activity	1	1	0.24	0.237	1
GO:0048403	brain-derived neurotrophic factor binding	1	1	0.24	0.237	1
GO:0048763	calcium-induced calcium release activity	1	1	0.24	0.237	1
GO:0050046	lathosterol oxidase activity	1	1	0.24	0.237	1
GO:0050062	long-chain-fatty-acyl-CoA reductase activity	1	1	0.24	0.237	1
GO:0050115	myosin-light-chain-phosphatase activity	1	1	0.24	0.237	1
GO:0050124	N-acylneuraminate-9-phosphatase activity	1	1	0.24	0.237	1
GO:0050277	sedoheptulokinase activity	1	1	0.24	0.237	1
GO:0050379	UDP-glucuronate 5'-epimerase activity	1	1	0.24	0.237	1
GO:0050659	N-acetylgalactosamine 4-sulfate 6-O-sulfotransferase activity	1	1	0.24	0.237	1
GO:0050683	AF-1 domain binding	1	1	0.24	0.237	1
GO:0050809	diazepam binding	1	1	0.24	0.237	1
GO:0050833	pyruvate transmembrane transporter activity	1	1	0.24	0.237	1
GO:0051381	histamine binding	1	1	0.24	0.237	1
GO:0051717	inositol-1,3,4,5-tetrakisphosphate 3-phosphatase activity	1	1	0.24	0.237	1
GO:0051800	phosphatidylinositol-3,4-bisphosphate 3-phosphatase activity	1	1	0.24	0.237	1
GO:0051908	double-stranded DNA 5'-3' exodeoxyribonuclease activity	1	1	0.24	0.237	1
GO:0052590	sn-glycerol-3-phosphate:ubiquinone oxidoreductase activity	1	1	0.24	0.237	1
GO:0052591	sn-glycerol-3-phosphate:ubiquinone-8 oxidoreductase activity	1	1	0.24	0.237	1
GO:0052906	tRNA (guanine(37)-N(1))-methyltransferase activity	1	1	0.24	0.237	1
GO:0052918	dol-P-Man:Man(8)GlcNAc(2)-PP-Dol alpha-1,2-mannosyltransferase activity	1	1	0.24	0.237	1
GO:0052926	dol-P-Man:Man(6)GlcNAc(2)-PP-Dol alpha-1,2-mannosyltransferase activity	1	1	0.24	0.237	1
GO:0060001	minus-end directed microfilament motor activity	1	1	0.24	0.237	1
GO:0060175	brain-derived neurotrophic factor-activated receptor activity	1	1	0.24	0.237	1
GO:0070119	ciliary neurotrophic factor binding	1	1	0.24	0.237	1
GO:0070123	transforming growth factor beta receptor activity, type III	1	1	0.24	0.237	1
GO:0070611	histone methyltransferase activity (H3-R2 specific)	1	1	0.24	0.237	1
GO:0070612	histone methyltransferase activity (H2A-R3 specific)	1	1	0.24	0.237	1
GO:0070774	phytoceramidase activity	1	1	0.24	0.237	1
GO:0071209	U7 snRNA binding	1	1	0.24	0.237	1
GO:0071862	protein phosphatase type 1 activator activity	1	1	0.24	0.237	1
GO:0097001	ceramide binding	1	1	0.24	0.237	1
GO:0097109	neuroligin family protein binding	1	1	0.24	0.237	1
GO:0097161	DH domain binding	1	1	0.24	0.237	1
GO:0097162	MADS box domain binding	1	1	0.24	0.237	1
GO:0001601	peptide YY receptor activity	4	2	0.95	0.239	1
GO:0003831	beta-N-acetylglucosaminylglycopeptide beta-1,4-galactosyltransferase activity	4	2	0.95	0.239	1
GO:0003873	6-phosphofructo-2-kinase activity	4	2	0.95	0.239	1
GO:0004515	nicotinate-nucleotide adenylyltransferase activity	4	2	0.95	0.239	1
GO:0004535	poly(A)-specific ribonuclease activity	4	2	0.95	0.239	1
GO:0004694	eukaryotic translation initiation factor 2alpha kinase activity	4	2	0.95	0.239	1
GO:0004706	JUN kinase kinase kinase activity	4	2	0.95	0.239	1
GO:0004740	pyruvate dehydrogenase (acetyl-transferring) kinase activity	4	2	0.95	0.239	1
GO:0004971	alpha-amino-3-hydroxy-5-methyl-4-isoxazole propionate selective glutamate receptor activity	4	2	0.95	0.239	1
GO:0005010	insulin-like growth factor-activated receptor activity	4	2	0.95	0.239	1
GO:0005127	ciliary neurotrophic factor receptor binding	4	2	0.95	0.239	1
GO:0005220	inositol 1,4,5-trisphosphate-sensitive calcium-release channel activity	4	2	0.95	0.239	1
GO:0008174	mRNA methyltransferase activity	4	2	0.95	0.239	1
GO:0008486	diphosphoinositol-polyphosphate diphosphatase activity	4	2	0.95	0.239	1
GO:0008518	reduced folate carrier activity	4	2	0.95	0.239	1
GO:0008526	phosphatidylinositol transporter activity	4	2	0.95	0.239	1
GO:0015016	[heparan sulfate]-glucosamine N-sulfotransferase activity	4	2	0.95	0.239	1
GO:0015168	glycerol transmembrane transporter activity	4	2	0.95	0.239	1
GO:0015220	choline transmembrane transporter activity	4	2	0.95	0.239	1
GO:0015379	potassium:chloride symporter activity	4	2	0.95	0.239	1
GO:0016361	activin receptor activity, type I	4	2	0.95	0.239	1
GO:0016423	tRNA (guanine) methyltransferase activity	4	2	0.95	0.239	1
GO:0016520	growth hormone-releasing hormone receptor activity	4	2	0.95	0.239	1
GO:0016715	oxidoreductase activity, acting on paired donors, with incorporation or reduction of molecular oxygen, reduced ascorbate as one donor, and incorporation of one atom of oxygen	4	2	0.95	0.239	1
GO:0017040	ceramidase activity	4	2	0.95	0.239	1
GO:0019215	intermediate filament binding	4	2	0.95	0.239	1
GO:0019871	sodium channel inhibitor activity	4	2	0.95	0.239	1
GO:0030284	estrogen receptor activity	4	2	0.95	0.239	1
GO:0031402	sodium ion binding	4	2	0.95	0.239	1
GO:0031821	G-protein coupled serotonin receptor binding	4	2	0.95	0.239	1
GO:0033192	calmodulin-dependent protein phosphatase activity	4	2	0.95	0.239	1
GO:0045159	myosin II binding	4	2	0.95	0.239	1
GO:0045322	unmethylated CpG binding	4	2	0.95	0.239	1
GO:0045499	chemorepellent activity	4	2	0.95	0.239	1
GO:0045569	TRAIL binding	4	2	0.95	0.239	1
GO:0050815	phosphoserine binding	4	2	0.95	0.239	1
GO:0050897	cobalt ion binding	4	2	0.95	0.239	1
GO:0051434	BH3 domain binding	4	2	0.95	0.239	1
GO:0052840	inositol diphosphate tetrakisphosphate diphosphatase activity	4	2	0.95	0.239	1
GO:0052841	inositol bisdiphosphate tetrakisphosphate diphosphatase activity	4	2	0.95	0.239	1
GO:0052842	inositol diphosphate pentakisphosphate diphosphatase activity	4	2	0.95	0.239	1
GO:0052843	inositol-1-diphosphate-2,3,4,5,6-pentakisphosphate diphosphatase activity	4	2	0.95	0.239	1
GO:0052844	inositol-3-diphosphate-1,2,4,5,6-pentakisphosphate diphosphatase activity	4	2	0.95	0.239	1
GO:0052845	inositol-5-diphosphate-1,2,3,4,6-pentakisphosphate diphosphatase activity	4	2	0.95	0.239	1
GO:0052846	inositol-1,5-bisdiphosphate-2,3,4,6-tetrakisphosphate 1-diphosphatase activity	4	2	0.95	0.239	1
GO:0052847	inositol-1,5-bisdiphosphate-2,3,4,6-tetrakisphosphate 5-diphosphatase activity	4	2	0.95	0.239	1
GO:0052848	inositol-3,5-bisdiphosphate-2,3,4,6-tetrakisphosphate 5-diphosphatase activity	4	2	0.95	0.239	1
GO:0070324	thyroid hormone binding	4	2	0.95	0.239	1
GO:0070579	methylcytosine dioxygenase activity	4	2	0.95	0.239	1
GO:0070728	leucine binding	4	2	0.95	0.239	1
GO:0015267	channel activity	384	97	90.83	0.243	1
GO:0022803	passive transmembrane transporter activity	384	97	90.83	0.243	1
GO:0003690	double-stranded DNA binding	140	37	33.11	0.246	1
GO:0008509	anion transmembrane transporter activity	140	37	33.11	0.246	1
GO:0070851	growth factor receptor binding	88	24	20.81	0.246	1
GO:0022838	substrate-specific channel activity	368	93	87.04	0.247	1
GO:0019209	kinase activator activity	41	12	9.7	0.248	1
GO:0001191	RNA polymerase II transcription factor binding transcription factor activity involved in negative regulation of transcription	22	7	5.2	0.25	1
GO:0001965	G-protein alpha-subunit binding	11	4	2.6	0.25	1
GO:0005041	low-density lipoprotein receptor activity	11	4	2.6	0.25	1
GO:0030507	spectrin binding	11	4	2.6	0.25	1
GO:0034483	heparan sulfate sulfotransferase activity	11	4	2.6	0.25	1
GO:0046625	sphingolipid binding	11	4	2.6	0.25	1
GO:0080025	phosphatidylinositol-3,5-bisphosphate binding	11	4	2.6	0.25	1
GO:0019003	GDP binding	26	8	6.15	0.259	1
GO:0019903	protein phosphatase binding	69	19	16.32	0.263	1
GO:0005253	anion channel activity	77	21	18.21	0.265	1
GO:0032934	sterol binding	30	9	7.1	0.265	1
GO:0015278	calcium-release channel activity	15	5	3.55	0.27	1
GO:0035064	methylated histone binding	34	10	8.04	0.27	1
GO:0051184	cofactor transporter activity	15	5	3.55	0.27	1
GO:0052745	inositol phosphate phosphatase activity	15	5	3.55	0.27	1
GO:0008375	acetylglucosaminyltransferase activity	38	11	8.99	0.274	1
GO:0004713	protein tyrosine kinase activity	138	36	32.64	0.279	1
GO:0051087	chaperone binding	46	13	10.88	0.28	1
GO:0016849	phosphorus-oxygen lyase activity	19	6	4.49	0.282	1
GO:0043236	laminin binding	19	6	4.49	0.282	1
GO:0050699	WW domain binding	19	6	4.49	0.282	1
GO:0004312	fatty acid synthase activity	8	3	1.89	0.288	1
GO:0004983	neuropeptide Y receptor activity	8	3	1.89	0.288	1
GO:0016668	oxidoreductase activity, acting on a sulfur group of donors, NAD(P) as acceptor	8	3	1.89	0.288	1
GO:0031420	alkali metal ion binding	8	3	1.89	0.288	1
GO:0043121	neurotrophin binding	8	3	1.89	0.288	1
GO:0046030	inositol trisphosphate phosphatase activity	8	3	1.89	0.288	1
GO:0050998	nitric-oxide synthase binding	8	3	1.89	0.288	1
GO:0005216	ion channel activity	360	90	85.15	0.29	1
GO:0031593	polyubiquitin binding	23	7	5.44	0.291	1
GO:0008022	protein C-terminus binding	147	38	34.77	0.293	1
GO:0008134	transcription factor binding	377	94	89.17	0.295	1
GO:0000987	core promoter proximal region sequence-specific DNA binding	31	9	7.33	0.301	1
GO:0004629	phospholipase C activity	35	10	8.28	0.304	1
GO:0003725	double-stranded RNA binding	39	11	9.22	0.306	1
GO:0017048	Rho GTPase binding	47	13	11.12	0.309	1
GO:0042623	ATPase activity, coupled	271	68	64.1	0.309	1
GO:0000155	phosphorelay sensor kinase activity	12	4	2.84	0.31	1
GO:0008242	omega peptidase activity	12	4	2.84	0.31	1
GO:0043325	phosphatidylinositol-3,4-bisphosphate binding	12	4	2.84	0.31	1
GO:0070403	NAD+ binding	12	4	2.84	0.31	1
GO:0000976	transcription regulatory region sequence-specific DNA binding	120	31	28.38	0.319	1
GO:0022836	gated channel activity	276	69	65.28	0.319	1
GO:0004697	protein kinase C activity	16	5	3.78	0.322	1
GO:0004708	MAP kinase kinase activity	16	5	3.78	0.322	1
GO:0043014	alpha-tubulin binding	16	5	3.78	0.322	1
GO:0051537	2 iron, 2 sulfur cluster binding	16	5	3.78	0.322	1
GO:0003705	RNA polymerase II distal enhancer sequence-specific DNA binding transcription factor activity	96	25	22.71	0.327	1
GO:0000978	RNA polymerase II core promoter proximal region sequence-specific DNA binding	20	6	4.73	0.329	1
GO:0009975	cyclase activity	20	6	4.73	0.329	1
GO:0015175	neutral amino acid transmembrane transporter activity	20	6	4.73	0.329	1
GO:0008093	cytoskeletal adaptor activity	24	7	5.68	0.333	1
GO:0016831	carboxy-lyase activity	28	8	6.62	0.336	1
GO:0001159	core promoter proximal region DNA binding	32	9	7.57	0.338	1
GO:0017046	peptide hormone binding	32	9	7.57	0.338	1
GO:0000268	peroxisome targeting sequence binding	5	2	1.18	0.339	1
GO:0000400	four-way junction DNA binding	5	2	1.18	0.339	1
GO:0000403	Y-form DNA binding	5	2	1.18	0.339	1
GO:0000828	inositol hexakisphosphate kinase activity	5	2	1.18	0.339	1
GO:0000832	inositol hexakisphosphate 5-kinase activity	5	2	1.18	0.339	1
GO:0002020	protease binding	48	13	11.35	0.339	1
GO:0002162	dystroglycan binding	5	2	1.18	0.339	1
GO:0003684	damaged DNA binding	44	12	10.41	0.339	1
GO:0004438	phosphatidylinositol-3-phosphatase activity	5	2	1.18	0.339	1
GO:0004661	protein geranylgeranyltransferase activity	5	2	1.18	0.339	1
GO:0004723	calcium-dependent protein serine/threonine phosphatase activity	5	2	1.18	0.339	1
GO:0004904	interferon receptor activity	5	2	1.18	0.339	1
GO:0005078	MAP-kinase scaffold activity	5	2	1.18	0.339	1
GO:0005384	manganese ion transmembrane transporter activity	5	2	1.18	0.339	1
GO:0008568	microtubule-severing ATPase activity	5	2	1.18	0.339	1
GO:0009374	biotin binding	5	2	1.18	0.339	1
GO:0010314	phosphatidylinositol-5-phosphate binding	5	2	1.18	0.339	1
GO:0015355	secondary active monocarboxylate transmembrane transporter activity	5	2	1.18	0.339	1
GO:0016530	metallochaperone activity	5	2	1.18	0.339	1
GO:0016901	oxidoreductase activity, acting on the CH-OH group of donors, quinone or similar compound as acceptor	5	2	1.18	0.339	1
GO:0030215	semaphorin receptor binding	5	2	1.18	0.339	1
GO:0030306	ADP-ribosylation factor binding	5	2	1.18	0.339	1
GO:0030955	potassium ion binding	5	2	1.18	0.339	1
GO:0031013	troponin I binding	5	2	1.18	0.339	1
GO:0032453	histone demethylase activity (H3-K4 specific)	5	2	1.18	0.339	1
GO:0032454	histone demethylase activity (H3-K9 specific)	5	2	1.18	0.339	1
GO:0034452	dynactin binding	5	2	1.18	0.339	1
GO:0038036	sphingosine-1-phosphate receptor activity	5	2	1.18	0.339	1
GO:0043008	ATP-dependent protein binding	5	2	1.18	0.339	1
GO:0043021	ribonucleoprotein complex binding	44	12	10.41	0.339	1
GO:0043426	MRF binding	5	2	1.18	0.339	1
GO:0044183	protein binding involved in protein folding	5	2	1.18	0.339	1
GO:0048027	mRNA 5'-UTR binding	5	2	1.18	0.339	1
GO:0050291	sphingosine N-acyltransferase activity	5	2	1.18	0.339	1
GO:0051739	NA	5	2	1.18	0.339	1
GO:0052723	inositol hexakisphosphate 1-kinase activity	5	2	1.18	0.339	1
GO:0052724	inositol hexakisphosphate 3-kinase activity	5	2	1.18	0.339	1
GO:0052744	phosphatidylinositol monophosphate phosphatase activity	5	2	1.18	0.339	1
GO:0070215	MDM2 binding	5	2	1.18	0.339	1
GO:0070290	N-acylphosphatidylethanolamine-specific phospholipase D activity	5	2	1.18	0.339	1
GO:0070568	guanylyltransferase activity	5	2	1.18	0.339	1
GO:0070679	inositol 1,4,5 trisphosphate binding	5	2	1.18	0.339	1
GO:0070697	activin receptor binding	5	2	1.18	0.339	1
GO:0097110	scaffold protein binding	5	2	1.18	0.339	1
GO:0005261	cation channel activity	249	62	58.9	0.344	1
GO:0003723	RNA binding	771	187	182.37	0.357	1
GO:0016788	hydrolase activity, acting on ester bonds	671	163	158.71	0.36	1
GO:0016247	channel regulator activity	69	18	16.32	0.361	1
GO:0000993	RNA polymerase II core binding	9	3	2.13	0.362	1
GO:0008139	nuclear localization sequence binding	9	3	2.13	0.362	1
GO:0008271	secondary active sulfate transmembrane transporter activity	9	3	2.13	0.362	1
GO:0008409	5'-3' exonuclease activity	9	3	2.13	0.362	1
GO:0015250	water channel activity	9	3	2.13	0.362	1
GO:0015385	sodium:proton antiporter activity	9	3	2.13	0.362	1
GO:0017025	TBP-class protein binding	9	3	2.13	0.362	1
GO:0017049	GTP-Rho binding	9	3	2.13	0.362	1
GO:0031690	adrenergic receptor binding	9	3	2.13	0.362	1
GO:0032794	GTPase activating protein binding	9	3	2.13	0.362	1
GO:0035259	glucocorticoid receptor binding	9	3	2.13	0.362	1
GO:0043539	protein serine/threonine kinase activator activity	9	3	2.13	0.362	1
GO:0070696	transmembrane receptor protein serine/threonine kinase binding	9	3	2.13	0.362	1
GO:0008301	DNA binding, bending	53	14	12.54	0.368	1
GO:0005518	collagen binding	49	13	11.59	0.37	1
GO:0004659	prenyltransferase activity	13	4	3.07	0.371	1
GO:0004673	protein histidine kinase activity	13	4	3.07	0.371	1
GO:0005385	zinc ion transmembrane transporter activity	13	4	3.07	0.371	1
GO:0015116	sulfate transmembrane transporter activity	13	4	3.07	0.371	1
GO:0001106	RNA polymerase II transcription corepressor activity	17	5	4.02	0.375	1
GO:0070412	R-SMAD binding	17	5	4.02	0.375	1
GO:0004693	cyclin-dependent protein serine/threonine kinase activity	29	8	6.86	0.376	1
GO:0008060	ARF GTPase activator activity	29	8	6.86	0.376	1
GO:0016814	hydrolase activity, acting on carbon-nitrogen (but not peptide) bonds, in cyclic amidines	29	8	6.86	0.376	1
GO:0030291	protein serine/threonine kinase inhibitor activity	21	6	4.97	0.376	1
GO:0005520	insulin-like growth factor binding	25	7	5.91	0.377	1
GO:0035326	enhancer binding	25	7	5.91	0.377	1
GO:0015276	ligand-gated ion channel activity	128	32	30.28	0.393	1
GO:0016746	transferase activity, transferring acyl groups	211	52	49.91	0.393	1
GO:0022834	ligand-gated channel activity	128	32	30.28	0.393	1
GO:0038023	signaling receptor activity	812	195	192.07	0.415	1
GO:0000010	trans-hexaprenyltranstransferase activity	2	1	0.47	0.417	1
GO:0000026	alpha-1,2-mannosyltransferase activity	2	1	0.47	0.417	1
GO:0000340	RNA 7-methylguanosine cap binding	2	1	0.47	0.417	1
GO:0000406	double-strand/single-strand DNA junction binding	2	1	0.47	0.417	1
GO:0000774	adenyl-nucleotide exchange factor activity	2	1	0.47	0.417	1
GO:0000827	inositol-1,3,4,5,6-pentakisphosphate kinase activity	2	1	0.47	0.417	1
GO:0001605	adrenomedullin receptor activity	2	1	0.47	0.417	1
GO:0001642	group III metabotropic glutamate receptor activity	2	1	0.47	0.417	1
GO:0001729	ceramide kinase activity	2	1	0.47	0.417	1
GO:0001785	prostaglandin J receptor activity	2	1	0.47	0.417	1
GO:0001847	opsonin receptor activity	2	1	0.47	0.417	1
GO:0002151	G-quadruplex RNA binding	2	1	0.47	0.417	1
GO:0003681	bent DNA binding	2	1	0.47	0.417	1
GO:0003875	ADP-ribosylarginine hydrolase activity	2	1	0.47	0.417	1
GO:0003876	AMP deaminase activity	2	1	0.47	0.417	1
GO:0003880	protein C-terminal carboxyl O-methyltransferase activity	2	1	0.47	0.417	1
GO:0003943	N-acetylgalactosamine-4-sulfatase activity	2	1	0.47	0.417	1
GO:0003955	NAD(P)H dehydrogenase (quinone) activity	2	1	0.47	0.417	1
GO:0004020	adenylylsulfate kinase activity	2	1	0.47	0.417	1
GO:0004084	branched-chain-amino-acid transaminase activity	2	1	0.47	0.417	1
GO:0004105	choline-phosphate cytidylyltransferase activity	2	1	0.47	0.417	1
GO:0004109	coproporphyrinogen oxidase activity	2	1	0.47	0.417	1
GO:0004157	dihydropyrimidinase activity	2	1	0.47	0.417	1
GO:0004161	dimethylallyltranstransferase activity	2	1	0.47	0.417	1
GO:0004335	galactokinase activity	2	1	0.47	0.417	1
GO:0004337	geranyltranstransferase activity	2	1	0.47	0.417	1
GO:0004345	glucose-6-phosphate dehydrogenase activity	2	1	0.47	0.417	1
GO:0004356	glutamate-ammonia ligase activity	2	1	0.47	0.417	1
GO:0004359	glutaminase activity	2	1	0.47	0.417	1
GO:0004435	phosphatidylinositol phospholipase C activity	30	8	7.1	0.417	1
GO:0004468	lysine N-acetyltransferase activity, acting on acetyl phosphate as donor	2	1	0.47	0.417	1
GO:0004500	dopamine beta-monooxygenase activity	2	1	0.47	0.417	1
GO:0004566	beta-glucuronidase activity	2	1	0.47	0.417	1
GO:0004572	mannosyl-oligosaccharide 1,3-1,6-alpha-mannosidase activity	2	1	0.47	0.417	1
GO:0004692	cGMP-dependent protein kinase activity	2	1	0.47	0.417	1
GO:0004699	calcium-independent protein kinase C activity	2	1	0.47	0.417	1
GO:0004756	selenide, water dikinase activity	2	1	0.47	0.417	1
GO:0004772	sterol O-acyltransferase activity	2	1	0.47	0.417	1
GO:0004779	sulfate adenylyltransferase activity	2	1	0.47	0.417	1
GO:0004781	sulfate adenylyltransferase (ATP) activity	2	1	0.47	0.417	1
GO:0004797	thymidine kinase activity	2	1	0.47	0.417	1
GO:0004803	transposase activity	2	1	0.47	0.417	1
GO:0004830	tryptophan-tRNA ligase activity	2	1	0.47	0.417	1
GO:0004854	xanthine dehydrogenase activity	2	1	0.47	0.417	1
GO:0004909	interleukin-1, Type I, activating receptor activity	2	1	0.47	0.417	1
GO:0004956	prostaglandin D receptor activity	2	1	0.47	0.417	1
GO:0004967	glucagon receptor activity	2	1	0.47	0.417	1
GO:0004998	transferrin receptor activity	2	1	0.47	0.417	1
GO:0005052	peroxisome matrix targeting signal-1 binding	2	1	0.47	0.417	1
GO:0005093	Rab GDP-dissociation inhibitor activity	2	1	0.47	0.417	1
GO:0005119	smoothened binding	2	1	0.47	0.417	1
GO:0005146	leukemia inhibitory factor receptor binding	2	1	0.47	0.417	1
GO:0005151	interleukin-1, Type II receptor binding	2	1	0.47	0.417	1
GO:0005280	hydrogen:amino acid symporter activity	2	1	0.47	0.417	1
GO:0005350	pyrimidine nucleobase transmembrane transporter activity	2	1	0.47	0.417	1
GO:0005462	UDP-N-acetylglucosamine transmembrane transporter activity	2	1	0.47	0.417	1
GO:0008119	thiopurine S-methyltransferase activity	2	1	0.47	0.417	1
GO:0008193	tRNA guanylyltransferase activity	2	1	0.47	0.417	1
GO:0008281	sulfonylurea receptor activity	2	1	0.47	0.417	1
GO:0008297	single-stranded DNA exodeoxyribonuclease activity	2	1	0.47	0.417	1
GO:0008309	double-stranded DNA exodeoxyribonuclease activity	2	1	0.47	0.417	1
GO:0008386	cholesterol monooxygenase (side-chain-cleaving) activity	2	1	0.47	0.417	1
GO:0008422	beta-glucosidase activity	2	1	0.47	0.417	1
GO:0008428	ribonuclease inhibitor activity	2	1	0.47	0.417	1
GO:0008459	chondroitin 6-sulfotransferase activity	2	1	0.47	0.417	1
GO:0008489	UDP-galactose:glucosylceramide beta-1,4-galactosyltransferase activity	2	1	0.47	0.417	1
GO:0008511	sodium:potassium:chloride symporter activity	2	1	0.47	0.417	1
GO:0008520	L-ascorbate:sodium symporter activity	2	1	0.47	0.417	1
GO:0008523	sodium-dependent multivitamin transmembrane transporter activity	2	1	0.47	0.417	1
GO:0008525	phosphatidylcholine transporter activity	2	1	0.47	0.417	1
GO:0008545	JUN kinase kinase activity	2	1	0.47	0.417	1
GO:0008753	NADPH dehydrogenase (quinone) activity	2	1	0.47	0.417	1
GO:0009384	N-acylmannosamine kinase activity	2	1	0.47	0.417	1
GO:0009882	blue light photoreceptor activity	2	1	0.47	0.417	1
GO:0010465	nerve growth factor receptor activity	2	1	0.47	0.417	1
GO:0015039	NADPH-adrenodoxin reductase activity	2	1	0.47	0.417	1
GO:0015111	iodide transmembrane transporter activity	2	1	0.47	0.417	1
GO:0015137	citrate transmembrane transporter activity	2	1	0.47	0.417	1
GO:0015141	succinate transmembrane transporter activity	2	1	0.47	0.417	1
GO:0015142	tricarboxylic acid transmembrane transporter activity	2	1	0.47	0.417	1
GO:0015189	L-lysine transmembrane transporter activity	2	1	0.47	0.417	1
GO:0015229	L-ascorbic acid transporter activity	2	1	0.47	0.417	1
GO:0015247	aminophospholipid transporter activity	2	1	0.47	0.417	1
GO:0015266	protein channel activity	2	1	0.47	0.417	1
GO:0015272	ATP-activated inward rectifier potassium channel activity	2	1	0.47	0.417	1
GO:0015349	thyroid hormone transmembrane transporter activity	2	1	0.47	0.417	1
GO:0015382	sodium:sulfate symporter activity	2	1	0.47	0.417	1
GO:0015386	potassium:proton antiporter activity	2	1	0.47	0.417	1
GO:0015433	peptide antigen-transporting ATPase activity	2	1	0.47	0.417	1
GO:0016151	nickel cation binding	2	1	0.47	0.417	1
GO:0016211	ammonia ligase activity	2	1	0.47	0.417	1
GO:0016314	phosphatidylinositol-3,4,5-trisphosphate 3-phosphatase activity	2	1	0.47	0.417	1
GO:0016403	dimethylargininase activity	2	1	0.47	0.417	1
GO:0016524	latrotoxin receptor activity	2	1	0.47	0.417	1
GO:0016532	superoxide dismutase copper chaperone activity	2	1	0.47	0.417	1
GO:0016534	cyclin-dependent protein kinase 5 activator activity	2	1	0.47	0.417	1
GO:0016726	oxidoreductase activity, acting on CH or CH2 groups, NAD or NADP as acceptor	2	1	0.47	0.417	1
GO:0016781	phosphotransferase activity, paired acceptors	2	1	0.47	0.417	1
GO:0016880	acid-ammonia (or amide) ligase activity	2	1	0.47	0.417	1
GO:0017057	6-phosphogluconolactonase activity	2	1	0.47	0.417	1
GO:0017129	triglyceride binding	2	1	0.47	0.417	1
GO:0017151	DEAD/H-box RNA helicase binding	2	1	0.47	0.417	1
GO:0019706	protein-cysteine S-palmitoyltransferase activity	2	1	0.47	0.417	1
GO:0019707	protein-cysteine S-acyltransferase activity	2	1	0.47	0.417	1
GO:0030158	protein xylosyltransferase activity	2	1	0.47	0.417	1
GO:0030350	iron-responsive element binding	2	1	0.47	0.417	1
GO:0030617	transforming growth factor beta receptor, inhibitory cytoplasmic mediator activity	2	1	0.47	0.417	1
GO:0030881	beta-2-microglobulin binding	2	1	0.47	0.417	1
GO:0030882	lipid antigen binding	2	1	0.47	0.417	1
GO:0030884	exogenous lipid antigen binding	2	1	0.47	0.417	1
GO:0030977	taurine binding	2	1	0.47	0.417	1
GO:0031698	beta-2 adrenergic receptor binding	2	1	0.47	0.417	1
GO:0031753	endothelial differentiation G-protein coupled receptor binding	2	1	0.47	0.417	1
GO:0031755	Edg-2 lysophosphatidic acid receptor binding	2	1	0.47	0.417	1
GO:0031862	prostanoid receptor binding	2	1	0.47	0.417	1
GO:0031995	insulin-like growth factor II binding	2	1	0.47	0.417	1
GO:0032143	single thymine insertion binding	2	1	0.47	0.417	1
GO:0032181	dinucleotide repeat insertion binding	2	1	0.47	0.417	1
GO:0032356	oxidized DNA binding	2	1	0.47	0.417	1
GO:0032357	oxidized purine DNA binding	2	1	0.47	0.417	1
GO:0032767	copper-dependent protein binding	2	1	0.47	0.417	1
GO:0033754	indoleamine 2,3-dioxygenase activity	2	1	0.47	0.417	1
GO:0033857	diphosphoinositol-pentakisphosphate kinase activity	2	1	0.47	0.417	1
GO:0033872	[heparan sulfate]-glucosamine 3-sulfotransferase 3 activity	2	1	0.47	0.417	1
GO:0034186	apolipoprotein A-I binding	2	1	0.47	0.417	1
GO:0034189	very-low-density lipoprotein particle binding	2	1	0.47	0.417	1
GO:0034437	glycoprotein transporter activity	2	1	0.47	0.417	1
GO:0034736	cholesterol O-acyltransferase activity	2	1	0.47	0.417	1
GO:0035241	protein-arginine omega-N monomethyltransferase activity	2	1	0.47	0.417	1
GO:0035256	G-protein coupled glutamate receptor binding	2	1	0.47	0.417	1
GO:0035276	ethanol binding	2	1	0.47	0.417	1
GO:0035312	5'-3' exodeoxyribonuclease activity	2	1	0.47	0.417	1
GO:0035403	histone kinase activity (H3-T6 specific)	2	1	0.47	0.417	1
GO:0036132	13-prostaglandin reductase activity	2	1	0.47	0.417	1
GO:0038025	reelin receptor activity	2	1	0.47	0.417	1
GO:0042019	interleukin-23 binding	2	1	0.47	0.417	1
GO:0042020	interleukin-23 receptor activity	2	1	0.47	0.417	1
GO:0042328	heparan sulfate N-acetylglucosaminyltransferase activity	2	1	0.47	0.417	1
GO:0042980	cystic fibrosis transmembrane conductance regulator binding	2	1	0.47	0.417	1
GO:0043183	vascular endothelial growth factor receptor 1 binding	2	1	0.47	0.417	1
GO:0043199	sulfate binding	2	1	0.47	0.417	1
GO:0043423	3-phosphoinositide-dependent protein kinase binding	2	1	0.47	0.417	1
GO:0043532	angiostatin binding	2	1	0.47	0.417	1
GO:0044020	histone methyltransferase activity (H4-R3 specific)	2	1	0.47	0.417	1
GO:0045155	electron transporter, transferring electrons from CoQH2-cytochrome c reductase complex and cytochrome c oxidase complex activity	2	1	0.47	0.417	1
GO:0045509	interleukin-27 receptor activity	2	1	0.47	0.417	1
GO:0046582	Rap GTPase activator activity	2	1	0.47	0.417	1
GO:0046703	natural killer cell lectin-like receptor binding	2	1	0.47	0.417	1
GO:0047237	glucuronylgalactosylproteoglycan 4-beta-N-acetylgalactosaminyltransferase activity	2	1	0.47	0.417	1
GO:0047322	[hydroxymethylglutaryl-CoA reductase (NADPH)] kinase activity	2	1	0.47	0.417	1
GO:0047522	15-oxoprostaglandin 13-oxidase activity	2	1	0.47	0.417	1
GO:0047696	beta-adrenergic receptor kinase activity	2	1	0.47	0.417	1
GO:0050211	procollagen galactosyltransferase activity	2	1	0.47	0.417	1
GO:0050254	rhodopsin kinase activity	2	1	0.47	0.417	1
GO:0050347	trans-octaprenyltranstransferase activity	2	1	0.47	0.417	1
GO:0050405	[acetyl-CoA carboxylase] kinase activity	2	1	0.47	0.417	1
GO:0050509	N-acetylglucosaminyl-proteoglycan 4-beta-glucuronosyltransferase activity	2	1	0.47	0.417	1
GO:0050692	DBD domain binding	2	1	0.47	0.417	1
GO:0050816	phosphothreonine binding	2	1	0.47	0.417	1
GO:0052654	L-leucine transaminase activity	2	1	0.47	0.417	1
GO:0052655	L-valine transaminase activity	2	1	0.47	0.417	1
GO:0052656	L-isoleucine transaminase activity	2	1	0.47	0.417	1
GO:0060002	plus-end directed microfilament motor activity	2	1	0.47	0.417	1
GO:0060072	large conductance calcium-activated potassium channel activity	2	1	0.47	0.417	1
GO:0070034	telomeric RNA binding	2	1	0.47	0.417	1
GO:0070051	fibrinogen binding	2	1	0.47	0.417	1
GO:0070300	phosphatidic acid binding	2	1	0.47	0.417	1
GO:0070890	sodium-dependent L-ascorbate transmembrane transporter activity	2	1	0.47	0.417	1
GO:0070905	serine binding	2	1	0.47	0.417	1
GO:0070915	lysophosphatidic acid receptor activity	2	1	0.47	0.417	1
GO:0071207	histone pre-mRNA stem-loop binding	2	1	0.47	0.417	1
GO:0071253	connexin binding	2	1	0.47	0.417	1
GO:0071568	UFM1 conjugating enzyme activity	2	1	0.47	0.417	1
GO:0071633	dihydroceramidase activity	2	1	0.47	0.417	1
GO:0072345	NAADP-sensitive calcium-release channel activity	2	1	0.47	0.417	1
GO:0008081	phosphoric diester hydrolase activity	92	23	21.76	0.42	1
GO:0019208	phosphatase regulator activity	63	16	14.9	0.42	1
GO:0001158	enhancer sequence-specific DNA binding	22	6	5.2	0.424	1
GO:0016796	exonuclease activity, active with either ribo- or deoxyribonucleic acids and producing 5'-phosphomonoesters	22	6	5.2	0.424	1
GO:0000146	microfilament motor activity	18	5	4.26	0.427	1
GO:0003682	chromatin binding	230	56	54.4	0.427	1
GO:0016407	acetyltransferase activity	84	21	19.87	0.427	1
GO:0017134	fibroblast growth factor binding	18	5	4.26	0.427	1
GO:0042562	hormone binding	55	14	13.01	0.427	1
GO:0001784	phosphotyrosine binding	14	4	3.31	0.431	1
GO:0005542	folic acid binding	14	4	3.31	0.431	1
GO:0008171	O-methyltransferase activity	14	4	3.31	0.431	1
GO:0015295	solute:proton symporter activity	14	4	3.31	0.431	1
GO:0015645	fatty acid ligase activity	14	4	3.31	0.431	1
GO:0016408	C-acyltransferase activity	14	4	3.31	0.431	1
GO:0016597	amino acid binding	80	20	18.92	0.431	1
GO:0030228	lipoprotein particle receptor activity	14	4	3.31	0.431	1
GO:0031435	mitogen-activated protein kinase kinase kinase binding	14	4	3.31	0.431	1
GO:0042056	chemoattractant activity	14	4	3.31	0.431	1
GO:0001098	basal transcription machinery binding	10	3	2.37	0.434	1
GO:0001099	basal RNA polymerase II transcription machinery binding	10	3	2.37	0.434	1
GO:0001640	adenylate cyclase inhibiting G-protein coupled glutamate receptor activity	6	2	1.42	0.434	1
GO:0003747	translation release factor activity	6	2	1.42	0.434	1
GO:0004030	aldehyde dehydrogenase [NAD(P)+] activity	6	2	1.42	0.434	1
GO:0004047	aminomethyltransferase activity	6	2	1.42	0.434	1
GO:0004075	biotin carboxylase activity	6	2	1.42	0.434	1
GO:0004703	G-protein coupled receptor kinase activity	6	2	1.42	0.434	1
GO:0004969	histamine receptor activity	6	2	1.42	0.434	1
GO:0004972	N-methyl-D-aspartate selective glutamate receptor activity	6	2	1.42	0.434	1
GO:0005113	patched binding	6	2	1.42	0.434	1
GO:0005161	platelet-derived growth factor receptor binding	10	3	2.37	0.434	1
GO:0005172	vascular endothelial growth factor receptor binding	6	2	1.42	0.434	1
GO:0005218	intracellular ligand-gated calcium channel activity	10	3	2.37	0.434	1
GO:0005237	inhibitory extracellular ligand-gated ion channel activity	6	2	1.42	0.434	1
GO:0005372	water transmembrane transporter activity	10	3	2.37	0.434	1
GO:0005451	monovalent cation:proton antiporter activity	10	3	2.37	0.434	1
GO:0008079	translation termination factor activity	6	2	1.42	0.434	1
GO:0008157	protein phosphatase 1 binding	6	2	1.42	0.434	1
GO:0008172	S-methyltransferase activity	6	2	1.42	0.434	1
GO:0008195	phosphatidate phosphatase activity	10	3	2.37	0.434	1
GO:0008503	benzodiazepine receptor activity	6	2	1.42	0.434	1
GO:0015174	basic amino acid transmembrane transporter activity	6	2	1.42	0.434	1
GO:0015205	nucleobase transmembrane transporter activity	6	2	1.42	0.434	1
GO:0015651	quaternary ammonium group transmembrane transporter activity	6	2	1.42	0.434	1
GO:0016421	CoA carboxylase activity	6	2	1.42	0.434	1
GO:0016670	oxidoreductase activity, acting on a sulfur group of donors, oxygen as acceptor	6	2	1.42	0.434	1
GO:0016725	oxidoreductase activity, acting on CH or CH2 groups	10	3	2.37	0.434	1
GO:0017166	vinculin binding	10	3	2.37	0.434	1
GO:0019203	carbohydrate phosphatase activity	10	3	2.37	0.434	1
GO:0019211	phosphatase activator activity	6	2	1.42	0.434	1
GO:0019237	centromeric DNA binding	6	2	1.42	0.434	1
GO:0030235	nitric-oxide synthase regulator activity	6	2	1.42	0.434	1
GO:0030346	protein phosphatase 2B binding	6	2	1.42	0.434	1
GO:0031702	type 1 angiotensin receptor binding	6	2	1.42	0.434	1
GO:0033612	receptor serine/threonine kinase binding	10	3	2.37	0.434	1
GO:0045236	CXCR chemokine receptor binding	6	2	1.42	0.434	1
GO:0046790	virion binding	6	2	1.42	0.434	1
GO:0047555	3',5'-cyclic-GMP phosphodiesterase activity	10	3	2.37	0.434	1
GO:0050308	sugar-phosphatase activity	10	3	2.37	0.434	1
GO:0050733	RS domain binding	6	2	1.42	0.434	1
GO:0070087	chromo shadow domain binding	6	2	1.42	0.434	1
GO:0070569	uridylyltransferase activity	6	2	1.42	0.434	1
GO:0071837	HMG box domain binding	10	3	2.37	0.434	1
GO:0050839	cell adhesion molecule binding	47	12	11.12	0.436	1
GO:0003777	microtubule motor activity	72	18	17.03	0.439	1
GO:0016706	oxidoreductase activity, acting on paired donors, with incorporation or reduction of molecular oxygen, 2-oxoglutarate as one donor, and incorporation of one atom each of oxygen into both donors	43	11	10.17	0.441	1
GO:0005496	steroid binding	68	17	16.08	0.443	1
GO:0043028	cysteine-type endopeptidase regulator activity involved in apoptotic process	39	10	9.22	0.446	1
GO:0032403	protein complex binding	265	64	62.68	0.448	1
GO:0003924	GTPase activity	219	53	51.8	0.45	1
GO:0004712	protein serine/threonine/tyrosine kinase activity	35	9	8.28	0.451	1
GO:0008374	O-acyltransferase activity	35	9	8.28	0.451	1
GO:0004872	receptor activity	1002	239	237.01	0.452	1
GO:0019887	protein kinase regulator activity	106	26	25.07	0.453	1
GO:0005245	voltage-gated calcium channel activity	31	8	7.33	0.457	1
GO:0008408	3'-5' exonuclease activity	31	8	7.33	0.457	1
GO:0070491	repressing transcription factor binding	31	8	7.33	0.457	1
GO:0003887	DNA-directed DNA polymerase activity	27	7	6.39	0.463	1
GO:0008194	UDP-glycosyltransferase activity	115	28	27.2	0.466	1
GO:0005249	voltage-gated potassium channel activity	69	17	16.32	0.47	1
GO:0001078	RNA polymerase II core promoter proximal region sequence-specific DNA binding transcription factor activity involved in negative regulation of transcription	23	6	5.44	0.471	1
GO:0001227	RNA polymerase II transcription regulatory region sequence-specific DNA binding transcription factor activity involved in negative regulation of transcription	23	6	5.44	0.471	1
GO:0015298	solute:cation antiporter activity	23	6	5.44	0.471	1
GO:0015485	cholesterol binding	23	6	5.44	0.471	1
GO:0001968	fibronectin binding	19	5	4.49	0.479	1
GO:0008373	sialyltransferase activity	19	5	4.49	0.479	1
GO:0015026	coreceptor activity	19	5	4.49	0.479	1
GO:0019200	carbohydrate kinase activity	19	5	4.49	0.479	1
GO:0032451	demethylase activity	19	5	4.49	0.479	1
GO:0047485	protein N-terminus binding	82	20	19.4	0.48	1
GO:0004707	MAP kinase activity	15	4	3.55	0.489	1
GO:0051721	protein phosphatase 2A binding	15	4	3.55	0.489	1
GO:0070063	RNA polymerase binding	15	4	3.55	0.489	1
GO:0015077	monovalent inorganic cation transmembrane transporter activity	285	68	67.41	0.49	1
GO:0016887	ATPase activity	340	81	80.42	0.492	1
GO:0016758	transferase activity, transferring hexosyl groups	167	40	39.5	0.494	1
GO:0004385	guanylate kinase activity	11	3	2.6	0.502	1
GO:0004861	cyclin-dependent protein serine/threonine kinase inhibitor activity	11	3	2.6	0.502	1
GO:0004993	serotonin receptor activity	11	3	2.6	0.502	1
GO:0016854	racemase and epimerase activity	11	3	2.6	0.502	1
GO:0043175	RNA polymerase core enzyme binding	11	3	2.6	0.502	1
GO:0048407	platelet-derived growth factor binding	11	3	2.6	0.502	1
GO:0050321	tau-protein kinase activity	11	3	2.6	0.502	1
GO:0090079	translation regulator activity, nucleic acid binding	11	3	2.6	0.502	1
GO:0004860	protein kinase inhibitor activity	45	11	10.64	0.508	1
GO:0042393	histone binding	96	23	22.71	0.512	1
GO:0030331	estrogen receptor binding	24	6	5.68	0.517	1
GO:0051117	ATPase binding	24	6	5.68	0.517	1
GO:0001848	complement binding	7	2	1.66	0.521	1
GO:0003680	AT DNA binding	7	2	1.66	0.521	1
GO:0003708	retinoic acid receptor activity	7	2	1.66	0.521	1
GO:0004126	cytidine deaminase activity	7	2	1.66	0.521	1
GO:0004415	hyalurononglucosaminidase activity	7	2	1.66	0.521	1
GO:0004445	inositol-polyphosphate 5-phosphatase activity	7	2	1.66	0.521	1
GO:0004529	exodeoxyribonuclease activity	7	2	1.66	0.521	1
GO:0004679	AMP-activated protein kinase activity	7	2	1.66	0.521	1
GO:0005068	transmembrane receptor protein tyrosine kinase adaptor activity	7	2	1.66	0.521	1
GO:0005114	type II transforming growth factor beta receptor binding	7	2	1.66	0.521	1
GO:0008318	protein prenyltransferase activity	7	2	1.66	0.521	1
GO:0008440	inositol-1,4,5-trisphosphate 3-kinase activity	7	2	1.66	0.521	1
GO:0008443	phosphofructokinase activity	7	2	1.66	0.521	1
GO:0008494	translation activator activity	7	2	1.66	0.521	1
GO:0008504	monoamine transmembrane transporter activity	7	2	1.66	0.521	1
GO:0008553	hydrogen-exporting ATPase activity, phosphorylative mechanism	7	2	1.66	0.521	1
GO:0008889	glycerophosphodiester phosphodiesterase activity	7	2	1.66	0.521	1
GO:0015277	kainate selective glutamate receptor activity	7	2	1.66	0.521	1
GO:0016308	1-phosphatidylinositol-4-phosphate 5-kinase activity	7	2	1.66	0.521	1
GO:0016624	oxidoreductase activity, acting on the aldehyde or oxo group of donors, disulfide as acceptor	7	2	1.66	0.521	1
GO:0016885	ligase activity, forming carbon-carbon bonds	7	2	1.66	0.521	1
GO:0016895	exodeoxyribonuclease activity, producing 5'-phosphomonoesters	7	2	1.66	0.521	1
GO:0031957	very long-chain fatty acid-CoA ligase activity	7	2	1.66	0.521	1
GO:0043295	glutathione binding	7	2	1.66	0.521	1
GO:0045294	alpha-catenin binding	7	2	1.66	0.521	1
GO:0046920	alpha-(1->3)-fucosyltransferase activity	7	2	1.66	0.521	1
GO:0050811	GABA receptor binding	7	2	1.66	0.521	1
GO:1900750	oligopeptide binding	7	2	1.66	0.521	1
GO:0008135	translation factor activity, nucleic acid binding	71	17	16.79	0.523	1
GO:0005048	signal sequence binding	20	5	4.73	0.529	1
GO:0008186	RNA-dependent ATPase activity	20	5	4.73	0.529	1
GO:0035250	UDP-galactosyltransferase activity	20	5	4.73	0.529	1
GO:0043531	ADP binding	20	5	4.73	0.529	1
GO:0045296	cadherin binding	20	5	4.73	0.529	1
GO:0031072	heat shock protein binding	80	19	18.92	0.535	1
GO:0008028	monocarboxylic acid transmembrane transporter activity	16	4	3.78	0.545	1
GO:0016775	phosphotransferase activity, nitrogenous group as acceptor	16	4	3.78	0.545	1
GO:0016896	exoribonuclease activity, producing 5'-phosphomonoesters	16	4	3.78	0.545	1
GO:0015459	potassium channel regulator activity	29	7	6.86	0.547	1
GO:0000318	NA	3	1	0.71	0.555	1
GO:0000404	heteroduplex DNA loop binding	3	1	0.71	0.555	1
GO:0001602	pancreatic polypeptide receptor activity	3	1	0.71	0.555	1
GO:0001849	complement component C1q binding	3	1	0.71	0.555	1
GO:0003951	NAD+ kinase activity	3	1	0.71	0.555	1
GO:0004013	adenosylhomocysteinase activity	3	1	0.71	0.555	1
GO:0004117	calmodulin-dependent cyclic-nucleotide phosphodiesterase activity	3	1	0.71	0.555	1
GO:0004165	dodecenoyl-CoA delta-isomerase activity	3	1	0.71	0.555	1
GO:0004307	ethanolaminephosphotransferase activity	3	1	0.71	0.555	1
GO:0004430	1-phosphatidylinositol 4-kinase activity	3	1	0.71	0.555	1
GO:0004461	lactose synthase activity	3	1	0.71	0.555	1
GO:0004514	nicotinate-nucleotide diphosphorylase (carboxylating) activity	3	1	0.71	0.555	1
GO:0004516	nicotinate phosphoribosyltransferase activity	3	1	0.71	0.555	1
GO:0004517	nitric-oxide synthase activity	3	1	0.71	0.555	1
GO:0004525	ribonuclease III activity	3	1	0.71	0.555	1
GO:0004591	oxoglutarate dehydrogenase (succinyl-transferring) activity	3	1	0.71	0.555	1
GO:0004614	phosphoglucomutase activity	3	1	0.71	0.555	1
GO:0004677	DNA-dependent protein kinase activity	3	1	0.71	0.555	1
GO:0004687	myosin light chain kinase activity	3	1	0.71	0.555	1
GO:0004705	JUN kinase activity	3	1	0.71	0.555	1
GO:0004711	ribosomal protein S6 kinase activity	3	1	0.71	0.555	1
GO:0004828	serine-tRNA ligase activity	3	1	0.71	0.555	1
GO:0004833	tryptophan 2,3-dioxygenase activity	3	1	0.71	0.555	1
GO:0004875	complement receptor activity	3	1	0.71	0.555	1
GO:0004882	androgen receptor activity	3	1	0.71	0.555	1
GO:0004886	9-cis retinoic acid receptor activity	3	1	0.71	0.555	1
GO:0004939	beta-adrenergic receptor activity	3	1	0.71	0.555	1
GO:0004949	cannabinoid receptor activity	3	1	0.71	0.555	1
GO:0004965	G-protein coupled GABA receptor activity	3	1	0.71	0.555	1
GO:0004974	leukotriene receptor activity	3	1	0.71	0.555	1
GO:0004999	vasoactive intestinal polypeptide receptor activity	3	1	0.71	0.555	1
GO:0005017	platelet-derived growth factor-activated receptor activity	3	1	0.71	0.555	1
GO:0005176	ErbB-2 class receptor binding	3	1	0.71	0.555	1
GO:0005294	neutral L-amino acid secondary active transmembrane transporter activity	3	1	0.71	0.555	1
GO:0005329	dopamine transmembrane transporter activity	3	1	0.71	0.555	1
GO:0005381	iron ion transmembrane transporter activity	3	1	0.71	0.555	1
GO:0008097	5S rRNA binding	3	1	0.71	0.555	1
GO:0008142	oxysterol binding	3	1	0.71	0.555	1
GO:0008401	retinoic acid 4-hydroxylase activity	3	1	0.71	0.555	1
GO:0008426	protein kinase C inhibitor activity	3	1	0.71	0.555	1
GO:0008431	vitamin E binding	3	1	0.71	0.555	1
GO:0008454	alpha-1,3-mannosylglycoprotein 4-beta-N-acetylglucosaminyltransferase activity	3	1	0.71	0.555	1
GO:0008474	palmitoyl-(protein) hydrolase activity	3	1	0.71	0.555	1
GO:0008559	xenobiotic-transporting ATPase activity	3	1	0.71	0.555	1
GO:0008853	exodeoxyribonuclease III activity	3	1	0.71	0.555	1
GO:0008898	S-adenosylmethionine-homocysteine S-methyltransferase activity	3	1	0.71	0.555	1
GO:0008970	phosphatidylcholine 1-acylhydrolase activity	3	1	0.71	0.555	1
GO:0010997	anaphase-promoting complex binding	3	1	0.71	0.555	1
GO:0015018	galactosylgalactosylxylosylprotein 3-beta-glucuronosyltransferase activity	3	1	0.71	0.555	1
GO:0015183	L-aspartate transmembrane transporter activity	3	1	0.71	0.555	1
GO:0015186	L-glutamine transmembrane transporter activity	3	1	0.71	0.555	1
GO:0015222	serotonin transmembrane transporter activity	3	1	0.71	0.555	1
GO:0015226	carnitine transmembrane transporter activity	3	1	0.71	0.555	1
GO:0015254	glycerol channel activity	3	1	0.71	0.555	1
GO:0015556	C4-dicarboxylate transmembrane transporter activity	3	1	0.71	0.555	1
GO:0016802	trialkylsulfonium hydrolase activity	3	1	0.71	0.555	1
GO:0016909	SAP kinase activity	3	1	0.71	0.555	1
GO:0016929	SUMO-specific protease activity	3	1	0.71	0.555	1
GO:0016972	thiol oxidase activity	3	1	0.71	0.555	1
GO:0017123	Ral GTPase activator activity	3	1	0.71	0.555	1
GO:0019531	oxalate transmembrane transporter activity	3	1	0.71	0.555	1
GO:0019767	IgE receptor activity	3	1	0.71	0.555	1
GO:0030160	GKAP/Homer scaffold activity	3	1	0.71	0.555	1
GO:0030899	calcium-dependent ATPase activity	3	1	0.71	0.555	1
GO:0030984	kininogen binding	3	1	0.71	0.555	1
GO:0031404	chloride ion binding	3	1	0.71	0.555	1
GO:0031489	myosin V binding	3	1	0.71	0.555	1
GO:0031849	olfactory receptor binding	3	1	0.71	0.555	1
GO:0031997	N-terminal myristoylation domain binding	3	1	0.71	0.555	1
GO:0032137	guanine/thymine mispair binding	3	1	0.71	0.555	1
GO:0032139	dinucleotide insertion or deletion binding	3	1	0.71	0.555	1
GO:0032142	single guanine insertion binding	3	1	0.71	0.555	1
GO:0032422	purine-rich negative regulatory element binding	3	1	0.71	0.555	1
GO:0032564	dATP binding	3	1	0.71	0.555	1
GO:0033300	dehydroascorbic acid transporter activity	3	1	0.71	0.555	1
GO:0034190	apolipoprotein receptor binding	3	1	0.71	0.555	1
GO:0035529	NADH pyrophosphatase activity	3	1	0.71	0.555	1
GO:0036122	BMP binding	3	1	0.71	0.555	1
GO:0038085	vascular endothelial growth factor binding	3	1	0.71	0.555	1
GO:0042799	histone methyltransferase activity (H4-K20 specific)	3	1	0.71	0.555	1
GO:0042895	antibiotic transporter activity	3	1	0.71	0.555	1
GO:0043047	single-stranded telomeric DNA binding	3	1	0.71	0.555	1
GO:0044323	retinoic acid-responsive element binding	3	1	0.71	0.555	1
GO:0046404	ATP-dependent polydeoxyribonucleotide 5'-hydroxyl-kinase activity	3	1	0.71	0.555	1
GO:0046934	phosphatidylinositol-4,5-bisphosphate 3-kinase activity	3	1	0.71	0.555	1
GO:0046935	1-phosphatidylinositol-3-kinase regulator activity	3	1	0.71	0.555	1
GO:0046976	histone methyltransferase activity (H3-K27 specific)	3	1	0.71	0.555	1
GO:0046980	tapasin binding	3	1	0.71	0.555	1
GO:0050508	glucuronosyl-N-acetylglucosaminyl-proteoglycan 4-alpha-N-acetylglucosaminyltransferase activity	3	1	0.71	0.555	1
GO:0050510	N-acetylgalactosaminyl-proteoglycan 3-beta-glucuronosyltransferase activity	3	1	0.71	0.555	1
GO:0050567	glutaminyl-tRNA synthase (glutamine-hydrolyzing) activity	3	1	0.71	0.555	1
GO:0050682	AF-2 domain binding	3	1	0.71	0.555	1
GO:0050698	proteoglycan sulfotransferase activity	3	1	0.71	0.555	1
GO:0051525	NFAT protein binding	3	1	0.71	0.555	1
GO:0051733	polydeoxyribonucleotide kinase activity	3	1	0.71	0.555	1
GO:0051734	ATP-dependent polynucleotide kinase activity	3	1	0.71	0.555	1
GO:0052813	phosphatidylinositol bisphosphate kinase activity	3	1	0.71	0.555	1
GO:0055056	D-glucose transmembrane transporter activity	3	1	0.71	0.555	1
GO:0055077	gap junction hemi-channel activity	3	1	0.71	0.555	1
GO:0070052	collagen V binding	3	1	0.71	0.555	1
GO:0072542	protein phosphatase activator activity	3	1	0.71	0.555	1
GO:0097108	hedgehog family protein binding	3	1	0.71	0.555	1
GO:0017147	Wnt-protein binding	25	6	5.91	0.561	1
GO:0019239	deaminase activity	25	6	5.91	0.561	1
GO:0008168	methyltransferase activity	171	40	40.45	0.562	1
GO:0003746	translation elongation factor activity	12	3	2.84	0.567	1
GO:0005031	tumor necrosis factor-activated receptor activity	12	3	2.84	0.567	1
GO:0005243	gap junction channel activity	12	3	2.84	0.567	1
GO:0005355	glucose transmembrane transporter activity	12	3	2.84	0.567	1
GO:0005452	inorganic anion exchanger activity	12	3	2.84	0.567	1
GO:0016307	phosphatidylinositol phosphate kinase activity	12	3	2.84	0.567	1
GO:0030544	Hsp70 protein binding	12	3	2.84	0.567	1
GO:0045502	dynein binding	12	3	2.84	0.567	1
GO:0046965	retinoid X receptor binding	12	3	2.84	0.567	1
GO:0019210	kinase inhibitor activity	47	11	11.12	0.572	1
GO:0004683	calmodulin-dependent protein kinase activity	21	5	4.97	0.577	1
GO:0015144	carbohydrate transmembrane transporter activity	21	5	4.97	0.577	1
GO:0051119	sugar transmembrane transporter activity	21	5	4.97	0.577	1
GO:0017111	nucleoside-triphosphatase activity	727	170	171.96	0.585	1
GO:0008378	galactosyltransferase activity	30	7	7.1	0.587	1
GO:0004532	exoribonuclease activity	17	4	4.02	0.598	1
GO:0008320	protein transmembrane transporter activity	17	4	4.02	0.598	1
GO:0008603	cAMP-dependent protein kinase regulator activity	17	4	4.02	0.598	1
GO:0022884	macromolecule transmembrane transporter activity	17	4	4.02	0.598	1
GO:0030159	receptor signaling complex scaffold activity	17	4	4.02	0.598	1
GO:0030506	ankyrin binding	17	4	4.02	0.598	1
GO:0042809	vitamin D receptor binding	17	4	4.02	0.598	1
GO:0042974	retinoic acid receptor binding	17	4	4.02	0.598	1
GO:0043015	gamma-tubulin binding	17	4	4.02	0.598	1
GO:0001972	retinoic acid binding	8	2	1.89	0.599	1
GO:0004022	alcohol dehydrogenase (NAD) activity	8	2	1.89	0.599	1
GO:0004985	opioid receptor activity	8	2	1.89	0.599	1
GO:0005522	profilin binding	8	2	1.89	0.599	1
GO:0008253	5'-nucleotidase activity	8	2	1.89	0.599	1
GO:0008266	poly(U) RNA binding	8	2	1.89	0.599	1
GO:0010851	cyclase regulator activity	8	2	1.89	0.599	1
GO:0015926	glucosidase activity	8	2	1.89	0.599	1
GO:0016840	carbon-nitrogen lyase activity	8	2	1.89	0.599	1
GO:0019992	diacylglycerol binding	8	2	1.89	0.599	1
GO:0030676	Rac guanyl-nucleotide exchange factor activity	8	2	1.89	0.599	1
GO:0031701	angiotensin receptor binding	8	2	1.89	0.599	1
GO:0034450	ubiquitin-ubiquitin ligase activity	8	2	1.89	0.599	1
GO:0043522	leucine zipper domain binding	8	2	1.89	0.599	1
GO:0044548	S100 protein binding	8	2	1.89	0.599	1
GO:0046870	cadmium ion binding	8	2	1.89	0.599	1
GO:0051400	BH domain binding	8	2	1.89	0.599	1
GO:0051766	inositol trisphosphate kinase activity	8	2	1.89	0.599	1
GO:0070008	serine-type exopeptidase activity	8	2	1.89	0.599	1
GO:0070513	death domain binding	8	2	1.89	0.599	1
GO:0070628	proteasome binding	8	2	1.89	0.599	1
GO:0008146	sulfotransferase activity	48	11	11.35	0.603	1
GO:0005230	extracellular ligand-gated ion channel activity	70	16	16.56	0.608	1
GO:0030295	protein kinase activator activity	35	8	8.28	0.609	1
GO:0003950	NAD+ ADP-ribosyltransferase activity	22	5	5.2	0.622	1
GO:0008308	voltage-gated anion channel activity	22	5	5.2	0.622	1
GO:0019201	nucleotide kinase activity	22	5	5.2	0.622	1
GO:0031683	G-protein beta/gamma-subunit complex binding	22	5	5.2	0.622	1
GO:0045182	translation regulator activity	22	5	5.2	0.622	1
GO:0000217	DNA secondary structure binding	13	3	3.07	0.625	1
GO:0004835	tubulin-tyrosine ligase activity	13	3	3.07	0.625	1
GO:0005095	GTPase inhibitor activity	13	3	3.07	0.625	1
GO:0008198	ferrous iron binding	13	3	3.07	0.625	1
GO:0010181	FMN binding	13	3	3.07	0.625	1
GO:0015101	organic cation transmembrane transporter activity	13	3	3.07	0.625	1
GO:0015145	monosaccharide transmembrane transporter activity	13	3	3.07	0.625	1
GO:0015149	hexose transmembrane transporter activity	13	3	3.07	0.625	1
GO:0017091	AU-rich element binding	13	3	3.07	0.625	1
GO:0032129	histone deacetylase activity (H3-K9 specific)	13	3	3.07	0.625	1
GO:0034061	DNA polymerase activity	31	7	7.33	0.625	1
GO:0034185	apolipoprotein binding	13	3	3.07	0.625	1
GO:0035173	histone kinase activity	13	3	3.07	0.625	1
GO:0046969	NAD-dependent histone deacetylase activity (H3-K9 specific)	13	3	3.07	0.625	1
GO:0051861	glycolipid binding	13	3	3.07	0.625	1
GO:0070717	poly-purine tract binding	13	3	3.07	0.625	1
GO:0043566	structure-specific DNA binding	206	47	48.73	0.639	1
GO:0003724	RNA helicase activity	27	6	6.39	0.643	1
GO:0002039	p53 binding	45	10	10.64	0.646	1
GO:0005540	hyaluronic acid binding	18	4	4.26	0.647	1
GO:0015301	anion:anion antiporter activity	18	4	4.26	0.647	1
GO:0019894	kinesin binding	18	4	4.26	0.647	1
GO:0019888	protein phosphatase regulator activity	54	12	12.77	0.65	1
GO:0042802	identical protein binding	766	177	181.18	0.657	1
GO:0016741	transferase activity, transferring one-carbon groups	177	40	41.87	0.659	1
GO:0000064	L-ornithine transmembrane transporter activity	4	1	0.95	0.66	1
GO:0000104	succinate dehydrogenase activity	4	1	0.95	0.66	1
GO:0000293	ferric-chelate reductase activity	4	1	0.95	0.66	1
GO:0000900	translation repressor activity, nucleic acid binding	4	1	0.95	0.66	1
GO:0001875	lipopolysaccharide receptor activity	4	1	0.95	0.66	1
GO:0003886	DNA (cytosine-5-)-methyltransferase activity	4	1	0.95	0.66	1
GO:0003945	N-acetyllactosamine synthase activity	4	1	0.95	0.66	1
GO:0004024	alcohol dehydrogenase activity, zinc-dependent	4	1	0.95	0.66	1
GO:0004127	cytidylate kinase activity	4	1	0.95	0.66	1
GO:0004169	dolichyl-phosphate-mannose-protein mannosyltransferase activity	4	1	0.95	0.66	1
GO:0004305	ethanolamine kinase activity	4	1	0.95	0.66	1
GO:0004311	farnesyltranstransferase activity	4	1	0.95	0.66	1
GO:0004322	ferroxidase activity	4	1	0.95	0.66	1
GO:0004594	pantothenate kinase activity	4	1	0.95	0.66	1
GO:0004596	peptide alpha-N-acetyltransferase activity	4	1	0.95	0.66	1
GO:0004645	phosphorylase activity	4	1	0.95	0.66	1
GO:0004668	protein-arginine deiminase activity	4	1	0.95	0.66	1
GO:0004791	thioredoxin-disulfide reductase activity	4	1	0.95	0.66	1
GO:0004849	uridine kinase activity	4	1	0.95	0.66	1
GO:0004958	prostaglandin F receptor activity	4	1	0.95	0.66	1
GO:0004977	melanocortin receptor activity	4	1	0.95	0.66	1
GO:0004994	somatostatin receptor activity	4	1	0.95	0.66	1
GO:0005006	epidermal growth factor-activated receptor activity	4	1	0.95	0.66	1
GO:0005047	signal recognition particle binding	4	1	0.95	0.66	1
GO:0005087	Ran guanyl-nucleotide exchange factor activity	4	1	0.95	0.66	1
GO:0005131	growth hormone receptor binding	4	1	0.95	0.66	1
GO:0005332	gamma-aminobutyric acid:sodium symporter activity	4	1	0.95	0.66	1
GO:0005345	purine nucleobase transmembrane transporter activity	4	1	0.95	0.66	1
GO:0005432	calcium:sodium antiporter activity	4	1	0.95	0.66	1
GO:0008073	ornithine decarboxylase inhibitor activity	4	1	0.95	0.66	1
GO:0008179	adenylate cyclase binding	4	1	0.95	0.66	1
GO:0008190	eukaryotic initiation factor 4E binding	4	1	0.95	0.66	1
GO:0008467	[heparan sulfate]-glucosamine 3-sulfotransferase 1 activity	4	1	0.95	0.66	1
GO:0015421	oligopeptide-transporting ATPase activity	4	1	0.95	0.66	1
GO:0016531	copper chaperone activity	4	1	0.95	0.66	1
GO:0016724	oxidoreductase activity, oxidizing metal ions, oxygen as acceptor	4	1	0.95	0.66	1
GO:0016933	extracellular-glycine-gated ion channel activity	4	1	0.95	0.66	1
GO:0016934	extracellular-glycine-gated chloride channel activity	4	1	0.95	0.66	1
GO:0017089	glycolipid transporter activity	4	1	0.95	0.66	1
GO:0017128	phospholipid scramblase activity	4	1	0.95	0.66	1
GO:0019136	deoxynucleoside kinase activity	4	1	0.95	0.66	1
GO:0019204	nucleotide phosphatase activity	4	1	0.95	0.66	1
GO:0031694	alpha-2A adrenergic receptor binding	4	1	0.95	0.66	1
GO:0032138	single base insertion or deletion binding	4	1	0.95	0.66	1
GO:0032549	ribonucleoside binding	4	1	0.95	0.66	1
GO:0032554	purine deoxyribonucleotide binding	4	1	0.95	0.66	1
GO:0032558	adenyl deoxyribonucleotide binding	4	1	0.95	0.66	1
GO:0033130	acetylcholine receptor binding	4	1	0.95	0.66	1
GO:0034056	estrogen response element binding	4	1	0.95	0.66	1
GO:0034594	phosphatidylinositol trisphosphate phosphatase activity	4	1	0.95	0.66	1
GO:0034617	tetrahydrobiopterin binding	4	1	0.95	0.66	1
GO:0034618	arginine binding	4	1	0.95	0.66	1
GO:0035033	histone deacetylase regulator activity	4	1	0.95	0.66	1
GO:0035197	siRNA binding	4	1	0.95	0.66	1
GO:0035242	protein-arginine omega-N asymmetric methyltransferase activity	4	1	0.95	0.66	1
GO:0035252	UDP-xylosyltransferase activity	4	1	0.95	0.66	1
GO:0042285	xylosyltransferase activity	4	1	0.95	0.66	1
GO:0042296	ISG15 ligase activity	4	1	0.95	0.66	1
GO:0042577	lipid phosphatase activity	4	1	0.95	0.66	1
GO:0042609	CD4 receptor binding	4	1	0.95	0.66	1
GO:0042910	xenobiotic transporter activity	4	1	0.95	0.66	1
GO:0043140	ATP-dependent 3'-5' DNA helicase activity	4	1	0.95	0.66	1
GO:0043142	single-stranded DNA-dependent ATPase activity	4	1	0.95	0.66	1
GO:0043495	protein anchor	4	1	0.95	0.66	1
GO:0043515	kinetochore binding	4	1	0.95	0.66	1
GO:0046977	TAP binding	4	1	0.95	0.66	1
GO:0046978	TAP1 binding	4	1	0.95	0.66	1
GO:0046979	TAP2 binding	4	1	0.95	0.66	1
GO:0048495	Roundabout binding	4	1	0.95	0.66	1
GO:0050501	hyaluronan synthase activity	4	1	0.95	0.66	1
GO:0050693	LBD domain binding	4	1	0.95	0.66	1
GO:0051379	epinephrine binding	4	1	0.95	0.66	1
GO:0051380	norepinephrine binding	4	1	0.95	0.66	1
GO:0051425	PTB domain binding	4	1	0.95	0.66	1
GO:0051731	polynucleotide 5'-hydroxyl-kinase activity	4	1	0.95	0.66	1
GO:0052658	inositol-1,4,5-trisphosphate 5-phosphatase activity	4	1	0.95	0.66	1
GO:0070053	thrombospondin receptor activity	4	1	0.95	0.66	1
GO:0070097	delta-catenin binding	4	1	0.95	0.66	1
GO:0070700	BMP receptor binding	4	1	0.95	0.66	1
GO:0003756	protein disulfide isomerase activity	9	2	2.13	0.666	1
GO:0005351	sugar:proton symporter activity	9	2	2.13	0.666	1
GO:0005402	cation:sugar symporter activity	9	2	2.13	0.666	1
GO:0008175	tRNA methyltransferase activity	9	2	2.13	0.666	1
GO:0008187	poly-pyrimidine tract binding	9	2	2.13	0.666	1
GO:0015643	toxic substance binding	9	2	2.13	0.666	1
GO:0016671	oxidoreductase activity, acting on a sulfur group of donors, disulfide as acceptor	9	2	2.13	0.666	1
GO:0016812	hydrolase activity, acting on carbon-nitrogen (but not peptide) bonds, in cyclic amides	9	2	2.13	0.666	1
GO:0016864	intramolecular oxidoreductase activity, transposing S-S bonds	9	2	2.13	0.666	1
GO:0030898	actin-dependent ATPase activity	9	2	2.13	0.666	1
GO:0031369	translation initiation factor binding	9	2	2.13	0.666	1
GO:0051428	peptide hormone receptor binding	9	2	2.13	0.666	1
GO:0016702	oxidoreductase activity, acting on single donors with incorporation of molecular oxygen, incorporation of two atoms of oxygen	77	17	18.21	0.671	1
GO:0016765	transferase activity, transferring alkyl or aryl (other than methyl) groups	46	10	10.88	0.675	1
GO:0000975	regulatory region DNA binding	304	69	71.91	0.676	1
GO:0001067	regulatory region nucleic acid binding	304	69	71.91	0.676	1
GO:0001948	glycoprotein binding	55	12	13.01	0.676	1
GO:0016776	phosphotransferase activity, phosphate group as acceptor	37	8	8.75	0.676	1
GO:0000175	3'-5'-exoribonuclease activity	14	3	3.31	0.678	1
GO:0000980	RNA polymerase II distal enhancer sequence-specific DNA binding	14	3	3.31	0.678	1
GO:0001786	phosphatidylserine binding	14	3	3.31	0.678	1
GO:0004089	carbonate dehydratase activity	14	3	3.31	0.678	1
GO:0005035	death receptor activity	14	3	3.31	0.678	1
GO:0016462	pyrophosphatase activity	756	174	178.82	0.678	1
GO:0017136	NAD-dependent histone deacetylase activity	14	3	3.31	0.678	1
GO:0034979	NAD-dependent protein deacetylase activity	14	3	3.31	0.678	1
GO:0043394	proteoglycan binding	14	3	3.31	0.678	1
GO:0048018	receptor agonist activity	14	3	3.31	0.678	1
GO:0050750	low-density lipoprotein particle receptor binding	14	3	3.31	0.678	1
GO:0004715	non-membrane spanning protein tyrosine kinase activity	42	9	9.93	0.69	1
GO:0016763	transferase activity, transferring pentosyl groups	42	9	9.93	0.69	1
GO:0000062	fatty-acyl-CoA binding	19	4	4.49	0.691	1
GO:0004004	ATP-dependent RNA helicase activity	19	4	4.49	0.691	1
GO:0022829	wide pore channel activity	19	4	4.49	0.691	1
GO:0043425	bHLH transcription factor binding	19	4	4.49	0.691	1
GO:0016701	oxidoreductase activity, acting on single donors with incorporation of molecular oxygen	78	17	18.45	0.693	1
GO:0016757	transferase activity, transferring glycosyl groups	236	53	55.82	0.693	1
GO:0016818	hydrolase activity, acting on acid anhydrides, in phosphorus-containing anhydrides	758	174	179.29	0.693	1
GO:0005178	integrin binding	74	16	17.5	0.703	1
GO:0043499	eukaryotic cell surface binding	24	5	5.68	0.703	1
GO:0016817	hydrolase activity, acting on acid anhydrides	760	174	179.77	0.707	1
GO:0042803	protein homodimerization activity	506	115	119.69	0.708	1
GO:0051213	dioxygenase activity	79	17	18.69	0.714	1
GO:0019213	deacetylase activity	29	6	6.86	0.715	1
GO:0008026	ATP-dependent helicase activity	106	23	25.07	0.718	1
GO:0070035	purine NTP-dependent helicase activity	106	23	25.07	0.718	1
GO:0004000	adenosine deaminase activity	10	2	2.37	0.724	1
GO:0004029	aldehyde dehydrogenase (NAD) activity	10	2	2.37	0.724	1
GO:0005149	interleukin-1 receptor binding	10	2	2.37	0.724	1
GO:0005251	delayed rectifier potassium channel activity	10	2	2.37	0.724	1
GO:0008252	nucleotidase activity	10	2	2.37	0.724	1
GO:0015450	P-P-bond-hydrolysis-driven protein transmembrane transporter activity	10	2	2.37	0.724	1
GO:0016722	oxidoreductase activity, oxidizing metal ions	10	2	2.37	0.724	1
GO:0016861	intramolecular oxidoreductase activity, interconverting aldoses and ketoses	10	2	2.37	0.724	1
GO:0016862	intramolecular oxidoreductase activity, interconverting keto- and enol-groups	10	2	2.37	0.724	1
GO:0019206	nucleoside kinase activity	10	2	2.37	0.724	1
GO:0004198	calcium-dependent cysteine-type endopeptidase activity	15	3	3.55	0.726	1
GO:0004386	helicase activity	142	31	33.59	0.726	1
GO:0004527	exonuclease activity	57	12	13.48	0.726	1
GO:0004806	triglyceride lipase activity	15	3	3.55	0.726	1
GO:0043176	amine binding	34	7	8.04	0.726	1
GO:0044212	transcription regulatory region DNA binding	296	66	70.01	0.731	1
GO:0004190	aspartic-type endopeptidase activity	20	4	4.73	0.732	1
GO:0005242	inward rectifier potassium channel activity	20	4	4.73	0.732	1
GO:0015020	glucuronosyltransferase activity	20	4	4.73	0.732	1
GO:0042813	Wnt-activated receptor activity	20	4	4.73	0.732	1
GO:0070001	aspartic-type peptidase activity	20	4	4.73	0.732	1
GO:0016830	carbon-carbon lyase activity	39	8	9.22	0.736	1
GO:0003774	motor activity	125	27	29.57	0.738	1
GO:0005507	copper ion binding	53	11	12.54	0.74	1
GO:0030170	pyridoxal phosphate binding	53	11	12.54	0.74	1
GO:0070279	vitamin B6 binding	53	11	12.54	0.74	1
GO:0001515	opioid peptide activity	5	1	1.18	0.741	1
GO:0001517	N-acetylglucosamine 6-O-sulfotransferase activity	5	1	1.18	0.741	1
GO:0003691	double-stranded telomeric DNA binding	5	1	1.18	0.741	1
GO:0003923	GPI-anchor transamidase activity	5	1	1.18	0.741	1
GO:0004185	serine-type carboxypeptidase activity	5	1	1.18	0.741	1
GO:0004300	enoyl-CoA hydratase activity	5	1	1.18	0.741	1
GO:0004366	glycerol-3-phosphate O-acyltransferase activity	5	1	1.18	0.741	1
GO:0004396	hexokinase activity	5	1	1.18	0.741	1
GO:0004499	N,N-dimethylaniline monooxygenase activity	5	1	1.18	0.741	1
GO:0004523	RNA-DNA hybrid ribonuclease activity	5	1	1.18	0.741	1
GO:0004551	nucleotide diphosphatase activity	5	1	1.18	0.741	1
GO:0004558	alpha-1,4-glucosidase activity	5	1	1.18	0.741	1
GO:0004689	phosphorylase kinase activity	5	1	1.18	0.741	1
GO:0004704	NF-kappaB-inducing kinase activity	5	1	1.18	0.741	1
GO:0004865	protein serine/threonine phosphatase inhibitor activity	5	1	1.18	0.741	1
GO:0005007	fibroblast growth factor-activated receptor activity	5	1	1.18	0.741	1
GO:0005111	type 2 fibroblast growth factor receptor binding	5	1	1.18	0.741	1
GO:0005143	interleukin-12 receptor binding	5	1	1.18	0.741	1
GO:0005219	ryanodine-sensitive calcium-release channel activity	5	1	1.18	0.741	1
GO:0005499	vitamin D binding	5	1	1.18	0.741	1
GO:0008020	G-protein coupled photoreceptor activity	5	1	1.18	0.741	1
GO:0008048	calcium sensitive guanylate cyclase activator activity	5	1	1.18	0.741	1
GO:0008131	primary amine oxidase activity	5	1	1.18	0.741	1
GO:0008327	methyl-CpG binding	5	1	1.18	0.741	1
GO:0008330	protein tyrosine/threonine phosphatase activity	5	1	1.18	0.741	1
GO:0008420	CTD phosphatase activity	5	1	1.18	0.741	1
GO:0008429	phosphatidylethanolamine binding	5	1	1.18	0.741	1
GO:0008967	phosphoglycolate phosphatase activity	5	1	1.18	0.741	1
GO:0009008	DNA-methyltransferase activity	5	1	1.18	0.741	1
GO:0015038	glutathione disulfide oxidoreductase activity	5	1	1.18	0.741	1
GO:0015185	gamma-aminobutyric acid transmembrane transporter activity	5	1	1.18	0.741	1
GO:0015187	glycine transmembrane transporter activity	5	1	1.18	0.741	1
GO:0015440	peptide-transporting ATPase activity	5	1	1.18	0.741	1
GO:0016004	phospholipase activator activity	5	1	1.18	0.741	1
GO:0016015	morphogen activity	5	1	1.18	0.741	1
GO:0016174	NAD(P)H oxidase activity	5	1	1.18	0.741	1
GO:0016723	oxidoreductase activity, oxidizing metal ions, NAD or NADP as acceptor	5	1	1.18	0.741	1
GO:0016778	diphosphotransferase activity	5	1	1.18	0.741	1
GO:0017081	chloride channel regulator activity	5	1	1.18	0.741	1
GO:0017176	phosphatidylinositol N-acetylglucosaminyltransferase activity	5	1	1.18	0.741	1
GO:0019238	cyclohydrolase activity	5	1	1.18	0.741	1
GO:0019534	toxin transporter activity	5	1	1.18	0.741	1
GO:0019763	immunoglobulin receptor activity	5	1	1.18	0.741	1
GO:0019863	IgE binding	5	1	1.18	0.741	1
GO:0022824	transmitter-gated ion channel activity	5	1	1.18	0.741	1
GO:0022835	transmitter-gated channel activity	5	1	1.18	0.741	1
GO:0030292	protein tyrosine kinase inhibitor activity	5	1	1.18	0.741	1
GO:0030911	TPR domain binding	5	1	1.18	0.741	1
GO:0031730	CCR5 chemokine receptor binding	5	1	1.18	0.741	1
GO:0032405	MutLalpha complex binding	5	1	1.18	0.741	1
GO:0032552	deoxyribonucleotide binding	5	1	1.18	0.741	1
GO:0034212	peptide N-acetyltransferase activity	5	1	1.18	0.741	1
GO:0034481	chondroitin sulfotransferase activity	5	1	1.18	0.741	1
GO:0035184	histone threonine kinase activity	5	1	1.18	0.741	1
GO:0036041	long-chain fatty acid binding	5	1	1.18	0.741	1
GO:0042979	ornithine decarboxylase regulator activity	5	1	1.18	0.741	1
GO:0043125	ErbB-3 class receptor binding	5	1	1.18	0.741	1
GO:0043138	3'-5' DNA helicase activity	5	1	1.18	0.741	1
GO:0043546	molybdopterin cofactor binding	5	1	1.18	0.741	1
GO:0046974	histone methyltransferase activity (H3-K9 specific)	5	1	1.18	0.741	1
GO:0050656	3'-phosphoadenosine 5'-phosphosulfate binding	5	1	1.18	0.741	1
GO:0052743	inositol tetrakisphosphate phosphatase activity	5	1	1.18	0.741	1
GO:0004177	aminopeptidase activity	30	6	7.1	0.747	1
GO:0008188	neuropeptide receptor activity	35	7	8.28	0.755	1
GO:0003727	single-stranded RNA binding	40	8	9.46	0.763	1
GO:0004896	cytokine receptor activity	77	16	18.21	0.764	1
GO:0000030	mannosyltransferase activity	16	3	3.78	0.767	1
GO:0004407	histone deacetylase activity	16	3	3.78	0.767	1
GO:0005003	ephrin receptor activity	16	3	3.78	0.767	1
GO:0015269	calcium-activated potassium channel activity	16	3	3.78	0.767	1
GO:0015299	solute:proton antiporter activity	16	3	3.78	0.767	1
GO:0033558	protein deacetylase activity	16	3	3.78	0.767	1
GO:0043168	anion binding	16	3	3.78	0.767	1
GO:0051019	mitogen-activated protein kinase binding	16	3	3.78	0.767	1
GO:0072341	modified amino acid binding	16	3	3.78	0.767	1
GO:0016505	peptidase activator activity involved in apoptotic process	21	4	4.97	0.768	1
GO:0019843	rRNA binding	21	4	4.97	0.768	1
GO:0071813	lipoprotein particle binding	21	4	4.97	0.768	1
GO:0071814	protein-lipid complex binding	21	4	4.97	0.768	1
GO:0004869	cysteine-type endopeptidase inhibitor activity	45	9	10.64	0.77	1
GO:0031406	carboxylic acid binding	145	31	34.3	0.77	1
GO:0005109	frizzled binding	26	5	6.15	0.771	1
GO:0003993	acid phosphatase activity	11	2	2.6	0.774	1
GO:0016634	oxidoreductase activity, acting on the CH-CH group of donors, oxygen as acceptor	11	2	2.6	0.774	1
GO:0016813	hydrolase activity, acting on carbon-nitrogen (but not peptide) bonds, in linear amidines	11	2	2.6	0.774	1
GO:0030296	protein tyrosine kinase activator activity	11	2	2.6	0.774	1
GO:0031078	histone deacetylase activity (H3-K14 specific)	11	2	2.6	0.774	1
GO:0032041	NAD-dependent histone deacetylase activity (H3-K14 specific)	11	2	2.6	0.774	1
GO:0032404	mismatch repair complex binding	11	2	2.6	0.774	1
GO:0034739	histone deacetylase activity (H4-K16 specific)	11	2	2.6	0.774	1
GO:0046970	NAD-dependent histone deacetylase activity (H4-K16 specific)	11	2	2.6	0.774	1
GO:0016667	oxidoreductase activity, acting on a sulfur group of donors	50	10	11.83	0.777	1
GO:0005539	glycosaminoglycan binding	164	35	38.79	0.785	1
GO:0008307	structural constituent of muscle	41	8	9.7	0.787	1
GO:0004888	transmembrane signaling receptor activity	725	163	171.49	0.79	1
GO:0015079	potassium ion transmembrane transporter activity	115	24	27.2	0.791	1
GO:0003743	translation initiation factor activity	46	9	10.88	0.793	1
GO:0042165	neurotransmitter binding	22	4	5.2	0.8	1
GO:0000014	single-stranded DNA endodeoxyribonuclease activity	6	1	1.42	0.802	1
GO:0001727	lipid kinase activity	6	1	1.42	0.802	1
GO:0003688	DNA replication origin binding	6	1	1.42	0.802	1
GO:0003997	acyl-CoA oxidase activity	6	1	1.42	0.802	1
GO:0004630	phospholipase D activity	6	1	1.42	0.802	1
GO:0005000	vasopressin receptor activity	6	1	1.42	0.802	1
GO:0005152	interleukin-1 receptor antagonist activity	6	1	1.42	0.802	1
GO:0008113	peptide-methionine (S)-S-oxide reductase activity	6	1	1.42	0.802	1
GO:0008312	7S RNA binding	6	1	1.42	0.802	1
GO:0008469	histone-arginine N-methyltransferase activity	6	1	1.42	0.802	1
GO:0008599	protein phosphatase type 1 regulator activity	6	1	1.42	0.802	1
GO:0008762	UDP-N-acetylmuramate dehydrogenase activity	6	1	1.42	0.802	1
GO:0010853	cyclase activator activity	6	1	1.42	0.802	1
GO:0015037	peptide disulfide oxidoreductase activity	6	1	1.42	0.802	1
GO:0015165	pyrimidine nucleotide-sugar transmembrane transporter activity	6	1	1.42	0.802	1
GO:0015288	porin activity	6	1	1.42	0.802	1
GO:0016406	carnitine O-acyltransferase activity	6	1	1.42	0.802	1
GO:0016417	S-acyltransferase activity	6	1	1.42	0.802	1
GO:0030020	extracellular matrix structural constituent conferring tensile strength	6	1	1.42	0.802	1
GO:0030021	extracellular matrix structural constituent conferring compression resistance	6	1	1.42	0.802	1
GO:0030250	guanylate cyclase activator activity	6	1	1.42	0.802	1
GO:0030280	structural constituent of epidermis	6	1	1.42	0.802	1
GO:0030345	structural constituent of tooth enamel	6	1	1.42	0.802	1
GO:0030957	Tat protein binding	6	1	1.42	0.802	1
GO:0030976	thiamine pyrophosphate binding	6	1	1.42	0.802	1
GO:0032036	myosin heavy chain binding	6	1	1.42	0.802	1
GO:0032135	DNA insertion or deletion binding	6	1	1.42	0.802	1
GO:0035673	oligopeptide transmembrane transporter activity	6	1	1.42	0.802	1
GO:0042153	RPTP-like protein binding	6	1	1.42	0.802	1
GO:0047372	acylglycerol lipase activity	6	1	1.42	0.802	1
GO:0048406	nerve growth factor binding	6	1	1.42	0.802	1
GO:0070567	cytidylyltransferase activity	6	1	1.42	0.802	1
GO:0019212	phosphatase inhibitor activity	32	6	7.57	0.803	1
GO:0008201	heparin binding	125	26	29.57	0.804	1
GO:0046961	proton-transporting ATPase activity, rotational mechanism	17	3	4.02	0.804	1
GO:0016782	transferase activity, transferring sulfur-containing groups	56	11	13.25	0.805	1
GO:0008235	metalloexopeptidase activity	37	7	8.75	0.806	1
GO:0015238	drug transmembrane transporter activity	12	2	2.84	0.815	1
GO:0016779	nucleotidyltransferase activity	103	21	24.36	0.815	1
GO:0017127	cholesterol transporter activity	12	2	2.84	0.815	1
GO:0060590	ATPase regulator activity	12	2	2.84	0.815	1
GO:0016705	oxidoreductase activity, acting on paired donors, with incorporation or reduction of molecular oxygen	149	31	35.24	0.82	1
GO:0042277	peptide binding	122	25	28.86	0.824	1
GO:0004601	peroxidase activity	33	6	7.81	0.827	1
GO:0016684	oxidoreductase activity, acting on peroxide as acceptor	33	6	7.81	0.827	1
GO:0030546	receptor activator activity	28	5	6.62	0.827	1
GO:0004181	metallocarboxypeptidase activity	23	4	5.44	0.829	1
GO:0005164	tumor necrosis factor receptor binding	23	4	5.44	0.829	1
GO:0008237	metallopeptidase activity	168	35	39.74	0.83	1
GO:0020037	heme binding	118	24	27.91	0.831	1
GO:0008656	cysteine-type endopeptidase activator activity involved in apoptotic process	18	3	4.26	0.835	1
GO:0048365	Rac GTPase binding	18	3	4.26	0.835	1
GO:0070325	lipoprotein particle receptor binding	18	3	4.26	0.835	1
GO:0005267	potassium channel activity	100	20	23.65	0.837	1
GO:0005201	extracellular matrix structural constituent	77	15	18.21	0.841	1
GO:0004017	adenylate kinase activity	7	1	1.66	0.849	1
GO:0004383	guanylate cyclase activity	7	1	1.66	0.849	1
GO:0004935	adrenergic receptor activity	7	1	1.66	0.849	1
GO:0005080	protein kinase C binding	39	7	9.22	0.849	1
GO:0005110	frizzled-2 binding	7	1	1.66	0.849	1
GO:0008227	G-protein coupled amine receptor activity	34	6	8.04	0.849	1
GO:0008499	UDP-galactose:beta-N-acetylglucosamine beta-1,3-galactosyltransferase activity	7	1	1.66	0.849	1
GO:0015198	oligopeptide transporter activity	7	1	1.66	0.849	1
GO:0016018	cyclosporin A binding	7	1	1.66	0.849	1
GO:0016832	aldehyde-lyase activity	7	1	1.66	0.849	1
GO:0030249	guanylate cyclase regulator activity	7	1	1.66	0.849	1
GO:0034235	GPI anchor binding	7	1	1.66	0.849	1
GO:0043208	glycosphingolipid binding	7	1	1.66	0.849	1
GO:0048156	tau protein binding	7	1	1.66	0.849	1
GO:0050786	RAGE receptor binding	7	1	1.66	0.849	1
GO:0060229	lipase activator activity	7	1	1.66	0.849	1
GO:0004622	lysophospholipase activity	13	2	3.07	0.85	1
GO:0005527	macrolide binding	13	2	3.07	0.85	1
GO:0005528	FK506 binding	13	2	3.07	0.85	1
GO:0009881	photoreceptor activity	13	2	3.07	0.85	1
GO:0015248	sterol transporter activity	13	2	3.07	0.85	1
GO:0016594	glycine binding	13	2	3.07	0.85	1
GO:0016641	oxidoreductase activity, acting on the CH-NH2 group of donors, oxygen as acceptor	13	2	3.07	0.85	1
GO:0042605	peptide antigen binding	13	2	3.07	0.85	1
GO:0046933	proton-transporting ATP synthase activity, rotational mechanism	13	2	3.07	0.85	1
GO:0070577	lysine-acetylated histone binding	13	2	3.07	0.85	1
GO:0070742	C2H2 zinc finger domain binding	13	2	3.07	0.85	1
GO:0051536	iron-sulfur cluster binding	49	9	11.59	0.852	1
GO:0051540	metal cluster binding	49	9	11.59	0.852	1
GO:0005544	calcium-dependent phospholipid binding	24	4	5.68	0.854	1
GO:0008173	RNA methyltransferase activity	24	4	5.68	0.854	1
GO:0016209	antioxidant activity	54	10	12.77	0.854	1
GO:0004222	metalloendopeptidase activity	97	19	22.94	0.858	1
GO:0022839	ion gated channel activity	19	3	4.49	0.862	1
GO:0001871	pattern binding	185	38	43.76	0.863	1
GO:0030247	polysaccharide binding	185	38	43.76	0.863	1
GO:0005200	structural constituent of cytoskeleton	74	14	17.5	0.865	1
GO:0003678	DNA helicase activity	40	7	9.46	0.867	1
GO:0019205	nucleobase-containing compound kinase activity	45	8	10.64	0.867	1
GO:0003697	single-stranded DNA binding	60	11	14.19	0.871	1
GO:0004091	NA	30	5	7.1	0.871	1
GO:0004864	protein phosphatase inhibitor activity	30	5	7.1	0.871	1
GO:0005506	iron ion binding	195	40	46.12	0.871	1
GO:0046966	thyroid hormone receptor binding	30	5	7.1	0.871	1
GO:0016712	oxidoreductase activity, acting on paired donors, with incorporation or reduction of molecular oxygen, reduced flavin or flavoprotein as one donor, and incorporation of one atom of oxygen	25	4	5.91	0.876	1
GO:0016866	intramolecular transferase activity	25	4	5.91	0.876	1
GO:0003995	acyl-CoA dehydrogenase activity	14	2	3.31	0.878	1
GO:0004143	diacylglycerol kinase activity	14	2	3.31	0.878	1
GO:0009982	pseudouridine synthase activity	14	2	3.31	0.878	1
GO:0015929	hexosaminidase activity	14	2	3.31	0.878	1
GO:0030169	low-density lipoprotein particle binding	14	2	3.31	0.878	1
GO:0030983	mismatched DNA binding	14	2	3.31	0.878	1
GO:0031996	thioesterase binding	14	2	3.31	0.878	1
GO:0033549	MAP kinase phosphatase activity	14	2	3.31	0.878	1
GO:0042288	MHC class I protein binding	14	2	3.31	0.878	1
GO:0050253	retinyl-palmitate esterase activity	14	2	3.31	0.878	1
GO:0050664	oxidoreductase activity, acting on NAD(P)H, oxygen as acceptor	14	2	3.31	0.878	1
GO:0046906	tetrapyrrole binding	127	25	30.04	0.879	1
GO:0008144	drug binding	80	15	18.92	0.88	1
GO:0001671	ATPase activator activity	8	1	1.89	0.885	1
GO:0003857	3-hydroxyacyl-CoA dehydrogenase activity	8	1	1.89	0.885	1
GO:0004128	cytochrome-b5 reductase activity, acting on NAD(P)H	8	1	1.89	0.885	1
GO:0004364	glutathione transferase activity	20	3	4.73	0.885	1
GO:0004726	non-membrane spanning protein tyrosine phosphatase activity	8	1	1.89	0.885	1
GO:0005005	transmembrane-ephrin receptor activity	8	1	1.89	0.885	1
GO:0005092	GDP-dissociation inhibitor activity	8	1	1.89	0.885	1
GO:0005227	calcium activated cation channel activity	20	3	4.73	0.885	1
GO:0005338	nucleotide-sugar transmembrane transporter activity	8	1	1.89	0.885	1
GO:0005536	glucose binding	8	1	1.89	0.885	1
GO:0008432	JUN kinase binding	8	1	1.89	0.885	1
GO:0015280	ligand-gated sodium channel activity	8	1	1.89	0.885	1
GO:0016273	arginine N-methyltransferase activity	8	1	1.89	0.885	1
GO:0016274	protein-arginine N-methyltransferase activity	8	1	1.89	0.885	1
GO:0016653	oxidoreductase activity, acting on NAD(P)H, heme protein as acceptor	8	1	1.89	0.885	1
GO:0016868	intramolecular transferase activity, phosphotransferases	8	1	1.89	0.885	1
GO:0017169	CDP-alcohol phosphatidyltransferase activity	8	1	1.89	0.885	1
GO:0030371	translation repressor activity	8	1	1.89	0.885	1
GO:0030515	snoRNA binding	8	1	1.89	0.885	1
GO:0032395	MHC class II receptor activity	8	1	1.89	0.885	1
GO:0032407	MutSalpha complex binding	8	1	1.89	0.885	1
GO:0035258	steroid hormone receptor binding	61	11	14.43	0.885	1
GO:0048256	flap endonuclease activity	8	1	1.89	0.885	1
GO:0048531	beta-1,3-galactosyltransferase activity	8	1	1.89	0.885	1
GO:0016810	hydrolase activity, acting on carbon-nitrogen (but not peptide) bonds	100	19	23.65	0.89	1
GO:0070888	E-box binding	26	4	6.15	0.895	1
GO:0005231	excitatory extracellular ligand-gated ion channel activity	47	8	11.12	0.897	1
GO:0016627	oxidoreductase activity, acting on the CH-CH group of donors	52	9	12.3	0.897	1
GO:0051287	NAD binding	47	8	11.12	0.897	1
GO:0050661	NADP binding	42	7	9.93	0.898	1
GO:0051427	hormone receptor binding	115	22	27.2	0.898	1
GO:0016903	oxidoreductase activity, acting on the aldehyde or oxo group of donors	37	6	8.75	0.901	1
GO:0008353	RNA polymerase II carboxy-terminal domain kinase activity	15	2	3.55	0.902	1
GO:0032393	MHC class I receptor activity	15	2	3.55	0.902	1
GO:0042162	telomeric DNA binding	15	2	3.55	0.902	1
GO:0051635	bacterial cell surface binding	15	2	3.55	0.902	1
GO:0004620	phospholipase activity	87	16	20.58	0.904	1
GO:0003823	antigen binding	32	5	7.57	0.905	1
GO:0016504	peptidase activator activity	32	5	7.57	0.905	1
GO:0031418	L-ascorbic acid binding	21	3	4.97	0.905	1
GO:0008083	growth factor activity	149	29	35.24	0.907	1
GO:0035257	nuclear hormone receptor binding	102	19	24.13	0.909	1
GO:0050660	flavin adenine dinucleotide binding	68	12	16.08	0.909	1
GO:0016620	oxidoreductase activity, acting on the aldehyde or oxo group of donors, NAD or NADP as acceptor	27	4	6.39	0.911	1
GO:0004550	nucleoside diphosphate kinase activity	9	1	2.13	0.912	1
GO:0005391	sodium:potassium-exchanging ATPase activity	9	1	2.13	0.912	1
GO:0008158	hedgehog receptor activity	9	1	2.13	0.912	1
GO:0008430	selenium binding	9	1	2.13	0.912	1
GO:0015197	peptide transporter activity	9	1	2.13	0.912	1
GO:0016290	palmitoyl-CoA hydrolase activity	9	1	2.13	0.912	1
GO:0016713	oxidoreductase activity, acting on paired donors, with incorporation or reduction of molecular oxygen, reduced iron-sulfur protein as one donor, and incorporation of one atom of oxygen	9	1	2.13	0.912	1
GO:0031419	cobalamin binding	9	1	2.13	0.912	1
GO:0035251	UDP-glucosyltransferase activity	9	1	2.13	0.912	1
GO:0036002	pre-mRNA binding	9	1	2.13	0.912	1
GO:0070402	NADPH binding	9	1	2.13	0.912	1
GO:0048029	monosaccharide binding	54	9	12.77	0.92	1
GO:0051082	unfolded protein binding	113	21	26.73	0.92	1
GO:0004129	cytochrome-c oxidase activity	22	3	5.2	0.921	1
GO:0015002	heme-copper terminal oxidase activity	22	3	5.2	0.921	1
GO:0016628	oxidoreductase activity, acting on the CH-CH group of donors, NAD or NADP as acceptor	22	3	5.2	0.921	1
GO:0016646	oxidoreductase activity, acting on the CH-NH group of donors, NAD or NADP as acceptor	16	2	3.78	0.921	1
GO:0016676	oxidoreductase activity, acting on a heme group of donors, oxygen as acceptor	22	3	5.2	0.921	1
GO:0016891	endoribonuclease activity, producing 5'-phosphomonoesters	22	3	5.2	0.921	1
GO:0051059	NF-kappaB binding	22	3	5.2	0.921	1
GO:0016877	ligase activity, forming carbon-sulfur bonds	28	4	6.62	0.925	1
GO:0016860	intramolecular oxidoreductase activity	39	6	9.22	0.926	1
GO:0033293	monocarboxylic acid binding	39	6	9.22	0.926	1
GO:0004602	glutathione peroxidase activity	10	1	2.37	0.933	1
GO:0008143	poly(A) binding	10	1	2.37	0.933	1
GO:0008641	small protein activating enzyme activity	10	1	2.37	0.933	1
GO:0016175	superoxide-generating NADPH oxidase activity	10	1	2.37	0.933	1
GO:0016208	AMP binding	10	1	2.37	0.933	1
GO:0016801	hydrolase activity, acting on ether bonds	10	1	2.37	0.933	1
GO:0016884	carbon-nitrogen ligase activity, with glutamine as amido-N-donor	10	1	2.37	0.933	1
GO:0035240	dopamine binding	10	1	2.37	0.933	1
GO:0043395	heparan sulfate proteoglycan binding	10	1	2.37	0.933	1
GO:0016675	oxidoreductase activity, acting on a heme group of donors	23	3	5.44	0.935	1
GO:0070330	aromatase activity	23	3	5.44	0.935	1
GO:0005537	mannose binding	17	2	4.02	0.936	1
GO:0016638	oxidoreductase activity, acting on the CH-NH2 group of donors	17	2	4.02	0.936	1
GO:0008528	G-protein coupled peptide receptor activity	101	18	23.89	0.937	1
GO:0015036	disulfide oxidoreductase activity	29	4	6.86	0.937	1
GO:0001653	peptide receptor activity	102	18	24.13	0.943	1
GO:0015035	protein disulfide oxidoreductase activity	24	3	5.68	0.946	1
GO:0001530	lipopolysaccharide binding	11	1	2.6	0.949	1
GO:0005487	nucleocytoplasmic transporter activity	11	1	2.6	0.949	1
GO:0008199	ferric iron binding	11	1	2.6	0.949	1
GO:0008556	potassium-transporting ATPase activity	11	1	2.6	0.949	1
GO:0015932	nucleobase-containing compound transmembrane transporter activity	18	2	4.26	0.949	1
GO:0031434	mitogen-activated protein kinase kinase binding	11	1	2.6	0.949	1
GO:0042301	phosphate ion binding	11	1	2.6	0.949	1
GO:0046527	glucosyltransferase activity	11	1	2.6	0.949	1
GO:0004536	deoxyribonuclease activity	36	5	8.52	0.95	1
GO:0016811	hydrolase activity, acting on carbon-nitrogen (but not peptide) bonds, in linear amides	47	7	11.12	0.95	1
GO:0050662	coenzyme binding	176	33	41.63	0.951	1
GO:0030545	receptor regulator activity	42	6	9.93	0.954	1
GO:0004003	ATP-dependent DNA helicase activity	31	4	7.33	0.956	1
GO:0001608	G-protein coupled nucleotide receptor activity	19	2	4.49	0.959	1
GO:0008200	ion channel inhibitor activity	19	2	4.49	0.959	1
GO:0016248	channel inhibitor activity	19	2	4.49	0.959	1
GO:0045028	G-protein coupled purinergic nucleotide receptor activity	19	2	4.49	0.959	1
GO:0003906	DNA-(apurinic or apyrimidinic site) lyase activity	12	1	2.84	0.961	1
GO:0005112	Notch binding	12	1	2.84	0.961	1
GO:0005344	oxygen transporter activity	12	1	2.84	0.961	1
GO:0008514	organic anion transmembrane transporter activity	12	1	2.84	0.961	1
GO:0016493	C-C chemokine receptor activity	12	1	2.84	0.961	1
GO:0016863	intramolecular oxidoreductase activity, transposing C=C bonds	12	1	2.84	0.961	1
GO:0008238	exopeptidase activity	96	16	22.71	0.963	1
GO:0030594	neurotransmitter receptor activity	65	10	15.37	0.963	1
GO:0003755	peptidyl-prolyl cis-trans isomerase activity	32	4	7.57	0.964	1
GO:0019842	vitamin binding	131	23	30.99	0.964	1
GO:0051539	4 iron, 4 sulfur cluster binding	26	3	6.15	0.964	1
GO:0050681	androgen receptor binding	38	5	8.99	0.965	1
GO:0016298	lipase activity	102	17	24.13	0.967	1
GO:0004497	monooxygenase activity	87	14	20.58	0.968	1
GO:0008483	transaminase activity	20	2	4.73	0.968	1
GO:0016805	dipeptidase activity	13	1	3.07	0.97	1
GO:0016859	cis-trans isomerase activity	33	4	7.81	0.97	1
GO:0017017	MAP kinase tyrosine/serine/threonine phosphatase activity	13	1	3.07	0.97	1
GO:0030547	receptor inhibitor activity	13	1	3.07	0.97	1
GO:0031432	titin binding	13	1	3.07	0.97	1
GO:0042166	acetylcholine binding	13	1	3.07	0.97	1
GO:0047617	acyl-CoA hydrolase activity	13	1	3.07	0.97	1
GO:0048019	receptor antagonist activity	13	1	3.07	0.97	1
GO:0048038	quinone binding	13	1	3.07	0.97	1
GO:0016829	lyase activity	143	25	33.82	0.971	1
GO:0004553	hydrolase activity, hydrolyzing O-glycosyl compounds	83	13	19.63	0.972	1
GO:0043498	cell surface binding	51	7	12.06	0.973	1
GO:0005504	fatty acid binding	21	2	4.97	0.974	1
GO:0042287	MHC protein binding	21	2	4.97	0.974	1
GO:0016709	oxidoreductase activity, acting on paired donors, with incorporation or reduction of molecular oxygen, NAD(P)H as one donor, and incorporation of one atom of oxygen	34	4	8.04	0.975	1
GO:0019825	oxygen binding	34	4	8.04	0.975	1
GO:0032813	tumor necrosis factor receptor superfamily binding	34	4	8.04	0.975	1
GO:0070011	peptidase activity, acting on L-amino acid peptides	493	99	116.61	0.976	1
GO:0001882	nucleoside binding	14	1	3.31	0.977	1
GO:0008329	signaling pattern recognition receptor activity	14	1	3.31	0.977	1
GO:0017069	snRNA binding	14	1	3.31	0.977	1
GO:0001540	beta-amyloid binding	22	2	5.2	0.979	1
GO:0005501	retinoid binding	22	2	5.2	0.979	1
GO:0016769	transferase activity, transferring nitrogenous groups	22	2	5.2	0.979	1
GO:0000049	tRNA binding	29	3	6.86	0.981	1
GO:0004519	endonuclease activity	91	14	21.52	0.981	1
GO:0004520	endodeoxyribonuclease activity	29	3	6.86	0.981	1
GO:0015078	hydrogen ion transmembrane transporter activity	86	13	20.34	0.981	1
GO:0003899	DNA-directed RNA polymerase activity	36	4	8.52	0.983	1
GO:0030246	carbohydrate binding	383	74	90.59	0.983	1
GO:0034062	RNA polymerase activity	36	4	8.52	0.983	1
GO:0043178	alcohol binding	36	4	8.52	0.983	1
GO:0048020	CCR chemokine receptor binding	15	1	3.55	0.983	1
GO:0051879	Hsp90 protein binding	15	1	3.55	0.983	1
GO:0031490	chromatin DNA binding	23	2	5.44	0.984	1
GO:0048037	cofactor binding	247	45	58.42	0.984	1
GO:0008233	peptidase activity	515	102	121.81	0.985	1
GO:0004889	acetylcholine-activated cation-selective channel activity	16	1	3.78	0.987	1
GO:0004984	olfactory receptor activity	24	2	5.68	0.987	1
GO:0008094	DNA-dependent ATPase activity	67	9	15.85	0.987	1
GO:0016289	CoA hydrolase activity	16	1	3.78	0.987	1
GO:0016645	oxidoreductase activity, acting on the CH-NH group of donors	24	2	5.68	0.987	1
GO:0019840	isoprenoid binding	24	2	5.68	0.987	1
GO:0004518	nuclease activity	147	24	34.77	0.989	1
GO:0008395	steroid hydroxylase activity	17	1	4.02	0.99	1
GO:0015464	acetylcholine receptor activity	17	1	4.02	0.99	1
GO:0019865	immunoglobulin binding	17	1	4.02	0.99	1
GO:0038024	cargo receptor activity	57	7	13.48	0.99	1
GO:0016836	hydro-lyase activity	39	4	9.22	0.991	1
GO:0001614	purinergic nucleotide receptor activity	26	2	6.15	0.992	1
GO:0005102	receptor binding	1085	225	256.64	0.992	1
GO:0016502	nucleotide receptor activity	26	2	6.15	0.992	1
GO:0003824	catalytic activity	4931	1109	1166.35	0.993	1
GO:0004175	endopeptidase activity	329	60	77.82	0.993	1
GO:0004540	ribonuclease activity	59	7	13.96	0.993	1
GO:0004298	threonine-type endopeptidase activity	19	1	4.49	0.994	1
GO:0004930	G-protein coupled receptor activity	369	68	87.28	0.994	1
GO:0016799	hydrolase activity, hydrolyzing N-glycosyl compounds	19	1	4.49	0.994	1
GO:0016853	isomerase activity	126	19	29.8	0.994	1
GO:0016878	acid-thiol ligase activity	19	1	4.49	0.994	1
GO:0070003	threonine-type peptidase activity	19	1	4.49	0.994	1
GO:0004180	carboxypeptidase activity	42	4	9.93	0.995	1
GO:0005184	neuropeptide hormone activity	20	1	4.73	0.995	1
GO:0009055	electron carrier activity	149	23	35.24	0.995	1
GO:0016798	hydrolase activity, acting on glycosyl bonds	106	15	25.07	0.995	1
GO:0016893	endonuclease activity, active with either ribo- or deoxyribonucleic acids and producing 5'-phosphomonoesters	35	3	8.28	0.995	1
GO:0004857	enzyme inhibitor activity	278	48	65.76	0.996	1
GO:0005126	cytokine receptor binding	192	31	45.41	0.996	1
GO:0016787	hydrolase activity	2171	467	513.51	0.996	1
GO:0004521	endoribonuclease activity	38	3	8.99	0.997	1
GO:0004866	endopeptidase inhibitor activity	142	21	33.59	0.997	1
GO:0030414	peptidase inhibitor activity	148	22	35.01	0.997	1
GO:0001637	G-protein coupled chemoattractant receptor activity	24	1	5.68	0.998	1
GO:0004867	serine-type endopeptidase inhibitor activity	83	10	19.63	0.998	1
GO:0004950	chemokine receptor activity	24	1	5.68	0.998	1
GO:0035586	purinergic receptor activity	31	2	7.33	0.998	1
GO:0061134	peptidase regulator activity	179	27	42.34	0.998	1
GO:0061135	endopeptidase regulator activity	146	21	34.53	0.998	1
GO:0001664	G-protein coupled receptor binding	175	25	41.39	0.999	1
GO:0016835	carbon-oxygen lyase activity	57	5	13.48	0.999	1
GO:0000009	alpha-1,6-mannosyltransferase activity	1	0	0.24	1	1
GO:0000016	lactase activity	1	0	0.24	1	1
GO:0000033	alpha-1,3-mannosyltransferase activity	3	0	0.71	1	1
GO:0000035	acyl binding	1	0	0.24	1	1
GO:0000036	ACP phosphopantetheine attachment site binding involved in fatty acid biosynthetic process	1	0	0.24	1	1
GO:0000095	S-adenosyl-L-methionine transmembrane transporter activity	1	0	0.24	1	1
GO:0000156	phosphorelay response regulator activity	2	0	0.47	1	1
GO:0000170	sphingosine hydroxylase activity	1	0	0.24	1	1
GO:0000171	ribonuclease MRP activity	1	0	0.24	1	1
GO:0000179	rRNA (adenine-N6,N6-)-dimethyltransferase activity	4	0	0.95	1	1
GO:0000182	rDNA binding	5	0	1.18	1	1
GO:0000213	tRNA-intron endonuclease activity	2	0	0.47	1	1
[truncated: 1,733 more rows]

## Sheet: Cellular Component
GO.ID	Term	Annotated	Significant	Expected	classicFisher	BH.pVal
GO:0030054	cell junction	682	235	160.43	2.5e-11	3.1925e-08
GO:0044464	cell part	12849	3123	3022.48	3.7e-09	1.70267e-06
GO:0005623	cell	12850	3123	3022.72	4e-09	1.70267e-06
GO:0005622	intracellular	11345	2775	2668.69	5.7e-07	0.000163456
GO:0042995	cell projection	1053	314	247.7	6.4e-07	0.000163456
GO:0005911	cell-cell junction	266	97	62.57	1.2e-06	0.0002554
GO:0016020	membrane	6622	1677	1557.7	2e-06	0.000364857
GO:0045202	synapse	429	142	100.91	3.1e-06	0.000494837
GO:0005886	plasma membrane	3563	937	838.13	4.9e-06	0.000650109
GO:0043005	neuron projection	531	169	124.91	5.4e-06	0.000650109
GO:0071944	cell periphery	3635	954	855.06	5.6e-06	0.000650109
GO:0043197	dendritic spine	132	53	31.05	1.5e-05	0.00145943
GO:0044309	neuron spine	132	53	31.05	1.5e-05	0.00145943
GO:0044424	intracellular part	11054	2694	2600.24	1.6e-05	0.00145943
GO:0044463	cell projection part	553	172	130.08	2e-05	0.00170267
GO:0005634	nucleus	5415	1373	1273.77	3.8e-05	0.00303287
GO:0031252	cell leading edge	231	81	54.34	4.4e-05	0.00330518
GO:0005923	tight junction	90	38	21.17	6.4e-05	0.00415025
GO:0070160	occluding junction	90	38	21.17	6.4e-05	0.00415025
GO:0016327	apicolateral plasma membrane	109	44	25.64	6.5e-05	0.00415025
GO:0005768	endosome	508	156	119.5	9.6e-05	0.00583771
GO:0070161	anchoring junction	200	70	47.05	0.00015	0.00870682
GO:0014069	postsynaptic density	97	39	22.82	0.00018	0.0095775
GO:0044327	dendritic spine head	97	39	22.82	0.00018	0.0095775
GO:0043296	apical junction complex	105	41	24.7	0.00027	0.0137916
GO:0045121	membrane raft	170	60	39.99	0.00033	0.0162081
GO:0055037	recycling endosome	62	27	14.58	0.00039	0.0182429
GO:0005769	early endosome	178	62	41.87	0.0004	0.0182429
GO:0000139	Golgi membrane	494	148	116.2	0.00049	0.0207512
GO:0044456	synapse part	323	102	75.98	0.00051	0.0207512
GO:0005802	trans-Golgi network	85	34	19.99	0.00051	0.0207512
GO:0005912	adherens junction	183	63	43.05	0.00052	0.0207512
GO:0030027	lamellipodium	109	41	25.64	0.00066	0.02554
GO:0012505	endomembrane system	1610	431	378.72	0.00073	0.0273643
GO:0043229	intracellular organelle	9583	2333	2254.22	0.00075	0.0273643
GO:0043226	organelle	9594	2334	2256.8	0.00093	0.0329892
GO:0030425	dendrite	299	94	70.33	0.00097	0.0334781
GO:0005884	actin filament	50	22	11.76	0.00111	0.0373018
GO:0000151	ubiquitin ligase complex	143	50	33.64	0.00126	0.0402255
GO:0005856	cytoskeleton	1637	435	385.07	0.00126	0.0402255
GO:0055038	recycling endosome membrane	27	14	6.35	0.0013	0.0404902
GO:0030175	filopodium	45	20	10.59	0.00158	0.0475973
GO:0030424	axon	241	77	56.69	0.00163	0.0475973
GO:0005815	microtubule organizing center	450	133	105.85	0.00164	0.0475973
GO:0044425	membrane part	5179	1291	1218.26	0.00173	0.0490936
GO:0016323	basolateral plasma membrane	268	84	63.04	0.00192	0.0533009
GO:0000932	cytoplasmic mRNA processing body	34	16	8	0.00223	0.0605896
GO:0080008	Cul4-RING ubiquitin ligase complex	20	11	4.7	0.00234	0.0622537
GO:0008287	protein serine/threonine phosphatase com...	44	19	10.35	0.00308	0.0802686
GO:0031463	Cul3-RING ubiquitin ligase complex	13	8	3.06	0.00375	0.095775
GO:0031201	SNARE complex	21	11	4.94	0.00387	0.0969018
GO:0010008	endosome membrane	282	86	66.34	0.00402	0.097823
GO:0005794	Golgi apparatus	1058	285	248.87	0.00406	0.097823
GO:0044440	endosomal part	290	88	68.22	0.00425	0.100505
GO:0031461	cullin-RING ubiquitin ligase complex	82	30	19.29	0.00526	0.122128
GO:0010494	cytoplasmic stress granule	19	10	4.47	0.0056	0.1277
GO:0005813	centrosome	350	103	82.33	0.00588	0.131733
GO:0005901	caveola	56	22	13.17	0.00608	0.133865
GO:0031519	PcG protein complex	37	16	8.7	0.00628	0.135925
GO:0043231	intracellular membrane-bounded organelle	8665	2102	2038.27	0.00651	0.13841
GO:0031410	cytoplasmic vesicle	832	226	195.71	0.00668	0.13841
GO:0035770	ribonucleoprotein granule	63	24	14.82	0.00672	0.13841
GO:0030496	midbody	80	29	18.82	0.00696	0.141078
GO:0044459	plasma membrane part	1900	490	446.94	0.00721	0.142211
GO:0034045	pre-autophagosomal structure membrane	9	6	2.12	0.00725	0.142211
GO:0043227	membrane-bounded organelle	8674	2103	2040.39	0.00735	0.142211
GO:0031256	leading edge membrane	84	30	19.76	0.00779	0.148475
GO:0030136	clathrin-coated vesicle	177	56	41.64	0.00808	0.151738
GO:0015629	actin cytoskeleton	335	98	78.8	0.00847	0.15324
GO:0030665	clathrin coated vesicle membrane	88	31	20.7	0.00862	0.15324
GO:0031090	organelle membrane	2159	552	507.86	0.00867	0.15324
GO:0044431	Golgi apparatus part	572	159	134.55	0.00885	0.15324
GO:0032587	ruffle membrane	51	20	12	0.00888	0.15324
GO:0042641	actomyosin	51	20	12	0.00888	0.15324
GO:0097060	synaptic membrane	189	59	44.46	0.00909	0.153576
GO:0044304	main axon	32	14	7.53	0.00914	0.153576
GO:0035371	microtubule plus end	7	5	1.65	0.00978	0.158898
GO:0048471	perinuclear region of cytoplasm	433	123	101.85	0.00979	0.158898
GO:0015630	microtubule cytoskeleton	807	218	189.83	0.00983	0.158898
GO:0012506	vesicle membrane	323	94	75.98	0.0113	0.176956
GO:0016023	cytoplasmic membrane-bounded vesicle	774	209	182.07	0.0115	0.176956
GO:0005741	mitochondrial outer membrane	118	39	27.76	0.01157	0.176956
GO:0005925	focal adhesion	118	39	27.76	0.01157	0.176956
GO:0031982	vesicle	866	232	203.71	0.01164	0.176956
GO:0030055	cell-substrate junction	129	42	30.34	0.01192	0.17908
GO:0031988	membrane-bounded vesicle	791	213	186.07	0.0122	0.181156
GO:0000164	protein phosphatase type 1 complex	3	3	0.71	0.01301	0.186137
GO:0009331	glycerol-3-phosphate dehydrogenase compl...	3	3	0.71	0.01301	0.186137
GO:0043293	apoptosome	3	3	0.71	0.01301	0.186137
GO:0031901	early endosome membrane	73	26	17.17	0.01315	0.186137
GO:0005637	nuclear inner membrane	27	12	6.35	0.01334	0.186137
GO:0030315	T-tubule	21	10	4.94	0.01341	0.186137
GO:0030139	endocytic vesicle	123	40	28.93	0.01416	0.193412
GO:0005952	cAMP-dependent protein kinase complex	10	6	2.35	0.01454	0.193412
GO:0033268	node of Ranvier	10	6	2.35	0.01454	0.193412
GO:0035098	ESC/E(Z) complex	10	6	2.35	0.01454	0.193412
GO:0005737	cytoplasm	8301	2009	1952.65	0.01475	0.19413
GO:0033267	axon part	109	36	25.64	0.015	0.19413
GO:0030659	cytoplasmic vesicle membrane	311	90	73.16	0.01505	0.19413
GO:0044448	cell cortex part	81	28	19.05	0.01591	0.203171
GO:0031253	cell projection membrane	161	50	37.87	0.01695	0.214308
GO:0001518	voltage-gated sodium channel complex	13	7	3.06	0.01741	0.215631
GO:0034706	sodium channel complex	13	7	3.06	0.01741	0.215631
GO:0030864	cortical actin cytoskeleton	31	13	7.29	0.01764	0.215631
GO:0030133	transport vesicle	121	39	28.46	0.01773	0.215631
GO:0072372	primary cilium	75	26	17.64	0.01894	0.226399
GO:0030135	coated vesicle	222	66	52.22	0.01897	0.226399
GO:0031985	Golgi cisterna	79	27	18.58	0.0206	0.243576
GO:0032580	Golgi cisterna membrane	69	24	16.23	0.02258	0.264538
GO:0005924	cell-substrate adherens junction	123	39	28.93	0.02314	0.268634
GO:0005881	cytoplasmic microtubule	32	13	7.53	0.02345	0.269781
GO:0005795	Golgi stack	109	35	25.64	0.0251	0.286185
GO:0031105	septin complex	11	6	2.59	0.0257	0.287885
GO:0032156	septin cytoskeleton	11	6	2.59	0.0257	0.287885
GO:0031941	filamentous actin	17	8	4	0.02849	0.313636
GO:0032421	stereocilium bundle	17	8	4	0.02849	0.313636
GO:0005829	cytosol	2156	542	507.16	0.03023	0.319883
GO:0002116	semaphorin receptor complex	6	4	1.41	0.03031	0.319883
GO:0036064	cilium basal body	6	4	1.41	0.03031	0.319883
GO:0044224	juxtaparanode region of axon	6	4	1.41	0.03031	0.319883
GO:0070382	exocytic vesicle	6	4	1.41	0.03031	0.319883
GO:0044430	cytoskeletal part	1168	301	274.75	0.033	0.345101
GO:0031984	organelle subcompartment	82	27	19.29	0.03324	0.345101
GO:0030662	coated vesicle membrane	126	39	29.64	0.0336	0.346026
GO:0030018	Z disc	68	23	16	0.03484	0.35032
GO:0030117	membrane coat	68	23	16	0.03484	0.35032
GO:0048475	coated membrane	68	23	16	0.03484	0.35032
GO:0030118	clathrin coat	37	14	8.7	0.03606	0.358979
GO:0031968	organelle outer membrane	138	42	32.46	0.03692	0.358979
GO:0001726	ruffle	112	35	26.35	0.0371	0.358979
GO:0000123	histone acetyltransferase complex	72	24	16.94	0.03739	0.358979
GO:0030672	synaptic vesicle membrane	44	16	10.35	0.03783	0.358979
GO:0032432	actin filament bundle	44	16	10.35	0.03783	0.358979
GO:0042734	presynaptic membrane	44	16	10.35	0.03783	0.358979
GO:0019867	outer membrane	142	43	33.4	0.03795	0.358979
GO:0031312	extrinsic to organelle membrane	9	5	2.12	0.03827	0.359344
GO:0035097	histone methyltransferase complex	58	20	13.64	0.03861	0.35989
GO:0030120	vesicle coat	41	15	9.64	0.04131	0.372328
GO:0000407	pre-autophagosomal structure	12	6	2.82	0.04134	0.372328
GO:0005905	coated pit	55	19	12.94	0.04232	0.372328
GO:0030119	AP-type membrane coat adaptor complex	31	12	7.29	0.04238	0.372328
GO:0031313	extrinsic to endosome membrane	4	3	0.94	0.04286	0.372328
GO:0033553	rDNA heterochromatin	4	3	0.94	0.04286	0.372328
GO:0042584	chromaffin granule membrane	4	3	0.94	0.04286	0.372328
GO:0060187	cell pole	4	3	0.94	0.04286	0.372328
GO:0071141	SMAD protein complex	4	3	0.94	0.04286	0.372328
GO:0072487	MSL complex	4	3	0.94	0.04286	0.372328
GO:0030131	clathrin adaptor complex	28	11	6.59	0.04582	0.395352
GO:0016021	integral to membrane	4323	1057	1016.9	0.04615	0.395527
GO:0005938	cell cortex	171	50	40.22	0.04876	0.41511
GO:0032154	cleavage furrow	35	13	8.23	0.04924	0.41642
GO:0031224	intrinsic to membrane	4424	1080	1040.66	0.05047	0.422488
GO:0001725	stress fiber	42	15	9.88	0.05071	0.422488
GO:0030863	cortical cytoskeleton	49	17	11.53	0.05095	0.422488
GO:0019898	extrinsic to membrane	111	34	26.11	0.05148	0.424129
GO:0030057	desmosome	22	9	5.18	0.05302	0.427257
GO:0031513	nonmotile primary cilium	60	20	14.11	0.05411	0.427257
GO:0034708	methyltransferase complex	60	20	14.11	0.05411	0.427257
GO:0000308	cytoplasmic cyclin-dependent protein kin...	2	2	0.47	0.05532	0.427257
GO:0002133	polycystin complex	2	2	0.47	0.05532	0.427257
GO:0005968	Rab-protein geranylgeranyltransferase co...	2	2	0.47	0.05532	0.427257
GO:0017109	glutamate-cysteine ligase complex	2	2	0.47	0.05532	0.427257
GO:0030014	CCR4-NOT complex	2	2	0.47	0.05532	0.427257
GO:0030478	actin cap	2	2	0.47	0.05532	0.427257
GO:0030981	cortical microtubule cytoskeleton	2	2	0.47	0.05532	0.427257
GO:0030666	endocytic vesicle membrane	71	23	16.7	0.05554	0.427257
GO:0016010	dystrophin-associated glycoprotein compl...	19	8	4.47	0.05654	0.42824
GO:0009986	cell surface	440	118	103.5	0.05663	0.42824
GO:0031965	nuclear membrane	165	48	38.81	0.05688	0.42824
GO:0005677	chromatin silencing complex	7	4	1.65	0.05768	0.42824
GO:0044295	axonal growth cone	7	4	1.65	0.05768	0.42824
GO:0072357	PTW/PP1 phosphatase complex	7	4	1.65	0.05768	0.42824
GO:0032420	stereocilium	16	7	3.76	0.05967	0.440454
GO:0031674	I band	79	25	18.58	0.06114	0.448711
GO:0030128	clathrin coat of endocytic vesicle	10	5	2.35	0.06199	0.452319
GO:0044433	cytoplasmic vesicle part	362	98	85.15	0.06234	0.452319
GO:0043209	myelin sheath	26	10	6.12	0.06388	0.460874
GO:0045211	postsynaptic membrane	163	47	38.34	0.06725	0.482462
GO:0008021	synaptic vesicle	91	28	21.41	0.06844	0.488256
GO:0030125	clathrin vesicle coat	20	8	4.7	0.07543	0.535134
GO:0044450	microtubule organizing center part	81	25	19.05	0.07916	0.558493
GO:0005770	late endosome	138	40	32.46	0.08019	0.562652
GO:0014704	intercalated disc	27	10	6.35	0.08083	0.564043
GO:0043234	protein complex	2945	722	692.75	0.08192	0.568543
GO:0035869	ciliary transition zone	14	6	3.29	0.08735	0.593396
GO:0030173	integral to Golgi membrane	45	15	10.59	0.0875	0.593396
GO:0035068	micro-ribonucleoprotein complex	5	3	1.18	0.08852	0.593396
GO:0042583	chromaffin granule	5	3	1.18	0.08852	0.593396
GO:0043220	Schmidt-Lanterman incisure	5	3	1.18	0.08852	0.593396
GO:0030140	trans-Golgi network transport vesicle	24	9	5.65	0.08885	0.593396
GO:0032153	cell division site	38	13	8.94	0.08984	0.593396
GO:0032155	cell division site part	38	13	8.94	0.08984	0.593396
GO:0005845	mRNA cap binding complex	11	5	2.59	0.09224	0.593396
GO:0034518	RNA cap binding complex	11	5	2.59	0.09224	0.593396
GO:0060053	neurofilament cytoskeleton	11	5	2.59	0.09224	0.593396
GO:0072686	mitotic spindle	11	5	2.59	0.09224	0.593396
GO:0001527	microfibril	8	4	1.88	0.09433	0.593396
GO:0005942	phosphatidylinositol 3-kinase complex	8	4	1.88	0.09433	0.593396
GO:0016281	eukaryotic translation initiation factor...	8	4	1.88	0.09433	0.593396
GO:0016442	RNA-induced silencing complex	8	4	1.88	0.09433	0.593396
GO:0031332	RNAi effector complex	8	4	1.88	0.09433	0.593396
GO:0043218	compact myelin	8	4	1.88	0.09433	0.593396
GO:0070688	MLL5-L complex	8	4	1.88	0.09433	0.593396
GO:0016328	lateral plasma membrane	28	10	6.59	0.10029	0.625855
GO:0042383	sarcolemma	83	25	19.52	0.10047	0.625855
GO:0044451	nucleoplasm part	765	195	179.95	0.10217	0.633355
GO:0005814	centriole	57	18	13.41	0.10268	0.633441
GO:0043228	non-membrane-bounded organelle	2823	690	664.06	0.10511	0.642227
GO:0043232	intracellular non-membrane-bounded organ...	2823	690	664.06	0.10511	0.642227
GO:0005932	microtubule basal body	61	19	14.35	0.10683	0.647881
GO:0034703	cation channel complex	118	34	27.76	0.10705	0.647881
GO:0005819	spindle	212	58	49.87	0.10789	0.649885
GO:0043034	costamere	15	6	3.53	0.11769	0.705587
GO:0034702	ion channel complex	186	51	43.75	0.12122	0.707931
GO:0044291	cell-cell contact zone	29	10	6.82	0.12222	0.707931
GO:0030427	site of polarized growth	81	24	19.05	0.12274	0.707931
GO:0005874	microtubule	322	85	75.74	0.12312	0.707931
GO:0005876	spindle microtubule	40	13	9.41	0.12586	0.707931
GO:0005913	cell-cell adherens junction	40	13	9.41	0.12586	0.707931
GO:0043205	fibril	12	5	2.82	0.12859	0.707931
GO:0043292	contractile fiber	144	40	33.87	0.13399	0.707931
GO:0031228	intrinsic to Golgi membrane	48	15	11.29	0.13784	0.707931
GO:0014701	junctional sarcoplasmic reticulum membra...	9	4	2.12	0.13917	0.707931
GO:0030122	AP-2 adaptor complex	9	4	2.12	0.13917	0.707931
GO:0030127	COPII vesicle coat	9	4	2.12	0.13917	0.707931
GO:0030288	outer membrane-bounded periplasmic space	9	4	2.12	0.13917	0.707931
GO:0030673	axolemma	9	4	2.12	0.13917	0.707931
GO:0032588	trans-Golgi network membrane	9	4	2.12	0.13917	0.707931
GO:0042597	periplasmic space	9	4	2.12	0.13917	0.707931
GO:0043194	axon initial segment	9	4	2.12	0.13917	0.707931
GO:0000138	Golgi trans cisterna	3	2	0.71	0.13995	0.707931
GO:0005588	collagen type V	3	2	0.71	0.13995	0.707931
GO:0005639	integral to nuclear inner membrane	3	2	0.71	0.13995	0.707931
GO:0005850	eukaryotic translation initiation factor...	3	2	0.71	0.13995	0.707931
GO:0005896	interleukin-6 receptor complex	3	2	0.71	0.13995	0.707931
GO:0005899	insulin receptor complex	3	2	0.71	0.13995	0.707931
GO:0005947	mitochondrial alpha-ketoglutarate dehydr...	3	2	0.71	0.13995	0.707931
GO:0016939	kinesin II complex	3	2	0.71	0.13995	0.707931
GO:0016942	insulin-like growth factor binding prote...	3	2	0.71	0.13995	0.707931
GO:0031229	intrinsic to nuclear inner membrane	3	2	0.71	0.13995	0.707931
GO:0032009	early phagosome	3	2	0.71	0.13995	0.707931
GO:0032444	activin responsive factor complex	3	2	0.71	0.13995	0.707931
GO:0032449	CBM complex	3	2	0.71	0.13995	0.707931
GO:0032593	insulin-responsive compartment	3	2	0.71	0.13995	0.707931
GO:0033270	paranode region of axon	3	2	0.71	0.13995	0.707931
GO:0034673	inhibin-betaglycan-ActRII complex	3	2	0.71	0.13995	0.707931
GO:0043625	delta DNA polymerase complex	3	2	0.71	0.13995	0.707931
GO:0045240	dihydrolipoyl dehydrogenase complex	3	2	0.71	0.13995	0.707931
GO:0046696	lipopolysaccharide receptor complex	3	2	0.71	0.13995	0.707931
GO:0051286	cell tip	3	2	0.71	0.13995	0.707931
GO:0070022	transforming growth factor beta receptor...	3	2	0.71	0.13995	0.707931
GO:0097038	perinuclear endoplasmic reticulum	3	2	0.71	0.13995	0.707931
GO:0042470	melanosome	90	26	21.17	0.14081	0.707931
GO:0048770	pigment granule	90	26	21.17	0.14081	0.707931
GO:0001750	photoreceptor outer segment	30	10	7.06	0.14654	0.715169
GO:0002178	palmitoyltransferase complex	6	3	1.41	0.14673	0.715169
GO:0005587	collagen type IV	6	3	1.41	0.14673	0.715169
GO:0017059	serine C-palmitoyltransferase complex	6	3	1.41	0.14673	0.715169
GO:0031211	endoplasmic reticulum palmitoyltransfera...	6	3	1.41	0.14673	0.715169
GO:0036056	filtration diaphragm	6	3	1.41	0.14673	0.715169
GO:0036057	slit diaphragm	6	3	1.41	0.14673	0.715169
GO:0042827	platelet dense granule	6	3	1.41	0.14673	0.715169
GO:0045335	phagocytic vesicle	45	14	10.59	0.15245	0.740223
GO:0030016	myofibril	138	38	32.46	0.15485	0.749028
GO:0030426	growth cone	80	23	18.82	0.16479	0.794101
GO:0005902	microvillus	57	17	13.41	0.166	0.796925
GO:0030312	external encapsulating structure	13	5	3.06	0.17031	0.814554
GO:0005929	cilium	200	53	47.05	0.17933	0.852676
GO:0031526	brush border membrane	35	11	8.23	0.18093	0.852676
GO:0005635	nuclear envelope	265	69	62.34	0.1832	0.852676
GO:0045178	basal part of cell	39	12	9.17	0.18741	0.852676
GO:0000307	cyclin-dependent protein kinase holoenzy...	17	6	4	0.19124	0.852676
GO:0030669	clathrin-coated endocytic vesicle membra...	17	6	4	0.19124	0.852676
GO:0009925	basal plasma membrane	32	10	7.53	0.20178	0.852676
GO:0044444	cytoplasmic part	6123	1462	1440.32	0.20257	0.852676
GO:0017053	transcriptional repressor complex	55	16	12.94	0.20451	0.852676
GO:0030017	sarcomere	118	32	27.76	0.20554	0.852676
GO:0005871	kinesin complex	21	7	4.94	0.20616	0.852676
GO:0032589	neuron projection membrane	21	7	4.94	0.20616	0.852676
GO:0014731	spectrin-associated cytoskeleton	7	3	1.65	0.21352	0.852676
GO:0016593	Cdc73/Paf1 complex	7	3	1.65	0.21352	0.852676
GO:0030056	hemidesmosome	7	3	1.65	0.21352	0.852676
GO:0030935	sheet-forming collagen	7	3	1.65	0.21352	0.852676
GO:0031045	dense core granule	7	3	1.65	0.21352	0.852676
GO:0031512	motile primary cilium	7	3	1.65	0.21352	0.852676
GO:0036019	endolysosome	7	3	1.65	0.21352	0.852676
GO:0045171	intercellular bridge	7	3	1.65	0.21352	0.852676
GO:0061200	clathrin sculpted gamma-aminobutyric aci...	7	3	1.65	0.21352	0.852676
GO:0061202	clathrin sculpted gamma-aminobutyric aci...	7	3	1.65	0.21352	0.852676
GO:0030132	clathrin coat of coated pit	14	5	3.29	0.2164	0.852676
GO:0019005	SCF ubiquitin ligase complex	25	8	5.88	0.21724	0.852676
GO:0034707	chloride channel complex	52	15	12.23	0.22494	0.852676
GO:0005776	autophagic vacuole	29	9	6.82	0.22569	0.852676
GO:0000159	protein phosphatase type 2A complex	18	6	4.23	0.23321	0.852676
GO:0000133	polarisome	1	1	0.24	0.23523	0.852676
GO:0000235	astral microtubule	1	1	0.24	0.23523	0.852676
GO:0000439	core TFIIH complex	1	1	0.24	0.23523	0.852676
GO:0005595	collagen type XII	1	1	0.24	0.23523	0.852676
GO:0005818	aster	1	1	0.24	0.23523	0.852676
GO:0005898	interleukin-13 receptor complex	1	1	0.24	0.23523	0.852676
GO:0005914	spot adherens junction	1	1	0.24	0.23523	0.852676
GO:0005943	1-phosphatidylinositol-4-phosphate 3-kin...	1	1	0.24	0.23523	0.852676
GO:0005969	serine-pyruvate aminotransferase complex	1	1	0.24	0.23523	0.852676
GO:0008074	guanylate cyclase complex. soluble	1	1	0.24	0.23523	0.852676
GO:0008280	cohesin core heterodimer	1	1	0.24	0.23523	0.852676
GO:0008303	caspase complex	1	1	0.24	0.23523	0.852676
GO:0019012	virion	1	1	0.24	0.23523	0.852676
GO:0019028	viral capsid	1	1	0.24	0.23523	0.852676
GO:0030690	Noc1p-Noc2p complex	1	1	0.24	0.23523	0.852676
GO:0031257	trailing edge membrane	1	1	0.24	0.23523	0.852676
GO:0031259	uropod membrane	1	1	0.24	0.23523	0.852676
GO:0031592	centrosomal corona	1	1	0.24	0.23523	0.852676
GO:0032144	4-aminobutyrate transaminase complex	1	1	0.24	0.23523	0.852676
GO:0032426	stereocilium bundle tip	1	1	0.24	0.23523	0.852676
GO:0032473	external side of mitochondrial outer mem...	1	1	0.24	0.23523	0.852676
GO:0032541	cortical endoplasmic reticulum	1	1	0.24	0.23523	0.852676
GO:0033193	Lsd1/2 complex	1	1	0.24	0.23523	0.852676
GO:0034667	alpha3-beta1 integrin complex	1	1	0.24	0.23523	0.852676
GO:0035861	site of double-strand break	1	1	0.24	0.23523	0.852676
GO:0035867	alphav-beta3 integrin-IGF-1-IGF1R comple...	1	1	0.24	0.23523	0.852676
GO:0042406	extrinsic to endoplasmic reticulum membr...	1	1	0.24	0.23523	0.852676
GO:0042643	actomyosin. actin part	1	1	0.24	0.23523	0.852676
GO:0043033	isoamylase complex	1	1	0.24	0.23523	0.852676
GO:0043159	acrosomal matrix	1	1	0.24	0.23523	0.852676
GO:0044352	pinosome	1	1	0.24	0.23523	0.852676
GO:0044354	macropinosome	1	1	0.24	0.23523	0.852676
GO:0044423	virion part	1	1	0.24	0.23523	0.852676
GO:0045092	interleukin-18 receptor complex	1	1	0.24	0.23523	0.852676
GO:0070110	ciliary neurotrophic factor receptor com...	1	1	0.24	0.23523	0.852676
GO:0070195	growth hormone receptor complex	1	1	0.24	0.23523	0.852676
GO:0070826	paraferritin complex	1	1	0.24	0.23523	0.852676
GO:0071598	neuronal ribonucleoprotein granule	1	1	0.24	0.23523	0.852676
GO:0071782	endoplasmic reticulum tubular network	1	1	0.24	0.23523	0.852676
GO:0097140	BIM-BCL-xl complex	1	1	0.24	0.23523	0.852676
GO:0097141	BIM-BCL-2 complex	1	1	0.24	0.23523	0.852676
GO:0097197	tetraspanin-enriched microdomain	1	1	0.24	0.23523	0.852676
GO:0002139	stereocilia coupling link	4	2	0.94	0.23704	0.852676
GO:0002141	stereocilia ankle link	4	2	0.94	0.23704	0.852676
GO:0002142	stereocilia ankle link complex	4	2	0.94	0.23704	0.852676
GO:0005827	polar microtubule	4	2	0.94	0.23704	0.852676
GO:0005828	kinetochore microtubule	4	2	0.94	0.23704	0.852676
GO:0016602	CCAAT-binding factor complex	4	2	0.94	0.23704	0.852676
GO:0017071	intracellular cyclic nucleotide activate...	4	2	0.94	0.23704	0.852676
GO:0030062	mitochondrial tricarboxylic acid cycle e...	4	2	0.94	0.23704	0.852676
GO:0030891	VCB complex	4	2	0.94	0.23704	0.852676
GO:0031265	CD95 death-inducing signaling complex	4	2	0.94	0.23704	0.852676
GO:0031465	Cul4B-RING ubiquitin ligase complex	4	2	0.94	0.23704	0.852676
GO:0034098	Cdc48p-Npl4p-Ufd1p AAA ATPase complex	4	2	0.94	0.23704	0.852676
GO:0035749	myelin sheath adaxonal region	4	2	0.94	0.23704	0.852676
GO:0036021	endolysosome lumen	4	2	0.94	0.23704	0.852676
GO:0042405	nuclear inclusion body	4	2	0.94	0.23704	0.852676
GO:0044453	nuclear membrane part	4	2	0.94	0.23704	0.852676
GO:0045254	pyruvate dehydrogenase complex	4	2	0.94	0.23704	0.852676
GO:0070044	synaptobrevin 2-SNAP-25-syntaxin-1a comp...	4	2	0.94	0.23704	0.852676
GO:0097136	Bcl-2 family protein complex	4	2	0.94	0.23704	0.852676
GO:0000118	histone deacetylase complex	45	13	10.59	0.24493	0.875667
GO:0016580	Sin3 complex	11	4	2.59	0.24686	0.875667
GO:0030313	cell envelope	11	4	2.59	0.24686	0.875667
GO:0044462	external encapsulating structure part	11	4	2.59	0.24686	0.875667
GO:0070822	Sin3-type complex	11	4	2.59	0.24686	0.875667
GO:0005798	Golgi-associated vesicle	61	17	14.35	0.25282	0.892171
GO:0043025	neuronal cell body	239	61	56.22	0.25291	0.892171
GO:0034704	calcium channel complex	38	11	8.94	0.26795	0.942623
GO:0031226	intrinsic to plasma membrane	1157	281	272.16	0.27251	0.954426
GO:0030667	secretory granule membrane	46	13	10.82	0.2728	0.954426
GO:0005883	neurofilament	8	3	1.88	0.28504	0.991167
GO:0044449	contractile fiber part	131	34	30.82	0.28512	0.991167
GO:0045334	clathrin-coated endocytic vesicle	23	7	5.41	0.28563	0.991167
GO:0008305	integrin complex	27	8	6.35	0.29113	1
GO:0001669	acrosomal vesicle	51	14	12	0.30205	1
GO:0016585	chromatin remodeling complex	124	32	29.17	0.30524	1
GO:0002080	acrosomal membrane	12	4	2.82	0.30599	1
GO:0035102	PRC1 complex	12	4	2.82	0.30599	1
GO:0016324	apical plasma membrane	198	50	46.58	0.3071	1
GO:0005887	integral to plasma membrane	1118	270	262.99	0.31501	1
GO:0005604	basement membrane	80	21	18.82	0.32181	1
GO:0044297	cell body	257	64	60.45	0.32212	1
GO:0005793	endoplasmic reticulum-Golgi intermediate...	60	16	14.11	0.32841	1
GO:0030658	transport vesicle membrane	60	16	14.11	0.32841	1
GO:0043198	dendritic shaft	28	8	6.59	0.33015	1
GO:0001739	sex chromatin	5	2	1.18	0.33605	1
GO:0020017	flagellar membrane	5	2	1.18	0.33605	1
GO:0030061	mitochondrial crista	5	2	1.18	0.33605	1
GO:0030870	Mre11 complex	5	2	1.18	0.33605	1
GO:0031088	platelet dense granule membrane	5	2	1.18	0.33605	1
GO:0042587	glycogen granule	5	2	1.18	0.33605	1
GO:0042788	polysomal ribosome	5	2	1.18	0.33605	1
GO:0045239	tricarboxylic acid cycle enzyme complex	5	2	1.18	0.33605	1
GO:0070062	extracellular vesicular exosome	5	2	1.18	0.33605	1
GO:0070695	FHF complex	5	2	1.18	0.33605	1
GO:0070937	CRD-mediated mRNA stability complex	5	2	1.18	0.33605	1
GO:0072669	tRNA-splicing ligase complex	5	2	1.18	0.33605	1
GO:0000145	exocyst	9	3	2.12	0.35798	1
GO:0001741	XY body	9	3	2.12	0.35798	1
GO:0008091	spectrin	9	3	2.12	0.35798	1
GO:0031304	intrinsic to mitochondrial inner membran...	9	3	2.12	0.35798	1
GO:0031305	integral to mitochondrial inner membrane	9	3	2.12	0.35798	1
GO:0031514	motile cilium	9	3	2.12	0.35798	1
GO:0043240	Fanconi anaemia nuclear complex	9	3	2.12	0.35798	1
GO:0048786	presynaptic active zone	9	3	2.12	0.35798	1
GO:0005778	peroxisomal membrane	53	14	12.47	0.35944	1
GO:0031903	microbody membrane	53	14	12.47	0.35944	1
GO:0005849	mRNA cleavage factor complex	13	4	3.06	0.36629	1
GO:0030126	COPI vesicle coat	13	4	3.06	0.36629	1
GO:0031430	M band	13	4	3.06	0.36629	1
GO:0031594	neuromuscular junction	37	10	8.7	0.3671	1
GO:0033116	endoplasmic reticulum-Golgi intermediate...	25	7	5.88	0.37077	1
GO:0009897	external side of plasma membrane	178	44	41.87	0.38075	1
GO:0016528	sarcoplasm	54	14	12.7	0.38881	1
GO:0016529	sarcoplasmic reticulum	50	13	11.76	0.39208	1
GO:0031234	extrinsic to internal side of plasma mem...	46	12	10.82	0.39544	1
GO:0044438	microbody part	75	19	17.64	0.3988	1
GO:0044439	peroxisomal part	75	19	17.64	0.3988	1
GO:0005791	rough endoplasmic reticulum	38	10	8.94	0.40251	1
GO:0045177	apical part of cell	259	63	60.92	0.40337	1
GO:0005801	cis-Golgi network	26	7	6.12	0.41403	1
GO:0000124	SAGA complex	2	1	0.47	0.41514	1
GO:0002079	inner acrosomal membrane	2	1	0.47	0.41514	1
GO:0005684	U2-type spliceosomal complex	2	1	0.47	0.41514	1
GO:0005712	chiasma	2	1	0.47	0.41514	1
GO:0005726	perichromatin fibrils	2	1	0.47	0.41514	1
GO:0005784	Sec61 translocon complex	2	1	0.47	0.41514	1
GO:0005853	eukaryotic translation elongation factor...	2	1	0.47	0.41514	1
GO:0005873	plus-end kinesin complex	2	1	0.47	0.41514	1
GO:0005955	calcineurin complex	2	1	0.47	0.41514	1
GO:0008282	ATP-sensitive potassium channel complex	2	1	0.47	0.41514	1
GO:0019008	molybdopterin synthase complex	2	1	0.47	0.41514	1
GO:0030112	glycocalyx	2	1	0.47	0.41514	1
GO:0030479	actin cortical patch	2	1	0.47	0.41514	1
GO:0030689	Noc complex	2	1	0.47	0.41514	1
GO:0030895	apolipoprotein B mRNA editing enzyme com...	2	1	0.47	0.41514	1
GO:0031315	extrinsic to mitochondrial outer membran...	2	1	0.47	0.41514	1
GO:0031597	cytosolic proteasome complex	2	1	0.47	0.41514	1
GO:0031673	H zone	2	1	0.47	0.41514	1
GO:0032002	interleukin-28 receptor complex	2	1	0.47	0.41514	1
GO:0032116	SMC loading complex	2	1	0.47	0.41514	1
GO:0032301	MutSalpha complex	2	1	0.47	0.41514	1
GO:0032302	MutSbeta complex	2	1	0.47	0.41514	1
GO:0032390	MutLbeta complex	2	1	0.47	0.41514	1
GO:0032433	filopodium tip	2	1	0.47	0.41514	1
GO:0032437	cuticular plate	2	1	0.47	0.41514	1
GO:0032797	SMN complex	2	1	0.47	0.41514	1
GO:0032806	carboxy-terminal domain protein kinase c...	2	1	0.47	0.41514	1
GO:0032937	SREBP-SCAP-Insig complex	2	1	0.47	0.41514	1
GO:0032997	Fc receptor complex	2	1	0.47	0.41514	1
GO:0032998	Fc-epsilon receptor I complex	2	1	0.47	0.41514	1
GO:0033010	paranodal junction	2	1	0.47	0.41514	1
GO:0033269	internode region of axon	2	1	0.47	0.41514	1
GO:0033596	TSC1-TSC2 complex	2	1	0.47	0.41514	1
GO:0034663	endoplasmic reticulum chaperone complex	2	1	0.47	0.41514	1
GO:0034678	alpha8-beta1 integrin complex	2	1	0.47	0.41514	1
GO:0034679	alpha9-beta1 integrin complex	2	1	0.47	0.41514	1
GO:0035101	FACT complex	2	1	0.47	0.41514	1
GO:0035517	PR-DUB complex	2	1	0.47	0.41514	1
GO:0036117	hyaluranon cable	2	1	0.47	0.41514	1
GO:0044300	cerebellar mossy fiber	2	1	0.47	0.41514	1
GO:0045180	basal cortex	2	1	0.47	0.41514	1
GO:0045252	oxoglutarate dehydrogenase complex	2	1	0.47	0.41514	1
GO:0060171	stereocilium membrane	2	1	0.47	0.41514	1
GO:0070435	Shc-EGFR complex	2	1	0.47	0.41514	1
GO:0070436	Grb2-EGFR complex	2	1	0.47	0.41514	1
GO:0070765	gamma-secretase complex	2	1	0.47	0.41514	1
GO:0070971	endoplasmic reticulum exit site	2	1	0.47	0.41514	1
GO:0071256	translocon complex	2	1	0.47	0.41514	1
GO:0072534	perineuronal net	2	1	0.47	0.41514	1
GO:0072536	interleukin-23 receptor complex	2	1	0.47	0.41514	1
GO:0097025	MPP7-DLG1-LIN7 complex	2	1	0.47	0.41514	1
GO:0031672	A band	22	6	5.18	0.4181	1
GO:0000792	heterochromatin	55	14	12.94	0.41839	1
GO:0000803	sex chromosome	18	5	4.23	0.42222	1
GO:0005671	Ada2/Gcn5/Ada3 transcription activator c...	14	4	3.29	0.42625	1
GO:0008385	IkappaB kinase complex	10	3	2.35	0.4297	1
GO:0033180	proton-transporting V-type ATPase. V1 do...	10	3	2.35	0.4297	1
GO:0000153	cytoplasmic ubiquitin ligase complex	6	2	1.41	0.43071	1
GO:0001939	female pronucleus	6	2	1.41	0.43071	1
GO:0016011	dystroglycan complex	6	2	1.41	0.43071	1
GO:0016012	sarcoglycan complex	6	2	1.41	0.43071	1
GO:0016589	NURF complex	6	2	1.41	0.43071	1
GO:0030877	beta-catenin destruction complex	6	2	1.41	0.43071	1
GO:0030915	Smc5-Smc6 complex	6	2	1.41	0.43071	1
GO:0031010	ISWI complex	6	2	1.41	0.43071	1
GO:0031264	death-inducing signaling complex	6	2	1.41	0.43071	1
GO:0031588	AMP-activated protein kinase complex	6	2	1.41	0.43071	1
GO:0032590	dendrite membrane	6	2	1.41	0.43071	1
GO:0034992	microtubule organizing center attachment...	6	2	1.41	0.43071	1
GO:0034993	SUN-KASH complex	6	2	1.41	0.43071	1
GO:0042382	paraspeckles	6	2	1.41	0.43071	1
GO:0043230	extracellular organelle	6	2	1.41	0.43071	1
GO:0065010	extracellular membrane-bounded organelle	6	2	1.41	0.43071	1
GO:0071204	histone pre-mRNA 3'end processing comple...	6	2	1.41	0.43071	1
GO:0005643	nuclear pore	60	15	14.11	0.4427	1
GO:0044665	MLL1/2 complex	27	7	6.35	0.45705	1
GO:0071339	MLL1 complex	27	7	6.35	0.45705	1
GO:0000781	chromosome. telomeric region	48	12	11.29	0.45972	1
GO:0030137	COPI-coated vesicle	19	5	4.47	0.47385	1
GO:0009898	internal side of plasma membrane	95	23	22.35	0.47673	1
GO:0044428	nuclear part	2302	543	541.5	0.47742	1
GO:0005667	transcription factor complex	256	61	60.22	0.4783	1
GO:0001917	photoreceptor inner segment	15	4	3.53	0.48461	1
GO:0030663	COPI coated vesicle membrane	15	4	3.53	0.48461	1
GO:0031528	microvillus membrane	15	4	3.53	0.48461	1
GO:0016234	inclusion body	32	8	7.53	0.48963	1
GO:0000242	pericentriolar material	11	3	2.59	0.49826	1
GO:0001891	phagocytic cup	11	3	2.59	0.49826	1
GO:0002102	podosome	11	3	2.59	0.49826	1
GO:0005721	centromeric heterochromatin	11	3	2.59	0.49826	1
GO:0030897	HOPS complex	11	3	2.59	0.49826	1
GO:0031143	pseudopodium	11	3	2.59	0.49826	1
GO:0031527	filopodium membrane	11	3	2.59	0.49826	1
GO:0060198	clathrin sculpted vesicle	11	3	2.59	0.49826	1
GO:0031301	integral to organelle membrane	181	43	42.58	0.49932	1
GO:0030134	ER to Golgi transport vesicle	28	7	6.59	0.49934	1
GO:0030670	phagocytic vesicle membrane	28	7	6.59	0.49934	1
GO:0005783	endoplasmic reticulum	1129	266	265.58	0.50002	1
GO:0044441	cilium part	92	22	21.64	0.50525	1
GO:0005720	nuclear heterochromatin	24	6	5.65	0.51055	1
GO:0005666	DNA-directed RNA polymerase III complex	7	2	1.65	0.51759	1
GO:0005742	mitochondrial outer membrane translocase...	7	2	1.65	0.51759	1
GO:0008290	F-actin capping protein complex	7	2	1.65	0.51759	1
GO:0017146	N-methyl-D-aspartate selective glutamate...	7	2	1.65	0.51759	1
GO:0031082	BLOC complex	7	2	1.65	0.51759	1
GO:0031083	BLOC-1 complex	7	2	1.65	0.51759	1
GO:0031464	Cul4A-RING ubiquitin ligase complex	7	2	1.65	0.51759	1
GO:0032059	bleb	7	2	1.65	0.51759	1
GO:0032585	multivesicular body membrane	7	2	1.65	0.51759	1
GO:0033018	sarcoplasmic reticulum lumen	7	2	1.65	0.51759	1
GO:0036128	CatSper complex	7	2	1.65	0.51759	1
GO:0070652	HAUS complex	7	2	1.65	0.51759	1
GO:0070775	H3 histone acetyltransferase complex	7	2	1.65	0.51759	1
GO:0070776	MOZ/MORF histone acetyltransferase compl...	7	2	1.65	0.51759	1
GO:0005777	peroxisome	110	26	25.88	0.52592	1
GO:0042579	microbody	110	26	25.88	0.52592	1
GO:0043235	receptor complex	149	35	35.05	0.53581	1
GO:0042175	nuclear outer membrane-endoplasmic retic...	721	169	169.6	0.53666	1
GO:0033178	proton-transporting two-sector ATPase co...	16	4	3.76	0.5404	1
GO:0044422	organelle part	5740	1348	1350.22	0.54278	1
GO:0000220	vacuolar proton-transporting V-type ATPa...	3	1	0.71	0.55274	1
GO:0000441	SSL2-core TFIIH complex	3	1	0.71	0.55274	1
GO:0000788	nuclear nucleosome	3	1	0.71	0.55274	1
GO:0002193	MAML1-RBP-Jkappa- ICN1 complex	3	1	0.71	0.55274	1
GO:0005900	oncostatin-M receptor complex	3	1	0.71	0.55274	1
GO:0008540	proteasome regulatory particle. base sub...	3	1	0.71	0.55274	1
GO:0016533	cyclin-dependent protein kinase 5 holoen...	3	1	0.71	0.55274	1
GO:0016600	flotillin complex	3	1	0.71	0.55274	1
GO:0019814	immunoglobulin complex	3	1	0.71	0.55274	1
GO:0019815	B cell receptor complex	3	1	0.71	0.55274	1
GO:0030687	preribosome. large subunit precursor	3	1	0.71	0.55274	1
GO:0030956	glutamyl-tRNA(Gln) amidotransferase comp...	3	1	0.71	0.55274	1
GO:0031905	early endosome lumen	3	1	0.71	0.55274	1
GO:0031932	TORC2 complex	3	1	0.71	0.55274	1
GO:0033011	perinuclear theca	3	1	0.71	0.55274	1
GO:0034742	APC-Axin-1-beta-catenin complex	3	1	0.71	0.55274	1
GO:0036020	endolysosome membrane	3	1	0.71	0.55274	1
GO:0043259	laminin-10 complex	3	1	0.71	0.55274	1
GO:0043260	laminin-11 complex	3	1	0.71	0.55274	1
GO:0045298	tubulin complex	3	1	0.71	0.55274	1
GO:0045323	interleukin-1 receptor complex	3	1	0.71	0.55274	1
GO:0060199	clathrin sculpted glutamate transport ve...	3	1	0.71	0.55274	1
GO:0060200	clathrin sculpted acetylcholine transpor...	3	1	0.71	0.55274	1
GO:0060201	clathrin sculpted acetylcholine transpor...	3	1	0.71	0.55274	1
GO:0060203	clathrin sculpted glutamate transport ve...	3	1	0.71	0.55274	1
GO:0070032	synaptobrevin 2-SNAP-25-syntaxin-1a-comp...	3	1	0.71	0.55274	1
GO:0070969	ULK1-ATG13-FIP200 complex	3	1	0.71	0.55274	1
GO:0071942	XPC complex	3	1	0.71	0.55274	1
GO:0097149	centralspindlin complex	3	1	0.71	0.55274	1
GO:0030660	Golgi-associated vesicle membrane	38	9	8.94	0.55338	1
GO:0043204	perikaryon	38	9	8.94	0.55338	1
GO:0008328	ionotropic glutamate receptor complex	25	6	5.88	0.55469	1
GO:0070461	SAGA-type complex	25	6	5.88	0.55469	1
GO:0005730	nucleolus	553	129	130.08	0.56101	1
GO:0044446	intracellular organelle part	5660	1328	1331.41	0.56149	1
GO:0031300	intrinsic to organelle membrane	202	47	47.52	0.56188	1
GO:0012510	trans-Golgi network transport vesicle me...	12	3	2.82	0.56235	1
GO:0030130	clathrin coat of trans-Golgi network ves...	12	3	2.82	0.56235	1
GO:0030914	STAGA complex	12	3	2.82	0.56235	1
GO:0032839	dendrite cytoplasm	12	3	2.82	0.56235	1
GO:0051233	spindle midzone	12	3	2.82	0.56235	1
GO:0031981	nuclear lumen	1945	455	457.52	0.5674	1
GO:0005891	voltage-gated calcium channel complex	30	7	7.06	0.58022	1
GO:0033017	sarcoplasmic reticulum membrane	30	7	7.06	0.58022	1
GO:0005903	brush border	52	12	12.23	0.58386	1
GO:0005789	endoplasmic reticulum membrane	706	164	166.07	0.5898	1
GO:0005654	nucleoplasm	1395	325	328.15	0.59381	1
GO:0005577	fibrinogen complex	8	2	1.88	0.59511	1
GO:0016342	catenin complex	8	2	1.88	0.59511	1
GO:0034451	centriolar satellite	8	2	1.88	0.59511	1
GO:0042575	DNA polymerase complex	8	2	1.88	0.59511	1
GO:0046581	intercellular canaliculus	8	2	1.88	0.59511	1
GO:0071203	WASH complex	8	2	1.88	0.59511	1
GO:0005782	peroxisomal matrix	31	7	7.29	0.61817	1
GO:0016592	mediator complex	31	7	7.29	0.61817	1
GO:0031907	microbody lumen	31	7	7.29	0.61817	1
GO:0030684	preribosome	13	3	3.06	0.62117	1
GO:0031235	intrinsic to internal side of plasma mem...	13	3	3.06	0.62117	1
GO:0005921	gap junction	27	6	6.35	0.63684	1
GO:0008023	transcription elongation factor complex	27	6	6.35	0.63684	1
GO:0046658	anchored to plasma membrane	27	6	6.35	0.63684	1
GO:0005875	microtubule associated complex	98	22	23.05	0.63778	1
GO:0030176	integral to endoplasmic reticulum membra...	85	19	19.99	0.64192	1
GO:0008076	voltage-gated potassium channel complex	63	14	14.82	0.64425	1
GO:0034705	potassium channel complex	63	14	14.82	0.64425	1
GO:0019897	extrinsic to plasma membrane	72	16	16.94	0.64762	1
GO:0031902	late endosome membrane	72	16	16.94	0.64762	1
GO:0005811	lipid particle	41	9	9.64	0.65314	1
GO:0000444	MIS12/MIND type complex	4	1	0.94	0.65797	1
GO:0000931	gamma-tubulin large complex	4	1	0.94	0.65797	1
GO:0000974	Prp19 complex	4	1	0.94	0.65797	1
GO:0001940	male pronucleus	4	1	0.94	0.65797	1
GO:0005736	DNA-directed RNA polymerase I complex	4	1	0.94	0.65797	1
GO:0005749	mitochondrial respiratory chain complex ...	4	1	0.94	0.65797	1
GO:0005862	muscle thin filament tropomyosin	4	1	0.94	0.65797	1
GO:0005954	calcium- and calmodulin-dependent protei...	4	1	0.94	0.65797	1
GO:0008274	gamma-tubulin ring complex	4	1	0.94	0.65797	1
GO:0030688	preribosome. small subunit precursor	4	1	0.94	0.65797	1
GO:0030904	retromer complex	4	1	0.94	0.65797	1
GO:0031466	Cul5-RING ubiquitin ligase complex	4	1	0.94	0.65797	1
GO:0032983	kainate selective glutamate receptor com...	4	1	0.94	0.65797	1
GO:0033503	HULC complex	4	1	0.94	0.65797	1
GO:0035748	myelin sheath abaxonal region	4	1	0.94	0.65797	1
GO:0042272	nuclear RNA export factor complex	4	1	0.94	0.65797	1
GO:0042825	TAP complex	4	1	0.94	0.65797	1
GO:0043219	lateral loop	4	1	0.94	0.65797	1
GO:0045257	succinate dehydrogenase complex (ubiquin...	4	1	0.94	0.65797	1
GO:0045273	respiratory chain complex II	4	1	0.94	0.65797	1
GO:0045281	succinate dehydrogenase complex	4	1	0.94	0.65797	1
GO:0045283	fumarate reductase complex	4	1	0.94	0.65797	1
GO:0070081	clathrin sculpted monoamine transport ve...	4	1	0.94	0.65797	1
GO:0070083	clathrin sculpted monoamine transport ve...	4	1	0.94	0.65797	1
GO:0070552	BRISC complex	4	1	0.94	0.65797	1
GO:0070852	cell body fiber	4	1	0.94	0.65797	1
GO:0070876	SOSS complex	4	1	0.94	0.65797	1
GO:0000784	nuclear chromosome. telomeric region	23	5	5.41	0.65908	1
GO:0005771	multivesicular body	23	5	5.41	0.65908	1
GO:0005844	polysome	23	5	5.41	0.65908	1
GO:0001931	uropod	9	2	2.12	0.66286	1
GO:0005847	mRNA cleavage and polyadenylation specif...	9	2	2.12	0.66286	1
GO:0017119	Golgi transport complex	9	2	2.12	0.66286	1
GO:0031254	trailing edge	9	2	2.12	0.66286	1
GO:0042555	MCM complex	9	2	2.12	0.66286	1
GO:0048188	Set1C/COMPASS complex	9	2	2.12	0.66286	1
GO:0044420	extracellular matrix part	174	39	40.93	0.66425	1
GO:0034399	nuclear periphery	82	18	19.29	0.67312	1
GO:0005790	smooth endoplasmic reticulum	14	3	3.29	0.67433	1
GO:0005865	striated muscle thin filament	14	3	3.29	0.67433	1
GO:0045120	pronucleus	14	3	3.29	0.67433	1
GO:0000790	nuclear chromatin	131	29	30.82	0.67897	1
GO:0001772	immunological synapse	19	4	4.47	0.68645	1
GO:0005834	heterotrimeric G-protein complex	33	7	7.76	0.68803	1
GO:0016363	nuclear matrix	74	16	17.41	0.6935	1
GO:0031227	intrinsic to endoplasmic reticulum membr...	101	22	23.76	0.6972	1
GO:0012507	ER to Golgi transport vesicle membrane	24	5	5.65	0.69816	1
GO:0016605	PML body	70	15	16.47	0.70453	1
GO:0005773	vacuole	349	78	82.1	0.71896	1
GO:0005719	nuclear euchromatin	10	2	2.35	0.72115	1
GO:0008278	cohesin complex	10	2	2.35	0.72115	1
GO:0031080	nuclear pore outer ring	10	2	2.35	0.72115	1
GO:0031094	platelet dense tubular network	10	2	2.35	0.72115	1
GO:0031904	endosome lumen	10	2	2.35	0.72115	1
GO:0032300	mismatch repair complex	10	2	2.35	0.72115	1
GO:0036038	TCTN-B9D complex	10	2	2.35	0.72115	1
GO:0000314	organellar small ribosomal subunit	15	3	3.53	0.72176	1
GO:0005763	mitochondrial small ribosomal subunit	15	3	3.53	0.72176	1
GO:0030894	replisome	15	3	3.53	0.72176	1
GO:0031306	intrinsic to mitochondrial outer membran...	15	3	3.53	0.72176	1
GO:0043601	nuclear replisome	15	3	3.53	0.72176	1
GO:0032838	cell projection cytoplasm	20	4	4.7	0.72709	1
GO:0046930	pore complex	76	16	17.88	0.7357	1
GO:0000275	mitochondrial proton-transporting ATP sy...	5	1	1.18	0.73845	1
GO:0000347	THO complex	5	1	1.18	0.73845	1
GO:0000445	THO complex part of transcription export...	5	1	1.18	0.73845	1
GO:0005964	phosphorylase kinase complex	5	1	1.18	0.73845	1
GO:0010369	chromocenter	5	1	1.18	0.73845	1
GO:0030314	junctional membrane complex	5	1	1.18	0.73845	1
GO:0030868	smooth endoplasmic reticulum membrane	5	1	1.18	0.73845	1
GO:0030893	meiotic cohesin complex	5	1	1.18	0.73845	1
GO:0042765	GPI-anchor transamidase complex	5	1	1.18	0.73845	1
GO:0042824	MHC class I peptide loading complex	5	1	1.18	0.73845	1
GO:0045261	proton-transporting ATP synthase complex...	5	1	1.18	0.73845	1
GO:0070761	pre-snoRNP complex	5	1	1.18	0.73845	1
GO:0070938	contractile ring	5	1	1.18	0.73845	1
GO:0071817	MMXD complex	5	1	1.18	0.73845	1
GO:0000323	lytic vacuole	294	65	69.16	0.73889	1
GO:0005764	lysosome	294	65	69.16	0.73889	1
GO:0000775	chromosome. centromeric region	144	31	33.87	0.74415	1
GO:0016607	nuclear speck	144	31	33.87	0.74415	1
GO:0008180	signalosome	35	7	8.23	0.74909	1
GO:0000776	kinetochore	100	21	23.52	0.75951	1
GO:0032391	photoreceptor connecting cilium	16	3	3.76	0.76362	1
GO:0044442	microtubule-based flagellum part	16	3	3.76	0.76362	1
GO:0044460	flagellum part	16	3	3.76	0.76362	1
GO:0000791	euchromatin	11	2	2.59	0.77068	1
GO:0000930	gamma-tubulin complex	11	2	2.59	0.77068	1
GO:0032281	alpha-amino-3-hydroxy-5-methyl-4-isoxazo...	11	2	2.59	0.77068	1
GO:0035145	exon-exon junction complex	11	2	2.59	0.77068	1
GO:0042599	lamellar body	11	2	2.59	0.77068	1
GO:0071564	npBAF complex	11	2	2.59	0.77068	1
GO:0016604	nuclear body	262	57	61.63	0.77292	1
GO:0044306	neuron projection terminus	65	13	15.29	0.79072	1
GO:0000428	DNA-directed RNA polymerase complex	93	19	21.88	0.79425	1
GO:0055029	nuclear DNA-directed RNA polymerase comp...	93	19	21.88	0.79425	1
GO:0000785	chromatin	282	61	66.34	0.79483	1
GO:0043202	lysosomal lumen	27	5	6.35	0.79619	1
GO:0043596	nuclear replication fork	22	4	5.18	0.79629	1
GO:0000125	PCAF complex	6	1	1.41	0.79999	1
GO:0000176	nuclear exosome (RNase complex)	6	1	1.41	0.79999	1
GO:0000177	cytoplasmic exosome (RNase complex)	6	1	1.41	0.79999	1
GO:0000796	condensin complex	6	1	1.41	0.79999	1
GO:0005593	FACIT collagen	6	1	1.41	0.79999	1
GO:0005766	primary lysosome	6	1	1.41	0.79999	1
GO:0005786	signal recognition particle. endoplasmic...	6	1	1.41	0.79999	1
GO:0005851	eukaryotic translation initiation factor...	6	1	1.41	0.79999	1
GO:0005885	Arp2/3 protein complex	6	1	1.41	0.79999	1
GO:0019907	cyclin-dependent protein kinase activati...	6	1	1.41	0.79999	1
GO:0019908	nuclear cyclin-dependent protein kinase ...	6	1	1.41	0.79999	1
GO:0030121	AP-1 adaptor complex	6	1	1.41	0.79999	1
GO:0030686	90S preribosome	6	1	1.41	0.79999	1
GO:0030992	intraflagellar transport particle B	6	1	1.41	0.79999	1
GO:0031616	spindle pole centrosome	6	1	1.41	0.79999	1
GO:0032040	small-subunit processome	6	1	1.41	0.79999	1
GO:0032584	growth cone membrane	6	1	1.41	0.79999	1
GO:0042582	azurophil granule	6	1	1.41	0.79999	1
GO:0042622	photoreceptor outer segment membrane	6	1	1.41	0.79999	1
GO:0048500	signal recognition particle	6	1	1.41	0.79999	1
GO:0071458	integral to cytosolic side of endoplasmi...	6	1	1.41	0.79999	1
GO:0071778	WINAC complex	6	1	1.41	0.79999	1
GO:0005922	connexon complex	17	3	4	0.80019	1
GO:0034361	very-low-density lipoprotein particle	17	3	4	0.80019	1
GO:0034385	triglyceride-rich lipoprotein particle	17	3	4	0.80019	1
GO:0005657	replication fork	37	7	8.7	0.80112	1
GO:0005758	mitochondrial intermembrane space	42	8	9.88	0.80479	1
GO:0030880	RNA polymerase complex	94	19	22.11	0.80959	1
GO:0000940	condensed chromosome outer kinetochore	12	2	2.82	0.81234	1
GO:0032039	integrator complex	12	2	2.82	0.81234	1
GO:0034362	low-density lipoprotein particle	12	2	2.82	0.81234	1
GO:0042101	T cell receptor complex	12	2	2.82	0.81234	1
GO:0042588	zymogen granule	12	2	2.82	0.81234	1
GO:0071565	nBAF complex	12	2	2.82	0.81234	1
GO:0000922	spindle pole	85	17	19.99	0.8138	1
GO:0032991	macromolecular complex	3461	795	814.13	0.8154	1
GO:0031975	envelope	748	166	175.95	0.82217	1
GO:0032592	integral to mitochondrial membrane	28	5	6.59	0.82269	1
GO:0033176	proton-transporting V-type ATPase comple...	23	4	5.41	0.82517	1
GO:0005581	collagen	86	17	20.23	0.82876	1
GO:0005669	transcription factor TFIID complex	18	3	4.23	0.83189	1
GO:0060170	cilium membrane	18	3	4.23	0.83189	1
GO:0016591	DNA-directed RNA polymerase II. holoenzy...	82	16	19.29	0.83876	1
GO:0031970	organelle envelope lumen	49	9	11.53	0.84698	1
GO:0000506	glycosylphosphatidylinositol-N-acetylglu...	7	1	1.65	0.84706	1
GO:0005606	laminin-1 complex	7	1	1.65	0.84706	1
GO:0005641	nuclear envelope lumen	7	1	1.65	0.84706	1
GO:0005652	nuclear lamina	7	1	1.65	0.84706	1
GO:0005662	DNA replication factor A complex	7	1	1.65	0.84706	1
GO:0005683	U7 snRNP	7	1	1.65	0.84706	1
GO:0005890	sodium:potassium-exchanging ATPase compl...	7	1	1.65	0.84706	1
GO:0016461	unconventional myosin complex	7	1	1.65	0.84706	1
GO:0030990	intraflagellar transport particle	7	1	1.65	0.84706	1
GO:0032279	asymmetric synapse	7	1	1.65	0.84706	1
GO:0034747	Axin-APC-beta-catenin-GSK3B complex	7	1	1.65	0.84706	1
GO:0070531	BRCA1-A complex	7	1	1.65	0.84706	1
GO:0000780	condensed nuclear chromosome. centromeri...	13	2	3.06	0.8471	1
GO:0005583	fibrillar collagen	13	2	3.06	0.8471	1
GO:0005868	cytoplasmic dynein complex	13	2	3.06	0.8471	1
GO:0030867	rough endoplasmic reticulum membrane	13	2	3.06	0.8471	1
GO:0031258	lamellipodium membrane	13	2	3.06	0.8471	1
GO:0043186	P granule	13	2	3.06	0.8471	1
GO:0045495	pole plasm	13	2	3.06	0.8471	1
GO:0060293	germ plasm	13	2	3.06	0.8471	1
GO:0031967	organelle envelope	737	162	173.37	0.85496	1
GO:0000178	exosome (RNase complex)	19	3	4.47	0.85916	1
GO:0005605	basal lamina	19	3	4.47	0.85916	1
GO:0031233	intrinsic to external side of plasma mem...	19	3	4.47	0.85916	1
GO:0043679	axon terminus	60	11	14.11	0.86647	1
GO:0005775	vacuolar lumen	30	5	7.06	0.86728	1
GO:0031225	anchored to membrane	127	25	29.87	0.87187	1
GO:0044432	endoplasmic reticulum part	790	173	185.83	0.87527	1
GO:0000315	organellar large ribosomal subunit	14	2	3.29	0.87589	1
GO:0005762	mitochondrial large ribosomal subunit	14	2	3.29	0.87589	1
GO:0031307	integral to mitochondrial outer membrane	14	2	3.29	0.87589	1
GO:0033276	transcription factor TFTC complex	14	2	3.29	0.87589	1
GO:0035085	cilium axoneme	46	8	10.82	0.87896	1
GO:0005765	lysosomal membrane	128	25	30.11	0.88144	1
GO:0016235	aggresome	20	3	4.7	0.88247	1
GO:0000346	transcription export complex	8	1	1.88	0.88305	1
GO:0005744	mitochondrial inner membrane presequence...	8	1	1.88	0.88305	1
GO:0005861	troponin complex	8	1	1.88	0.88305	1
GO:0005915	zonula adherens	8	1	1.88	0.88305	1
GO:0031095	platelet dense tubular network membrane	8	1	1.88	0.88305	1
GO:0031371	ubiquitin conjugating enzyme complex	8	1	1.88	0.88305	1
GO:0033391	chromatoid body	8	1	1.88	0.88305	1
GO:0035086	flagellar axoneme	8	1	1.88	0.88305	1
GO:0035253	ciliary rootlet	8	1	1.88	0.88305	1
GO:0042589	zymogen granule membrane	8	1	1.88	0.88305	1
GO:0097014	microtubule-based flagellar cytoplasm	8	1	1.88	0.88305	1
GO:0000777	condensed chromosome kinetochore	81	15	19.05	0.88655	1
GO:0000779	condensed chromosome. centromeric region	86	16	20.23	0.88846	1
GO:0000228	nuclear chromosome	259	53	60.92	0.89488	1
GO:0043195	terminal button	37	6	8.7	0.89764	1
GO:0005779	integral to peroxisomal membrane	15	2	3.53	0.89961	1
GO:0016581	NuRD complex	15	2	3.53	0.89961	1
GO:0031231	intrinsic to peroxisomal membrane	15	2	3.53	0.89961	1
GO:0031362	anchored to external side of plasma memb...	15	2	3.53	0.89961	1
GO:0071556	integral to lumenal side of endoplasmic ...	15	2	3.53	0.89961	1
GO:0034358	plasma lipoprotein particle	32	5	7.53	0.90201	1
GO:0005640	nuclear outer membrane	21	3	4.94	0.90227	1
GO:0070603	SWI/SNF-type complex	21	3	4.94	0.90227	1
GO:0000109	nucleotide-excision repair complex	9	1	2.12	0.91058	1
GO:0000808	origin recognition complex	9	1	2.12	0.91058	1
GO:0005664	nuclear origin of replication recognitio...	9	1	2.12	0.91058	1
GO:0005838	proteasome regulatory particle	9	1	2.12	0.91058	1
GO:0008250	oligosaccharyltransferase complex	9	1	2.12	0.91058	1
GO:0033179	proton-transporting V-type ATPase. V0 do...	9	1	2.12	0.91058	1
GO:0042581	specific granule	9	1	2.12	0.91058	1
GO:0043020	NADPH oxidase complex	9	1	2.12	0.91058	1
GO:0045263	proton-transporting ATP synthase complex...	9	1	2.12	0.91058	1
GO:0005694	chromosome	583	124	137.14	0.91405	1
GO:0032994	protein-lipid complex	33	5	7.76	0.91619	1
GO:0005753	mitochondrial proton-transporting ATP sy...	16	2	3.76	0.91903	1
GO:0005892	acetylcholine-gated channel complex	16	2	3.76	0.91903	1
GO:0005774	vacuolar membrane	167	32	39.28	0.92605	1
GO:0044454	nuclear chromosome part	219	43	51.52	0.9284	1
GO:0044437	vacuolar part	191	37	44.93	0.92863	1
GO:0005678	chromatin assembly complex	10	1	2.35	0.93162	1
GO:0005916	fascia adherens	10	1	2.35	0.93162	1
GO:0016272	prefoldin complex	10	1	2.35	0.93162	1
GO:0030934	anchoring collagen	10	1	2.35	0.93162	1
GO:0042613	MHC class II protein complex	10	1	2.35	0.93162	1
GO:0043256	laminin complex	10	1	2.35	0.93162	1
GO:0072546	ER membrane protein complex	10	1	2.35	0.93162	1
GO:0005930	axoneme	61	10	14.35	0.93389	1
GO:0045259	proton-transporting ATP synthase complex	17	2	4	0.93488	1
GO:0000794	condensed nuclear chromosome	56	9	13.17	0.93533	1
GO:0071013	catalytic step 2 spliceosome	77	13	18.11	0.93936	1
GO:0030141	secretory granule	222	43	52.22	0.94197	1
GO:0016469	proton-transporting two-sector ATPase co...	41	6	9.64	0.94368	1
GO:0044427	chromosomal part	494	102	116.2	0.94531	1
GO:0000782	telomere cap complex	11	1	2.59	0.94772	1
GO:0000783	nuclear telomere cap complex	11	1	2.59	0.94772	1
GO:0005675	holo TFIIH complex	11	1	2.59	0.94772	1
GO:0022624	proteasome accessory complex	11	1	2.59	0.94772	1
GO:0042627	chylomicron	11	1	2.59	0.94772	1
GO:0033177	proton-transporting two-sector ATPase co...	18	2	4.23	0.94775	1
GO:0000795	synaptonemal complex	19	2	4.47	0.95817	1
GO:0030530	heterogeneous nuclear ribonucleoprotein ...	19	2	4.47	0.95817	1
GO:0042612	MHC class I protein complex	19	2	4.47	0.95817	1
GO:0000793	condensed chromosome	155	28	36.46	0.9593	1
GO:0001673	male germ cell nucleus	12	1	2.82	0.96003	1
GO:0060076	excitatory synapse	12	1	2.82	0.96003	1
GO:0016459	myosin complex	60	9	14.11	0.96241	1
GO:0005578	proteinaceous extracellular matrix	336	66	79.04	0.96302	1
GO:0019861	flagellum	55	8	12.94	0.96452	1
GO:0000502	proteasome complex	61	9	14.35	0.96735	1
GO:0005665	DNA-directed RNA polymerase II. core com...	13	1	3.06	0.96944	1
GO:0005852	eukaryotic translation initiation factor...	13	1	3.06	0.96944	1
GO:0016471	vacuolar proton-transporting V-type ATPa...	13	1	3.06	0.96944	1
GO:0000313	organellar ribosome	46	6	10.82	0.97476	1
GO:0005761	mitochondrial ribosome	46	6	10.82	0.97476	1
GO:0031966	mitochondrial membrane	458	91	107.74	0.9748	1
GO:0000421	autophagic vacuole membrane	14	1	3.29	0.97663	1
GO:0043073	germ cell nucleus	14	1	3.29	0.97663	1
GO:0005788	endoplasmic reticulum lumen	106	17	24.93	0.97761	1
GO:0005740	mitochondrial envelope	480	95	112.91	0.97955	1
GO:0042611	MHC protein complex	29	3	6.82	0.97983	1
GO:0016514	SWI/SNF complex	15	1	3.53	0.98213	1
GO:0035267	NuA4 histone acetyltransferase complex	15	1	3.53	0.98213	1
GO:0009434	microtubule-based flagellum	37	4	8.7	0.9853	1
GO:0043189	H4/H2A histone acetyltransferase complex	16	1	3.76	0.98634	1
GO:0060205	cytoplasmic membrane-bounded vesicle lum...	51	6	12	0.98925	1
GO:0044447	axoneme part	25	2	5.88	0.9894	1
GO:0005681	spliceosomal complex	139	22	32.7	0.99028	1
GO:0015030	Cajal body	46	5	10.82	0.99123	1
GO:0031093	platelet alpha granule lumen	46	5	10.82	0.99123	1
GO:0005839	proteasome core complex	18	1	4.23	0.99202	1
GO:0031983	vesicle lumen	53	6	12.47	0.99246	1
GO:0070013	intracellular organelle lumen	2394	517	563.14	0.99325	1
GO:0005680	anaphase-promoting complex	19	1	4.47	0.9939	1
GO:0034774	secretory granule lumen	48	5	11.29	0.99398	1
GO:0031012	extracellular matrix	397	73	93.39	0.99485	1
GO:0044445	cytosolic part	145	22	34.11	0.99521	1
GO:0016460	myosin II complex	20	1	4.7	0.99533	1
GO:0030286	dynein complex	36	3	8.47	0.99544	1
GO:0044455	mitochondrial membrane part	125	18	29.4	0.99594	1
GO:0031091	platelet alpha granule	57	6	13.41	0.99635	1
GO:0015935	small ribosomal subunit	44	4	10.35	0.99636	1
GO:0043233	organelle lumen	2438	522	573.49	0.99689	1
GO:0022625	cytosolic large ribosomal subunit	38	3	8.94	0.99706	1
GO:0031974	membrane-enclosed lumen	2480	531	583.37	0.99714	1
GO:0001533	cornified envelope	22	1	5.18	0.99727	1
GO:0015934	large ribosomal subunit	59	6	13.88	0.99749	1
GO:0019866	organelle inner membrane	340	59	79.98	0.99791	1
GO:0000152	nuclear ubiquitin ligase complex	23	1	5.41	0.99792	1
GO:0005689	U12-type spliceosomal complex	23	1	5.41	0.99792	1
GO:0044452	nucleolar part	24	1	5.65	0.99841	1
GO:0022627	cytosolic small ribosomal subunit	25	1	5.88	0.99878	1
GO:0009295	nucleoid	35	2	8.23	0.99902	1
GO:0070469	respiratory chain	62	5	14.58	0.99963	1
GO:0000786	nucleosome	63	5	14.82	0.9997	1
GO:0044429	mitochondrial part	681	124	160.19	0.99975	1
GO:0005746	mitochondrial respiratory chain	57	4	13.41	0.99977	1
GO:0005739	mitochondrion	1361	269	320.15	0.99979	1
GO:0032993	protein-DNA complex	99	10	23.29	0.99983	1
GO:0022626	cytosolic ribosome	66	5	15.53	0.99984	1
GO:0005840	ribosome	161	20	37.87	0.99988	1
GO:0030532	small nuclear ribonucleoprotein complex	34	1	8	0.99989	1
GO:0042645	mitochondrial nucleoid	34	1	8	0.99989	1
GO:0044391	ribosomal subunit	102	10	23.99	0.9999	1
GO:0005743	mitochondrial inner membrane	313	47	73.63	0.99994	1
GO:0005747	mitochondrial respiratory chain complex ...	36	1	8.47	0.99994	1
GO:0030964	NADH dehydrogenase complex	36	1	8.47	0.99994	1
GO:0045271	respiratory chain complex I	36	1	8.47	0.99994	1
GO:0030529	ribonucleoprotein complex	488	81	114.79	0.99994	1
GO:0005759	mitochondrial matrix	263	36	61.87	0.99998	1
GO:0005796	Golgi lumen	45	1	10.59	0.99999	1
GO:0045111	intermediate filament cytoskeleton	184	19	43.28	1	1
GO:0005882	intermediate filament	149	10	35.05	1	1
GO:0044421	extracellular region part	985	156	231.7	1	1
GO:0005615	extracellular space	767	107	180.42	1	1
GO:0005575	cellular_component	14862	3496	3496	1	1
GO:0005576	extracellular region	1863	284	438.23	1	1
GO:0000015	phosphopyruvate hydratase complex	4	0	0.94	1	1
GO:0000110	nucleotide-excision repair factor 1 comp...	1	0	0.24	1	1
GO:0000120	RNA polymerase I transcription factor co...	3	0	0.71	1	1
GO:0000126	transcription factor TFIIIB complex	1	0	0.24	1	1
GO:0000127	transcription factor TFIIIC complex	6	0	1.41	1	1
GO:0000137	Golgi cis cisterna	4	0	0.94	1	1
GO:0000172	ribonuclease MRP complex	2	0	0.47	1	1
GO:0000214	tRNA-intron endonuclease complex	3	0	0.71	1	1
GO:0000221	vacuolar proton-transporting V-type ATPa...	2	0	0.47	1	1
GO:0000229	cytoplasmic chromosome	1	0	0.24	1	1
GO:0000276	mitochondrial proton-transporting ATP sy...	5	0	1.18	1	1
GO:0000778	condensed nuclear chromosome kinetochore	4	0	0.94	1	1
GO:0000789	cytoplasmic chromatin	1	0	0.24	1	1
GO:0000797	condensin core heterodimer	1	0	0.24	1	1
GO:0000799	nuclear condensin complex	1	0	0.24	1	1
GO:0000800	lateral element	4	0	0.94	1	1
GO:0000801	central element	4	0	0.94	1	1
GO:0000802	transverse filament	1	0	0.24	1	1
GO:0000805	X chromosome	5	0	1.18	1	1
GO:0000806	Y chromosome	2	0	0.47	1	1
GO:0000815	ESCRT III complex	2	0	0.47	1	1
GO:0000835	ER ubiquitin ligase complex	1	0	0.24	1	1
GO:0000836	Hrd1p ubiquitin ligase complex	1	0	0.24	1	1
GO:0000939	condensed chromosome inner kinetochore	2	0	0.47	1	1
GO:0000942	condensed nuclear chromosome outer kinet...	3	0	0.71	1	1
GO:0001401	mitochondrial sorting and assembly machi...	1	0	0.24	1	1
GO:0001520	outer dense fiber	3	0	0.71	1	1
GO:0001534	radial spoke	1	0	0.24	1	1
GO:0001650	fibrillar center	2	0	0.47	1	1
GO:0001652	granular component	4	0	0.94	1	1
GO:0001674	female germ cell nucleus	2	0	0.47	1	1
GO:0001740	Barr body	3	0	0.71	1	1
GO:0002081	outer acrosomal membrane	2	0	0.47	1	1
GO:0002177	manchette	2	0	0.47	1	1
GO:0005579	membrane attack complex	7	0	1.65	1	1
GO:0005582	collagen type XV	1	0	0.24	1	1
GO:0005584	collagen type I	2	0	0.47	1	1
GO:0005585	collagen type II	1	0	0.24	1	1
GO:0005586	collagen type III	1	0	0.24	1	1
GO:0005589	collagen type VI	3	0	0.71	1	1
GO:0005590	collagen type VII	1	0	0.24	1	1
GO:0005591	collagen type VIII	1	0	0.24	1	1
GO:0005592	collagen type XI	2	0	0.47	1	1
GO:0005594	collagen type IX	3	0	0.71	1	1
GO:0005596	collagen type XIV	1	0	0.24	1	1
GO:0005597	collagen type XVI	1	0	0.24	1	1
GO:0005598	short-chain collagen	1	0	0.24	1	1
GO:0005600	collagen type XIII	1	0	0.24	1	1
GO:0005602	complement component C1 complex	2	0	0.47	1	1
GO:0005607	laminin-2 complex	2	0	0.47	1	1
GO:0005608	laminin-3 complex	2	0	0.47	1	1
GO:0005610	laminin-5 complex	3	0	0.71	1	1
GO:0005614	interstitial matrix	11	0	2.59	1	1
GO:0005638	lamin filament	4	0	0.94	1	1
GO:0005642	annulate lamellae	2	0	0.47	1	1
GO:0005655	nucleolar ribonuclease P complex	6	0	1.41	1	1
GO:0005658	alpha DNA polymerase:primase complex	4	0	0.94	1	1
GO:0005663	DNA replication factor C complex	6	0	1.41	1	1
GO:0005672	transcription factor TFIIA complex	4	0	0.94	1	1
GO:0005673	transcription factor TFIIE complex	1	0	0.24	1	1
GO:0005674	transcription factor TFIIF complex	2	0	0.47	1	1
GO:0005682	U5 snRNP	6	0	1.41	1	1
GO:0005685	U1 snRNP	1	0	0.24	1	1
GO:0005686	U2 snRNP	3	0	0.71	1	1
GO:0005687	U4 snRNP	2	0	0.47	1	1
GO:0005688	U6 snRNP	2	0	0.47	1	1
GO:0005690	U4atac snRNP	1	0	0.24	1	1
GO:0005697	telomerase holoenzyme complex	5	0	1.18	1	1
GO:0005724	nuclear telomeric heterochromatin	2	0	0.47	1	1
GO:0005731	nucleolus organizer region	1	0	0.24	1	1
GO:0005732	small nucleolar ribonucleoprotein comple...	12	0	2.82	1	1
GO:0005750	mitochondrial respiratory chain complex ...	5	0	1.18	1	1
GO:0005751	mitochondrial respiratory chain complex ...	2	0	0.47	1	1
GO:0005754	mitochondrial proton-transporting ATP sy...	1	0	0.24	1	1
GO:0005757	mitochondrial permeability transition po...	1	0	0.24	1	1
GO:0005760	gamma DNA polymerase complex	2	0	0.47	1	1
GO:0005767	secondary lysosome	5	0	1.18	1	1
GO:0005785	signal recognition particle receptor com...	2	0	0.47	1	1
GO:0005787	signal peptidase complex	3	0	0.71	1	1
GO:0005797	Golgi medial cisterna	4	0	0.94	1	1
GO:0005816	spindle pole body	1	0	0.24	1	1
GO:0005826	actomyosin contractile ring	4	0	0.94	1	1
GO:0005832	chaperonin-containing T-complex	6	0	1.41	1	1
GO:0005833	hemoglobin complex	11	0	2.59	1	1
GO:0005854	nascent polypeptide-associated complex	1	0	0.24	1	1
GO:0005858	axonemal dynein complex	12	0	2.82	1	1
GO:0005859	muscle myosin complex	15	0	3.53	1	1
GO:0005863	striated muscle myosin thick filament	3	0	0.71	1	1
GO:0005869	dynactin complex	6	0	1.41	1	1
GO:0005879	axonemal microtubule	2	0	0.47	1	1
GO:0005889	hydrogen:potassium-exchanging ATPase com...	1	0	0.24	1	1
GO:0005895	interleukin-5 receptor complex	1	0	0.24	1	1
GO:0005927	muscle tendon junction	3	0	0.71	1	1
GO:0005944	1-phosphatidylinositol-4-phosphate 3-kin...	2	0	0.47	1	1
GO:0005945	6-phosphofructokinase complex	3	0	0.71	1	1
GO:0005953	CAAX-protein geranylgeranyltransferase c...	1	0	0.24	1	1
GO:0005956	protein kinase CK2 complex	1	0	0.24	1	1
GO:0005958	DNA-dependent protein kinase-DNA ligase ...	5	0	1.18	1	1
GO:0005960	glycine cleavage complex	2	0	0.47	1	1
GO:0005967	mitochondrial pyruvate dehydrogenase com...	1	0	0.24	1	1
GO:0005971	ribonucleoside-diphosphate reductase com...	1	0	0.24	1	1
GO:0008024	positive transcription elongation factor...	1	0	0.24	1	1
GO:0008043	intracellular ferritin complex	2	0	0.47	1	1
GO:0008275	gamma-tubulin small complex	1	0	0.24	1	1
GO:0008352	katanin complex	1	0	0.24	1	1
GO:0008537	proteasome activator complex	2	0	0.47	1	1
GO:0008622	epsilon DNA polymerase complex	1	0	0.24	1	1
GO:0008623	chromatin accessibility complex	2	0	0.47	1	1
GO:0009279	cell outer membrane	2	0	0.47	1	1
GO:0009330	DNA topoisomerase complex (ATP-hydrolyzi...	1	0	0.24	1	1
GO:0009346	citrate lyase complex	2	0	0.47	1	1
GO:0009348	ornithine carbamoyltransferase complex	1	0	0.24	1	1
GO:0009368	endopeptidase Clp complex	1	0	0.24	1	1
GO:0009841	mitochondrial endopeptidase Clp complex	1	0	0.24	1	1
GO:0010370	perinucleolar chromocenter	1	0	0.24	1	1
GO:0014705	C zone	1	0	0.24	1	1
GO:0014802	terminal cisterna	3	0	0.71	1	1
GO:0014804	terminal cisterna lumen	1	0	0.24	1	1
GO:0016013	syntrophin complex	1	0	0.24	1	1
GO:0016028	rhabdomere	1	0	0.24	1	1
GO:0016035	zeta DNA polymerase complex	2	0	0.47	1	1
GO:0016507	mitochondrial fatty acid beta-oxidation ...	2	0	0.47	1	1
GO:0016590	ACF complex	1	0	0.24	1	1
GO:0016938	kinesin I complex	1	0	0.24	1	1
GO:0017090	meprin A complex	1	0	0.24	1	1
GO:0017101	aminoacyl-tRNA synthetase multienzyme co...	2	0	0.47	1	1
GO:0018995	host	1	0	0.24	1	1
GO:0019035	viral integration complex	1	0	0.24	1	1
GO:0019185	snRNA-activating protein complex	1	0	0.24	1	1
GO:0019773	proteasome core complex. alpha-subunit c...	8	0	1.88	1	1
GO:0030008	TRAPP complex	2	0	0.47	1	1
GO:0030285	integral to synaptic vesicle membrane	4	0	0.94	1	1
GO:0030289	protein phosphatase 4 complex	2	0	0.47	1	1
GO:0030430	host cell cytoplasm	1	0	0.24	1	1
GO:0030485	smooth muscle contractile fiber	1	0	0.24	1	1
GO:0030526	granulocyte macrophage colony-stimulatin...	1	0	0.24	1	1
GO:0030677	ribonuclease P complex	6	0	1.41	1	1
GO:0030681	multimeric ribonuclease P complex	6	0	1.41	1	1
GO:0030692	Noc4p-Nop14p complex	1	0	0.24	1	1
GO:0030849	autosome	2	0	0.47	1	1
GO:0030874	nucleolar chromatin	1	0	0.24	1	1
GO:0030892	mitotic cohesin complex	2	0	0.47	1	1
GO:0030936	transmembrane collagen	1	0	0.24	1	1
GO:0031011	Ino80 complex	14	0	3.29	1	1
GO:0031021	interphase microtubule organizing center	1	0	0.24	1	1
GO:0031074	nucleocytoplasmic shuttling complex	2	0	0.47	1	1
GO:0031092	platelet alpha granule membrane	5	0	1.18	1	1
GO:0031205	endoplasmic reticulum Sec complex	2	0	0.47	1	1
GO:0031209	SCAR complex	1	0	0.24	1	1
GO:0031213	RSF complex	2	0	0.47	1	1
GO:0031232	extrinsic to external side of plasma mem...	5	0	1.18	1	1
GO:0031240	external side of cell outer membrane	1	0	0.24	1	1
GO:0031260	pseudopodium membrane	1	0	0.24	1	1
GO:0031262	Ndc80 complex	4	0	0.94	1	1
GO:0031298	replication fork protection complex	1	0	0.24	1	1
GO:0031302	intrinsic to endosome membrane	1	0	0.24	1	1
GO:0031308	intrinsic to nuclear outer membrane	1	0	0.24	1	1
GO:0031309	integral to nuclear outer membrane	1	0	0.24	1	1
GO:0031314	extrinsic to mitochondrial inner membran...	2	0	0.47	1	1
GO:0031372	UBC13-MMS2 complex	2	0	0.47	1	1
GO:0031379	RNA-directed RNA polymerase complex	1	0	0.24	1	1
GO:0031380	nuclear RNA-directed RNA polymerase comp...	1	0	0.24	1	1
GO:0031428	box C/D snoRNP complex	3	0	0.71	1	1
GO:0031429	box H/ACA snoRNP complex	1	0	0.24	1	1
GO:0031436	BRCA1-BARD1 complex	2	0	0.47	1	1
GO:0031462	Cul2-RING ubiquitin ligase complex	6	0	1.41	1	1
GO:0031501	mannosyltransferase complex	3	0	0.71	1	1
GO:0031515	tRNA (m1A) methyltransferase complex	2	0	0.47	1	1
GO:0031523	Myb complex	2	0	0.47	1	1
GO:0031595	nuclear proteasome complex	1	0	0.24	1	1
GO:0031618	nuclear centromeric heterochromatin	3	0	0.71	1	1
GO:0031680	G-protein beta/gamma-subunit complex	1	0	0.24	1	1
GO:0031838	haptoglobin-hemoglobin complex	2	0	0.47	1	1
GO:0031931	TORC1 complex	3	0	0.71	1	1
GO:0031933	telomeric heterochromatin	3	0	0.71	1	1
GO:0032010	phagolysosome	4	0	0.94	1	1
GO:0032021	NELF complex	4	0	0.94	1	1
GO:0032044	DSIF complex	2	0	0.47	1	1
GO:0032045	guanyl-nucleotide exchange factor comple...	4	0	0.94	1	1
GO:0032127	dense core granule membrane	1	0	0.24	1	1
GO:0032133	chromosome passenger complex	4	0	0.94	1	1
GO:0032280	symmetric synapse	2	0	0.47	1	1
GO:0032299	ribonuclease H2 complex	3	0	0.71	1	1
GO:0032311	angiogenin-PRI complex	2	0	0.47	1	1
GO:0032389	MutLalpha complex	6	0	1.41	1	1
GO:0032579	apical lamina of hyaline layer	1	0	0.24	1	1
GO:0032591	dendritic spine membrane	2	0	0.47	1	1
GO:0032777	Piccolo NuA4 histone acetyltransferase c...	4	0	0.94	1	1
GO:0032798	Swi5-Sfr1 complex	2	0	0.47	1	1
GO:0032807	DNA ligase IV complex	2	0	0.47	1	1
GO:0032809	neuronal cell body membrane	6	0	1.41	1	1
GO:0032982	myosin filament	15	0	3.53	1	1
GO:0032996	Bcl3-Bcl10 complex	1	0	0.24	1	1
GO:0033061	DNA recombinase mediator complex	2	0	0.47	1	1
GO:0033093	Weibel-Palade body	2	0	0.47	1	1
GO:0033150	cytoskeletal calyx	2	0	0.47	1	1
GO:0033162	melanosome membrane	8	0	1.88	1	1
GO:0033165	interphotoreceptor matrix	1	0	0.24	1	1
GO:0033166	hyaline layer	1	0	0.24	1	1
GO:0033185	dolichol-phosphate-mannose synthase comp...	3	0	0.71	1	1
GO:0033186	CAF-1 complex	3	0	0.71	1	1
GO:0033202	DNA helicase complex	14	0	3.29	1	1
GO:0033256	I-kappaB/NF-kappaB complex	5	0	1.18	1	1
GO:0033257	Bcl3/NF-kappaB2 complex	2	0	0.47	1	1
GO:0033557	Slx1-Slx4 complex	3	0	0.71	1	1
GO:0033588	Elongator holoenzyme complex	1	0	0.24	1	1
GO:0033593	BRCA2-MAGE-D1 complex	1	0	0.24	1	1
GO:0033643	host cell part	1	0	0.24	1	1
GO:0033646	host intracellular part	1	0	0.24	1	1
GO:0033647	host intracellular organelle	1	0	0.24	1	1
GO:0033648	host intracellular membrane-bounded orga...	1	0	0.24	1	1
GO:0033655	host cell cytoplasm part	1	0	0.24	1	1
GO:0034359	mature chylomicron	1	0	0.24	1	1
GO:0034360	chylomicron remnant	1	0	0.24	1	1
GO:0034363	intermediate-density lipoprotein particl...	3	0	0.71	1	1
GO:0034364	high-density lipoprotein particle	20	0	4.7	1	1
GO:0034365	discoidal high-density lipoprotein parti...	1	0	0.24	1	1
GO:0034366	spherical high-density lipoprotein parti...	5	0	1.18	1	1
GO:0034423	autophagic vacuole lumen	1	0	0.24	1	1
GO:0034464	BBSome	8	0	1.88	1	1
GO:0034466	chromaffin granule lumen	1	0	0.24	1	1
GO:0034750	Scrib-APC-beta-catenin complex	2	0	0.47	1	1
GO:0034751	aryl hydrocarbon receptor complex	1	0	0.24	1	1
GO:0034752	cytosolic aryl hydrocarbon receptor comp...	1	0	0.24	1	1
GO:0035003	subapical complex	1	0	0.24	1	1
GO:0035189	Rb-E2F complex	3	0	0.71	1	1
GO:0035327	transcriptionally active chromatin	8	0	1.88	1	1
GO:0035339	SPOTS complex	2	0	0.47	1	1
GO:0035354	Toll-like receptor 1-Toll-like receptor ...	2	0	0.47	1	1
GO:0035355	Toll-like receptor 2-Toll-like receptor ...	2	0	0.47	1	1
GO:0035370	UBC13-UEV1A complex	2	0	0.47	1	1
GO:0035578	azurophil granule lumen	1	0	0.24	1	1
GO:0035631	CD40 receptor complex	10	0	2.35	1	1
GO:0035686	flagellar fibrous sheath	1	0	0.24	1	1
GO:0035692	macrophage migration inhibitory factor r...	1	0	0.24	1	1
GO:0035693	NOS2-CD74 complex	1	0	0.24	1	1
GO:0035985	senescence-associated heterochromatin fo...	3	0	0.71	1	1
GO:0036024	protein C inhibitor-TMPRSS7 complex	1	0	0.24	1	1
GO:0036025	protein C inhibitor-TMPRSS11E complex	1	0	0.24	1	1
GO:0036026	protein C inhibitor-PLAT complex	1	0	0.24	1	1
GO:0036027	protein C inhibitor-PLAU complex	1	0	0.24	1	1
GO:0036028	protein C inhibitor-thrombin complex	1	0	0.24	1	1
GO:0036029	protein C inhibitor-KLK3 complex	1	0	0.24	1	1
GO:0036030	protein C inhibitor-plasma kallikrein co...	1	0	0.24	1	1
GO:0036053	glomerular endothelium fenestra	1	0	0.24	1	1
GO:0036125	fatty acid beta-oxidation multienzyme co...	2	0	0.47	1	1
GO:0036126	sperm flagellum	1	0	0.24	1	1
GO:0042022	interleukin-12 receptor complex	1	0	0.24	1	1
GO:0042105	alpha-beta T cell receptor complex	3	0	0.71	1	1
GO:0042564	NLS-dependent protein nuclear import com...	1	0	0.24	1	1
GO:0042585	germinal vesicle	1	0	0.24	1	1
GO:0042629	mast cell granule	3	0	0.71	1	1
GO:0042709	succinate-CoA ligase complex	1	0	0.24	1	1
GO:0042719	mitochondrial intermembrane space protei...	6	0	1.41	1	1
GO:0042720	mitochondrial inner membrane peptidase c...	1	0	0.24	1	1
GO:0043083	synaptic cleft	7	0	1.65	1	1
GO:0043190	ATP-binding cassette (ABC) transporter c...	6	0	1.41	1	1
GO:0043196	varicosity	3	0	0.71	1	1
GO:0043203	axon hillock	2	0	0.47	1	1
GO:0043245	extraorganismal space	1	0	0.24	1	1
GO:0043257	laminin-8 complex	1	0	0.24	1	1
GO:0043265	ectoplasm	1	0	0.24	1	1
GO:0043509	activin A complex	1	0	0.24	1	1
GO:0043511	inhibin complex	2	0	0.47	1	1
GO:0043512	inhibin A complex	2	0	0.47	1	1
GO:0043514	interleukin-12 complex	2	0	0.47	1	1
GO:0043527	tRNA methyltransferase complex	2	0	0.47	1	1
GO:0043540	6-phosphofructo-2-kinase/fructose-2.6-bi...	1	0	0.24	1	1
GO:0043564	Ku70:Ku80 complex	2	0	0.47	1	1
GO:0043626	PCNA complex	1	0	0.24	1	1
GO:0043656	intracellular region of host	1	0	0.24	1	1
GO:0043657	host cell	1	0	0.24	1	1
GO:0044194	cytolytic granule	2	0	0.47	1	1
GO:0044214	fully spanning plasma membrane	1	0	0.24	1	1
GO:0044215	other organism	1	0	0.24	1	1
GO:0044216	other organism cell	1	0	0.24	1	1
GO:0044217	other organism part	1	0	0.24	1	1
GO:0044292	dendrite terminus	3	0	0.71	1	1
GO:0044294	dendritic growth cone	2	0	0.47	1	1
GO:0044298	cell body membrane	6	0	1.41	1	1
GO:0044299	C-fiber	2	0	0.47	1	1
GO:0044302	dentate gyrus mossy fiber	1	0	0.24	1	1
GO:0044316	cone cell pedicle	1	0	0.24	1	1
GO:0044322	endoplasmic reticulum quality control co...	1	0	0.24	1	1
GO:0044609	DBIRD complex	2	0	0.47	1	1
GO:0045009	chitosome	8	0	1.88	1	1
GO:0045025	mitochondrial degradosome	2	0	0.47	1	1
GO:0045095	keratin filament	69	0	16.23	1	1
GO:0045098	type III intermediate filament	3	0	0.71	1	1
GO:0045160	myosin I complex	1	0	0.24	1	1
GO:0045179	apical cortex	7	0	1.65	1	1
GO:0045244	succinate-CoA ligase complex (GDP-formin...	1	0	0.24	1	1
GO:0045267	proton-transporting ATP synthase. cataly...	1	0	0.24	1	1
GO:0045275	respiratory chain complex III	5	0	1.18	1	1
GO:0045277	respiratory chain complex IV	2	0	0.47	1	1
GO:0046540	U4/U6 x U5 tri-snRNP complex	3	0	0.71	1	1
GO:0046691	intracellular canaliculus	2	0	0.47	1	1
GO:0048179	activin receptor complex	2	0	0.47	1	1
GO:0048180	activin complex	1	0	0.24	1	1
GO:0048237	rough endoplasmic reticulum lumen	1	0	0.24	1	1
GO:0048269	methionine adenosyltransferase complex	1	0	0.24	1	1
GO:0048476	Holliday junction resolvase complex	1	0	0.24	1	1
GO:0055087	Ski complex	2	0	0.47	1	1
GO:0060077	inhibitory synapse	2	0	0.47	1	1
GO:0060342	photoreceptor inner segment membrane	1	0	0.24	1	1
GO:0070188	Stn1-Ten1 complex	2	0	0.47	1	1
GO:0070274	RES complex	1	0	0.24	1	1
GO:0070288	ferritin complex	2	0	0.47	1	1
GO:0070369	beta-catenin-TCF7L2 complex	2	0	0.47	1	1
GO:0070419	nonhomologous end joining complex	6	0	1.41	1	1
GO:0070438	mTOR-FKBP12-rapamycin complex	1	0	0.24	1	1
GO:0070522	ERCC4-ERCC1 complex	1	0	0.24	1	1
GO:0070545	PeBoW complex	2	0	0.47	1	1
GO:0070557	PCNA-p21 complex	2	0	0.47	1	1
GO:0070685	macropinocytic cup	1	0	0.24	1	1
GO:0070722	Tle3-Aes complex	1	0	0.24	1	1
GO:0070743	interleukin-23 complex	2	0	0.47	1	1
GO:0070820	tertiary granule	4	0	0.94	1	1
GO:0070821	tertiary granule membrane	1	0	0.24	1	1
GO:0070860	RNA polymerase I core factor complex	1	0	0.24	1	1
GO:0071001	U4/U6 snRNP	3	0	0.71	1	1
GO:0071062	alphav-beta3 integrin-vitronectin comple...	1	0	0.24	1	1
GO:0071065	alpha9-beta1 integrin-vascular cell adhe...	2	0	0.47	1	1
GO:0071133	alpha9-beta1 integrin-ADAM8 complex	1	0	0.24	1	1
GO:0071437	invadopodium	6	0	1.41	1	1
GO:0071438	invadopodium membrane	3	0	0.71	1	1
GO:0071439	clathrin complex	1	0	0.24	1	1
GO:0071546	pi-body	5	0	1.18	1	1
GO:0071547	piP-body	4	0	0.94	1	1
GO:0071595	Nem1-Spo7 phosphatase complex	1	0	0.24	1	1
GO:0071664	catenin-TCF7L2 complex	3	0	0.71	1	1
GO:0071665	gamma-catenin-TCF7L2 complex	1	0	0.24	1	1
GO:0071797	LUBAC complex	2	0	0.47	1	1
GO:0071818	BAT3 complex	2	0	0.47	1	1
GO:0071821	FANCM-MHF complex	3	0	0.71	1	1
GO:0071914	prominosome	1	0	0.24	1	1
GO:0071920	cleavage body	2	0	0.47	1	1
GO:0071953	elastic fiber	1	0	0.24	1	1
GO:0071986	Ragulator complex	3	0	0.71	1	1
GO:0072379	ER membrane insertion complex	2	0	0.47	1	1
GO:0072517	host cell viral assembly compartment	1	0	0.24	1	1
GO:0072558	NLRP1 inflammasome complex	1	0	0.24	1	1
GO:0072562	blood microparticle	2	0	0.47	1	1
GO:0072563	endothelial microparticle	2	0	0.47	1	1
GO:0072588	box H/ACA RNP complex	1	0	0.24	1	1
GO:0097057	TRAF2-GSTP1 complex	1	0	0.24	1	1
GO:0097058	CRLF-CLCF1 complex	2	0	0.47	1	1
GO:0097059	CNTFR-CLCF1 complex	2	0	0.47	1	1
GO:0097179	protease inhibitor complex	1	0	0.24	1	1
GO:0097180	serine protease inhibitor complex	1	0	0.24	1	1
GO:0097181	protein C inhibitor-coagulation factor V...	1	0	0.24	1	1
GO:0097182	protein C inhibitor-coagulation factor X...	1	0	0.24	1	1
GO:0097183	protein C inhibitor-coagulation factor X...	1	0	0.24	1	1
GO:0097196	Shu complex	2	0	0.47	1	1
GO:0097208	alveolar lamellar body	3	0	0.71	1	1
GO:0097209	epidermal lamellar body	3	0	0.71	1	1
GO:0097223	sperm part	1	0	0.24	1	1
GO:0097227	sperm annulus	1	0	0.24	1	1
GO:0097346	INO80-type complex	14	0	3.29	1	1
