# Supplementary material for: A statistically inferred microRNA network identifies breast cancer target miR-940 as an actin cytoskeleton regulator
Source: Sci Rep. 2015 Feb 12;5:8336. doi: 10.1038/srep08336 (PMC5389139; doi:10.1038/srep08336)
Supplement: Supplementary Information — Dataset 5 [file srep08336-s6.xls]

## Sheet: Legends
Supplementary Table IX. GO enrichment calculation for the sphere of influence of the assorted club II (only genes shared by 50% of the miRNAs). Are represented on each and every sheet, GO: the id of the ontology accession number. Term: the name of the ontology. Annotated: the number of annotated term considering the background genes used in the calculation. Significant: the number of genes annota…

## Sheet: Biological Process
GO.ID	Term	Annotated	Significant	Expected	classicFisher	BH.pVal
GO:0007399	nervous system development	1539	72	40.37	5.7e-07	0.00234
GO:0048667	cell morphogenesis involved in neuron differentiation	521	31	13.67	1.8e-05	0.02383
GO:0007409	axonogenesis	479	29	12.57	2.5e-05	0.02383
GO:0048812	neuron projection morphogenesis	530	31	13.9	2.5e-05	0.02383
GO:0048858	cell projection morphogenesis	611	34	16.03	2.9e-05	0.02383
GO:0048731	system development	3014	111	79.07	4.1e-05	0.02465
GO:0032990	cell part morphogenesis	623	34	16.34	4.2e-05	0.02465
GO:0000904	cell morphogenesis involved in differentiation	626	33	16.42	0.00011	0.05022
GO:0007275	multicellular organismal development	3536	124	92.76	0.00011	0.05022
GO:0048666	neuron development	714	36	18.73	0.00013	0.05342
GO:0022008	neurogenesis	1010	46	26.5	0.00016	0.05479
GO:0048699	generation of neurons	952	44	24.97	0.00016	0.05479
GO:0030182	neuron differentiation	876	41	22.98	0.00021	0.063
GO:0030030	cell projection organization	822	39	21.56	0.00023	0.063
GO:0031175	neuron projection development	624	32	16.37	0.00023	0.063
GO:0007417	central nervous system development	590	30	15.48	0.00041	0.10529
GO:0031103	axon regeneration	26	5	0.68	0.0005	0.11153
GO:0007154	cell communication	4338	143	113.8	0.00052	0.11153
GO:0030154	cell differentiation	2348	86	61.6	0.00052	0.11153
GO:0031327	negative regulation of cellular biosynthetic process	858	39	22.51	0.00055	0.11153
GO:0007268	synaptic transmission	574	29	15.06	0.00057	0.11153
GO:0050770	regulation of axonogenesis	92	9	2.41	0.00068	0.12327
GO:0048856	anatomical structure development	3476	118	91.19	0.00073	0.12327
GO:0000902	cell morphogenesis	843	38	22.11	0.00075	0.12327
GO:0009890	negative regulation of biosynthetic process	872	39	22.88	0.00075	0.12327
GO:0010558	negative regulation of macromolecule biosynthetic process	815	37	21.38	0.00078	0.12327
GO:2000113	negative regulation of cellular macromolecule biosynthetic process	789	36	20.7	0.00084	0.12784
GO:0048167	regulation of synaptic plasticity	77	8	2.02	0.0009	0.13208
GO:0021510	spinal cord development	60	7	1.57	0.00094	0.13319
GO:0006865	amino acid transport	97	9	2.54	0.001	0.13697
GO:0032989	cellular component morphogenesis	892	39	23.4	0.00114	0.14568
GO:0006928	cellular component movement	1044	44	27.39	0.00115	0.14568
GO:0031102	neuron projection regeneration	31	5	0.81	0.00117	0.14568
GO:0010769	regulation of cell morphogenesis involved in differentiation	163	12	4.28	0.00123	0.14865
GO:0051172	negative regulation of nitrogen compound metabolic process	808	36	21.2	0.00128	0.15027
GO:0032501	multicellular organismal process	4913	156	128.89	0.00147	0.16778
GO:0051253	negative regulation of RNA metabolic process	728	33	19.1	0.00154	0.16937
GO:0031324	negative regulation of cellular metabolic process	1156	47	30.33	0.00164	0.16937
GO:0019226	transmission of nerve impulse	644	30	16.89	0.00166	0.16937
GO:0006970	response to osmotic stress	49	6	1.29	0.00169	0.16937
GO:0045892	negative regulation of transcription, DNA-templated	703	32	18.44	0.00169	0.16937
GO:0048523	negative regulation of cellular process	2544	89	66.74	0.00178	0.17414
GO:0031589	cell-substrate adhesion	194	13	5.09	0.00184	0.17583
GO:0032502	developmental process	3958	129	103.83	0.00194	0.17865
GO:0045934	negative regulation of nucleobase-containing compound metabolic process	799	35	20.96	0.00199	0.17865
GO:0035637	multicellular organismal signaling	652	30	17.1	0.002	0.17865
GO:0048869	cellular developmental process	2496	87	65.48	0.00228	0.19933
GO:0046942	carboxylic acid transport	176	12	4.62	0.00235	0.20117
GO:0009653	anatomical structure morphogenesis	1827	67	47.93	0.00244	0.20303
GO:0048679	regulation of axon regeneration	11	3	0.29	0.00252	0.20303
GO:0070570	regulation of neuron projection regeneration	11	3	0.29	0.00252	0.20303
GO:0015849	organic acid transport	178	12	4.67	0.00258	0.20387
GO:0010975	regulation of neuron projection development	179	12	4.7	0.00271	0.2101
GO:0010629	negative regulation of gene expression	788	34	20.67	0.00293	0.22189
GO:0001764	neuron migration	73	7	1.92	0.00297	0.22189
GO:0023052	signaling	4226	135	110.86	0.00321	0.23553
GO:0007160	cell-matrix adhesion	137	10	3.59	0.00327	0.23573
GO:0044087	regulation of cellular component biogenesis	287	16	7.53	0.0038	0.26921
GO:0040011	locomotion	1118	44	29.33	0.00425	0.29285
GO:0007626	locomotory behavior	120	9	3.15	0.00432	0.29285
GO:0007190	activation of adenylate cyclase activity	26	4	0.68	0.00441	0.29285
GO:0003001	generation of a signal involved in cell-cell signaling	292	16	7.66	0.00449	0.29285
GO:0023061	signal release	292	16	7.66	0.00449	0.29285
GO:0009892	negative regulation of metabolic process	1256	48	32.95	0.00498	0.31973
GO:0007010	cytoskeleton organization	728	31	19.1	0.00537	0.33619
GO:0031344	regulation of cell projection organization	220	13	5.77	0.0054	0.33619
GO:0007017	microtubule-based process	380	19	9.97	0.00553	0.33706
GO:0002088	lens development in camera-type eye	44	5	1.15	0.00566	0.33706
GO:0007163	establishment or maintenance of cell polarity	103	8	2.7	0.00566	0.33706
GO:0000122	negative regulation of transcription from RNA polymerase II promoter	410	20	10.76	0.00586	0.34398
GO:0006972	hyperosmotic response	15	3	0.39	0.00644	0.35575
GO:0045879	negative regulation of smoothened signaling pathway	15	3	0.39	0.00644	0.35575
GO:0010605	negative regulation of macromolecule metabolic process	1178	45	30.9	0.00658	0.35575
GO:0016079	synaptic vesicle exocytosis	29	4	0.76	0.00658	0.35575
GO:0035329	hippo signaling	29	4	0.76	0.00658	0.35575
GO:0045762	positive regulation of adenylate cyclase activity	29	4	0.76	0.00658	0.35575
GO:0030534	adult behavior	85	7	2.23	0.0069	0.36821
GO:0048678	response to axon injury	47	5	1.23	0.0075	0.3951
GO:0031326	regulation of cellular biosynthetic process	2998	98	78.65	0.00813	0.42286
GO:0031281	positive regulation of cyclase activity	31	4	0.81	0.00837	0.4246
GO:0042490	mechanoreceptor differentiation	31	4	0.81	0.00837	0.4246
GO:0007420	brain development	425	20	11.15	0.00858	0.42674
GO:0007267	cell-cell signaling	972	38	25.5	0.00862	0.42674
GO:0003333	amino acid transmembrane transport	17	3	0.45	0.00926	0.45199
GO:0010810	regulation of cell-substrate adhesion	90	7	2.36	0.00935	0.45199
GO:0010556	regulation of macromolecule biosynthetic process	2877	94	75.47	0.00986	0.4711
GO:0007632	visual behavior	33	4	0.87	0.01045	0.48794
GO:0051349	positive regulation of lyase activity	33	4	0.87	0.01045	0.48794
GO:0009889	regulation of biosynthetic process	3026	98	79.38	0.01058	0.48846
GO:0006836	neurotransmitter transport	115	8	3.02	0.01077	0.49171
GO:0002089	lens morphogenesis in camera-type eye	18	3	0.47	0.0109	0.49218
GO:0010468	regulation of gene expression	3004	97	78.81	0.01197	0.53198
GO:0048870	cell motility	804	32	21.09	0.01217	0.53198
GO:0051674	localization of cell	804	32	21.09	0.01217	0.53198
GO:0016477	cell migration	744	30	19.52	0.01269	0.53836
GO:0008088	axon cargo transport	19	3	0.5	0.0127	0.53836
GO:0022604	regulation of cell morphogenesis	272	14	7.14	0.01273	0.53836
GO:0006024	glycosaminoglycan biosynthetic process	35	4	0.92	0.01284	0.53836
GO:0001649	osteoblast differentiation	119	8	3.12	0.01306	0.54206
GO:0001952	regulation of cell-matrix adhesion	54	5	1.42	0.01334	0.54814
GO:0007612	learning	75	6	1.97	0.01378	0.56061
GO:0050771	negative regulation of axonogenesis	36	4	0.94	0.01415	0.57002
GO:0007411	axon guidance	333	16	8.74	0.01481	0.59082
GO:2000112	regulation of cellular macromolecule biosynthetic process	2817	91	73.9	0.01512	0.59739
GO:0006023	aminoglycan biosynthetic process	37	4	0.97	0.01554	0.60813
GO:0055123	digestive system development	100	7	2.62	0.01608	0.62333
GO:0048519	negative regulation of biological process	2790	90	73.19	0.01631	0.62633
GO:0050890	cognition	149	9	3.91	0.01672	0.63613
GO:0019219	regulation of nucleobase-containing compound metabolic process	3046	97	79.91	0.01737	0.65184
GO:0050768	negative regulation of neurogenesis	79	6	2.07	0.01745	0.65184
GO:0051171	regulation of nitrogen compound metabolic process	3121	99	81.87	0.0179	0.66262
GO:0046785	microtubule polymerization	22	3	0.58	0.01904	0.69853
GO:0006355	regulation of transcription, DNA-templated	2602	84	68.26	0.02024	0.72953
GO:0030516	regulation of axon extension	40	4	1.05	0.02024	0.72953
GO:0000271	polysaccharide biosynthetic process	82	6	2.15	0.02061	0.7364
GO:0000226	microtubule cytoskeleton organization	262	13	6.87	0.02102	0.74458
GO:0045667	regulation of osteoblast differentiation	83	6	2.18	0.02174	0.7635
GO:0050772	positive regulation of axonogenesis	41	4	1.08	0.02197	0.76504
GO:0006357	regulation of transcription from RNA polymerase II promoter	1004	37	26.34	0.0222	0.76655
GO:2001141	regulation of RNA biosynthetic process	2618	84	68.68	0.02331	0.78728
GO:0007610	behavior	441	19	11.57	0.02372	0.78728
GO:0010970	microtubule-based transport	42	4	1.1	0.0238	0.78728
GO:0021954	central nervous system neuron development	42	4	1.1	0.0238	0.78728
GO:0008543	fibroblast growth factor receptor signaling pathway	133	8	3.49	0.02391	0.78728
GO:0009887	organ morphogenesis	688	27	18.05	0.02395	0.78728
GO:0048468	cell development	1276	45	33.47	0.02444	0.79702
GO:0030029	actin filament-based process	415	18	10.89	0.02573	0.83015
GO:0007018	microtubule-based movement	135	8	3.54	0.02586	0.83015
GO:0048675	axon extension	64	5	1.68	0.02607	0.8304
GO:0006351	transcription, DNA-templated	2847	90	74.69	0.02664	0.84203
GO:0006887	exocytosis	243	12	6.37	0.02685	0.84219
GO:0008306	associative learning	44	4	1.15	0.02772	0.85277
GO:0051252	regulation of RNA metabolic process	2674	85	70.15	0.02778	0.85277
GO:0007507	heart development	330	15	8.66	0.02781	0.85277
GO:0032102	negative regulation of response to external stimulus	113	7	2.96	0.02919	0.86781
GO:0007569	cell aging	66	5	1.73	0.0293	0.86781
GO:0031345	negative regulation of cell projection organization	66	5	1.73	0.0293	0.86781
GO:0001578	microtubule bundle formation	26	3	0.68	0.02978	0.86781
GO:0006904	vesicle docking involved in exocytosis	26	3	0.68	0.02978	0.86781
GO:0051963	regulation of synapse assembly	26	3	0.68	0.02978	0.86781
GO:0048011	neurotrophin TRK receptor signaling pathway	219	11	5.75	0.02985	0.86781
GO:0050804	regulation of synaptic transmission	165	9	4.33	0.02999	0.86781
GO:0008361	regulation of cell size	67	5	1.76	0.03101	0.87243
GO:0031109	microtubule polymerization or depolymerization	46	4	1.21	0.032	0.87243
GO:0061387	regulation of extent of cell growth	46	4	1.21	0.032	0.87243
GO:0006884	cell volume homeostasis	11	2	0.29	0.03228	0.87243
GO:0032352	positive regulation of hormone metabolic process	11	2	0.29	0.03228	0.87243
GO:0046321	positive regulation of fatty acid oxidation	11	2	0.29	0.03228	0.87243
GO:0047496	vesicle transport along microtubule	11	2	0.29	0.03228	0.87243
GO:0072164	mesonephric tubule development	11	2	0.29	0.03228	0.87243
GO:0007169	transmembrane receptor protein tyrosine kinase signaling pathway	581	23	15.24	0.03262	0.87243
GO:0045664	regulation of neuron differentiation	279	13	7.32	0.03281	0.87243
GO:0045668	negative regulation of osteoblast differentiation	27	3	0.71	0.03287	0.87243
GO:0048009	insulin-like growth factor receptor signaling pathway	27	3	0.71	0.03287	0.87243
GO:0032774	RNA biosynthetic process	2909	91	76.31	0.03291	0.87243
GO:0048565	digestive tract development	92	6	2.41	0.03386	0.88667
GO:0030705	cytoskeleton-dependent intracellular transport	47	4	1.23	0.03428	0.88667
GO:0048489	synaptic vesicle transport	47	4	1.23	0.03428	0.88667
GO:0030036	actin cytoskeleton organization	369	16	9.68	0.03431	0.88667
GO:0006935	chemotaxis	554	22	14.53	0.03508	0.8953
GO:0042330	taxis	554	22	14.53	0.03508	0.8953
GO:0008542	visual learning	28	3	0.73	0.03612	0.90816
GO:0048278	vesicle docking	28	3	0.73	0.03612	0.90816
GO:0009059	macromolecule biosynthetic process	3756	114	98.53	0.03657	0.90816
GO:0045761	regulation of adenylate cyclase activity	48	4	1.26	0.03665	0.90816
GO:0010765	positive regulation of sodium ion transport	12	2	0.31	0.03807	0.90816
GO:0016024	CDP-diacylglycerol biosynthetic process	12	2	0.31	0.03807	0.90816
GO:0045197	establishment or maintenance of epithelial cell apical/basal polarity	12	2	0.31	0.03807	0.90816
GO:0045725	positive regulation of glycogen biosynthetic process	12	2	0.31	0.03807	0.90816
GO:0060037	pharyngeal system development	12	2	0.31	0.03807	0.90816
GO:0072163	mesonephric epithelium development	12	2	0.31	0.03807	0.90816
GO:0032535	regulation of cellular component size	146	8	3.83	0.03858	0.90816
GO:0006383	transcription from RNA polymerase III promoter	49	4	1.29	0.03912	0.90816
GO:0010506	regulation of autophagy	49	4	1.29	0.03912	0.90816
GO:0030816	positive regulation of cAMP metabolic process	49	4	1.29	0.03912	0.90816
GO:0030819	positive regulation of cAMP biosynthetic process	49	4	1.29	0.03912	0.90816
GO:0043467	regulation of generation of precursor metabolites and energy	49	4	1.29	0.03912	0.90816
GO:0048513	organ development	2114	68	55.46	0.03937	0.90829
GO:0044344	cellular response to fibroblast growth factor stimulus	147	8	3.86	0.03991	0.90829
GO:0071774	response to fibroblast growth factor	147	8	3.86	0.03991	0.90829
GO:0006366	transcription from RNA polymerase II promoter	1218	42	31.95	0.04001	0.90829
GO:0080090	regulation of primary metabolic process	3884	117	101.89	0.04147	0.9339
GO:0030203	glycosaminoglycan metabolic process	73	5	1.92	0.04256	0.9339
GO:0010977	negative regulation of neuron projection development	30	3	0.79	0.04309	0.9339
GO:0030042	actin filament depolymerization	30	3	0.79	0.04309	0.9339
GO:0032233	positive regulation of actin filament bundle assembly	30	3	0.79	0.04309	0.9339
GO:0060113	inner ear receptor cell differentiation	30	3	0.79	0.04309	0.9339
GO:0001573	ganglioside metabolic process	13	2	0.34	0.04423	0.9339
GO:0003323	type B pancreatic cell development	13	2	0.34	0.04423	0.9339
GO:0021952	central nervous system projection neuron axonogenesis	13	2	0.34	0.04423	0.9339
GO:0046341	CDP-diacylglycerol metabolic process	13	2	0.34	0.04423	0.9339
GO:0072661	protein targeting to plasma membrane	13	2	0.34	0.04423	0.9339
GO:0031323	regulation of cellular metabolic process	3967	119	104.07	0.04424	0.9339
GO:0048585	negative regulation of response to stimulus	664	25	17.42	0.04427	0.9339
GO:0031279	regulation of cyclase activity	51	4	1.34	0.04432	0.9339
GO:0031016	pancreas development	74	5	1.94	0.0447	0.9371
GO:0021953	central nervous system neuron differentiation	99	6	2.6	0.04583	0.95592
GO:0051969	regulation of transmission of nerve impulse	179	9	4.7	0.0465	0.96499
GO:0006029	proteoglycan metabolic process	52	4	1.36	0.04706	0.97171
GO:0010721	negative regulation of cell development	101	6	2.65	0.04968	0.99874
GO:0045596	negative regulation of cell differentiation	357	15	9.37	0.04969	0.99874
GO:0030804	positive regulation of cyclic nucleotide biosynthetic process	53	4	1.39	0.04989	0.99874
GO:0043534	blood vessel endothelial cell migration	53	4	1.39	0.04989	0.99874
GO:0035176	social behavior	32	3	0.84	0.05068	0.99874
GO:0048146	positive regulation of fibroblast proliferation	32	3	0.84	0.05068	0.99874
GO:0002011	morphogenesis of an epithelial sheet	14	2	0.37	0.05072	0.99874
GO:0031998	regulation of fatty acid beta-oxidation	14	2	0.37	0.05072	0.99874
GO:0070875	positive regulation of glycogen metabolic process	14	2	0.37	0.05072	0.99874
GO:0032940	secretion by cell	609	23	15.98	0.0508	0.99874
GO:0006367	transcription initiation from RNA polymerase II promoter	155	8	4.07	0.05167	1
GO:0030810	positive regulation of nucleotide biosynthetic process	54	4	1.42	0.05282	1
GO:0034763	negative regulation of transmembrane transport	54	4	1.42	0.05282	1
GO:0051339	regulation of lyase activity	54	4	1.42	0.05282	1
GO:1900373	positive regulation of purine nucleotide biosynthetic process	54	4	1.42	0.05282	1
GO:0022603	regulation of anatomical structure morphogenesis	516	20	13.54	0.05299	1
GO:0007015	actin filament organization	184	9	4.83	0.05363	1
GO:0034330	cell junction organization	184	9	4.83	0.05363	1
GO:0048588	developmental cell growth	78	5	2.05	0.05392	1
GO:0006821	chloride transport	33	3	0.87	0.05471	1
GO:0030166	proteoglycan biosynthetic process	33	3	0.87	0.05471	1
GO:0030801	positive regulation of cyclic nucleotide metabolic process	55	4	1.44	0.05583	1
GO:0031333	negative regulation of protein complex assembly	55	4	1.44	0.05583	1
GO:0051179	localization	3782	113	99.22	0.05584	1
GO:0051270	regulation of cellular component movement	394	16	10.34	0.05606	1
GO:0030072	peptide hormone secretion	158	8	4.14	0.0566	1
GO:0051239	regulation of multicellular organismal process	1561	51	40.95	0.05675	1
GO:0001502	cartilage condensation	15	2	0.39	0.05754	1
GO:0014046	dopamine secretion	15	2	0.39	0.05754	1
GO:0014059	regulation of dopamine secretion	15	2	0.39	0.05754	1
GO:0032105	negative regulation of response to extracellular stimulus	15	2	0.39	0.05754	1
GO:0032108	negative regulation of response to nutrient levels	15	2	0.39	0.05754	1
GO:0043567	regulation of insulin-like growth factor receptor signaling pathway	15	2	0.39	0.05754	1
GO:0071526	semaphorin-plexin signaling pathway	15	2	0.39	0.05754	1
GO:0050808	synapse organization	105	6	2.75	0.05795	1
GO:0040012	regulation of locomotion	396	16	10.39	0.05814	1
GO:0046879	hormone secretion	187	9	4.91	0.05823	1
GO:0022406	membrane docking	34	3	0.89	0.05888	1
GO:0035019	somatic stem cell maintenance	34	3	0.89	0.05888	1
GO:0006171	cAMP biosynthetic process	80	5	2.1	0.05892	1
GO:0007044	cell-substrate junction assembly	56	4	1.47	0.05894	1
GO:0008344	adult locomotory behavior	56	4	1.47	0.05894	1
GO:0045981	positive regulation of nucleotide metabolic process	57	4	1.5	0.06214	1
GO:1900544	positive regulation of purine nucleotide metabolic process	57	4	1.5	0.06214	1
GO:0043535	regulation of blood vessel endothelial cell migration	35	3	0.92	0.06319	1
GO:0046320	regulation of fatty acid oxidation	35	3	0.92	0.06319	1
GO:0090002	establishment of protein localization to plasma membrane	35	3	0.92	0.06319	1
GO:0016043	cellular component organization	3655	109	95.88	0.06341	1
GO:0051128	regulation of cellular component organization	1091	37	28.62	0.06341	1
GO:0002790	peptide secretion	162	8	4.25	0.06363	1
GO:0003309	type B pancreatic cell differentiation	16	2	0.42	0.06464	1
GO:0006590	thyroid hormone generation	16	2	0.42	0.06464	1
GO:0006688	glycosphingolipid biosynthetic process	16	2	0.42	0.06464	1
GO:0014009	glial cell proliferation	16	2	0.42	0.06464	1
GO:0030517	negative regulation of axon extension	16	2	0.42	0.06464	1
GO:0045061	thymic T cell selection	16	2	0.42	0.06464	1
GO:0060119	inner ear receptor cell development	16	2	0.42	0.06464	1
GO:0060644	mammary gland epithelial cell differentiation	16	2	0.42	0.06464	1
GO:0031644	regulation of neurological system process	191	9	5.01	0.06476	1
GO:0034329	cell junction assembly	163	8	4.28	0.06547	1
GO:0009914	hormone transport	192	9	5.04	0.06646	1
GO:0006022	aminoglycan metabolic process	83	5	2.18	0.06688	1
GO:0007269	neurotransmitter secretion	83	5	2.18	0.06688	1
GO:0007611	learning or memory	136	7	3.57	0.06701	1
GO:0008589	regulation of smoothened signaling pathway	36	3	0.94	0.06765	1
GO:0048708	astrocyte differentiation	36	3	0.94	0.06765	1
GO:0090150	establishment of protein localization to membrane	36	3	0.94	0.06765	1
GO:0001503	ossification	252	11	6.61	0.06863	1
GO:0021915	neural tube development	110	6	2.89	0.06939	1
GO:0045595	regulation of cell differentiation	863	30	22.64	0.06956	1
GO:0032271	regulation of protein polymerization	84	5	2.2	0.06967	1
GO:0043491	protein kinase B signaling	84	5	2.2	0.06967	1
GO:0051960	regulation of nervous system development	375	15	9.84	0.06968	1
GO:0031113	regulation of microtubule polymerization	17	2	0.45	0.07203	1
GO:0042104	positive regulation of activated T cell proliferation	17	2	0.45	0.07203	1
GO:0060600	dichotomous subdivision of an epithelial terminal unit	17	2	0.45	0.07203	1
GO:0070306	lens fiber cell differentiation	17	2	0.45	0.07203	1
GO:0072078	nephron tubule morphogenesis	17	2	0.45	0.07203	1
GO:0072234	metanephric nephron tubule development	17	2	0.45	0.07203	1
GO:0072243	metanephric nephron epithelium development	17	2	0.45	0.07203	1
GO:0090342	regulation of cell aging	17	2	0.45	0.07203	1
GO:0030512	negative regulation of transforming growth factor beta receptor signaling pathway	37	3	0.97	0.07225	1
GO:0032272	negative regulation of protein polymerization	37	3	0.97	0.07225	1
GO:0051492	regulation of stress fiber assembly	37	3	0.97	0.07225	1
GO:0007588	excretion	60	4	1.57	0.07226	1
GO:0007165	signal transduction	3789	112	99.4	0.07348	1
GO:0031099	regeneration	112	6	2.94	0.07431	1
GO:0022607	cellular component assembly	1383	45	36.28	0.07493	1
GO:0031328	positive regulation of cellular biosynthetic process	1108	37	29.07	0.07562	1
GO:0060255	regulation of macromolecule metabolic process	3757	111	98.56	0.07566	1
GO:0006767	water-soluble vitamin metabolic process	61	4	1.6	0.07581	1
GO:0007224	smoothened signaling pathway	61	4	1.6	0.07581	1
GO:0007416	synapse assembly	61	4	1.6	0.07581	1
GO:0034645	cellular macromolecule biosynthetic process	3685	109	96.67	0.0764	1
GO:0006942	regulation of striated muscle contraction	38	3	1	0.07699	1
GO:0048168	regulation of neuronal synaptic plasticity	38	3	1	0.07699	1
GO:0046777	protein autophosphorylation	169	8	4.43	0.07719	1
GO:0045944	positive regulation of transcription from RNA polymerase II promoter	575	21	15.08	0.07906	1
GO:0006385	transcription elongation from RNA polymerase III promoter	18	2	0.47	0.07967	1
GO:0006386	termination of RNA polymerase III transcription	18	2	0.47	0.07967	1
GO:0009247	glycolipid biosynthetic process	18	2	0.47	0.07967	1
GO:0015804	neutral amino acid transport	18	2	0.47	0.07967	1
GO:0021955	central nervous system neuron axonogenesis	18	2	0.47	0.07967	1
GO:0030204	chondroitin sulfate metabolic process	18	2	0.47	0.07967	1
GO:0050996	positive regulation of lipid catabolic process	18	2	0.47	0.07967	1
GO:0072170	metanephric tubule development	18	2	0.47	0.07967	1
GO:0031110	regulation of microtubule polymerization or depolymerization	39	3	1.02	0.08185	1
GO:0050807	regulation of synapse organization	39	3	1.02	0.08185	1
GO:0050885	neuromuscular process controlling balance	39	3	1.02	0.08185	1
GO:0060560	developmental growth involved in morphogenesis	115	6	3.02	0.08204	1
GO:0006811	ion transport	777	27	20.38	0.08246	1
GO:0017015	regulation of transforming growth factor beta receptor signaling pathway	63	4	1.65	0.08317	1
GO:0015833	peptide transport	172	8	4.51	0.08349	1
GO:0016331	morphogenesis of embryonic epithelium	116	6	3.04	0.08471	1
GO:0010628	positive regulation of gene expression	949	32	24.9	0.08532	1
GO:0034332	adherens junction organization	40	3	1.05	0.08685	1
GO:0030010	establishment of cell polarity	64	4	1.68	0.08698	1
GO:0010632	regulation of epithelial cell migration	19	2	0.5	0.08755	1
GO:0021696	cerebellar cortex morphogenesis	19	2	0.5	0.08755	1
GO:0035088	establishment or maintenance of apical/basal cell polarity	19	2	0.5	0.08755	1
GO:0042403	thyroid hormone metabolic process	19	2	0.5	0.08755	1
GO:0043536	positive regulation of blood vessel endothelial cell migration	19	2	0.5	0.08755	1
GO:0048488	synaptic vesicle endocytosis	19	2	0.5	0.08755	1
GO:0050927	positive regulation of positive chemotaxis	19	2	0.5	0.08755	1
GO:0061245	establishment or maintenance of bipolar cell polarity	19	2	0.5	0.08755	1
GO:0070723	response to cholesterol	19	2	0.5	0.08755	1
GO:0019222	regulation of metabolic process	4375	127	114.77	0.08781	1
GO:0051093	negative regulation of developmental process	453	17	11.88	0.0885	1
GO:0007167	enzyme linked receptor protein signaling pathway	784	27	20.57	0.08943	1
GO:0010594	regulation of endothelial cell migration	65	4	1.71	0.09087	1
GO:0060021	palate development	65	4	1.71	0.09087	1
GO:0001838	embryonic epithelial tube formation	91	5	2.39	0.09089	1
GO:0048041	focal adhesion assembly	41	3	1.08	0.09197	1
GO:0009891	positive regulation of biosynthetic process	1128	37	29.59	0.09199	1
GO:0045935	positive regulation of nucleobase-containing compound metabolic process	1026	34	26.92	0.09318	1
GO:0072175	epithelial tube formation	92	5	2.41	0.09417	1
GO:0048729	tissue morphogenesis	393	15	10.31	0.09444	1
GO:0001936	regulation of endothelial cell proliferation	66	4	1.73	0.09484	1
GO:0044272	sulfur compound biosynthetic process	66	4	1.73	0.09484	1
GO:0001823	mesonephros development	20	2	0.52	0.09565	1
GO:0007271	synaptic transmission, cholinergic	20	2	0.52	0.09565	1
GO:0007398	ectoderm development	20	2	0.52	0.09565	1
GO:0032350	regulation of hormone metabolic process	20	2	0.52	0.09565	1
GO:0048854	brain morphogenesis	20	2	0.52	0.09565	1
GO:0050691	regulation of defense response to virus by host	20	2	0.52	0.09565	1
GO:0050926	regulation of positive chemotaxis	20	2	0.52	0.09565	1
GO:0051180	vitamin transport	20	2	0.52	0.09565	1
GO:0060674	placenta blood vessel development	20	2	0.52	0.09565	1
GO:0001505	regulation of neurotransmitter levels	120	6	3.15	0.09589	1
GO:0055008	cardiac muscle tissue morphogenesis	42	3	1.1	0.09721	1
GO:0044057	regulation of system process	395	15	10.36	0.09749	1
GO:0000910	cytokinesis	94	5	2.47	0.10091	1
GO:0022612	gland morphogenesis	94	5	2.47	0.10091	1
GO:0030155	regulation of cell adhesion	240	10	6.3	0.10099	1
GO:0009187	cyclic nucleotide metabolic process	122	6	3.2	0.10176	1
GO:0032101	regulation of response to external stimulus	334	13	8.76	0.10192	1
GO:0015850	organic hydroxy compound transport	43	3	1.13	0.10258	1
GO:0017148	negative regulation of translation	43	3	1.13	0.10258	1
GO:0032231	regulation of actin filament bundle assembly	43	3	1.13	0.10258	1
GO:0048546	digestive tract morphogenesis	43	3	1.13	0.10258	1
GO:0001942	hair follicle development	68	4	1.78	0.10303	1
GO:0022404	molting cycle process	68	4	1.78	0.10303	1
GO:0022405	hair cycle process	68	4	1.78	0.10303	1
GO:0051017	actin filament bundle assembly	68	4	1.78	0.10303	1
GO:0050877	neurological system process	1037	34	27.2	0.10372	1
GO:0006760	folic acid-containing compound metabolic process	21	2	0.55	0.10395	1
GO:0045773	positive regulation of axon extension	21	2	0.55	0.10395	1
GO:0048710	regulation of astrocyte differentiation	21	2	0.55	0.10395	1
GO:0061333	renal tubule morphogenesis	21	2	0.55	0.10395	1
GO:0072207	metanephric epithelium development	21	2	0.55	0.10395	1
GO:0043542	endothelial cell migration	95	5	2.49	0.10436	1
GO:0046058	cAMP metabolic process	95	5	2.49	0.10436	1
GO:0006352	DNA-templated transcription, initiation	182	8	4.77	0.10661	1
GO:0010557	positive regulation of macromolecule biosynthetic process	1006	33	26.39	0.10727	1
GO:0006687	glycosphingolipid metabolic process	44	3	1.15	0.10805	1
GO:0043149	stress fiber assembly	44	3	1.15	0.10805	1
GO:0050803	regulation of synapse structure and activity	44	3	1.15	0.10805	1
GO:0048705	skeletal system morphogenesis	153	7	4.01	0.10809	1
GO:0003007	heart morphogenesis	154	7	4.04	0.11086	1
GO:0071842	NA	2942	87	77.18	0.11203	1
GO:0015872	dopamine transport	22	2	0.58	0.11244	1
GO:0031069	hair follicle morphogenesis	22	2	0.58	0.11244	1
GO:0045494	photoreceptor cell maintenance	22	2	0.58	0.11244	1
GO:0050654	chondroitin sulfate proteoglycan metabolic process	22	2	0.58	0.11244	1
GO:0051693	actin filament capping	22	2	0.58	0.11244	1
GO:0007423	sensory organ development	372	14	9.76	0.11252	1
GO:2000145	regulation of cell motility	372	14	9.76	0.11252	1
GO:0031330	negative regulation of cellular catabolic process	45	3	1.18	0.11364	1
GO:0042308	negative regulation of protein import into nucleus	45	3	1.18	0.11364	1
GO:0045669	positive regulation of osteoblast differentiation	45	3	1.18	0.11364	1
GO:0070252	actin-mediated cell contraction	45	3	1.18	0.11364	1
GO:0051173	positive regulation of nitrogen compound metabolic process	1047	34	27.47	0.11396	1
GO:0050767	regulation of neurogenesis	341	13	8.95	0.11451	1
GO:0045893	positive regulation of transcription, DNA-templated	875	29	22.95	0.11452	1
GO:0009190	cyclic nucleotide biosynthetic process	98	5	2.57	0.11507	1
GO:0035148	tube formation	98	5	2.57	0.11507	1
GO:0051899	membrane depolarization	71	4	1.86	0.11589	1
GO:0044249	cellular biosynthetic process	4466	128	117.16	0.11702	1
GO:0048015	phosphatidylinositol-mediated signaling	127	6	3.33	0.11723	1
GO:0048017	inositol lipid-mediated signaling	127	6	3.33	0.11723	1
GO:0009790	embryo development	775	26	20.33	0.11767	1
GO:0071702	organic substance transport	473	17	12.41	0.11794	1
GO:0071840	cellular component organization or biogenesis	3762	109	98.69	0.11861	1
GO:0001938	positive regulation of endothelial cell proliferation	46	3	1.21	0.11934	1
GO:0010811	positive regulation of cell-substrate adhesion	46	3	1.21	0.11934	1
GO:0001841	neural tube formation	72	4	1.89	0.12033	1
GO:0030817	regulation of cAMP biosynthetic process	72	4	1.89	0.12033	1
GO:0001954	positive regulation of cell-matrix adhesion	23	2	0.6	0.12111	1
GO:0021988	olfactory lobe development	23	2	0.6	0.12111	1
GO:0022408	negative regulation of cell-cell adhesion	23	2	0.6	0.12111	1
GO:0043303	mast cell degranulation	23	2	0.6	0.12111	1
GO:0045058	T cell selection	23	2	0.6	0.12111	1
GO:0046006	regulation of activated T cell proliferation	23	2	0.6	0.12111	1
GO:0050433	regulation of catecholamine secretion	23	2	0.6	0.12111	1
GO:0055117	regulation of cardiac muscle contraction	23	2	0.6	0.12111	1
GO:0006914	autophagy	100	5	2.62	0.12249	1
GO:0001501	skeletal system development	346	13	9.08	0.12404	1
GO:0001656	metanephros development	73	4	1.92	0.12483	1
GO:0006941	striated muscle contraction	73	4	1.92	0.12483	1
GO:0042303	molting cycle	73	4	1.92	0.12483	1
GO:0042633	hair cycle	73	4	1.92	0.12483	1
GO:0051716	cellular response to stimulus	4591	131	120.44	0.12488	1
GO:0010976	positive regulation of neuron projection development	47	3	1.23	0.12514	1
GO:0060415	muscle tissue morphogenesis	47	3	1.23	0.12514	1
GO:0043254	regulation of protein complex assembly	159	7	4.17	0.12522	1
GO:0090257	regulation of muscle system process	101	5	2.65	0.12628	1
GO:0010467	gene expression	4146	119	108.76	0.1267	1
GO:0046578	regulation of Ras protein signal transduction	252	10	6.61	0.12738	1
GO:0007173	epidermal growth factor receptor signaling pathway	160	7	4.2	0.1282	1
GO:0038127	ERBB signaling pathway	160	7	4.2	0.1282	1
GO:0007623	circadian rhythm	74	4	1.94	0.12941	1
GO:0030814	regulation of cAMP metabolic process	74	4	1.94	0.12941	1
GO:0002279	mast cell activation involved in immune response	24	2	0.63	0.12993	1
GO:0002448	mast cell mediated immunity	24	2	0.63	0.12993	1
GO:0005979	regulation of glycogen biosynthetic process	24	2	0.63	0.12993	1
GO:0010962	regulation of glucan biosynthetic process	24	2	0.63	0.12993	1
GO:0030835	negative regulation of actin filament depolymerization	24	2	0.63	0.12993	1
GO:0048640	negative regulation of developmental growth	24	2	0.63	0.12993	1
GO:0072273	metanephric nephron morphogenesis	24	2	0.63	0.12993	1
GO:0072384	organelle transport along microtubule	24	2	0.63	0.12993	1
GO:0010648	negative regulation of cell communication	581	20	15.24	0.13062	1
GO:0006809	nitric oxide biosynthetic process	48	3	1.26	0.13103	1
GO:0007189	adenylate cyclase-activating G-protein coupled receptor signaling pathway	48	3	1.26	0.13103	1
GO:0018107	peptidyl-threonine phosphorylation	48	3	1.26	0.13103	1
GO:0043588	skin development	48	3	1.26	0.13103	1
GO:0046847	filopodium assembly	48	3	1.26	0.13103	1
GO:0051258	protein polymerization	132	6	3.46	0.13381	1
GO:0051897	positive regulation of protein kinase B signaling	49	3	1.29	0.13703	1
GO:0005976	polysaccharide metabolic process	133	6	3.49	0.13725	1
GO:0050793	regulation of developmental process	1244	39	32.63	0.13781	1
GO:0030334	regulation of cell migration	353	13	9.26	0.13812	1
GO:0001935	endothelial cell proliferation	76	4	1.99	0.13878	1
GO:0002831	regulation of response to biotic stimulus	76	4	1.99	0.13878	1
GO:0007162	negative regulation of cell adhesion	76	4	1.99	0.13878	1
GO:0048598	embryonic morphogenesis	419	15	10.99	0.13887	1
GO:0010226	response to lithium ion	25	2	0.66	0.13889	1
GO:0010631	epithelial cell migration	25	2	0.66	0.13889	1
GO:0021587	cerebellum morphogenesis	25	2	0.66	0.13889	1
GO:0045923	positive regulation of fatty acid metabolic process	25	2	0.66	0.13889	1
GO:0050798	activated T cell proliferation	25	2	0.66	0.13889	1
GO:0051893	regulation of focal adhesion assembly	25	2	0.66	0.13889	1
GO:0090109	regulation of cell-substrate junction assembly	25	2	0.66	0.13889	1
GO:0090132	epithelium migration	25	2	0.66	0.13889	1
GO:0032970	regulation of actin filament-based process	164	7	4.3	0.14048	1
GO:0009628	response to abiotic stimulus	690	23	18.1	0.14156	1
GO:0050769	positive regulation of neurogenesis	105	5	2.75	0.14198	1
GO:0051130	positive regulation of cellular component organization	421	15	11.04	0.1427	1
GO:0006664	glycolipid metabolic process	50	3	1.31	0.14311	1
GO:0019048	modulation by virus of host morphology or physiology	50	3	1.31	0.14311	1
GO:0031018	endocrine pancreas development	50	3	1.31	0.14311	1
GO:0046823	negative regulation of nucleocytoplasmic transport	50	3	1.31	0.14311	1
GO:0048145	regulation of fibroblast proliferation	50	3	1.31	0.14311	1
GO:0032879	regulation of localization	1179	37	30.93	0.14413	1
GO:0042127	regulation of cell proliferation	1039	33	27.26	0.14488	1
GO:0010720	positive regulation of cell development	136	6	3.57	0.14783	1
GO:0021537	telencephalon development	136	6	3.57	0.14783	1
GO:0000289	nuclear-transcribed mRNA poly(A) tail shortening	26	2	0.68	0.14798	1
GO:0014003	oligodendrocyte development	26	2	0.68	0.14798	1
GO:0014014	negative regulation of gliogenesis	26	2	0.68	0.14798	1
GO:0050432	catecholamine secretion	26	2	0.68	0.14798	1
GO:0051496	positive regulation of stress fiber assembly	26	2	0.68	0.14798	1
GO:0060740	prostate gland epithelium morphogenesis	26	2	0.68	0.14798	1
GO:0070873	regulation of glycogen metabolic process	26	2	0.68	0.14798	1
GO:0042472	inner ear morphogenesis	78	4	2.05	0.1484	1
GO:0072657	protein localization to membrane	78	4	2.05	0.1484	1
GO:0003208	cardiac ventricle morphogenesis	51	3	1.34	0.14929	1
GO:0014013	regulation of gliogenesis	51	3	1.34	0.14929	1
GO:0018210	peptidyl-threonine modification	51	3	1.34	0.14929	1
GO:0032368	regulation of lipid transport	51	3	1.34	0.14929	1
GO:0051705	multi-organism behavior	51	3	1.34	0.14929	1
GO:0046903	secretion	696	23	18.26	0.15072	1
GO:0001655	urogenital system development	230	9	6.03	0.15167	1
GO:0044085	cellular component biogenesis	1506	46	39.51	0.15233	1
GO:0060284	regulation of cell development	426	15	11.18	0.15255	1
GO:0007050	cell cycle arrest	360	13	9.44	0.15304	1
GO:0007009	plasma membrane organization	79	4	2.07	0.15331	1
GO:0030802	regulation of cyclic nucleotide biosynthetic process	79	4	2.07	0.15331	1
GO:0003008	system process	1436	44	37.67	0.15393	1
GO:0018209	peptidyl-serine modification	108	5	2.83	0.15428	1
GO:0035107	appendage morphogenesis	108	5	2.83	0.15428	1
GO:0035108	limb morphogenesis	108	5	2.83	0.15428	1
GO:0030900	forebrain development	231	9	6.06	0.15443	1
GO:0021675	nerve development	52	3	1.36	0.15555	1
GO:0048144	fibroblast proliferation	52	3	1.36	0.15555	1
GO:0048644	muscle organ morphogenesis	52	3	1.36	0.15555	1
GO:0009605	response to external stimulus	1189	37	31.19	0.15612	1
GO:0006461	protein complex assembly	700	23	18.36	0.15702	1
GO:0010907	positive regulation of glucose metabolic process	27	2	0.71	0.15719	1
GO:0030641	regulation of cellular pH	27	2	0.71	0.15719	1
GO:0030834	regulation of actin filament depolymerization	27	2	0.71	0.15719	1
GO:0042147	retrograde transport, endosome to Golgi	27	2	0.71	0.15719	1
GO:0090102	cochlea development	27	2	0.71	0.15719	1
GO:0030808	regulation of nucleotide biosynthetic process	80	4	2.1	0.15828	1
GO:1900371	regulation of purine nucleotide biosynthetic process	80	4	2.1	0.15828	1
GO:0030278	regulation of ossification	139	6	3.65	0.15876	1
GO:0006417	regulation of translation	170	7	4.46	0.15992	1
GO:0070271	protein complex biogenesis	702	23	18.42	0.16022	1
GO:0006888	ER to Golgi vesicle-mediated transport	53	3	1.39	0.16189	1
GO:0015698	inorganic anion transport	53	3	1.39	0.16189	1
GO:0015908	fatty acid transport	53	3	1.39	0.16189	1
GO:0009100	glycoprotein metabolic process	331	12	8.68	0.1619	1
GO:0048518	positive regulation of biological process	3120	90	81.85	0.16297	1
GO:0003338	metanephros morphogenesis	28	2	0.73	0.1665	1
GO:0021575	hindbrain morphogenesis	28	2	0.73	0.1665	1
GO:0032885	regulation of polysaccharide biosynthetic process	28	2	0.73	0.1665	1
GO:0035094	response to nicotine	28	2	0.73	0.1665	1
GO:0045646	regulation of erythrocyte differentiation	28	2	0.73	0.1665	1
GO:0045776	negative regulation of blood pressure	28	2	0.73	0.1665	1
GO:0060512	prostate gland morphogenesis	28	2	0.73	0.1665	1
GO:0048562	embryonic organ morphogenesis	172	7	4.51	0.16665	1
GO:0043009	chordate embryonic development	433	15	11.36	0.16693	1
GO:0016070	RNA metabolic process	3496	100	91.71	0.16776	1
GO:0042475	odontogenesis of dentin-containing tooth	54	3	1.42	0.1683	1
GO:0051495	positive regulation of cytoskeleton organization	82	4	2.15	0.16839	1
GO:0009058	biosynthetic process	4582	129	120.2	0.17069	1
GO:0072358	cardiovascular system development	674	22	17.68	0.17104	1
GO:0072359	circulatory system development	674	22	17.68	0.17104	1
GO:0001508	action potential	112	5	2.94	0.17134	1
GO:0090066	regulation of anatomical structure size	237	9	6.22	0.17153	1
GO:0051260	protein homooligomerization	205	8	5.38	0.17155	1
GO:0048568	embryonic organ development	270	10	7.08	0.17325	1
GO:0051493	regulation of cytoskeleton organization	238	9	6.24	0.17446	1
GO:0072659	protein localization to plasma membrane	55	3	1.44	0.17479	1
GO:0010812	negative regulation of cell-substrate adhesion	29	2	0.76	0.17591	1
GO:0072088	nephron epithelium morphogenesis	29	2	0.76	0.17591	1
GO:0090130	tissue migration	29	2	0.76	0.17591	1
GO:0008544	epidermis development	239	9	6.27	0.17741	1
GO:0006937	regulation of muscle contraction	84	4	2.2	0.17872	1
GO:0007270	neuron-neuron synaptic transmission	84	4	2.2	0.17872	1
GO:0009792	embryo development ending in birth or egg hatching	439	15	11.52	0.1798	1
GO:0051254	positive regulation of RNA metabolic process	924	29	24.24	0.18001	1
GO:0006766	vitamin metabolic process	114	5	2.99	0.18013	1
GO:0008624	NA	114	5	2.99	0.18013	1
GO:0021782	glial cell development	56	3	1.47	0.18135	1
GO:0050688	regulation of defense response to virus	56	3	1.47	0.18135	1
GO:0051261	protein depolymerization	56	3	1.47	0.18135	1
GO:2000026	regulation of multicellular organismal development	961	30	25.21	0.18261	1
GO:0023057	negative regulation of signaling	577	19	15.14	0.18277	1
GO:0010646	regulation of cell communication	1317	40	34.55	0.18281	1
GO:0007155	cell adhesion	856	27	22.46	0.18369	1
GO:0030799	regulation of cyclic nucleotide metabolic process	85	4	2.23	0.18397	1
GO:0010927	cellular component assembly involved in morphogenesis	115	5	3.02	0.18459	1
GO:0008633	activation of pro-apoptotic gene products	30	2	0.79	0.1854	1
GO:0021695	cerebellar cortex development	30	2	0.79	0.1854	1
GO:0032881	regulation of polysaccharide metabolic process	30	2	0.79	0.1854	1
GO:0035690	cellular response to drug	30	2	0.79	0.1854	1
GO:0042558	pteridine-containing compound metabolic process	30	2	0.79	0.1854	1
GO:0071841	NA	3035	87	79.62	0.18572	1
GO:0022610	biological adhesion	858	27	22.51	0.18688	1
GO:0001666	response to hypoxia	210	8	5.51	0.18763	1
GO:0001843	neural tube closure	57	3	1.5	0.18797	1
GO:0045638	negative regulation of myeloid cell differentiation	57	3	1.5	0.18797	1
GO:0060606	tube closure	57	3	1.5	0.18797	1
GO:0061053	somite development	57	3	1.5	0.18797	1
GO:0045216	cell-cell junction organization	116	5	3.04	0.18909	1
GO:0008285	negative regulation of cell proliferation	478	16	12.54	0.19069	1
GO:0050673	epithelial cell proliferation	211	8	5.54	0.19092	1
GO:0001822	kidney development	179	7	4.7	0.19119	1
GO:0036293	response to decreased oxygen levels	212	8	5.56	0.19424	1
GO:0090317	negative regulation of intracellular protein transport	58	3	1.52	0.19466	1
GO:0022029	telencephalon cell migration	31	2	0.81	0.19495	1
GO:0030004	cellular monovalent inorganic cation homeostasis	31	2	0.81	0.19495	1
GO:0035137	hindlimb morphogenesis	31	2	0.81	0.19495	1
GO:0048730	epidermis morphogenesis	31	2	0.81	0.19495	1
GO:0071822	protein complex subunit organization	794	25	20.83	0.19743	1
GO:0006112	energy reserve metabolic process	149	6	3.91	0.19756	1
GO:0045637	regulation of myeloid cell differentiation	118	5	3.1	0.1982	1
GO:0050678	regulation of epithelial cell proliferation	181	7	4.75	0.19846	1
GO:0042035	regulation of cytokine biosynthetic process	88	4	2.31	0.2	1
GO:0042060	wound healing	586	19	15.37	0.2005	1
GO:0042384	cilium assembly	59	3	1.55	0.2014	1
GO:0009896	positive regulation of catabolic process	119	5	3.12	0.20281	1
GO:0031346	positive regulation of cell projection organization	119	5	3.12	0.20281	1
GO:0048736	appendage development	119	5	3.12	0.20281	1
GO:0060173	limb development	119	5	3.12	0.20281	1
GO:0071495	cellular response to endogenous stimulus	518	17	13.59	0.20296	1
GO:0009311	oligosaccharide metabolic process	32	2	0.84	0.20457	1
GO:0030837	negative regulation of actin filament polymerization	32	2	0.84	0.20457	1
GO:0032006	regulation of TOR signaling	32	2	0.84	0.20457	1
GO:0032104	regulation of response to extracellular stimulus	32	2	0.84	0.20457	1
GO:0032107	regulation of response to nutrient levels	32	2	0.84	0.20457	1
GO:0042992	negative regulation of transcription factor import into nucleus	32	2	0.84	0.20457	1
GO:0045682	regulation of epidermis development	32	2	0.84	0.20457	1
GO:0055010	ventricular cardiac muscle tissue morphogenesis	32	2	0.84	0.20457	1
GO:0071396	cellular response to lipid	32	2	0.84	0.20457	1
GO:0072028	nephron morphogenesis	32	2	0.84	0.20457	1
GO:0032886	regulation of microtubule-based process	89	4	2.33	0.20543	1
GO:0008286	insulin receptor signaling pathway	151	6	3.96	0.20572	1
GO:0050795	regulation of behavior	120	5	3.15	0.20746	1
GO:0014020	primary neural tube formation	60	3	1.57	0.2082	1
GO:0014065	phosphatidylinositol 3-kinase signaling	60	3	1.57	0.2082	1
GO:0019217	regulation of fatty acid metabolic process	60	3	1.57	0.2082	1
GO:0019233	sensory perception of pain	60	3	1.57	0.2082	1
GO:0046209	nitric oxide metabolic process	60	3	1.57	0.2082	1
GO:0031331	positive regulation of cellular catabolic process	90	4	2.36	0.21091	1
GO:0007166	cell surface receptor signaling pathway	2103	61	55.17	0.21193	1
GO:0032956	regulation of actin cytoskeleton organization	153	6	4.01	0.214	1
GO:0010676	positive regulation of cellular carbohydrate metabolic process	33	2	0.87	0.21424	1
GO:0014902	myotube differentiation	33	2	0.87	0.21424	1
GO:0043954	cellular component maintenance	33	2	0.87	0.21424	1
GO:0045576	mast cell activation	33	2	0.87	0.21424	1
GO:0050805	negative regulation of synaptic transmission	33	2	0.87	0.21424	1
GO:0050918	positive chemotaxis	33	2	0.87	0.21424	1
GO:0061005	cell differentiation involved in kidney development	33	2	0.87	0.21424	1
GO:0072080	nephron tubule development	33	2	0.87	0.21424	1
GO:0018958	phenol-containing compound metabolic process	61	3	1.6	0.21504	1
GO:0032387	negative regulation of intracellular transport	61	3	1.6	0.21504	1
GO:0051701	interaction with host	61	3	1.6	0.21504	1
GO:0090101	negative regulation of transmembrane receptor protein serine/threonine kinase signaling pathway	61	3	1.6	0.21504	1
GO:0050671	positive regulation of lymphocyte proliferation	91	4	2.39	0.21642	1
GO:0051592	response to calcium ion	91	4	2.39	0.21642	1
GO:0003012	muscle system process	252	9	6.61	0.2178	1
GO:0072001	renal system development	187	7	4.91	0.22088	1
GO:0006816	calcium ion transport	220	8	5.77	0.2216	1
GO:0030048	actin filament-based movement	62	3	1.63	0.22194	1
GO:0048813	dendrite morphogenesis	62	3	1.63	0.22194	1
GO:0032946	positive regulation of mononuclear cell proliferation	92	4	2.41	0.22198	1
GO:0045786	negative regulation of cell cycle	423	14	11.1	0.22232	1
GO:0008284	positive regulation of cell proliferation	562	18	14.74	0.22315	1
GO:0021885	forebrain cell migration	34	2	0.89	0.22395	1
GO:0042752	regulation of circadian rhythm	34	2	0.89	0.22395	1
GO:0051937	catecholamine transport	34	2	0.89	0.22395	1
GO:0061326	renal tubule development	34	2	0.89	0.22395	1
GO:0048646	anatomical structure formation involved in morphogenesis	703	22	18.44	0.22438	1
GO:0048638	regulation of developmental growth	93	4	2.44	0.22758	1
GO:0050920	regulation of chemotaxis	93	4	2.44	0.22758	1
GO:0051224	negative regulation of protein transport	93	4	2.44	0.22758	1
GO:0070665	positive regulation of leukocyte proliferation	93	4	2.44	0.22758	1
GO:0042102	positive regulation of T cell proliferation	63	3	1.65	0.22888	1
GO:0051129	negative regulation of cellular component organization	289	10	7.58	0.22888	1
GO:0048522	positive regulation of cellular process	2858	81	74.98	0.23068	1
GO:0090304	nucleic acid metabolic process	3980	111	104.41	0.23354	1
GO:0002028	regulation of sodium ion transport	35	2	0.92	0.23369	1
GO:0003229	ventricular cardiac muscle tissue development	35	2	0.92	0.23369	1
GO:0005978	glycogen biosynthetic process	35	2	0.92	0.23369	1
GO:0009250	glucan biosynthetic process	35	2	0.92	0.23369	1
GO:0043299	leukocyte degranulation	35	2	0.92	0.23369	1
GO:0031294	lymphocyte costimulation	64	3	1.68	0.23585	1
GO:0031295	T cell costimulation	64	3	1.68	0.23585	1
GO:0048704	embryonic skeletal system morphogenesis	64	3	1.68	0.23585	1
GO:0007568	aging	191	7	5.01	0.23631	1
GO:0032869	cellular response to insulin stimulus	191	7	5.01	0.23631	1
GO:0042471	ear morphogenesis	95	4	2.49	0.23887	1
GO:0009888	tissue development	1104	33	28.96	0.23897	1
GO:0070482	response to oxygen levels	225	8	5.9	0.23938	1
GO:0007517	muscle organ development	293	10	7.69	0.2414	1
GO:0010906	regulation of glucose metabolic process	65	3	1.71	0.24287	1
GO:0022407	regulation of cell-cell adhesion	65	3	1.71	0.24287	1
GO:0006936	muscle contraction	226	8	5.93	0.243	1
GO:0014068	positive regulation of phosphatidylinositol 3-kinase signaling	36	2	0.94	0.24346	1
GO:0030049	muscle filament sliding	36	2	0.94	0.24346	1
GO:0033275	actin-myosin filament sliding	36	2	0.94	0.24346	1
GO:0045913	positive regulation of carbohydrate metabolic process	36	2	0.94	0.24346	1
GO:0060425	lung morphogenesis	36	2	0.94	0.24346	1
GO:0006639	acylglycerol metabolic process	96	4	2.52	0.24456	1
GO:0042089	cytokine biosynthetic process	96	4	2.52	0.24456	1
GO:0071844	NA	1002	30	26.29	0.24934	1
GO:0019827	stem cell maintenance	66	3	1.73	0.24992	1
GO:0006638	neutral lipid metabolic process	97	4	2.54	0.25029	1
GO:0018105	peptidyl-serine phosphorylation	97	4	2.54	0.25029	1
GO:0043900	regulation of multi-organism process	97	4	2.54	0.25029	1
GO:0009968	negative regulation of signal transduction	539	17	14.14	0.25054	1
GO:0043010	camera-type eye development	195	7	5.12	0.25209	1
GO:0001947	heart looping	37	2	0.97	0.25325	1
GO:0010595	positive regulation of endothelial cell migration	37	2	0.97	0.25325	1
GO:0048806	genitalia development	37	2	0.97	0.25325	1
GO:0048814	regulation of dendrite morphogenesis	37	2	0.97	0.25325	1
GO:0050994	regulation of lipid catabolic process	37	2	0.97	0.25325	1
GO:0051970	negative regulation of transmission of nerve impulse	37	2	0.97	0.25325	1
GO:0000085	mitotic G2 phase	11	1	0.29	0.25363	1
GO:0001562	response to protozoan	11	1	0.29	0.25363	1
GO:0001946	lymphangiogenesis	11	1	0.29	0.25363	1
GO:0002864	regulation of acute inflammatory response to antigenic stimulus	11	1	0.29	0.25363	1
GO:0006349	regulation of gene expression by genetic imprinting	11	1	0.29	0.25363	1
GO:0010659	cardiac muscle cell apoptotic process	11	1	0.29	0.25363	1
GO:0010662	regulation of striated muscle cell apoptotic process	11	1	0.29	0.25363	1
GO:0010875	positive regulation of cholesterol efflux	11	1	0.29	0.25363	1
GO:0021527	spinal cord association neuron differentiation	11	1	0.29	0.25363	1
GO:0022010	central nervous system myelination	11	1	0.29	0.25363	1
GO:0030238	male sex determination	11	1	0.29	0.25363	1
GO:0032098	regulation of appetite	11	1	0.29	0.25363	1
GO:0032288	myelin assembly	11	1	0.29	0.25363	1
GO:0032291	axon ensheathment in central nervous system	11	1	0.29	0.25363	1
GO:0032435	negative regulation of proteasomal ubiquitin-dependent protein catabolic process	11	1	0.29	0.25363	1
GO:0033605	positive regulation of catecholamine secretion	11	1	0.29	0.25363	1
GO:0034122	negative regulation of toll-like receptor signaling pathway	11	1	0.29	0.25363	1
GO:0036303	lymph vessel morphogenesis	11	1	0.29	0.25363	1
GO:0042069	regulation of catecholamine metabolic process	11	1	0.29	0.25363	1
GO:0042634	regulation of hair cycle	11	1	0.29	0.25363	1
GO:0043383	negative T cell selection	11	1	0.29	0.25363	1
GO:0045649	regulation of macrophage differentiation	11	1	0.29	0.25363	1
GO:0046718	viral entry into host cell	11	1	0.29	0.25363	1
GO:0048853	forebrain morphogenesis	11	1	0.29	0.25363	1
GO:0048857	neural nucleus development	11	1	0.29	0.25363	1
GO:0048934	peripheral nervous system neuron differentiation	11	1	0.29	0.25363	1
GO:0048935	peripheral nervous system neuron development	11	1	0.29	0.25363	1
GO:0050667	homocysteine metabolic process	11	1	0.29	0.25363	1
GO:0050930	induction of positive chemotaxis	11	1	0.29	0.25363	1
GO:0051319	G2 phase	11	1	0.29	0.25363	1
GO:0051894	positive regulation of focal adhesion assembly	11	1	0.29	0.25363	1
GO:0051968	positive regulation of synaptic transmission, glutamatergic	11	1	0.29	0.25363	1
GO:0060056	mammary gland involution	11	1	0.29	0.25363	1
GO:0060561	apoptotic process involved in morphogenesis	11	1	0.29	0.25363	1
GO:0060900	embryonic camera-type eye formation	11	1	0.29	0.25363	1
GO:0061298	retina vasculature development in camera-type eye	11	1	0.29	0.25363	1
GO:0061337	cardiac conduction	11	1	0.29	0.25363	1
GO:0070633	transepithelial transport	11	1	0.29	0.25363	1
GO:0071780	NA	11	1	0.29	0.25363	1
GO:0072111	cell proliferation involved in kidney development	11	1	0.29	0.25363	1
GO:0072160	nephron tubule epithelial cell differentiation	11	1	0.29	0.25363	1
GO:0072176	nephric duct development	11	1	0.29	0.25363	1
GO:0085029	extracellular matrix assembly	11	1	0.29	0.25363	1
GO:0090162	establishment of epithelial cell polarity	11	1	0.29	0.25363	1
GO:2000696	regulation of epithelial cell differentiation involved in kidney development	11	1	0.29	0.25363	1
GO:2001237	negative regulation of extrinsic apoptotic signaling pathway	11	1	0.29	0.25363	1
GO:0001654	eye development	229	8	6.01	0.25395	1
GO:0042107	cytokine metabolic process	98	4	2.57	0.25604	1
GO:0033238	regulation of cellular amine metabolic process	67	3	1.76	0.257	1
GO:0050905	neuromuscular process	67	3	1.76	0.257	1
GO:0051896	regulation of protein kinase B signaling	67	3	1.76	0.257	1
GO:0065008	regulation of biological quality	2290	65	60.07	0.25927	1
GO:0010817	regulation of hormone levels	333	11	8.74	0.2593	1
GO:0008154	actin polymerization or depolymerization	99	4	2.6	0.26183	1
GO:0006833	water transport	38	2	1	0.26304	1
GO:0009755	hormone-mediated signaling pathway	38	2	1	0.26304	1
GO:0017156	calcium ion-dependent exocytosis	38	2	1	0.26304	1
GO:0031576	NA	38	2	1	0.26304	1
GO:0045778	positive regulation of ossification	38	2	1	0.26304	1
GO:0048639	positive regulation of developmental growth	38	2	1	0.26304	1
GO:0051952	regulation of amine transport	38	2	1	0.26304	1
GO:0072210	metanephric nephron development	38	2	1	0.26304	1
GO:0031329	regulation of cellular catabolic process	404	13	10.6	0.26391	1
GO:0002761	regulation of myeloid leukocyte differentiation	68	3	1.78	0.2641	1
GO:0009895	negative regulation of catabolic process	68	3	1.78	0.2641	1
GO:0070555	response to interleukin-1	68	3	1.78	0.2641	1
GO:0006897	endocytosis	335	11	8.79	0.26545	1
GO:0048839	inner ear development	132	5	3.46	0.26565	1
GO:0090092	regulation of transmembrane receptor protein serine/threonine kinase signaling pathway	132	5	3.46	0.26565	1
GO:0032870	cellular response to hormone stimulus	370	12	9.71	0.26634	1
GO:0045787	positive regulation of cell cycle	100	4	2.62	0.26763	1
GO:0051056	regulation of small GTPase mediated signal transduction	336	11	8.81	0.26855	1
GO:0002009	morphogenesis of an epithelium	302	10	7.92	0.27042	1
GO:0040013	negative regulation of locomotion	133	5	3.49	0.27066	1
GO:0003143	embryonic heart tube morphogenesis	39	2	1.02	0.27283	1
GO:0015909	long-chain fatty acid transport	39	2	1.02	0.27283	1
GO:0031929	TOR signaling	39	2	1.02	0.27283	1
GO:0033135	regulation of peptidyl-serine phosphorylation	39	2	1.02	0.27283	1
GO:0033762	response to glucagon	39	2	1.02	0.27283	1
GO:0045428	regulation of nitric oxide biosynthetic process	39	2	1.02	0.27283	1
GO:0045685	regulation of glial cell differentiation	39	2	1.02	0.27283	1
GO:0060078	regulation of postsynaptic membrane potential	39	2	1.02	0.27283	1
GO:0000768	syncytium formation by plasma membrane fusion	12	1	0.31	0.27323	1
GO:0002438	acute inflammatory response to antigenic stimulus	12	1	0.31	0.27323	1
GO:0006098	pentose-phosphate shunt	12	1	0.31	0.27323	1
GO:0006379	mRNA cleavage	12	1	0.31	0.27323	1
GO:0007158	neuron cell-cell adhesion	12	1	0.31	0.27323	1
GO:0008340	determination of adult lifespan	12	1	0.31	0.27323	1
GO:0009086	methionine biosynthetic process	12	1	0.31	0.27323	1
GO:0010658	striated muscle cell apoptotic process	12	1	0.31	0.27323	1
GO:0010745	negative regulation of macrophage derived foam cell differentiation	12	1	0.31	0.27323	1
GO:0015838	amino-acid betaine transport	12	1	0.31	0.27323	1
GO:0015879	carnitine transport	12	1	0.31	0.27323	1
GO:0016180	snRNA processing	12	1	0.31	0.27323	1
GO:0019627	urea metabolic process	12	1	0.31	0.27323	1
GO:0021511	spinal cord patterning	12	1	0.31	0.27323	1
GO:0021544	subpallium development	12	1	0.31	0.27323	1
GO:0021904	dorsal/ventral neural tube patterning	12	1	0.31	0.27323	1
GO:0031116	positive regulation of microtubule polymerization	12	1	0.31	0.27323	1
GO:0031581	hemidesmosome assembly	12	1	0.31	0.27323	1
GO:0032095	regulation of response to food	12	1	0.31	0.27323	1
GO:0032373	positive regulation of sterol transport	12	1	0.31	0.27323	1
GO:0032376	positive regulation of cholesterol transport	12	1	0.31	0.27323	1
GO:0032462	regulation of protein homooligomerization	12	1	0.31	0.27323	1
GO:0032793	positive regulation of CREB transcription factor activity	12	1	0.31	0.27323	1
GO:0032922	circadian regulation of gene expression	12	1	0.31	0.27323	1
GO:0035587	purinergic receptor signaling pathway	12	1	0.31	0.27323	1
GO:0043092	L-amino acid import	12	1	0.31	0.27323	1
GO:0046902	regulation of mitochondrial membrane permeability	12	1	0.31	0.27323	1
GO:0050919	negative chemotaxis	12	1	0.31	0.27323	1
GO:0060026	convergent extension	12	1	0.31	0.27323	1
GO:0060251	regulation of glial cell proliferation	12	1	0.31	0.27323	1
GO:0060442	branching involved in prostate gland morphogenesis	12	1	0.31	0.27323	1
GO:0060525	prostate glandular acinus development	12	1	0.31	0.27323	1
GO:0071354	cellular response to interleukin-6	12	1	0.31	0.27323	1
GO:0072079	nephron tubule formation	12	1	0.31	0.27323	1
GO:0072089	stem cell proliferation	12	1	0.31	0.27323	1
GO:0086001	cardiac muscle cell action potential	12	1	0.31	0.27323	1
GO:0090004	positive regulation of establishment of protein localization to plasma membrane	12	1	0.31	0.27323	1
GO:0051259	protein oligomerization	303	10	7.95	0.27372	1
GO:0007596	blood coagulation	479	15	12.57	0.27679	1
GO:0048864	stem cell development	70	3	1.84	0.27839	1
GO:0050921	positive regulation of chemotaxis	70	3	1.84	0.27839	1
GO:0032868	response to insulin	236	8	6.19	0.28009	1
GO:0050670	regulation of lymphocyte proliferation	135	5	3.54	0.28076	1
GO:0050817	coagulation	481	15	12.62	0.28207	1
GO:0007030	Golgi organization	40	2	1.05	0.28262	1
GO:0016236	macroautophagy	40	2	1.05	0.28262	1
GO:0032273	positive regulation of protein polymerization	40	2	1.05	0.28262	1
GO:0035272	exocrine system development	40	2	1.05	0.28262	1
GO:0035914	skeletal muscle cell differentiation	40	2	1.05	0.28262	1
GO:0045768	positive regulation of anti-apoptosis	40	2	1.05	0.28262	1
GO:0060993	kidney morphogenesis	40	2	1.05	0.28262	1
GO:0061371	determination of heart left/right asymmetry	40	2	1.05	0.28262	1
GO:0009791	post-embryonic development	71	3	1.86	0.28555	1
GO:0032944	regulation of mononuclear cell proliferation	136	5	3.57	0.28583	1
GO:0044419	interspecies interaction between organisms	377	12	9.89	0.28721	1
GO:0007599	hemostasis	483	15	12.67	0.28739	1
GO:0042391	regulation of membrane potential	204	7	5.35	0.28864	1
GO:0007156	homophilic cell adhesion via plasma membrane adhesion molecules	104	4	2.73	0.29107	1
GO:0002704	negative regulation of leukocyte mediated immunity	13	1	0.34	0.29231	1
GO:0002707	negative regulation of lymphocyte mediated immunity	13	1	0.34	0.29231	1
GO:0003091	renal water homeostasis	13	1	0.34	0.29231	1
GO:0003337	mesenchymal to epithelial transition involved in metanephros morphogenesis	13	1	0.34	0.29231	1
GO:0006525	arginine metabolic process	13	1	0.34	0.29231	1
GO:0006684	sphingomyelin metabolic process	13	1	0.34	0.29231	1
GO:0006740	NADPH regeneration	13	1	0.34	0.29231	1
GO:0006949	syncytium formation	13	1	0.34	0.29231	1
GO:0007076	mitotic chromosome condensation	13	1	0.34	0.29231	1
GO:0007512	adult heart development	13	1	0.34	0.29231	1
GO:0010885	regulation of cholesterol storage	13	1	0.34	0.29231	1
GO:0010888	negative regulation of lipid storage	13	1	0.34	0.29231	1
GO:0010893	positive regulation of steroid biosynthetic process	13	1	0.34	0.29231	1
GO:0015936	coenzyme A metabolic process	13	1	0.34	0.29231	1
GO:0018022	peptidyl-lysine methylation	13	1	0.34	0.29231	1
GO:0019369	arachidonic acid metabolic process	13	1	0.34	0.29231	1
GO:0021542	dentate gyrus development	13	1	0.34	0.29231	1
GO:0031293	membrane protein intracellular domain proteolysis	13	1	0.34	0.29231	1
GO:0032314	regulation of Rac GTPase activity	13	1	0.34	0.29231	1
GO:0034110	regulation of homotypic cell-cell adhesion	13	1	0.34	0.29231	1
GO:0034204	lipid translocation	13	1	0.34	0.29231	1
GO:0043090	amino acid import	13	1	0.34	0.29231	1
GO:0043584	nose development	13	1	0.34	0.29231	1
GO:0045332	phospholipid translocation	13	1	0.34	0.29231	1
GO:0048339	paraxial mesoderm development	13	1	0.34	0.29231	1
GO:0050650	chondroitin sulfate proteoglycan biosynthetic process	13	1	0.34	0.29231	1
GO:0051155	positive regulation of striated muscle cell differentiation	13	1	0.34	0.29231	1
GO:0060081	membrane hyperpolarization	13	1	0.34	0.29231	1
GO:0060260	regulation of transcription initiation from RNA polymerase II promoter	13	1	0.34	0.29231	1
GO:0060291	long-term synaptic potentiation	13	1	0.34	0.29231	1
GO:0060716	labyrinthine layer blood vessel development	13	1	0.34	0.29231	1
GO:0070670	response to interleukin-4	13	1	0.34	0.29231	1
GO:0071599	otic vesicle development	13	1	0.34	0.29231	1
GO:0071941	nitrogen cycle metabolic process	13	1	0.34	0.29231	1
GO:0086036	regulation of cardiac muscle cell membrane potential	13	1	0.34	0.29231	1
GO:0031645	negative regulation of neurological system process	41	2	1.08	0.2924	1
GO:0042044	fluid transport	41	2	1.08	0.2924	1
GO:0045055	regulated secretory pathway	41	2	1.08	0.2924	1
GO:0050806	positive regulation of synaptic transmission	41	2	1.08	0.2924	1
GO:0072009	nephron epithelium development	41	2	1.08	0.2924	1
GO:0007368	determination of left/right symmetry	72	3	1.89	0.29274	1
GO:0045766	positive regulation of angiogenesis	72	3	1.89	0.29274	1
GO:0051494	negative regulation of cytoskeleton organization	72	3	1.89	0.29274	1
GO:0006575	cellular modified amino acid metabolic process	138	5	3.62	0.29603	1
GO:0030073	insulin secretion	138	5	3.62	0.29603	1
GO:0042063	gliogenesis	138	5	3.62	0.29603	1
GO:0030168	platelet activation	206	7	5.4	0.29694	1
GO:0001763	morphogenesis of a branching structure	172	6	4.51	0.29743	1
GO:0010959	regulation of metal ion transport	172	6	4.51	0.29743	1
GO:0003231	cardiac ventricle development	73	3	1.92	0.29993	1
GO:0050680	negative regulation of epithelial cell proliferation	73	3	1.92	0.29993	1
GO:0040017	positive regulation of locomotion	207	7	5.43	0.3011	1
GO:0006469	negative regulation of protein kinase activity	139	5	3.65	0.30115	1
GO:0006801	superoxide metabolic process	42	2	1.1	0.30216	1
GO:0006885	regulation of pH	42	2	1.1	0.30216	1
GO:0035249	synaptic transmission, glutamatergic	42	2	1.1	0.30216	1
GO:0043966	histone H3 acetylation	42	2	1.1	0.30216	1
GO:0060688	regulation of morphogenesis of a branching structure	42	2	1.1	0.30216	1
GO:0048583	regulation of response to stimulus	2027	57	53.18	0.30338	1
GO:0009893	positive regulation of metabolic process	1768	50	46.38	0.30407	1
GO:0051272	positive regulation of cellular component movement	208	7	5.46	0.30528	1
GO:0070663	regulation of leukocyte proliferation	140	5	3.67	0.30629	1
GO:0009416	response to light stimulus	174	6	4.56	0.30659	1
GO:0010638	positive regulation of organelle organization	174	6	4.56	0.30659	1
GO:0061448	connective tissue development	174	6	4.56	0.30659	1
GO:0009894	regulation of catabolic process	455	14	11.94	0.30818	1
GO:0006810	transport	3040	84	79.75	0.31071	1
GO:0000132	establishment of mitotic spindle orientation	14	1	0.37	0.31089	1
GO:0002823	negative regulation of adaptive immune response based on somatic recombination of immune receptors built from immunoglobulin superfamily domains	14	1	0.37	0.31089	1
GO:0006004	fucose metabolic process	14	1	0.37	0.31089	1
GO:0006607	NLS-bearing protein import into nucleus	14	1	0.37	0.31089	1
GO:0007494	midgut development	14	1	0.37	0.31089	1
GO:0008105	asymmetric protein localization	14	1	0.37	0.31089	1
GO:0009071	serine family amino acid catabolic process	14	1	0.37	0.31089	1
GO:0010507	negative regulation of autophagy	14	1	0.37	0.31089	1
GO:0010634	positive regulation of epithelial cell migration	14	1	0.37	0.31089	1
GO:0010656	negative regulation of muscle cell apoptotic process	14	1	0.37	0.31089	1
GO:0010830	regulation of myotube differentiation	14	1	0.37	0.31089	1
GO:0010878	cholesterol storage	14	1	0.37	0.31089	1
GO:0016073	snRNA metabolic process	14	1	0.37	0.31089	1
GO:0030260	entry into host cell	14	1	0.37	0.31089	1
GO:0030852	regulation of granulocyte differentiation	14	1	0.37	0.31089	1
GO:0031122	cytoplasmic microtubule organization	14	1	0.37	0.31089	1
GO:0032008	positive regulation of TOR signaling	14	1	0.37	0.31089	1
GO:0032225	regulation of synaptic transmission, dopaminergic	14	1	0.37	0.31089	1
GO:0033119	negative regulation of RNA splicing	14	1	0.37	0.31089	1
GO:0042136	neurotransmitter biosynthetic process	14	1	0.37	0.31089	1
GO:0042749	regulation of circadian sleep/wake cycle	14	1	0.37	0.31089	1
GO:0043984	histone H4-K16 acetylation	14	1	0.37	0.31089	1
GO:0044409	entry into host	14	1	0.37	0.31089	1
GO:0045187	regulation of circadian sleep/wake cycle, sleep	14	1	0.37	0.31089	1
GO:0045737	positive regulation of cyclin-dependent protein serine/threonine kinase activity	14	1	0.37	0.31089	1
GO:0046653	tetrahydrofolate metabolic process	14	1	0.37	0.31089	1
GO:0046885	regulation of hormone biosynthetic process	14	1	0.37	0.31089	1
GO:0048557	embryonic digestive tract morphogenesis	14	1	0.37	0.31089	1
GO:0051294	establishment of spindle orientation	14	1	0.37	0.31089	1
GO:0051322	anaphase	14	1	0.37	0.31089	1
GO:0051806	entry into cell of other organism involved in symbiotic interaction	14	1	0.37	0.31089	1
GO:0051828	entry into other organism involved in symbiotic interaction	14	1	0.37	0.31089	1
GO:0051923	sulfation	14	1	0.37	0.31089	1
GO:0052126	movement in host environment	14	1	0.37	0.31089	1
GO:0052192	movement in environment of other organism involved in symbiotic interaction	14	1	0.37	0.31089	1
GO:0055003	cardiac myofibril assembly	14	1	0.37	0.31089	1
GO:0060742	epithelial cell differentiation involved in prostate gland development	14	1	0.37	0.31089	1
GO:0060788	ectodermal placode formation	14	1	0.37	0.31089	1
GO:0071371	cellular response to gonadotropin stimulus	14	1	0.37	0.31089	1
GO:0071696	ectodermal placode development	14	1	0.37	0.31089	1
GO:0071697	ectodermal placode morphogenesis	14	1	0.37	0.31089	1
GO:0072202	cell differentiation involved in metanephros development	14	1	0.37	0.31089	1
GO:2000779	regulation of double-strand break repair	14	1	0.37	0.31089	1
GO:2001234	negative regulation of apoptotic signaling pathway	14	1	0.37	0.31089	1
GO:0016051	carbohydrate biosynthetic process	175	6	4.59	0.3112	1
GO:0031668	cellular response to extracellular stimulus	175	6	4.59	0.3112	1
GO:0060048	cardiac muscle contraction	43	2	1.13	0.31189	1
GO:0060443	mammary gland morphogenesis	43	2	1.13	0.31189	1
GO:0043270	positive regulation of ion transport	75	3	1.97	0.31435	1
GO:0070507	regulation of microtubule cytoskeleton organization	75	3	1.97	0.31435	1
GO:0045785	positive regulation of cell adhesion	108	4	2.83	0.31477	1
GO:0050679	positive regulation of epithelial cell proliferation	108	4	2.83	0.31477	1
GO:0030031	cell projection assembly	176	6	4.62	0.31581	1
GO:0000956	nuclear-transcribed mRNA catabolic process	142	5	3.73	0.3166	1
GO:0023051	regulation of signaling	1778	50	46.64	0.31905	1
GO:0043433	negative regulation of sequence-specific DNA binding transcription factor activity	109	4	2.86	0.32072	1
GO:0016192	vesicle-mediated transport	858	25	22.51	0.3212	1
GO:0048593	camera-type eye morphogenesis	76	3	1.99	0.32157	1
GO:0051262	protein tetramerization	76	3	1.99	0.32157	1
GO:0002275	myeloid cell activation involved in immune response	44	2	1.15	0.3216	1
GO:0014066	regulation of phosphatidylinositol 3-kinase signaling	44	2	1.15	0.3216	1
GO:0032945	negative regulation of mononuclear cell proliferation	44	2	1.15	0.3216	1
GO:0043242	negative regulation of protein complex disassembly	44	2	1.15	0.3216	1
GO:0043967	histone H4 acetylation	44	2	1.15	0.3216	1
GO:0050672	negative regulation of lymphocyte proliferation	44	2	1.15	0.3216	1
GO:0051925	regulation of calcium ion transport via voltage-gated calcium channel activity	44	2	1.15	0.3216	1
GO:0051971	positive regulation of transmission of nerve impulse	44	2	1.15	0.3216	1
GO:0010565	regulation of cellular ketone metabolic process	143	5	3.75	0.32177	1
GO:0080135	regulation of cellular response to stress	247	8	6.48	0.32247	1
GO:0007265	Ras protein signal transduction	353	11	9.26	0.32279	1
GO:0030879	mammary gland development	110	4	2.89	0.32668	1
GO:0051234	establishment of localization	3092	85	81.11	0.32837	1
GO:0031124	mRNA 3'-end processing	77	3	2.02	0.32878	1
GO:0006359	regulation of transcription from RNA polymerase III promoter	15	1	0.39	0.32899	1
GO:0006555	methionine metabolic process	15	1	0.39	0.32899	1
GO:0006656	phosphatidylcholine biosynthetic process	15	1	0.39	0.32899	1
GO:0007274	neuromuscular synaptic transmission	15	1	0.39	0.32899	1
GO:0007413	axonal fasciculation	15	1	0.39	0.32899	1
GO:0017085	response to insecticide	15	1	0.39	0.32899	1
GO:0021516	dorsal spinal cord development	15	1	0.39	0.32899	1
GO:0021602	cranial nerve morphogenesis	15	1	0.39	0.32899	1
GO:0021697	cerebellar cortex formation	15	1	0.39	0.32899	1
GO:0021895	cerebral cortex neuron differentiation	15	1	0.39	0.32899	1
GO:0022410	circadian sleep/wake cycle process	15	1	0.39	0.32899	1
GO:0031112	positive regulation of microtubule polymerization or depolymerization	15	1	0.39	0.32899	1
GO:0031290	retinal ganglion cell axon guidance	15	1	0.39	0.32899	1
GO:0032461	positive regulation of protein oligomerization	15	1	0.39	0.32899	1
GO:0032467	positive regulation of cytokinesis	15	1	0.39	0.32899	1
GO:0034199	activation of protein kinase A activity	15	1	0.39	0.32899	1
GO:0042533	tumor necrosis factor biosynthetic process	15	1	0.39	0.32899	1
GO:0042534	regulation of tumor necrosis factor biosynthetic process	15	1	0.39	0.32899	1
GO:0043001	Golgi to plasma membrane protein transport	15	1	0.39	0.32899	1
GO:0043304	regulation of mast cell degranulation	15	1	0.39	0.32899	1
GO:0043401	steroid hormone mediated signaling pathway	15	1	0.39	0.32899	1
GO:0043981	histone H4-K5 acetylation	15	1	0.39	0.32899	1
GO:0043982	histone H4-K8 acetylation	15	1	0.39	0.32899	1
GO:0045745	positive regulation of G-protein coupled receptor protein signaling pathway	15	1	0.39	0.32899	1
GO:0048103	somatic stem cell division	15	1	0.39	0.32899	1
GO:0050802	circadian sleep/wake cycle, sleep	15	1	0.39	0.32899	1
GO:0050982	detection of mechanical stimulus	15	1	0.39	0.32899	1
GO:0060071	Wnt signaling pathway, planar cell polarity pathway	15	1	0.39	0.32899	1
GO:0071514	genetic imprinting	15	1	0.39	0.32899	1
GO:0072283	metanephric renal vesicle morphogenesis	15	1	0.39	0.32899	1
GO:0090175	regulation of establishment of planar polarity	15	1	0.39	0.32899	1
GO:2000142	regulation of DNA-templated transcription, initiation	15	1	0.39	0.32899	1
GO:2000273	positive regulation of receptor activity	15	1	0.39	0.32899	1
GO:2000649	regulation of sodium ion transmembrane transporter activity	15	1	0.39	0.32899	1
GO:2000677	regulation of transcription regulatory region DNA binding	15	1	0.39	0.32899	1
GO:0006446	regulation of translational initiation	45	2	1.18	0.33127	1
GO:0030850	prostate gland development	45	2	1.18	0.33127	1
GO:0032011	ARF protein signal transduction	45	2	1.18	0.33127	1
GO:0032012	regulation of ARF protein signal transduction	45	2	1.18	0.33127	1
GO:0009101	glycoprotein biosynthetic process	285	9	7.48	0.333	1
GO:0003206	cardiac chamber morphogenesis	78	3	2.05	0.336	1
GO:0030041	actin filament polymerization	78	3	2.05	0.336	1
GO:0048520	positive regulation of behavior	78	3	2.05	0.336	1
GO:0031325	positive regulation of cellular metabolic process	1680	47	44.07	0.33983	1
GO:0009611	response to wounding	1014	29	26.6	0.34034	1
GO:0015844	monoamine transport	46	2	1.21	0.3409	1
GO:0031047	gene silencing by RNA	46	2	1.21	0.3409	1
GO:0048483	autonomic nervous system development	46	2	1.21	0.3409	1
GO:0032269	negative regulation of cellular protein metabolic process	359	11	9.42	0.34252	1
GO:0051216	cartilage development	147	5	3.86	0.34254	1
GO:0061138	morphogenesis of a branching epithelium	147	5	3.86	0.34254	1
GO:0071779	NA	79	3	2.07	0.34321	1
GO:0006468	protein phosphorylation	1053	30	27.62	0.34461	1
GO:0070838	divalent metal ion transport	253	8	6.64	0.34608	1
GO:0071363	cellular response to growth factor stimulus	253	8	6.64	0.34608	1
GO:0000097	sulfur amino acid biosynthetic process	16	1	0.42	0.34661	1
GO:0001953	negative regulation of cell-matrix adhesion	16	1	0.42	0.34661	1
GO:0002820	negative regulation of adaptive immune response	16	1	0.42	0.34661	1
GO:0003254	regulation of membrane depolarization	16	1	0.42	0.34661	1
GO:0006544	glycine metabolic process	16	1	0.42	0.34661	1
GO:0009214	cyclic nucleotide catabolic process	16	1	0.42	0.34661	1
GO:0010869	regulation of receptor biosynthetic process	16	1	0.42	0.34661	1
GO:0015813	L-glutamate transport	16	1	0.42	0.34661	1
GO:0021680	cerebellar Purkinje cell layer development	16	1	0.42	0.34661	1
GO:0030878	thyroid gland development	16	1	0.42	0.34661	1
GO:0033006	regulation of mast cell activation involved in immune response	16	1	0.42	0.34661	1
GO:0035725	sodium ion transmembrane transport	16	1	0.42	0.34661	1
GO:0040001	establishment of mitotic spindle localization	16	1	0.42	0.34661	1
GO:0043537	negative regulation of blood vessel endothelial cell migration	16	1	0.42	0.34661	1
GO:0043586	tongue development	16	1	0.42	0.34661	1
GO:0045909	positive regulation of vasodilation	16	1	0.42	0.34661	1
GO:0050891	multicellular organismal water homeostasis	16	1	0.42	0.34661	1
GO:0051647	nucleus localization	16	1	0.42	0.34661	1
GO:0070527	platelet aggregation	16	1	0.42	0.34661	1
GO:1901160	primary amino compound metabolic process	16	1	0.42	0.34661	1
GO:0033673	negative regulation of kinase activity	148	5	3.88	0.34775	1
GO:0051248	negative regulation of protein metabolic process	397	12	10.41	0.34917	1
GO:0010604	positive regulation of macromolecule metabolic process	1649	46	43.26	0.34976	1
GO:0009855	determination of bilateral symmetry	80	3	2.1	0.35041	1
GO:0010675	regulation of cellular carbohydrate metabolic process	80	3	2.1	0.35041	1
GO:0015718	monocarboxylic acid transport	80	3	2.1	0.35041	1
GO:0060271	cilium morphogenesis	80	3	2.1	0.35041	1
GO:0031646	positive regulation of neurological system process	47	2	1.23	0.35049	1
GO:0032434	regulation of proteasomal ubiquitin-dependent protein catabolic process	47	2	1.23	0.35049	1
GO:0051084	'de novo' posttranslational protein folding	47	2	1.23	0.35049	1
GO:0070664	negative regulation of leukocyte proliferation	47	2	1.23	0.35049	1
GO:0007179	transforming growth factor beta receptor signaling pathway	114	4	2.99	0.35059	1
GO:0032409	regulation of transporter activity	114	4	2.99	0.35059	1
GO:0071375	cellular response to peptide hormone stimulus	255	8	6.69	0.35401	1
GO:0009799	specification of symmetry	81	3	2.12	0.35761	1
GO:0031334	positive regulation of protein complex assembly	81	3	2.12	0.35761	1
GO:0030198	extracellular matrix organization	150	5	3.94	0.35818	1
GO:0002444	myeloid leukocyte mediated immunity	48	2	1.26	0.36004	1
GO:0045767	regulation of anti-apoptosis	48	2	1.26	0.36004	1
GO:0072511	divalent inorganic cation transport	257	8	6.74	0.36196	1
GO:2000027	regulation of organ morphogenesis	116	4	3.04	0.36255	1
GO:0006402	mRNA catabolic process	151	5	3.96	0.36341	1
GO:0043062	extracellular structure organization	151	5	3.96	0.36341	1
GO:0002861	regulation of inflammatory response to antigenic stimulus	17	1	0.45	0.36378	1
GO:0007029	endoplasmic reticulum organization	17	1	0.45	0.36378	1
GO:0009651	response to salt stress	17	1	0.45	0.36378	1
GO:0010611	regulation of cardiac muscle hypertrophy	17	1	0.45	0.36378	1
GO:0010874	regulation of cholesterol efflux	17	1	0.45	0.36378	1
GO:0015012	heparan sulfate proteoglycan biosynthetic process	17	1	0.45	0.36378	1
GO:0015697	quaternary ammonium group transport	17	1	0.45	0.36378	1
GO:0015800	acidic amino acid transport	17	1	0.45	0.36378	1
GO:0016241	regulation of macroautophagy	17	1	0.45	0.36378	1
GO:0017158	regulation of calcium ion-dependent exocytosis	17	1	0.45	0.36378	1
GO:0031365	N-terminal protein amino acid modification	17	1	0.45	0.36378	1
GO:0032365	intracellular lipid transport	17	1	0.45	0.36378	1
GO:0042491	auditory receptor cell differentiation	17	1	0.45	0.36378	1
GO:0042745	circadian sleep/wake cycle	17	1	0.45	0.36378	1
GO:0048635	negative regulation of muscle organ development	17	1	0.45	0.36378	1
GO:0051898	negative regulation of protein kinase B signaling	17	1	0.45	0.36378	1
GO:0051954	positive regulation of amine transport	17	1	0.45	0.36378	1
GO:0055012	ventricular cardiac muscle cell differentiation	17	1	0.45	0.36378	1
GO:0060612	adipose tissue development	17	1	0.45	0.36378	1
GO:0072215	regulation of metanephros development	17	1	0.45	0.36378	1
GO:2000191	regulation of fatty acid transport	17	1	0.45	0.36378	1
GO:2000736	regulation of stem cell differentiation	17	1	0.45	0.36378	1
GO:0051302	regulation of cell division	82	3	2.15	0.3648	1
GO:0006820	anion transport	117	4	3.07	0.36853	1
GO:0010001	glial cell differentiation	117	4	3.07	0.36853	1
GO:0030336	negative regulation of cell migration	117	4	3.07	0.36853	1
GO:0016042	lipid catabolic process	223	7	5.85	0.36905	1
GO:0000070	mitotic sister chromatid segregation	49	2	1.29	0.36953	1
GO:0035050	embryonic heart tube development	49	2	1.29	0.36953	1
GO:0043255	regulation of carbohydrate biosynthetic process	49	2	1.29	0.36953	1
GO:0048709	oligodendrocyte differentiation	49	2	1.29	0.36953	1
GO:0007266	Rho protein signal transduction	188	6	4.93	0.3718	1
GO:0007389	pattern specification process	368	11	9.65	0.37249	1
GO:0060541	respiratory system development	153	5	4.01	0.37385	1
GO:0001707	mesoderm formation	50	2	1.31	0.37896	1
GO:0033692	cellular polysaccharide biosynthetic process	50	2	1.31	0.37896	1
GO:0036294	cellular response to decreased oxygen levels	50	2	1.31	0.37896	1
GO:0051289	protein homotetramerization	50	2	1.31	0.37896	1
GO:0071456	cellular response to hypoxia	50	2	1.31	0.37896	1
GO:0006109	regulation of carbohydrate metabolic process	84	3	2.2	0.37913	1
GO:0006909	phagocytosis	84	3	2.2	0.37913	1
GO:0015837	amine transport	84	3	2.2	0.37913	1
GO:0018279	protein N-linked glycosylation via asparagine	84	3	2.2	0.37913	1
GO:0019395	fatty acid oxidation	84	3	2.2	0.37913	1
GO:0097190	apoptotic signaling pathway	84	3	2.2	0.37913	1
GO:0006812	cation transport	553	16	14.51	0.37971	1
GO:2000146	negative regulation of cell motility	119	4	3.12	0.38048	1
GO:0001945	lymph vessel development	18	1	0.47	0.38049	1
GO:0001958	endochondral ossification	18	1	0.47	0.38049	1
GO:0009067	aspartate family amino acid biosynthetic process	18	1	0.47	0.38049	1
GO:0014743	regulation of muscle hypertrophy	18	1	0.47	0.38049	1
GO:0021533	cell differentiation in hindbrain	18	1	0.47	0.38049	1
GO:0030149	sphingolipid catabolic process	18	1	0.47	0.38049	1
GO:0031648	protein destabilization	18	1	0.47	0.38049	1
GO:0036075	replacement ossification	18	1	0.47	0.38049	1
GO:0040020	regulation of meiosis	18	1	0.47	0.38049	1
GO:0042522	regulation of tyrosine phosphorylation of Stat5 protein	18	1	0.47	0.38049	1
GO:0044089	positive regulation of cellular component biogenesis	18	1	0.47	0.38049	1
GO:0051293	establishment of spindle localization	18	1	0.47	0.38049	1
GO:0051930	regulation of sensory perception of pain	18	1	0.47	0.38049	1
GO:0051931	regulation of sensory perception	18	1	0.47	0.38049	1
GO:0060412	ventricular septum morphogenesis	18	1	0.47	0.38049	1
GO:0070741	response to interleukin-6	18	1	0.47	0.38049	1
GO:0072077	renal vesicle morphogenesis	18	1	0.47	0.38049	1
GO:0090190	positive regulation of branching involved in ureteric bud morphogenesis	18	1	0.47	0.38049	1
GO:0090200	positive regulation of release of cytochrome c from mitochondria	18	1	0.47	0.38049	1
GO:0097035	regulation of membrane lipid distribution	18	1	0.47	0.38049	1
GO:2001014	regulation of skeletal muscle cell differentiation	18	1	0.47	0.38049	1
GO:0035023	regulation of Rho protein signal transduction	155	5	4.07	0.3843	1
GO:0006606	protein import into nucleus	191	6	5.01	0.38589	1
GO:0018196	peptidyl-asparagine modification	85	3	2.23	0.38627	1
GO:0031397	negative regulation of protein ubiquitination	85	3	2.23	0.38627	1
GO:0097194	execution phase of apoptosis	85	3	2.23	0.38627	1
GO:0035270	endocrine system development	120	4	3.15	0.38645	1
GO:0016337	single organismal cell-cell adhesion	336	10	8.81	0.38745	1
GO:0006996	organelle organization	1897	52	49.76	0.3876	1
GO:0051649	establishment of localization in cell	1560	43	40.92	0.38793	1
GO:0000186	activation of MAPKK activity	51	2	1.34	0.38833	1
GO:0019432	triglyceride biosynthetic process	51	2	1.34	0.38833	1
GO:0097285	cell-type specific apoptotic process	228	7	5.98	0.39057	1
GO:0043523	regulation of neuron apoptotic process	121	4	3.17	0.39241	1
GO:1901214	regulation of neuron death	121	4	3.17	0.39241	1
GO:0045834	positive regulation of lipid metabolic process	86	3	2.26	0.39339	1
GO:0043583	ear development	157	5	4.12	0.39474	1
GO:0046883	regulation of hormone secretion	157	5	4.12	0.39474	1
GO:0034762	regulation of transmembrane transport	229	7	6.01	0.39487	1
GO:0001516	prostaglandin biosynthetic process	19	1	0.5	0.39676	1
GO:0006110	regulation of glycolytic process	19	1	0.5	0.39676	1
GO:0006893	Golgi to plasma membrane transport	19	1	0.5	0.39676	1
GO:0007194	negative regulation of adenylate cyclase activity	19	1	0.5	0.39676	1
GO:0007616	long-term memory	19	1	0.5	0.39676	1
GO:0008045	motor neuron axon guidance	19	1	0.5	0.39676	1
GO:0016572	histone phosphorylation	19	1	0.5	0.39676	1
GO:0032369	negative regulation of lipid transport	19	1	0.5	0.39676	1
GO:0032459	regulation of protein oligomerization	19	1	0.5	0.39676	1
GO:0032925	regulation of activin receptor signaling pathway	19	1	0.5	0.39676	1
GO:0034605	cellular response to heat	19	1	0.5	0.39676	1
GO:0046457	prostanoid biosynthetic process	19	1	0.5	0.39676	1
GO:0046466	membrane lipid catabolic process	19	1	0.5	0.39676	1
GO:0048512	circadian behavior	19	1	0.5	0.39676	1
GO:0048665	neuron fate specification	19	1	0.5	0.39676	1
GO:0051181	cofactor transport	19	1	0.5	0.39676	1
GO:0051445	regulation of meiotic cell cycle	19	1	0.5	0.39676	1
GO:0052312	modulation of transcription in other organism involved in symbiotic interaction	19	1	0.5	0.39676	1
GO:0060231	mesenchymal to epithelial transition	19	1	0.5	0.39676	1
GO:0060445	branching involved in salivary gland morphogenesis	19	1	0.5	0.39676	1
GO:0071320	cellular response to cAMP	19	1	0.5	0.39676	1
GO:0072087	renal vesicle development	19	1	0.5	0.39676	1
GO:0090003	regulation of establishment of protein localization to plasma membrane	19	1	0.5	0.39676	1
GO:0000288	nuclear-transcribed mRNA catabolic process, deadenylation-dependent decay	52	2	1.36	0.39765	1
GO:0000819	sister chromatid segregation	52	2	1.36	0.39765	1
GO:0006458	'de novo' protein folding	52	2	1.36	0.39765	1
GO:0006521	regulation of cellular amino acid metabolic process	52	2	1.36	0.39765	1
GO:0043154	negative regulation of cysteine-type endopeptidase activity involved in apoptotic process	52	2	1.36	0.39765	1
GO:0003002	regionalization	266	8	6.98	0.39789	1
GO:0006412	translation	671	19	17.6	0.39904	1
GO:0008219	cell death	1604	44	42.08	0.39908	1
GO:0050870	positive regulation of T cell activation	158	5	4.14	0.39995	1
GO:0042326	negative regulation of phosphorylation	194	6	5.09	0.39998	1
GO:0051170	nuclear import	194	6	5.09	0.39998	1
GO:0008629	NA	87	3	2.28	0.40049	1
GO:0034440	lipid oxidation	87	3	2.28	0.40049	1
GO:0016265	death	1607	44	42.16	0.40419	1
GO:0006413	translational initiation	123	4	3.23	0.4043	1
GO:0006898	receptor-mediated endocytosis	123	4	3.23	0.4043	1
GO:0006790	sulfur compound metabolic process	159	5	4.17	0.40516	1
GO:0051348	negative regulation of transferase activity	159	5	4.17	0.40516	1
GO:0051726	regulation of cell cycle	674	19	17.68	0.40667	1
GO:0046460	neutral lipid biosynthetic process	53	2	1.39	0.40689	1
GO:0046463	acylglycerol biosynthetic process	53	2	1.39	0.40689	1
GO:0050773	regulation of dendrite development	53	2	1.39	0.40689	1
GO:0055007	cardiac muscle cell differentiation	53	2	1.39	0.40689	1
GO:0050878	regulation of body fluid levels	564	16	14.8	0.41016	1
GO:0002065	columnar/cuboidal epithelial cell differentiation	20	1	0.52	0.41261	1
GO:0003401	axis elongation	20	1	0.52	0.41261	1
GO:0006378	mRNA polyadenylation	20	1	0.52	0.41261	1
GO:0006783	heme biosynthetic process	20	1	0.52	0.41261	1
GO:0007530	sex determination	20	1	0.52	0.41261	1
GO:0010508	positive regulation of autophagy	20	1	0.52	0.41261	1
GO:0010660	regulation of muscle cell apoptotic process	20	1	0.52	0.41261	1
GO:0010677	negative regulation of cellular carbohydrate metabolic process	20	1	0.52	0.41261	1
GO:0015807	L-amino acid transport	20	1	0.52	0.41261	1
GO:0030225	macrophage differentiation	20	1	0.52	0.41261	1
GO:0030539	male genitalia development	20	1	0.52	0.41261	1
GO:0031280	negative regulation of cyclase activity	20	1	0.52	0.41261	1
GO:0032094	response to food	20	1	0.52	0.41261	1
GO:0032673	regulation of interleukin-4 production	20	1	0.52	0.41261	1
GO:0032800	receptor biosynthetic process	20	1	0.52	0.41261	1
GO:0035412	regulation of catenin import into nucleus	20	1	0.52	0.41261	1
GO:0035924	cellular response to vascular endothelial growth factor stimulus	20	1	0.52	0.41261	1
GO:0042481	regulation of odontogenesis	20	1	0.52	0.41261	1
GO:0042994	cytoplasmic sequestering of transcription factor	20	1	0.52	0.41261	1
GO:0043300	regulation of leukocyte degranulation	20	1	0.52	0.41261	1
GO:0045686	negative regulation of glial cell differentiation	20	1	0.52	0.41261	1
GO:0045940	positive regulation of steroid metabolic process	20	1	0.52	0.41261	1
GO:0046688	response to copper ion	20	1	0.52	0.41261	1
GO:0048169	regulation of long-term neuronal synaptic plasticity	20	1	0.52	0.41261	1
GO:0051412	response to corticosterone	20	1	0.52	0.41261	1
GO:0051653	spindle localization	20	1	0.52	0.41261	1
GO:0060441	epithelial tube branching involved in lung morphogenesis	20	1	0.52	0.41261	1
GO:0061077	chaperone-mediated protein folding	20	1	0.52	0.41261	1
GO:0090103	cochlea morphogenesis	20	1	0.52	0.41261	1
GO:0030335	positive regulation of cell migration	197	6	5.17	0.41406	1
GO:0006487	protein N-linked glycosylation	89	3	2.33	0.41461	1
GO:0042476	odontogenesis	89	3	2.33	0.41461	1
GO:0006635	fatty acid beta-oxidation	54	2	1.42	0.41607	1
GO:0021549	cerebellum development	54	2	1.42	0.41607	1
GO:0048332	mesoderm morphogenesis	54	2	1.42	0.41607	1
GO:0061136	regulation of proteasomal protein catabolic process	54	2	1.42	0.41607	1
GO:0043624	cellular protein complex disassembly	125	4	3.28	0.41615	1
GO:0070848	response to growth factor	271	8	7.11	0.4179	1
GO:0003205	cardiac chamber development	90	3	2.36	0.42164	1
GO:0031123	RNA 3'-end processing	90	3	2.36	0.42164	1
GO:0045471	response to ethanol	90	3	2.36	0.42164	1
GO:0000084	mitotic S phase	126	4	3.31	0.42205	1
GO:0051271	negative regulation of cellular component movement	126	4	3.31	0.42205	1
GO:0010563	negative regulation of phosphorus metabolic process	199	6	5.22	0.42343	1
GO:0045936	negative regulation of phosphate metabolic process	199	6	5.22	0.42343	1
GO:0051251	positive regulation of lymphocyte activation	199	6	5.22	0.42343	1
GO:0051049	regulation of transport	868	24	22.77	0.42481	1
GO:0006672	ceramide metabolic process	55	2	1.44	0.42517	1
GO:0043484	regulation of RNA splicing	55	2	1.44	0.42517	1
GO:0071383	cellular response to steroid hormone stimulus	55	2	1.44	0.42517	1
GO:0071453	cellular response to oxygen levels	55	2	1.44	0.42517	1
GO:2000117	negative regulation of cysteine-type endopeptidase activity	55	2	1.44	0.42517	1
GO:0016055	Wnt signaling pathway	273	8	7.16	0.4259	1
GO:0046651	lymphocyte proliferation	163	5	4.28	0.42594	1
GO:0048193	Golgi vesicle transport	163	5	4.28	0.42594	1
GO:0051146	striated muscle cell differentiation	163	5	4.28	0.42594	1
GO:0051090	regulation of sequence-specific DNA binding transcription factor activity	310	9	8.13	0.42634	1
GO:0044271	cellular nitrogen compound biosynthetic process	384	11	10.07	0.42637	1
GO:0016049	cell growth	347	10	9.1	0.42647	1
GO:0090276	regulation of peptide hormone secretion	127	4	3.33	0.42794	1
GO:0002042	cell migration involved in sprouting angiogenesis	21	1	0.55	0.42804	1
GO:0003300	cardiac muscle hypertrophy	21	1	0.55	0.42804	1
GO:0007622	rhythmic behavior	21	1	0.55	0.42804	1
GO:0010543	regulation of platelet activation	21	1	0.55	0.42804	1
GO:0010822	positive regulation of mitochondrion organization	21	1	0.55	0.42804	1
GO:0014897	striated muscle hypertrophy	21	1	0.55	0.42804	1
GO:0017144	drug metabolic process	21	1	0.55	0.42804	1
GO:0030201	heparan sulfate proteoglycan metabolic process	21	1	0.55	0.42804	1
GO:0032845	negative regulation of homeostatic process	21	1	0.55	0.42804	1
GO:0035162	embryonic hemopoiesis	21	1	0.55	0.42804	1
GO:0035411	catenin import into nucleus	21	1	0.55	0.42804	1
GO:0042506	tyrosine phosphorylation of Stat5 protein	21	1	0.55	0.42804	1
GO:0045604	regulation of epidermal cell differentiation	21	1	0.55	0.42804	1
GO:0045912	negative regulation of carbohydrate metabolic process	21	1	0.55	0.42804	1
GO:0048484	enteric nervous system development	21	1	0.55	0.42804	1
GO:0050873	brown fat cell differentiation	21	1	0.55	0.42804	1
GO:0050922	negative regulation of chemotaxis	21	1	0.55	0.42804	1
GO:0051350	negative regulation of lyase activity	21	1	0.55	0.42804	1
GO:0090189	regulation of branching involved in ureteric bud morphogenesis	21	1	0.55	0.42804	1
GO:0048706	embryonic skeletal system development	91	3	2.39	0.42863	1
GO:0060041	retina development in camera-type eye	91	3	2.39	0.42863	1
GO:0097305	response to alcohol	91	3	2.39	0.42863	1
GO:2000147	positive regulation of cell motility	201	6	5.27	0.43278	1
GO:0001658	branching involved in ureteric bud morphogenesis	56	2	1.47	0.4342	1
GO:0072073	kidney epithelium development	56	2	1.47	0.4342	1
GO:0006641	triglyceride metabolic process	92	3	2.41	0.4356	1
GO:0042157	lipoprotein metabolic process	92	3	2.41	0.4356	1
GO:0032943	mononuclear cell proliferation	165	5	4.33	0.43628	1
GO:0006139	nucleobase-containing compound metabolic process	4694	125	123.14	0.43646	1
GO:0060562	epithelial tube morphogenesis	202	6	5.3	0.43744	1
GO:0002791	regulation of peptide secretion	129	4	3.38	0.43967	1
GO:0090087	regulation of peptide transport	129	4	3.38	0.43967	1
GO:0000184	nuclear-transcribed mRNA catabolic process, nonsense-mediated decay	93	3	2.44	0.44253	1
GO:0000045	autophagic vacuole assembly	22	1	0.58	0.44307	1
GO:0001963	synaptic transmission, dopaminergic	22	1	0.58	0.44307	1
GO:0009065	glutamine family amino acid catabolic process	22	1	0.58	0.44307	1
GO:0010623	developmental programmed cell death	22	1	0.58	0.44307	1
GO:0010657	muscle cell apoptotic process	22	1	0.58	0.44307	1
GO:0017145	stem cell division	22	1	0.58	0.44307	1
GO:0019059	initiation of viral infection	22	1	0.58	0.44307	1
GO:0019433	triglyceride catabolic process	22	1	0.58	0.44307	1
GO:0021772	olfactory bulb development	22	1	0.58	0.44307	1
GO:0030104	water homeostasis	22	1	0.58	0.44307	1
GO:0033003	regulation of mast cell activation	22	1	0.58	0.44307	1
GO:0034698	response to gonadotropin	22	1	0.58	0.44307	1
GO:0035020	regulation of Rac protein signal transduction	22	1	0.58	0.44307	1
GO:0040036	regulation of fibroblast growth factor receptor signaling pathway	22	1	0.58	0.44307	1
GO:0043603	cellular amide metabolic process	22	1	0.58	0.44307	1
GO:0043616	keratinocyte proliferation	22	1	0.58	0.44307	1
GO:0043631	RNA polyadenylation	22	1	0.58	0.44307	1
GO:0045214	sarcomere organization	22	1	0.58	0.44307	1
GO:0045806	negative regulation of endocytosis	22	1	0.58	0.44307	1
GO:0048596	embryonic camera-type eye morphogenesis	22	1	0.58	0.44307	1
GO:0048846	axon extension involved in axon guidance	22	1	0.58	0.44307	1
GO:0051881	regulation of mitochondrial membrane potential	22	1	0.58	0.44307	1
GO:0007202	activation of phospholipase C activity	57	2	1.5	0.44316	1
GO:0042108	positive regulation of cytokine biosynthetic process	57	2	1.5	0.44316	1
GO:0043241	protein complex disassembly	130	4	3.41	0.44552	1
GO:0048732	gland development	241	7	6.32	0.44644	1
GO:0051051	negative regulation of transport	241	7	6.32	0.44644	1
GO:0009314	response to radiation	279	8	7.32	0.44982	1
GO:0030324	lung development	131	4	3.44	0.45134	1
GO:0044242	cellular lipid catabolic process	131	4	3.44	0.45134	1
GO:0030148	sphingolipid biosynthetic process	58	2	1.52	0.45203	1
GO:0043244	regulation of protein complex disassembly	58	2	1.52	0.45203	1
GO:0051781	positive regulation of cell division	58	2	1.52	0.45203	1
GO:0045597	positive regulation of cell differentiation	430	12	11.28	0.45511	1
GO:0008016	regulation of heart contraction	95	3	2.49	0.4563	1
GO:0016485	protein processing	95	3	2.49	0.4563	1
GO:0008283	cell proliferation	1373	37	36.02	0.45698	1
GO:0001736	establishment of planar polarity	23	1	0.6	0.45771	1
GO:0001937	negative regulation of endothelial cell proliferation	23	1	0.6	0.45771	1
GO:0002886	regulation of myeloid leukocyte mediated immunity	23	1	0.6	0.45771	1
GO:0006890	retrograde vesicle-mediated transport, Golgi to ER	23	1	0.6	0.45771	1
GO:0010259	multicellular organismal aging	23	1	0.6	0.45771	1
GO:0014073	response to tropane	23	1	0.6	0.45771	1
GO:0014896	muscle hypertrophy	23	1	0.6	0.45771	1
GO:0015695	organic cation transport	23	1	0.6	0.45771	1
GO:0030815	negative regulation of cAMP metabolic process	23	1	0.6	0.45771	1
GO:0030818	negative regulation of cAMP biosynthetic process	23	1	0.6	0.45771	1
GO:0032370	positive regulation of lipid transport	23	1	0.6	0.45771	1
GO:0035195	gene silencing by miRNA	23	1	0.6	0.45771	1
GO:0035850	epithelial cell differentiation involved in kidney development	23	1	0.6	0.45771	1
GO:0042220	response to cocaine	23	1	0.6	0.45771	1
GO:0042312	regulation of vasodilation	23	1	0.6	0.45771	1
GO:0043029	T cell homeostasis	23	1	0.6	0.45771	1
GO:0043666	regulation of phosphoprotein phosphatase activity	23	1	0.6	0.45771	1
GO:0044003	modification by symbiont of host morphology or physiology	23	1	0.6	0.45771	1
GO:0045600	positive regulation of fat cell differentiation	23	1	0.6	0.45771	1
GO:0046461	neutral lipid catabolic process	23	1	0.6	0.45771	1
GO:0046464	acylglycerol catabolic process	23	1	0.6	0.45771	1
GO:0071385	cellular response to glucocorticoid stimulus	23	1	0.6	0.45771	1
GO:0033077	T cell differentiation in thymus	59	2	1.55	0.46082	1
GO:0034637	cellular carbohydrate biosynthetic process	59	2	1.55	0.46082	1
GO:0050728	negative regulation of inflammatory response	59	2	1.55	0.46082	1
GO:0042129	regulation of T cell proliferation	96	3	2.52	0.46313	1
GO:0048863	stem cell differentiation	96	3	2.52	0.46313	1
GO:0060429	epithelium development	508	14	13.33	0.46394	1
GO:0030522	intracellular receptor signaling pathway	208	6	5.46	0.46526	1
GO:0043434	response to peptide hormone	358	10	9.39	0.46539	1
GO:0048589	developmental growth	246	7	6.45	0.46773	1
GO:0030323	respiratory tube development	134	4	3.52	0.46868	1
GO:0005977	glycogen metabolic process	60	2	1.57	0.46954	1
GO:0006073	cellular glucan metabolic process	60	2	1.57	0.46954	1
GO:0042990	regulation of transcription factor import into nucleus	60	2	1.57	0.46954	1
GO:0042991	transcription factor import into nucleus	60	2	1.57	0.46954	1
GO:0044042	glucan metabolic process	60	2	1.57	0.46954	1
GO:0046467	membrane lipid biosynthetic process	60	2	1.57	0.46954	1
GO:0051436	negative regulation of ubiquitin-protein ligase activity involved in mitotic cell cycle	60	2	1.57	0.46954	1
GO:0061180	mammary gland epithelium development	60	2	1.57	0.46954	1
GO:0001667	ameboidal cell migration	97	3	2.54	0.46992	1
GO:0006814	sodium ion transport	97	3	2.54	0.46992	1
GO:0030902	hindbrain development	97	3	2.54	0.46992	1
GO:0032412	regulation of ion transmembrane transporter activity	97	3	2.54	0.46992	1
GO:0006044	N-acetylglucosamine metabolic process	24	1	0.63	0.47196	1
GO:0006739	NADP metabolic process	24	1	0.63	0.47196	1
GO:0006779	porphyrin-containing compound biosynthetic process	24	1	0.63	0.47196	1
GO:0007164	establishment of tissue polarity	24	1	0.63	0.47196	1
GO:0007628	adult walking behavior	24	1	0.63	0.47196	1
GO:0010596	negative regulation of endothelial cell migration	24	1	0.63	0.47196	1
GO:0016339	calcium-dependent cell-cell adhesion via plasma membrane cell adhesion molecules	24	1	0.63	0.47196	1
GO:0030800	negative regulation of cyclic nucleotide metabolic process	24	1	0.63	0.47196	1
GO:0030803	negative regulation of cyclic nucleotide biosynthetic process	24	1	0.63	0.47196	1
GO:0031111	negative regulation of microtubule polymerization or depolymerization	24	1	0.63	0.47196	1
GO:0032633	interleukin-4 production	24	1	0.63	0.47196	1
GO:0035116	embryonic hindlimb morphogenesis	24	1	0.63	0.47196	1
GO:0042036	negative regulation of cytokine biosynthetic process	24	1	0.63	0.47196	1
GO:0042133	neurotransmitter metabolic process	24	1	0.63	0.47196	1
GO:0045104	intermediate filament cytoskeleton organization	24	1	0.63	0.47196	1
GO:0046326	positive regulation of glucose import	24	1	0.63	0.47196	1
GO:0046579	positive regulation of Ras protein signal transduction	24	1	0.63	0.47196	1
GO:0048384	retinoic acid receptor signaling pathway	24	1	0.63	0.47196	1
GO:0048662	negative regulation of smooth muscle cell proliferation	24	1	0.63	0.47196	1
GO:0051220	cytoplasmic sequestering of protein	24	1	0.63	0.47196	1
GO:0051385	response to mineralocorticoid	24	1	0.63	0.47196	1
GO:0051489	regulation of filopodium assembly	24	1	0.63	0.47196	1
GO:0051602	response to electrical stimulus	24	1	0.63	0.47196	1
GO:0071384	cellular response to corticosteroid stimulus	24	1	0.63	0.47196	1
GO:2001236	regulation of extrinsic apoptotic signaling pathway	24	1	0.63	0.47196	1
GO:0006164	purine nucleotide biosynthetic process	172	5	4.51	0.47211	1
GO:0070661	leukocyte proliferation	172	5	4.51	0.47211	1
GO:0051641	cellular localization	1761	47	46.2	0.47329	1
GO:0048754	branching morphogenesis of an epithelial tube	135	4	3.54	0.47442	1
GO:0051402	neuron apoptotic process	135	4	3.54	0.47442	1
GO:0043269	regulation of ion transport	210	6	5.51	0.47446	1
GO:0044403	symbiosis, encompassing mutualism through parasitism	98	3	2.57	0.47668	1
GO:0046474	glycerophospholipid biosynthetic process	98	3	2.57	0.47668	1
GO:0051301	cell division	437	12	11.46	0.47757	1
GO:0060675	ureteric bud morphogenesis	61	2	1.6	0.47816	1
GO:0072404	NA	61	2	1.6	0.47816	1
GO:0007188	adenylate cyclase-modulating G-protein coupled receptor signaling pathway	99	3	2.6	0.48339	1
GO:0030001	metal ion transport	477	13	12.51	0.48434	1
GO:0034641	cellular nitrogen compound metabolic process	4963	131	130.2	0.48466	1
GO:0007059	chromosome segregation	137	4	3.59	0.48583	1
GO:0007140	male meiosis	25	1	0.66	0.48583	1
GO:0010770	positive regulation of cell morphogenesis involved in differentiation	25	1	0.66	0.48583	1
GO:0014910	regulation of smooth muscle cell migration	25	1	0.66	0.48583	1
GO:0021532	neural tube patterning	25	1	0.66	0.48583	1
GO:0030809	negative regulation of nucleotide biosynthetic process	25	1	0.66	0.48583	1
GO:0030851	granulocyte differentiation	25	1	0.66	0.48583	1
GO:0032648	regulation of interferon-beta production	25	1	0.66	0.48583	1
GO:0032964	collagen biosynthetic process	25	1	0.66	0.48583	1
GO:0034121	regulation of toll-like receptor signaling pathway	25	1	0.66	0.48583	1
GO:0034446	substrate adhesion-dependent cell spreading	25	1	0.66	0.48583	1
GO:0042417	dopamine metabolic process	25	1	0.66	0.48583	1
GO:0043470	regulation of carbohydrate catabolic process	25	1	0.66	0.48583	1
GO:0043471	regulation of cellular carbohydrate catabolic process	25	1	0.66	0.48583	1
GO:0043489	RNA stabilization	25	1	0.66	0.48583	1
GO:0043502	regulation of muscle adaptation	25	1	0.66	0.48583	1
GO:0045103	intermediate filament-based process	25	1	0.66	0.48583	1
GO:0048048	embryonic eye morphogenesis	25	1	0.66	0.48583	1
GO:0048255	mRNA stabilization	25	1	0.66	0.48583	1
GO:0051453	regulation of intracellular pH	25	1	0.66	0.48583	1
GO:0051568	histone H3-K4 methylation	25	1	0.66	0.48583	1
GO:0051926	negative regulation of calcium ion transport	25	1	0.66	0.48583	1
GO:0051966	regulation of synaptic transmission, glutamatergic	25	1	0.66	0.48583	1
GO:0070979	protein K11-linked ubiquitination	25	1	0.66	0.48583	1
GO:1900372	negative regulation of purine nucleotide biosynthetic process	25	1	0.66	0.48583	1
GO:1900543	negative regulation of purine nucleotide metabolic process	25	1	0.66	0.48583	1
GO:0002062	chondrocyte differentiation	62	2	1.63	0.4867	1
GO:0009582	detection of abiotic stimulus	62	2	1.63	0.4867	1
GO:0022037	metencephalon development	62	2	1.63	0.4867	1
GO:0072395	signal transduction involved in cell cycle checkpoint	62	2	1.63	0.4867	1
GO:0009952	anterior/posterior pattern specification	175	5	4.59	0.48725	1
GO:0009719	response to endogenous stimulus	820	22	21.51	0.48852	1
GO:0071845	NA	251	7	6.58	0.48882	1
GO:0031400	negative regulation of protein modification process	289	8	7.58	0.4893	1
GO:0006665	sphingolipid metabolic process	100	3	2.62	0.49006	1
GO:0016358	dendrite development	100	3	2.62	0.49006	1
GO:0043543	protein acylation	138	4	3.62	0.49149	1
GO:0045765	regulation of angiogenesis	138	4	3.62	0.49149	1
GO:0003014	renal system process	63	2	1.65	0.49516	1
GO:0007043	cell-cell junction assembly	63	2	1.65	0.49516	1
GO:0007613	memory	63	2	1.65	0.49516	1
GO:0010863	positive regulation of phospholipase C activity	63	2	1.65	0.49516	1
GO:0022898	regulation of transmembrane transporter activity	101	3	2.65	0.49669	1
GO:0006520	cellular amino acid metabolic process	405	11	10.62	0.4968	1
GO:0032103	positive regulation of response to external stimulus	139	4	3.65	0.49713	1
GO:0051320	S phase	139	4	3.65	0.49713	1
GO:0051924	regulation of calcium ion transport	139	4	3.65	0.49713	1
GO:0070997	neuron death	139	4	3.65	0.49713	1
GO:0034504	protein localization to nucleus	215	6	5.64	0.49725	1
GO:0065003	macromolecular complex assembly	900	24	23.61	0.49768	1
GO:0001702	gastrulation with mouth forming second	26	1	0.68	0.49935	1
GO:0007157	heterophilic cell-cell adhesion via plasma membrane cell adhesion molecules	26	1	0.68	0.49935	1
GO:0009110	vitamin biosynthetic process	26	1	0.68	0.49935	1
GO:0010092	specification of organ identity	26	1	0.68	0.49935	1
GO:0010743	regulation of macrophage derived foam cell differentiation	26	1	0.68	0.49935	1
GO:0010828	positive regulation of glucose transport	26	1	0.68	0.49935	1
GO:0014855	striated muscle cell proliferation	26	1	0.68	0.49935	1
GO:0030431	sleep	26	1	0.68	0.49935	1
GO:0030901	midbrain development	26	1	0.68	0.49935	1
GO:0032465	regulation of cytokinesis	26	1	0.68	0.49935	1
GO:0032890	regulation of organic acid transport	26	1	0.68	0.49935	1
GO:0033280	response to vitamin D	26	1	0.68	0.49935	1
GO:0033865	nucleoside bisphosphate metabolic process	26	1	0.68	0.49935	1
GO:0045861	negative regulation of proteolysis	26	1	0.68	0.49935	1
GO:0046580	negative regulation of Ras protein signal transduction	26	1	0.68	0.49935	1
GO:0048260	positive regulation of receptor-mediated endocytosis	26	1	0.68	0.49935	1
GO:0048485	sympathetic nervous system development	26	1	0.68	0.49935	1
GO:0051057	positive regulation of small GTPase mediated signal transduction	26	1	0.68	0.49935	1
GO:0060038	cardiac muscle cell proliferation	26	1	0.68	0.49935	1
GO:0060428	lung epithelium development	26	1	0.68	0.49935	1
GO:0006401	RNA catabolic process	178	5	4.67	0.50223	1
GO:0001890	placenta development	102	3	2.68	0.50328	1
GO:0051437	positive regulation of ubiquitin-protein ligase activity involved in mitotic cell cycle	64	2	1.68	0.50352	1
GO:0051648	vesicle localization	64	2	1.68	0.50352	1
GO:1900274	regulation of phospholipase C activity	64	2	1.68	0.50352	1
GO:0022411	cellular component disassembly	255	7	6.69	0.50553	1
GO:0002696	positive regulation of leukocyte activation	217	6	5.69	0.50628	1
GO:0006869	lipid transport	179	5	4.7	0.50719	1
GO:0009966	regulation of signal transduction	1553	41	40.74	0.50808	1
GO:0009266	response to temperature stimulus	103	3	2.7	0.50982	1
GO:0016573	histone acetylation	103	3	2.7	0.50982	1
GO:0042594	response to starvation	103	3	2.7	0.50982	1
GO:0001892	embryonic placenta development	65	2	1.71	0.5118	1
GO:0006493	protein O-linked glycosylation	65	2	1.71	0.5118	1
GO:0009062	fatty acid catabolic process	65	2	1.71	0.5118	1
GO:0051352	negative regulation of ligase activity	65	2	1.71	0.5118	1
GO:0051444	negative regulation of ubiquitin-protein transferase activity	65	2	1.71	0.5118	1
GO:0043085	positive regulation of catalytic activity	830	22	21.77	0.5121	1
GO:0002762	negative regulation of myeloid leukocyte differentiation	27	1	0.71	0.51251	1
GO:0006693	prostaglandin metabolic process	27	1	0.71	0.51251	1
GO:0014909	smooth muscle cell migration	27	1	0.71	0.51251	1
GO:0030261	chromosome condensation	27	1	0.71	0.51251	1
GO:0032508	DNA duplex unwinding	27	1	0.71	0.51251	1
GO:0032608	interferon-beta production	27	1	0.71	0.51251	1
GO:0033014	tetrapyrrole biosynthetic process	27	1	0.71	0.51251	1
GO:0035115	embryonic forelimb morphogenesis	27	1	0.71	0.51251	1
GO:0042168	heme metabolic process	27	1	0.71	0.51251	1
GO:0042516	regulation of tyrosine phosphorylation of Stat3 protein	27	1	0.71	0.51251	1
GO:0045980	negative regulation of nucleotide metabolic process	27	1	0.71	0.51251	1
GO:0048521	negative regulation of behavior	27	1	0.71	0.51251	1
GO:0051058	negative regulation of small GTPase mediated signal transduction	27	1	0.71	0.51251	1
GO:0090199	regulation of release of cytochrome c from mitochondria	27	1	0.71	0.51251	1
GO:0090398	cellular senescence	27	1	0.71	0.51251	1
GO:0016568	chromatin modification	410	11	10.76	0.51331	1
GO:0045926	negative regulation of growth	181	5	4.75	0.51704	1
GO:0030833	regulation of actin filament polymerization	66	2	1.73	0.51998	1
GO:0055067	monovalent inorganic cation homeostasis	66	2	1.73	0.51998	1
GO:0007049	cell cycle	1293	34	33.92	0.52142	1
GO:0001933	negative regulation of protein phosphorylation	182	5	4.77	0.52194	1
GO:0018393	internal peptidyl-lysine acetylation	105	3	2.75	0.52277	1
GO:0030099	myeloid cell differentiation	221	6	5.8	0.52415	1
GO:0000578	embryonic axis specification	28	1	0.73	0.52532	1
GO:0006090	pyruvate metabolic process	28	1	0.73	0.52532	1
GO:0007212	dopamine receptor signaling pathway	28	1	0.73	0.52532	1
GO:0007435	salivary gland morphogenesis	28	1	0.73	0.52532	1
GO:0009395	phospholipid catabolic process	28	1	0.73	0.52532	1
GO:0010883	regulation of lipid storage	28	1	0.73	0.52532	1
GO:0016441	posttranscriptional gene silencing	28	1	0.73	0.52532	1
GO:0018149	peptide cross-linking	28	1	0.73	0.52532	1
GO:0030501	positive regulation of bone mineralization	28	1	0.73	0.52532	1
GO:0031076	embryonic camera-type eye development	28	1	0.73	0.52532	1
GO:0035194	posttranscriptional gene silencing by RNA	28	1	0.73	0.52532	1
GO:0043094	cellular metabolic compound salvage	28	1	0.73	0.52532	1
GO:0046470	phosphatidylcholine metabolic process	28	1	0.73	0.52532	1
GO:0046626	regulation of insulin receptor signaling pathway	28	1	0.73	0.52532	1
GO:0048566	embryonic digestive tract development	28	1	0.73	0.52532	1
GO:0048701	embryonic cranial skeleton morphogenesis	28	1	0.73	0.52532	1
GO:0050732	negative regulation of peptidyl-tyrosine phosphorylation	28	1	0.73	0.52532	1
GO:0070613	regulation of protein processing	28	1	0.73	0.52532	1
GO:0007229	integrin-mediated signaling pathway	67	2	1.76	0.52807	1
GO:0035265	organ growth	67	2	1.76	0.52807	1
GO:0042552	myelination	67	2	1.76	0.52807	1
GO:0090100	positive regulation of transmembrane receptor protein serine/threonine kinase signaling pathway	67	2	1.76	0.52807	1
GO:0071496	cellular response to external stimulus	222	6	5.82	0.52858	1
GO:0007605	sensory perception of sound	106	3	2.78	0.52918	1
GO:0048592	eye morphogenesis	106	3	2.78	0.52918	1
GO:0051604	protein maturation	106	3	2.78	0.52918	1
GO:0034623	NA	145	4	3.8	0.53039	1
GO:0019318	hexose metabolic process	223	6	5.85	0.53299	1
GO:0006917	NA	378	10	9.92	0.53476	1
GO:0006643	membrane lipid metabolic process	107	3	2.81	0.53553	1
GO:0034765	regulation of ion transmembrane transport	107	3	2.81	0.53553	1
GO:0043547	positive regulation of GTPase activity	146	4	3.83	0.53582	1
GO:0051640	organelle localization	146	4	3.83	0.53582	1
GO:0007422	peripheral nervous system development	68	2	1.78	0.53607	1
GO:0009408	response to heat	68	2	1.78	0.53607	1
GO:0017157	regulation of exocytosis	68	2	1.78	0.53607	1
GO:0072522	purine-containing compound biosynthetic process	185	5	4.85	0.5365	1
GO:0006644	phospholipid metabolic process	224	6	5.88	0.53738	1
GO:0050867	positive regulation of cell activation	224	6	5.88	0.53738	1
GO:0001676	long-chain fatty acid metabolic process	29	1	0.76	0.5378	1
GO:0001738	morphogenesis of a polarized epithelium	29	1	0.76	0.5378	1
GO:0002437	inflammatory response to antigenic stimulus	29	1	0.76	0.5378	1
GO:0003382	epithelial cell morphogenesis	29	1	0.76	0.5378	1
GO:0006336	DNA replication-independent nucleosome assembly	29	1	0.76	0.5378	1
GO:0008038	neuron recognition	29	1	0.76	0.5378	1
GO:0009069	serine family amino acid metabolic process	29	1	0.76	0.5378	1
GO:0010389	regulation of G2/M transition of mitotic cell cycle	29	1	0.76	0.5378	1
GO:0010742	macrophage derived foam cell differentiation	29	1	0.76	0.5378	1
GO:0015914	phospholipid transport	29	1	0.76	0.5378	1
GO:0030513	positive regulation of BMP signaling pathway	29	1	0.76	0.5378	1
GO:0032371	regulation of sterol transport	29	1	0.76	0.5378	1
GO:0032374	regulation of cholesterol transport	29	1	0.76	0.5378	1
GO:0032924	activin receptor signaling pathway	29	1	0.76	0.5378	1
GO:0034080	CENP-A containing nucleosome assembly	29	1	0.76	0.5378	1
GO:0034724	DNA replication-independent nucleosome organization	29	1	0.76	0.5378	1
GO:0042177	negative regulation of protein catabolic process	29	1	0.76	0.5378	1
GO:0045429	positive regulation of nitric oxide biosynthetic process	29	1	0.76	0.5378	1
GO:0046638	positive regulation of alpha-beta T cell differentiation	29	1	0.76	0.5378	1
GO:0055006	cardiac cell development	29	1	0.76	0.5378	1
GO:0055013	cardiac muscle cell development	29	1	0.76	0.5378	1
GO:0055017	cardiac muscle tissue growth	29	1	0.76	0.5378	1
GO:0060411	cardiac septum morphogenesis	29	1	0.76	0.5378	1
GO:0090077	foam cell differentiation	29	1	0.76	0.5378	1
GO:1900076	regulation of cellular response to insulin stimulus	29	1	0.76	0.5378	1
GO:0001701	in utero embryonic development	263	7	6.9	0.53836	1
GO:0018394	peptidyl-lysine acetylation	108	3	2.83	0.54184	1
GO:0051249	regulation of lymphocyte activation	264	7	6.93	0.5424	1
GO:0016310	phosphorylation	1189	31	31.19	0.54269	1
GO:0006690	icosanoid metabolic process	69	2	1.81	0.54398	1
GO:0045732	positive regulation of protein catabolic process	69	2	1.81	0.54398	1
GO:0012502	induction of programmed cell death	381	10	9.99	0.54491	1
GO:0048738	cardiac muscle tissue development	109	3	2.86	0.5481	1
GO:0006730	one-carbon metabolic process	30	1	0.79	0.54995	1
GO:0014812	muscle cell migration	30	1	0.79	0.54995	1
GO:0030520	intracellular estrogen receptor signaling pathway	30	1	0.79	0.54995	1
GO:0031128	developmental induction	30	1	0.79	0.54995	1
GO:0031572	G2 DNA damage checkpoint	30	1	0.79	0.54995	1
GO:0035567	non-canonical Wnt signaling pathway	30	1	0.79	0.54995	1
GO:0042503	tyrosine phosphorylation of Stat3 protein	30	1	0.79	0.54995	1
GO:0042551	neuron maturation	30	1	0.79	0.54995	1
GO:0050766	positive regulation of phagocytosis	30	1	0.79	0.54995	1
GO:0060603	mammary gland duct morphogenesis	30	1	0.79	0.54995	1
GO:0070169	positive regulation of biomineral tissue development	30	1	0.79	0.54995	1
GO:0097191	extrinsic apoptotic signaling pathway	30	1	0.79	0.54995	1
GO:0030855	epithelial cell differentiation	266	7	6.98	0.55045	1
GO:0007631	feeding behavior	70	2	1.84	0.55179	1
GO:0033993	response to lipid	70	2	1.84	0.55179	1
GO:0043409	negative regulation of MAPK cascade	70	2	1.84	0.55179	1
GO:0045807	positive regulation of endocytosis	70	2	1.84	0.55179	1
GO:0051439	regulation of ubiquitin-protein ligase activity involved in mitotic cell cycle	70	2	1.84	0.55179	1
GO:0090090	negative regulation of canonical Wnt signaling pathway	70	2	1.84	0.55179	1
GO:0032318	regulation of Ras GTPase activity	149	4	3.91	0.55195	1
GO:0042445	hormone metabolic process	149	4	3.91	0.55195	1
GO:0006475	internal protein amino acid acetylation	110	3	2.89	0.55431	1
GO:0055085	transmembrane transport	772	20	20.25	0.55679	1
GO:0032984	macromolecular complex disassembly	150	4	3.94	0.55726	1
GO:0033043	regulation of organelle organization	424	11	11.12	0.55864	1
GO:0006007	glucose catabolic process	71	2	1.86	0.55951	1
GO:0006200	ATP catabolic process	71	2	1.86	0.55951	1
GO:0007272	ensheathment of neurons	71	2	1.86	0.55951	1
GO:0008366	axon ensheathment	71	2	1.86	0.55951	1
GO:0033559	unsaturated fatty acid metabolic process	71	2	1.86	0.55951	1
GO:0006006	glucose metabolic process	190	5	4.98	0.56031	1
GO:0060627	regulation of vesicle-mediated transport	190	5	4.98	0.56031	1
GO:0045444	fat cell differentiation	111	3	2.91	0.56047	1
GO:0050954	sensory perception of mechanical stimulus	111	3	2.91	0.56047	1
GO:0051607	defense response to virus	111	3	2.91	0.56047	1
GO:0060548	negative regulation of cell death	580	15	15.22	0.56064	1
GO:0003281	ventricular septum development	31	1	0.81	0.56179	1
GO:0007062	sister chromatid cohesion	31	1	0.81	0.56179	1
GO:0007431	salivary gland development	31	1	0.81	0.56179	1
GO:0021515	cell differentiation in spinal cord	31	1	0.81	0.56179	1
GO:0031055	chromatin remodeling at centromere	31	1	0.81	0.56179	1
GO:0032436	positive regulation of proteasomal ubiquitin-dependent protein catabolic process	31	1	0.81	0.56179	1
GO:0043392	negative regulation of DNA binding	31	1	0.81	0.56179	1
GO:0045168	cell-cell signaling involved in cell fate commitment	31	1	0.81	0.56179	1
GO:0045840	positive regulation of mitosis	31	1	0.81	0.56179	1
GO:0046503	glycerolipid catabolic process	31	1	0.81	0.56179	1
GO:0051785	positive regulation of nuclear division	31	1	0.81	0.56179	1
GO:0071377	cellular response to glucagon stimulus	31	1	0.81	0.56179	1
GO:0097193	intrinsic apoptotic signaling pathway	31	1	0.81	0.56179	1
GO:1901071	glucosamine-containing compound metabolic process	31	1	0.81	0.56179	1
GO:0010608	posttranscriptional regulation of gene expression	308	8	8.08	0.56188	1
GO:0060828	regulation of canonical Wnt signaling pathway	112	3	2.94	0.56657	1
GO:0010518	positive regulation of phospholipase activity	72	2	1.89	0.56713	1
GO:0030218	erythrocyte differentiation	72	2	1.89	0.56713	1
GO:0035051	cardiocyte differentiation	72	2	1.89	0.56713	1
GO:0031669	cellular response to nutrient levels	152	4	3.99	0.56777	1
GO:0043410	positive regulation of MAPK cascade	152	4	3.99	0.56777	1
GO:1901137	carbohydrate derivative biosynthetic process	349	9	9.16	0.56864	1
GO:0042221	response to chemical	2435	63	63.88	0.57149	1
GO:0042098	T cell proliferation	113	3	2.96	0.57262	1
GO:0001974	blood vessel remodeling	32	1	0.84	0.57331	1
GO:0032392	DNA geometric change	32	1	0.84	0.57331	1
GO:0033138	positive regulation of peptidyl-serine phosphorylation	32	1	0.84	0.57331	1
GO:0045931	positive regulation of mitotic cell cycle	32	1	0.84	0.57331	1
GO:0050709	negative regulation of protein secretion	32	1	0.84	0.57331	1
GO:0001558	regulation of cell growth	272	7	7.14	0.57421	1
GO:0001704	formation of primary germ layer	73	2	1.92	0.57465	1
GO:0002064	epithelial cell development	73	2	1.92	0.57465	1
GO:0031348	negative regulation of defense response	73	2	1.92	0.57465	1
GO:0040007	growth	702	18	18.42	0.57504	1
GO:0018193	peptidyl-amino acid modification	586	15	15.37	0.57695	1
GO:0043281	regulation of cysteine-type endopeptidase activity involved in apoptotic process	154	4	4.04	0.57815	1
GO:0003015	heart process	114	3	2.99	0.57863	1
GO:0030100	regulation of endocytosis	114	3	2.99	0.57863	1
GO:0040029	regulation of gene expression, epigenetic	114	3	2.99	0.57863	1
GO:0042306	regulation of protein import into nucleus	114	3	2.99	0.57863	1
GO:0060047	heart contraction	114	3	2.99	0.57863	1
GO:0071705	nitrogen compound transport	114	3	2.99	0.57863	1
GO:1900180	regulation of protein localization to nucleus	114	3	2.99	0.57863	1
GO:0051186	cofactor metabolic process	234	6	6.14	0.58029	1
GO:0009581	detection of external stimulus	74	2	1.94	0.58208	1
GO:0060402	calcium ion transport into cytosol	74	2	1.94	0.58208	1
GO:0045859	regulation of protein kinase activity	549	14	14.4	0.58248	1
GO:0006486	protein glycosylation	235	6	6.16	0.58447	1
GO:0010038	response to metal ion	235	6	6.16	0.58447	1
GO:0043413	macromolecule glycosylation	235	6	6.16	0.58447	1
GO:0002709	regulation of T cell mediated immunity	33	1	0.87	0.58453	1
GO:0002763	positive regulation of myeloid leukocyte differentiation	33	1	0.87	0.58453	1
GO:0006778	porphyrin-containing compound metabolic process	33	1	0.87	0.58453	1
GO:0007006	mitochondrial membrane organization	33	1	0.87	0.58453	1
GO:0007205	protein kinase C-activating G-protein coupled receptor signaling pathway	33	1	0.87	0.58453	1
GO:0016601	Rac protein signal transduction	33	1	0.87	0.58453	1
GO:0022617	extracellular matrix disassembly	33	1	0.87	0.58453	1
GO:0032092	positive regulation of protein binding	33	1	0.87	0.58453	1
GO:0033344	cholesterol efflux	33	1	0.87	0.58453	1
GO:0035136	forelimb morphogenesis	33	1	0.87	0.58453	1
GO:0043486	histone exchange	33	1	0.87	0.58453	1
GO:0060711	labyrinthine layer development	33	1	0.87	0.58453	1
GO:0043623	cellular protein complex assembly	275	7	7.21	0.58587	1
GO:0065009	regulation of molecular function	1675	43	43.94	0.5861	1
GO:0061061	muscle structure development	394	10	10.34	0.58793	1
GO:0006873	cellular ion homeostasis	512	13	13.43	0.58848	1
GO:0031145	anaphase-promoting complex-dependent proteasomal ubiquitin-dependent protein catabolic process	75	2	1.97	0.58942	1
GO:0051443	positive regulation of ubiquitin-protein transferase activity	75	2	1.97	0.58942	1
GO:0060401	cytosolic calcium ion transport	75	2	1.97	0.58942	1
GO:0072329	monocarboxylic acid catabolic process	75	2	1.97	0.58942	1
GO:0035556	intracellular signal transduction	1716	44	45.02	0.59009	1
GO:0051094	positive regulation of developmental process	591	15	15.5	0.59037	1
GO:0006732	coenzyme metabolic process	197	5	5.17	0.59259	1
GO:0043161	proteasome-mediated ubiquitin-dependent protein catabolic process	197	5	5.17	0.59259	1
GO:1900542	regulation of purine nucleotide metabolic process	317	8	8.32	0.59469	1
GO:0006305	DNA alkylation	34	1	0.89	0.59546	1
GO:0006306	DNA methylation	34	1	0.89	0.59546	1
GO:0006692	prostanoid metabolic process	34	1	0.89	0.59546	1
GO:0014823	response to activity	34	1	0.89	0.59546	1
GO:0030239	myofibril assembly	34	1	0.89	0.59546	1
GO:0030890	positive regulation of B cell proliferation	34	1	0.89	0.59546	1
GO:0031663	lipopolysaccharide-mediated signaling pathway	34	1	0.89	0.59546	1
GO:0043488	regulation of mRNA stability	34	1	0.89	0.59546	1
GO:0060079	regulation of excitatory postsynaptic membrane potential	34	1	0.89	0.59546	1
GO:0060419	heart growth	34	1	0.89	0.59546	1
GO:0009991	response to extracellular stimulus	357	9	9.37	0.59607	1
GO:0002573	myeloid leukocyte differentiation	117	3	3.07	0.59631	1
GO:0050796	regulation of insulin secretion	117	3	3.07	0.59631	1
GO:0008064	regulation of actin polymerization or depolymerization	76	2	1.99	0.59666	1
GO:0005996	monosaccharide metabolic process	238	6	6.24	0.59689	1
GO:0070085	glycosylation	238	6	6.24	0.59689	1
GO:0006650	glycerophospholipid metabolic process	158	4	4.14	0.59847	1
GO:0006605	protein targeting	437	11	11.46	0.59922	1
GO:0007369	gastrulation	118	3	3.1	0.60209	1
GO:2000116	regulation of cysteine-type endopeptidase activity	159	4	4.17	0.60346	1
GO:0009953	dorsal/ventral pattern formation	77	2	2.02	0.6038	1
GO:0030832	regulation of actin filament length	77	2	2.02	0.6038	1
GO:0034101	erythrocyte homeostasis	77	2	2.02	0.6038	1
GO:0043524	negative regulation of neuron apoptotic process	77	2	2.02	0.6038	1
GO:0044264	cellular polysaccharide metabolic process	77	2	2.02	0.6038	1
GO:0048747	muscle fiber development	77	2	2.02	0.6038	1
GO:1901215	negative regulation of neuron death	77	2	2.02	0.6038	1
GO:0005975	carbohydrate metabolic process	675	17	17.71	0.6049	1
GO:0012501	programmed cell death	1454	37	38.14	0.60492	1
GO:0006140	regulation of nucleotide metabolic process	320	8	8.39	0.60536	1
GO:0014070	response to organic cyclic compound	200	5	5.25	0.60602	1
GO:0009066	aspartate family amino acid metabolic process	35	1	0.92	0.6061	1
GO:0034109	homotypic cell-cell adhesion	35	1	0.92	0.6061	1
GO:0042130	negative regulation of T cell proliferation	35	1	0.92	0.6061	1
GO:0048742	regulation of skeletal muscle fiber development	35	1	0.92	0.6061	1
GO:0070830	tight junction assembly	35	1	0.92	0.6061	1
GO:0070936	protein K48-linked ubiquitination	35	1	0.92	0.6061	1
GO:0071230	cellular response to amino acid stimulus	35	1	0.92	0.6061	1
GO:0071804	cellular potassium ion transport	35	1	0.92	0.6061	1
GO:0071805	potassium ion transmembrane transport	35	1	0.92	0.6061	1
GO:0046486	glycerolipid metabolic process	241	6	6.32	0.60911	1
GO:0007051	spindle organization	78	2	2.05	0.61085	1
GO:0007218	neuropeptide signaling pathway	78	2	2.05	0.61085	1
GO:0051250	negative regulation of lymphocyte activation	78	2	2.05	0.61085	1
GO:0010498	proteasomal protein catabolic process	202	5	5.3	0.61483	1
GO:0050865	regulation of cell activation	323	8	8.47	0.61589	1
GO:0002027	regulation of heart rate	36	1	0.94	0.61646	1
GO:0010821	regulation of mitochondrion organization	36	1	0.94	0.61646	1
GO:0032411	positive regulation of transporter activity	36	1	0.94	0.61646	1
GO:0043044	ATP-dependent chromatin remodeling	36	1	0.94	0.61646	1
GO:0043487	regulation of RNA stability	36	1	0.94	0.61646	1
GO:0046324	regulation of glucose import	36	1	0.94	0.61646	1
GO:0048259	regulation of receptor-mediated endocytosis	36	1	0.94	0.61646	1
GO:0060350	endochondral bone morphogenesis	36	1	0.94	0.61646	1
GO:0023056	positive regulation of signaling	680	17	17.84	0.6172	1
GO:0010517	regulation of phospholipase activity	79	2	2.07	0.6178	1
GO:0051351	positive regulation of ligase activity	79	2	2.07	0.6178	1
GO:0072006	nephron development	79	2	2.07	0.6178	1
GO:0007219	Notch signaling pathway	121	3	3.17	0.61912	1
GO:0015980	energy derivation by oxidation of organic compounds	284	7	7.45	0.61987	1
GO:0010941	regulation of cell death	1152	29	30.22	0.62152	1
GO:0043933	macromolecular complex subunit organization	1035	26	27.15	0.62186	1
GO:0010647	positive regulation of cell communication	682	17	17.89	0.62207	1
GO:0030111	regulation of Wnt signaling pathway	163	4	4.28	0.62303	1
GO:0007178	transmembrane receptor protein serine/threonine kinase signaling pathway	204	5	5.35	0.62352	1
GO:0055072	iron ion homeostasis	80	2	2.1	0.62466	1
GO:0060193	positive regulation of lipase activity	80	2	2.1	0.62466	1
GO:0045860	positive regulation of protein kinase activity	366	9	9.6	0.6259	1
GO:0006040	amino sugar metabolic process	37	1	0.97	0.62655	1
GO:0006611	protein export from nucleus	37	1	0.97	0.62655	1
GO:0007193	adenylate cyclase-inhibiting G-protein coupled receptor signaling pathway	37	1	0.97	0.62655	1
GO:0008156	negative regulation of DNA replication	37	1	0.97	0.62655	1
GO:0021545	cranial nerve development	37	1	0.97	0.62655	1
GO:0042401	cellular biogenic amine biosynthetic process	37	1	0.97	0.62655	1
GO:0042733	embryonic digit morphogenesis	37	1	0.97	0.62655	1
GO:0045670	regulation of osteoclast differentiation	37	1	0.97	0.62655	1
GO:0010876	lipid localization	205	5	5.38	0.62783	1
GO:0000077	DNA damage checkpoint	123	3	3.23	0.6302	1
GO:0006473	protein acetylation	123	3	3.23	0.6302	1
GO:0016197	endosomal transport	123	3	3.23	0.6302	1
GO:0051188	cofactor biosynthetic process	123	3	3.23	0.6302	1
GO:0051384	response to glucocorticoid	123	3	3.23	0.6302	1
GO:0006353	DNA-templated transcription, termination	81	2	2.12	0.63142	1
GO:0009267	cellular response to starvation	81	2	2.12	0.63142	1
GO:0030307	positive regulation of cell growth	81	2	2.12	0.63142	1
GO:0043279	response to alkaloid	81	2	2.12	0.63142	1
GO:0071156	regulation of cell cycle arrest	247	6	6.48	0.63292	1
GO:0050863	regulation of T cell activation	207	5	5.43	0.63634	1
GO:0002260	lymphocyte homeostasis	38	1	1	0.63637	1
GO:0003151	outflow tract morphogenesis	38	1	1	0.63637	1
GO:0043500	muscle adaptation	38	1	1	0.63637	1
GO:0043525	positive regulation of neuron apoptotic process	38	1	1	0.63637	1
GO:1901216	positive regulation of neuron death	38	1	1	0.63637	1
GO:0080134	regulation of response to stress	649	16	17.03	0.63796	1
GO:0006725	cellular aromatic compound metabolic process	208	5	5.46	0.64056	1
GO:0006633	fatty acid biosynthetic process	125	3	3.28	0.64105	1
GO:0042176	regulation of protein catabolic process	125	3	3.28	0.64105	1
GO:0000236	mitotic prometaphase	83	2	2.18	0.64465	1
GO:0001889	liver development	83	2	2.18	0.64465	1
GO:0019228	neuronal action potential	83	2	2.18	0.64465	1
GO:0032526	response to retinoic acid	83	2	2.18	0.64465	1
GO:0032147	activation of protein kinase activity	209	5	5.48	0.64474	1
GO:0000096	sulfur amino acid metabolic process	39	1	1.02	0.64594	1
GO:0002040	sprouting angiogenesis	39	1	1.02	0.64594	1
GO:0042059	negative regulation of epidermal growth factor receptor signaling pathway	39	1	1.02	0.64594	1
GO:0042311	vasodilation	39	1	1.02	0.64594	1
GO:0045445	myoblast differentiation	39	1	1.02	0.64594	1
GO:0046637	regulation of alpha-beta T cell differentiation	39	1	1.02	0.64594	1
GO:0050764	regulation of phagocytosis	39	1	1.02	0.64594	1
GO:0060840	artery development	39	1	1.02	0.64594	1
GO:1901185	negative regulation of ERBB signaling pathway	39	1	1.02	0.64594	1
GO:0044093	positive regulation of molecular function	1008	25	26.44	0.64621	1
GO:0009725	response to hormone	653	16	17.13	0.64769	1
GO:0006915	apoptotic process	1440	36	37.78	0.64779	1
GO:0060341	regulation of cellular localization	534	13	14.01	0.64914	1
GO:0048634	regulation of muscle organ development	84	2	2.2	0.65113	1
GO:0006612	protein targeting to membrane	127	3	3.33	0.65168	1
GO:0007264	small GTPase mediated signal transduction	575	14	15.08	0.65185	1
GO:0014706	striated muscle tissue development	252	6	6.61	0.6521	1
GO:0000018	regulation of DNA recombination	40	1	1.05	0.65526	1
GO:0006584	catecholamine metabolic process	40	1	1.05	0.65526	1
GO:0009309	amine biosynthetic process	40	1	1.05	0.65526	1
GO:0009712	catechol-containing compound metabolic process	40	1	1.05	0.65526	1
GO:0034311	diol metabolic process	40	1	1.05	0.65526	1
GO:0043271	negative regulation of ion transport	40	1	1.05	0.65526	1
GO:0045446	endothelial cell differentiation	40	1	1.05	0.65526	1
GO:0046148	pigment biosynthetic process	40	1	1.05	0.65526	1
GO:0046323	glucose import	40	1	1.05	0.65526	1
GO:0051225	spindle assembly	40	1	1.05	0.65526	1
GO:0071229	cellular response to acid chemical	40	1	1.05	0.65526	1
GO:0035239	tube morphogenesis	253	6	6.64	0.65587	1
GO:0007187	G-protein coupled receptor signaling pathway, coupled to cyclic nucleotide second messenger	128	3	3.36	0.65691	1
GO:0031570	DNA integrity checkpoint	128	3	3.36	0.65691	1
GO:0045927	positive regulation of growth	128	3	3.36	0.65691	1
GO:0043549	regulation of kinase activity	577	14	15.14	0.65693	1
GO:0043087	regulation of GTPase activity	212	5	5.56	0.65711	1
GO:0016458	gene silencing	85	2	2.23	0.65751	1
GO:0019320	hexose catabolic process	85	2	2.23	0.65751	1
GO:0060348	bone development	85	2	2.23	0.65751	1
GO:0061008	hepaticobiliary system development	85	2	2.23	0.65751	1
GO:0031667	response to nutrient levels	336	8	8.81	0.65974	1
GO:0043687	post-translational protein modification	171	4	4.49	0.66032	1
GO:0044106	cellular amine metabolic process	171	4	4.49	0.66032	1
GO:0044092	negative regulation of molecular function	619	15	16.24	0.66191	1
GO:0008654	phospholipid biosynthetic process	129	3	3.38	0.66208	1
GO:0033013	tetrapyrrole metabolic process	41	1	1.08	0.66433	1
GO:0045740	positive regulation of DNA replication	41	1	1.08	0.66433	1
GO:0046165	alcohol biosynthetic process	41	1	1.08	0.66433	1
GO:0046889	positive regulation of lipid biosynthetic process	41	1	1.08	0.66433	1
GO:2001233	regulation of apoptotic signaling pathway	41	1	1.08	0.66433	1
GO:0033124	regulation of GTP catabolic process	214	5	5.61	0.6652	1
GO:0031960	response to corticosteroid	130	3	3.41	0.66719	1
GO:0051046	regulation of secretion	380	9	9.97	0.6699	1
GO:0017038	protein import	257	6	6.74	0.67067	1
GO:0022402	cell cycle process	981	24	25.74	0.6707	1
GO:0030308	negative regulation of cell growth	131	3	3.44	0.67225	1
GO:0001836	release of cytochrome c from mitochondria	42	1	1.1	0.67316	1
GO:0002456	T cell mediated immunity	42	1	1.1	0.67316	1
GO:0006282	regulation of DNA repair	42	1	1.1	0.67316	1
GO:0033619	membrane protein proteolysis	42	1	1.1	0.67316	1
GO:0043297	apical junction assembly	42	1	1.1	0.67316	1
GO:0046635	positive regulation of alpha-beta T cell activation	42	1	1.1	0.67316	1
GO:0061035	regulation of cartilage development	42	1	1.1	0.67316	1
GO:0021543	pallium development	88	2	2.31	0.6761	1
GO:0070925	organelle assembly	88	2	2.31	0.6761	1
GO:0060326	cell chemotaxis	132	3	3.46	0.67725	1
GO:0019725	cellular homeostasis	626	15	16.42	0.67872	1
GO:0002694	regulation of leukocyte activation	301	7	7.9	0.67971	1
GO:0003279	cardiac septum development	43	1	1.13	0.68176	1
GO:0010522	regulation of calcium ion transport into cytosol	43	1	1.13	0.68176	1
GO:0030593	neutrophil chemotaxis	43	1	1.13	0.68176	1
GO:0033555	multicellular organismal response to stress	43	1	1.13	0.68176	1
GO:0050777	negative regulation of immune response	43	1	1.13	0.68176	1
GO:0050810	regulation of steroid biosynthetic process	43	1	1.13	0.68176	1
GO:0032319	regulation of Rho GTPase activity	89	2	2.33	0.68211	1
GO:0046365	monosaccharide catabolic process	89	2	2.33	0.68211	1
GO:0051438	regulation of ubiquitin-protein transferase activity	89	2	2.33	0.68211	1
GO:0051050	positive regulation of transport	425	10	11.15	0.68222	1
GO:0033674	positive regulation of kinase activity	385	9	10.1	0.68485	1
GO:0032386	regulation of intracellular transport	177	4	4.64	0.6866	1
GO:0046822	regulation of nucleocytoplasmic transport	134	3	3.52	0.68709	1
GO:0055082	cellular chemical homeostasis	549	13	14.4	0.68767	1
GO:0002695	negative regulation of leukocyte activation	90	2	2.36	0.68803	1
GO:0006275	regulation of DNA replication	90	2	2.36	0.68803	1
GO:0007498	mesoderm development	90	2	2.36	0.68803	1
GO:0032320	positive regulation of Ras GTPase activity	90	2	2.36	0.68803	1
GO:0010035	response to inorganic substance	345	8	9.05	0.68831	1
GO:0002698	negative regulation of immune effector process	44	1	1.15	0.69014	1
GO:0006721	terpenoid metabolic process	44	1	1.15	0.69014	1
GO:0042439	ethanolamine-containing compound metabolic process	44	1	1.15	0.69014	1
GO:0071300	cellular response to retinoic acid	44	1	1.15	0.69014	1
GO:0071347	cellular response to interleukin-1	44	1	1.15	0.69014	1
GO:0048511	rhythmic process	178	4	4.67	0.69084	1
GO:0018205	peptidyl-lysine modification	135	3	3.54	0.69192	1
GO:0060537	muscle tissue development	263	6	6.9	0.6921	1
GO:0002703	regulation of leukocyte mediated immunity	91	2	2.39	0.69386	1
GO:0030326	embryonic limb morphogenesis	91	2	2.39	0.69386	1
GO:0035113	embryonic appendage morphogenesis	91	2	2.39	0.69386	1
GO:0009165	nucleotide biosynthetic process	222	5	5.82	0.69631	1
GO:0000080	mitotic G1 phase	45	1	1.18	0.6983	1
GO:0001776	leukocyte homeostasis	45	1	1.18	0.6983	1
GO:0019915	lipid storage	45	1	1.18	0.6983	1
GO:0031032	actomyosin structure organization	45	1	1.18	0.6983	1
GO:0034968	histone lysine methylation	45	1	1.18	0.6983	1
GO:0048663	neuron fate commitment	45	1	1.18	0.6983	1
GO:0071299	cellular response to vitamin A	45	1	1.18	0.6983	1
GO:0051338	regulation of transferase activity	594	14	15.58	0.69849	1
GO:0001775	cell activation	675	16	17.71	0.69871	1
GO:0016054	organic acid catabolic process	180	4	4.72	0.69919	1
GO:0046395	carboxylic acid catabolic process	180	4	4.72	0.69919	1
GO:0001657	ureteric bud development	92	2	2.41	0.6996	1
GO:0033500	carbohydrate homeostasis	92	2	2.41	0.6996	1
GO:0042593	glucose homeostasis	92	2	2.41	0.6996	1
GO:0044255	cellular lipid metabolic process	716	17	18.78	0.70017	1
GO:0019216	regulation of lipid metabolic process	181	4	4.75	0.70331	1
GO:0000165	MAPK cascade	392	9	10.28	0.70508	1
GO:0051347	positive regulation of transferase activity	392	9	10.28	0.70508	1
GO:0033002	muscle cell proliferation	93	2	2.44	0.70525	1
GO:0051340	regulation of ligase activity	93	2	2.44	0.70525	1
GO:0033157	regulation of intracellular protein transport	138	3	3.62	0.70609	1
GO:0003158	endothelium development	46	1	1.21	0.70624	1
GO:0060491	regulation of cell projection assembly	46	1	1.21	0.70624	1
GO:0030258	lipid modification	139	3	3.65	0.7107	1
GO:0006091	generation of precursor metabolites and energy	394	9	10.34	0.71071	1
GO:0035264	multicellular organism growth	94	2	2.47	0.71081	1
GO:0043066	negative regulation of apoptotic process	559	13	14.66	0.71194	1
GO:0043068	positive regulation of programmed cell death	559	13	14.66	0.71194	1
GO:0006913	nucleocytoplasmic transport	311	7	8.16	0.71201	1
GO:0002673	regulation of acute inflammatory response	47	1	1.23	0.71397	1
GO:0019362	pyridine nucleotide metabolic process	47	1	1.23	0.71397	1
GO:0030888	regulation of B cell proliferation	47	1	1.23	0.71397	1
GO:0042509	regulation of tyrosine phosphorylation of STAT protein	47	1	1.23	0.71397	1
GO:0046496	nicotinamide nucleotide metabolic process	47	1	1.23	0.71397	1
GO:0048645	organ formation	47	1	1.23	0.71397	1
GO:0072524	pyridine-containing compound metabolic process	47	1	1.23	0.71397	1
GO:0043067	regulation of programmed cell death	1124	27	29.49	0.71421	1
GO:0009967	positive regulation of signal transduction	642	15	16.84	0.71534	1
GO:0045165	cell fate commitment	185	4	4.85	0.71937	1
GO:0051246	regulation of protein metabolic process	1247	30	32.71	0.72003	1
GO:0001568	blood vessel development	439	10	11.52	0.72029	1
GO:0051169	nuclear transport	314	7	8.24	0.72127	1
GO:0042440	pigment metabolic process	48	1	1.26	0.7215	1
GO:0043648	dicarboxylic acid metabolic process	48	1	1.26	0.7215	1
GO:0048641	regulation of skeletal muscle tissue development	48	1	1.26	0.7215	1
GO:0051318	G1 phase	48	1	1.26	0.7215	1
GO:0051817	modification of morphology or physiology of other organism involved in symbiotic interaction	48	1	1.26	0.7215	1
GO:0090183	regulation of kidney development	48	1	1.26	0.7215	1
GO:0008277	regulation of G-protein coupled receptor protein signaling pathway	96	2	2.52	0.72167	1
GO:0009636	response to toxic substance	96	2	2.52	0.72167	1
GO:0030509	BMP signaling pathway	96	2	2.52	0.72167	1
GO:0033189	response to vitamin A	96	2	2.52	0.72167	1
GO:0000075	cell cycle checkpoint	229	5	6.01	0.72186	1
GO:1901293	nucleoside phosphate biosynthetic process	229	5	6.01	0.72186	1
GO:0043069	negative regulation of programmed cell death	564	13	14.8	0.72363	1
GO:0000086	G2/M transition of mitotic cell cycle	142	3	3.73	0.72419	1
GO:0001756	somitogenesis	49	1	1.29	0.72883	1
GO:0021766	hippocampus development	49	1	1.29	0.72883	1
GO:0030316	osteoclast differentiation	49	1	1.29	0.72883	1
GO:0031100	organ regeneration	49	1	1.29	0.72883	1
GO:0032963	collagen metabolic process	49	1	1.29	0.72883	1
GO:0045665	negative regulation of neuron differentiation	49	1	1.29	0.72883	1
GO:0046456	icosanoid biosynthetic process	49	1	1.29	0.72883	1
GO:0051149	positive regulation of muscle cell differentiation	49	1	1.29	0.72883	1
GO:0071407	cellular response to organic cyclic compound	49	1	1.29	0.72883	1
GO:0071418	cellular response to amine stimulus	49	1	1.29	0.72883	1
GO:0009615	response to virus	231	5	6.06	0.72887	1
GO:0048608	reproductive structure development	231	5	6.06	0.72887	1
GO:0050900	leukocyte migration	231	5	6.06	0.72887	1
GO:0061458	reproductive system development	231	5	6.06	0.72887	1
GO:0000082	G1/S transition of mitotic cell cycle	188	4	4.93	0.73098	1
GO:0007259	JAK-STAT cascade	98	2	2.57	0.73219	1
GO:0008360	regulation of cell shape	98	2	2.57	0.73219	1
GO:0009108	coenzyme biosynthetic process	98	2	2.57	0.73219	1
GO:0043112	receptor metabolic process	98	2	2.57	0.73219	1
GO:0050866	negative regulation of cell activation	98	2	2.57	0.73219	1
GO:0009308	amine metabolic process	189	4	4.96	0.73478	1
GO:0006084	acetyl-CoA metabolic process	50	1	1.31	0.73597	1
GO:0008637	apoptotic mitochondrial changes	50	1	1.31	0.73597	1
GO:0009880	embryonic pattern specification	50	1	1.31	0.73597	1
GO:0016266	O-glycan processing	50	1	1.31	0.73597	1
GO:0050801	ion homeostasis	570	13	14.95	0.73726	1
GO:0006839	mitochondrial transport	99	2	2.6	0.73732	1
GO:0030178	negative regulation of Wnt signaling pathway	99	2	2.6	0.73732	1
GO:0043280	positive regulation of cysteine-type endopeptidase activity involved in apoptotic process	99	2	2.6	0.73732	1
GO:0051656	establishment of organelle localization	99	2	2.6	0.73732	1
GO:2001056	positive regulation of cysteine-type endopeptidase activity	99	2	2.6	0.73732	1
GO:0016044	NA	362	8	9.5	0.73804	1
GO:0006325	chromatin organization	488	11	12.8	0.73904	1
GO:0001525	angiogenesis	320	7	8.39	0.73917	1
GO:0007519	skeletal muscle tissue development	146	3	3.83	0.74142	1
GO:0042113	B cell activation	146	3	3.83	0.74142	1
GO:0045017	glycerolipid biosynthetic process	146	3	3.83	0.74142	1
GO:0048872	homeostasis of number of cells	146	3	3.83	0.74142	1
[truncated: 2,110 more rows]

## Sheet: Molecular Function
GO.ID	Term	Annotated	Significant	Expected	classicFisher	BH.pVal
GO:0015631	tubulin binding	144	15	3.72	4.7e-06	0.0136
GO:0008017	microtubule binding	97	12	2.51	7.3e-06	0.0136
GO:0008092	cytoskeletal protein binding	579	33	14.97	1.7e-05	0.0211
GO:0043121	neurotrophin binding	8	3	0.21	0.00087	0.812
GO:0005543	phospholipid binding	469	24	12.12	0.00116	0.866
GO:0016773	phosphotransferase activity, alcohol group as acceptor	683	31	17.66	0.00167	0.914
GO:0003707	steroid hormone receptor activity	51	6	1.32	0.00193	0.914
GO:0004999	vasoactive intestinal polypeptide receptor activity	3	2	0.08	0.00196	0.914
GO:0016301	kinase activity	733	32	18.95	0.0026	1
GO:0000981	sequence-specific DNA binding RNA polymerase II transcription factor activity	208	13	5.38	0.00298	1
GO:0005030	neurotrophin receptor activity	4	2	0.1	0.00386	1
GO:0008289	lipid binding	675	29	17.45	0.0051	1
GO:0004674	protein serine/threonine kinase activity	414	20	10.7	0.00556	1
GO:0051015	actin filament binding	64	6	1.65	0.00607	1
GO:0003828	alpha-N-acetylneuraminate alpha-2,8-sialyltransferase activity	5	2	0.13	0.00633	1
GO:0016772	transferase activity, transferring phosphorus-containing groups	843	34	21.79	0.0066	1
GO:0004879	ligand-activated sequence-specific DNA binding RNA polymerase II transcription factor activity	47	5	1.21	0.00706	1
GO:0004672	protein kinase activity	574	25	14.84	0.00766	1
GO:0043621	protein self-association	31	4	0.8	0.00796	1
GO:0043565	sequence-specific DNA binding	612	26	15.82	0.00898	1
GO:0016308	1-phosphatidylinositol-4-phosphate 5-kinase activity	7	2	0.18	0.0128	1
GO:0031994	insulin-like growth factor I binding	7	2	0.18	0.0128	1
GO:0033691	sialic acid binding	7	2	0.18	0.0128	1
GO:0019838	growth factor binding	101	7	2.61	0.0157	1
GO:0003841	1-acylglycerol-3-phosphate O-acyltransferase activity	8	2	0.21	0.0168	1
GO:0017154	semaphorin receptor activity	8	2	0.21	0.0168	1
GO:0019992	diacylglycerol binding	8	2	0.21	0.0168	1
GO:0003700	sequence-specific DNA binding transcription factor activity	916	34	23.68	0.021	1
GO:0001071	nucleic acid binding transcription factor activity	918	34	23.73	0.0216	1
GO:0008093	cytoskeletal adaptor activity	24	3	0.62	0.0232	1
GO:0005244	voltage-gated ion channel activity	161	9	4.16	0.0241	1
GO:0022832	voltage-gated channel activity	161	9	4.16	0.0241	1
GO:0004113	2',3'-cyclic-nucleotide 3'-phosphodiesterase activity	1	1	0.03	0.0259	1
GO:0004489	methylenetetrahydrofolate reductase (NAD(P)H) activity	1	1	0.03	0.0259	1
GO:0004676	3-phosphoinositide-dependent protein kinase activity	1	1	0.03	0.0259	1
GO:0005368	taurine transmembrane transporter activity	1	1	0.03	0.0259	1
GO:0005369	taurine:sodium symporter activity	1	1	0.03	0.0259	1
GO:0008116	prostaglandin-I synthase activity	1	1	0.03	0.0259	1
GO:0008478	pyridoxal kinase activity	1	1	0.03	0.0259	1
GO:0010385	double-stranded methylated DNA binding	1	1	0.03	0.0259	1
GO:0031403	lithium ion binding	1	1	0.03	0.0259	1
GO:0031433	telethonin binding	1	1	0.03	0.0259	1
GO:0047936	glucose 1-dehydrogenase [NAD(P)] activity	1	1	0.03	0.0259	1
GO:0048403	brain-derived neurotrophic factor binding	1	1	0.03	0.0259	1
GO:0048487	beta-tubulin binding	25	3	0.65	0.0259	1
GO:0050809	diazepam binding	1	1	0.03	0.0259	1
GO:0060175	brain-derived neurotrophic factor-activated receptor activity	1	1	0.03	0.0259	1
GO:0001077	RNA polymerase II core promoter proximal region sequence-specific DNA binding transcription factor activity involved in positive regulation of transcription	44	4	1.14	0.0265	1
GO:0017124	SH3 domain binding	114	7	2.95	0.0284	1
GO:0001228	RNA polymerase II transcription regulatory region sequence-specific DNA binding transcription factor activity involved in positive regulation of transcription	46	4	1.19	0.0306	1
GO:0005158	insulin receptor binding	27	3	0.7	0.0317	1
GO:0022843	voltage-gated cation channel activity	118	7	3.05	0.0334	1
GO:0008146	sulfotransferase activity	48	4	1.24	0.035	1
GO:0016307	phosphatidylinositol phosphate kinase activity	12	2	0.31	0.0371	1
GO:0051010	microtubule plus-end binding	12	2	0.31	0.0371	1
GO:0051393	alpha-actinin binding	12	2	0.31	0.0371	1
GO:0071889	14-3-3 protein binding	12	2	0.31	0.0371	1
GO:0005524	ATP binding	1404	47	36.29	0.0384	1
GO:0004871	signal transducer activity	1099	38	28.41	0.0398	1
GO:0060089	molecular transducer activity	1099	38	28.41	0.0398	1
GO:0003779	actin binding	324	14	8.38	0.0424	1
GO:0016411	acylglycerol O-acyltransferase activity	13	2	0.34	0.0431	1
GO:0017075	syntaxin-1 binding	13	2	0.34	0.0431	1
GO:0042166	acetylcholine binding	13	2	0.34	0.0431	1
GO:0042605	peptide antigen binding	13	2	0.34	0.0431	1
GO:0030674	protein binding, bridging	126	7	3.26	0.0451	1
GO:0005247	voltage-gated chloride channel activity	14	2	0.36	0.0494	1
GO:0005248	voltage-gated sodium channel activity	14	2	0.36	0.0494	1
GO:0030332	cyclin binding	14	2	0.36	0.0494	1
GO:0032559	adenyl ribonucleotide binding	1429	47	36.94	0.0494	1
GO:0001025	RNA polymerase III transcription factor binding	2	1	0.05	0.051	1
GO:0001156	TFIIIC-class transcription factor binding	2	1	0.05	0.051	1
GO:0003989	acetyl-CoA carboxylase activity	2	1	0.05	0.051	1
GO:0004103	choline kinase activity	2	1	0.05	0.051	1
GO:0004345	glucose-6-phosphate dehydrogenase activity	2	1	0.05	0.051	1
GO:0004379	glycylpeptide N-tetradecanoyltransferase activity	2	1	0.05	0.051	1
GO:0004996	thyroid-stimulating hormone receptor activity	2	1	0.05	0.051	1
GO:0005119	smoothened binding	2	1	0.05	0.051	1
GO:0008459	chondroitin 6-sulfotransferase activity	2	1	0.05	0.051	1
GO:0008520	L-ascorbate:sodium symporter activity	2	1	0.05	0.051	1
GO:0008523	sodium-dependent multivitamin transmembrane transporter activity	2	1	0.05	0.051	1
GO:0015229	L-ascorbic acid transporter activity	2	1	0.05	0.051	1
GO:0015386	potassium:proton antiporter activity	2	1	0.05	0.051	1
GO:0016492	G-protein coupled neurotensin receptor activity	2	1	0.05	0.051	1
GO:0016524	latrotoxin receptor activity	2	1	0.05	0.051	1
GO:0017057	6-phosphogluconolactonase activity	2	1	0.05	0.051	1
GO:0019107	myristoyltransferase activity	2	1	0.05	0.051	1
GO:0030158	protein xylosyltransferase activity	2	1	0.05	0.051	1
GO:0030977	taurine binding	2	1	0.05	0.051	1
GO:0035403	histone kinase activity (H3-T6 specific)	2	1	0.05	0.051	1
GO:0045505	dynein intermediate chain binding	2	1	0.05	0.051	1
GO:0046922	peptide-O-fucosyltransferase activity	2	1	0.05	0.051	1
GO:0070890	sodium-dependent L-ascorbate transmembrane transporter activity	2	1	0.05	0.051	1
GO:0030554	adenyl nucleotide binding	1437	47	37.15	0.0534	1
GO:0022838	substrate-specific channel activity	368	15	9.51	0.0555	1
GO:0004012	phospholipid-translocating ATPase activity	15	2	0.39	0.0561	1
GO:0042805	actinin binding	15	2	0.39	0.0561	1
GO:0051183	vitamin transporter activity	15	2	0.39	0.0561	1
GO:0015297	antiporter activity	56	4	1.45	0.0564	1
GO:0016782	transferase activity, transferring sulfur-containing groups	56	4	1.45	0.0564	1
GO:0035064	methylated histone binding	34	3	0.88	0.0568	1
GO:0004889	acetylcholine-activated cation-selective channel activity	16	2	0.41	0.063	1
GO:0060090	binding, bridging	136	7	3.52	0.063	1
GO:0015464	acetylcholine receptor activity	17	2	0.44	0.0702	1
GO:0005083	small GTPase regulator activity	257	11	6.64	0.0706	1
GO:0016740	transferase activity	1609	51	41.59	0.0708	1
GO:0015267	channel activity	384	15	9.93	0.074	1
GO:0019904	protein domain specific binding	513	19	13.26	0.074	1
GO:0022803	passive transmembrane transporter activity	384	15	9.93	0.074	1
GO:0005515	protein binding	6665	186	172.29	0.075	1
GO:0001030	RNA polymerase III type 1 promoter DNA binding	3	1	0.08	0.0756	1
GO:0001031	RNA polymerase III type 2 promoter DNA binding	3	1	0.08	0.0756	1
GO:0001032	RNA polymerase III type 3 promoter DNA binding	3	1	0.08	0.0756	1
GO:0004517	nitric-oxide synthase activity	3	1	0.08	0.0756	1
GO:0004886	9-cis retinoic acid receptor activity	3	1	0.08	0.0756	1
GO:0005176	ErbB-2 class receptor binding	3	1	0.08	0.0756	1
GO:0008332	low voltage-gated calcium channel activity	3	1	0.08	0.0756	1
GO:0015018	galactosylgalactosylxylosylprotein 3-beta-glucuronosyltransferase activity	3	1	0.08	0.0756	1
GO:0015181	arginine transmembrane transporter activity	3	1	0.08	0.0756	1
GO:0016309	1-phosphatidylinositol-5-phosphate 4-kinase activity	3	1	0.08	0.0756	1
GO:0016362	activin receptor activity, type II	3	1	0.08	0.0756	1
GO:0017162	aryl hydrocarbon receptor binding	3	1	0.08	0.0756	1
GO:0019797	procollagen-proline 3-dioxygenase activity	3	1	0.08	0.0756	1
GO:0031544	peptidyl-proline 3-dioxygenase activity	3	1	0.08	0.0756	1
GO:0034046	poly(G) binding	3	1	0.08	0.0756	1
GO:0044323	retinoic acid-responsive element binding	3	1	0.08	0.0756	1
GO:0050265	RNA uridylyltransferase activity	3	1	0.08	0.0756	1
GO:0050698	proteoglycan sulfotransferase activity	3	1	0.08	0.0756	1
GO:0070644	vitamin D response element binding	3	1	0.08	0.0756	1
GO:0080084	5S rDNA binding	3	1	0.08	0.0756	1
GO:0097108	hedgehog family protein binding	3	1	0.08	0.0756	1
GO:0001105	RNA polymerase II transcription coactivator activity	18	2	0.47	0.0777	1
GO:0005086	ARF guanyl-nucleotide exchange factor activity	18	2	0.47	0.0777	1
GO:0015081	sodium ion transmembrane transporter activity	115	6	2.97	0.0777	1
GO:0017016	Ras GTPase binding	115	6	2.97	0.0777	1
GO:0032403	protein complex binding	265	11	6.85	0.0834	1
GO:0000977	RNA polymerase II regulatory region sequence-specific DNA binding	64	4	1.65	0.0835	1
GO:0003727	single-stranded RNA binding	40	3	1.03	0.084	1
GO:0005216	ion channel activity	360	14	9.31	0.0847	1
GO:0005328	neurotransmitter:sodium symporter activity	19	2	0.49	0.0854	1
GO:0008373	sialyltransferase activity	19	2	0.49	0.0854	1
GO:0015291	secondary active transmembrane transporter activity	177	8	4.58	0.0888	1
GO:0000982	RNA polymerase II core promoter proximal region sequence-specific DNA binding transcription factor activity	66	4	1.71	0.0911	1
GO:0001012	RNA polymerase II regulatory region DNA binding	66	4	1.71	0.0911	1
GO:0000988	protein binding transcription factor activity	462	17	11.94	0.0916	1
GO:0005085	guanyl-nucleotide exchange factor activity	150	7	3.88	0.0944	1
GO:0001016	RNA polymerase III regulatory region DNA binding	4	1	0.1	0.0995	1
GO:0004169	dolichyl-phosphate-mannose-protein mannosyltransferase activity	4	1	0.1	0.0995	1
GO:0004305	ethanolamine kinase activity	4	1	0.1	0.0995	1
GO:0005010	insulin-like growth factor-activated receptor activity	4	1	0.1	0.0995	1
GO:0005087	Ran guanyl-nucleotide exchange factor activity	4	1	0.1	0.0995	1
GO:0008061	chitin binding	4	1	0.1	0.0995	1
GO:0008517	folic acid transporter activity	4	1	0.1	0.0995	1
GO:0015016	[heparan sulfate]-glucosamine N-sulfotransferase activity	4	1	0.1	0.0995	1
GO:0015168	glycerol transmembrane transporter activity	4	1	0.1	0.0995	1
GO:0022821	potassium ion antiporter activity	4	1	0.1	0.0995	1
GO:0030197	extracellular matrix constituent, lubricant activity	4	1	0.1	0.0995	1
GO:0031402	sodium ion binding	4	1	0.1	0.0995	1
GO:0033192	calmodulin-dependent protein phosphatase activity	4	1	0.1	0.0995	1
GO:0034617	tetrahydrobiopterin binding	4	1	0.1	0.0995	1
GO:0034618	arginine binding	4	1	0.1	0.0995	1
GO:0035252	UDP-xylosyltransferase activity	4	1	0.1	0.0995	1
GO:0042285	xylosyltransferase activity	4	1	0.1	0.0995	1
GO:0045159	myosin II binding	4	1	0.1	0.0995	1
GO:0045322	unmethylated CpG binding	4	1	0.1	0.0995	1
GO:0048495	Roundabout binding	4	1	0.1	0.0995	1
GO:0070097	delta-catenin binding	4	1	0.1	0.0995	1
GO:0070324	thyroid hormone binding	4	1	0.1	0.0995	1
GO:0000979	RNA polymerase II core promoter sequence-specific DNA binding	21	2	0.54	0.101	1
GO:0005215	transporter activity	1086	35	28.07	0.102	1
GO:0005516	calmodulin binding	153	7	3.96	0.102	1
GO:0022836	gated channel activity	276	11	7.13	0.103	1
GO:0042393	histone binding	96	5	2.48	0.103	1
GO:0015370	solute:sodium symporter activity	44	3	1.14	0.105	1
GO:0038023	signaling receptor activity	812	27	20.99	0.107	1
GO:0042803	protein homodimerization activity	506	18	13.08	0.107	1
GO:0008308	voltage-gated anion channel activity	22	2	0.57	0.11	1
GO:0022857	transmembrane transporter activity	849	28	21.95	0.11	1
GO:0042165	neurotransmitter binding	22	2	0.57	0.11	1
GO:0031267	small GTPase binding	127	6	3.28	0.111	1
GO:0005261	cation channel activity	249	10	6.44	0.112	1
GO:0052689	carboxylic ester hydrolase activity	99	5	2.56	0.113	1
GO:0003677	DNA binding	2104	63	54.39	0.114	1
GO:0003777	microtubule motor activity	72	4	1.86	0.116	1
GO:0003730	mRNA 3'-UTR binding	23	2	0.59	0.118	1
GO:0022804	active transmembrane transporter activity	316	12	8.17	0.119	1
GO:0000182	rDNA binding	5	1	0.13	0.123	1
GO:0001517	N-acetylglucosamine 6-O-sulfotransferase activity	5	1	0.13	0.123	1
GO:0003713	transcription coactivator activity	254	10	6.57	0.123	1
GO:0004652	polynucleotide adenylyltransferase activity	5	1	0.13	0.123	1
GO:0004723	calcium-dependent protein serine/threonine phosphatase activity	5	1	0.13	0.123	1
GO:0008294	calcium- and calmodulin-responsive adenylate cyclase activity	5	1	0.13	0.123	1
GO:0008429	phosphatidylethanolamine binding	5	1	0.13	0.123	1
GO:0010314	phosphatidylinositol-5-phosphate binding	5	1	0.13	0.123	1
GO:0015166	polyol transmembrane transporter activity	5	1	0.13	0.123	1
GO:0030306	ADP-ribosylation factor binding	5	1	0.13	0.123	1
GO:0030955	potassium ion binding	5	1	0.13	0.123	1
GO:0034452	dynactin binding	5	1	0.13	0.123	1
GO:0034481	chondroitin sulfotransferase activity	5	1	0.13	0.123	1
GO:0035184	histone threonine kinase activity	5	1	0.13	0.123	1
GO:0043559	insulin binding	5	1	0.13	0.123	1
GO:0048027	mRNA 5'-UTR binding	5	1	0.13	0.123	1
GO:0070215	MDM2 binding	5	1	0.13	0.123	1
GO:0070273	phosphatidylinositol-4-phosphate binding	5	1	0.13	0.123	1
GO:0086006	voltage-gated sodium channel activity involved in cardiac muscle cell action potential	5	1	0.13	0.123	1
GO:0016298	lipase activity	102	5	2.64	0.124	1
GO:0001190	RNA polymerase II transcription factor binding transcription factor activity involved in positive regulation of transcription	24	2	0.62	0.127	1
GO:0005070	SH3/SH2 adaptor activity	48	3	1.24	0.127	1
GO:0005326	neurotransmitter transporter activity	24	2	0.62	0.127	1
GO:0005544	calcium-dependent phospholipid binding	24	2	0.62	0.127	1
GO:0005099	Ras GTPase activator activity	103	5	2.66	0.128	1
GO:0046982	protein heterodimerization activity	256	10	6.62	0.128	1
GO:0005097	Rab GTPase activator activity	49	3	1.27	0.133	1
GO:0005275	amine transmembrane transporter activity	76	4	1.96	0.134	1
GO:0005520	insulin-like growth factor binding	25	2	0.65	0.136	1
GO:0046983	protein dimerization activity	733	24	18.95	0.139	1
GO:0022891	substrate-specific transmembrane transporter activity	770	25	19.9	0.142	1
GO:0005488	binding	10826	288	279.85	0.144	1
GO:0005509	calcium ion binding	598	20	15.46	0.144	1
GO:0004047	aminomethyltransferase activity	6	1	0.16	0.145	1
GO:0004075	biotin carboxylase activity	6	1	0.16	0.145	1
GO:0004767	sphingomyelin phosphodiesterase activity	6	1	0.16	0.145	1
GO:0005113	patched binding	6	1	0.16	0.145	1
GO:0015174	basic amino acid transmembrane transporter activity	6	1	0.16	0.145	1
GO:0015205	nucleobase transmembrane transporter activity	6	1	0.16	0.145	1
GO:0016421	CoA carboxylase activity	6	1	0.16	0.145	1
GO:0035497	cAMP response element binding	6	1	0.16	0.145	1
GO:0046790	virion binding	6	1	0.16	0.145	1
GO:0047372	acylglycerol lipase activity	6	1	0.16	0.145	1
GO:0048406	nerve growth factor binding	6	1	0.16	0.145	1
GO:0070569	uridylyltransferase activity	6	1	0.16	0.145	1
GO:0044212	transcription regulatory region DNA binding	296	11	7.65	0.146	1
GO:0030695	GTPase regulator activity	396	14	10.24	0.147	1
GO:0004713	protein tyrosine kinase activity	138	6	3.57	0.148	1
GO:0019199	transmembrane receptor protein kinase activity	80	4	2.07	0.153	1
GO:0003690	double-stranded DNA binding	140	6	3.62	0.155	1
GO:0003712	transcription cofactor activity	434	15	11.22	0.156	1
GO:0008301	DNA binding, bending	53	3	1.37	0.157	1
GO:0005548	phospholipid transporter activity	28	2	0.72	0.163	1
GO:0000975	regulatory region DNA binding	304	11	7.86	0.165	1
GO:0001067	regulatory region nucleic acid binding	304	11	7.86	0.165	1
GO:0003729	mRNA binding	83	4	2.15	0.167	1
GO:0001103	RNA polymerase II repressing transcription factor binding	7	1	0.18	0.168	1
GO:0003680	AT DNA binding	7	1	0.18	0.168	1
GO:0003708	retinoic acid receptor activity	7	1	0.18	0.168	1
GO:0004176	ATP-dependent peptidase activity	7	1	0.18	0.168	1
GO:0004691	cAMP-dependent protein kinase activity	7	1	0.18	0.168	1
GO:0004887	thyroid hormone receptor activity	7	1	0.18	0.168	1
GO:0008440	inositol-1,4,5-trisphosphate 3-kinase activity	7	1	0.18	0.168	1
GO:0008499	UDP-galactose:beta-N-acetylglucosamine beta-1,3-galactosyltransferase activity	7	1	0.18	0.168	1
GO:0015232	heme transporter activity	7	1	0.18	0.168	1
GO:0016885	ligase activity, forming carbon-carbon bonds	7	1	0.18	0.168	1
GO:0017002	activin-activated receptor activity	7	1	0.18	0.168	1
GO:0019798	procollagen-proline dioxygenase activity	7	1	0.18	0.168	1
GO:0031624	ubiquitin conjugating enzyme binding	7	1	0.18	0.168	1
GO:0044390	small protein conjugating enzyme binding	7	1	0.18	0.168	1
GO:0045294	alpha-catenin binding	7	1	0.18	0.168	1
GO:0051371	muscle alpha-actinin binding	7	1	0.18	0.168	1
GO:0005088	Ras guanyl-nucleotide exchange factor activity	84	4	2.17	0.172	1
GO:0015459	potassium channel regulator activity	29	2	0.75	0.172	1
GO:0019905	syntaxin binding	29	2	0.75	0.172	1
GO:0022892	substrate-specific transporter activity	897	28	23.19	0.173	1
GO:0051020	GTPase binding	145	6	3.75	0.173	1
GO:0060589	nucleoside-triphosphatase regulator activity	408	14	10.55	0.173	1
GO:0035091	phosphatidylinositol binding	146	6	3.77	0.177	1
GO:0008134	transcription factor binding	377	13	9.75	0.179	1
GO:0001046	core promoter sequence-specific DNA binding	30	2	0.78	0.181	1
GO:0004091	NA	30	2	0.78	0.181	1
GO:0008013	beta-catenin binding	57	3	1.47	0.182	1
GO:0000989	transcription factor binding transcription factor activity	447	15	11.55	0.183	1
GO:0030165	PDZ domain binding	86	4	2.22	0.183	1
GO:0015075	ion transmembrane transporter activity	658	21	17.01	0.187	1
GO:0004620	phospholipase activity	87	4	2.25	0.188	1
GO:0000339	RNA cap binding	8	1	0.21	0.189	1
GO:0008140	cAMP response element binding protein binding	8	1	0.21	0.189	1
GO:0008266	poly(U) RNA binding	8	1	0.21	0.189	1
GO:0031420	alkali metal ion binding	8	1	0.21	0.189	1
GO:0031543	peptidyl-proline dioxygenase activity	8	1	0.21	0.189	1
GO:0043522	leucine zipper domain binding	8	1	0.21	0.189	1
GO:0044548	S100 protein binding	8	1	0.21	0.189	1
GO:0046870	cadmium ion binding	8	1	0.21	0.189	1
GO:0048531	beta-1,3-galactosyltransferase activity	8	1	0.21	0.189	1
GO:0051766	inositol trisphosphate kinase activity	8	1	0.21	0.189	1
GO:0004003	ATP-dependent DNA helicase activity	31	2	0.8	0.191	1
GO:0005245	voltage-gated calcium channel activity	31	2	0.8	0.191	1
GO:0005342	organic acid transmembrane transporter activity	88	4	2.27	0.193	1
GO:0008565	protein transporter activity	88	4	2.27	0.193	1
GO:0000976	transcription regulatory region sequence-specific DNA binding	120	5	3.1	0.199	1
GO:0003823	antigen binding	32	2	0.83	0.2	1
GO:0050840	extracellular matrix binding	32	2	0.83	0.2	1
GO:0004690	cyclic nucleotide-dependent protein kinase activity	9	1	0.23	0.21	1
GO:0005272	sodium channel activity	33	2	0.85	0.21	1
GO:0008158	hedgehog receptor activity	9	1	0.23	0.21	1
GO:0008187	poly-pyrimidine tract binding	9	1	0.23	0.21	1
GO:0015250	water channel activity	9	1	0.23	0.21	1
GO:0015385	sodium:proton antiporter activity	9	1	0.23	0.21	1
GO:0015643	toxic substance binding	9	1	0.23	0.21	1
GO:0015665	alcohol transmembrane transporter activity	9	1	0.23	0.21	1
GO:0017025	TBP-class protein binding	9	1	0.23	0.21	1
GO:0017049	GTP-Rho binding	9	1	0.23	0.21	1
GO:0032794	GTPase activating protein binding	9	1	0.23	0.21	1
GO:0043539	protein serine/threonine kinase activator activity	9	1	0.23	0.21	1
GO:0043560	insulin receptor substrate binding	9	1	0.23	0.21	1
GO:0001104	RNA polymerase II transcription cofactor activity	62	3	1.6	0.216	1
GO:0015171	amino acid transmembrane transporter activity	62	3	1.6	0.216	1
GO:0035591	signaling adaptor activity	62	3	1.6	0.216	1
GO:0016709	oxidoreductase activity, acting on paired donors, with incorporation or reduction of molecular oxygen, NAD(P)H as one donor, and incorporation of one atom of oxygen	34	2	0.88	0.219	1
GO:0004714	transmembrane receptor protein tyrosine kinase activity	64	3	1.65	0.229	1
GO:0008374	O-acyltransferase activity	35	2	0.9	0.229	1
GO:0004016	adenylate cyclase activity	10	1	0.26	0.23	1
GO:0005372	water transmembrane transporter activity	10	1	0.26	0.23	1
GO:0005451	monovalent cation:proton antiporter activity	10	1	0.26	0.23	1
GO:0016500	protein-hormone receptor activity	10	1	0.26	0.23	1
GO:0043395	heparan sulfate proteoglycan binding	10	1	0.26	0.23	1
GO:0071837	HMG box domain binding	10	1	0.26	0.23	1
GO:0030594	neurotransmitter receptor activity	65	3	1.68	0.236	1
GO:0003705	RNA polymerase II distal enhancer sequence-specific DNA binding transcription factor activity	96	4	2.48	0.237	1
GO:0000149	SNARE binding	36	2	0.93	0.238	1
GO:0004385	guanylate kinase activity	11	1	0.28	0.25	1
GO:0005254	chloride channel activity	67	3	1.73	0.25	1
GO:0030507	spectrin binding	11	1	0.28	0.25	1
GO:0034483	heparan sulfate sulfotransferase activity	11	1	0.28	0.25	1
GO:0048185	activin binding	11	1	0.28	0.25	1
GO:0050321	tau-protein kinase activity	11	1	0.28	0.25	1
GO:0080025	phosphatidylinositol-3,5-bisphosphate binding	11	1	0.28	0.25	1
GO:0042802	identical protein binding	766	23	19.8	0.257	1
GO:0035639	purine ribonucleoside triphosphate binding	1726	49	44.62	0.26	1
GO:0046873	metal ion transmembrane transporter activity	339	11	8.76	0.263	1
GO:0005249	voltage-gated potassium channel activity	69	3	1.78	0.264	1
GO:0016247	channel regulator activity	69	3	1.78	0.264	1
GO:0042800	histone methyltransferase activity (H3-K4 specific)	12	1	0.31	0.27	1
GO:0045295	gamma-catenin binding	12	1	0.31	0.27	1
GO:0045502	dynein binding	12	1	0.31	0.27	1
GO:0046965	retinoid X receptor binding	12	1	0.31	0.27	1
GO:0005089	Rho guanyl-nucleotide exchange factor activity	70	3	1.81	0.271	1
GO:0003678	DNA helicase activity	40	2	1.03	0.277	1
GO:0015179	L-amino acid transmembrane transporter activity	40	2	1.03	0.277	1
GO:0008135	translation factor activity, nucleic acid binding	71	3	1.84	0.278	1
GO:0030246	carbohydrate binding	383	12	9.9	0.288	1
GO:0004622	lysophospholipase activity	13	1	0.34	0.289	1
GO:0005159	insulin-like growth factor receptor binding	13	1	0.34	0.289	1
GO:0005523	tropomyosin binding	13	1	0.34	0.289	1
GO:0008417	fucosyltransferase activity	13	1	0.34	0.289	1
GO:0008536	Ran GTPase binding	13	1	0.34	0.289	1
GO:0010181	FMN binding	13	1	0.34	0.289	1
GO:0034185	apolipoprotein binding	13	1	0.34	0.289	1
GO:0035173	histone kinase activity	13	1	0.34	0.289	1
GO:0070577	lysine-acetylated histone binding	13	1	0.34	0.289	1
GO:0070717	poly-purine tract binding	13	1	0.34	0.289	1
GO:0008026	ATP-dependent helicase activity	106	4	2.74	0.294	1
GO:0070035	purine NTP-dependent helicase activity	106	4	2.74	0.294	1
GO:0050661	NADP binding	42	2	1.09	0.296	1
GO:0005178	integrin binding	74	3	1.91	0.299	1
GO:0005200	structural constituent of cytoskeleton	74	3	1.91	0.299	1
GO:0032555	purine ribonucleotide binding	1756	49	45.39	0.303	1
GO:0032553	ribonucleotide binding	1757	49	45.42	0.305	1
GO:0001047	core promoter binding	43	2	1.11	0.306	1
GO:0017137	Rab GTPase binding	43	2	1.11	0.306	1
GO:0001784	phosphotyrosine binding	14	1	0.36	0.307	1
GO:0004143	diacylglycerol kinase activity	14	1	0.36	0.307	1
GO:0005035	death receptor activity	14	1	0.36	0.307	1
GO:0005542	folic acid binding	14	1	0.36	0.307	1
GO:0030275	LRR domain binding	14	1	0.36	0.307	1
GO:0043394	proteoglycan binding	14	1	0.36	0.307	1
GO:0001076	RNA polymerase II transcription factor binding transcription factor activity	76	3	1.96	0.314	1
GO:0015294	solute:cation symporter activity	76	3	1.96	0.314	1
GO:0015077	monovalent inorganic cation transmembrane transporter activity	285	9	7.37	0.318	1
GO:0017076	purine nucleotide binding	1767	49	45.68	0.32	1
GO:0005253	anion channel activity	77	3	1.99	0.321	1
GO:0002039	p53 binding	45	2	1.16	0.325	1
GO:0004806	triglyceride lipase activity	15	1	0.39	0.325	1
GO:0035035	histone acetyltransferase binding	15	1	0.39	0.325	1
GO:0043548	phosphatidylinositol 3-kinase binding	15	1	0.39	0.325	1
GO:0051184	cofactor transporter activity	15	1	0.39	0.325	1
GO:0051635	bacterial cell surface binding	15	1	0.39	0.325	1
GO:0003743	translation initiation factor activity	46	2	1.19	0.334	1
GO:0015108	chloride transmembrane transporter activity	79	3	2.04	0.335	1
GO:0008270	zinc ion binding	1780	49	46.01	0.339	1
GO:0000030	mannosyltransferase activity	16	1	0.41	0.342	1
GO:0004675	transmembrane receptor protein serine/threonine kinase activity	16	1	0.41	0.342	1
GO:0004697	protein kinase C activity	16	1	0.41	0.342	1
GO:0005024	transforming growth factor beta-activated receptor activity	16	1	0.41	0.342	1
GO:0015269	calcium-activated potassium channel activity	16	1	0.41	0.342	1
GO:0015299	solute:proton antiporter activity	16	1	0.41	0.342	1
GO:0016597	amino acid binding	80	3	2.07	0.342	1
GO:0016646	oxidoreductase activity, acting on the CH-NH group of donors, NAD or NADP as acceptor	16	1	0.41	0.342	1
GO:0072341	modified amino acid binding	16	1	0.41	0.342	1
GO:0005231	excitatory extracellular ligand-gated ion channel activity	47	2	1.21	0.344	1
GO:0017048	Rho GTPase binding	47	2	1.21	0.344	1
GO:0050839	cell adhesion molecule binding	47	2	1.21	0.344	1
GO:0015079	potassium ion transmembrane transporter activity	115	4	2.97	0.347	1
GO:0015293	symporter activity	115	4	2.97	0.347	1
GO:0019899	enzyme binding	995	28	25.72	0.347	1
GO:0030506	ankyrin binding	17	1	0.44	0.359	1
GO:0032266	phosphatidylinositol-3-phosphate binding	17	1	0.44	0.359	1
GO:0042809	vitamin D receptor binding	17	1	0.44	0.359	1
GO:0042974	retinoic acid receptor binding	17	1	0.44	0.359	1
GO:0043015	gamma-tubulin binding	17	1	0.44	0.359	1
GO:0070566	adenylyltransferase activity	17	1	0.44	0.359	1
GO:0004702	receptor signaling protein serine/threonine kinase activity	49	2	1.27	0.363	1
GO:0015662	ATPase activity, coupled to transmembrane movement of ions, phosphorylative mechanism	49	2	1.27	0.363	1
GO:0015491	cation:cation antiporter activity	18	1	0.47	0.376	1
GO:0015932	nucleobase-containing compound transmembrane transporter activity	18	1	0.47	0.376	1
GO:0016922	ligand-dependent nuclear receptor binding	18	1	0.47	0.376	1
GO:0017080	sodium channel regulator activity	18	1	0.47	0.376	1
GO:0046943	carboxylic acid transmembrane transporter activity	85	3	2.2	0.377	1
GO:0004497	monooxygenase activity	87	3	2.25	0.391	1
GO:0001608	G-protein coupled nucleotide receptor activity	19	1	0.49	0.392	1
GO:0001968	fibronectin binding	19	1	0.49	0.392	1
GO:0003676	nucleic acid binding	2959	79	76.49	0.392	1
GO:0004298	threonine-type endopeptidase activity	19	1	0.49	0.392	1
GO:0008200	ion channel inhibitor activity	19	1	0.49	0.392	1
GO:0015026	coreceptor activity	19	1	0.49	0.392	1
GO:0016248	channel inhibitor activity	19	1	0.49	0.392	1
GO:0016849	phosphorus-oxygen lyase activity	19	1	0.49	0.392	1
GO:0022839	ion gated channel activity	19	1	0.49	0.392	1
GO:0045028	G-protein coupled purinergic nucleotide receptor activity	19	1	0.49	0.392	1
GO:0070003	threonine-type peptidase activity	19	1	0.49	0.392	1
GO:0005096	GTPase activator activity	232	7	6	0.393	1
GO:0003774	motor activity	125	4	3.23	0.405	1
GO:0000978	RNA polymerase II core promoter proximal region sequence-specific DNA binding	20	1	0.52	0.408	1
GO:0004709	MAP kinase kinase kinase activity	20	1	0.52	0.408	1
GO:0005227	calcium activated cation channel activity	20	1	0.52	0.408	1
GO:0005242	inward rectifier potassium channel activity	20	1	0.52	0.408	1
GO:0009975	cyclase activity	20	1	0.52	0.408	1
GO:0015020	glucuronosyltransferase activity	20	1	0.52	0.408	1
GO:0015175	neutral amino acid transmembrane transporter activity	20	1	0.52	0.408	1
GO:0035250	UDP-galactosyltransferase activity	20	1	0.52	0.408	1
GO:0045296	cadherin binding	20	1	0.52	0.408	1
GO:0045309	protein phosphorylated amino acid binding	20	1	0.52	0.408	1
GO:0046875	ephrin receptor binding	20	1	0.52	0.408	1
GO:0048029	monosaccharide binding	54	2	1.4	0.409	1
GO:0008324	cation transmembrane transporter activity	497	14	12.85	0.41	1
GO:0046872	metal ion binding	3551	94	91.79	0.413	1
GO:0004888	transmembrane signaling receptor activity	725	20	18.74	0.415	1
GO:0001948	glycoprotein binding	55	2	1.42	0.418	1
GO:0042562	hormone binding	55	2	1.42	0.418	1
GO:0005343	organic acid:sodium symporter activity	21	1	0.54	0.423	1
GO:0031418	L-ascorbic acid binding	21	1	0.54	0.423	1
GO:0071813	lipoprotein particle binding	21	1	0.54	0.423	1
GO:0071814	protein-lipid complex binding	21	1	0.54	0.423	1
GO:0008081	phosphoric diester hydrolase activity	92	3	2.38	0.426	1
GO:0001158	enhancer sequence-specific DNA binding	22	1	0.57	0.438	1
GO:0019201	nucleotide kinase activity	22	1	0.57	0.438	1
GO:0045182	translation regulator activity	22	1	0.57	0.438	1
GO:0000287	magnesium ion binding	168	5	4.34	0.439	1
GO:0004872	receptor activity	1002	27	25.9	0.44	1
GO:0043566	structure-specific DNA binding	206	6	5.33	0.442	1
GO:0008170	N-methyltransferase activity	58	2	1.5	0.444	1
GO:0015298	solute:cation antiporter activity	23	1	0.59	0.453	1
GO:0015485	cholesterol binding	23	1	0.59	0.453	1
GO:0003714	transcription corepressor activity	172	5	4.45	0.459	1
GO:0004222	metalloendopeptidase activity	97	3	2.51	0.46	1
GO:0005319	lipid transporter activity	60	2	1.55	0.462	1
GO:0043169	cation binding	3593	94	92.88	0.466	1
GO:0004623	phospholipase A2 activity	24	1	0.62	0.467	1
GO:0016645	oxidoreductase activity, acting on the CH-NH group of donors	24	1	0.62	0.467	1
GO:0030331	estrogen receptor binding	24	1	0.62	0.467	1
GO:0051117	ATPase binding	24	1	0.62	0.467	1
GO:0008276	protein methyltransferase activity	61	2	1.58	0.47	1
GO:0043167	ion binding	3603	94	93.14	0.479	1
GO:0005267	potassium channel activity	100	3	2.58	0.48	1
GO:0004112	cyclic-nucleotide phosphodiesterase activity	25	1	0.65	0.481	1
GO:0016712	oxidoreductase activity, acting on paired donors, with incorporation or reduction of molecular oxygen, reduced flavin or flavoprotein as one donor, and incorporation of one atom of oxygen	25	1	0.65	0.481	1
GO:0035326	enhancer binding	25	1	0.65	0.481	1
GO:0005057	receptor signaling protein activity	101	3	2.61	0.487	1
GO:0001614	purinergic nucleotide receptor activity	26	1	0.67	0.494	1
GO:0005546	phosphatidylinositol-4,5-bisphosphate binding	26	1	0.67	0.494	1
GO:0016502	nucleotide receptor activity	26	1	0.67	0.494	1
GO:0070888	E-box binding	26	1	0.67	0.494	1
GO:0042625	ATPase activity, coupled to transmembrane movement of ions	64	2	1.65	0.496	1
GO:0004386	helicase activity	142	4	3.67	0.502	1
GO:0008047	enzyme activator activity	375	10	9.69	0.506	1
GO:0046914	transition metal ion binding	2039	53	52.71	0.506	1
GO:0017022	myosin binding	27	1	0.7	0.507	1
GO:0022890	inorganic cation transmembrane transporter activity	414	11	10.7	0.507	1
GO:0016887	ATPase activity	340	9	8.79	0.519	1
GO:0031406	carboxylic acid binding	145	4	3.75	0.519	1
GO:0008094	DNA-dependent ATPase activity	67	2	1.73	0.52	1
GO:0030546	receptor activator activity	28	1	0.72	0.52	1
GO:0044325	ion channel binding	28	1	0.72	0.52	1
GO:0008022	protein C-terminus binding	147	4	3.8	0.53	1
GO:0004693	cyclin-dependent protein serine/threonine kinase activity	29	1	0.75	0.532	1
GO:0019213	deacetylase activity	29	1	0.75	0.532	1
GO:0015103	inorganic anion transmembrane transporter activity	109	3	2.82	0.538	1
GO:0016705	oxidoreductase activity, acting on paired donors, with incorporation or reduction of molecular oxygen	149	4	3.85	0.54	1
GO:0005230	extracellular ligand-gated ion channel activity	70	2	1.81	0.544	1
GO:0004177	aminopeptidase activity	30	1	0.78	0.545	1
GO:0004435	phosphatidylinositol phospholipase C activity	30	1	0.78	0.545	1
GO:0008378	galactosyltransferase activity	30	1	0.78	0.545	1
GO:0032934	sterol binding	30	1	0.78	0.545	1
GO:0046966	thyroid hormone receptor binding	30	1	0.78	0.545	1
GO:0042623	ATPase activity, coupled	271	7	7.01	0.555	1
GO:0000987	core promoter proximal region sequence-specific DNA binding	31	1	0.8	0.556	1
GO:0035586	purinergic receptor activity	31	1	0.8	0.556	1
GO:0042169	SH2 domain binding	31	1	0.8	0.556	1
GO:0070491	repressing transcription factor binding	31	1	0.8	0.556	1
GO:0001159	core promoter proximal region DNA binding	32	1	0.83	0.568	1
GO:0017046	peptide hormone binding	32	1	0.83	0.568	1
GO:0016757	transferase activity, transferring glycosyl groups	236	6	6.1	0.574	1
GO:0005100	Rho GTPase activator activity	33	1	0.85	0.579	1
GO:0000166	nucleotide binding	2245	57	58.03	0.583	1
GO:0097159	organic cyclic compound binding	2246	57	58.06	0.584	1
GO:1901265	nucleoside phosphate binding	2246	57	58.06	0.584	1
GO:0019825	oxygen binding	34	1	0.88	0.59	1
GO:0043176	amine binding	34	1	0.88	0.59	1
GO:0020037	heme binding	118	3	3.05	0.592	1
GO:0019900	kinase binding	362	9	9.36	0.595	1
GO:0005201	extracellular matrix structural constituent	77	2	1.99	0.596	1
GO:0016702	oxidoreductase activity, acting on single donors with incorporation of molecular oxygen, incorporation of two atoms of oxygen	77	2	1.99	0.596	1
GO:0004629	phospholipase C activity	35	1	0.9	0.601	1
GO:0004712	protein serine/threonine/tyrosine kinase activity	35	1	0.9	0.601	1
GO:0008188	neuropeptide receptor activity	35	1	0.9	0.601	1
GO:0030295	protein kinase activator activity	35	1	0.9	0.601	1
GO:0016701	oxidoreductase activity, acting on single donors with incorporation of molecular oxygen	78	2	2.02	0.603	1
GO:0051213	dioxygenase activity	79	2	2.04	0.61	1
GO:0003899	DNA-directed RNA polymerase activity	36	1	0.93	0.611	1
GO:0034062	RNA polymerase activity	36	1	0.93	0.611	1
GO:0019901	protein kinase binding	327	8	8.45	0.613	1
GO:0042277	peptide binding	122	3	3.15	0.615	1
GO:0008144	drug binding	80	2	2.07	0.617	1
GO:0016776	phosphotransferase activity, phosphate group as acceptor	37	1	0.96	0.621	1
GO:0018024	histone-lysine N-methyltransferase activity	37	1	0.96	0.621	1
GO:0016758	transferase activity, transferring hexosyl groups	167	4	4.32	0.63	1
GO:0008375	acetylglucosaminyltransferase activity	38	1	0.98	0.631	1
GO:0003725	double-stranded RNA binding	39	1	1.01	0.64	1
GO:0005080	protein kinase C binding	39	1	1.01	0.64	1
GO:0016278	lysine N-methyltransferase activity	39	1	1.01	0.64	1
GO:0016279	protein-lysine N-methyltransferase activity	39	1	1.01	0.64	1
GO:0016860	intramolecular oxidoreductase activity	39	1	1.01	0.64	1
GO:0030374	ligand-dependent nuclear receptor transcription coactivator activity	39	1	1.01	0.64	1
GO:0048306	calcium-dependent protein binding	39	1	1.01	0.64	1
GO:0046906	tetrapyrrole binding	127	3	3.28	0.642	1
GO:0015276	ligand-gated ion channel activity	128	3	3.31	0.647	1
GO:0022834	ligand-gated channel activity	128	3	3.31	0.647	1
GO:0008307	structural constituent of muscle	41	1	1.06	0.659	1
GO:0019209	kinase activator activity	41	1	1.06	0.659	1
GO:0033613	activating transcription factor binding	41	1	1.06	0.659	1
GO:0005262	calcium channel activity	87	2	2.25	0.662	1
GO:0019842	vitamin binding	131	3	3.39	0.662	1
GO:0004715	non-membrane spanning protein tyrosine kinase activity	42	1	1.09	0.668	1
GO:0016763	transferase activity, transferring pentosyl groups	42	1	1.09	0.668	1
GO:0030545	receptor regulator activity	42	1	1.09	0.668	1
GO:0016706	oxidoreductase activity, acting on paired donors, with incorporation or reduction of molecular oxygen, 2-oxoglutarate as one donor, and incorporation of one atom each of oxygen into both donors	43	1	1.11	0.676	1
GO:0051219	phosphoprotein binding	44	1	1.14	0.685	1
GO:0004722	protein serine/threonine phosphatase activity	45	1	1.16	0.693	1
GO:0019205	nucleobase-containing compound kinase activity	45	1	1.16	0.693	1
GO:0042054	histone methyltransferase activity	45	1	1.16	0.693	1
GO:0005179	hormone activity	93	2	2.4	0.697	1
GO:0051087	chaperone binding	46	1	1.19	0.701	1
GO:0008509	anion transmembrane transporter activity	140	3	3.62	0.706	1
GO:0036094	small molecule binding	2414	59	62.4	0.706	1
GO:0003723	RNA binding	771	18	19.93	0.707	1
GO:0001871	pattern binding	185	4	4.78	0.709	1
GO:0030247	polysaccharide binding	185	4	4.78	0.709	1
GO:0042626	ATPase activity, coupled to transmembrane movement of substances	96	2	2.48	0.714	1
GO:0002020	protease binding	48	1	1.24	0.716	1
GO:0016820	hydrolase activity, acting on acid anhydrides, catalyzing transmembrane movement of substances	97	2	2.51	0.719	1
GO:0043492	ATPase activity, coupled to movement of substances	97	2	2.51	0.719	1
GO:0001085	RNA polymerase II transcription factor binding	49	1	1.27	0.724	1
GO:0051536	iron-sulfur cluster binding	49	1	1.27	0.724	1
GO:0051540	metal cluster binding	49	1	1.27	0.724	1
GO:0005125	cytokine activity	192	4	4.96	0.735	1
GO:0043498	cell surface binding	51	1	1.32	0.738	1
GO:0004930	G-protein coupled receptor activity	369	8	9.54	0.742	1
GO:0008083	growth factor activity	149	3	3.85	0.745	1
GO:0015085	calcium ion transmembrane transporter activity	102	2	2.64	0.745	1
GO:0035257	nuclear hormone receptor binding	102	2	2.64	0.745	1
GO:0005506	iron ion binding	195	4	5.04	0.746	1
GO:0016779	nucleotidyltransferase activity	103	2	2.66	0.75	1
GO:0004175	endopeptidase activity	329	7	8.5	0.751	1
GO:0030170	pyridoxal phosphate binding	53	1	1.37	0.751	1
GO:0070279	vitamin B6 binding	53	1	1.37	0.751	1
GO:0008236	serine-type peptidase activity	151	3	3.9	0.753	1
GO:0043130	ubiquitin binding	54	1	1.4	0.758	1
GO:0017171	serine hydrolase activity	153	3	3.96	0.761	1
GO:0015399	primary active transmembrane transporter activity	106	2	2.74	0.764	1
GO:0015405	P-P-bond-hydrolysis-driven transmembrane transporter activity	106	2	2.74	0.764	1
GO:0046332	SMAD binding	56	1	1.45	0.77	1
GO:0032182	small conjugating protein binding	57	1	1.47	0.776	1
GO:0017111	nucleoside-triphosphatase activity	727	16	18.79	0.782	1
GO:0008233	peptidase activity	515	11	13.31	0.783	1
GO:0016747	transferase activity, transferring acyl groups other than amino-acyl groups	160	3	4.14	0.787	1
GO:0035258	steroid hormone receptor binding	61	1	1.58	0.798	1
GO:0016746	transferase activity, transferring acyl groups	211	4	5.45	0.799	1
GO:0005539	glycosaminoglycan binding	164	3	4.24	0.8	1
GO:0008194	UDP-glycosyltransferase activity	115	2	2.97	0.802	1
GO:0051427	hormone receptor binding	115	2	2.97	0.802	1
GO:0004197	cysteine-type endopeptidase activity	63	1	1.63	0.809	1
GO:0008237	metallopeptidase activity	168	3	4.34	0.813	1
GO:0042826	histone deacetylase binding	64	1	1.65	0.814	1
GO:0008168	methyltransferase activity	171	3	4.42	0.823	1
GO:0072509	divalent inorganic cation transmembrane transporter activity	121	2	3.13	0.824	1
GO:0070011	peptidase activity, acting on L-amino acid peptides	493	10	12.74	0.825	1
GO:0016462	pyrophosphatase activity	756	16	19.54	0.829	1
GO:0005496	steroid binding	68	1	1.76	0.832	1
GO:0016818	hydrolase activity, acting on acid anhydrides, in phosphorus-containing anhydrides	758	16	19.59	0.832	1
GO:0050660	flavin adenine dinucleotide binding	68	1	1.76	0.832	1
GO:0016817	hydrolase activity, acting on acid anhydrides	760	16	19.65	0.835	1
GO:0019903	protein phosphatase binding	69	1	1.78	0.837	1
GO:0008201	heparin binding	125	2	3.23	0.838	1
GO:0016741	transferase activity, transferring one-carbon groups	177	3	4.58	0.84	1
GO:0008234	cysteine-type peptidase activity	127	2	3.28	0.844	1
GO:0003682	chromatin binding	230	4	5.95	0.85	1
GO:0004252	serine-type endopeptidase activity	130	2	3.36	0.854	1
GO:0004896	cytokine receptor activity	77	1	1.99	0.868	1
GO:0030234	enzyme regulator activity	871	18	22.52	0.868	1
GO:0004842	ubiquitin-protein transferase activity	242	4	6.26	0.876	1
GO:0031625	ubiquitin protein ligase binding	138	2	3.57	0.876	1
GO:0044389	small conjugating protein ligase binding	138	2	3.57	0.876	1
GO:0047485	protein N-terminus binding	82	1	2.12	0.884	1
GO:0004867	serine-type endopeptidase inhibitor activity	83	1	2.15	0.887	1
GO:0016410	N-acyltransferase activity	84	1	2.17	0.89	1
GO:0015078	hydrogen ion transmembrane transporter activity	86	1	2.22	0.896	1
GO:0009055	electron carrier activity	149	2	3.85	0.901	1
GO:0016790	thiolester hydrolase activity	88	1	2.27	0.901	1
GO:0019787	small conjugating protein ligase activity	257	4	6.64	0.903	1
GO:0004519	endonuclease activity	91	1	2.35	0.909	1
GO:0008757	S-adenosylmethionine-dependent methyltransferase activity	91	1	2.35	0.909	1
GO:0016879	ligase activity, forming carbon-nitrogen bonds	316	5	8.17	0.915	1
GO:0008238	exopeptidase activity	96	1	2.48	0.92	1
GO:0004721	phosphoprotein phosphatase activity	160	2	4.14	0.922	1
GO:0004725	protein tyrosine phosphatase activity	101	1	2.61	0.93	1
GO:0008528	G-protein coupled peptide receptor activity	101	1	2.61	0.93	1
GO:0001653	peptide receptor activity	102	1	2.64	0.932	1
GO:0019902	phosphatase binding	102	1	2.64	0.932	1
GO:0042578	phosphoric ester hydrolase activity	335	5	8.66	0.937	1
GO:0016798	hydrolase activity, acting on glycosyl bonds	106	1	2.74	0.938	1
GO:0019887	protein kinase regulator activity	106	1	2.74	0.938	1
GO:0005198	structural molecule activity	537	9	13.88	0.94	1
GO:0016881	acid-amino acid ligase activity	285	4	7.37	0.94	1
GO:0050662	coenzyme binding	176	2	4.55	0.945	1
GO:0016616	oxidoreductase activity, acting on the CH-OH group of donors, NAD or NADP as acceptor	112	1	2.9	0.947	1
GO:0051082	unfolded protein binding	113	1	2.92	0.949	1
GO:0003735	structural constituent of ribosome	117	1	3.02	0.954	1
GO:0048037	cofactor binding	247	3	6.38	0.956	1
GO:0019207	kinase regulator activity	121	1	3.13	0.959	1
GO:0005102	receptor binding	1085	20	28.05	0.961	1
GO:0016614	oxidoreductase activity, acting on CH-OH group of donors	123	1	3.18	0.961	1
GO:0016788	hydrolase activity, acting on ester bonds	671	11	17.35	0.964	1
GO:0016853	isomerase activity	126	1	3.26	0.964	1
GO:0004866	endopeptidase inhibitor activity	142	1	3.67	0.976	1
GO:0016829	lyase activity	143	1	3.7	0.977	1
GO:0004518	nuclease activity	147	1	3.8	0.979	1
GO:0061135	endopeptidase regulator activity	146	1	3.77	0.979	1
GO:0030414	peptidase inhibitor activity	148	1	3.83	0.98	1
GO:0016874	ligase activity	460	6	11.89	0.981	1
GO:0016791	phosphatase activity	240	2	6.2	0.987	1
GO:0016491	oxidoreductase activity	648	9	16.75	0.988	1
GO:0061134	peptidase regulator activity	179	1	4.63	0.991	1
GO:0003824	catalytic activity	4931	104	127.47	0.997	1
GO:0003924	GTPase activity	219	1	5.66	0.997	1
GO:0016787	hydrolase activity	2171	39	56.12	0.997	1
GO:0004857	enzyme inhibitor activity	278	1	7.19	0.999	1
GO:0005525	GTP binding	353	2	9.12	0.999	1
GO:0019001	guanyl nucleotide binding	365	2	9.44	0.999	1
GO:0032561	guanyl ribonucleotide binding	365	2	9.44	0.999	1
GO:0000009	alpha-1,6-mannosyltransferase activity	1	0	0.03	1	1
GO:0000010	trans-hexaprenyltranstransferase activity	2	0	0.05	1	1
GO:0000014	single-stranded DNA endodeoxyribonuclease activity	6	0	0.16	1	1
GO:0000016	lactase activity	1	0	0.03	1	1
GO:0000026	alpha-1,2-mannosyltransferase activity	2	0	0.05	1	1
GO:0000033	alpha-1,3-mannosyltransferase activity	3	0	0.08	1	1
GO:0000035	acyl binding	1	0	0.03	1	1
GO:0000036	ACP phosphopantetheine attachment site binding involved in fatty acid biosynthetic process	1	0	0.03	1	1
GO:0000049	tRNA binding	29	0	0.75	1	1
GO:0000062	fatty-acyl-CoA binding	19	0	0.49	1	1
GO:0000064	L-ornithine transmembrane transporter activity	4	0	0.1	1	1
GO:0000095	S-adenosyl-L-methionine transmembrane transporter activity	1	0	0.03	1	1
GO:0000099	sulfur amino acid transmembrane transporter activity	5	0	0.13	1	1
GO:0000104	succinate dehydrogenase activity	4	0	0.1	1	1
GO:0000146	microfilament motor activity	18	0	0.47	1	1
GO:0000150	recombinase activity	1	0	0.03	1	1
GO:0000155	phosphorelay sensor kinase activity	12	0	0.31	1	1
GO:0000156	phosphorelay response regulator activity	2	0	0.05	1	1
GO:0000170	sphingosine hydroxylase activity	1	0	0.03	1	1
GO:0000171	ribonuclease MRP activity	1	0	0.03	1	1
GO:0000175	3'-5'-exoribonuclease activity	14	0	0.36	1	1
GO:0000179	rRNA (adenine-N6,N6-)-dimethyltransferase activity	4	0	0.1	1	1
GO:0000210	NAD+ diphosphatase activity	1	0	0.03	1	1
GO:0000213	tRNA-intron endonuclease activity	2	0	0.05	1	1
GO:0000215	tRNA 2'-phosphotransferase activity	1	0	0.03	1	1
GO:0000217	DNA secondary structure binding	13	0	0.34	1	1
GO:0000224	peptide-N4-(N-acetyl-beta-glucosaminyl)asparagine amidase activity	1	0	0.03	1	1
GO:0000225	N-acetylglucosaminylphosphatidylinositol deacetylase activity	1	0	0.03	1	1
GO:0000247	C-8 sterol isomerase activity	2	0	0.05	1	1
GO:0000248	C-5 sterol desaturase activity	2	0	0.05	1	1
GO:0000250	lanosterol synthase activity	1	0	0.03	1	1
GO:0000253	3-keto sterol reductase activity	2	0	0.05	1	1
GO:0000254	C-4 methylsterol oxidase activity	1	0	0.03	1	1
GO:0000257	nitrilase activity	1	0	0.03	1	1
GO:0000268	peroxisome targeting sequence binding	5	0	0.13	1	1
GO:0000285	1-phosphatidylinositol-3-phosphate 5-kinase activity	1	0	0.03	1	1
GO:0000293	ferric-chelate reductase activity	4	0	0.1	1	1
GO:0000295	adenine nucleotide transmembrane transporter activity	2	0	0.05	1	1
GO:0000309	nicotinamide-nucleotide adenylyltransferase activity	3	0	0.08	1	1
GO:0000318	NA	3	0	0.08	1	1
GO:0000334	3-hydroxyanthranilate 3,4-dioxygenase activity	1	0	0.03	1	1
GO:0000340	RNA 7-methylguanosine cap binding	2	0	0.05	1	1
GO:0000386	second spliceosomal transesterification activity	1	0	0.03	1	1
GO:0000400	four-way junction DNA binding	5	0	0.13	1	1
GO:0000401	open form four-way junction DNA binding	1	0	0.03	1	1
GO:0000402	crossed form four-way junction DNA binding	1	0	0.03	1	1
GO:0000403	Y-form DNA binding	5	0	0.13	1	1
GO:0000404	heteroduplex DNA loop binding	3	0	0.08	1	1
GO:0000405	bubble DNA binding	5	0	0.13	1	1
GO:0000406	double-strand/single-strand DNA junction binding	2	0	0.05	1	1
GO:0000700	mismatch base pair DNA N-glycosylase activity	2	0	0.05	1	1
GO:0000701	purine-specific mismatch base pair DNA N-glycosylase activity	1	0	0.03	1	1
GO:0000702	oxidized base lesion DNA N-glycosylase activity	1	0	0.03	1	1
GO:0000773	phosphatidyl-N-methylethanolamine N-methyltransferase activity	1	0	0.03	1	1
GO:0000774	adenyl-nucleotide exchange factor activity	2	0	0.05	1	1
GO:0000822	inositol hexakisphosphate binding	1	0	0.03	1	1
GO:0000823	inositol-1,4,5-trisphosphate 6-kinase activity	1	0	0.03	1	1
GO:0000824	inositol tetrakisphosphate 3-kinase activity	1	0	0.03	1	1
GO:0000827	inositol-1,3,4,5,6-pentakisphosphate kinase activity	2	0	0.05	1	1
GO:0000828	inositol hexakisphosphate kinase activity	5	0	0.13	1	1
GO:0000831	inositol hexakisphosphate 6-kinase activity	1	0	0.03	1	1
GO:0000832	inositol hexakisphosphate 5-kinase activity	5	0	0.13	1	1
GO:0000900	translation repressor activity, nucleic acid binding	4	0	0.1	1	1
GO:0000980	RNA polymerase II distal enhancer sequence-specific DNA binding	14	0	0.36	1	1
GO:0000983	RNA polymerase II core promoter sequence-specific DNA binding transcription factor activity	8	0	0.21	1	1
GO:0000993	RNA polymerase II core binding	9	0	0.23	1	1
GO:0001010	sequence-specific DNA binding transcription factor recruiting transcription factor activity	1	0	0.03	1	1
GO:0001011	sequence-specific DNA binding RNA polymerase recruiting transcription factor activity	1	0	0.03	1	1
GO:0001013	RNA polymerase I regulatory region DNA binding	1	0	0.03	1	1
GO:0001042	RNA polymerase I core binding	1	0	0.03	1	1
GO:0001078	RNA polymerase II core promoter proximal region sequence-specific DNA binding transcription factor activity involved in negative regulation of transcription	23	0	0.59	1	1
GO:0001082	RNA polymerase I transcription factor binding transcription factor activity	1	0	0.03	1	1
GO:0001083	RNA polymerase II basal transcription factor binding transcription factor activity	1	0	0.03	1	1
GO:0001087	TFIIB-class binding transcription factor activity	1	0	0.03	1	1
GO:0001091	RNA polymerase II basal transcription factor binding	1	0	0.03	1	1
GO:0001093	TFIIB-class transcription factor binding	1	0	0.03	1	1
GO:0001098	basal transcription machinery binding	10	0	0.26	1	1
GO:0001099	basal RNA polymerase II transcription machinery binding	10	0	0.26	1	1
GO:0001102	RNA polymerase II activating transcription factor binding	23	0	0.59	1	1
GO:0001106	RNA polymerase II transcription corepressor activity	17	0	0.44	1	1
GO:0001134	transcription factor recruiting transcription factor activity	2	0	0.05	1	1
GO:0001163	RNA polymerase I regulatory region sequence-specific DNA binding	1	0	0.03	1	1
GO:0001164	RNA polymerase I CORE element sequence-specific DNA binding	1	0	0.03	1	1
GO:0001167	sequence-specific DNA binding RNA polymerase I transcription factor activity	1	0	0.03	1	1
GO:0001169	RNA polymerase I CORE element sequence-specific DNA binding transcription factor activity	1	0	0.03	1	1
GO:0001186	RNA polymerase I transcription factor recruiting transcription factor activity	1	0	0.03	1	1
GO:0001187	RNA polymerase I CORE element sequence-specific DNA binding transcription factor recruiting transcription factor activity	1	0	0.03	1	1
GO:0001191	RNA polymerase II transcription factor binding transcription factor activity involved in negative regulation of transcription	22	0	0.57	1	1
GO:0001205	RNA polymerase II distal enhancer sequence-specific DNA binding transcription factor activity involved in positive regulation of transcription	1	0	0.03	1	1
GO:0001227	RNA polymerase II transcription regulatory region sequence-specific DNA binding transcription factor activity involved in negative regulation of transcription	23	0	0.59	1	1
GO:0001512	dihydronicotinamide riboside quinone reductase activity	1	0	0.03	1	1
GO:0001515	opioid peptide activity	5	0	0.13	1	1
GO:0001530	lipopolysaccharide binding	11	0	0.28	1	1
GO:0001532	interleukin-21 receptor activity	1	0	0.03	1	1
GO:0001537	N-acetylgalactosamine 4-O-sulfotransferase activity	5	0	0.13	1	1
GO:0001540	beta-amyloid binding	22	0	0.57	1	1
GO:0001567	cholesterol 25-hydroxylase activity	1	0	0.03	1	1
GO:0001588	dopamine neurotransmitter receptor activity, coupled via Gs	2	0	0.05	1	1
GO:0001591	dopamine neurotransmitter receptor activity, coupled via Gi/Go	3	0	0.08	1	1
GO:0001595	angiotensin receptor activity	5	0	0.13	1	1
GO:0001596	angiotensin type I receptor activity	1	0	0.03	1	1
GO:0001601	peptide YY receptor activity	4	0	0.1	1	1
GO:0001602	pancreatic polypeptide receptor activity	3	0	0.08	1	1
GO:0001605	adrenomedullin receptor activity	2	0	0.05	1	1
GO:0001607	neuromedin U receptor activity	2	0	0.05	1	1
GO:0001609	G-protein coupled adenosine receptor activity	6	0	0.16	1	1
GO:0001618	virus receptor activity	3	0	0.08	1	1
GO:0001621	ADP receptor activity	1	0	0.03	1	1
GO:0001626	nociceptin receptor activity	1	0	0.03	1	1
GO:0001631	cysteinyl leukotriene receptor activity	1	0	0.03	1	1
GO:0001632	leukotriene B4 receptor activity	1	0	0.03	1	1
GO:0001635	calcitonin gene-related peptide receptor activity	1	0	0.03	1	1
GO:0001637	G-protein coupled chemoattractant receptor activity	24	0	0.62	1	1
GO:0001640	adenylate cyclase inhibiting G-protein coupled glutamate receptor activity	6	0	0.16	1	1
GO:0001641	group II metabotropic glutamate receptor activity	2	0	0.05	1	1
GO:0001642	group III metabotropic glutamate receptor activity	2	0	0.05	1	1
GO:0001664	G-protein coupled receptor binding	175	0	4.52	1	1
GO:0001665	alpha-N-acetylgalactosaminide alpha-2,6-sialyltransferase activity	3	0	0.08	1	1
GO:0001671	ATPase activator activity	8	0	0.21	1	1
GO:0001681	sialate O-acetylesterase activity	1	0	0.03	1	1
GO:0001727	lipid kinase activity	6	0	0.16	1	1
GO:0001729	ceramide kinase activity	2	0	0.05	1	1
GO:0001730	2'-5'-oligoadenylate synthetase activity	2	0	0.05	1	1
GO:0001733	galactosylceramide sulfotransferase activity	4	0	0.1	1	1
GO:0001735	prenylcysteine oxidase activity	1	0	0.03	1	1
GO:0001758	retinal dehydrogenase activity	6	0	0.16	1	1
GO:0001760	aminocarboxymuconate-semialdehyde decarboxylase activity	1	0	0.03	1	1
GO:0001785	prostaglandin J receptor activity	2	0	0.05	1	1
GO:0001786	phosphatidylserine binding	14	0	0.36	1	1
GO:0001791	IgM binding	1	0	0.03	1	1
GO:0001846	opsonin binding	6	0	0.16	1	1
GO:0001847	opsonin receptor activity	2	0	0.05	1	1
GO:0001848	complement binding	7	0	0.18	1	1
GO:0001849	complement component C1q binding	3	0	0.08	1	1
GO:0001850	complement component C3a binding	1	0	0.03	1	1
GO:0001851	complement component C3b binding	1	0	0.03	1	1
GO:0001855	complement component C4b binding	1	0	0.03	1	1
GO:0001861	complement component C4b receptor activity	1	0	0.03	1	1
GO:0001872	(1->3)-beta-D-glucan binding	2	0	0.05	1	1
GO:0001873	polysaccharide receptor activity	1	0	0.03	1	1
GO:0001874	(1->3)-beta-D-glucan receptor activity	1	0	0.03	1	1
GO:0001875	lipopolysaccharide receptor activity	4	0	0.1	1	1
GO:0001882	nucleoside binding	14	0	0.36	1	1
GO:0001883	purine nucleoside binding	3	0	0.08	1	1
GO:0001884	pyrimidine nucleoside binding	1	0	0.03	1	1
GO:0001888	glucuronyl-galactosyl-proteoglycan 4-alpha-N-acetylglucosaminyltransferase activity	2	0	0.05	1	1
GO:0001918	farnesylated protein binding	1	0	0.03	1	1
GO:0001965	G-protein alpha-subunit binding	11	0	0.28	1	1
GO:0001972	retinoic acid binding	8	0	0.21	1	1
GO:0002046	opsin binding	2	0	0.05	1	1
GO:0002054	nucleobase binding	4	0	0.1	1	1
GO:0002055	adenine binding	1	0	0.03	1	1
GO:0002058	uracil binding	1	0	0.03	1	1
GO:0002059	thymine binding	1	0	0.03	1	1
GO:0002060	purine nucleobase binding	3	0	0.08	1	1
GO:0002061	pyrimidine nucleobase binding	1	0	0.03	1	1
GO:0002083	4-hydroxybenzoate decaprenyltransferase activity	1	0	0.03	1	1
GO:0002094	polyprenyltransferase activity	1	0	0.03	1	1
GO:0002113	interleukin-33 binding	1	0	0.03	1	1
GO:0002114	interleukin-33 receptor activity	1	0	0.03	1	1
GO:0002134	UTP binding	2	0	0.05	1	1
GO:0002135	CTP binding	1	0	0.03	1	1
GO:0002151	G-quadruplex RNA binding	2	0	0.05	1	1
GO:0002161	aminoacyl-tRNA editing activity	7	0	0.18	1	1
GO:0002162	dystroglycan binding	5	0	0.13	1	1
GO:0003674	molecular_function	13385	346	346	1	1
GO:0003681	bent DNA binding	2	0	0.05	1	1
GO:0003684	damaged DNA binding	44	0	1.14	1	1
GO:0003688	DNA replication origin binding	6	0	0.16	1	1
GO:0003689	DNA clamp loader activity	2	0	0.05	1	1
GO:0003691	double-stranded telomeric DNA binding	5	0	0.13	1	1
GO:0003692	left-handed Z-DNA binding	1	0	0.03	1	1
GO:0003696	satellite DNA binding	7	0	0.18	1	1
GO:0003697	single-stranded DNA binding	60	0	1.55	1	1
GO:0003720	telomerase activity	4	0	0.1	1	1
GO:0003721	telomeric template RNA reverse transcriptase activity	1	0	0.03	1	1
GO:0003724	RNA helicase activity	27	0	0.7	1	1
GO:0003726	double-stranded RNA adenosine deaminase activity	3	0	0.08	1	1
GO:0003746	translation elongation factor activity	12	0	0.31	1	1
GO:0003747	translation release factor activity	6	0	0.16	1	1
GO:0003755	peptidyl-prolyl cis-trans isomerase activity	32	0	0.83	1	1
GO:0003756	protein disulfide isomerase activity	9	0	0.23	1	1
GO:0003785	actin monomer binding	12	0	0.31	1	1
GO:0003796	lysozyme activity	11	0	0.28	1	1
GO:0003810	protein-glutamine gamma-glutamyltransferase activity	8	0	0.21	1	1
GO:0003826	alpha-ketoacid dehydrogenase activity	1	0	0.03	1	1
GO:0003827	alpha-1,3-mannosylglycoprotein 2-beta-N-acetylglucosaminyltransferase activity	1	0	0.03	1	1
GO:0003829	beta-1,3-galactosyl-O-glycosyl-glycoprotein beta-1,6-N-acetylglucosaminyltransferase activity	3	0	0.08	1	1
GO:0003830	beta-1,4-mannosylglycoprotein 4-beta-N-acetylglucosaminyltransferase activity	1	0	0.03	1	1
GO:0003831	beta-N-acetylglucosaminylglycopeptide beta-1,4-galactosyltransferase activity	4	0	0.1	1	1
GO:0003834	beta-carotene 15,15'-monooxygenase activity	1	0	0.03	1	1
GO:0003835	beta-galactoside alpha-2,6-sialyltransferase activity	1	0	0.03	1	1
GO:0003836	beta-galactoside (CMP) alpha-2,3-sialyltransferase activity	3	0	0.08	1	1
GO:0003837	beta-ureidopropionase activity	1	0	0.03	1	1
GO:0003839	gamma-glutamylcyclotransferase activity	2	0	0.05	1	1
GO:0003840	gamma-glutamyltransferase activity	8	0	0.21	1	1
GO:0003842	1-pyrroline-5-carboxylate dehydrogenase activity	1	0	0.03	1	1
GO:0003844	1,4-alpha-glucan branching enzyme activity	1	0	0.03	1	1
GO:0003845	11-beta-hydroxysteroid dehydrogenase [NAD(P)] activity	2	0	0.05	1	1
GO:0003846	2-acylglycerol O-acyltransferase activity	4	0	0.1	1	1
GO:0003847	1-alkyl-2-acetylglycerophosphocholine esterase activity	3	0	0.08	1	1
GO:0003851	2-hydroxyacylsphingosine 1-beta-galactosyltransferase activity	1	0	0.03	1	1
GO:0003854	3-beta-hydroxy-delta5-steroid dehydrogenase activity	5	0	0.13	1	1
GO:0003857	3-hydroxyacyl-CoA dehydrogenase activity	8	0	0.21	1	1
GO:0003858	3-hydroxybutyrate dehydrogenase activity	2	0	0.05	1	1
GO:0003860	3-hydroxyisobutyryl-CoA hydrolase activity	1	0	0.03	1	1
GO:0003863	3-methyl-2-oxobutanoate dehydrogenase (2-methylpropanoyl-transferring) activity	1	0	0.03	1	1
GO:0003865	3-oxo-5-alpha-steroid 4-dehydrogenase activity	2	0	0.05	1	1
GO:0003867	4-aminobutyrate transaminase activity	1	0	0.03	1	1
GO:0003868	4-hydroxyphenylpyruvate dioxygenase activity	2	0	0.05	1	1
GO:0003869	NA	1	0	0.03	1	1
GO:0003870	5-aminolevulinate synthase activity	2	0	0.05	1	1
GO:0003872	6-phosphofructokinase activity	3	0	0.08	1	1
GO:0003873	6-phosphofructo-2-kinase activity	4	0	0.1	1	1
GO:0003874	6-pyruvoyltetrahydropterin synthase activity	1	0	0.03	1	1
GO:0003875	ADP-ribosylarginine hydrolase activity	2	0	0.05	1	1
GO:0003876	AMP deaminase activity	2	0	0.05	1	1
GO:0003878	ATP citrate synthase activity	2	0	0.05	1	1
GO:0003880	protein C-terminal carboxyl O-methyltransferase activity	2	0	0.05	1	1
GO:0003881	CDP-diacylglycerol-inositol 3-phosphatidyltransferase activity	1	0	0.03	1	1
GO:0003882	CDP-diacylglycerol-serine O-phosphatidyltransferase activity	1	0	0.03	1	1
GO:0003883	CTP synthase activity	2	0	0.05	1	1
GO:0003884	D-amino-acid oxidase activity	2	0	0.05	1	1
GO:0003886	DNA (cytosine-5-)-methyltransferase activity	4	0	0.1	1	1
GO:0003887	DNA-directed DNA polymerase activity	27	0	0.7	1	1
GO:0003896	DNA primase activity	2	0	0.05	1	1
GO:0003905	alkylbase DNA N-glycosylase activity	1	0	0.03	1	1
GO:0003906	DNA-(apurinic or apyrimidinic site) lyase activity	12	0	0.31	1	1
GO:0003908	methylated-DNA-[protein]-cysteine S-methyltransferase activity	1	0	0.03	1	1
GO:0003909	DNA ligase activity	3	0	0.08	1	1
GO:0003910	DNA ligase (ATP) activity	3	0	0.08	1	1
GO:0003912	DNA nucleotidylexotransferase activity	2	0	0.05	1	1
GO:0003916	DNA topoisomerase activity	6	0	0.16	1	1
GO:0003917	DNA topoisomerase type I activity	4	0	0.1	1	1
GO:0003918	DNA topoisomerase type II (ATP-hydrolyzing) activity	4	0	0.1	1	1
GO:0003919	FMN adenylyltransferase activity	1	0	0.03	1	1
GO:0003920	GMP reductase activity	2	0	0.05	1	1
GO:0003923	GPI-anchor transamidase activity	5	0	0.13	1	1
GO:0003933	GTP cyclohydrolase activity	1	0	0.03	1	1
GO:0003934	GTP cyclohydrolase I activity	1	0	0.03	1	1
GO:0003937	IMP cyclohydrolase activity	1	0	0.03	1	1
GO:0003938	IMP dehydrogenase activity	2	0	0.05	1	1
GO:0003939	L-iditol 2-dehydrogenase activity	1	0	0.03	1	1
GO:0003940	L-iduronidase activity	1	0	0.03	1	1
GO:0003941	L-serine ammonia-lyase activity	3	0	0.08	1	1
GO:0003943	N-acetylgalactosamine-4-sulfatase activity	2	0	0.05	1	1
GO:0003944	N-acetylglucosamine-1-phosphodiester alpha-N-acetylglucosaminidase activity	1	0	0.03	1	1
GO:0003945	N-acetyllactosamine synthase activity	4	0	0.1	1	1
GO:0003947	(N-acetylneuraminyl)-galactosylglucosylceramide N-acetylgalactosaminyltransferase activity	1	0	0.03	1	1
GO:0003948	N4-(beta-N-acetylglucosaminyl)-L-asparaginase activity	2	0	0.05	1	1
GO:0003950	NAD+ ADP-ribosyltransferase activity	22	0	0.57	1	1
GO:0003951	NAD+ kinase activity	3	0	0.08	1	1
GO:0003952	NAD+ synthase (glutamine-hydrolyzing) activity	1	0	0.03	1	1
GO:0003953	NAD+ nucleosidase activity	3	0	0.08	1	1
GO:0003954	NADH dehydrogenase activity	34	0	0.88	1	1
GO:0003955	NAD(P)H dehydrogenase (quinone) activity	2	0	0.05	1	1
GO:0003956	NAD(P)+-protein-arginine ADP-ribosyltransferase activity	4	0	0.1	1	1
GO:0003957	NAD(P)+ transhydrogenase (B-specific) activity	1	0	0.03	1	1
GO:0003958	NADPH-hemoprotein reductase activity	1	0	0.03	1	1
GO:0003960	NADPH:quinone reductase activity	4	0	0.1	1	1
GO:0003963	RNA-3'-phosphate cyclase activity	2	0	0.05	1	1
GO:0003964	RNA-directed DNA polymerase activity	4	0	0.1	1	1
GO:0003968	RNA-directed RNA polymerase activity	1	0	0.03	1	1
GO:0003972	RNA ligase (ATP) activity	1	0	0.03	1	1
GO:0003973	(S)-2-hydroxy-acid oxidase activity	2	0	0.05	1	1
GO:0003975	UDP-N-acetylglucosamine-dolichyl-phosphate N-acetylglucosaminephosphotransferase activity	1	0	0.03	1	1
GO:0003976	UDP-N-acetylglucosamine-lysosomal-enzyme N-acetylglucosaminephosphotransferase activity	1	0	0.03	1	1
GO:0003977	UDP-N-acetylglucosamine diphosphorylase activity	1	0	0.03	1	1
GO:0003978	UDP-glucose 4-epimerase activity	1	0	0.03	1	1
GO:0003979	UDP-glucose 6-dehydrogenase activity	1	0	0.03	1	1
GO:0003980	UDP-glucose:glycoprotein glucosyltransferase activity	2	0	0.05	1	1
GO:0003983	UTP:glucose-1-phosphate uridylyltransferase activity	1	0	0.03	1	1
GO:0003985	acetyl-CoA C-acetyltransferase activity	3	0	0.08	1	1
GO:0003986	acetyl-CoA hydrolase activity	2	0	0.05	1	1
GO:0003987	acetate-CoA ligase activity	3	0	0.08	1	1
GO:0003988	acetyl-CoA C-acyltransferase activity	6	0	0.16	1	1
GO:0003990	acetylcholinesterase activity	2	0	0.05	1	1
GO:0003993	acid phosphatase activity	11	0	0.28	1	1
GO:0003994	aconitate hydratase activity	2	0	0.05	1	1
GO:0003995	acyl-CoA dehydrogenase activity	14	0	0.36	1	1
GO:0003996	acyl-CoA ligase activity	1	0	0.03	1	1
GO:0003997	acyl-CoA oxidase activity	6	0	0.16	1	1
GO:0003998	acylphosphatase activity	2	0	0.05	1	1
GO:0003999	adenine phosphoribosyltransferase activity	1	0	0.03	1	1
GO:0004000	adenosine deaminase activity	10	0	0.26	1	1
GO:0004001	adenosine kinase activity	1	0	0.03	1	1
GO:0004004	ATP-dependent RNA helicase activity	19	0	0.49	1	1
GO:0004008	copper-exporting ATPase activity	2	0	0.05	1	1
GO:0004013	adenosylhomocysteinase activity	3	0	0.08	1	1
GO:0004014	adenosylmethionine decarboxylase activity	1	0	0.03	1	1
GO:0004017	adenylate kinase activity	7	0	0.18	1	1
GO:0004019	adenylosuccinate synthase activity	2	0	0.05	1	1
GO:0004020	adenylylsulfate kinase activity	2	0	0.05	1	1
GO:0004021	L-alanine:2-oxoglutarate aminotransferase activity	2	0	0.05	1	1
GO:0004022	alcohol dehydrogenase (NAD) activity	8	0	0.21	1	1
GO:0004024	alcohol dehydrogenase activity, zinc-dependent	4	0	0.1	1	1
GO:0004028	3-chloroallyl aldehyde dehydrogenase activity	4	0	0.1	1	1
GO:0004029	aldehyde dehydrogenase (NAD) activity	10	0	0.26	1	1
GO:0004030	aldehyde dehydrogenase [NAD(P)+] activity	6	0	0.16	1	1
GO:0004031	aldehyde oxidase activity	2	0	0.05	1	1
GO:0004032	alditol:NADP+ 1-oxidoreductase activity	7	0	0.18	1	1
GO:0004033	aldo-keto reductase (NADP) activity	18	0	0.47	1	1
GO:0004034	aldose 1-epimerase activity	1	0	0.03	1	1
GO:0004035	alkaline phosphatase activity	4	0	0.1	1	1
GO:0004037	allantoicase activity	1	0	0.03	1	1
GO:0004040	amidase activity	1	0	0.03	1	1
GO:0004042	acetyl-CoA:L-glutamate N-acetyltransferase activity	1	0	0.03	1	1
GO:0004043	L-aminoadipate-semialdehyde dehydrogenase activity	1	0	0.03	1	1
GO:0004044	amidophosphoribosyltransferase activity	1	0	0.03	1	1
GO:0004045	aminoacyl-tRNA hydrolase activity	4	0	0.1	1	1
GO:0004046	aminoacylase activity	5	0	0.13	1	1
GO:0004051	arachidonate 5-lipoxygenase activity	2	0	0.05	1	1
GO:0004052	arachidonate 12-lipoxygenase activity	2	0	0.05	1	1
GO:0004053	arginase activity	2	0	0.05	1	1
GO:0004055	argininosuccinate synthase activity	1	0	0.03	1	1
GO:0004056	argininosuccinate lyase activity	1	0	0.03	1	1
GO:0004057	arginyltransferase activity	1	0	0.03	1	1
GO:0004058	aromatic-L-amino-acid decarboxylase activity	1	0	0.03	1	1
GO:0004059	aralkylamine N-acetyltransferase activity	1	0	0.03	1	1
GO:0004060	arylamine N-acetyltransferase activity	3	0	0.08	1	1
GO:0004061	arylformamidase activity	1	0	0.03	1	1
GO:0004062	aryl sulfotransferase activity	4	0	0.1	1	1
GO:0004063	aryldialkylphosphatase activity	2	0	0.05	1	1
GO:0004064	arylesterase activity	4	0	0.1	1	1
GO:0004065	arylsulfatase activity	10	0	0.26	1	1
GO:0004066	asparagine synthase (glutamine-hydrolyzing) activity	2	0	0.05	1	1
GO:0004067	asparaginase activity	1	0	0.03	1	1
GO:0004069	L-aspartate:2-oxoglutarate aminotransferase activity	2	0	0.05	1	1
GO:0004070	aspartate carbamoyltransferase activity	1	0	0.03	1	1
GO:0004074	biliverdin reductase activity	2	0	0.05	1	1
GO:0004077	biotin-[acetyl-CoA-carboxylase] ligase activity	1	0	0.03	1	1
GO:0004078	biotin-[methylcrotonoyl-CoA-carboxylase] ligase activity	1	0	0.03	1	1
GO:0004079	biotin-[methylmalonyl-CoA-carboxytransferase] ligase activity	1	0	0.03	1	1
GO:0004080	biotin-[propionyl-CoA-carboxylase (ATP-hydrolyzing)] ligase activity	1	0	0.03	1	1
GO:0004081	bis(5'-nucleosyl)-tetraphosphatase (asymmetrical) activity	1	0	0.03	1	1
GO:0004082	bisphosphoglycerate mutase activity	2	0	0.05	1	1
GO:0004083	bisphosphoglycerate 2-phosphatase activity	2	0	0.05	1	1
GO:0004084	branched-chain-amino-acid transaminase activity	2	0	0.05	1	1
GO:0004085	butyryl-CoA dehydrogenase activity	1	0	0.03	1	1
GO:0004087	carbamoyl-phosphate synthase (ammonia) activity	1	0	0.03	1	1
GO:0004088	carbamoyl-phosphate synthase (glutamine-hydrolyzing) activity	1	0	0.03	1	1
GO:0004089	carbonate dehydratase activity	14	0	0.36	1	1
GO:0004090	carbonyl reductase (NADPH) activity	3	0	0.08	1	1
GO:0004092	carnitine O-acetyltransferase activity	1	0	0.03	1	1
GO:0004095	carnitine O-palmitoyltransferase activity	4	0	0.1	1	1
GO:0004096	catalase activity	1	0	0.03	1	1
GO:0004098	cerebroside-sulfatase activity	1	0	0.03	1	1
GO:0004102	choline O-acetyltransferase activity	1	0	0.03	1	1
GO:0004104	cholinesterase activity	3	0	0.08	1	1
GO:0004105	choline-phosphate cytidylyltransferase activity	2	0	0.05	1	1
GO:0004108	citrate (Si)-synthase activity	1	0	0.03	1	1
GO:0004109	coproporphyrinogen oxidase activity	2	0	0.05	1	1
GO:0004111	creatine kinase activity	3	0	0.08	1	1
GO:0004114	3',5'-cyclic-nucleotide phosphodiesterase activity	24	0	0.62	1	1
GO:0004115	3',5'-cyclic-AMP phosphodiesterase activity	10	0	0.26	1	1
GO:0004117	calmodulin-dependent cyclic-nucleotide phosphodiesterase activity	3	0	0.08	1	1
GO:0004118	cGMP-stimulated cyclic-nucleotide phosphodiesterase activity	3	0	0.08	1	1
GO:0004119	cGMP-inhibited cyclic-nucleotide phosphodiesterase activity	2	0	0.05	1	1
GO:0004121	cystathionine beta-lyase activity	1	0	0.03	1	1
GO:0004122	cystathionine beta-synthase activity	1	0	0.03	1	1
GO:0004123	cystathionine gamma-lyase activity	1	0	0.03	1	1
GO:0004126	cytidine deaminase activity	7	0	0.18	1	1
GO:0004127	cytidylate kinase activity	4	0	0.1	1	1
GO:0004128	cytochrome-b5 reductase activity, acting on NAD(P)H	8	0	0.21	1	1
GO:0004129	cytochrome-c oxidase activity	22	0	0.57	1	1
GO:0004131	cytosine deaminase activity	1	0	0.03	1	1
GO:0004132	dCMP deaminase activity	1	0	0.03	1	1
GO:0004133	glycogen debranching enzyme activity	1	0	0.03	1	1
GO:0004134	4-alpha-glucanotransferase activity	1	0	0.03	1	1
GO:0004135	amylo-alpha-1,6-glucosidase activity	1	0	0.03	1	1
GO:0004137	deoxycytidine kinase activity	1	0	0.03	1	1
GO:0004138	deoxyguanosine kinase activity	1	0	0.03	1	1
GO:0004139	deoxyribose-phosphate aldolase activity	1	0	0.03	1	1
GO:0004140	dephospho-CoA kinase activity	2	0	0.05	1	1
GO:0004142	diacylglycerol cholinephosphotransferase activity	3	0	0.08	1	1
GO:0004144	diacylglycerol O-acyltransferase activity	3	0	0.08	1	1
GO:0004145	diamine N-acetyltransferase activity	2	0	0.05	1	1
GO:0004146	dihydrofolate reductase activity	1	0	0.03	1	1
GO:0004148	dihydrolipoyl dehydrogenase activity	1	0	0.03	1	1
GO:0004149	dihydrolipoyllysine-residue succinyltransferase activity	1	0	0.03	1	1
GO:0004151	dihydroorotase activity	1	0	0.03	1	1
GO:0004152	dihydroorotate dehydrogenase activity	2	0	0.05	1	1
GO:0004155	6,7-dihydropteridine reductase activity	1	0	0.03	1	1
GO:0004157	dihydropyrimidinase activity	2	0	0.05	1	1
GO:0004158	dihydroorotate oxidase activity	2	0	0.05	1	1
GO:0004161	dimethylallyltranstransferase activity	2	0	0.05	1	1
GO:0004163	diphosphomevalonate decarboxylase activity	1	0	0.03	1	1
GO:0004164	diphthine synthase activity	1	0	0.03	1	1
GO:0004165	dodecenoyl-CoA delta-isomerase activity	3	0	0.08	1	1
GO:0004167	dopachrome isomerase activity	2	0	0.05	1	1
GO:0004168	dolichol kinase activity	1	0	0.03	1	1
GO:0004170	dUTP diphosphatase activity	1	0	0.03	1	1
GO:0004174	electron-transferring-flavoprotein dehydrogenase activity	2	0	0.05	1	1
GO:0004180	carboxypeptidase activity	42	0	1.09	1	1
GO:0004181	metallocarboxypeptidase activity	23	0	0.59	1	1
GO:0004185	serine-type carboxypeptidase activity	5	0	0.13	1	1
GO:0004190	aspartic-type endopeptidase activity	20	0	0.52	1	1
GO:0004198	calcium-dependent cysteine-type endopeptidase activity	15	0	0.39	1	1
GO:0004221	ubiquitin thiolesterase activity	62	0	1.6	1	1
GO:0004300	enoyl-CoA hydratase activity	5	0	0.13	1	1
GO:0004301	epoxide hydrolase activity	5	0	0.13	1	1
GO:0004303	estradiol 17-beta-dehydrogenase activity	11	0	0.28	1	1
GO:0004304	estrone sulfotransferase activity	1	0	0.03	1	1
GO:0004306	ethanolamine-phosphate cytidylyltransferase activity	1	0	0.03	1	1
GO:0004307	ethanolaminephosphotransferase activity	3	0	0.08	1	1
GO:0004308	exo-alpha-sialidase activity	4	0	0.1	1	1
GO:0004310	farnesyl-diphosphate farnesyltransferase activity	1	0	0.03	1	1
GO:0004311	farnesyltranstransferase activity	4	0	0.1	1	1
GO:0004312	fatty acid synthase activity	8	0	0.21	1	1
GO:0004313	[acyl-carrier-protein] S-acetyltransferase activity	1	0	0.03	1	1
GO:0004314	[acyl-carrier-protein] S-malonyltransferase activity	2	0	0.05	1	1
GO:0004315	3-oxoacyl-[acyl-carrier-protein] synthase activity	2	0	0.05	1	1
GO:0004316	3-oxoacyl-[acyl-carrier-protein] reductase (NADPH) activity	1	0	0.03	1	1
GO:0004317	3-hydroxypalmitoyl-[acyl-carrier-protein] dehydratase activity	1	0	0.03	1	1
GO:0004319	enoyl-[acyl-carrier-protein] reductase (NADPH, B-specific) activity	1	0	0.03	1	1
GO:0004320	oleoyl-[acyl-carrier-protein] hydrolase activity	2	0	0.05	1	1
GO:0004321	fatty-acyl-CoA synthase activity	1	0	0.03	1	1
GO:0004322	ferroxidase activity	4	0	0.1	1	1
GO:0004324	ferredoxin-NADP+ reductase activity	1	0	0.03	1	1
GO:0004325	ferrochelatase activity	1	0	0.03	1	1
GO:0004326	tetrahydrofolylpolyglutamate synthase activity	1	0	0.03	1	1
GO:0004329	formate-tetrahydrofolate ligase activity	2	0	0.05	1	1
GO:0004331	fructose-2,6-bisphosphate 2-phosphatase activity	6	0	0.16	1	1
GO:0004332	fructose-bisphosphate aldolase activity	3	0	0.08	1	1
GO:0004333	fumarate hydratase activity	1	0	0.03	1	1
GO:0004334	fumarylacetoacetase activity	1	0	0.03	1	1
GO:0004335	galactokinase activity	2	0	0.05	1	1
GO:0004336	galactosylceramidase activity	1	0	0.03	1	1
GO:0004337	geranyltranstransferase activity	2	0	0.05	1	1
GO:0004340	glucokinase activity	1	0	0.03	1	1
GO:0004341	gluconolactonase activity	1	0	0.03	1	1
GO:0004342	glucosamine-6-phosphate deaminase activity	2	0	0.05	1	1
GO:0004343	glucosamine 6-phosphate N-acetyltransferase activity	1	0	0.03	1	1
GO:0004346	glucose-6-phosphatase activity	3	0	0.08	1	1
GO:0004347	glucose-6-phosphate isomerase activity	1	0	0.03	1	1
GO:0004348	glucosylceramidase activity	2	0	0.05	1	1
GO:0004349	glutamate 5-kinase activity	1	0	0.03	1	1
GO:0004350	glutamate-5-semialdehyde dehydrogenase activity	1	0	0.03	1	1
GO:0004351	glutamate decarboxylase activity	3	0	0.08	1	1
GO:0004352	glutamate dehydrogenase (NAD+) activity	2	0	0.05	1	1
GO:0004353	glutamate dehydrogenase [NAD(P)+] activity	2	0	0.05	1	1
GO:0004356	glutamate-ammonia ligase activity	2	0	0.05	1	1
GO:0004357	glutamate-cysteine ligase activity	2	0	0.05	1	1
GO:0004359	glutaminase activity	2	0	0.05	1	1
GO:0004360	glutamine-fructose-6-phosphate transaminase (isomerizing) activity	2	0	0.05	1	1
GO:0004361	glutaryl-CoA dehydrogenase activity	1	0	0.03	1	1
GO:0004362	glutathione-disulfide reductase activity	1	0	0.03	1	1
GO:0004363	glutathione synthase activity	1	0	0.03	1	1
GO:0004364	glutathione transferase activity	20	0	0.52	1	1
GO:0004365	glyceraldehyde-3-phosphate dehydrogenase (NAD+) (phosphorylating) activity	2	0	0.05	1	1
GO:0004366	glycerol-3-phosphate O-acyltransferase activity	5	0	0.13	1	1
GO:0004367	glycerol-3-phosphate dehydrogenase [NAD+] activity	3	0	0.08	1	1
GO:0004368	glycerol-3-phosphate dehydrogenase activity	2	0	0.05	1	1
GO:0004370	glycerol kinase activity	3	0	0.08	1	1
GO:0004371	glycerone kinase activity	1	0	0.03	1	1
GO:0004372	glycine hydroxymethyltransferase activity	2	0	0.05	1	1
GO:0004373	glycogen (starch) synthase activity	2	0	0.05	1	1
GO:0004375	glycine dehydrogenase (decarboxylating) activity	1	0	0.03	1	1
GO:0004376	glycolipid mannosyltransferase activity	1	0	0.03	1	1
GO:0004378	GDP-Man:Man1GlcNAc2-PP-Dol alpha-1,3-mannosyltransferase activity	1	0	0.03	1	1
GO:0004380	glycoprotein-fucosylgalactoside alpha-N-acetylgalactosaminyltransferase activity	1	0	0.03	1	1
GO:0004381	fucosylgalactoside 3-alpha-galactosyltransferase activity	1	0	0.03	1	1
GO:0004382	guanosine-diphosphatase activity	1	0	0.03	1	1
GO:0004383	guanylate cyclase activity	7	0	0.18	1	1
GO:0004392	heme oxygenase (decyclizing) activity	2	0	0.05	1	1
GO:0004394	heparan sulfate 2-O-sulfotransferase activity	1	0	0.03	1	1
GO:0004395	hexaprenyldihydroxybenzoate methyltransferase activity	1	0	0.03	1	1
GO:0004396	hexokinase activity	5	0	0.13	1	1
GO:0004397	histidine ammonia-lyase activity	1	0	0.03	1	1
GO:0004398	histidine decarboxylase activity	1	0	0.03	1	1
GO:0004402	histone acetyltransferase activity	47	0	1.21	1	1
GO:0004407	histone deacetylase activity	16	0	0.41	1	1
GO:0004408	holocytochrome-c synthase activity	1	0	0.03	1	1
GO:0004411	homogentisate 1,2-dioxygenase activity	1	0	0.03	1	1
GO:0004415	hyalurononglucosaminidase activity	7	0	0.18	1	1
GO:0004416	hydroxyacylglutathione hydrolase activity	3	0	0.08	1	1
GO:0004419	hydroxymethylglutaryl-CoA lyase activity	2	0	0.05	1	1
GO:0004420	hydroxymethylglutaryl-CoA reductase (NADPH) activity	1	0	0.03	1	1
GO:0004421	hydroxymethylglutaryl-CoA synthase activity	2	0	0.05	1	1
GO:0004422	hypoxanthine phosphoribosyltransferase activity	1	0	0.03	1	1
GO:0004423	iduronate-2-sulfatase activity	1	0	0.03	1	1
GO:0004427	inorganic diphosphatase activity	4	0	0.1	1	1
GO:0004430	1-phosphatidylinositol 4-kinase activity	3	0	0.08	1	1
GO:0004438	phosphatidylinositol-3-phosphatase activity	5	0	0.13	1	1
GO:0004439	phosphatidylinositol-4,5-bisphosphate 5-phosphatase activity	6	0	0.16	1	1
GO:0004441	inositol-1,4-bisphosphate 1-phosphatase activity	1	0	0.03	1	1
GO:0004445	inositol-polyphosphate 5-phosphatase activity	7	0	0.18	1	1
GO:0004446	inositol-hexakisphosphate phosphatase activity	1	0	0.03	1	1
GO:0004447	iodide peroxidase activity	1	0	0.03	1	1
GO:0004448	isocitrate dehydrogenase activity	5	0	0.13	1	1
GO:0004449	isocitrate dehydrogenase (NAD+) activity	3	0	0.08	1	1
GO:0004450	isocitrate dehydrogenase (NADP+) activity	2	0	0.05	1	1
GO:0004452	isopentenyl-diphosphate delta-isomerase activity	2	0	0.05	1	1
GO:0004454	ketohexokinase activity	1	0	0.03	1	1
GO:0004457	lactate dehydrogenase activity	6	0	0.16	1	1
GO:0004458	D-lactate dehydrogenase (cytochrome) activity	1	0	0.03	1	1
GO:0004459	L-lactate dehydrogenase activity	5	0	0.13	1	1
GO:0004461	lactose synthase activity	3	0	0.08	1	1
GO:0004462	lactoylglutathione lyase activity	1	0	0.03	1	1
GO:0004463	leukotriene-A4 hydrolase activity	1	0	0.03	1	1
GO:0004464	leukotriene-C4 synthase activity	2	0	0.05	1	1
GO:0004465	lipoprotein lipase activity	3	0	0.08	1	1
GO:0004466	long-chain-acyl-CoA dehydrogenase activity	2	0	0.05	1	1
GO:0004467	long-chain fatty acid-CoA ligase activity	10	0	0.26	1	1
GO:0004468	lysine N-acetyltransferase activity, acting on acetyl phosphate as donor	2	0	0.05	1	1
GO:0004470	malic enzyme activity	4	0	0.1	1	1
GO:0004471	malate dehydrogenase (decarboxylating) (NAD+) activity	1	0	0.03	1	1
GO:0004473	malate dehydrogenase (decarboxylating) (NADP+) activity	2	0	0.05	1	1
GO:0004475	mannose-1-phosphate guanylyltransferase activity	2	0	0.05	1	1
GO:0004476	mannose-6-phosphate isomerase activity	2	0	0.05	1	1
GO:0004477	methenyltetrahydrofolate cyclohydrolase activity	3	0	0.08	1	1
GO:0004478	methionine adenosyltransferase activity	2	0	0.05	1	1
GO:0004479	methionyl-tRNA formyltransferase activity	1	0	0.03	1	1
GO:0004482	mRNA (guanine-N7-)-methyltransferase activity	1	0	0.03	1	1
GO:0004483	mRNA (nucleoside-2'-O-)-methyltransferase activity	1	0	0.03	1	1
GO:0004484	mRNA guanylyltransferase activity	1	0	0.03	1	1
GO:0004485	methylcrotonoyl-CoA carboxylase activity	2	0	0.05	1	1
GO:0004486	methylenetetrahydrofolate dehydrogenase [NAD(P)+] activity	1	0	0.03	1	1
GO:0004487	methylenetetrahydrofolate dehydrogenase (NAD+) activity	2	0	0.05	1	1
GO:0004488	methylenetetrahydrofolate dehydrogenase (NADP+) activity	4	0	0.1	1	1
GO:0004490	methylglutaconyl-CoA hydratase activity	1	0	0.03	1	1
GO:0004491	methylmalonate-semialdehyde dehydrogenase (acylating) activity	1	0	0.03	1	1
GO:0004492	methylmalonyl-CoA decarboxylase activity	1	0	0.03	1	1
GO:0004493	methylmalonyl-CoA epimerase activity	1	0	0.03	1	1
GO:0004494	methylmalonyl-CoA mutase activity	1	0	0.03	1	1
GO:0004496	mevalonate kinase activity	1	0	0.03	1	1
GO:0004498	calcidiol 1-monooxygenase activity	1	0	0.03	1	1
GO:0004499	N,N-dimethylaniline monooxygenase activity	5	0	0.13	1	1
GO:0004500	dopamine beta-monooxygenase activity	2	0	0.05	1	1
GO:0004502	kynurenine 3-monooxygenase activity	1	0	0.03	1	1
GO:0004503	monophenol monooxygenase activity	1	0	0.03	1	1
GO:0004504	peptidylglycine monooxygenase activity	1	0	0.03	1	1
GO:0004505	phenylalanine 4-monooxygenase activity	2	0	0.05	1	1
GO:0004506	squalene monooxygenase activity	1	0	0.03	1	1
GO:0004507	steroid 11-beta-monooxygenase activity	2	0	0.05	1	1
GO:0004508	steroid 17-alpha-monooxygenase activity	1	0	0.03	1	1
GO:0004509	steroid 21-monooxygenase activity	1	0	0.03	1	1
GO:0004510	tryptophan 5-monooxygenase activity	1	0	0.03	1	1
GO:0004511	tyrosine 3-monooxygenase activity	1	0	0.03	1	1
GO:0004512	inositol-3-phosphate synthase activity	1	0	0.03	1	1
GO:0004513	neolactotetraosylceramide alpha-2,3-sialyltransferase activity	1	0	0.03	1	1
GO:0004514	nicotinate-nucleotide diphosphorylase (carboxylating) activity	3	0	0.08	1	1
GO:0004515	nicotinate-nucleotide adenylyltransferase activity	4	0	0.1	1	1
GO:0004516	nicotinate phosphoribosyltransferase activity	3	0	0.08	1	1
GO:0004520	endodeoxyribonuclease activity	29	0	0.75	1	1
GO:0004521	endoribonuclease activity	38	0	0.98	1	1
GO:0004522	pancreatic ribonuclease activity	10	0	0.26	1	1
GO:0004523	RNA-DNA hybrid ribonuclease activity	5	0	0.13	1	1
GO:0004525	ribonuclease III activity	3	0	0.08	1	1
GO:0004526	ribonuclease P activity	8	0	0.21	1	1
GO:0004527	exonuclease activity	57	0	1.47	1	1
GO:0004528	phosphodiesterase I activity	5	0	0.13	1	1
GO:0004529	exodeoxyribonuclease activity	7	0	0.18	1	1
GO:0004530	deoxyribonuclease I activity	1	0	0.03	1	1
GO:0004531	deoxyribonuclease II activity	2	0	0.05	1	1
GO:0004532	exoribonuclease activity	17	0	0.44	1	1
GO:0004534	5'-3' exoribonuclease activity	1	0	0.03	1	1
GO:0004535	poly(A)-specific ribonuclease activity	4	0	0.1	1	1
GO:0004536	deoxyribonuclease activity	36	0	0.93	1	1
GO:0004540	ribonuclease activity	59	0	1.53	1	1
GO:0004549	tRNA-specific ribonuclease activity	10	0	0.26	1	1
GO:0004550	nucleoside diphosphate kinase activity	9	0	0.23	1	1
GO:0004551	nucleotide diphosphatase activity	5	0	0.13	1	1
GO:0004553	hydrolase activity, hydrolyzing O-glycosyl compounds	83	0	2.15	1	1
GO:0004556	alpha-amylase activity	1	0	0.03	1	1
GO:0004557	alpha-galactosidase activity	1	0	0.03	1	1
GO:0004558	alpha-1,4-glucosidase activity	5	0	0.13	1	1
GO:0004559	alpha-mannosidase activity	12	0	0.31	1	1
GO:0004560	alpha-L-fucosidase activity	2	0	0.05	1	1
GO:0004561	alpha-N-acetylglucosaminidase activity	1	0	0.03	1	1
GO:0004563	beta-N-acetylhexosaminidase activity	4	0	0.1	1	1
GO:0004564	beta-fructofuranosidase activity	1	0	0.03	1	1
GO:0004565	beta-galactosidase activity	2	0	0.05	1	1
GO:0004566	beta-glucuronidase activity	2	0	0.05	1	1
GO:0004567	beta-mannosidase activity	1	0	0.03	1	1
GO:0004568	chitinase activity	6	0	0.16	1	1
GO:0004569	glycoprotein endo-alpha-1,2-mannosidase activity	2	0	0.05	1	1
GO:0004571	mannosyl-oligosaccharide 1,2-alpha-mannosidase activity	6	0	0.16	1	1
GO:0004572	mannosyl-oligosaccharide 1,3-1,6-alpha-mannosidase activity	2	0	0.05	1	1
GO:0004573	mannosyl-oligosaccharide glucosidase activity	1	0	0.03	1	1
GO:0004574	oligo-1,6-glucosidase activity	1	0	0.03	1	1
GO:0004575	sucrose alpha-glucosidase activity	1	0	0.03	1	1
GO:0004576	oligosaccharyl transferase activity	8	0	0.21	1	1
GO:0004577	N-acetylglucosaminyldiphosphodolichol N-acetylglucosaminyltransferase activity	1	0	0.03	1	1
GO:0004578	chitobiosyldiphosphodolichol beta-mannosyltransferase activity	1	0	0.03	1	1
GO:0004579	dolichyl-diphosphooligosaccharide-protein glycotransferase activity	7	0	0.18	1	1
GO:0004581	dolichyl-phosphate beta-glucosyltransferase activity	1	0	0.03	1	1
GO:0004582	dolichyl-phosphate beta-D-mannosyltransferase activity	3	0	0.08	1	1
GO:0004585	ornithine carbamoyltransferase activity	1	0	0.03	1	1
GO:0004586	ornithine decarboxylase activity	1	0	0.03	1	1
GO:0004587	ornithine-oxo-acid transaminase activity	1	0	0.03	1	1
GO:0004588	orotate phosphoribosyltransferase activity	1	0	0.03	1	1
GO:0004590	orotidine-5'-phosphate decarboxylase activity	1	0	0.03	1	1
GO:0004591	oxoglutarate dehydrogenase (succinyl-transferring) activity	3	0	0.08	1	1
GO:0004594	pantothenate kinase activity	4	0	0.1	1	1
GO:0004595	pantetheine-phosphate adenylyltransferase activity	1	0	0.03	1	1
GO:0004596	peptide alpha-N-acetyltransferase activity	4	0	0.1	1	1
GO:0004597	peptide-aspartate beta-dioxygenase activity	1	0	0.03	1	1
GO:0004598	peptidylamidoglycolate lyase activity	1	0	0.03	1	1
GO:0004601	peroxidase activity	33	0	0.85	1	1
GO:0004602	glutathione peroxidase activity	10	0	0.26	1	1
GO:0004603	phenylethanolamine N-methyltransferase activity	1	0	0.03	1	1
GO:0004605	phosphatidate cytidylyltransferase activity	2	0	0.05	1	1
GO:0004608	phosphatidylethanolamine N-methyltransferase activity	1	0	0.03	1	1
GO:0004609	phosphatidylserine decarboxylase activity	1	0	0.03	1	1
GO:0004610	phosphoacetylglucosamine mutase activity	1	0	0.03	1	1
GO:0004611	phosphoenolpyruvate carboxykinase activity	2	0	0.05	1	1
GO:0004613	phosphoenolpyruvate carboxykinase (GTP) activity	2	0	0.05	1	1
GO:0004614	phosphoglucomutase activity	3	0	0.08	1	1
GO:0004615	phosphomannomutase activity	2	0	0.05	1	1
GO:0004616	phosphogluconate dehydrogenase (decarboxylating) activity	3	0	0.08	1	1
GO:0004617	phosphoglycerate dehydrogenase activity	1	0	0.03	1	1
GO:0004618	phosphoglycerate kinase activity	1	0	0.03	1	1
GO:0004619	phosphoglycerate mutase activity	2	0	0.05	1	1
GO:0004621	glycosylphosphatidylinositol phospholipase D activity	1	0	0.03	1	1
GO:0004630	phospholipase D activity	6	0	0.16	1	1
GO:0004631	phosphomevalonate kinase activity	1	0	0.03	1	1
GO:0004632	phosphopantothenate--cysteine ligase activity	1	0	0.03	1	1
GO:0004633	phosphopantothenoylcysteine decarboxylase activity	1	0	0.03	1	1
GO:0004634	phosphopyruvate hydratase activity	4	0	0.1	1	1
GO:0004637	phosphoribosylamine-glycine ligase activity	1	0	0.03	1	1
GO:0004638	phosphoribosylaminoimidazole carboxylase activity	1	0	0.03	1	1
GO:0004639	phosphoribosylaminoimidazolesuccinocarboxamide synthase activity	1	0	0.03	1	1
GO:0004640	phosphoribosylanthranilate isomerase activity	1	0	0.03	1	1
GO:0004641	phosphoribosylformylglycinamidine cyclo-ligase activity	1	0	0.03	1	1
GO:0004642	phosphoribosylformylglycinamidine synthase activity	1	0	0.03	1	1
GO:0004643	phosphoribosylaminoimidazolecarboxamide formyltransferase activity	1	0	0.03	1	1
GO:0004644	phosphoribosylglycinamide formyltransferase activity	1	0	0.03	1	1
GO:0004645	phosphorylase activity	4	0	0.1	1	1
GO:0004647	phosphoserine phosphatase activity	2	0	0.05	1	1
GO:0004648	O-phospho-L-serine:2-oxoglutarate aminotransferase activity	1	0	0.03	1	1
GO:0004649	poly(ADP-ribose) glycohydrolase activity	1	0	0.03	1	1
GO:0004651	polynucleotide 5'-phosphatase activity	1	0	0.03	1	1
GO:0004653	polypeptide N-acetylgalactosaminyltransferase activity	19	0	0.49	1	1
GO:0004654	polyribonucleotide nucleotidyltransferase activity	1	0	0.03	1	1
GO:0004655	porphobilinogen synthase activity	1	0	0.03	1	1
GO:0004656	procollagen-proline 4-dioxygenase activity	4	0	0.1	1	1
GO:0004657	proline dehydrogenase activity	1	0	0.03	1	1
GO:0004658	propionyl-CoA carboxylase activity	2	0	0.05	1	1
GO:0004659	prenyltransferase activity	13	0	0.34	1	1
GO:0004660	protein farnesyltransferase activity	2	0	0.05	1	1
GO:0004661	protein geranylgeranyltransferase activity	5	0	0.13	1	1
GO:0004662	CAAX-protein geranylgeranyltransferase activity	2	0	0.05	1	1
GO:0004663	Rab geranylgeranyltransferase activity	3	0	0.08	1	1
GO:0004666	prostaglandin-endoperoxide synthase activity	2	0	0.05	1	1
GO:0004667	prostaglandin-D synthase activity	2	0	0.05	1	1
GO:0004668	protein-arginine deiminase activity	4	0	0.1	1	1
GO:0004671	protein C-terminal S-isoprenylcysteine carboxyl O-methyltransferase activity	1	0	0.03	1	1
GO:0004673	protein histidine kinase activity	13	0	0.34	1	1
GO:0004677	DNA-dependent protein kinase activity	3	0	0.08	1	1
GO:0004679	AMP-activated protein kinase activity	7	0	0.18	1	1
GO:0004683	calmodulin-dependent protein kinase activity	21	0	0.54	1	1
GO:0004686	elongation factor-2 kinase activity	1	0	0.03	1	1
GO:0004687	myosin light chain kinase activity	3	0	0.08	1	1
GO:0004689	phosphorylase kinase activity	5	0	0.13	1	1
GO:0004692	cGMP-dependent protein kinase activity	2	0	0.05	1	1
GO:0004694	eukaryotic translation initiation factor 2alpha kinase activity	4	0	0.1	1	1
GO:0004698	calcium-dependent protein kinase C activity	1	0	0.03	1	1
GO:0004699	calcium-independent protein kinase C activity	2	0	0.05	1	1
GO:0004703	G-protein coupled receptor kinase activity	6	0	0.16	1	1
GO:0004704	NF-kappaB-inducing kinase activity	5	0	0.13	1	1
GO:0004705	JUN kinase activity	3	0	0.08	1	1
GO:0004706	JUN kinase kinase kinase activity	4	0	0.1	1	1
GO:0004707	MAP kinase activity	15	0	0.39	1	1
GO:0004708	MAP kinase kinase activity	16	0	0.41	1	1
GO:0004711	ribosomal protein S6 kinase activity	3	0	0.08	1	1
GO:0004716	receptor signaling protein tyrosine kinase activity	8	0	0.21	1	1
GO:0004719	protein-L-isoaspartate (D-aspartate) O-methyltransferase activity	3	0	0.08	1	1
GO:0004720	protein-lysine 6-oxidase activity	4	0	0.1	1	1
GO:0004724	magnesium-dependent protein serine/threonine phosphatase activity	2	0	0.05	1	1
GO:0004726	non-membrane spanning protein tyrosine phosphatase activity	8	0	0.21	1	1
GO:0004727	prenylated protein tyrosine phosphatase activity	2	0	0.05	1	1
GO:0004728	receptor signaling protein tyrosine phosphatase activity	1	0	0.03	1	1
GO:0004729	oxygen-dependent protoporphyrinogen oxidase activity	1	0	0.03	1	1
GO:0004730	pseudouridylate synthase activity	1	0	0.03	1	1
GO:0004731	purine-nucleoside phosphorylase activity	1	0	0.03	1	1
GO:0004733	pyridoxamine-phosphate oxidase activity	1	0	0.03	1	1
GO:0004735	pyrroline-5-carboxylate reductase activity	4	0	0.1	1	1
GO:0004736	pyruvate carboxylase activity	1	0	0.03	1	1
GO:0004738	pyruvate dehydrogenase activity	3	0	0.08	1	1
GO:0004739	pyruvate dehydrogenase (acetyl-transferring) activity	3	0	0.08	1	1
GO:0004740	pyruvate dehydrogenase (acetyl-transferring) kinase activity	4	0	0.1	1	1
GO:0004741	[pyruvate dehydrogenase (lipoamide)] phosphatase activity	2	0	0.05	1	1
GO:0004742	dihydrolipoyllysine-residue acetyltransferase activity	1	0	0.03	1	1
GO:0004743	pyruvate kinase activity	2	0	0.05	1	1
GO:0004745	retinol dehydrogenase activity	14	0	0.36	1	1
GO:0004747	ribokinase activity	1	0	0.03	1	1
GO:0004748	ribonucleoside-diphosphate reductase activity, thioredoxin disulfide as acceptor	3	0	0.08	1	1
GO:0004749	ribose phosphate diphosphokinase activity	4	0	0.1	1	1
GO:0004750	ribulose-phosphate 3-epimerase activity	1	0	0.03	1	1
GO:0004751	ribose-5-phosphate isomerase activity	1	0	0.03	1	1
GO:0004753	saccharopine dehydrogenase activity	1	0	0.03	1	1
GO:0004756	selenide, water dikinase activity	2	0	0.05	1	1
GO:0004757	sepiapterin reductase activity	1	0	0.03	1	1
GO:0004758	serine C-palmitoyltransferase activity	5	0	0.13	1	1
GO:0004760	serine-pyruvate transaminase activity	1	0	0.03	1	1
GO:0004765	shikimate kinase activity	2	0	0.05	1	1
GO:0004766	spermidine synthase activity	2	0	0.05	1	1
GO:0004768	stearoyl-CoA 9-desaturase activity	3	0	0.08	1	1
GO:0004769	steroid delta-isomerase activity	3	0	0.08	1	1
GO:0004771	sterol esterase activity	1	0	0.03	1	1
GO:0004772	sterol O-acyltransferase activity	2	0	0.05	1	1
GO:0004773	steryl-sulfatase activity	1	0	0.03	1	1
GO:0004774	succinate-CoA ligase activity	4	0	0.1	1	1
GO:0004775	succinate-CoA ligase (ADP-forming) activity	3	0	0.08	1	1
GO:0004776	succinate-CoA ligase (GDP-forming) activity	2	0	0.05	1	1
GO:0004777	succinate-semialdehyde dehydrogenase (NAD+) activity	1	0	0.03	1	1
GO:0004779	sulfate adenylyltransferase activity	2	0	0.05	1	1
GO:0004781	sulfate adenylyltransferase (ATP) activity	2	0	0.05	1	1
GO:0004782	sulfinoalanine decarboxylase activity	1	0	0.03	1	1
GO:0004784	superoxide dismutase activity	3	0	0.08	1	1
GO:0004788	thiamine diphosphokinase activity	1	0	0.03	1	1
GO:0004791	thioredoxin-disulfide reductase activity	4	0	0.1	1	1
GO:0004792	thiosulfate sulfurtransferase activity	3	0	0.08	1	1
GO:0004793	threonine aldolase activity	2	0	0.05	1	1
GO:0004794	L-threonine ammonia-lyase activity	2	0	0.05	1	1
GO:0004795	threonine synthase activity	2	0	0.05	1	1
GO:0004796	thromboxane-A synthase activity	1	0	0.03	1	1
GO:0004797	thymidine kinase activity	2	0	0.05	1	1
GO:0004798	thymidylate kinase activity	1	0	0.03	1	1
GO:0004799	thymidylate synthase activity	1	0	0.03	1	1
GO:0004800	thyroxine 5'-deiodinase activity	2	0	0.05	1	1
GO:0004801	sedoheptulose-7-phosphate:D-glyceraldehyde-3-phosphate glyceronetransferase activity	1	0	0.03	1	1
GO:0004802	transketolase activity	2	0	0.05	1	1
GO:0004803	transposase activity	2	0	0.05	1	1
GO:0004807	triose-phosphate isomerase activity	1	0	0.03	1	1
GO:0004808	tRNA (5-methylaminomethyl-2-thiouridylate)-methyltransferase activity	1	0	0.03	1	1
GO:0004809	tRNA (guanine-N2-)-methyltransferase activity	1	0	0.03	1	1
GO:0004810	tRNA adenylyltransferase activity	1	0	0.03	1	1
GO:0004812	aminoacyl-tRNA ligase activity	40	0	1.03	1	1
GO:0004813	alanine-tRNA ligase activity	2	0	0.05	1	1
GO:0004814	arginine-tRNA ligase activity	3	0	0.08	1	1
GO:0004815	aspartate-tRNA ligase activity	2	0	0.05	1	1
GO:0004816	asparagine-tRNA ligase activity	2	0	0.05	1	1
GO:0004817	cysteine-tRNA ligase activity	2	0	0.05	1	1
GO:0004818	glutamate-tRNA ligase activity	2	0	0.05	1	1
GO:0004819	glutamine-tRNA ligase activity	1	0	0.03	1	1
GO:0004820	glycine-tRNA ligase activity	1	0	0.03	1	1
GO:0004821	histidine-tRNA ligase activity	2	0	0.05	1	1
GO:0004822	isoleucine-tRNA ligase activity	2	0	0.05	1	1
GO:0004823	leucine-tRNA ligase activity	2	0	0.05	1	1
GO:0004824	lysine-tRNA ligase activity	1	0	0.03	1	1
GO:0004825	methionine-tRNA ligase activity	1	0	0.03	1	1
GO:0004826	phenylalanine-tRNA ligase activity	4	0	0.1	1	1
GO:0004827	proline-tRNA ligase activity	2	0	0.05	1	1
GO:0004828	serine-tRNA ligase activity	3	0	0.08	1	1
GO:0004829	threonine-tRNA ligase activity	3	0	0.08	1	1
GO:0004830	tryptophan-tRNA ligase activity	2	0	0.05	1	1
GO:0004831	tyrosine-tRNA ligase activity	2	0	0.05	1	1
GO:0004832	valine-tRNA ligase activity	2	0	0.05	1	1
GO:0004833	tryptophan 2,3-dioxygenase activity	3	0	0.08	1	1
GO:0004835	tubulin-tyrosine ligase activity	13	0	0.34	1	1
GO:0004838	L-tyrosine:2-oxoglutarate aminotransferase activity	1	0	0.03	1	1
GO:0004839	ubiquitin activating enzyme activity	2	0	0.05	1	1
GO:0004843	ubiquitin-specific protease activity	43	0	1.11	1	1
GO:0004844	uracil DNA N-glycosylase activity	4	0	0.1	1	1
GO:0004849	uridine kinase activity	4	0	0.1	1	1
GO:0004850	uridine phosphorylase activity	2	0	0.05	1	1
GO:0004852	uroporphyrinogen-III synthase activity	1	0	0.03	1	1
GO:0004853	uroporphyrinogen decarboxylase activity	1	0	0.03	1	1
GO:0004854	xanthine dehydrogenase activity	2	0	0.05	1	1
GO:0004855	xanthine oxidase activity	1	0	0.03	1	1
GO:0004856	xylulokinase activity	1	0	0.03	1	1
GO:0004859	phospholipase inhibitor activity	10	0	0.26	1	1
GO:0004860	protein kinase inhibitor activity	45	0	1.16	1	1
GO:0004861	cyclin-dependent protein serine/threonine kinase inhibitor activity	11	0	0.28	1	1
GO:0004862	cAMP-dependent protein kinase inhibitor activity	4	0	0.1	1	1
GO:0004864	protein phosphatase inhibitor activity	30	0	0.78	1	1
GO:0004865	protein serine/threonine phosphatase inhibitor activity	5	0	0.13	1	1
GO:0004869	cysteine-type endopeptidase inhibitor activity	45	0	1.16	1	1
GO:0004873	asialoglycoprotein receptor activity	3	0	0.08	1	1
GO:0004874	aryl hydrocarbon receptor activity	1	0	0.03	1	1
GO:0004875	complement receptor activity	3	0	0.08	1	1
GO:0004876	complement component C3a receptor activity	1	0	0.03	1	1
GO:0004877	complement component C3b receptor activity	1	0	0.03	1	1
GO:0004882	androgen receptor activity	3	0	0.08	1	1
GO:0004883	glucocorticoid receptor activity	1	0	0.03	1	1
GO:0004890	GABA-A receptor activity	18	0	0.47	1	1
GO:0004897	ciliary neurotrophic factor receptor activity	4	0	0.1	1	1
GO:0004900	erythropoietin receptor activity	1	0	0.03	1	1
GO:0004903	growth hormone receptor activity	1	0	0.03	1	1
GO:0004904	interferon receptor activity	5	0	0.13	1	1
GO:0004905	type I interferon receptor activity	2	0	0.05	1	1
GO:0004906	interferon-gamma receptor activity	2	0	0.05	1	1
GO:0004908	interleukin-1 receptor activity	6	0	0.16	1	1
GO:0004909	interleukin-1, Type I, activating receptor activity	2	0	0.05	1	1
GO:0004910	interleukin-1, Type II, blocking receptor activity	1	0	0.03	1	1
GO:0004911	interleukin-2 receptor activity	3	0	0.08	1	1
GO:0004912	interleukin-3 receptor activity	2	0	0.05	1	1
GO:0004913	interleukin-4 receptor activity	2	0	0.05	1	1
GO:0004914	interleukin-5 receptor activity	2	0	0.05	1	1
GO:0004915	interleukin-6 receptor activity	2	0	0.05	1	1
GO:0004917	interleukin-7 receptor activity	2	0	0.05	1	1
GO:0004918	interleukin-8 receptor activity	2	0	0.05	1	1
GO:0004919	interleukin-9 receptor activity	1	0	0.03	1	1
GO:0004920	interleukin-10 receptor activity	1	0	0.03	1	1
GO:0004921	interleukin-11 receptor activity	1	0	0.03	1	1
GO:0004923	leukemia inhibitory factor receptor activity	2	0	0.05	1	1
GO:0004924	oncostatin-M receptor activity	3	0	0.08	1	1
GO:0004925	prolactin receptor activity	1	0	0.03	1	1
GO:0004931	extracellular ATP-gated cation channel activity	7	0	0.18	1	1
GO:0004935	adrenergic receptor activity	7	0	0.18	1	1
GO:0004936	alpha-adrenergic receptor activity	4	0	0.1	1	1
GO:0004937	alpha1-adrenergic receptor activity	3	0	0.08	1	1
GO:0004938	alpha2-adrenergic receptor activity	1	0	0.03	1	1
GO:0004939	beta-adrenergic receptor activity	3	0	0.08	1	1
GO:0004940	beta1-adrenergic receptor activity	1	0	0.03	1	1
GO:0004941	beta2-adrenergic receptor activity	1	0	0.03	1	1
GO:0004942	anaphylatoxin receptor activity	3	0	0.08	1	1
GO:0004943	C3a anaphylatoxin receptor activity	1	0	0.03	1	1
GO:0004944	C5a anaphylatoxin receptor activity	2	0	0.05	1	1
GO:0004945	angiotensin type II receptor activity	5	0	0.13	1	1
GO:0004946	bombesin receptor activity	2	0	0.05	1	1
GO:0004947	bradykinin receptor activity	1	0	0.03	1	1
GO:0004948	calcitonin receptor activity	3	0	0.08	1	1
GO:0004949	cannabinoid receptor activity	3	0	0.08	1	1
GO:0004950	chemokine receptor activity	24	0	0.62	1	1
GO:0004951	cholecystokinin receptor activity	2	0	0.05	1	1
GO:0004952	dopamine neurotransmitter receptor activity	5	0	0.13	1	1
GO:0004953	icosanoid receptor activity	12	0	0.31	1	1
GO:0004954	prostanoid receptor activity	12	0	0.31	1	1
GO:0004955	prostaglandin receptor activity	11	0	0.28	1	1
GO:0004956	prostaglandin D receptor activity	2	0	0.05	1	1
GO:0004957	prostaglandin E receptor activity	5	0	0.13	1	1
GO:0004958	prostaglandin F receptor activity	4	0	0.1	1	1
GO:0004960	thromboxane receptor activity	1	0	0.03	1	1
GO:0004961	thromboxane A2 receptor activity	1	0	0.03	1	1
GO:0004962	endothelin receptor activity	2	0	0.05	1	1
GO:0004963	follicle-stimulating hormone receptor activity	1	0	0.03	1	1
GO:0004964	luteinizing hormone receptor activity	1	0	0.03	1	1
GO:0004965	G-protein coupled GABA receptor activity	3	0	0.08	1	1
GO:0004966	galanin receptor activity	2	0	0.05	1	1
GO:0004967	glucagon receptor activity	2	0	0.05	1	1
GO:0004968	gonadotropin-releasing hormone receptor activity	1	0	0.03	1	1
GO:0004969	histamine receptor activity	6	0	0.16	1	1
GO:0004970	ionotropic glutamate receptor activity	17	0	0.44	1	1
GO:0004971	alpha-amino-3-hydroxy-5-methyl-4-isoxazole propionate selective glutamate receptor activity	4	0	0.1	1	1
GO:0004972	N-methyl-D-aspartate selective glutamate receptor activity	6	0	0.16	1	1
GO:0004974	leukotriene receptor activity	3	0	0.08	1	1
GO:0004977	melanocortin receptor activity	4	0	0.1	1	1
GO:0004978	corticotropin receptor activity	1	0	0.03	1	1
GO:0004979	beta-endorphin receptor activity	1	0	0.03	1	1
GO:0004980	melanocyte-stimulating hormone receptor activity	1	0	0.03	1	1
GO:0004982	N-formyl peptide receptor activity	5	0	0.13	1	1
GO:0004983	neuropeptide Y receptor activity	8	0	0.21	1	1
GO:0004984	olfactory receptor activity	24	0	0.62	1	1
GO:0004985	opioid receptor activity	8	0	0.21	1	1
GO:0004990	oxytocin receptor activity	1	0	0.03	1	1
GO:0004991	parathyroid hormone receptor activity	2	0	0.05	1	1
GO:0004992	platelet activating factor receptor activity	3	0	0.08	1	1
GO:0004993	serotonin receptor activity	11	0	0.28	1	1
GO:0004994	somatostatin receptor activity	4	0	0.1	1	1
GO:0004995	tachykinin receptor activity	3	0	0.08	1	1
GO:0004997	thyrotropin-releasing hormone receptor activity	1	0	0.03	1	1
GO:0004998	transferrin receptor activity	2	0	0.05	1	1
GO:0005000	vasopressin receptor activity	6	0	0.16	1	1
GO:0005001	transmembrane receptor protein tyrosine phosphatase activity	18	0	0.47	1	1
GO:0005003	ephrin receptor activity	16	0	0.41	1	1
GO:0005004	GPI-linked ephrin receptor activity	5	0	0.13	1	1
GO:0005005	transmembrane-ephrin receptor activity	8	0	0.21	1	1
GO:0005006	epidermal growth factor-activated receptor activity	4	0	0.1	1	1
GO:0005007	fibroblast growth factor-activated receptor activity	5	0	0.13	1	1
GO:0005008	hepatocyte growth factor-activated receptor activity	1	0	0.03	1	1
GO:0005009	insulin-activated receptor activity	1	0	0.03	1	1
GO:0005011	macrophage colony-stimulating factor receptor activity	2	0	0.05	1	1
GO:0005017	platelet-derived growth factor-activated receptor activity	3	0	0.08	1	1
GO:0005018	platelet-derived growth factor alpha-receptor activity	1	0	0.03	1	1
GO:0005019	platelet-derived growth factor beta-receptor activity	2	0	0.05	1	1
GO:0005020	stem cell factor receptor activity	1	0	0.03	1	1
GO:0005021	vascular endothelial growth factor-activated receptor activity	8	0	0.21	1	1
GO:0005025	transforming growth factor beta receptor activity, type I	3	0	0.08	1	1
GO:0005026	transforming growth factor beta receptor activity, type II	1	0	0.03	1	1
GO:0005031	tumor necrosis factor-activated receptor activity	12	0	0.31	1	1
GO:0005041	low-density lipoprotein receptor activity	11	0	0.28	1	1
GO:0005042	netrin receptor activity	4	0	0.1	1	1
GO:0005044	scavenger receptor activity	41	0	1.06	1	1
GO:0005046	KDEL sequence binding	2	0	0.05	1	1
GO:0005047	signal recognition particle binding	4	0	0.1	1	1
GO:0005048	signal sequence binding	20	0	0.52	1	1
GO:0005049	nuclear export signal receptor activity	3	0	0.08	1	1
GO:0005052	peroxisome matrix targeting signal-1 binding	2	0	0.05	1	1
GO:0005053	peroxisome matrix targeting signal-2 binding	1	0	0.03	1	1
GO:0005055	laminin receptor activity	1	0	0.03	1	1
GO:0005068	transmembrane receptor protein tyrosine kinase adaptor activity	7	0	0.18	1	1
GO:0005072	transforming growth factor beta receptor, cytoplasmic mediator activity	10	0	0.26	1	1
GO:0005078	MAP-kinase scaffold activity	5	0	0.13	1	1
GO:0005092	GDP-dissociation inhibitor activity	8	0	0.21	1	1
GO:0005093	Rab GDP-dissociation inhibitor activity	2	0	0.05	1	1
GO:0005094	Rho GDP-dissociation inhibitor activity	2	0	0.05	1	1
GO:0005095	GTPase inhibitor activity	13	0	0.34	1	1
GO:0005098	Ran GTPase activator activity	1	0	0.03	1	1
GO:0005104	fibroblast growth factor receptor binding	18	0	0.47	1	1
GO:0005105	type 1 fibroblast growth factor receptor binding	5	0	0.13	1	1
GO:0005109	frizzled binding	26	0	0.67	1	1
GO:0005110	frizzled-2 binding	7	0	0.18	1	1
GO:0005111	type 2 fibroblast growth factor receptor binding	5	0	0.13	1	1
GO:0005112	Notch binding	12	0	0.31	1	1
GO:0005114	type II transforming growth factor beta receptor binding	7	0	0.18	1	1
GO:0005115	receptor tyrosine kinase-like orphan receptor binding	1	0	0.03	1	1
GO:0005121	Toll binding	1	0	0.03	1	1
GO:0005123	death receptor binding	12	0	0.31	1	1
GO:0005124	scavenger receptor binding	1	0	0.03	1	1
GO:0005126	cytokine receptor binding	192	0	4.96	1	1
GO:0005127	ciliary neurotrophic factor receptor binding	4	0	0.1	1	1
GO:0005128	erythropoietin receptor binding	1	0	0.03	1	1
GO:0005129	granulocyte macrophage colony-stimulating factor receptor binding	1	0	0.03	1	1
GO:0005130	granulocyte colony-stimulating factor receptor binding	1	0	0.03	1	1
GO:0005131	growth hormone receptor binding	4	0	0.1	1	1
GO:0005132	type I interferon receptor binding	5	0	0.13	1	1
GO:0005133	interferon-gamma receptor binding	2	0	0.05	1	1
GO:0005134	interleukin-2 receptor binding	3	0	0.08	1	1
GO:0005135	interleukin-3 receptor binding	1	0	0.03	1	1
GO:0005136	interleukin-4 receptor binding	1	0	0.03	1	1
GO:0005137	interleukin-5 receptor binding	2	0	0.05	1	1
GO:0005138	interleukin-6 receptor binding	5	0	0.13	1	1
GO:0005139	interleukin-7 receptor binding	1	0	0.03	1	1
GO:0005140	interleukin-9 receptor binding	1	0	0.03	1	1
GO:0005141	interleukin-10 receptor binding	1	0	0.03	1	1
GO:0005142	interleukin-11 receptor binding	1	0	0.03	1	1
GO:0005143	interleukin-12 receptor binding	5	0	0.13	1	1
GO:0005144	interleukin-13 receptor binding	1	0	0.03	1	1
GO:0005146	leukemia inhibitory factor receptor binding	2	0	0.05	1	1
GO:0005147	oncostatin-M receptor binding	1	0	0.03	1	1
GO:0005148	prolactin receptor binding	3	0	0.08	1	1
GO:0005149	interleukin-1 receptor binding	10	0	0.26	1	1
GO:0005150	interleukin-1, Type I receptor binding	1	0	0.03	1	1
GO:0005151	interleukin-1, Type II receptor binding	2	0	0.05	1	1
GO:0005152	interleukin-1 receptor antagonist activity	6	0	0.16	1	1
GO:0005153	interleukin-8 receptor binding	2	0	0.05	1	1
GO:0005154	epidermal growth factor receptor binding	21	0	0.54	1	1
GO:0005157	macrophage colony-stimulating factor receptor binding	2	0	0.05	1	1
GO:0005160	transforming growth factor beta receptor binding	17	0	0.44	1	1
GO:0005161	platelet-derived growth factor receptor binding	10	0	0.26	1	1
GO:0005163	nerve growth factor receptor binding	1	0	0.03	1	1
GO:0005164	tumor necrosis factor receptor binding	23	0	0.59	1	1
GO:0005165	neurotrophin receptor binding	7	0	0.18	1	1
GO:0005167	neurotrophin TRK receptor binding	5	0	0.13	1	1
GO:0005168	neurotrophin TRKA receptor binding	5	0	0.13	1	1
GO:0005171	hepatocyte growth factor receptor binding	1	0	0.03	1	1
GO:0005172	vascular endothelial growth factor receptor binding	6	0	0.16	1	1
GO:0005173	stem cell factor receptor binding	3	0	0.08	1	1
GO:0005174	CD40 receptor binding	2	0	0.05	1	1
GO:0005175	CD27 receptor binding	1	0	0.03	1	1
GO:0005183	gonadotropin hormone-releasing hormone activity	1	0	0.03	1	1
GO:0005184	neuropeptide hormone activity	20	0	0.52	1	1
GO:0005185	neurohypophyseal hormone activity	2	0	0.05	1	1
GO:0005199	structural constituent of cell wall	1	0	0.03	1	1
GO:0005212	structural constituent of eye lens	16	0	0.41	1	1
GO:0005217	intracellular ligand-gated ion channel activity	20	0	0.52	1	1
GO:0005218	intracellular ligand-gated calcium channel activity	10	0	0.26	1	1
GO:0005219	ryanodine-sensitive calcium-release channel activity	5	0	0.13	1	1
GO:0005220	inositol 1,4,5-trisphosphate-sensitive calcium-release channel activity	4	0	0.1	1	1
GO:0005221	intracellular cyclic nucleotide activated cation channel activity	7	0	0.18	1	1
GO:0005222	intracellular cAMP activated cation channel activity	3	0	0.08	1	1
GO:0005223	intracellular cGMP activated cation channel activity	1	0	0.03	1	1
GO:0005224	ATP-binding and phosphorylation-dependent chloride channel activity	1	0	0.03	1	1
GO:0005229	intracellular calcium activated chloride channel activity	3	0	0.08	1	1
GO:0005232	serotonin-activated cation-selective channel activity	2	0	0.05	1	1
GO:0005234	extracellular-glutamate-gated ion channel activity	18	0	0.47	1	1
GO:0005237	inhibitory extracellular ligand-gated ion channel activity	6	0	0.16	1	1
GO:0005243	gap junction channel activity	12	0	0.31	1	1
GO:0005246	calcium channel regulator activity	19	0	0.49	1	1
GO:0005250	A-type (transient outward) potassium channel activity	3	0	0.08	1	1
GO:0005251	delayed rectifier potassium channel activity	10	0	0.26	1	1
GO:0005252	open rectifier potassium channel activity	1	0	0.03	1	1
GO:0005260	channel-conductance-controlling ATPase activity	1	0	0.03	1	1
GO:0005277	acetylcholine transmembrane transporter activity	2	0	0.05	1	1
GO:0005280	hydrogen:amino acid symporter activity	2	0	0.05	1	1
GO:0005283	sodium:amino acid symporter activity	10	0	0.26	1	1
GO:0005287	high-affinity basic amino acid transmembrane transporter activity	1	0	0.03	1	1
GO:0005289	high-affinity arginine transmembrane transporter activity	1	0	0.03	1	1
GO:0005290	L-histidine transmembrane transporter activity	1	0	0.03	1	1
GO:0005294	neutral L-amino acid secondary active transmembrane transporter activity	3	0	0.08	1	1
GO:0005298	proline:sodium symporter activity	1	0	0.03	1	1
GO:0005302	L-tyrosine transmembrane transporter activity	1	0	0.03	1	1
GO:0005307	choline:sodium symporter activity	1	0	0.03	1	1
GO:0005308	creatine transmembrane transporter activity	1	0	0.03	1	1
GO:0005309	creatine:sodium symporter activity	1	0	0.03	1	1
GO:0005310	dicarboxylic acid transmembrane transporter activity	13	0	0.34	1	1
GO:0005313	L-glutamate transmembrane transporter activity	11	0	0.28	1	1
GO:0005314	high-affinity glutamate transmembrane transporter activity	2	0	0.05	1	1
GO:0005315	inorganic phosphate transmembrane transporter activity	4	0	0.1	1	1
GO:0005316	high-affinity inorganic phosphate:sodium symporter activity	1	0	0.03	1	1
GO:0005324	long-chain fatty acid transporter activity	4	0	0.1	1	1
GO:0005325	peroxisomal fatty-acyl-CoA transporter activity	1	0	0.03	1	1
GO:0005329	dopamine transmembrane transporter activity	3	0	0.08	1	1
GO:0005330	dopamine:sodium symporter activity	1	0	0.03	1	1
GO:0005332	gamma-aminobutyric acid:sodium symporter activity	4	0	0.1	1	1
GO:0005333	norepinephrine transmembrane transporter activity	2	0	0.05	1	1
GO:0005334	norepinephrine:sodium symporter activity	1	0	0.03	1	1
GO:0005335	serotonin:sodium symporter activity	1	0	0.03	1	1
GO:0005337	nucleoside transmembrane transporter activity	8	0	0.21	1	1
GO:0005338	nucleotide-sugar transmembrane transporter activity	8	0	0.21	1	1
GO:0005344	oxygen transporter activity	12	0	0.31	1	1
GO:0005345	purine nucleobase transmembrane transporter activity	4	0	0.1	1	1
GO:0005347	ATP transmembrane transporter activity	2	0	0.05	1	1
GO:0005350	pyrimidine nucleobase transmembrane transporter activity	2	0	0.05	1	1
GO:0005351	sugar:proton symporter activity	9	0	0.23	1	1
GO:0005353	fructose transmembrane transporter activity	1	0	0.03	1	1
GO:0005355	glucose transmembrane transporter activity	12	0	0.31	1	1
GO:0005362	low-affinity glucose:sodium symporter activity	1	0	0.03	1	1
GO:0005365	myo-inositol transmembrane transporter activity	1	0	0.03	1	1
GO:0005367	myo-inositol:sodium symporter activity	1	0	0.03	1	1
GO:0005375	copper ion transmembrane transporter activity	6	0	0.16	1	1
GO:0005381	iron ion transmembrane transporter activity	3	0	0.08	1	1
GO:0005384	manganese ion transmembrane transporter activity	5	0	0.13	1	1
GO:0005385	zinc ion transmembrane transporter activity	13	0	0.34	1	1
GO:0005388	calcium-transporting ATPase activity	9	0	0.23	1	1
GO:0005391	sodium:potassium-exchanging ATPase activity	9	0	0.23	1	1
GO:0005402	cation:sugar symporter activity	9	0	0.23	1	1
GO:0005412	glucose:sodium symporter activity	2	0	0.05	1	1
GO:0005415	nucleoside:sodium symporter activity	2	0	0.05	1	1
GO:0005416	cation:amino acid symporter activity	12	0	0.31	1	1
GO:0005427	proton-dependent oligopeptide secondary active transmembrane transporter activity	2	0	0.05	1	1
GO:0005432	calcium:sodium antiporter activity	4	0	0.1	1	1
GO:0005436	sodium:phosphate symporter activity	8	0	0.21	1	1
GO:0005452	inorganic anion exchanger activity	12	0	0.31	1	1
GO:0005456	CMP-N-acetylneuraminate transmembrane transporter activity	1	0	0.03	1	1
GO:0005459	UDP-galactose transmembrane transporter activity	2	0	0.05	1	1
GO:0005461	UDP-glucuronic acid transmembrane transporter activity	1	0	0.03	1	1
GO:0005462	UDP-N-acetylglucosamine transmembrane transporter activity	2	0	0.05	1	1
GO:0005463	UDP-N-acetylgalactosamine transmembrane transporter activity	1	0	0.03	1	1
GO:0005464	UDP-xylose transmembrane transporter activity	1	0	0.03	1	1
GO:0005471	ATP:ADP antiporter activity	2	0	0.05	1	1
GO:0005477	pyruvate secondary active transmembrane transporter activity	1	0	0.03	1	1
GO:0005484	SNAP receptor activity	19	0	0.49	1	1
GO:0005487	nucleocytoplasmic transporter activity	11	0	0.28	1	1
GO:0005497	androgen binding	5	0	0.13	1	1
GO:0005499	vitamin D binding	5	0	0.13	1	1
GO:0005501	retinoid binding	22	0	0.57	1	1
GO:0005502	11-cis retinal binding	2	0	0.05	1	1
GO:0005503	all-trans retinal binding	1	0	0.03	1	1
GO:0005504	fatty acid binding	21	0	0.54	1	1
GO:0005507	copper ion binding	53	0	1.37	1	1
GO:0005518	collagen binding	49	0	1.27	1	1
GO:0005519	cytoskeletal regulatory protein binding	1	0	0.03	1	1
GO:0005521	lamin binding	7	0	0.18	1	1
GO:0005522	profilin binding	8	0	0.21	1	1
GO:0005527	macrolide binding	13	0	0.34	1	1
GO:0005528	FK506 binding	13	0	0.34	1	1
GO:0005534	galactose binding	4	0	0.1	1	1
GO:0005536	glucose binding	8	0	0.21	1	1
GO:0005537	mannose binding	17	0	0.44	1	1
GO:0005540	hyaluronic acid binding	18	0	0.47	1	1
GO:0005545	1-phosphatidylinositol binding	21	0	0.54	1	1
GO:0005547	phosphatidylinositol-3,4,5-trisphosphate binding	18	0	0.47	1	1
GO:0005549	odorant binding	2	0	0.05	1	1
GO:0008009	chemokine activity	45	0	1.16	1	1
GO:0008020	G-protein coupled photoreceptor activity	5	0	0.13	1	1
GO:0008028	monocarboxylic acid transmembrane transporter activity	16	0	0.41	1	1
GO:0008035	high-density lipoprotein particle binding	6	0	0.16	1	1
GO:0008046	axon guidance receptor activity	7	0	0.18	1	1
GO:0008048	calcium sensitive guanylate cyclase activator activity	5	0	0.13	1	1
GO:0008060	ARF GTPase activator activity	29	0	0.75	1	1
GO:0008066	glutamate receptor activity	25	0	0.65	1	1
GO:0008073	ornithine decarboxylase inhibitor activity	4	0	0.1	1	1
GO:0008079	translation termination factor activity	6	0	0.16	1	1
GO:0008080	N-acetyltransferase activity	71	0	1.84	1	1
GO:0008097	5S rRNA binding	3	0	0.08	1	1
GO:0008106	alcohol dehydrogenase (NADP+) activity	12	0	0.31	1	1
GO:0008107	galactoside 2-alpha-L-fucosyltransferase activity	3	0	0.08	1	1
GO:0008108	UDP-glucose:hexose-1-phosphate uridylyltransferase activity	1	0	0.03	1	1
GO:0008109	N-acetyllactosaminide beta-1,6-N-acetylglucosaminyltransferase activity	3	0	0.08	1	1
GO:0008113	peptide-methionine (S)-S-oxide reductase activity	6	0	0.16	1	1
GO:0008115	sarcosine oxidase activity	1	0	0.03	1	1
GO:0008117	sphinganine-1-phosphate aldolase activity	1	0	0.03	1	1
GO:0008118	N-acetyllactosaminide alpha-2,3-sialyltransferase activity	1	0	0.03	1	1
GO:0008119	thiopurine S-methyltransferase activity	2	0	0.05	1	1
GO:0008120	ceramide glucosyltransferase activity	1	0	0.03	1	1
GO:0008121	ubiquinol-cytochrome-c reductase activity	7	0	0.18	1	1
GO:0008123	cholesterol 7-alpha-monooxygenase activity	1	0	0.03	1	1
GO:0008124	4-alpha-hydroxytetrahydrobiopterin dehydratase activity	1	0	0.03	1	1
GO:0008126	acetylesterase activity	1	0	0.03	1	1
GO:0008127	quercetin 2,3-dioxygenase activity	1	0	0.03	1	1
GO:0008131	primary amine oxidase activity	5	0	0.13	1	1
GO:0008137	NADH dehydrogenase (ubiquinone) activity	34	0	0.88	1	1
GO:0008138	protein tyrosine/serine/threonine phosphatase activity	40	0	1.03	1	1
GO:0008139	nuclear localization sequence binding	9	0	0.23	1	1
GO:0008142	oxysterol binding	3	0	0.08	1	1
GO:0008143	poly(A) binding	10	0	0.26	1	1
GO:0008147	structural constituent of bone	1	0	0.03	1	1
GO:0008157	protein phosphatase 1 binding	6	0	0.16	1	1
GO:0008160	protein tyrosine phosphatase activator activity	2	0	0.05	1	1
GO:0008169	C-methyltransferase activity	1	0	0.03	1	1
GO:0008171	O-methyltransferase activity	14	0	0.36	1	1
GO:0008172	S-methyltransferase activity	6	0	0.16	1	1
GO:0008173	RNA methyltransferase activity	24	0	0.62	1	1
GO:0008174	mRNA methyltransferase activity	4	0	0.1	1	1
GO:0008175	tRNA methyltransferase activity	9	0	0.23	1	1
GO:0008176	tRNA (guanine-N7-)-methyltransferase activity	2	0	0.05	1	1
GO:0008177	succinate dehydrogenase (ubiquinone) activity	2	0	0.05	1	1
GO:0008179	adenylate cyclase binding	4	0	0.1	1	1
GO:0008184	glycogen phosphorylase activity	3	0	0.08	1	1
GO:0008186	RNA-dependent ATPase activity	20	0	0.52	1	1
GO:0008190	eukaryotic initiation factor 4E binding	4	0	0.1	1	1
GO:0008191	metalloendopeptidase inhibitor activity	11	0	0.28	1	1
GO:0008192	RNA guanylyltransferase activity	3	0	0.08	1	1
GO:0008193	tRNA guanylyltransferase activity	2	0	0.05	1	1
GO:0008195	phosphatidate phosphatase activity	10	0	0.26	1	1
GO:0008198	ferrous iron binding	13	0	0.34	1	1
GO:0008199	ferric iron binding	11	0	0.28	1	1
GO:0008227	G-protein coupled amine receptor activity	34	0	0.88	1	1
GO:0008235	metalloexopeptidase activity	37	0	0.96	1	1
GO:0008239	dipeptidyl-peptidase activity	9	0	0.23	1	1
GO:0008240	tripeptidyl-peptidase activity	2	0	0.05	1	1
GO:0008241	peptidyl-dipeptidase activity	2	0	0.05	1	1
GO:0008242	omega peptidase activity	12	0	0.31	1	1
GO:0008251	tRNA-specific adenosine deaminase activity	1	0	0.03	1	1
GO:0008252	nucleotidase activity	10	0	0.26	1	1
GO:0008253	5'-nucleotidase activity	8	0	0.21	1	1
GO:0008254	3'-nucleotidase activity	1	0	0.03	1	1
GO:0008260	3-oxoacid CoA-transferase activity	2	0	0.05	1	1
GO:0008262	importin-alpha export receptor activity	1	0	0.03	1	1
GO:0008263	pyrimidine-specific mismatch base pair DNA N-glycosylase activity	1	0	0.03	1	1
GO:0008267	poly-glutamine tract binding	1	0	0.03	1	1
GO:0008269	JAK pathway signal transduction adaptor activity	1	0	0.03	1	1
GO:0008271	secondary active sulfate transmembrane transporter activity	9	0	0.23	1	1
GO:0008273	calcium, potassium:sodium antiporter activity	2	0	0.05	1	1
GO:0008281	sulfonylurea receptor activity	2	0	0.05	1	1
GO:0008296	3'-5'-exodeoxyribonuclease activity	2	0	0.05	1	1
GO:0008297	single-stranded DNA exodeoxyribonuclease activity	2	0	0.05	1	1
GO:0008309	double-stranded DNA exodeoxyribonuclease activity	2	0	0.05	1	1
GO:0008310	single-stranded DNA 3'-5' exodeoxyribonuclease activity	1	0	0.03	1	1
GO:0008312	7S RNA binding	6	0	0.16	1	1
GO:0008318	protein prenyltransferase activity	7	0	0.18	1	1
GO:0008320	protein transmembrane transporter activity	17	0	0.44	1	1
GO:0008321	Ral guanyl-nucleotide exchange factor activity	1	0	0.03	1	1
GO:0008327	methyl-CpG binding	5	0	0.13	1	1
GO:0008329	signaling pattern recognition receptor activity	14	0	0.36	1	1
GO:0008330	protein tyrosine/threonine phosphatase activity	5	0	0.13	1	1
GO:0008331	high voltage-gated calcium channel activity	3	0	0.08	1	1
GO:0008336	gamma-butyrobetaine dioxygenase activity	1	0	0.03	1	1
GO:0008349	MAP kinase kinase kinase kinase activity	1	0	0.03	1	1
GO:0008353	RNA polymerase II carboxy-terminal domain kinase activity	15	0	0.39	1	1
GO:0008376	acetylgalactosaminyltransferase activity	31	0	0.8	1	1
GO:0008379	thioredoxin peroxidase activity	4	0	0.1	1	1
GO:0008384	IkappaB kinase activity	3	0	0.08	1	1
GO:0008386	cholesterol monooxygenase (side-chain-cleaving) activity	2	0	0.05	1	1
GO:0008387	steroid 7-alpha-hydroxylase activity	1	0	0.03	1	1
GO:0008390	testosterone 16-alpha-hydroxylase activity	1	0	0.03	1	1
GO:0008391	arachidonic acid monooxygenase activity	4	0	0.1	1	1
GO:0008392	arachidonic acid epoxygenase activity	4	0	0.1	1	1
GO:0008395	steroid hydroxylase activity	17	0	0.44	1	1
GO:0008396	oxysterol 7-alpha-hydroxylase activity	2	0	0.05	1	1
GO:0008397	sterol 12-alpha-hydroxylase activity	1	0	0.03	1	1
GO:0008398	sterol 14-demethylase activity	1	0	0.03	1	1
GO:0008401	retinoic acid 4-hydroxylase activity	3	0	0.08	1	1
GO:0008403	25-hydroxycholecalciferol-24-hydroxylase activity	1	0	0.03	1	1
GO:0008404	arachidonic acid 14,15-epoxygenase activity	1	0	0.03	1	1
GO:0008405	arachidonic acid 11,12-epoxygenase activity	1	0	0.03	1	1
GO:0008408	3'-5' exonuclease activity	31	0	0.8	1	1
GO:0008409	5'-3' exonuclease activity	9	0	0.23	1	1
GO:0008410	CoA-transferase activity	2	0	0.05	1	1
GO:0008413	8-oxo-7,8-dihydroguanosine triphosphate pyrophosphatase activity	1	0	0.03	1	1
GO:0008418	protein-N-terminal asparagine amidohydrolase activity	1	0	0.03	1	1
GO:0008419	RNA lariat debranching enzyme activity	1	0	0.03	1	1
GO:0008420	CTD phosphatase activity	5	0	0.13	1	1
GO:0008422	beta-glucosidase activity	2	0	0.05	1	1
GO:0008424	glycoprotein 6-alpha-L-fucosyltransferase activity	1	0	0.03	1	1
GO:0008425	2-polyprenyl-6-methoxy-1,4-benzoquinone methyltransferase activity	1	0	0.03	1	1
GO:0008426	protein kinase C inhibitor activity	3	0	0.08	1	1
GO:0008427	calcium-dependent protein kinase inhibitor activity	1	0	0.03	1	1
GO:0008428	ribonuclease inhibitor activity	2	0	0.05	1	1
GO:0008430	selenium binding	9	0	0.23	1	1
GO:0008431	vitamin E binding	3	0	0.08	1	1
GO:0008432	JUN kinase binding	8	0	0.21	1	1
GO:0008434	calcitriol receptor activity	1	0	0.03	1	1
GO:0008437	thyrotropin-releasing hormone activity	1	0	0.03	1	1
GO:0008441	3'(2'),5'-bisphosphate nucleotidase activity	2	0	0.05	1	1
GO:0008442	3-hydroxyisobutyrate dehydrogenase activity	1	0	0.03	1	1
GO:0008443	phosphofructokinase activity	7	0	0.18	1	1
GO:0008444	CDP-diacylglycerol-glycerol-3-phosphate 3-phosphatidyltransferase activity	1	0	0.03	1	1
GO:0008445	D-aspartate oxidase activity	1	0	0.03	1	1
GO:0008446	GDP-mannose 4,6-dehydratase activity	1	0	0.03	1	1
GO:0008448	N-acetylglucosamine-6-phosphate deacetylase activity	1	0	0.03	1	1
GO:0008449	N-acetylglucosamine-6-sulfatase activity	3	0	0.08	1	1
GO:0008452	RNA ligase activity	1	0	0.03	1	1
GO:0008453	alanine-glyoxylate transaminase activity	3	0	0.08	1	1
GO:0008454	alpha-1,3-mannosylglycoprotein 4-beta-N-acetylglucosaminyltransferase activity	3	0	0.08	1	1
GO:0008455	alpha-1,6-mannosylglycoprotein 2-beta-N-acetylglucosaminyltransferase activity	1	0	0.03	1	1
GO:0008456	alpha-N-acetylgalactosaminidase activity	1	0	0.03	1	1
GO:0008457	beta-galactosyl-N-acetylglucosaminylgalactosylglucosyl-ceramide beta-1,3-acetylglucosaminyltransferase activity	1	0	0.03	1	1
GO:0008458	carnitine O-octanoyltransferase activity	1	0	0.03	1	1
GO:0008460	dTDP-glucose 4,6-dehydratase activity	1	0	0.03	1	1
GO:0008465	glycerate dehydrogenase activity	1	0	0.03	1	1
GO:0008466	glycogenin glucosyltransferase activity	2	0	0.05	1	1
GO:0008467	[heparan sulfate]-glucosamine 3-sulfotransferase 1 activity	4	0	0.1	1	1
GO:0008469	histone-arginine N-methyltransferase activity	6	0	0.16	1	1
GO:0008470	isovaleryl-CoA dehydrogenase activity	1	0	0.03	1	1
GO:0008474	palmitoyl-(protein) hydrolase activity	3	0	0.08	1	1
GO:0008475	procollagen-lysine 5-dioxygenase activity	3	0	0.08	1	1
GO:0008476	protein-tyrosine sulfotransferase activity	2	0	0.05	1	1
GO:0008479	queuine tRNA-ribosyltransferase activity	2	0	0.05	1	1
GO:0008480	sarcosine dehydrogenase activity	1	0	0.03	1	1
GO:0008481	sphinganine kinase activity	2	0	0.05	1	1
GO:0008482	sulfite oxidase activity	1	0	0.03	1	1
GO:0008483	transaminase activity	20	0	0.52	1	1
GO:0008484	sulfuric ester hydrolase activity	15	0	0.39	1	1
GO:0008486	diphosphoinositol-polyphosphate diphosphatase activity	4	0	0.1	1	1
GO:0008488	gamma-glutamyl carboxylase activity	1	0	0.03	1	1
GO:0008489	UDP-galactose:glucosylceramide beta-1,4-galactosyltransferase activity	2	0	0.05	1	1
GO:0008493	tetracycline transporter activity	1	0	0.03	1	1
GO:0008494	translation activator activity	7	0	0.18	1	1
GO:0008495	protoheme IX farnesyltransferase activity	1	0	0.03	1	1
GO:0008502	melatonin receptor activity	1	0	0.03	1	1
GO:0008503	benzodiazepine receptor activity	6	0	0.16	1	1
GO:0008504	monoamine transmembrane transporter activity	7	0	0.18	1	1
GO:0008507	sodium:iodide symporter activity	1	0	0.03	1	1
GO:0008508	bile acid:sodium symporter activity	4	0	0.1	1	1
GO:0008510	sodium:bicarbonate symporter activity	3	0	0.08	1	1
GO:0008511	sodium:potassium:chloride symporter activity	2	0	0.05	1	1
GO:0008513	secondary active organic cation transmembrane transporter activity	2	0	0.05	1	1
GO:0008514	organic anion transmembrane transporter activity	12	0	0.31	1	1
GO:0008518	reduced folate carrier activity	4	0	0.1	1	1
GO:0008519	ammonium transmembrane transporter activity	3	0	0.08	1	1
GO:0008521	acetyl-CoA transporter activity	1	0	0.03	1	1
GO:0008525	phosphatidylcholine transporter activity	2	0	0.05	1	1
GO:0008526	phosphatidylinositol transporter activity	4	0	0.1	1	1
GO:0008527	taste receptor activity	7	0	0.18	1	1
GO:0008531	riboflavin kinase activity	1	0	0.03	1	1
GO:0008532	N-acetyllactosaminide beta-1,3-N-acetylglucosaminyltransferase activity	1	0	0.03	1	1
GO:0008534	oxidized purine nucleobase lesion DNA N-glycosylase activity	1	0	0.03	1	1
GO:0008545	JUN kinase kinase activity	2	0	0.05	1	1
GO:0008553	hydrogen-exporting ATPase activity, phosphorylative mechanism	7	0	0.18	1	1
GO:0008554	sodium-exporting ATPase activity, phosphorylative mechanism	1	0	0.03	1	1
GO:0008555	chloride-transporting ATPase activity	1	0	0.03	1	1
GO:0008556	potassium-transporting ATPase activity	11	0	0.28	1	1
GO:0008559	xenobiotic-transporting ATPase activity	3	0	0.08	1	1
GO:0008568	microtubule-severing ATPase activity	5	0	0.13	1	1
GO:0008574	plus-end-directed microtubule motor activity	4	0	0.1	1	1
GO:0008579	JUN kinase phosphatase activity	1	0	0.03	1	1
GO:0008599	protein phosphatase type 1 regulator activity	6	0	0.16	1	1
GO:0008601	protein phosphatase type 2A regulator activity	17	0	0.44	1	1
GO:0008603	cAMP-dependent protein kinase regulator activity	17	0	0.44	1	1
GO:0008607	phosphorylase kinase regulator activity	4	0	0.1	1	1
GO:0008609	alkylglycerone-phosphate synthase activity	1	0	0.03	1	1
GO:0008613	diuretic hormone activity	1	0	0.03	1	1
GO:0008641	small protein activating enzyme activity	10	0	0.26	1	1
GO:0008649	rRNA methyltransferase activity	5	0	0.13	1	1
GO:0008650	rRNA (uridine-2'-O-)-methyltransferase activity	1	0	0.03	1	1
GO:0008656	cysteine-type endopeptidase activator activity involved in apoptotic process	18	0	0.47	1	1
GO:0008665	2'-phosphotransferase activity	2	0	0.05	1	1
GO:0008670	2,4-dienoyl-CoA reductase (NADPH) activity	1	0	0.03	1	1
GO:0008689	3-demethylubiquinone-9 3-O-methyltransferase activity	1	0	0.03	1	1
GO:0008705	methionine synthase activity	1	0	0.03	1	1
GO:0008709	cholate 7-alpha-dehydrogenase activity	1	0	0.03	1	1
GO:0008721	D-serine ammonia-lyase activity	1	0	0.03	1	1
GO:0008725	DNA-3-methyladenine glycosylase activity	1	0	0.03	1	1
GO:0008732	L-allo-threonine aldolase activity	2	0	0.05	1	1
GO:0008745	N-acetylmuramoyl-L-alanine amidase activity	4	0	0.1	1	1
GO:0008746	NAD(P)+ transhydrogenase activity	2	0	0.05	1	1
GO:0008747	N-acetylneuraminate lyase activity	1	0	0.03	1	1
GO:0008750	NAD(P)+ transhydrogenase (AB-specific) activity	1	0	0.03	1	1
GO:0008753	NADPH dehydrogenase (quinone) activity	2	0	0.05	1	1
GO:0008761	UDP-N-acetylglucosamine 2-epimerase activity	1	0	0.03	1	1
GO:0008762	UDP-N-acetylmuramate dehydrogenase activity	6	0	0.16	1	1
GO:0008768	UDP-sugar diphosphatase activity	1	0	0.03	1	1
GO:0008781	N-acylneuraminate cytidylyltransferase activity	1	0	0.03	1	1
GO:0008783	agmatinase activity	1	0	0.03	1	1
GO:0008785	alkyl hydroperoxide reductase activity	1	0	0.03	1	1
GO:0008792	arginine decarboxylase activity	1	0	0.03	1	1
GO:0008794	arsenate reductase (glutaredoxin) activity	1	0	0.03	1	1
GO:0008796	bis(5'-nucleosyl)-tetraphosphatase activity	1	0	0.03	1	1
GO:0008798	beta-aspartyl-peptidase activity	1	0	0.03	1	1
GO:0008802	betaine-aldehyde dehydrogenase activity	1	0	0.03	1	1
GO:0008803	bis(5'-nucleosyl)-tetraphosphatase (symmetrical) activity	1	0	0.03	1	1
GO:0008808	cardiolipin synthase activity	1	0	0.03	1	1
GO:0008812	choline dehydrogenase activity	1	0	0.03	1	1
GO:0008815	citrate (pro-3S)-lyase activity	1	0	0.03	1	1
GO:0008817	cob(I)yrinic acid a,c-diamide adenosyltransferase activity	1	0	0.03	1	1
GO:0008821	crossover junction endodeoxyribonuclease activity	4	0	0.1	1	1
GO:0008831	dTDP-4-dehydrorhamnose reductase activity	1	0	0.03	1	1
GO:0008843	endochitinase activity	1	0	0.03	1	1
GO:0008853	exodeoxyribonuclease III activity	3	0	0.08	1	1
GO:0008859	exoribonuclease II activity	1	0	0.03	1	1
GO:0008887	glycerate kinase activity	1	0	0.03	1	1
GO:0008889	glycerophosphodiester phosphodiesterase activity	7	0	0.18	1	1
GO:0008890	glycine C-acetyltransferase activity	1	0	0.03	1	1
GO:0008891	glycolate oxidase activity	1	0	0.03	1	1
GO:0008892	guanine deaminase activity	1	0	0.03	1	1
GO:0008893	guanosine-3',5'-bis(diphosphate) 3'-diphosphatase activity	1	0	0.03	1	1
GO:0008894	guanosine-5'-triphosphate,3'-diphosphate diphosphatase activity	1	0	0.03	1	1
GO:0008897	holo-[acyl-carrier-protein] synthase activity	1	0	0.03	1	1
GO:0008898	S-adenosylmethionine-homocysteine S-methyltransferase activity	3	0	0.08	1	1
GO:0008900	hydrogen:potassium-exchanging ATPase activity	3	0	0.08	1	1
GO:0008903	hydroxypyruvate isomerase activity	1	0	0.03	1	1
GO:0008905	mannose-phosphate guanylyltransferase activity	2	0	0.05	1	1
GO:0008907	integrase activity	1	0	0.03	1	1
GO:0008917	lipopolysaccharide N-acetylglucosaminyltransferase activity	1	0	0.03	1	1
GO:0008934	inositol monophosphate 1-phosphatase activity	3	0	0.08	1	1
GO:0008940	nitrate reductase activity	2	0	0.05	1	1
GO:0008955	peptidoglycan glycosyltransferase activity	1	0	0.03	1	1
GO:0008963	phospho-N-acetylmuramoyl-pentapeptide-transferase activity	1	0	0.03	1	1
GO:0008967	phosphoglycolate phosphatase activity	5	0	0.13	1	1
GO:0008969	phosphohistidine phosphatase activity	3	0	0.08	1	1
GO:0008970	phosphatidylcholine 1-acylhydrolase activity	3	0	0.08	1	1
GO:0008973	phosphopentomutase activity	1	0	0.03	1	1
GO:0008988	rRNA (adenine-N6-)-methyltransferase activity	1	0	0.03	1	1
GO:0008995	ribonuclease E activity	1	0	0.03	1	1
GO:0009000	selenocysteine lyase activity	1	0	0.03	1	1
GO:0009008	DNA-methyltransferase activity	5	0	0.13	1	1
GO:0009019	tRNA (guanine-N1-)-methyltransferase activity	1	0	0.03	1	1
GO:0009041	uridylate kinase activity	1	0	0.03	1	1
GO:0009374	biotin binding	5	0	0.13	1	1
GO:0009378	four-way junction helicase activity	2	0	0.05	1	1
GO:0009384	N-acylmannosamine kinase activity	2	0	0.05	1	1
GO:0009673	low-affinity phosphate transmembrane transporter activity	1	0	0.03	1	1
GO:0009881	photoreceptor activity	13	0	0.34	1	1
GO:0009882	blue light photoreceptor activity	2	0	0.05	1	1
GO:0009922	fatty acid elongase activity	4	0	0.1	1	1
GO:0009931	calcium-dependent protein serine/threonine kinase activity	1	0	0.03	1	1
GO:0009982	pseudouridine synthase activity	14	0	0.36	1	1
GO:0010309	acireductone dioxygenase [iron(II)-requiring] activity	1	0	0.03	1	1
GO:0010333	terpene synthase activity	1	0	0.03	1	1
GO:0010340	carboxyl-O-methyltransferase activity	5	0	0.13	1	1
GO:0010420	polyprenyldihydroxybenzoate methyltransferase activity	1	0	0.03	1	1
GO:0010465	nerve growth factor receptor activity	2	0	0.05	1	1
GO:0010484	H3 histone acetyltransferase activity	2	0	0.05	1	1
GO:0010485	H4 histone acetyltransferase activity	12	0	0.31	1	1
GO:0010521	telomerase inhibitor activity	3	0	0.08	1	1
GO:0010576	metalloenzyme regulator activity	12	0	0.31	1	1
GO:0010577	metalloenzyme activator activity	1	0	0.03	1	1
GO:0010698	acetyltransferase activator activity	2	0	0.05	1	1
GO:0010736	serum response element binding	2	0	0.05	1	1
GO:0010851	cyclase regulator activity	8	0	0.21	1	1
GO:0010852	cyclase inhibitor activity	1	0	0.03	1	1
GO:0010853	cyclase activator activity	6	0	0.16	1	1
GO:0010854	adenylate cyclase regulator activity	1	0	0.03	1	1
GO:0010855	adenylate cyclase inhibitor activity	1	0	0.03	1	1
GO:0010857	calcium-dependent protein kinase activity	2	0	0.05	1	1
GO:0010858	calcium-dependent protein kinase regulator activity	1	0	0.03	1	1
GO:0010859	calcium-dependent cysteine-type endopeptidase inhibitor activity	1	0	0.03	1	1
GO:0010861	thyroid hormone receptor activator activity	5	0	0.13	1	1
GO:0010997	anaphase-promoting complex binding	3	0	0.08	1	1
GO:0015002	heme-copper terminal oxidase activity	22	0	0.57	1	1
GO:0015019	heparan-alpha-glucosaminide N-acetyltransferase activity	1	0	0.03	1	1
GO:0015035	protein disulfide oxidoreductase activity	24	0	0.62	1	1
GO:0015036	disulfide oxidoreductase activity	29	0	0.75	1	1
GO:0015037	peptide disulfide oxidoreductase activity	6	0	0.16	1	1
GO:0015038	glutathione disulfide oxidoreductase activity	5	0	0.13	1	1
GO:0015039	NADPH-adrenodoxin reductase activity	2	0	0.05	1	1
GO:0015052	beta3-adrenergic receptor activity	1	0	0.03	1	1
[truncated: 1,733 more rows]

## Sheet: Cellular Component
GO.ID	Term	Annotated	Significant	Expected	classicFisher	BH.pVal
GO:0030054	cell junction	682	42	17.53	1.4e-07	0.000179
GO:0043005	neuron projection	531	29	13.65	0.00011	0.0553
GO:0045202	synapse	429	25	11.03	0.00013	0.0553
GO:0005886	plasma membrane	3563	121	91.58	0.00032	0.0942
GO:0015629	actin cytoskeleton	335	20	8.61	0.00043	0.0942
GO:0071944	cell periphery	3635	122	93.43	0.00049	0.0942
GO:0042995	cell projection	1053	45	27.07	0.00053	0.0942
GO:0016323	basolateral plasma membrane	268	17	6.89	0.00059	0.0942
GO:0030425	dendrite	299	18	7.69	0.00075	0.106
GO:0005874	microtubule	322	18	8.28	0.00174	0.209
GO:0044456	synapse part	323	18	8.3	0.0018	0.209
GO:0044459	plasma membrane part	1900	68	48.84	0.0027	0.287
GO:0030672	synaptic vesicle membrane	44	5	1.13	0.00521	0.512
GO:0030055	cell-substrate junction	129	9	3.32	0.0061	0.554
GO:0044430	cytoskeletal part	1168	44	30.02	0.00668	0.554
GO:0005856	cytoskeleton	1637	58	42.08	0.007	0.554
GO:0005912	adherens junction	183	11	4.7	0.00779	0.554
GO:0030864	cortical actin cytoskeleton	31	4	0.8	0.00781	0.554
GO:0002116	semaphorin receptor complex	6	2	0.15	0.00923	0.589
GO:0044224	juxtaparanode region of axon	6	2	0.15	0.00923	0.589
GO:0005925	focal adhesion	118	8	3.03	0.0112	0.679
GO:0014731	spectrin-associated cytoskeleton	7	2	0.18	0.0127	0.714
GO:0005924	cell-substrate adherens junction	123	8	3.16	0.0141	0.714
GO:0005901	caveola	56	5	1.44	0.0143	0.714
GO:0031519	PcG protein complex	37	4	0.95	0.0145	0.714
GO:0070161	anchoring junction	200	11	5.14	0.0145	0.714
GO:0044463	cell projection part	553	23	14.21	0.0162	0.726
GO:0016281	eukaryotic translation initiation factor 4F complex	8	2	0.21	0.0167	0.726
GO:0016342	catenin complex	8	2	0.21	0.0167	0.726
GO:0044448	cell cortex part	81	6	2.08	0.0179	0.726
GO:0031672	A band	22	3	0.57	0.0181	0.726
GO:0044425	membrane part	5179	153	133.12	0.0182	0.726
GO:0043197	dendritic spine	132	8	3.39	0.0207	0.727
GO:0044309	neuron spine	132	8	3.39	0.0207	0.727
GO:0000145	exocyst	9	2	0.23	0.0211	0.727
GO:0001931	uropod	9	2	0.23	0.0211	0.727
GO:0031254	cell trailing edge	9	2	0.23	0.0211	0.727
GO:0016020	membrane	6622	190	170.21	0.0223	0.75
GO:0019012	virion	1	1	0.03	0.0257	0.768
GO:0019028	viral capsid	1	1	0.03	0.0257	0.768
GO:0032426	stereocilium bundle tip	1	1	0.03	0.0257	0.768
GO:0044423	virion part	1	1	0.03	0.0257	0.768
GO:0033268	node of Ranvier	10	2	0.26	0.0259	0.768
GO:0005923	tight junction	90	6	2.31	0.0284	0.805
GO:0070160	occluding junction	90	6	2.31	0.0284	0.805
GO:0002102	podosome	11	2	0.28	0.0311	0.845
GO:0060053	neurofilament cytoskeleton	11	2	0.28	0.0311	0.845
GO:0035102	PRC1 complex	12	2	0.31	0.0367	0.955
GO:0030863	cortical cytoskeleton	49	4	1.26	0.0368	0.955
GO:0005776	autophagic vacuole	29	3	0.75	0.0376	0.955
GO:0014069	postsynaptic density	97	6	2.49	0.0389	0.955
GO:0044327	dendritic spine head	97	6	2.49	0.0389	0.955
GO:0001518	voltage-gated sodium channel complex	13	2	0.33	0.0426	0.962
GO:0031235	intrinsic component of the cytoplasmic side of the plasma membrane	13	2	0.33	0.0426	0.962
GO:0031430	M band	13	2	0.33	0.0426	0.962
GO:0034706	sodium channel complex	13	2	0.33	0.0426	0.962
GO:0015630	microtubule cytoskeleton	807	29	20.74	0.043	0.962
GO:0030424	axon	241	11	6.19	0.0475	0.962
GO:0005881	cytoplasmic microtubule	32	3	0.82	0.0482	0.962
GO:0009925	basal plasma membrane	32	3	0.82	0.0482	0.962
GO:0044304	main axon	32	3	0.82	0.0482	0.962
GO:0005865	striated muscle thin filament	14	2	0.36	0.0489	0.962
GO:0002133	polycystin complex	2	1	0.05	0.0508	0.962
GO:0031673	H zone	2	1	0.05	0.0508	0.962
GO:0032002	interleukin-28 receptor complex	2	1	0.05	0.0508	0.962
GO:0033010	paranodal junction	2	1	0.05	0.0508	0.962
GO:0072534	perineuronal net	2	1	0.05	0.0508	0.962
GO:0034702	ion channel complex	186	9	4.78	0.0512	0.962
GO:0000792	heterochromatin	55	4	1.41	0.0526	0.973
GO:0043296	apical junction complex	105	6	2.7	0.0536	0.978
GO:0001917	photoreceptor inner segment	15	2	0.39	0.0555	0.986
GO:0097060	synaptic membrane	189	9	4.86	0.0556	0.986
GO:0031224	intrinsic component of membrane	4424	128	113.71	0.0601	1
GO:0016327	apicolateral plasma membrane	109	6	2.8	0.0621	1
GO:0005892	acetylcholine-gated channel complex	16	2	0.41	0.0624	1
GO:0016324	apical plasma membrane	198	9	5.09	0.0701	1
GO:0045177	apical part of cell	259	11	6.66	0.0716	1
GO:0055037	recycling endosome	62	4	1.59	0.075	1
GO:0002193	MAML1-RBP-Jkappa- ICN1 complex	3	1	0.08	0.0752	1
GO:0016600	flotillin complex	3	1	0.08	0.0752	1
GO:0016942	insulin-like growth factor binding protein complex	3	1	0.08	0.0752	1
GO:0031931	TORC1 complex	3	1	0.08	0.0752	1
GO:0032593	insulin-responsive compartment	3	1	0.08	0.0752	1
GO:0033270	paranode region of axon	3	1	0.08	0.0752	1
GO:0043293	apoptosome	3	1	0.08	0.0752	1
GO:0045298	tubulin complex	3	1	0.08	0.0752	1
GO:0031252	cell leading edge	231	10	5.94	0.0754	1
GO:0030665	clathrin-coated vesicle membrane	88	5	2.26	0.0762	1
GO:0045178	basal part of cell	39	3	1	0.0781	1
GO:0043234	protein complex	2945	87	75.7	0.0817	1
GO:0005911	cell-cell junction	266	11	6.84	0.0828	1
GO:0034703	cation channel complex	118	6	3.03	0.0838	1
GO:0008021	synaptic vesicle	91	5	2.34	0.0851	1
GO:0016021	integral component of membrane	4323	123	111.11	0.0977	1
GO:0000137	Golgi cis cisterna	4	1	0.1	0.0989	1
GO:0000444	MIS12/MIND type complex	4	1	0.1	0.0989	1
GO:0005827	polar microtubule	4	1	0.1	0.0989	1
GO:0042272	nuclear RNA export factor complex	4	1	0.1	0.0989	1
GO:0042405	nuclear inclusion body	4	1	0.1	0.0989	1
GO:0042584	chromaffin granule membrane	4	1	0.1	0.0989	1
GO:0060187	cell pole	4	1	0.1	0.0989	1
GO:0035068	micro-ribonucleoprotein complex	5	1	0.13	0.122	1
GO:0042583	chromaffin granule	5	1	0.13	0.122	1
GO:0070937	CRD-mediated mRNA stability complex	5	1	0.13	0.122	1
GO:0045211	postsynaptic membrane	163	7	4.19	0.128	1
GO:0044451	nucleoplasm part	765	25	19.66	0.13	1
GO:0005884	actin filament	50	3	1.29	0.137	1
GO:0001669	acrosomal vesicle	51	3	1.31	0.143	1
GO:0032587	ruffle membrane	51	3	1.31	0.143	1
GO:0005766	primary lysosome	6	1	0.15	0.145	1
GO:0030992	intraciliary transport particle B	6	1	0.15	0.145	1
GO:0032584	growth cone membrane	6	1	0.15	0.145	1
GO:0042582	azurophil granule	6	1	0.15	0.145	1
GO:0070382	exocytic vesicle	6	1	0.15	0.145	1
GO:0030027	lamellipodium	109	5	2.8	0.149	1
GO:0033267	axon part	109	5	2.8	0.149	1
GO:0045121	membrane raft	170	7	4.37	0.149	1
GO:0030496	midbody	80	4	2.06	0.15	1
GO:0005938	cell cortex	171	7	4.4	0.152	1
GO:0046658	anchored component of plasma membrane	27	2	0.69	0.152	1
GO:0044450	microtubule organizing center part	81	4	2.08	0.155	1
GO:0005654	nucleoplasm	1395	42	35.86	0.158	1
GO:0016328	lateral plasma membrane	28	2	0.72	0.161	1
GO:0001726	ruffle	112	5	2.88	0.162	1
GO:0005666	DNA-directed RNA polymerase III complex	7	1	0.18	0.167	1
GO:0030056	hemidesmosome	7	1	0.18	0.167	1
GO:0030990	intraciliary transport particle	7	1	0.18	0.167	1
GO:0031512	motile primary cilium	7	1	0.18	0.167	1
GO:0035371	microtubule plus-end	7	1	0.18	0.167	1
GO:0045171	intercellular bridge	7	1	0.18	0.167	1
GO:0070775	H3 histone acetyltransferase complex	7	1	0.18	0.167	1
GO:0070776	MOZ/MORF histone acetyltransferase complex	7	1	0.18	0.167	1
GO:0031256	leading edge membrane	84	4	2.16	0.17	1
GO:0031410	cytoplasmic vesicle	832	26	21.39	0.175	1
GO:0043228	non-membrane-bounded organelle	2823	80	72.56	0.179	1
GO:0043232	intracellular non-membrane-bounded organelle	2823	80	72.56	0.179	1
GO:0005814	centriole	57	3	1.47	0.18	1
GO:0005891	voltage-gated calcium channel complex	30	2	0.77	0.18	1
GO:0030017	sarcomere	118	5	3.03	0.187	1
GO:0001527	microfibril	8	1	0.21	0.188	1
GO:0005861	troponin complex	8	1	0.21	0.188	1
GO:0005883	neurofilament	8	1	0.21	0.188	1
GO:0034451	centriolar satellite	8	1	0.21	0.188	1
GO:0016234	inclusion body	32	2	0.82	0.198	1
GO:0005847	mRNA cleavage and polyadenylation specificity factor complex	9	1	0.23	0.209	1
GO:0008091	spectrin	9	1	0.23	0.209	1
GO:0032588	trans-Golgi network membrane	9	1	0.23	0.209	1
GO:0042581	specific granule	9	1	0.23	0.209	1
GO:0043194	axon initial segment	9	1	0.23	0.209	1
GO:0043240	Fanconi anaemia nuclear complex	9	1	0.23	0.209	1
GO:0048786	presynaptic active zone	9	1	0.23	0.209	1
GO:0005667	transcription factor complex	256	9	6.58	0.214	1
GO:0000932	cytoplasmic mRNA processing body	34	2	0.87	0.217	1
GO:0035770	ribonucleoprotein granule	63	3	1.62	0.22	1
GO:0030662	coated vesicle membrane	126	5	3.24	0.224	1
GO:0032154	cleavage furrow	35	2	0.9	0.227	1
GO:0009898	cytoplasmic side of plasma membrane	95	4	2.44	0.228	1
GO:0008385	IkappaB kinase complex	10	1	0.26	0.229	1
GO:0031982	vesicle	866	26	22.26	0.232	1
GO:0044449	contractile fiber part	131	5	3.37	0.248	1
GO:0001891	phagocytic cup	11	1	0.28	0.249	1
GO:0031527	filopodium membrane	11	1	0.28	0.249	1
GO:0030018	Z disc	68	3	1.75	0.254	1
GO:0032153	cell division site	38	2	0.98	0.256	1
GO:0032155	cell division site part	38	2	0.98	0.256	1
GO:0034704	calcium channel complex	38	2	0.98	0.256	1
GO:0043205	fibril	12	1	0.31	0.268	1
GO:0071565	nBAF complex	12	1	0.31	0.268	1
GO:0043025	neuronal cell body	239	8	6.14	0.273	1
GO:0030016	myofibril	138	5	3.55	0.282	1
GO:0005849	mRNA cleavage factor complex	13	1	0.33	0.287	1
GO:0031258	lamellipodium membrane	13	1	0.33	0.287	1
GO:0031463	Cul3-RING ubiquitin ligase complex	13	1	0.33	0.287	1
GO:0031226	intrinsic component of plasma membrane	1157	33	29.74	0.29	1
GO:0031981	nuclear lumen	1945	54	49.99	0.291	1
GO:0001725	stress fiber	42	2	1.08	0.294	1
GO:0044431	Golgi apparatus part	572	17	14.7	0.303	1
GO:0030136	clathrin-coated vesicle	177	6	4.55	0.304	1
GO:0043292	contractile fiber	144	5	3.7	0.312	1
GO:0032432	actin filament bundle	44	2	1.13	0.313	1
GO:0042734	presynaptic membrane	44	2	1.13	0.313	1
GO:0030173	integral component of Golgi membrane	45	2	1.16	0.322	1
GO:0031362	anchored component of external side of plasma membrane	15	1	0.39	0.323	1
GO:0032991	macromolecular complex	3461	93	88.96	0.329	1
GO:0031674	I band	79	3	2.03	0.332	1
GO:0043235	receptor complex	149	5	3.83	0.337	1
GO:0032420	stereocilium	16	1	0.41	0.341	1
GO:0044297	cell body	257	8	6.61	0.341	1
GO:0009986	cell surface	440	13	11.31	0.343	1
GO:0030135	coated vesicle	222	7	5.71	0.346	1
GO:0030141	secretory granule	222	7	5.71	0.346	1
GO:0031228	intrinsic component of Golgi membrane	48	2	1.23	0.351	1
GO:0031461	cullin-RING ubiquitin ligase complex	82	3	2.11	0.353	1
GO:0000307	cyclin-dependent protein kinase holoenzyme complex	17	1	0.44	0.358	1
GO:0031941	filamentous actin	17	1	0.44	0.358	1
GO:0032421	stereocilium bundle	17	1	0.44	0.358	1
GO:0005634	nucleus	5415	143	139.18	0.359	1
GO:0016604	nuclear body	262	8	6.73	0.361	1
GO:0044428	nuclear part	2302	62	59.17	0.364	1
GO:0016529	sarcoplasmic reticulum	50	2	1.29	0.369	1
GO:0044464	cell part	12849	333	330.26	0.373	1
GO:0005839	proteasome core complex	18	1	0.46	0.374	1
GO:0005623	cell	12850	333	330.29	0.375	1
GO:0042641	actomyosin	51	2	1.31	0.379	1
GO:0005680	anaphase-promoting complex	19	1	0.49	0.39	1
GO:0010494	cytoplasmic stress granule	19	1	0.49	0.39	1
GO:0030137	COPI-coated vesicle	19	1	0.49	0.39	1
GO:0031233	intrinsic component of external side of plasma membrane	19	1	0.49	0.39	1
GO:0000139	Golgi membrane	494	14	12.7	0.393	1
GO:0031253	cell projection membrane	161	5	4.14	0.399	1
GO:0016460	myosin II complex	20	1	0.51	0.406	1
GO:0016528	sarcoplasm	54	2	1.39	0.406	1
GO:0080008	Cul4-RING E3 ubiquitin ligase complex	20	1	0.51	0.406	1
GO:0030659	cytoplasmic vesicle membrane	311	9	7.99	0.407	1
GO:0042470	melanosome	90	3	2.31	0.409	1
GO:0048770	pigment granule	90	3	2.31	0.409	1
GO:0031225	anchored component of membrane	127	4	3.26	0.413	1
GO:0030315	T-tubule	21	1	0.54	0.421	1
GO:0031201	SNARE complex	21	1	0.54	0.421	1
GO:0070603	SWI/SNF superfamily-type complex	21	1	0.54	0.421	1
GO:0016023	cytoplasmic membrane-bounded vesicle	774	21	19.89	0.431	1
GO:0005768	endosome	508	14	13.06	0.433	1
GO:0035097	histone methyltransferase complex	58	2	1.49	0.442	1
GO:0000152	nuclear ubiquitin ligase complex	23	1	0.59	0.451	1
GO:0005844	polysome	23	1	0.59	0.451	1
GO:0012506	vesicle membrane	323	9	8.3	0.451	1
GO:0044433	cytoplasmic vesicle part	362	10	9.3	0.454	1
GO:0016459	myosin complex	60	2	1.54	0.459	1
GO:0034708	methyltransferase complex	60	2	1.54	0.459	1
GO:0005875	microtubule associated complex	98	3	2.52	0.463	1
GO:0005932	NA	61	2	1.57	0.467	1
GO:0031988	membrane-bounded vesicle	791	21	20.33	0.471	1
GO:0044447	axoneme part	25	1	0.64	0.479	1
GO:0005769	early endosome	178	5	4.58	0.484	1
GO:0008076	voltage-gated potassium channel complex	63	2	1.62	0.484	1
GO:0009897	external side of plasma membrane	178	5	4.58	0.484	1
GO:0034705	potassium channel complex	63	2	1.62	0.484	1
GO:0043209	myelin sheath	26	1	0.67	0.492	1
GO:0043229	intracellular organelle	9583	247	246.31	0.494	1
GO:0005578	proteinaceous extracellular matrix	336	9	8.64	0.498	1
GO:0005637	nuclear inner membrane	27	1	0.69	0.505	1
GO:0044665	MLL1/2 complex	27	1	0.69	0.505	1
GO:0055038	recycling endosome membrane	27	1	0.69	0.505	1
GO:0071339	MLL1 complex	27	1	0.69	0.505	1
GO:0043226	organelle	9594	247	246.6	0.506	1
GO:0005887	integral component of plasma membrane	1118	29	28.74	0.508	1
GO:0005622	intracellular	11345	292	291.6	0.509	1
GO:0016607	nuclear speck	144	4	3.7	0.509	1
GO:0043198	dendritic shaft	28	1	0.72	0.518	1
GO:0016605	PML body	70	2	1.8	0.541	1
GO:0005773	vacuole	349	9	8.97	0.544	1
GO:0019898	extrinsic component of membrane	111	3	2.85	0.546	1
GO:0016592	mediator complex	31	1	0.8	0.554	1
GO:0000123	histone acetyltransferase complex	72	2	1.85	0.556	1
GO:0019897	extrinsic component of plasma membrane	72	2	1.85	0.556	1
GO:0048471	perinuclear region of cytoplasm	433	11	11.13	0.559	1
GO:0005730	nucleolus	553	14	14.21	0.562	1
GO:0031012	extracellular matrix	397	10	10.2	0.571	1
GO:0008180	COP9 signalosome	35	1	0.9	0.598	1
GO:0030133	transport vesicle	121	3	3.11	0.605	1
GO:0005604	basement membrane	80	2	2.06	0.613	1
GO:0030426	growth cone	80	2	2.06	0.613	1
GO:0030139	endocytic vesicle	123	3	3.16	0.616	1
GO:0009434	NA	37	1	0.95	0.619	1
GO:0000777	condensed chromosome kinetochore	81	2	2.08	0.62	1
GO:0030427	site of polarized growth	81	2	2.08	0.62	1
GO:0005794	Golgi apparatus	1058	26	27.19	0.624	1
GO:0044422	organelle part	5740	145	147.54	0.625	1
GO:0034399	nuclear periphery	82	2	2.11	0.627	1
GO:0005791	rough endoplasmic reticulum	38	1	0.98	0.629	1
GO:0022625	cytosolic large ribosomal subunit	38	1	0.98	0.629	1
GO:0043204	perikaryon	38	1	0.98	0.629	1
GO:0042383	sarcolemma	83	2	2.13	0.633	1
GO:0000323	lytic vacuole	294	7	7.56	0.634	1
GO:0005764	lysosome	294	7	7.56	0.634	1
GO:0044421	extracellular region part	985	24	25.32	0.638	1
GO:0000922	spindle pole	85	2	2.18	0.646	1
GO:0005802	trans-Golgi network	85	2	2.18	0.646	1
GO:0005876	spindle microtubule	40	1	1.03	0.648	1
GO:0005913	cell-cell adherens junction	40	1	1.03	0.648	1
GO:0000779	condensed chromosome, centromeric region	86	2	2.21	0.653	1
GO:0005737	cytoplasm	8301	210	213.36	0.657	1
GO:0044420	extracellular matrix part	174	4	4.47	0.658	1
GO:0000790	nuclear chromatin	131	3	3.37	0.659	1
GO:0005829	cytosol	2156	53	55.42	0.661	1
GO:0044446	intracellular organelle part	5660	142	145.48	0.663	1
GO:0044424	intracellular part	11054	281	284.12	0.669	1
GO:0012505	endomembrane system	1610	39	41.38	0.679	1
GO:0005813	centrosome	350	8	9	0.681	1
GO:0008287	protein serine/threonine phosphatase complex	44	1	1.13	0.683	1
GO:0005796	Golgi lumen	45	1	1.16	0.691	1
GO:0030175	filopodium	45	1	1.16	0.691	1
GO:0045335	phagocytic vesicle	45	1	1.16	0.691	1
GO:0005770	late endosome	138	3	3.55	0.693	1
GO:0030667	secretory granule membrane	46	1	1.18	0.699	1
GO:0000151	ubiquitin ligase complex	143	3	3.68	0.716	1
GO:0044445	cytosolic part	145	3	3.73	0.724	1
GO:0000776	kinetochore	100	2	2.57	0.732	1
GO:0000785	chromatin	282	6	7.25	0.736	1
GO:0010008	endosome membrane	282	6	7.25	0.736	1
GO:0034707	chloride channel complex	52	1	1.34	0.742	1
GO:0070013	intracellular organelle lumen	2394	57	61.53	0.759	1
GO:0005929	cilium	200	4	5.14	0.76	1
GO:0044440	endosomal part	290	6	7.45	0.76	1
GO:0005788	endoplasmic reticulum lumen	106	2	2.72	0.761	1
GO:0017053	transcriptional repressor complex	55	1	1.41	0.762	1
GO:0019861	flagellum	55	1	1.41	0.762	1
GO:0000793	condensed chromosome	155	3	3.98	0.765	1
GO:0000794	condensed nuclear chromosome	56	1	1.44	0.768	1
GO:0005795	Golgi stack	109	2	2.8	0.774	1
GO:0005902	microvillus	57	1	1.47	0.774	1
GO:0015934	large ribosomal subunit	59	1	1.52	0.785	1
GO:0030658	transport vesicle membrane	60	1	1.54	0.791	1
GO:0000502	proteasome complex	61	1	1.57	0.796	1
GO:0005798	Golgi-associated vesicle	61	1	1.57	0.796	1
GO:0005930	axoneme	61	1	1.57	0.796	1
GO:0043233	organelle lumen	2438	57	62.66	0.805	1
GO:0005783	endoplasmic reticulum	1129	25	29.02	0.81	1
GO:0044306	neuron projection terminus	65	1	1.67	0.817	1
GO:0022626	cytosolic ribosome	66	1	1.7	0.821	1
GO:0005815	microtubule organizing center	450	9	11.57	0.822	1
GO:0005615	extracellular space	767	16	19.71	0.838	1
GO:0030666	endocytic vesicle membrane	71	1	1.82	0.843	1
GO:0031974	membrane-enclosed lumen	2480	57	63.74	0.843	1
GO:0031902	late endosome membrane	72	1	1.85	0.847	1
GO:0031901	early endosome membrane	73	1	1.88	0.851	1
GO:0016363	nuclear matrix	74	1	1.9	0.855	1
GO:0072372	primary cilium	75	1	1.93	0.859	1
GO:0071013	catalytic step 2 spliceosome	77	1	1.98	0.866	1
GO:0031985	Golgi cisterna	79	1	2.03	0.873	1
GO:0031984	organelle subcompartment	82	1	2.11	0.882	1
GO:0000775	chromosome, centromeric region	144	2	3.7	0.888	1
GO:0005882	intermediate filament	149	2	3.83	0.899	1
GO:0000228	nuclear chromosome	259	4	6.66	0.903	1
GO:0000428	DNA-directed RNA polymerase complex	93	1	2.39	0.912	1
GO:0055029	nuclear DNA-directed RNA polymerase complex	93	1	2.39	0.912	1
GO:0005819	spindle	212	3	5.45	0.913	1
GO:0030880	RNA polymerase complex	94	1	2.42	0.914	1
GO:0005840	ribosome	161	2	4.14	0.922	1
GO:0044454	nuclear chromosome part	219	3	5.63	0.923	1
GO:0044391	ribosomal subunit	102	1	2.62	0.93	1
GO:0044427	chromosomal part	494	8	12.7	0.942	1
GO:0043231	intracellular membrane-bounded organelle	8665	208	222.72	0.945	1
GO:0043227	membrane-bounded organelle	8674	208	222.95	0.947	1
GO:0031301	integral component of organelle membrane	181	2	4.65	0.949	1
GO:0045111	intermediate filament cytoskeleton	184	2	4.73	0.952	1
GO:0005741	mitochondrial outer membrane	118	1	3.03	0.954	1
GO:0005789	endoplasmic reticulum membrane	706	12	18.15	0.955	1
GO:0016585	chromatin remodeling complex	124	1	3.19	0.961	1
GO:0042175	nuclear outer membrane-endoplasmic reticulum membrane network	721	12	18.53	0.962	1
GO:0031090	organelle membrane	2159	44	55.49	0.964	1
GO:0005765	lysosomal membrane	128	1	3.29	0.965	1
GO:0005694	chromosome	583	9	14.98	0.967	1
GO:0005635	nuclear envelope	265	3	6.81	0.968	1
GO:0031300	intrinsic component of organelle membrane	202	2	5.19	0.968	1
GO:0030529	ribonucleoprotein complex	488	7	12.54	0.97	1
GO:0044432	endoplasmic reticulum part	790	13	20.31	0.971	1
GO:0031968	organelle outer membrane	138	1	3.55	0.973	1
GO:0005681	spliceosomal complex	139	1	3.57	0.974	1
GO:0019867	outer membrane	142	1	3.65	0.976	1
GO:0005576	extracellular region	1863	35	47.88	0.985	1
GO:0005774	vacuolar membrane	167	1	4.29	0.987	1
GO:0031965	nuclear membrane	165	1	4.24	0.987	1
GO:0044437	vacuolar part	191	1	4.91	0.993	1
GO:0044444	cytoplasmic part	6123	131	157.38	0.998	1
GO:0000015	phosphopyruvate hydratase complex	4	0	0.1	1	1
GO:0000109	nucleotide-excision repair complex	9	0	0.23	1	1
GO:0000110	nucleotide-excision repair factor 1 complex	1	0	0.03	1	1
GO:0000118	histone deacetylase complex	45	0	1.16	1	1
GO:0000120	RNA polymerase I transcription factor complex	3	0	0.08	1	1
GO:0000124	SAGA complex	2	0	0.05	1	1
GO:0000125	PCAF complex	6	0	0.15	1	1
GO:0000126	transcription factor TFIIIB complex	1	0	0.03	1	1
GO:0000127	transcription factor TFIIIC complex	6	0	0.15	1	1
GO:0000133	polarisome	1	0	0.03	1	1
GO:0000138	Golgi trans cisterna	3	0	0.08	1	1
GO:0000153	cytoplasmic ubiquitin ligase complex	6	0	0.15	1	1
GO:0000159	protein phosphatase type 2A complex	18	0	0.46	1	1
GO:0000164	protein phosphatase type 1 complex	3	0	0.08	1	1
GO:0000172	ribonuclease MRP complex	2	0	0.05	1	1
GO:0000176	nuclear exosome (RNase complex)	6	0	0.15	1	1
GO:0000177	cytoplasmic exosome (RNase complex)	6	0	0.15	1	1
GO:0000178	exosome (RNase complex)	19	0	0.49	1	1
GO:0000214	tRNA-intron endonuclease complex	3	0	0.08	1	1
GO:0000220	vacuolar proton-transporting V-type ATPase, V0 domain	3	0	0.08	1	1
GO:0000221	vacuolar proton-transporting V-type ATPase, V1 domain	2	0	0.05	1	1
GO:0000229	cytoplasmic chromosome	1	0	0.03	1	1
GO:0000235	astral microtubule	1	0	0.03	1	1
GO:0000242	pericentriolar material	11	0	0.28	1	1
GO:0000275	mitochondrial proton-transporting ATP synthase complex, catalytic core F(1)	5	0	0.13	1	1
GO:0000276	mitochondrial proton-transporting ATP synthase complex, coupling factor F(o)	5	0	0.13	1	1
GO:0000308	cytoplasmic cyclin-dependent protein kinase holoenzyme complex	2	0	0.05	1	1
GO:0000313	organellar ribosome	46	0	1.18	1	1
GO:0000314	organellar small ribosomal subunit	15	0	0.39	1	1
GO:0000315	organellar large ribosomal subunit	14	0	0.36	1	1
GO:0000346	transcription export complex	8	0	0.21	1	1
GO:0000347	THO complex	5	0	0.13	1	1
GO:0000407	pre-autophagosomal structure	12	0	0.31	1	1
GO:0000421	autophagic vacuole membrane	14	0	0.36	1	1
GO:0000439	core TFIIH complex	1	0	0.03	1	1
GO:0000441	NA	3	0	0.08	1	1
GO:0000445	THO complex part of transcription export complex	5	0	0.13	1	1
GO:0000506	glycosylphosphatidylinositol-N-acetylglucosaminyltransferase (GPI-GnT) complex	7	0	0.18	1	1
GO:0000778	condensed nuclear chromosome kinetochore	4	0	0.1	1	1
GO:0000780	condensed nuclear chromosome, centromeric region	13	0	0.33	1	1
GO:0000781	chromosome, telomeric region	48	0	1.23	1	1
GO:0000782	telomere cap complex	11	0	0.28	1	1
GO:0000783	nuclear telomere cap complex	11	0	0.28	1	1
GO:0000784	nuclear chromosome, telomeric region	23	0	0.59	1	1
GO:0000786	nucleosome	63	0	1.62	1	1
GO:0000788	nuclear nucleosome	3	0	0.08	1	1
GO:0000789	cytoplasmic chromatin	1	0	0.03	1	1
GO:0000791	euchromatin	11	0	0.28	1	1
GO:0000795	synaptonemal complex	19	0	0.49	1	1
GO:0000796	condensin complex	6	0	0.15	1	1
GO:0000797	condensin core heterodimer	1	0	0.03	1	1
GO:0000799	nuclear condensin complex	1	0	0.03	1	1
GO:0000800	lateral element	4	0	0.1	1	1
GO:0000801	central element	4	0	0.1	1	1
GO:0000802	transverse filament	1	0	0.03	1	1
GO:0000803	sex chromosome	18	0	0.46	1	1
GO:0000805	X chromosome	5	0	0.13	1	1
GO:0000806	Y chromosome	2	0	0.05	1	1
GO:0000808	origin recognition complex	9	0	0.23	1	1
GO:0000815	ESCRT III complex	2	0	0.05	1	1
GO:0000835	ER ubiquitin ligase complex	1	0	0.03	1	1
GO:0000836	Hrd1p ubiquitin ligase complex	1	0	0.03	1	1
GO:0000930	gamma-tubulin complex	11	0	0.28	1	1
GO:0000931	gamma-tubulin large complex	4	0	0.1	1	1
GO:0000939	condensed chromosome inner kinetochore	2	0	0.05	1	1
GO:0000940	condensed chromosome outer kinetochore	12	0	0.31	1	1
GO:0000942	condensed nuclear chromosome outer kinetochore	3	0	0.08	1	1
GO:0000974	Prp19 complex	4	0	0.1	1	1
GO:0001401	mitochondrial sorting and assembly machinery complex	1	0	0.03	1	1
GO:0001520	outer dense fiber	3	0	0.08	1	1
GO:0001533	cornified envelope	22	0	0.57	1	1
GO:0001534	radial spoke	1	0	0.03	1	1
GO:0001650	fibrillar center	2	0	0.05	1	1
GO:0001652	granular component	4	0	0.1	1	1
GO:0001673	male germ cell nucleus	12	0	0.31	1	1
GO:0001674	female germ cell nucleus	2	0	0.05	1	1
GO:0001739	sex chromatin	5	0	0.13	1	1
GO:0001740	Barr body	3	0	0.08	1	1
GO:0001741	XY body	9	0	0.23	1	1
GO:0001750	photoreceptor outer segment	30	0	0.77	1	1
GO:0001772	immunological synapse	19	0	0.49	1	1
GO:0001939	female pronucleus	6	0	0.15	1	1
GO:0001940	male pronucleus	4	0	0.1	1	1
GO:0002079	inner acrosomal membrane	2	0	0.05	1	1
GO:0002080	acrosomal membrane	12	0	0.31	1	1
GO:0002081	outer acrosomal membrane	2	0	0.05	1	1
GO:0002139	stereocilia coupling link	4	0	0.1	1	1
GO:0002141	stereocilia ankle link	4	0	0.1	1	1
GO:0002142	stereocilia ankle link complex	4	0	0.1	1	1
GO:0002177	manchette	2	0	0.05	1	1
GO:0002178	palmitoyltransferase complex	6	0	0.15	1	1
GO:0005575	cellular_component	14862	382	382	1	1
GO:0005577	fibrinogen complex	8	0	0.21	1	1
GO:0005579	membrane attack complex	7	0	0.18	1	1
GO:0005581	collagen trimer	86	0	2.21	1	1
GO:0005582	collagen type XV trimer	1	0	0.03	1	1
GO:0005583	fibrillar collagen trimer	13	0	0.33	1	1
GO:0005584	collagen type I trimer	2	0	0.05	1	1
GO:0005585	collagen type II trimer	1	0	0.03	1	1
GO:0005586	collagen type III trimer	1	0	0.03	1	1
GO:0005587	collagen type IV trimer	6	0	0.15	1	1
GO:0005588	collagen type V trimer	3	0	0.08	1	1
GO:0005589	collagen type VI trimer	3	0	0.08	1	1
GO:0005590	collagen type VII trimer	1	0	0.03	1	1
GO:0005591	collagen type VIII trimer	1	0	0.03	1	1
GO:0005592	collagen type XI trimer	2	0	0.05	1	1
GO:0005593	FACIT collagen trimer	6	0	0.15	1	1
GO:0005594	collagen type IX trimer	3	0	0.08	1	1
GO:0005595	collagen type XII trimer	1	0	0.03	1	1
GO:0005596	collagen type XIV trimer	1	0	0.03	1	1
GO:0005597	collagen type XVI trimer	1	0	0.03	1	1
GO:0005598	short-chain collagen trimer	1	0	0.03	1	1
GO:0005600	collagen type XIII trimer	1	0	0.03	1	1
GO:0005602	complement component C1 complex	2	0	0.05	1	1
GO:0005605	basal lamina	19	0	0.49	1	1
GO:0005606	laminin-1 complex	7	0	0.18	1	1
GO:0005607	laminin-2 complex	2	0	0.05	1	1
GO:0005608	laminin-3 complex	2	0	0.05	1	1
GO:0005610	laminin-5 complex	3	0	0.08	1	1
GO:0005614	interstitial matrix	11	0	0.28	1	1
GO:0005638	lamin filament	4	0	0.1	1	1
GO:0005639	integral component of nuclear inner membrane	3	0	0.08	1	1
GO:0005640	nuclear outer membrane	21	0	0.54	1	1
GO:0005641	nuclear envelope lumen	7	0	0.18	1	1
GO:0005642	annulate lamellae	2	0	0.05	1	1
GO:0005643	nuclear pore	60	0	1.54	1	1
GO:0005652	nuclear lamina	7	0	0.18	1	1
GO:0005655	nucleolar ribonuclease P complex	6	0	0.15	1	1
GO:0005657	replication fork	37	0	0.95	1	1
GO:0005658	alpha DNA polymerase:primase complex	4	0	0.1	1	1
GO:0005662	DNA replication factor A complex	7	0	0.18	1	1
GO:0005663	DNA replication factor C complex	6	0	0.15	1	1
GO:0005664	nuclear origin of replication recognition complex	9	0	0.23	1	1
GO:0005665	DNA-directed RNA polymerase II, core complex	13	0	0.33	1	1
GO:0005669	transcription factor TFIID complex	18	0	0.46	1	1
GO:0005671	Ada2/Gcn5/Ada3 transcription activator complex	14	0	0.36	1	1
GO:0005672	transcription factor TFIIA complex	4	0	0.1	1	1
GO:0005673	transcription factor TFIIE complex	1	0	0.03	1	1
GO:0005674	transcription factor TFIIF complex	2	0	0.05	1	1
GO:0005675	holo TFIIH complex	11	0	0.28	1	1
GO:0005677	chromatin silencing complex	7	0	0.18	1	1
GO:0005678	chromatin assembly complex	10	0	0.26	1	1
GO:0005682	U5 snRNP	6	0	0.15	1	1
GO:0005683	U7 snRNP	7	0	0.18	1	1
GO:0005684	U2-type spliceosomal complex	2	0	0.05	1	1
GO:0005685	U1 snRNP	1	0	0.03	1	1
GO:0005686	U2 snRNP	3	0	0.08	1	1
GO:0005687	U4 snRNP	2	0	0.05	1	1
GO:0005688	U6 snRNP	2	0	0.05	1	1
GO:0005689	U12-type spliceosomal complex	23	0	0.59	1	1
GO:0005690	U4atac snRNP	1	0	0.03	1	1
GO:0005697	telomerase holoenzyme complex	5	0	0.13	1	1
GO:0005712	chiasma	2	0	0.05	1	1
GO:0005719	nuclear euchromatin	10	0	0.26	1	1
GO:0005720	nuclear heterochromatin	24	0	0.62	1	1
GO:0005721	pericentric heterochromatin	11	0	0.28	1	1
GO:0005724	nuclear telomeric heterochromatin	2	0	0.05	1	1
GO:0005726	perichromatin fibrils	2	0	0.05	1	1
GO:0005731	nucleolus organizer region	1	0	0.03	1	1
GO:0005732	small nucleolar ribonucleoprotein complex	12	0	0.31	1	1
GO:0005736	DNA-directed RNA polymerase I complex	4	0	0.1	1	1
GO:0005739	mitochondrion	1361	9	34.98	1	1
GO:0005740	mitochondrial envelope	480	2	12.34	1	1
GO:0005742	mitochondrial outer membrane translocase complex	7	0	0.18	1	1
GO:0005743	mitochondrial inner membrane	313	0	8.05	1	1
GO:0005744	mitochondrial inner membrane presequence translocase complex	8	0	0.21	1	1
GO:0005746	mitochondrial respiratory chain	57	0	1.47	1	1
GO:0005747	mitochondrial respiratory chain complex I	36	0	0.93	1	1
GO:0005749	mitochondrial respiratory chain complex II	4	0	0.1	1	1
GO:0005750	mitochondrial respiratory chain complex III	5	0	0.13	1	1
GO:0005751	mitochondrial respiratory chain complex IV	2	0	0.05	1	1
GO:0005753	mitochondrial proton-transporting ATP synthase complex	16	0	0.41	1	1
GO:0005754	mitochondrial proton-transporting ATP synthase, catalytic core	1	0	0.03	1	1
GO:0005757	mitochondrial permeability transition pore complex	1	0	0.03	1	1
GO:0005758	mitochondrial intermembrane space	42	0	1.08	1	1
GO:0005759	mitochondrial matrix	263	0	6.76	1	1
GO:0005760	gamma DNA polymerase complex	2	0	0.05	1	1
GO:0005761	mitochondrial ribosome	46	0	1.18	1	1
GO:0005762	mitochondrial large ribosomal subunit	14	0	0.36	1	1
GO:0005763	mitochondrial small ribosomal subunit	15	0	0.39	1	1
GO:0005767	secondary lysosome	5	0	0.13	1	1
GO:0005771	multivesicular body	23	0	0.59	1	1
GO:0005775	vacuolar lumen	30	0	0.77	1	1
GO:0005777	peroxisome	110	0	2.83	1	1
GO:0005778	peroxisomal membrane	53	0	1.36	1	1
GO:0005779	integral component of peroxisomal membrane	15	0	0.39	1	1
GO:0005782	peroxisomal matrix	31	0	0.8	1	1
GO:0005784	Sec61 translocon complex	2	0	0.05	1	1
GO:0005785	signal recognition particle receptor complex	2	0	0.05	1	1
GO:0005786	signal recognition particle, endoplasmic reticulum targeting	6	0	0.15	1	1
GO:0005787	signal peptidase complex	3	0	0.08	1	1
GO:0005790	smooth endoplasmic reticulum	14	0	0.36	1	1
GO:0005793	endoplasmic reticulum-Golgi intermediate compartment	60	0	1.54	1	1
GO:0005797	Golgi medial cisterna	4	0	0.1	1	1
GO:0005801	cis-Golgi network	26	0	0.67	1	1
GO:0005811	lipid particle	41	0	1.05	1	1
GO:0005816	spindle pole body	1	0	0.03	1	1
GO:0005818	aster	1	0	0.03	1	1
GO:0005826	actomyosin contractile ring	4	0	0.1	1	1
GO:0005828	kinetochore microtubule	4	0	0.1	1	1
GO:0005832	chaperonin-containing T-complex	6	0	0.15	1	1
GO:0005833	hemoglobin complex	11	0	0.28	1	1
GO:0005834	heterotrimeric G-protein complex	33	0	0.85	1	1
GO:0005838	proteasome regulatory particle	9	0	0.23	1	1
GO:0005845	mRNA cap binding complex	11	0	0.28	1	1
GO:0005850	eukaryotic translation initiation factor 2 complex	3	0	0.08	1	1
GO:0005851	eukaryotic translation initiation factor 2B complex	6	0	0.15	1	1
GO:0005852	eukaryotic translation initiation factor 3 complex	13	0	0.33	1	1
GO:0005853	eukaryotic translation elongation factor 1 complex	2	0	0.05	1	1
GO:0005854	nascent polypeptide-associated complex	1	0	0.03	1	1
GO:0005858	axonemal dynein complex	12	0	0.31	1	1
GO:0005859	muscle myosin complex	15	0	0.39	1	1
GO:0005862	muscle thin filament tropomyosin	4	0	0.1	1	1
GO:0005863	striated muscle myosin thick filament	3	0	0.08	1	1
GO:0005868	cytoplasmic dynein complex	13	0	0.33	1	1
GO:0005869	dynactin complex	6	0	0.15	1	1
GO:0005871	kinesin complex	21	0	0.54	1	1
GO:0005873	plus-end kinesin complex	2	0	0.05	1	1
GO:0005879	axonemal microtubule	2	0	0.05	1	1
GO:0005885	Arp2/3 protein complex	6	0	0.15	1	1
GO:0005889	hydrogen:potassium-exchanging ATPase complex	1	0	0.03	1	1
GO:0005890	sodium:potassium-exchanging ATPase complex	7	0	0.18	1	1
GO:0005895	interleukin-5 receptor complex	1	0	0.03	1	1
GO:0005896	interleukin-6 receptor complex	3	0	0.08	1	1
GO:0005898	interleukin-13 receptor complex	1	0	0.03	1	1
GO:0005899	insulin receptor complex	3	0	0.08	1	1
GO:0005900	oncostatin-M receptor complex	3	0	0.08	1	1
GO:0005903	brush border	52	0	1.34	1	1
GO:0005905	coated pit	55	0	1.41	1	1
GO:0005914	spot adherens junction	1	0	0.03	1	1
GO:0005915	zonula adherens	8	0	0.21	1	1
GO:0005916	fascia adherens	10	0	0.26	1	1
GO:0005921	gap junction	27	0	0.69	1	1
GO:0005922	connexon complex	17	0	0.44	1	1
GO:0005927	muscle tendon junction	3	0	0.08	1	1
GO:0005942	phosphatidylinositol 3-kinase complex	8	0	0.21	1	1
GO:0005943	phosphatidylinositol 3-kinase complex, class IA	1	0	0.03	1	1
GO:0005944	phosphatidylinositol 3-kinase complex, class IB	2	0	0.05	1	1
GO:0005945	6-phosphofructokinase complex	3	0	0.08	1	1
GO:0005947	mitochondrial alpha-ketoglutarate dehydrogenase complex	3	0	0.08	1	1
GO:0005952	cAMP-dependent protein kinase complex	10	0	0.26	1	1
GO:0005953	CAAX-protein geranylgeranyltransferase complex	1	0	0.03	1	1
GO:0005954	calcium- and calmodulin-dependent protein kinase complex	4	0	0.1	1	1
GO:0005955	calcineurin complex	2	0	0.05	1	1
GO:0005956	protein kinase CK2 complex	1	0	0.03	1	1
GO:0005958	DNA-dependent protein kinase-DNA ligase 4 complex	5	0	0.13	1	1
GO:0005960	glycine cleavage complex	2	0	0.05	1	1
GO:0005964	phosphorylase kinase complex	5	0	0.13	1	1
GO:0005967	mitochondrial pyruvate dehydrogenase complex	1	0	0.03	1	1
GO:0005968	Rab-protein geranylgeranyltransferase complex	2	0	0.05	1	1
GO:0005969	serine-pyruvate aminotransferase complex	1	0	0.03	1	1
GO:0005971	ribonucleoside-diphosphate reductase complex	1	0	0.03	1	1
GO:0008023	transcription elongation factor complex	27	0	0.69	1	1
GO:0008024	positive transcription elongation factor complex b	1	0	0.03	1	1
GO:0008043	intracellular ferritin complex	2	0	0.05	1	1
GO:0008074	guanylate cyclase complex, soluble	1	0	0.03	1	1
GO:0008250	oligosaccharyltransferase complex	9	0	0.23	1	1
GO:0008274	gamma-tubulin ring complex	4	0	0.1	1	1
GO:0008275	gamma-tubulin small complex	1	0	0.03	1	1
GO:0008278	cohesin complex	10	0	0.26	1	1
GO:0008280	cohesin core heterodimer	1	0	0.03	1	1
GO:0008282	ATP-sensitive potassium channel complex	2	0	0.05	1	1
GO:0008290	F-actin capping protein complex	7	0	0.18	1	1
GO:0008303	caspase complex	1	0	0.03	1	1
GO:0008305	integrin complex	27	0	0.69	1	1
GO:0008328	ionotropic glutamate receptor complex	25	0	0.64	1	1
GO:0008352	katanin complex	1	0	0.03	1	1
GO:0008537	proteasome activator complex	2	0	0.05	1	1
GO:0008540	proteasome regulatory particle, base subcomplex	3	0	0.08	1	1
GO:0008622	epsilon DNA polymerase complex	1	0	0.03	1	1
GO:0008623	CHRAC	2	0	0.05	1	1
GO:0009279	cell outer membrane	2	0	0.05	1	1
GO:0009295	nucleoid	35	0	0.9	1	1
GO:0009330	DNA topoisomerase complex (ATP-hydrolyzing)	1	0	0.03	1	1
GO:0009331	glycerol-3-phosphate dehydrogenase complex	3	0	0.08	1	1
GO:0009346	citrate lyase complex	2	0	0.05	1	1
GO:0009348	ornithine carbamoyltransferase complex	1	0	0.03	1	1
GO:0009368	endopeptidase Clp complex	1	0	0.03	1	1
GO:0009841	mitochondrial endopeptidase Clp complex	1	0	0.03	1	1
GO:0010369	chromocenter	5	0	0.13	1	1
GO:0010370	perinucleolar chromocenter	1	0	0.03	1	1
GO:0012507	ER to Golgi transport vesicle membrane	24	0	0.62	1	1
GO:0012510	trans-Golgi network transport vesicle membrane	12	0	0.31	1	1
GO:0014701	junctional sarcoplasmic reticulum membrane	9	0	0.23	1	1
GO:0014704	intercalated disc	27	0	0.69	1	1
GO:0014705	C zone	1	0	0.03	1	1
GO:0014802	terminal cisterna	3	0	0.08	1	1
GO:0014804	terminal cisterna lumen	1	0	0.03	1	1
GO:0015030	Cajal body	46	0	1.18	1	1
GO:0015935	small ribosomal subunit	44	0	1.13	1	1
GO:0016010	dystrophin-associated glycoprotein complex	19	0	0.49	1	1
GO:0016011	dystroglycan complex	6	0	0.15	1	1
GO:0016012	sarcoglycan complex	6	0	0.15	1	1
GO:0016013	syntrophin complex	1	0	0.03	1	1
GO:0016028	rhabdomere	1	0	0.03	1	1
GO:0016035	zeta DNA polymerase complex	2	0	0.05	1	1
GO:0016235	aggresome	20	0	0.51	1	1
GO:0016272	prefoldin complex	10	0	0.26	1	1
GO:0016442	RISC complex	8	0	0.21	1	1
GO:0016461	unconventional myosin complex	7	0	0.18	1	1
GO:0016469	proton-transporting two-sector ATPase complex	41	0	1.05	1	1
GO:0016471	vacuolar proton-transporting V-type ATPase complex	13	0	0.33	1	1
GO:0016507	mitochondrial fatty acid beta-oxidation multienzyme complex	2	0	0.05	1	1
GO:0016514	SWI/SNF complex	15	0	0.39	1	1
GO:0016533	cyclin-dependent protein kinase 5 holoenzyme complex	3	0	0.08	1	1
GO:0016580	Sin3 complex	11	0	0.28	1	1
GO:0016581	NuRD complex	15	0	0.39	1	1
GO:0016589	NURF complex	6	0	0.15	1	1
GO:0016590	ACF complex	1	0	0.03	1	1
GO:0016591	DNA-directed RNA polymerase II, holoenzyme	82	0	2.11	1	1
GO:0016593	Cdc73/Paf1 complex	7	0	0.18	1	1
GO:0016602	CCAAT-binding factor complex	4	0	0.1	1	1
GO:0016938	kinesin I complex	1	0	0.03	1	1
GO:0016939	kinesin II complex	3	0	0.08	1	1
GO:0017059	serine C-palmitoyltransferase complex	6	0	0.15	1	1
GO:0017071	intracellular cyclic nucleotide activated cation channel complex	4	0	0.1	1	1
GO:0017090	meprin A complex	1	0	0.03	1	1
GO:0017101	aminoacyl-tRNA synthetase multienzyme complex	2	0	0.05	1	1
GO:0017109	glutamate-cysteine ligase complex	2	0	0.05	1	1
GO:0017119	Golgi transport complex	9	0	0.23	1	1
GO:0017146	N-methyl-D-aspartate selective glutamate receptor complex	7	0	0.18	1	1
GO:0018995	host	1	0	0.03	1	1
GO:0019005	SCF ubiquitin ligase complex	25	0	0.64	1	1
GO:0019008	molybdopterin synthase complex	2	0	0.05	1	1
GO:0019035	viral integration complex	1	0	0.03	1	1
GO:0019185	snRNA-activating protein complex	1	0	0.03	1	1
GO:0019773	proteasome core complex, alpha-subunit complex	8	0	0.21	1	1
GO:0019814	immunoglobulin complex	3	0	0.08	1	1
GO:0019815	B cell receptor complex	3	0	0.08	1	1
GO:0019866	organelle inner membrane	340	1	8.74	1	1
GO:0019907	cyclin-dependent protein kinase activating kinase holoenzyme complex	6	0	0.15	1	1
GO:0019908	nuclear cyclin-dependent protein kinase holoenzyme complex	6	0	0.15	1	1
GO:0020017	NA	5	0	0.13	1	1
GO:0022624	proteasome accessory complex	11	0	0.28	1	1
GO:0022627	cytosolic small ribosomal subunit	25	0	0.64	1	1
GO:0030008	TRAPP complex	2	0	0.05	1	1
GO:0030014	CCR4-NOT complex	2	0	0.05	1	1
GO:0030057	desmosome	22	0	0.57	1	1
GO:0030061	mitochondrial crista	5	0	0.13	1	1
GO:0030062	mitochondrial tricarboxylic acid cycle enzyme complex	4	0	0.1	1	1
GO:0030112	glycocalyx	2	0	0.05	1	1
GO:0030117	membrane coat	68	0	1.75	1	1
GO:0030118	clathrin coat	37	0	0.95	1	1
GO:0030119	AP-type membrane coat adaptor complex	31	0	0.8	1	1
GO:0030120	vesicle coat	41	0	1.05	1	1
GO:0030121	AP-1 adaptor complex	6	0	0.15	1	1
GO:0030122	AP-2 adaptor complex	9	0	0.23	1	1
GO:0030125	clathrin vesicle coat	20	0	0.51	1	1
GO:0030126	COPI vesicle coat	13	0	0.33	1	1
GO:0030127	COPII vesicle coat	9	0	0.23	1	1
GO:0030128	clathrin coat of endocytic vesicle	10	0	0.26	1	1
GO:0030130	clathrin coat of trans-Golgi network vesicle	12	0	0.31	1	1
GO:0030131	clathrin adaptor complex	28	0	0.72	1	1
GO:0030132	clathrin coat of coated pit	14	0	0.36	1	1
GO:0030134	ER to Golgi transport vesicle	28	0	0.72	1	1
GO:0030140	trans-Golgi network transport vesicle	24	0	0.62	1	1
GO:0030176	integral component of endoplasmic reticulum membrane	85	0	2.18	1	1
GO:0030285	integral component of synaptic vesicle membrane	4	0	0.1	1	1
GO:0030286	dynein complex	36	0	0.93	1	1
GO:0030288	outer membrane-bounded periplasmic space	9	0	0.23	1	1
GO:0030289	protein phosphatase 4 complex	2	0	0.05	1	1
GO:0030312	external encapsulating structure	13	0	0.33	1	1
GO:0030313	cell envelope	11	0	0.28	1	1
GO:0030314	junctional membrane complex	5	0	0.13	1	1
GO:0030430	host cell cytoplasm	1	0	0.03	1	1
GO:0030478	actin cap	2	0	0.05	1	1
GO:0030479	actin cortical patch	2	0	0.05	1	1
GO:0030485	smooth muscle contractile fiber	1	0	0.03	1	1
GO:0030526	granulocyte macrophage colony-stimulating factor receptor complex	1	0	0.03	1	1
GO:0030530	heterogeneous nuclear ribonucleoprotein complex	19	0	0.49	1	1
GO:0030532	small nuclear ribonucleoprotein complex	34	0	0.87	1	1
GO:0030660	Golgi-associated vesicle membrane	38	0	0.98	1	1
GO:0030663	COPI-coated vesicle membrane	15	0	0.39	1	1
GO:0030669	clathrin-coated endocytic vesicle membrane	17	0	0.44	1	1
GO:0030670	phagocytic vesicle membrane	28	0	0.72	1	1
GO:0030673	axolemma	9	0	0.23	1	1
GO:0030677	ribonuclease P complex	6	0	0.15	1	1
GO:0030681	multimeric ribonuclease P complex	6	0	0.15	1	1
GO:0030684	preribosome	13	0	0.33	1	1
GO:0030686	90S preribosome	6	0	0.15	1	1
GO:0030687	preribosome, large subunit precursor	3	0	0.08	1	1
GO:0030688	preribosome, small subunit precursor	4	0	0.1	1	1
GO:0030689	Noc complex	2	0	0.05	1	1
GO:0030690	Noc1p-Noc2p complex	1	0	0.03	1	1
GO:0030692	Noc4p-Nop14p complex	1	0	0.03	1	1
GO:0030849	autosome	2	0	0.05	1	1
GO:0030867	rough endoplasmic reticulum membrane	13	0	0.33	1	1
GO:0030868	smooth endoplasmic reticulum membrane	5	0	0.13	1	1
GO:0030870	Mre11 complex	5	0	0.13	1	1
GO:0030874	nucleolar chromatin	1	0	0.03	1	1
GO:0030877	beta-catenin destruction complex	6	0	0.15	1	1
GO:0030891	VCB complex	4	0	0.1	1	1
GO:0030892	mitotic cohesin complex	2	0	0.05	1	1
GO:0030893	meiotic cohesin complex	5	0	0.13	1	1
GO:0030894	replisome	15	0	0.39	1	1
GO:0030895	apolipoprotein B mRNA editing enzyme complex	2	0	0.05	1	1
GO:0030897	HOPS complex	11	0	0.28	1	1
GO:0030904	retromer complex	4	0	0.1	1	1
GO:0030914	STAGA complex	12	0	0.31	1	1
GO:0030915	Smc5-Smc6 complex	6	0	0.15	1	1
GO:0030934	anchoring collagen complex	10	0	0.26	1	1
GO:0030935	sheet-forming collagen trimer	7	0	0.18	1	1
GO:0030936	transmembrane collagen trimer	1	0	0.03	1	1
GO:0030956	glutamyl-tRNA(Gln) amidotransferase complex	3	0	0.08	1	1
GO:0030964	NADH dehydrogenase complex	36	0	0.93	1	1
GO:0030981	cortical microtubule cytoskeleton	2	0	0.05	1	1
GO:0031010	ISWI-type complex	6	0	0.15	1	1
GO:0031011	Ino80 complex	14	0	0.36	1	1
GO:0031021	interphase microtubule organizing center	1	0	0.03	1	1
GO:0031045	dense core granule	7	0	0.18	1	1
GO:0031074	nucleocytoplasmic shuttling complex	2	0	0.05	1	1
GO:0031080	nuclear pore outer ring	10	0	0.26	1	1
GO:0031082	BLOC complex	7	0	0.18	1	1
GO:0031083	BLOC-1 complex	7	0	0.18	1	1
GO:0031088	platelet dense granule membrane	5	0	0.13	1	1
GO:0031091	platelet alpha granule	57	0	1.47	1	1
GO:0031092	platelet alpha granule membrane	5	0	0.13	1	1
GO:0031093	platelet alpha granule lumen	46	0	1.18	1	1
GO:0031094	platelet dense tubular network	10	0	0.26	1	1
GO:0031095	platelet dense tubular network membrane	8	0	0.21	1	1
GO:0031105	septin complex	11	0	0.28	1	1
GO:0031143	pseudopodium	11	0	0.28	1	1
GO:0031205	endoplasmic reticulum Sec complex	2	0	0.05	1	1
GO:0031209	SCAR complex	1	0	0.03	1	1
GO:0031211	endoplasmic reticulum palmitoyltransferase complex	6	0	0.15	1	1
GO:0031213	RSF complex	2	0	0.05	1	1
GO:0031227	intrinsic component of endoplasmic reticulum membrane	101	0	2.6	1	1
GO:0031229	intrinsic component of nuclear inner membrane	3	0	0.08	1	1
GO:0031231	intrinsic component of peroxisomal membrane	15	0	0.39	1	1
GO:0031232	extrinsic component of external side of plasma membrane	5	0	0.13	1	1
GO:0031234	extrinsic component of cytoplasmic side of plasma membrane	46	0	1.18	1	1
GO:0031240	external side of cell outer membrane	1	0	0.03	1	1
GO:0031257	cell trailing edge membrane	1	0	0.03	1	1
GO:0031259	uropod membrane	1	0	0.03	1	1
GO:0031260	pseudopodium membrane	1	0	0.03	1	1
GO:0031262	Ndc80 complex	4	0	0.1	1	1
GO:0031264	death-inducing signaling complex	6	0	0.15	1	1
GO:0031265	CD95 death-inducing signaling complex	4	0	0.1	1	1
GO:0031298	replication fork protection complex	1	0	0.03	1	1
GO:0031302	intrinsic component of endosome membrane	1	0	0.03	1	1
GO:0031304	intrinsic component of mitochondrial inner membrane	9	0	0.23	1	1
GO:0031305	integral component of mitochondrial inner membrane	9	0	0.23	1	1
GO:0031306	intrinsic component of mitochondrial outer membrane	15	0	0.39	1	1
GO:0031307	integral component of mitochondrial outer membrane	14	0	0.36	1	1
GO:0031308	intrinsic component of nuclear outer membrane	1	0	0.03	1	1
GO:0031309	integral component of nuclear outer membrane	1	0	0.03	1	1
GO:0031312	extrinsic component of organelle membrane	9	0	0.23	1	1
GO:0031313	extrinsic component of endosome membrane	4	0	0.1	1	1
GO:0031314	extrinsic component of mitochondrial inner membrane	2	0	0.05	1	1
GO:0031315	extrinsic component of mitochondrial outer membrane	2	0	0.05	1	1
GO:0031332	RNAi effector complex	8	0	0.21	1	1
GO:0031371	ubiquitin conjugating enzyme complex	8	0	0.21	1	1
GO:0031372	UBC13-MMS2 complex	2	0	0.05	1	1
GO:0031379	RNA-directed RNA polymerase complex	1	0	0.03	1	1
GO:0031380	nuclear RNA-directed RNA polymerase complex	1	0	0.03	1	1
GO:0031428	box C/D snoRNP complex	3	0	0.08	1	1
GO:0031429	box H/ACA snoRNP complex	1	0	0.03	1	1
GO:0031436	BRCA1-BARD1 complex	2	0	0.05	1	1
GO:0031462	Cul2-RING ubiquitin ligase complex	6	0	0.15	1	1
GO:0031464	Cul4A-RING E3 ubiquitin ligase complex	7	0	0.18	1	1
GO:0031465	Cul4B-RING E3 ubiquitin ligase complex	4	0	0.1	1	1
GO:0031466	Cul5-RING ubiquitin ligase complex	4	0	0.1	1	1
GO:0031501	mannosyltransferase complex	3	0	0.08	1	1
GO:0031513	nonmotile primary cilium	60	0	1.54	1	1
GO:0031514	motile cilium	9	0	0.23	1	1
GO:0031515	tRNA (m1A) methyltransferase complex	2	0	0.05	1	1
GO:0031523	Myb complex	2	0	0.05	1	1
GO:0031526	brush border membrane	35	0	0.9	1	1
GO:0031528	microvillus membrane	15	0	0.39	1	1
GO:0031588	AMP-activated protein kinase complex	6	0	0.15	1	1
GO:0031592	centrosomal corona	1	0	0.03	1	1
GO:0031594	neuromuscular junction	37	0	0.95	1	1
GO:0031595	nuclear proteasome complex	1	0	0.03	1	1
GO:0031597	cytosolic proteasome complex	2	0	0.05	1	1
GO:0031616	spindle pole centrosome	6	0	0.15	1	1
GO:0031618	nuclear pericentric heterochromatin	3	0	0.08	1	1
GO:0031680	G-protein beta/gamma-subunit complex	1	0	0.03	1	1
GO:0031838	haptoglobin-hemoglobin complex	2	0	0.05	1	1
GO:0031903	microbody membrane	53	0	1.36	1	1
GO:0031904	endosome lumen	10	0	0.26	1	1
GO:0031905	early endosome lumen	3	0	0.08	1	1
GO:0031907	microbody lumen	31	0	0.8	1	1
GO:0031932	TORC2 complex	3	0	0.08	1	1
GO:0031933	telomeric heterochromatin	3	0	0.08	1	1
GO:0031966	mitochondrial membrane	458	2	11.77	1	1
GO:0031967	organelle envelope	737	5	18.94	1	1
GO:0031970	organelle envelope lumen	49	0	1.26	1	1
GO:0031975	envelope	748	5	19.23	1	1
GO:0031983	vesicle lumen	53	0	1.36	1	1
GO:0032009	early phagosome	3	0	0.08	1	1
GO:0032010	phagolysosome	4	0	0.1	1	1
GO:0032021	NELF complex	4	0	0.1	1	1
GO:0032039	integrator complex	12	0	0.31	1	1
GO:0032040	small-subunit processome	6	0	0.15	1	1
GO:0032044	DSIF complex	2	0	0.05	1	1
GO:0032045	guanyl-nucleotide exchange factor complex	4	0	0.1	1	1
GO:0032059	bleb	7	0	0.18	1	1
GO:0032116	SMC loading complex	2	0	0.05	1	1
GO:0032127	dense core granule membrane	1	0	0.03	1	1
GO:0032133	chromosome passenger complex	4	0	0.1	1	1
GO:0032144	4-aminobutyrate transaminase complex	1	0	0.03	1	1
GO:0032156	septin cytoskeleton	11	0	0.28	1	1
GO:0032279	asymmetric synapse	7	0	0.18	1	1
GO:0032280	symmetric synapse	2	0	0.05	1	1
GO:0032281	alpha-amino-3-hydroxy-5-methyl-4-isoxazolepropionic acid selective glutamate receptor complex	11	0	0.28	1	1
GO:0032299	ribonuclease H2 complex	3	0	0.08	1	1
GO:0032300	mismatch repair complex	10	0	0.26	1	1
GO:0032301	MutSalpha complex	2	0	0.05	1	1
GO:0032302	MutSbeta complex	2	0	0.05	1	1
GO:0032311	angiogenin-PRI complex	2	0	0.05	1	1
GO:0032389	MutLalpha complex	6	0	0.15	1	1
GO:0032390	MutLbeta complex	2	0	0.05	1	1
GO:0032391	photoreceptor connecting cilium	16	0	0.41	1	1
GO:0032433	filopodium tip	2	0	0.05	1	1
GO:0032437	cuticular plate	2	0	0.05	1	1
GO:0032444	activin responsive factor complex	3	0	0.08	1	1
GO:0032449	CBM complex	3	0	0.08	1	1
GO:0032473	cytoplasmic side of mitochondrial outer membrane	1	0	0.03	1	1
GO:0032541	cortical endoplasmic reticulum	1	0	0.03	1	1
GO:0032579	apical lamina of hyaline layer	1	0	0.03	1	1
GO:0032580	Golgi cisterna membrane	69	0	1.77	1	1
GO:0032585	multivesicular body membrane	7	0	0.18	1	1
GO:0032589	neuron projection membrane	21	0	0.54	1	1
GO:0032590	dendrite membrane	6	0	0.15	1	1
GO:0032591	dendritic spine membrane	2	0	0.05	1	1
GO:0032592	integral component of mitochondrial membrane	28	0	0.72	1	1
GO:0032777	Piccolo NuA4 histone acetyltransferase complex	4	0	0.1	1	1
GO:0032797	SMN complex	2	0	0.05	1	1
GO:0032798	Swi5-Sfr1 complex	2	0	0.05	1	1
GO:0032806	carboxy-terminal domain protein kinase complex	2	0	0.05	1	1
GO:0032807	DNA ligase IV complex	2	0	0.05	1	1
GO:0032809	neuronal cell body membrane	6	0	0.15	1	1
GO:0032838	cell projection cytoplasm	20	0	0.51	1	1
GO:0032839	dendrite cytoplasm	12	0	0.31	1	1
GO:0032937	SREBP-SCAP-Insig complex	2	0	0.05	1	1
GO:0032982	myosin filament	15	0	0.39	1	1
GO:0032983	kainate selective glutamate receptor complex	4	0	0.1	1	1
GO:0032993	protein-DNA complex	99	0	2.54	1	1
GO:0032994	protein-lipid complex	33	0	0.85	1	1
GO:0032996	Bcl3-Bcl10 complex	1	0	0.03	1	1
GO:0032997	Fc receptor complex	2	0	0.05	1	1
GO:0032998	Fc-epsilon receptor I complex	2	0	0.05	1	1
GO:0033011	perinuclear theca	3	0	0.08	1	1
GO:0033017	sarcoplasmic reticulum membrane	30	0	0.77	1	1
GO:0033018	sarcoplasmic reticulum lumen	7	0	0.18	1	1
GO:0033061	DNA recombinase mediator complex	2	0	0.05	1	1
GO:0033093	Weibel-Palade body	2	0	0.05	1	1
GO:0033116	endoplasmic reticulum-Golgi intermediate compartment membrane	25	0	0.64	1	1
GO:0033150	cytoskeletal calyx	2	0	0.05	1	1
GO:0033162	melanosome membrane	8	0	0.21	1	1
GO:0033165	interphotoreceptor matrix	1	0	0.03	1	1
GO:0033166	hyaline layer	1	0	0.03	1	1
GO:0033176	proton-transporting V-type ATPase complex	23	0	0.59	1	1
GO:0033177	proton-transporting two-sector ATPase complex, proton-transporting domain	18	0	0.46	1	1
GO:0033178	proton-transporting two-sector ATPase complex, catalytic domain	16	0	0.41	1	1
GO:0033179	proton-transporting V-type ATPase, V0 domain	9	0	0.23	1	1
GO:0033180	proton-transporting V-type ATPase, V1 domain	10	0	0.26	1	1
GO:0033185	dolichol-phosphate-mannose synthase complex	3	0	0.08	1	1
GO:0033186	CAF-1 complex	3	0	0.08	1	1
GO:0033193	Lsd1/2 complex	1	0	0.03	1	1
GO:0033202	DNA helicase complex	14	0	0.36	1	1
GO:0033256	I-kappaB/NF-kappaB complex	5	0	0.13	1	1
GO:0033257	Bcl3/NF-kappaB2 complex	2	0	0.05	1	1
GO:0033269	internode region of axon	2	0	0.05	1	1
GO:0033276	transcription factor TFTC complex	14	0	0.36	1	1
GO:0033391	chromatoid body	8	0	0.21	1	1
GO:0033503	HULC complex	4	0	0.1	1	1
GO:0033553	rDNA heterochromatin	4	0	0.1	1	1
GO:0033557	Slx1-Slx4 complex	3	0	0.08	1	1
GO:0033588	Elongator holoenzyme complex	1	0	0.03	1	1
GO:0033593	BRCA2-MAGE-D1 complex	1	0	0.03	1	1
GO:0033596	TSC1-TSC2 complex	2	0	0.05	1	1
GO:0033643	host cell part	1	0	0.03	1	1
GO:0033646	host intracellular part	1	0	0.03	1	1
GO:0033647	host intracellular organelle	1	0	0.03	1	1
GO:0033648	host intracellular membrane-bounded organelle	1	0	0.03	1	1
GO:0033655	host cell cytoplasm part	1	0	0.03	1	1
GO:0034045	pre-autophagosomal structure membrane	9	0	0.23	1	1
GO:0034098	Cdc48p-Npl4p-Ufd1p AAA ATPase complex	4	0	0.1	1	1
GO:0034358	plasma lipoprotein particle	32	0	0.82	1	1
GO:0034359	mature chylomicron	1	0	0.03	1	1
GO:0034360	chylomicron remnant	1	0	0.03	1	1
GO:0034361	very-low-density lipoprotein particle	17	0	0.44	1	1
GO:0034362	low-density lipoprotein particle	12	0	0.31	1	1
GO:0034363	intermediate-density lipoprotein particle	3	0	0.08	1	1
GO:0034364	high-density lipoprotein particle	20	0	0.51	1	1
GO:0034365	discoidal high-density lipoprotein particle	1	0	0.03	1	1
GO:0034366	spherical high-density lipoprotein particle	5	0	0.13	1	1
GO:0034385	triglyceride-rich lipoprotein particle	17	0	0.44	1	1
GO:0034423	autophagic vacuole lumen	1	0	0.03	1	1
GO:0034464	BBSome	8	0	0.21	1	1
GO:0034466	chromaffin granule lumen	1	0	0.03	1	1
GO:0034518	RNA cap binding complex	11	0	0.28	1	1
GO:0034663	endoplasmic reticulum chaperone complex	2	0	0.05	1	1
GO:0034667	integrin alpha3-beta1 complex	1	0	0.03	1	1
GO:0034673	inhibin-betaglycan-ActRII complex	3	0	0.08	1	1
GO:0034678	integrin alpha8-beta1 complex	2	0	0.05	1	1
GO:0034679	integrin alpha9-beta1 complex	2	0	0.05	1	1
GO:0034742	NA	3	0	0.08	1	1
GO:0034747	NA	7	0	0.18	1	1
GO:0034750	Scrib-APC-beta-catenin complex	2	0	0.05	1	1
GO:0034751	aryl hydrocarbon receptor complex	1	0	0.03	1	1
GO:0034752	cytosolic aryl hydrocarbon receptor complex	1	0	0.03	1	1
GO:0034774	secretory granule lumen	48	0	1.23	1	1
GO:0034992	microtubule organizing center attachment site	6	0	0.15	1	1
GO:0034993	SUN-KASH complex	6	0	0.15	1	1
GO:0035003	subapical complex	1	0	0.03	1	1
GO:0035085	NA	46	0	1.18	1	1
GO:0035086	NA	8	0	0.21	1	1
GO:0035098	ESC/E(Z) complex	10	0	0.26	1	1
GO:0035101	FACT complex	2	0	0.05	1	1
GO:0035145	exon-exon junction complex	11	0	0.28	1	1
GO:0035189	Rb-E2F complex	3	0	0.08	1	1
GO:0035253	ciliary rootlet	8	0	0.21	1	1
GO:0035267	NuA4 histone acetyltransferase complex	15	0	0.39	1	1
GO:0035327	transcriptionally active chromatin	8	0	0.21	1	1
GO:0035339	SPOTS complex	2	0	0.05	1	1
GO:0035354	Toll-like receptor 1-Toll-like receptor 2 protein complex	2	0	0.05	1	1
GO:0035355	Toll-like receptor 2-Toll-like receptor 6 protein complex	2	0	0.05	1	1
GO:0035370	UBC13-UEV1A complex	2	0	0.05	1	1
GO:0035517	PR-DUB complex	2	0	0.05	1	1
GO:0035578	azurophil granule lumen	1	0	0.03	1	1
GO:0035631	CD40 receptor complex	10	0	0.26	1	1
GO:0035686	sperm fibrous sheath	1	0	0.03	1	1
GO:0035692	macrophage migration inhibitory factor receptor complex	1	0	0.03	1	1
GO:0035693	NOS2-CD74 complex	1	0	0.03	1	1
GO:0035748	myelin sheath abaxonal region	4	0	0.1	1	1
GO:0035749	myelin sheath adaxonal region	4	0	0.1	1	1
GO:0035861	site of double-strand break	1	0	0.03	1	1
GO:0035867	alphav-beta3 integrin-IGF-1-IGF1R complex	1	0	0.03	1	1
GO:0035869	ciliary transition zone	14	0	0.36	1	1
GO:0035985	senescence-associated heterochromatin focus	3	0	0.08	1	1
GO:0036019	endolysosome	7	0	0.18	1	1
GO:0036020	endolysosome membrane	3	0	0.08	1	1
GO:0036021	endolysosome lumen	4	0	0.1	1	1
GO:0036024	protein C inhibitor-TMPRSS7 complex	1	0	0.03	1	1
GO:0036025	protein C inhibitor-TMPRSS11E complex	1	0	0.03	1	1
GO:0036026	protein C inhibitor-PLAT complex	1	0	0.03	1	1
GO:0036027	protein C inhibitor-PLAU complex	1	0	0.03	1	1
GO:0036028	protein C inhibitor-thrombin complex	1	0	0.03	1	1
GO:0036029	protein C inhibitor-KLK3 complex	1	0	0.03	1	1
GO:0036030	protein C inhibitor-plasma kallikrein complex	1	0	0.03	1	1
GO:0036038	TCTN-B9D complex	10	0	0.26	1	1
GO:0036053	glomerular endothelium fenestra	1	0	0.03	1	1
GO:0036056	filtration diaphragm	6	0	0.15	1	1
GO:0036057	slit diaphragm	6	0	0.15	1	1
GO:0036064	ciliary basal body	6	0	0.15	1	1
GO:0036117	hyaluranon cable	2	0	0.05	1	1
GO:0036125	fatty acid beta-oxidation multienzyme complex	2	0	0.05	1	1
GO:0036126	sperm flagellum	1	0	0.03	1	1
GO:0036128	CatSper complex	7	0	0.18	1	1
GO:0042022	interleukin-12 receptor complex	1	0	0.03	1	1
GO:0042101	T cell receptor complex	12	0	0.31	1	1
GO:0042105	alpha-beta T cell receptor complex	3	0	0.08	1	1
GO:0042382	paraspeckles	6	0	0.15	1	1
GO:0042406	extrinsic component of endoplasmic reticulum membrane	1	0	0.03	1	1
GO:0042555	MCM complex	9	0	0.23	1	1
GO:0042564	NLS-dependent protein nuclear import complex	1	0	0.03	1	1
GO:0042575	DNA polymerase complex	8	0	0.21	1	1
GO:0042579	microbody	110	0	2.83	1	1
GO:0042585	germinal vesicle	1	0	0.03	1	1
GO:0042587	glycogen granule	5	0	0.13	1	1
GO:0042588	zymogen granule	12	0	0.31	1	1
GO:0042589	zymogen granule membrane	8	0	0.21	1	1
GO:0042597	periplasmic space	9	0	0.23	1	1
GO:0042599	lamellar body	11	0	0.28	1	1
GO:0042611	MHC protein complex	29	0	0.75	1	1
GO:0042612	MHC class I protein complex	19	0	0.49	1	1
GO:0042613	MHC class II protein complex	10	0	0.26	1	1
GO:0042622	photoreceptor outer segment membrane	6	0	0.15	1	1
GO:0042627	chylomicron	11	0	0.28	1	1
GO:0042629	mast cell granule	3	0	0.08	1	1
GO:0042643	actomyosin, actin portion	1	0	0.03	1	1
GO:0042645	mitochondrial nucleoid	34	0	0.87	1	1
GO:0042709	succinate-CoA ligase complex	1	0	0.03	1	1
GO:0042719	mitochondrial intermembrane space protein transporter complex	6	0	0.15	1	1
GO:0042720	mitochondrial inner membrane peptidase complex	1	0	0.03	1	1
GO:0042765	GPI-anchor transamidase complex	5	0	0.13	1	1
GO:0042788	polysomal ribosome	5	0	0.13	1	1
GO:0042824	MHC class I peptide loading complex	5	0	0.13	1	1
GO:0042825	TAP complex	4	0	0.1	1	1
GO:0042827	platelet dense granule	6	0	0.15	1	1
GO:0043020	NADPH oxidase complex	9	0	0.23	1	1
GO:0043033	isoamylase complex	1	0	0.03	1	1
GO:0043034	costamere	15	0	0.39	1	1
GO:0043073	germ cell nucleus	14	0	0.36	1	1
GO:0043083	synaptic cleft	7	0	0.18	1	1
GO:0043159	acrosomal matrix	1	0	0.03	1	1
GO:0043186	P granule	13	0	0.33	1	1
GO:0043189	H4/H2A histone acetyltransferase complex	16	0	0.41	1	1
GO:0043190	ATP-binding cassette (ABC) transporter complex	6	0	0.15	1	1
GO:0043195	terminal bouton	37	0	0.95	1	1
GO:0043196	varicosity	3	0	0.08	1	1
GO:0043202	lysosomal lumen	27	0	0.69	1	1
GO:0043203	axon hillock	2	0	0.05	1	1
GO:0043218	compact myelin	8	0	0.21	1	1
GO:0043219	lateral loop	4	0	0.1	1	1
GO:0043220	Schmidt-Lanterman incisure	5	0	0.13	1	1
GO:0043230	extracellular organelle	6	0	0.15	1	1
GO:0043245	extraorganismal space	1	0	0.03	1	1
GO:0043256	laminin complex	10	0	0.26	1	1
GO:0043257	laminin-8 complex	1	0	0.03	1	1
GO:0043259	laminin-10 complex	3	0	0.08	1	1
GO:0043260	laminin-11 complex	3	0	0.08	1	1
GO:0043265	ectoplasm	1	0	0.03	1	1
GO:0043509	activin A complex	1	0	0.03	1	1
GO:0043511	inhibin complex	2	0	0.05	1	1
GO:0043512	inhibin A complex	2	0	0.05	1	1
GO:0043514	interleukin-12 complex	2	0	0.05	1	1
GO:0043527	tRNA methyltransferase complex	2	0	0.05	1	1
GO:0043540	6-phosphofructo-2-kinase/fructose-2,6-biphosphatase complex	1	0	0.03	1	1
GO:0043564	Ku70:Ku80 complex	2	0	0.05	1	1
GO:0043596	nuclear replication fork	22	0	0.57	1	1
GO:0043601	nuclear replisome	15	0	0.39	1	1
GO:0043625	delta DNA polymerase complex	3	0	0.08	1	1
GO:0043626	PCNA complex	1	0	0.03	1	1
GO:0043656	intracellular region of host	1	0	0.03	1	1
GO:0043657	host cell	1	0	0.03	1	1
GO:0043679	axon terminus	60	0	1.54	1	1
GO:0044194	cytolytic granule	2	0	0.05	1	1
GO:0044214	fully spanning plasma membrane	1	0	0.03	1	1
GO:0044215	other organism	1	0	0.03	1	1
GO:0044216	other organism cell	1	0	0.03	1	1
GO:0044217	other organism part	1	0	0.03	1	1
GO:0044291	cell-cell contact zone	29	0	0.75	1	1
GO:0044292	dendrite terminus	3	0	0.08	1	1
GO:0044294	dendritic growth cone	2	0	0.05	1	1
GO:0044295	axonal growth cone	7	0	0.18	1	1
GO:0044298	cell body membrane	6	0	0.15	1	1
GO:0044299	C-fiber	2	0	0.05	1	1
GO:0044300	cerebellar mossy fiber	2	0	0.05	1	1
GO:0044302	dentate gyrus mossy fiber	1	0	0.03	1	1
GO:0044316	cone cell pedicle	1	0	0.03	1	1
GO:0044322	endoplasmic reticulum quality control compartment	1	0	0.03	1	1
GO:0044352	pinosome	1	0	0.03	1	1
GO:0044354	macropinosome	1	0	0.03	1	1
GO:0044429	mitochondrial part	681	2	17.5	1	1
GO:0044438	microbody part	75	0	1.93	1	1
GO:0044439	peroxisomal part	75	0	1.93	1	1
GO:0044441	ciliary part	92	0	2.36	1	1
GO:0044442	NA	16	0	0.41	1	1
GO:0044452	nucleolar part	24	0	0.62	1	1
GO:0044453	nuclear membrane part	4	0	0.1	1	1
GO:0044455	mitochondrial membrane part	125	0	3.21	1	1
GO:0044460	flagellum part	16	0	0.41	1	1
GO:0044462	external encapsulating structure part	11	0	0.28	1	1
GO:0044609	DBIRD complex	2	0	0.05	1	1
GO:0045009	chitosome	8	0	0.21	1	1
GO:0045025	mitochondrial degradosome	2	0	0.05	1	1
GO:0045092	interleukin-18 receptor complex	1	0	0.03	1	1
GO:0045095	keratin filament	69	0	1.77	1	1
GO:0045098	type III intermediate filament	3	0	0.08	1	1
GO:0045120	pronucleus	14	0	0.36	1	1
GO:0045160	myosin I complex	1	0	0.03	1	1
GO:0045179	apical cortex	7	0	0.18	1	1
GO:0045180	basal cortex	2	0	0.05	1	1
GO:0045239	tricarboxylic acid cycle enzyme complex	5	0	0.13	1	1
GO:0045240	dihydrolipoyl dehydrogenase complex	3	0	0.08	1	1
GO:0045244	succinate-CoA ligase complex (GDP-forming)	1	0	0.03	1	1
GO:0045252	oxoglutarate dehydrogenase complex	2	0	0.05	1	1
GO:0045254	pyruvate dehydrogenase complex	4	0	0.1	1	1
GO:0045257	succinate dehydrogenase complex (ubiquinone)	4	0	0.1	1	1
GO:0045259	proton-transporting ATP synthase complex	17	0	0.44	1	1
GO:0045261	proton-transporting ATP synthase complex, catalytic core F(1)	5	0	0.13	1	1
GO:0045263	proton-transporting ATP synthase complex, coupling factor F(o)	9	0	0.23	1	1
GO:0045267	proton-transporting ATP synthase, catalytic core	1	0	0.03	1	1
GO:0045271	respiratory chain complex I	36	0	0.93	1	1
GO:0045273	respiratory chain complex II	4	0	0.1	1	1
GO:0045275	respiratory chain complex III	5	0	0.13	1	1
GO:0045277	respiratory chain complex IV	2	0	0.05	1	1
GO:0045281	succinate dehydrogenase complex	4	0	0.1	1	1
GO:0045283	fumarate reductase complex	4	0	0.1	1	1
GO:0045323	interleukin-1 receptor complex	3	0	0.08	1	1
GO:0045334	clathrin-coated endocytic vesicle	23	0	0.59	1	1
GO:0045495	pole plasm	13	0	0.33	1	1
GO:0046540	U4/U6 x U5 tri-snRNP complex	3	0	0.08	1	1
GO:0046581	intercellular canaliculus	8	0	0.21	1	1
GO:0046691	intracellular canaliculus	2	0	0.05	1	1
GO:0046696	lipopolysaccharide receptor complex	3	0	0.08	1	1
GO:0046930	pore complex	76	0	1.95	1	1
GO:0048179	activin receptor complex	2	0	0.05	1	1
GO:0048180	activin complex	1	0	0.03	1	1
GO:0048188	Set1C/COMPASS complex	9	0	0.23	1	1
GO:0048237	rough endoplasmic reticulum lumen	1	0	0.03	1	1
GO:0048269	methionine adenosyltransferase complex	1	0	0.03	1	1
GO:0048475	coated membrane	68	0	1.75	1	1
GO:0048476	Holliday junction resolvase complex	1	0	0.03	1	1
GO:0048500	signal recognition particle	6	0	0.15	1	1
GO:0051233	spindle midzone	12	0	0.31	1	1
GO:0051286	cell tip	3	0	0.08	1	1
GO:0055087	Ski complex	2	0	0.05	1	1
GO:0060076	excitatory synapse	12	0	0.31	1	1
GO:0060077	inhibitory synapse	2	0	0.05	1	1
GO:0060170	ciliary membrane	18	0	0.46	1	1
GO:0060171	stereocilium membrane	2	0	0.05	1	1
GO:0060198	clathrin-sculpted vesicle	11	0	0.28	1	1
GO:0060199	clathrin-sculpted glutamate transport vesicle	3	0	0.08	1	1
GO:0060200	clathrin-sculpted acetylcholine transport vesicle	3	0	0.08	1	1
GO:0060201	clathrin-sculpted acetylcholine transport vesicle membrane	3	0	0.08	1	1
GO:0060203	clathrin-sculpted glutamate transport vesicle membrane	3	0	0.08	1	1
GO:0060205	cytoplasmic membrane-bounded vesicle lumen	51	0	1.31	1	1
GO:0060293	germ plasm	13	0	0.33	1	1
GO:0060342	photoreceptor inner segment membrane	1	0	0.03	1	1
GO:0061200	clathrin-sculpted gamma-aminobutyric acid transport vesicle	7	0	0.18	1	1
GO:0061202	clathrin-sculpted gamma-aminobutyric acid transport vesicle membrane	7	0	0.18	1	1
GO:0065010	extracellular membrane-bounded organelle	6	0	0.15	1	1
GO:0070022	transforming growth factor beta receptor homodimeric complex	3	0	0.08	1	1
GO:0070032	synaptobrevin 2-SNAP-25-syntaxin-1a-complexin I complex	3	0	0.08	1	1
GO:0070044	synaptobrevin 2-SNAP-25-syntaxin-1a complex	4	0	0.1	1	1
GO:0070062	extracellular vesicular exosome	5	0	0.13	1	1
GO:0070081	clathrin-sculpted monoamine transport vesicle	4	0	0.1	1	1
GO:0070083	clathrin-sculpted monoamine transport vesicle membrane	4	0	0.1	1	1
GO:0070110	ciliary neurotrophic factor receptor complex	1	0	0.03	1	1
GO:0070188	Stn1-Ten1 complex	2	0	0.05	1	1
GO:0070195	growth hormone receptor complex	1	0	0.03	1	1
GO:0070274	RES complex	1	0	0.03	1	1
GO:0070288	ferritin complex	2	0	0.05	1	1
GO:0070369	beta-catenin-TCF7L2 complex	2	0	0.05	1	1
GO:0070419	nonhomologous end joining complex	6	0	0.15	1	1
GO:0070435	Shc-EGFR complex	2	0	0.05	1	1
GO:0070436	Grb2-EGFR complex	2	0	0.05	1	1
GO:0070438	mTOR-FKBP12-rapamycin complex	1	0	0.03	1	1
GO:0070461	SAGA-type complex	25	0	0.64	1	1
GO:0070469	respiratory chain	62	0	1.59	1	1
GO:0070522	ERCC4-ERCC1 complex	1	0	0.03	1	1
GO:0070531	BRCA1-A complex	7	0	0.18	1	1
GO:0070545	PeBoW complex	2	0	0.05	1	1
GO:0070552	BRISC complex	4	0	0.1	1	1
GO:0070557	PCNA-p21 complex	2	0	0.05	1	1
GO:0070652	HAUS complex	7	0	0.18	1	1
GO:0070685	macropinocytic cup	1	0	0.03	1	1
GO:0070688	MLL5-L complex	8	0	0.21	1	1
GO:0070695	FHF complex	5	0	0.13	1	1
GO:0070722	Tle3-Aes complex	1	0	0.03	1	1
GO:0070743	interleukin-23 complex	2	0	0.05	1	1
GO:0070761	pre-snoRNP complex	5	0	0.13	1	1
GO:0070765	gamma-secretase complex	2	0	0.05	1	1
GO:0070820	tertiary granule	4	0	0.1	1	1
GO:0070821	tertiary granule membrane	1	0	0.03	1	1
GO:0070822	Sin3-type complex	11	0	0.28	1	1
GO:0070826	paraferritin complex	1	0	0.03	1	1
GO:0070852	cell body fiber	4	0	0.1	1	1
GO:0070860	RNA polymerase I core factor complex	1	0	0.03	1	1
GO:0070876	SOSS complex	4	0	0.1	1	1
GO:0070938	contractile ring	5	0	0.13	1	1
GO:0070969	ULK1-ATG13-FIP200 complex	3	0	0.08	1	1
GO:0070971	endoplasmic reticulum exit site	2	0	0.05	1	1
GO:0071001	U4/U6 snRNP	3	0	0.08	1	1
GO:0071062	alphav-beta3 integrin-vitronectin complex	1	0	0.03	1	1
GO:0071065	alpha9-beta1 integrin-vascular cell adhesion molecule-1 complex	2	0	0.05	1	1
GO:0071133	alpha9-beta1 integrin-ADAM8 complex	1	0	0.03	1	1
GO:0071141	SMAD protein complex	4	0	0.1	1	1
GO:0071203	WASH complex	8	0	0.21	1	1
GO:0071204	histone pre-mRNA 3'end processing complex	6	0	0.15	1	1
GO:0071256	translocon complex	2	0	0.05	1	1
GO:0071437	invadopodium	6	0	0.15	1	1
GO:0071438	invadopodium membrane	3	0	0.08	1	1
GO:0071439	clathrin complex	1	0	0.03	1	1
GO:0071458	integral component of cytoplasmic side of endoplasmic reticulum membrane	6	0	0.15	1	1
GO:0071546	pi-body	5	0	0.13	1	1
GO:0071547	piP-body	4	0	0.1	1	1
GO:0071556	integral component of lumenal side of endoplasmic reticulum membrane	15	0	0.39	1	1
GO:0071564	npBAF complex	11	0	0.28	1	1
GO:0071595	Nem1-Spo7 phosphatase complex	1	0	0.03	1	1
GO:0071598	neuronal ribonucleoprotein granule	1	0	0.03	1	1
GO:0071664	catenin-TCF7L2 complex	3	0	0.08	1	1
GO:0071665	gamma-catenin-TCF7L2 complex	1	0	0.03	1	1
GO:0071778	WINAC complex	6	0	0.15	1	1
GO:0071782	endoplasmic reticulum tubular network	1	0	0.03	1	1
GO:0071797	LUBAC complex	2	0	0.05	1	1
GO:0071817	MMXD complex	5	0	0.13	1	1
GO:0071818	BAT3 complex	2	0	0.05	1	1
GO:0071821	FANCM-MHF complex	3	0	0.08	1	1
GO:0071914	prominosome	1	0	0.03	1	1
GO:0071920	cleavage body	2	0	0.05	1	1
GO:0071942	XPC complex	3	0	0.08	1	1
GO:0071953	elastic fiber	1	0	0.03	1	1
GO:0071986	Ragulator complex	3	0	0.08	1	1
GO:0072357	PTW/PP1 phosphatase complex	7	0	0.18	1	1
GO:0072379	ER membrane insertion complex	2	0	0.05	1	1
GO:0072487	MSL complex	4	0	0.1	1	1
GO:0072517	host cell viral assembly compartment	1	0	0.03	1	1
GO:0072536	interleukin-23 receptor complex	2	0	0.05	1	1
GO:0072546	ER membrane protein complex	10	0	0.26	1	1
GO:0072558	NLRP1 inflammasome complex	1	0	0.03	1	1
GO:0072562	blood microparticle	2	0	0.05	1	1
GO:0072563	endothelial microparticle	2	0	0.05	1	1
GO:0072588	box H/ACA RNP complex	1	0	0.03	1	1
GO:0072669	tRNA-splicing ligase complex	5	0	0.13	1	1
GO:0072686	mitotic spindle	11	0	0.28	1	1
GO:0097014	ciliary cytoplasm	8	0	0.21	1	1
GO:0097025	MPP7-DLG1-LIN7 complex	2	0	0.05	1	1
GO:0097038	perinuclear endoplasmic reticulum	3	0	0.08	1	1
GO:0097057	TRAF2-GSTP1 complex	1	0	0.03	1	1
GO:0097058	CRLF-CLCF1 complex	2	0	0.05	1	1
GO:0097059	CNTFR-CLCF1 complex	2	0	0.05	1	1
GO:0097136	Bcl-2 family protein complex	4	0	0.1	1	1
GO:0097140	BIM-BCL-xl complex	1	0	0.03	1	1
GO:0097141	BIM-BCL-2 complex	1	0	0.03	1	1
GO:0097149	centralspindlin complex	3	0	0.08	1	1
GO:0097179	protease inhibitor complex	1	0	0.03	1	1
GO:0097180	serine protease inhibitor complex	1	0	0.03	1	1
GO:0097181	protein C inhibitor-coagulation factor V complex	1	0	0.03	1	1
GO:0097182	protein C inhibitor-coagulation factor Xa complex	1	0	0.03	1	1
GO:0097183	protein C inhibitor-coagulation factor XI complex	1	0	0.03	1	1
GO:0097196	Shu complex	2	0	0.05	1	1
GO:0097197	tetraspanin-enriched microdomain	1	0	0.03	1	1
GO:0097208	alveolar lamellar body	3	0	0.08	1	1
GO:0097209	epidermal lamellar body	3	0	0.08	1	1
GO:0097223	sperm part	1	0	0.03	1	1
GO:0097227	sperm annulus	1	0	0.03	1	1
GO:0097346	INO80-type complex	14	0	0.36	1	1
