# Supplementary material for: A statistically inferred microRNA network identifies breast cancer target miR-940 as an actin cytoskeleton regulator
Source: Sci Rep. 2015 Feb 12;5:8336. doi: 10.1038/srep08336 (PMC5389139; doi:10.1038/srep08336)
Supplement: Supplementary Information — Dataset 6 [file srep08336-s7.xls]

## Sheet: Legends
Supplementary Table V. GO enrichment calculation for the sphere of influence of the assorted club I (only genes shared by 50% of the miRNAs). Are represented on each and every sheet, GO: the id of the ontology accession number. Term: the name of the ontology. Annotated: the number of annotated term considering the background genes used in the calculation. Significant: the number of genes annotate…

## Sheet: Biological Process
GO.ID	Term	Annotated	Significant	Expected	classicFisher	BH.pVal
GO:0007399	nervous system development	1539	96	56.92	1.3e-07	0.000534
GO:0022008	neurogenesis	1010	68	37.36	8.7e-07	0.00179
GO:0048699	generation of neurons	952	64	35.21	2e-06	0.00274
GO:0048468	cell development	1276	79	47.19	2.8e-06	0.00288
GO:0007417	central nervous system development	590	44	21.82	7.3e-06	0.00534
GO:0048869	cellular developmental process	2496	131	92.32	7.8e-06	0.00534
GO:0030182	neuron differentiation	876	58	32.4	1e-05	0.00548
GO:0030154	cell differentiation	2348	124	86.84	1.1e-05	0.00548
GO:0009880	embryonic pattern specification	50	10	1.85	1.2e-05	0.00548
GO:0007420	brain development	425	34	15.72	2e-05	0.00784
GO:0048666	neuron development	714	49	26.41	2.1e-05	0.00784
GO:0040011	locomotion	1118	68	41.35	2.7e-05	0.00925
GO:0035265	organ growth	67	11	2.48	3.1e-05	0.0098
GO:0000902	cell morphogenesis	843	54	31.18	5.1e-05	0.014
GO:0030030	cell projection organization	822	53	30.4	5.1e-05	0.014
GO:0032989	cellular component morphogenesis	892	56	32.99	6.4e-05	0.0164
GO:0032502	developmental process	3958	185	146.39	8.2e-05	0.0198
GO:0009653	anatomical structure morphogenesis	1827	97	67.57	0.00011	0.0251
GO:0035295	tube development	373	29	13.8	0.00013	0.0281
GO:0048870	cell motility	804	50	29.74	0.0002	0.0391
GO:0051674	localization of cell	804	50	29.74	0.0002	0.0391
GO:0007167	enzyme linked receptor protein signaling pathway	784	49	29	0.00021	0.0392
GO:0045667	regulation of osteoblast differentiation	83	11	3.07	0.00023	0.0411
GO:0000904	cell morphogenesis involved in differentiation	626	41	23.15	0.00027	0.0462
GO:0010628	positive regulation of gene expression	949	56	35.1	0.00032	0.0499
GO:0050673	epithelial cell proliferation	211	19	7.8	0.00032	0.0499
GO:0001654	eye development	229	20	8.47	0.00033	0.0499
GO:0051270	regulation of cellular component movement	394	29	14.57	0.00034	0.0499
GO:0006928	cellular component movement	1044	60	38.61	0.00039	0.0551
GO:0007275	multicellular organismal development	3536	164	130.78	0.00042	0.0551
GO:0016477	cell migration	744	46	27.52	0.00042	0.0551
GO:0001649	osteoblast differentiation	119	13	4.4	0.00045	0.0551
GO:0000578	embryonic axis specification	28	6	1.04	0.00047	0.0551
GO:0031076	embryonic camera-type eye development	28	6	1.04	0.00047	0.0551
GO:0031175	neuron projection development	624	40	23.08	0.00049	0.0551
GO:0060900	embryonic camera-type eye formation	11	4	0.41	0.0005	0.0551
GO:0061298	retina vasculature development in camera-type eye	11	4	0.41	0.0005	0.0551
GO:0021537	telencephalon development	136	14	5.03	0.00051	0.0551
GO:0035329	hippo signaling	29	6	1.07	0.00057	0.0601
GO:2000145	regulation of cell motility	372	27	13.76	0.00066	0.0678
GO:0048856	anatomical structure development	3476	160	128.56	0.00074	0.0742
GO:0040012	regulation of locomotion	396	28	14.65	0.0008	0.0783
GO:0030509	BMP signaling pathway	96	11	3.55	0.00082	0.0784
GO:0030900	forebrain development	231	19	8.54	0.00096	0.0897
GO:0030111	regulation of Wnt signaling pathway	163	15	6.03	0.00106	0.0947
GO:0048596	embryonic camera-type eye morphogenesis	22	5	0.81	0.00106	0.0947
GO:0048858	cell projection morphogenesis	611	38	22.6	0.00119	0.104
GO:0045669	positive regulation of osteoblast differentiation	45	7	1.66	0.00122	0.104
GO:0016055	Wnt signaling pathway	273	21	10.1	0.00125	0.105
GO:0035195	gene silencing by miRNA	23	5	0.85	0.00131	0.107
GO:0007015	actin filament organization	184	16	6.81	0.00133	0.107
GO:0045893	positive regulation of transcription, DNA-templated	875	50	32.36	0.00138	0.109
GO:0046777	protein autophosphorylation	169	15	6.25	0.00152	0.118
GO:0023052	signaling	4226	187	156.3	0.00158	0.119
GO:0007010	cytoskeleton organization	728	43	26.93	0.00159	0.119
GO:0050793	regulation of developmental process	1244	66	46.01	0.00166	0.121
GO:0032990	cell part morphogenesis	623	38	23.04	0.00168	0.121
GO:0007154	cell communication	4338	191	160.45	0.00175	0.123
GO:0040017	positive regulation of locomotion	207	17	7.66	0.00178	0.123
GO:0018107	peptidyl-threonine phosphorylation	48	7	1.78	0.00179	0.123
GO:0051272	positive regulation of cellular component movement	208	17	7.69	0.00187	0.125
GO:2000112	regulation of cellular macromolecule biosynthetic process	2817	131	104.19	0.00189	0.125
GO:0030278	regulation of ossification	139	13	5.14	0.00193	0.125
GO:0048048	embryonic eye morphogenesis	25	5	0.92	0.00195	0.125
GO:0051130	positive regulation of cellular component organization	421	28	15.57	0.00199	0.126
GO:0010595	positive regulation of endothelial cell migration	37	6	1.37	0.00217	0.135
GO:0006468	protein phosphorylation	1053	57	38.95	0.00224	0.135
GO:0001655	urogenital system development	230	18	8.51	0.00226	0.135
GO:0031589	cell-substrate adhesion	194	16	7.18	0.0023	0.135
GO:0060429	epithelium development	508	32	18.79	0.00234	0.135
GO:0032501	multicellular organismal process	4913	212	181.71	0.00236	0.135
GO:1901160	primary amino compound metabolic process	16	4	0.59	0.00236	0.135
GO:0043010	camera-type eye development	195	16	7.21	0.00242	0.136
GO:0018210	peptidyl-threonine modification	51	7	1.89	0.00256	0.14
GO:0046620	regulation of organ growth	51	7	1.89	0.00256	0.14
GO:0001503	ossification	252	19	9.32	0.00263	0.142
GO:0030335	positive regulation of cell migration	197	16	7.29	0.00268	0.143
GO:0031326	regulation of cellular biosynthetic process	2998	137	110.88	0.00285	0.149
GO:0060828	regulation of canonical Wnt signaling pathway	112	11	4.14	0.00287	0.149
GO:0007165	signal transduction	3789	168	140.14	0.00296	0.152
GO:0048729	tissue morphogenesis	393	26	14.54	0.00306	0.152
GO:0030334	regulation of cell migration	353	24	13.06	0.00308	0.152
GO:0030902	hindbrain development	97	10	3.59	0.00308	0.152
GO:0030029	actin filament-based process	415	27	15.35	0.00323	0.154
GO:0045935	positive regulation of nucleobase-containing compound metabolic process	1026	55	37.95	0.00328	0.154
GO:2000147	positive regulation of cell motility	201	16	7.43	0.00328	0.154
GO:0016441	posttranscriptional gene silencing	28	5	1.04	0.00329	0.154
GO:0035194	posttranscriptional gene silencing by RNA	28	5	1.04	0.00329	0.154
GO:0030324	lung development	131	12	4.85	0.00337	0.156
GO:0010557	positive regulation of macromolecule biosynthetic process	1006	54	37.21	0.00348	0.156
GO:0016070	RNA metabolic process	3496	156	129.3	0.00349	0.156
GO:0048731	system development	3014	137	111.48	0.00349	0.156
GO:0001952	regulation of cell-matrix adhesion	54	7	2	0.00357	0.158
GO:0008286	insulin receptor signaling pathway	151	13	5.58	0.00398	0.172
GO:0009889	regulation of biosynthetic process	3026	137	111.92	0.00405	0.172
GO:0030323	respiratory tube development	134	12	4.96	0.00405	0.172
GO:0051094	positive regulation of developmental process	591	35	21.86	0.00407	0.172
GO:0010556	regulation of macromolecule biosynthetic process	2877	131	106.41	0.00415	0.173
GO:0051254	positive regulation of RNA metabolic process	924	50	34.18	0.00418	0.173
GO:0031328	positive regulation of cellular biosynthetic process	1108	58	40.98	0.00427	0.175
GO:0048812	neuron projection morphogenesis	530	32	19.6	0.00445	0.179
GO:0060541	respiratory system development	153	13	5.66	0.00445	0.179
GO:0009791	post-embryonic development	71	8	2.63	0.00456	0.181
GO:0010720	positive regulation of cell development	136	12	5.03	0.00457	0.181
GO:0048546	digestive tract morphogenesis	43	6	1.59	0.00473	0.185
GO:0045595	regulation of cell differentiation	863	47	31.92	0.00483	0.186
GO:0061053	somite development	57	7	2.11	0.00484	0.186
GO:0051173	positive regulation of nitrogen compound metabolic process	1047	55	38.72	0.005	0.19
GO:0043412	macromolecule modification	2396	111	88.62	0.00525	0.195
GO:0002088	lens development in camera-type eye	44	6	1.63	0.00531	0.195
GO:0071300	cellular response to retinoic acid	44	6	1.63	0.00531	0.195
GO:0006351	transcription, DNA-templated	2847	129	105.3	0.00534	0.195
GO:0030036	actin cytoskeleton organization	369	24	13.65	0.00536	0.195
GO:0022603	regulation of anatomical structure morphogenesis	516	31	19.08	0.00545	0.196
GO:0007169	transmembrane receptor protein tyrosine kinase signaling pathway	581	34	21.49	0.00552	0.197
GO:0032886	regulation of microtubule-based process	89	9	3.29	0.00555	0.197
GO:0010468	regulation of gene expression	3004	135	111.11	0.00572	0.197
GO:0006355	regulation of transcription, DNA-templated	2602	119	96.24	0.00573	0.197
GO:0048592	eye morphogenesis	106	10	3.92	0.00582	0.197
GO:0031016	pancreas development	74	8	2.74	0.00586	0.197
GO:0007423	sensory organ development	372	24	13.76	0.00591	0.197
GO:0071299	cellular response to vitamin A	45	6	1.66	0.00594	0.197
GO:0010810	regulation of cell-substrate adhesion	90	9	3.33	0.00598	0.197
GO:0022604	regulation of cell morphogenesis	272	19	10.06	0.00602	0.197
GO:0006464	cellular protein modification process	2308	107	85.36	0.00608	0.197
GO:0036211	protein modification process	2308	107	85.36	0.00608	0.197
GO:0009891	positive regulation of biosynthetic process	1128	58	41.72	0.00621	0.197
GO:0048667	cell morphogenesis involved in neuron differentiation	521	31	19.27	0.00625	0.197
GO:0007409	axonogenesis	479	29	17.72	0.00637	0.197
GO:0030177	positive regulation of Wnt signaling pathway	60	7	2.22	0.00643	0.197
GO:0061180	mammary gland epithelium development	60	7	2.22	0.00643	0.197
GO:0060070	canonical Wnt signaling pathway	160	13	5.92	0.00646	0.197
GO:0031047	gene silencing by RNA	46	6	1.7	0.00663	0.197
GO:0001946	lymphangiogenesis	11	3	0.41	0.00665	0.197
GO:0007020	microtubule nucleation	11	3	0.41	0.00665	0.197
GO:0036303	lymph vessel morphogenesis	11	3	0.41	0.00665	0.197
GO:0048857	neural nucleus development	11	3	0.41	0.00665	0.197
GO:0048934	peripheral nervous system neuron differentiation	11	3	0.41	0.00665	0.197
GO:0048935	peripheral nervous system neuron development	11	3	0.41	0.00665	0.197
GO:0033598	mammary gland epithelial cell proliferation	21	4	0.78	0.0067	0.197
GO:0001657	ureteric bud development	92	9	3.4	0.00689	0.201
GO:0019219	regulation of nucleobase-containing compound metabolic process	3046	136	112.66	0.00695	0.201
GO:2001141	regulation of RNA biosynthetic process	2618	119	96.83	0.007	0.201
GO:0030510	regulation of BMP signaling pathway	61	7	2.26	0.00704	0.201
GO:0050678	regulation of epithelial cell proliferation	181	14	6.69	0.00737	0.209
GO:0051252	regulation of RNA metabolic process	2674	121	98.9	0.00751	0.21
GO:0030879	mammary gland development	110	10	4.07	0.00753	0.21
GO:0007166	cell surface receptor signaling pathway	2103	98	77.78	0.00765	0.212
GO:0010623	developmental programmed cell death	22	4	0.81	0.00796	0.219
GO:0016310	phosphorylation	1189	60	43.98	0.00799	0.219
GO:0060562	epithelial tube morphogenesis	202	15	7.47	0.00814	0.221
GO:0045767	regulation of anti-apoptosis	48	6	1.78	0.00816	0.221
GO:0048732	gland development	241	17	8.91	0.00829	0.223
GO:0051179	localization	3782	164	139.88	0.00858	0.226
GO:0060037	pharyngeal system development	12	3	0.44	0.00862	0.226
GO:0060039	pericardium development	12	3	0.44	0.00862	0.226
GO:0010467	gene expression	4146	178	153.34	0.00867	0.226
GO:0002009	morphogenesis of an epithelium	302	20	11.17	0.0087	0.226
GO:0034645	cellular macromolecule biosynthetic process	3685	160	136.29	0.00916	0.237
GO:0044003	modification by symbiont of host morphology or physiology	23	4	0.85	0.00936	0.24
GO:0007179	transforming growth factor beta receptor signaling pathway	114	10	4.22	0.0096	0.241
GO:0018105	peptidyl-serine phosphorylation	97	9	3.59	0.00965	0.241
GO:0045597	positive regulation of cell differentiation	430	26	15.9	0.00965	0.241
GO:0072001	renal system development	187	14	6.92	0.00969	0.241
GO:0090092	regulation of transmembrane receptor protein serine/threonine kinase signaling pathway	132	11	4.88	0.00981	0.241
GO:0060021	palate development	65	7	2.4	0.00991	0.241
GO:0009948	anterior/posterior axis specification	36	5	1.33	0.00992	0.241
GO:0043331	response to dsRNA	36	5	1.33	0.00992	0.241
GO:0046324	regulation of glucose import	36	5	1.33	0.00992	0.241
GO:0035148	tube formation	98	9	3.62	0.01029	0.244
GO:0008543	fibroblast growth factor receptor signaling pathway	133	11	4.92	0.01035	0.244
GO:0046824	positive regulation of nucleocytoplasmic transport	66	7	2.44	0.01074	0.244
GO:0002076	osteoblast development	13	3	0.48	0.0109	0.244
GO:0007350	blastoderm segmentation	13	3	0.48	0.0109	0.244
GO:0007351	tripartite regional subdivision	13	3	0.48	0.0109	0.244
GO:0008595	anterior/posterior axis specification, embryo	13	3	0.48	0.0109	0.244
GO:0032314	regulation of Rac GTPase activity	13	3	0.48	0.0109	0.244
GO:0034204	lipid translocation	13	3	0.48	0.0109	0.244
GO:0035196	production of miRNAs involved in gene silencing by miRNA	13	3	0.48	0.0109	0.244
GO:0045332	phospholipid translocation	13	3	0.48	0.0109	0.244
GO:0033574	response to testosterone	24	4	0.89	0.01091	0.244
GO:0046326	positive regulation of glucose import	24	4	0.89	0.01091	0.244
GO:0071359	cellular response to dsRNA	24	4	0.89	0.01091	0.244
GO:0000186	activation of MAPKK activity	51	6	1.89	0.01092	0.244
GO:0032774	RNA biosynthetic process	2909	129	107.59	0.01101	0.245
GO:0006606	protein import into nucleus	191	14	7.06	0.01154	0.253
GO:0032869	cellular response to insulin stimulus	191	14	7.06	0.01154	0.253
GO:0045787	positive regulation of cell cycle	100	9	3.7	0.01166	0.253
GO:0055123	digestive system development	100	9	3.7	0.01166	0.253
GO:0000288	nuclear-transcribed mRNA catabolic process, deadenylation-dependent decay	52	6	1.92	0.01197	0.259
GO:0045778	positive regulation of ossification	38	5	1.41	0.01243	0.267
GO:0034446	substrate adhesion-dependent cell spreading	25	4	0.92	0.01261	0.27
GO:0007160	cell-matrix adhesion	137	11	5.07	0.01275	0.27
GO:0035239	tube morphogenesis	253	17	9.36	0.01303	0.27
GO:0051170	nuclear import	194	14	7.18	0.0131	0.27
GO:0006198	cAMP catabolic process	14	3	0.52	0.0135	0.27
GO:0006607	NLS-bearing protein import into nucleus	14	3	0.52	0.0135	0.27
GO:0014911	positive regulation of smooth muscle cell migration	14	3	0.52	0.0135	0.27
GO:0031050	dsRNA fragmentation	14	3	0.52	0.0135	0.27
GO:0034661	ncRNA catabolic process	14	3	0.52	0.0135	0.27
GO:0055003	cardiac myofibril assembly	14	3	0.52	0.0135	0.27
GO:0060788	ectodermal placode formation	14	3	0.52	0.0135	0.27
GO:0070918	production of small RNA involved in gene silencing by RNA	14	3	0.52	0.0135	0.27
GO:0071696	ectodermal placode development	14	3	0.52	0.0135	0.27
GO:0071697	ectodermal placode morphogenesis	14	3	0.52	0.0135	0.27
GO:0031670	cellular response to nutrient	69	7	2.55	0.01355	0.27
GO:0034504	protein localization to nucleus	215	15	7.95	0.01391	0.276
GO:0007163	establishment or maintenance of cell polarity	103	9	3.81	0.01398	0.276
GO:0048583	regulation of response to stimulus	2027	93	74.97	0.0141	0.277
GO:0009887	organ morphogenesis	688	37	25.45	0.01418	0.277
GO:0009059	macromolecule biosynthetic process	3756	161	138.92	0.01445	0.278
GO:0010828	positive regulation of glucose transport	26	4	0.96	0.01448	0.278
GO:0060420	regulation of heart growth	26	4	0.96	0.01448	0.278
GO:0060740	prostate gland epithelium morphogenesis	26	4	0.96	0.01448	0.278
GO:0032868	response to insulin	236	16	8.73	0.01454	0.278
GO:0006401	RNA catabolic process	178	13	6.58	0.01502	0.285
GO:0008629	NA	87	8	3.22	0.01503	0.285
GO:0006796	phosphate-containing compound metabolic process	1396	67	51.63	0.01512	0.285
GO:0006793	phosphorus metabolic process	1397	67	51.67	0.01534	0.285
GO:0045768	positive regulation of anti-apoptosis	40	5	1.48	0.01535	0.285
GO:0046323	glucose import	40	5	1.48	0.01535	0.285
GO:0042307	positive regulation of protein import into nucleus	55	6	2.03	0.01554	0.285
GO:0001822	kidney development	179	13	6.62	0.01568	0.285
GO:0050808	synapse organization	105	9	3.88	0.0157	0.285
GO:0007173	epidermal growth factor receptor signaling pathway	160	12	5.92	0.01574	0.285
GO:0038127	ERBB signaling pathway	160	12	5.92	0.01574	0.285
GO:0051171	regulation of nitrogen compound metabolic process	3121	136	115.43	0.01577	0.285
GO:0021543	pallium development	88	8	3.25	0.01602	0.289
GO:0000956	nuclear-transcribed mRNA catabolic process	142	11	5.25	0.01631	0.292
GO:0042147	retrograde transport, endosome to Golgi	27	4	1	0.01651	0.292
GO:0045668	negative regulation of osteoblast differentiation	27	4	1	0.01651	0.292
GO:0090102	cochlea development	27	4	1	0.01651	0.292
GO:0001841	neural tube formation	72	7	2.66	0.01685	0.296
GO:0035282	segmentation	72	7	2.66	0.01685	0.296
GO:2001233	regulation of apoptotic signaling pathway	41	5	1.52	0.01696	0.297
GO:0009966	regulation of signal transduction	1553	73	57.44	0.01777	0.309
GO:0045471	response to ethanol	90	8	3.33	0.01813	0.314
GO:0021987	cerebral cortex development	57	6	2.11	0.01829	0.316
GO:0007389	pattern specification process	368	22	13.61	0.01851	0.316
GO:0018209	peptidyl-serine modification	108	9	3.99	0.01856	0.316
GO:0050679	positive regulation of epithelial cell proliferation	108	9	3.99	0.01856	0.316
GO:0060512	prostate gland morphogenesis	28	4	1.04	0.01872	0.317
GO:2001235	positive regulation of apoptotic signaling pathway	28	4	1.04	0.01872	0.317
GO:0001838	embryonic epithelial tube formation	91	8	3.37	0.01926	0.318
GO:0097305	response to alcohol	91	8	3.37	0.01926	0.318
GO:0061351	neural precursor cell proliferation	74	7	2.74	0.01933	0.318
GO:0007178	transmembrane receptor protein serine/threonine kinase signaling pathway	204	14	7.55	0.01948	0.318
GO:0007049	cell cycle	1293	62	47.82	0.01953	0.318
GO:0048738	cardiac muscle tissue development	109	9	4.03	0.0196	0.318
GO:0007214	gamma-aminobutyric acid signaling pathway	16	3	0.59	0.01966	0.318
GO:0009214	cyclic nucleotide catabolic process	16	3	0.59	0.01966	0.318
GO:0033688	regulation of osteoblast proliferation	16	3	0.59	0.01966	0.318
GO:0060119	inner ear receptor cell development	16	3	0.59	0.01966	0.318
GO:0060644	mammary gland epithelial cell differentiation	16	3	0.59	0.01966	0.318
GO:0071295	cellular response to vitamin	58	6	2.15	0.01979	0.319
GO:0045165	cell fate commitment	185	13	6.84	0.02005	0.322
GO:0072175	epithelial tube formation	92	8	3.4	0.02044	0.324
GO:0044344	cellular response to fibroblast growth factor stimulus	147	11	5.44	0.02057	0.324
GO:0071774	response to fibroblast growth factor	147	11	5.44	0.02057	0.324
GO:0021915	neural tube development	110	9	4.07	0.02067	0.324
GO:0090316	positive regulation of intracellular protein transport	75	7	2.77	0.02067	0.324
GO:0048589	developmental growth	246	16	9.1	0.02069	0.324
GO:0007507	heart development	330	20	12.21	0.02108	0.327
GO:0030513	positive regulation of BMP signaling pathway	29	4	1.07	0.02109	0.327
GO:0048538	thymus development	29	4	1.07	0.02109	0.327
GO:0008654	phospholipid biosynthetic process	129	10	4.77	0.02135	0.33
GO:0048638	regulation of developmental growth	93	8	3.44	0.02167	0.333
GO:0009798	axis specification	76	7	2.81	0.02207	0.338
GO:0006913	nucleocytoplasmic transport	311	19	11.5	0.02245	0.343
GO:0045944	positive regulation of transcription from RNA polymerase II promoter	575	31	21.27	0.02284	0.348
GO:0022612	gland morphogenesis	94	8	3.48	0.02295	0.348
GO:0070306	lens fiber cell differentiation	17	3	0.63	0.02323	0.35
GO:0019226	transmission of nerve impulse	644	34	23.82	0.02325	0.35
GO:0008633	activation of pro-apoptotic gene products	30	4	1.11	0.02365	0.351
GO:0031128	developmental induction	30	4	1.11	0.02365	0.351
GO:0046068	cGMP metabolic process	30	4	1.11	0.02365	0.351
GO:0060603	mammary gland duct morphogenesis	30	4	1.11	0.02365	0.351
GO:0070848	response to growth factor	271	17	10.02	0.02384	0.352
GO:0051128	regulation of cellular component organization	1091	53	40.35	0.02406	0.354
GO:0031323	regulation of cellular metabolic process	3967	167	146.72	0.02411	0.354
GO:0051169	nuclear transport	314	19	11.61	0.0245	0.355
GO:0006402	mRNA catabolic process	151	11	5.58	0.02453	0.355
GO:0030850	prostate gland development	45	5	1.66	0.02454	0.355
GO:0031032	actomyosin structure organization	45	5	1.66	0.02454	0.355
GO:0045596	negative regulation of cell differentiation	357	21	13.2	0.02463	0.355
GO:0034764	positive regulation of transmembrane transport	61	6	2.26	0.02477	0.356
GO:0071363	cellular response to growth factor stimulus	253	16	9.36	0.02605	0.373
GO:0003281	ventricular septum development	31	4	1.15	0.02638	0.374
GO:0042490	mechanoreceptor differentiation	31	4	1.15	0.02638	0.374
GO:0045168	cell-cell signaling involved in cell fate commitment	31	4	1.15	0.02638	0.374
GO:0022037	metencephalon development	62	6	2.29	0.0266	0.374
GO:0051726	regulation of cell cycle	674	35	24.93	0.02668	0.374
GO:0001938	positive regulation of endothelial cell proliferation	46	5	1.7	0.02673	0.374
GO:0001667	ameboidal cell migration	97	8	3.59	0.02711	0.374
GO:0001945	lymph vessel development	18	3	0.67	0.02713	0.374
GO:0002089	lens morphogenesis in camera-type eye	18	3	0.67	0.02713	0.374
GO:0060412	ventricular septum morphogenesis	18	3	0.67	0.02713	0.374
GO:0097035	regulation of membrane lipid distribution	18	3	0.67	0.02713	0.374
GO:0035637	multicellular organismal signaling	652	34	24.12	0.0272	0.374
GO:0017015	regulation of transforming growth factor beta receptor signaling pathway	63	6	2.33	0.02851	0.39
GO:0046474	glycerophospholipid biosynthetic process	98	8	3.62	0.0286	0.39
GO:0010976	positive regulation of neuron projection development	47	5	1.74	0.02903	0.394
GO:0040008	regulation of growth	474	26	17.53	0.02929	0.394
GO:0045931	positive regulation of mitotic cell cycle	32	4	1.18	0.0293	0.394
GO:0048146	positive regulation of fibroblast proliferation	32	4	1.18	0.0293	0.394
GO:0009952	anterior/posterior pattern specification	175	12	6.47	0.02934	0.394
GO:2000026	regulation of multicellular organismal development	961	47	35.54	0.02945	0.394
GO:0032388	positive regulation of intracellular transport	81	7	3	0.03005	0.401
GO:0008154	actin polymerization or depolymerization	99	8	3.66	0.03015	0.401
GO:0009893	positive regulation of metabolic process	1768	80	65.39	0.0304	0.403
GO:0009790	embryo development	775	39	28.66	0.03088	0.408
GO:0051493	regulation of cytoskeleton organization	238	15	8.8	0.03133	0.408
GO:0006893	Golgi to plasma membrane transport	19	3	0.7	0.03136	0.408
GO:0043536	positive regulation of blood vessel endothelial cell migration	19	3	0.7	0.03136	0.408
GO:0070723	response to cholesterol	19	3	0.7	0.03136	0.408
GO:0046847	filopodium assembly	48	5	1.78	0.03146	0.408
GO:0051817	modification of morphology or physiology of other organism involved in symbiotic interaction	48	5	1.78	0.03146	0.408
GO:0016202	regulation of striated muscle tissue development	82	7	3.03	0.03185	0.412
GO:0007584	response to nutrient	218	14	8.06	0.03205	0.413
GO:0010604	positive regulation of macromolecule metabolic process	1649	75	60.99	0.03227	0.414
GO:0031346	positive regulation of cell projection organization	119	9	4.4	0.03232	0.414
GO:0006892	post-Golgi vesicle-mediated transport	65	6	2.4	0.03262	0.415
GO:0010594	regulation of endothelial cell migration	65	6	2.4	0.03262	0.415
GO:0048518	positive regulation of biological process	3120	133	115.4	0.03298	0.418
GO:0030155	regulation of cell adhesion	240	15	8.88	0.03338	0.422
GO:0001756	somitogenesis	49	5	1.81	0.03401	0.428
GO:0048585	negative regulation of response to stimulus	664	34	24.56	0.03409	0.428
GO:0023051	regulation of signaling	1778	80	65.76	0.03413	0.428
GO:0031325	positive regulation of cellular metabolic process	1680	76	62.14	0.03472	0.434
GO:0051301	cell division	437	24	16.16	0.03486	0.434
GO:0007268	synaptic transmission	574	30	21.23	0.03561	0.438
GO:0048634	regulation of muscle organ development	84	7	3.11	0.03567	0.438
GO:0030239	myofibril assembly	34	4	1.26	0.03568	0.438
GO:0060419	heart growth	34	4	1.26	0.03568	0.438
GO:0033687	osteoblast proliferation	20	3	0.74	0.03591	0.438
GO:0060043	regulation of cardiac muscle cell proliferation	20	3	0.74	0.03591	0.438
GO:0060674	placenta blood vessel development	20	3	0.74	0.03591	0.438
GO:0045926	negative regulation of growth	181	12	6.69	0.03665	0.445
GO:0019048	modulation by virus of host morphology or physiology	50	5	1.85	0.03668	0.445
GO:0009187	cyclic nucleotide metabolic process	122	9	4.51	0.03706	0.447
GO:0090100	positive regulation of transmembrane receptor protein serine/threonine kinase signaling pathway	67	6	2.48	0.03708	0.447
GO:0060255	regulation of macromolecule metabolic process	3757	157	138.96	0.03741	0.449
GO:0010608	posttranscriptional regulation of gene expression	308	18	11.39	0.03764	0.45
GO:0016458	gene silencing	85	7	3.14	0.03769	0.45
GO:0048513	organ development	2114	93	78.19	0.03804	0.453
GO:0048598	embryonic morphogenesis	419	23	15.5	0.03848	0.457
GO:0002753	cytoplasmic pattern recognition receptor signaling pathway	35	4	1.29	0.03915	0.464
GO:0051705	multi-organism behavior	51	5	1.89	0.03948	0.466
GO:0080134	regulation of response to stress	649	33	24	0.0396	0.466
GO:0010769	regulation of cell morphogenesis involved in differentiation	163	11	6.03	0.0397	0.466
GO:0050769	positive regulation of neurogenesis	105	8	3.88	0.04068	0.475
GO:0009950	dorsal/ventral axis specification	21	3	0.78	0.04077	0.475
GO:0010718	positive regulation of epithelial to mesenchymal transition	21	3	0.78	0.04077	0.475
GO:0010827	regulation of glucose transport	69	6	2.55	0.04192	0.487
GO:0019222	regulation of metabolic process	4375	180	161.81	0.04215	0.487
GO:0048584	positive regulation of response to stimulus	961	46	35.54	0.0423	0.487
GO:0032879	regulation of localization	1179	55	43.61	0.04235	0.487
GO:0007605	sensory perception of sound	106	8	3.92	0.04264	0.489
GO:2000177	regulation of neural precursor cell proliferation	36	4	1.33	0.0428	0.49
GO:0090090	negative regulation of canonical Wnt signaling pathway	70	6	2.59	0.04448	0.508
GO:0048646	anatomical structure formation involved in morphogenesis	703	35	26	0.04489	0.509
GO:0080090	regulation of primary metabolic process	3884	161	143.65	0.04495	0.509
GO:0060284	regulation of cell development	426	23	15.76	0.04496	0.509
GO:0055007	cardiac muscle cell differentiation	53	5	1.96	0.04547	0.51
GO:0021772	olfactory bulb development	22	3	0.81	0.04595	0.51
GO:0035020	regulation of Rac protein signal transduction	22	3	0.81	0.04595	0.51
GO:0045214	sarcomere organization	22	3	0.81	0.04595	0.51
GO:0055021	regulation of cardiac muscle tissue growth	22	3	0.81	0.04595	0.51
GO:0060444	branching involved in mammary gland duct morphogenesis	22	3	0.81	0.04595	0.51
GO:2000179	positive regulation of neural precursor cell proliferation	22	3	0.81	0.04595	0.51
GO:0044249	cellular biosynthetic process	4466	183	165.18	0.0462	0.512
GO:0051093	negative regulation of developmental process	453	24	16.75	0.04929	0.544
GO:0050767	regulation of neurogenesis	341	19	12.61	0.04983	0.548
GO:0030218	erythrocyte differentiation	72	6	2.66	0.0499	0.548
GO:0048522	positive regulation of cellular process	2858	121	105.71	0.05027	0.551
GO:0048639	positive regulation of developmental growth	38	4	1.41	0.05066	0.554
GO:0048706	embryonic skeletal system development	91	7	3.37	0.05136	0.556
GO:0001954	positive regulation of cell-matrix adhesion	23	3	0.85	0.05144	0.556
GO:0021988	olfactory lobe development	23	3	0.85	0.05144	0.556
GO:0090304	nucleic acid metabolic process	3980	164	147.21	0.05151	0.556
GO:0071902	positive regulation of protein serine/threonine kinase activity	191	12	7.06	0.05155	0.556
GO:0071375	cellular response to peptide hormone stimulus	255	15	9.43	0.05195	0.557
GO:0006672	ceramide metabolic process	55	5	2.03	0.05196	0.557
GO:0001764	neuron migration	73	6	2.7	0.05275	0.561
GO:0070646	protein modification by small protein removal	73	6	2.7	0.05275	0.561
GO:0009967	positive regulation of signal transduction	642	32	23.75	0.05279	0.561
GO:0007155	cell adhesion	856	41	31.66	0.05283	0.561
GO:0050954	sensory perception of mechanical stimulus	111	8	4.11	0.0534	0.566
GO:0048565	digestive tract development	92	7	3.4	0.05391	0.569
GO:0030308	negative regulation of cell growth	131	9	4.85	0.05403	0.569
GO:0022610	biological adhesion	858	41	31.73	0.05441	0.572
GO:0017038	protein import	257	15	9.51	0.05487	0.572
GO:0031929	TOR signaling	39	4	1.44	0.05487	0.572
GO:0060840	artery development	39	4	1.44	0.05487	0.572
GO:0045664	regulation of neuron differentiation	279	16	10.32	0.05521	0.574
GO:0007044	cell-substrate junction assembly	56	5	2.07	0.0554	0.575
GO:0010629	negative regulation of gene expression	788	38	29.15	0.056	0.58
GO:0000291	nuclear-transcribed mRNA catabolic process, exonucleolytic	24	3	0.89	0.05723	0.585
GO:0010862	positive regulation of pathway-restricted SMAD protein phosphorylation	24	3	0.89	0.05723	0.585
GO:0043928	exonucleolytic nuclear-transcribed mRNA catabolic process involved in deadenylation-dependent decay	24	3	0.89	0.05723	0.585
GO:0051385	response to mineralocorticoid	24	3	0.89	0.05723	0.585
GO:0051602	response to electrical stimulus	24	3	0.89	0.05723	0.585
GO:0070507	regulation of microtubule cytoskeleton organization	75	6	2.77	0.05874	0.593
GO:0035264	multicellular organism growth	94	7	3.48	0.05923	0.593
GO:0045446	endothelial cell differentiation	40	4	1.48	0.05926	0.593
GO:0048523	negative regulation of cellular process	2544	108	94.09	0.0601	0.593
GO:0007223	Wnt signaling pathway, calcium modulating pathway	11	2	0.41	0.0602	0.593
GO:0010875	positive regulation of cholesterol efflux	11	2	0.41	0.0602	0.593
GO:0030238	male sex determination	11	2	0.41	0.0602	0.593
GO:0033057	multicellular organismal reproductive behavior	11	2	0.41	0.0602	0.593
GO:0033151	V(D)J recombination	11	2	0.41	0.0602	0.593
GO:0048070	regulation of developmental pigmentation	11	2	0.41	0.0602	0.593
GO:0048679	regulation of axon regeneration	11	2	0.41	0.0602	0.593
GO:0051000	positive regulation of nitric-oxide synthase activity	11	2	0.41	0.0602	0.593
GO:0051894	positive regulation of focal adhesion assembly	11	2	0.41	0.0602	0.593
GO:0060736	prostate gland growth	11	2	0.41	0.0602	0.593
GO:0070570	regulation of neuron projection regeneration	11	2	0.41	0.0602	0.593
GO:0040029	regulation of gene expression, epigenetic	114	8	4.22	0.06062	0.593
GO:0072358	cardiovascular system development	674	33	24.93	0.06066	0.593
GO:0072359	circulatory system development	674	33	24.93	0.06066	0.593
GO:0050877	neurological system process	1037	48	38.35	0.06183	0.593
GO:0001935	endothelial cell proliferation	76	6	2.81	0.06189	0.593
GO:0048593	camera-type eye morphogenesis	76	6	2.81	0.06189	0.593
GO:0035023	regulation of Rho protein signal transduction	155	10	5.73	0.06196	0.593
GO:0043542	endothelial cell migration	95	7	3.51	0.06201	0.593
GO:0046058	cAMP metabolic process	95	7	3.51	0.06201	0.593
GO:0030031	cell projection assembly	176	11	6.51	0.0624	0.593
GO:0000226	microtubule cytoskeleton organization	262	15	9.69	0.06269	0.593
GO:0010927	cellular component assembly involved in morphogenesis	115	8	4.25	0.06316	0.593
GO:0002675	positive regulation of acute inflammatory response	25	3	0.92	0.06332	0.593
GO:0008334	histone mRNA metabolic process	25	3	0.92	0.06332	0.593
GO:0010559	regulation of glycoprotein biosynthetic process	25	3	0.92	0.06332	0.593
GO:0010631	epithelial cell migration	25	3	0.92	0.06332	0.593
GO:0010770	positive regulation of cell morphogenesis involved in differentiation	25	3	0.92	0.06332	0.593
GO:0014910	regulation of smooth muscle cell migration	25	3	0.92	0.06332	0.593
GO:0043502	regulation of muscle adaptation	25	3	0.92	0.06332	0.593
GO:0051893	regulation of focal adhesion assembly	25	3	0.92	0.06332	0.593
GO:0090109	regulation of cell-substrate junction assembly	25	3	0.92	0.06332	0.593
GO:0090132	epithelium migration	25	3	0.92	0.06332	0.593
GO:0048041	focal adhesion assembly	41	4	1.52	0.06384	0.596
GO:0051716	cellular response to stimulus	4591	186	169.8	0.06461	0.598
GO:0051960	regulation of nervous system development	375	20	13.87	0.06473	0.598
GO:0040007	growth	702	34	25.96	0.06485	0.598
GO:0009636	response to toxic substance	96	7	3.55	0.06487	0.598
GO:0034101	erythrocyte homeostasis	77	6	2.85	0.06513	0.598
GO:0016331	morphogenesis of embryonic epithelium	116	8	4.29	0.06576	0.598
GO:2000027	regulation of organ morphogenesis	116	8	4.29	0.06576	0.598
GO:0048511	rhythmic process	178	11	6.58	0.06652	0.598
GO:0023056	positive regulation of signaling	680	33	25.15	0.06674	0.598
GO:0008284	positive regulation of cell proliferation	562	28	20.79	0.06714	0.598
GO:0035556	intracellular signal transduction	1716	75	63.47	0.06741	0.598
GO:0010001	glial cell differentiation	117	8	4.33	0.06843	0.598
GO:0014031	mesenchymal cell development	117	8	4.33	0.06843	0.598
GO:0061035	regulation of cartilage development	42	4	1.55	0.06859	0.598
GO:0090263	positive regulation of canonical Wnt signaling pathway	42	4	1.55	0.06859	0.598
GO:0051090	regulation of sequence-specific DNA binding transcription factor activity	310	17	11.47	0.06868	0.598
GO:0003002	regionalization	266	15	9.84	0.06946	0.598
GO:0007411	axon guidance	333	18	12.32	0.06951	0.598
GO:0000289	nuclear-transcribed mRNA poly(A) tail shortening	26	3	0.96	0.06969	0.598
GO:0001702	gastrulation with mouth forming second	26	3	0.96	0.06969	0.598
GO:0014855	striated muscle cell proliferation	26	3	0.96	0.06969	0.598
GO:0031103	axon regeneration	26	3	0.96	0.06969	0.598
GO:0051932	synaptic transmission, GABAergic	26	3	0.96	0.06969	0.598
GO:0060038	cardiac muscle cell proliferation	26	3	0.96	0.06969	0.598
GO:0042063	gliogenesis	138	9	5.1	0.07027	0.598
GO:0070647	protein modification by small protein conjugation or removal	612	30	22.64	0.07036	0.598
GO:0021510	spinal cord development	60	5	2.22	0.07044	0.598
GO:0001660	fever generation	12	2	0.44	0.07052	0.598
GO:0010745	negative regulation of macrophage derived foam cell differentiation	12	2	0.44	0.07052	0.598
GO:0015701	bicarbonate transport	12	2	0.44	0.07052	0.598
GO:0016024	CDP-diacylglycerol biosynthetic process	12	2	0.44	0.07052	0.598
GO:0021544	subpallium development	12	2	0.44	0.07052	0.598
GO:0030540	female genitalia development	12	2	0.44	0.07052	0.598
GO:0031650	regulation of heat generation	12	2	0.44	0.07052	0.598
GO:0031652	positive regulation of heat generation	12	2	0.44	0.07052	0.598
GO:0032373	positive regulation of sterol transport	12	2	0.44	0.07052	0.598
GO:0032376	positive regulation of cholesterol transport	12	2	0.44	0.07052	0.598
GO:0060216	definitive hemopoiesis	12	2	0.44	0.07052	0.598
GO:0060251	regulation of glial cell proliferation	12	2	0.44	0.07052	0.598
GO:0060442	branching involved in prostate gland morphogenesis	12	2	0.44	0.07052	0.598
GO:0060525	prostate glandular acinus development	12	2	0.44	0.07052	0.598
GO:0070293	renal absorption	12	2	0.44	0.07052	0.598
GO:0071108	protein K48-linked deubiquitination	12	2	0.44	0.07052	0.598
GO:0071425	hematopoietic stem cell proliferation	12	2	0.44	0.07052	0.598
GO:0051050	positive regulation of transport	425	22	15.72	0.07061	0.598
GO:0008360	regulation of cell shape	98	7	3.62	0.07082	0.599
GO:0007369	gastrulation	118	8	4.36	0.07116	0.6
GO:0007017	microtubule-based process	380	20	14.05	0.07193	0.606
GO:0003279	cardiac septum development	43	4	1.59	0.07352	0.617
GO:0060443	mammary gland morphogenesis	43	4	1.59	0.07352	0.617
GO:0016579	protein deubiquitination	61	5	2.26	0.07451	0.621
GO:0021761	limbic system development	61	5	2.26	0.07451	0.621
GO:0051701	interaction with host	61	5	2.26	0.07451	0.621
GO:0080135	regulation of cellular response to stress	247	14	9.14	0.07507	0.624
GO:0009855	determination of bilateral symmetry	80	6	2.96	0.07544	0.626
GO:0007050	cell cycle arrest	360	19	13.32	0.07632	0.631
GO:0014909	smooth muscle cell migration	27	3	1	0.07634	0.631
GO:0009888	tissue development	1104	50	40.83	0.07724	0.637
GO:0007517	muscle organ development	293	16	10.84	0.0779	0.641
GO:0031349	positive regulation of defense response	205	12	7.58	0.07861	0.643
GO:0002062	chondrocyte differentiation	62	5	2.29	0.07872	0.643
GO:0009799	specification of symmetry	81	6	3	0.07907	0.643
GO:0031334	positive regulation of protein complex assembly	81	6	3	0.07907	0.643
GO:0048193	Golgi vesicle transport	163	10	6.03	0.08072	0.643
GO:0001573	ganglioside metabolic process	13	2	0.48	0.08136	0.643
GO:0003323	type B pancreatic cell development	13	2	0.48	0.08136	0.643
GO:0010042	response to manganese ion	13	2	0.48	0.08136	0.643
GO:0010885	regulation of cholesterol storage	13	2	0.48	0.08136	0.643
GO:0010888	negative regulation of lipid storage	13	2	0.48	0.08136	0.643
GO:0018022	peptidyl-lysine methylation	13	2	0.48	0.08136	0.643
GO:0021542	dentate gyrus development	13	2	0.48	0.08136	0.643
GO:0021952	central nervous system projection neuron axonogenesis	13	2	0.48	0.08136	0.643
GO:0034110	regulation of homotypic cell-cell adhesion	13	2	0.48	0.08136	0.643
GO:0043584	nose development	13	2	0.48	0.08136	0.643
GO:0045885	positive regulation of survival gene product expression	13	2	0.48	0.08136	0.643
GO:0046341	CDP-diacylglycerol metabolic process	13	2	0.48	0.08136	0.643
GO:0048339	paraxial mesoderm development	13	2	0.48	0.08136	0.643
GO:0051155	positive regulation of striated muscle cell differentiation	13	2	0.48	0.08136	0.643
GO:0060065	uterus development	13	2	0.48	0.08136	0.643
GO:0060716	labyrinthine layer blood vessel development	13	2	0.48	0.08136	0.643
GO:0007613	memory	63	5	2.33	0.08304	0.65
GO:0035821	modification of morphology or physiology of other organism	63	5	2.33	0.08304	0.65
GO:0030501	positive regulation of bone mineralization	28	3	1.04	0.08325	0.65
GO:0035094	response to nicotine	28	3	1.04	0.08325	0.65
GO:0045776	negative regulation of blood pressure	28	3	1.04	0.08325	0.65
GO:0048701	embryonic cranial skeleton morphogenesis	28	3	1.04	0.08325	0.65
GO:0051239	regulation of multicellular organismal process	1561	68	57.74	0.08365	0.652
GO:0035872	nucleotide-binding domain, leucine rich repeat containing receptor signaling pathway	45	4	1.66	0.0839	0.653
GO:0014706	striated muscle tissue development	252	14	9.32	0.08512	0.661
GO:0030522	intracellular receptor signaling pathway	208	12	7.69	0.0854	0.661
GO:0015931	nucleobase-containing compound transport	144	9	5.33	0.08637	0.661
GO:0001889	liver development	83	6	3.07	0.08662	0.661
GO:0032526	response to retinoic acid	83	6	3.07	0.08662	0.661
GO:0009058	biosynthetic process	4582	184	169.47	0.08724	0.661
GO:0044267	cellular protein metabolic process	2979	123	110.18	0.08803	0.661
GO:0050657	nucleic acid transport	124	8	4.59	0.08894	0.661
GO:0050658	RNA transport	124	8	4.59	0.08894	0.661
GO:0051236	establishment of RNA localization	124	8	4.59	0.08894	0.661
GO:0003158	endothelium development	46	4	1.7	0.08934	0.661
GO:0007266	Rho protein signal transduction	188	11	6.95	0.08972	0.661
GO:0001676	long-chain fatty acid metabolic process	29	3	1.07	0.09042	0.661
GO:0003156	regulation of organ formation	29	3	1.07	0.09042	0.661
GO:0010812	negative regulation of cell-substrate adhesion	29	3	1.07	0.09042	0.661
GO:0015914	phospholipid transport	29	3	1.07	0.09042	0.661
GO:0032330	regulation of chondrocyte differentiation	29	3	1.07	0.09042	0.661
GO:0032924	activin receptor signaling pathway	29	3	1.07	0.09042	0.661
GO:0042177	negative regulation of protein catabolic process	29	3	1.07	0.09042	0.661
GO:0055006	cardiac cell development	29	3	1.07	0.09042	0.661
GO:0055013	cardiac muscle cell development	29	3	1.07	0.09042	0.661
GO:0055017	cardiac muscle tissue growth	29	3	1.07	0.09042	0.661
GO:0060411	cardiac septum morphogenesis	29	3	1.07	0.09042	0.661
GO:0070423	nucleotide-binding oligomerization domain containing signaling pathway	29	3	1.07	0.09042	0.661
GO:0090130	tissue migration	29	3	1.07	0.09042	0.661
GO:0007270	neuron-neuron synaptic transmission	84	6	3.11	0.09054	0.661
GO:0097190	apoptotic signaling pathway	84	6	3.11	0.09054	0.661
GO:0045017	glycerolipid biosynthetic process	146	9	5.4	0.09219	0.661
GO:0048872	homeostasis of number of cells	146	9	5.4	0.09219	0.661
GO:0045934	negative regulation of nucleobase-containing compound metabolic process	799	37	29.55	0.09241	0.661
GO:0002011	morphogenesis of an epithelial sheet	14	2	0.52	0.09267	0.661
GO:0003209	cardiac atrium morphogenesis	14	2	0.52	0.09267	0.661
GO:0009071	serine family amino acid catabolic process	14	2	0.52	0.09267	0.661
GO:0010761	fibroblast migration	14	2	0.52	0.09267	0.661
GO:0010878	cholesterol storage	14	2	0.52	0.09267	0.661
GO:0030852	regulation of granulocyte differentiation	14	2	0.52	0.09267	0.661
GO:0031122	cytoplasmic microtubule organization	14	2	0.52	0.09267	0.661
GO:0031649	heat generation	14	2	0.52	0.09267	0.661
GO:0031998	regulation of fatty acid beta-oxidation	14	2	0.52	0.09267	0.661
GO:0032007	negative regulation of TOR signaling	14	2	0.52	0.09267	0.661
GO:0043984	histone H4-K16 acetylation	14	2	0.52	0.09267	0.661
GO:0045737	positive regulation of cyclin-dependent protein serine/threonine kinase activity	14	2	0.52	0.09267	0.661
GO:0046885	regulation of hormone biosynthetic process	14	2	0.52	0.09267	0.661
GO:0060045	positive regulation of cardiac muscle cell proliferation	14	2	0.52	0.09267	0.661
GO:0060602	branch elongation of an epithelium	14	2	0.52	0.09267	0.661
GO:0060749	mammary gland alveolus development	14	2	0.52	0.09267	0.661
GO:0061377	mammary gland lobule development	14	2	0.52	0.09267	0.661
GO:2001238	positive regulation of extrinsic apoptotic signaling pathway	14	2	0.52	0.09267	0.661
GO:0061008	hepaticobiliary system development	85	6	3.14	0.09455	0.672
GO:0097194	execution phase of apoptosis	85	6	3.14	0.09455	0.672
GO:0061061	muscle structure development	394	20	14.57	0.09489	0.672
GO:0048678	response to axon injury	47	4	1.74	0.09495	0.672
GO:0061138	morphogenesis of a branching epithelium	147	9	5.44	0.09519	0.672
GO:0007610	behavior	441	22	16.31	0.09526	0.672
GO:0048762	mesenchymal cell differentiation	126	8	4.66	0.09539	0.672
GO:0001936	regulation of endothelial cell proliferation	66	5	2.44	0.09676	0.677
GO:0050729	positive regulation of inflammatory response	66	5	2.44	0.09676	0.677
GO:0010977	negative regulation of neuron projection development	30	3	1.11	0.09784	0.677
GO:0014812	muscle cell migration	30	3	1.11	0.09784	0.677
GO:0021695	cerebellar cortex development	30	3	1.11	0.09784	0.677
GO:0035567	non-canonical Wnt signaling pathway	30	3	1.11	0.09784	0.677
GO:0042551	neuron maturation	30	3	1.11	0.09784	0.677
GO:0055024	regulation of cardiac muscle tissue development	30	3	1.11	0.09784	0.677
GO:0060113	inner ear receptor cell differentiation	30	3	1.11	0.09784	0.677
GO:0060393	regulation of pathway-restricted SMAD protein phosphorylation	30	3	1.11	0.09784	0.677
GO:0070169	positive regulation of biomineral tissue development	30	3	1.11	0.09784	0.677
GO:0010647	positive regulation of cell communication	682	32	25.22	0.09841	0.68
GO:0006417	regulation of translation	170	10	6.29	0.09972	0.687
GO:0050890	cognition	149	9	5.51	0.10134	0.695
GO:0007229	integrin-mediated signaling pathway	67	5	2.48	0.10158	0.695
GO:0016043	cellular component organization	3655	148	135.18	0.10259	0.695
GO:0002757	immune response-activating signal transduction	215	12	7.95	0.10262	0.695
GO:0051172	negative regulation of nitrogen compound metabolic process	808	37	29.88	0.10395	0.695
GO:0007184	SMAD protein import into nucleus	15	2	0.55	0.1044	0.695
GO:0007274	neuromuscular synaptic transmission	15	2	0.55	0.1044	0.695
GO:0021697	cerebellar cortex formation	15	2	0.55	0.1044	0.695
GO:0032461	positive regulation of protein oligomerization	15	2	0.55	0.1044	0.695
GO:0032467	positive regulation of cytokinesis	15	2	0.55	0.1044	0.695
GO:0042347	negative regulation of NF-kappaB import into nucleus	15	2	0.55	0.1044	0.695
GO:0043401	steroid hormone mediated signaling pathway	15	2	0.55	0.1044	0.695
GO:0045879	negative regulation of smoothened signaling pathway	15	2	0.55	0.1044	0.695
GO:0060071	Wnt signaling pathway, planar cell polarity pathway	15	2	0.55	0.1044	0.695
GO:0070536	protein K63-linked deubiquitination	15	2	0.55	0.1044	0.695
GO:0071526	semaphorin-plexin signaling pathway	15	2	0.55	0.1044	0.695
GO:0090175	regulation of establishment of planar polarity	15	2	0.55	0.1044	0.695
GO:0090311	regulation of protein deacetylation	15	2	0.55	0.1044	0.695
GO:2001021	negative regulation of response to DNA damage stimulus	15	2	0.55	0.1044	0.695
GO:2001244	positive regulation of intrinsic apoptotic signaling pathway	15	2	0.55	0.1044	0.695
GO:0033273	response to vitamin	150	9	5.55	0.1045	0.695
GO:0051098	regulation of binding	150	9	5.55	0.1045	0.695
GO:0071495	cellular response to endogenous stimulus	518	25	19.16	0.10523	0.695
GO:0007265	Ras protein signal transduction	353	18	13.06	0.10548	0.695
GO:0031102	neuron projection regeneration	31	3	1.15	0.1055	0.695
GO:0043392	negative regulation of DNA binding	31	3	1.15	0.1055	0.695
GO:0071559	response to transforming growth factor beta	31	3	1.15	0.1055	0.695
GO:0097193	intrinsic apoptotic signaling pathway	31	3	1.15	0.1055	0.695
GO:0001837	epithelial to mesenchymal transition	68	5	2.52	0.10651	0.698
GO:0007422	peripheral nervous system development	68	5	2.52	0.10651	0.698
GO:0009895	negative regulation of catabolic process	68	5	2.52	0.10651	0.698
GO:0021766	hippocampus development	49	4	1.81	0.10666	0.698
GO:0009101	glycoprotein biosynthetic process	285	15	10.54	0.10814	0.706
GO:0006917	NA	378	19	13.98	0.10887	0.71
GO:0046661	male sex differentiation	109	7	4.03	0.10915	0.711
GO:0071702	organic substance transport	473	23	17.49	0.10991	0.714
GO:0060537	muscle tissue development	263	14	9.73	0.11012	0.714
GO:0032504	multicellular organism reproduction	545	26	20.16	0.11035	0.714
GO:0048609	multicellular organismal reproductive process	545	26	20.16	0.11035	0.714
GO:0031669	cellular response to nutrient levels	152	9	5.62	0.11099	0.717
GO:0032319	regulation of Rho GTPase activity	89	6	3.29	0.11154	0.719
GO:2000113	negative regulation of cellular macromolecule biosynthetic process	789	36	29.18	0.11158	0.719
GO:0010817	regulation of hormone levels	333	17	12.32	0.11235	0.719
GO:0006403	RNA localization	131	8	4.85	0.11265	0.719
GO:0048145	regulation of fibroblast proliferation	50	4	1.85	0.11274	0.719
GO:0044087	regulation of cellular component biogenesis	287	15	10.62	0.11285	0.719
GO:0048011	neurotrophin TRK receptor signaling pathway	219	12	8.1	0.11333	0.719
GO:0007618	mating	32	3	1.18	0.11338	0.719
GO:0009311	oligosaccharide metabolic process	32	3	1.18	0.11338	0.719
GO:0032006	regulation of TOR signaling	32	3	1.18	0.11338	0.719
GO:0032611	interleukin-1 beta production	32	3	1.18	0.11338	0.719
GO:0035176	social behavior	32	3	1.18	0.11338	0.719
GO:0009991	response to extracellular stimulus	357	18	13.2	0.11385	0.721
GO:0032956	regulation of actin cytoskeleton organization	153	9	5.66	0.11432	0.722
GO:0032101	regulation of response to external stimulus	334	17	12.35	0.11456	0.722
GO:0042127	regulation of cell proliferation	1039	46	38.43	0.11457	0.722
GO:0031668	cellular response to extracellular stimulus	175	10	6.47	0.11476	0.722
GO:0012502	induction of programmed cell death	381	19	14.09	0.11502	0.723
GO:0031344	regulation of cell projection organization	220	12	8.14	0.1161	0.723
GO:0001782	B cell homeostasis	16	2	0.59	0.11651	0.723
GO:0001829	trophectodermal cell differentiation	16	2	0.59	0.11651	0.723
GO:0003309	type B pancreatic cell differentiation	16	2	0.59	0.11651	0.723
GO:0006544	glycine metabolic process	16	2	0.59	0.11651	0.723
GO:0014009	glial cell proliferation	16	2	0.59	0.11651	0.723
GO:0032770	positive regulation of monooxygenase activity	16	2	0.59	0.11651	0.723
GO:0070527	platelet aggregation	16	2	0.59	0.11651	0.723
GO:0010646	regulation of cell communication	1317	57	48.71	0.11665	0.723
GO:0000187	activation of MAPK activity	111	7	4.11	0.11711	0.725
GO:0030855	epithelial cell differentiation	266	14	9.84	0.11763	0.726
GO:0043406	positive regulation of MAP kinase activity	154	9	5.7	0.1177	0.726
GO:0014013	regulation of gliogenesis	51	4	1.89	0.11898	0.731
GO:0021536	diencephalon development	51	4	1.89	0.11898	0.731
GO:0031667	response to nutrient levels	336	17	12.43	0.11907	0.731
GO:0008285	negative regulation of cell proliferation	478	23	17.68	0.11919	0.731
GO:0060041	retina development in camera-type eye	91	6	3.37	0.12058	0.735
GO:0001508	action potential	112	7	4.14	0.12121	0.735
GO:0002763	positive regulation of myeloid leukocyte differentiation	33	3	1.22	0.12148	0.735
GO:0006506	GPI anchor biosynthetic process	33	3	1.22	0.12148	0.735
GO:0007632	visual behavior	33	3	1.22	0.12148	0.735
GO:0016601	Rac protein signal transduction	33	3	1.22	0.12148	0.735
GO:0030166	proteoglycan biosynthetic process	33	3	1.22	0.12148	0.735
GO:0050999	regulation of nitric-oxide synthase activity	33	3	1.22	0.12148	0.735
GO:0060389	pathway-restricted SMAD protein phosphorylation	33	3	1.22	0.12148	0.735
GO:0007272	ensheathment of neurons	71	5	2.63	0.12198	0.736
GO:0008366	axon ensheathment	71	5	2.63	0.12198	0.736
GO:0048519	negative regulation of biological process	2790	114	103.19	0.12257	0.738
GO:0014070	response to organic cyclic compound	200	11	7.4	0.12334	0.742
GO:0033674	positive regulation of kinase activity	385	19	14.24	0.12355	0.742
GO:0046822	regulation of nucleocytoplasmic transport	134	8	4.96	0.12376	0.742
GO:0043009	chordate embryonic development	433	21	16.02	0.12467	0.744
GO:0050770	regulation of axonogenesis	92	6	3.4	0.12523	0.744
GO:0006497	protein lipidation	52	4	1.92	0.12536	0.744
GO:0007492	endoderm development	52	4	1.92	0.12536	0.744
GO:0048144	fibroblast proliferation	52	4	1.92	0.12536	0.744
GO:0048644	muscle organ morphogenesis	52	4	1.92	0.12536	0.744
GO:0032102	negative regulation of response to external stimulus	113	7	4.18	0.12537	0.744
GO:0006139	nucleobase-containing compound metabolic process	4694	186	173.61	0.12588	0.746
GO:0048534	hematopoietic or lymphoid organ development	482	23	17.83	0.12696	0.746
GO:0007368	determination of left/right symmetry	72	5	2.66	0.12736	0.746
GO:0035051	cardiocyte differentiation	72	5	2.66	0.12736	0.746
GO:0045766	positive regulation of angiogenesis	72	5	2.66	0.12736	0.746
GO:0048754	branching morphogenesis of an epithelial tube	135	8	4.99	0.12759	0.746
GO:0010975	regulation of neuron projection development	179	10	6.62	0.12766	0.746
GO:0043583	ear development	157	9	5.81	0.12817	0.746
GO:0001964	startle response	17	2	0.63	0.12894	0.746
GO:0003230	cardiac atrium development	17	2	0.63	0.12894	0.746
GO:0003333	amino acid transmembrane transport	17	2	0.63	0.12894	0.746
GO:0010611	regulation of cardiac muscle hypertrophy	17	2	0.63	0.12894	0.746
GO:0010874	regulation of cholesterol efflux	17	2	0.63	0.12894	0.746
GO:0015012	heparan sulfate proteoglycan biosynthetic process	17	2	0.63	0.12894	0.746
GO:0015697	quaternary ammonium group transport	17	2	0.63	0.12894	0.746
GO:0032365	intracellular lipid transport	17	2	0.63	0.12894	0.746
GO:0042491	auditory receptor cell differentiation	17	2	0.63	0.12894	0.746
GO:0090342	regulation of cell aging	17	2	0.63	0.12894	0.746
GO:0042306	regulation of protein import into nucleus	114	7	4.22	0.12961	0.747
GO:1900180	regulation of protein localization to nucleus	114	7	4.22	0.12961	0.747
GO:0006513	protein monoubiquitination	34	3	1.26	0.12978	0.747
GO:0048286	lung alveolus development	34	3	1.26	0.12978	0.747
GO:0045892	negative regulation of transcription, DNA-templated	703	32	26	0.13057	0.75
GO:0002520	immune system development	508	24	18.79	0.13073	0.75
GO:0051253	negative regulation of RNA metabolic process	728	33	26.93	0.1312	0.752
GO:0007611	learning or memory	136	8	5.03	0.13148	0.752
GO:0006650	glycerophospholipid metabolic process	158	9	5.84	0.13177	0.753
GO:0061041	regulation of wound healing	73	5	2.7	0.13285	0.758
GO:0000910	cytokinesis	94	6	3.48	0.13479	0.768
GO:0042327	positive regulation of phosphorylation	511	24	18.9	0.13671	0.778
GO:0009792	embryo development ending in birth or egg hatching	439	21	16.24	0.13743	0.778
GO:0003008	system process	1436	61	53.11	0.13745	0.778
GO:0022402	cell cycle process	981	43	36.28	0.13786	0.778
GO:0006505	GPI anchor metabolic process	35	3	1.29	0.13828	0.778
GO:0010717	regulation of epithelial to mesenchymal transition	35	3	1.29	0.13828	0.778
GO:0043535	regulation of blood vessel endothelial cell migration	35	3	1.29	0.13828	0.778
GO:0046320	regulation of fatty acid oxidation	35	3	1.29	0.13828	0.778
GO:0002221	pattern recognition receptor signaling pathway	116	7	4.29	0.13829	0.778
GO:0021549	cerebellum development	54	4	2	0.13854	0.778
GO:0051291	protein heterooligomerization	54	4	2	0.13854	0.778
GO:0051347	positive regulation of transferase activity	392	19	14.5	0.13936	0.78
GO:0033157	regulation of intracellular protein transport	138	8	5.1	0.13944	0.78
GO:0002764	immune response-regulating signaling pathway	228	12	8.43	0.13969	0.78
GO:0009083	branched-chain amino acid catabolic process	18	2	0.67	0.14167	0.78
GO:0014743	regulation of muscle hypertrophy	18	2	0.67	0.14167	0.78
GO:0019098	reproductive behavior	18	2	0.67	0.14167	0.78
GO:0021533	cell differentiation in hindbrain	18	2	0.67	0.14167	0.78
GO:0021955	central nervous system neuron axonogenesis	18	2	0.67	0.14167	0.78
GO:0032731	positive regulation of interleukin-1 beta production	18	2	0.67	0.14167	0.78
GO:0043620	regulation of DNA-templated transcription in response to stress	18	2	0.67	0.14167	0.78
GO:0048745	smooth muscle tissue development	18	2	0.67	0.14167	0.78
GO:0060135	maternal process involved in female pregnancy	18	2	0.67	0.14167	0.78
GO:0071604	transforming growth factor beta production	18	2	0.67	0.14167	0.78
GO:0071634	regulation of transforming growth factor beta production	18	2	0.67	0.14167	0.78
GO:0050727	regulation of inflammatory response	161	9	5.95	0.14287	0.786
GO:0032103	positive regulation of response to external stimulus	139	8	5.14	0.14351	0.788
GO:0009968	negative regulation of signal transduction	539	25	19.94	0.14423	0.788
GO:0008645	hexose transport	96	6	3.55	0.14469	0.788
GO:0015749	monosaccharide transport	96	6	3.55	0.14469	0.788
GO:0015758	glucose transport	96	6	3.55	0.14469	0.788
GO:0033189	response to vitamin A	96	6	3.55	0.14469	0.788
GO:0046545	development of primary female sexual characteristics	96	6	3.55	0.14469	0.788
GO:0071840	cellular component organization or biogenesis	3762	150	139.14	0.14482	0.788
GO:0030801	positive regulation of cyclic nucleotide metabolic process	55	4	2.03	0.14533	0.789
GO:0042158	lipoprotein biosynthetic process	55	4	2.03	0.14533	0.789
GO:0002790	peptide secretion	162	9	5.99	0.14667	0.792
GO:0009605	response to external stimulus	1189	51	43.98	0.1469	0.792
GO:0010464	regulation of mesenchymal cell proliferation	36	3	1.33	0.14696	0.792
GO:0048708	astrocyte differentiation	36	3	1.33	0.14696	0.792
GO:0060425	lung morphogenesis	36	3	1.33	0.14696	0.792
GO:0051222	positive regulation of protein transport	140	8	5.18	0.14763	0.795
GO:0046907	intracellular transport	1013	44	37.47	0.14816	0.796
GO:0044262	cellular carbohydrate metabolic process	185	10	6.84	0.14842	0.796
GO:0034641	cellular nitrogen compound metabolic process	4963	195	183.56	0.14843	0.796
GO:0006865	amino acid transport	97	6	3.59	0.14976	0.802
GO:0007162	negative regulation of cell adhesion	76	5	2.81	0.14992	0.802
GO:0071310	cellular response to organic substance	1040	45	38.47	0.15089	0.803
GO:0010562	positive regulation of phosphorus metabolic process	518	24	19.16	0.15128	0.803
GO:0045937	positive regulation of phosphate metabolic process	518	24	19.16	0.15128	0.803
GO:0006366	transcription from RNA polymerase II promoter	1218	52	45.05	0.15201	0.803
GO:0010558	negative regulation of macromolecule biosynthetic process	815	36	30.14	0.15238	0.803
GO:0032147	activation of protein kinase activity	209	11	7.73	0.15257	0.803
GO:0016567	protein ubiquitination	519	24	19.2	0.15343	0.803
GO:0032970	regulation of actin filament-based process	164	9	6.07	0.15443	0.803
GO:0001759	organ induction	19	2	0.7	0.15464	0.803
GO:0006110	regulation of glycolytic process	19	2	0.7	0.15464	0.803
GO:0007616	long-term memory	19	2	0.7	0.15464	0.803
GO:0008045	motor neuron axon guidance	19	2	0.7	0.15464	0.803
GO:0008088	axon cargo transport	19	2	0.7	0.15464	0.803
GO:0010632	regulation of epithelial cell migration	19	2	0.7	0.15464	0.803
GO:0021696	cerebellar cortex morphogenesis	19	2	0.7	0.15464	0.803
GO:0032459	regulation of protein oligomerization	19	2	0.7	0.15464	0.803
GO:0032925	regulation of activin receptor signaling pathway	19	2	0.7	0.15464	0.803
GO:0034605	cellular response to heat	19	2	0.7	0.15464	0.803
GO:0042403	thyroid hormone metabolic process	19	2	0.7	0.15464	0.803
GO:0050702	interleukin-1 beta secretion	19	2	0.7	0.15464	0.803
GO:0052312	modulation of transcription in other organism involved in symbiotic interaction	19	2	0.7	0.15464	0.803
GO:2001242	regulation of intrinsic apoptotic signaling pathway	19	2	0.7	0.15464	0.803
GO:0044403	symbiosis, encompassing mutualism through parasitism	98	6	3.62	0.15491	0.803
GO:0008283	cell proliferation	1373	58	50.78	0.15499	0.803
GO:0046879	hormone secretion	187	10	6.92	0.1557	0.803
GO:0001947	heart looping	37	3	1.37	0.15581	0.803
GO:0009953	dorsal/ventral pattern formation	77	5	2.85	0.15581	0.803
GO:0032612	interleukin-1 production	37	3	1.37	0.15581	0.803
GO:0042116	macrophage activation	37	3	1.37	0.15581	0.803
GO:0045786	negative regulation of cell cycle	423	20	15.65	0.15602	0.803
GO:0043627	response to estrogen	142	8	5.25	0.15606	0.803
GO:0002758	innate immune response-activating signal transduction	120	7	4.44	0.15648	0.803
GO:0035270	endocrine system development	120	7	4.44	0.15648	0.803
GO:0033043	regulation of organelle organization	424	20	15.68	0.15845	0.812
GO:0001843	neural tube closure	57	4	2.11	0.15928	0.812
GO:0045981	positive regulation of nucleotide metabolic process	57	4	2.11	0.15928	0.812
GO:0060606	tube closure	57	4	2.11	0.15928	0.812
GO:1900544	positive regulation of purine nucleotide metabolic process	57	4	2.11	0.15928	0.812
GO:0021953	central nervous system neuron differentiation	99	6	3.66	0.16013	0.812
GO:0030178	negative regulation of Wnt signaling pathway	99	6	3.66	0.16013	0.812
GO:0046660	female sex differentiation	99	6	3.66	0.16013	0.812
GO:0006810	transport	3040	122	112.44	0.16015	0.812
GO:0030041	actin filament polymerization	78	5	2.88	0.16179	0.82
GO:0006412	translation	671	30	24.82	0.16222	0.821
GO:0000278	mitotic cell cycle	721	32	26.67	0.16277	0.823
GO:0007267	cell-cell signaling	972	42	35.95	0.1631	0.823
GO:0001934	positive regulation of protein phosphorylation	499	23	18.46	0.16328	0.823
GO:0006833	water transport	38	3	1.41	0.16483	0.829
GO:0043500	muscle adaptation	38	3	1.41	0.16483	0.829
GO:0006665	sphingolipid metabolic process	100	6	3.7	0.16543	0.829
GO:0002218	activation of innate immune response	122	7	4.51	0.16596	0.829
GO:0006661	phosphatidylinositol biosynthetic process	58	4	2.15	0.16644	0.829
GO:0030148	sphingolipid biosynthetic process	58	4	2.15	0.16644	0.829
GO:0030097	hemopoiesis	452	21	16.72	0.16756	0.829
GO:0003401	axis elongation	20	2	0.74	0.16784	0.829
GO:0007530	sex determination	20	2	0.74	0.16784	0.829
GO:0007620	copulation	20	2	0.74	0.16784	0.829
GO:0010508	positive regulation of autophagy	20	2	0.74	0.16784	0.829
GO:0032350	regulation of hormone metabolic process	20	2	0.74	0.16784	0.829
GO:0032488	Cdc42 protein signal transduction	20	2	0.74	0.16784	0.829
GO:0035412	regulation of catenin import into nucleus	20	2	0.74	0.16784	0.829
GO:0046949	fatty-acyl-CoA biosynthetic process	20	2	0.74	0.16784	0.829
GO:0048854	brain morphogenesis	20	2	0.74	0.16784	0.829
GO:0051412	response to corticosterone	20	2	0.74	0.16784	0.829
GO:0060485	mesenchyme development	145	8	5.36	0.16912	0.834
GO:0016197	endosomal transport	123	7	4.55	0.1708	0.842
GO:0023057	negative regulation of signaling	577	26	21.34	0.17279	0.85
GO:0032535	regulation of cellular component size	146	8	5.4	0.17358	0.85
GO:0042384	cilium assembly	59	4	2.18	0.17371	0.85
GO:0003143	embryonic heart tube morphogenesis	39	3	1.44	0.17399	0.85
GO:0031110	regulation of microtubule polymerization or depolymerization	39	3	1.44	0.17399	0.85
GO:0010675	regulation of cellular carbohydrate metabolic process	80	5	2.96	0.17403	0.85
GO:0060271	cilium morphogenesis	80	5	2.96	0.17403	0.85
GO:0009914	hormone transport	192	10	7.1	0.17466	0.851
GO:0051403	stress-activated MAPK cascade	192	10	7.1	0.17466	0.851
GO:0043434	response to peptide hormone	358	17	13.24	0.17538	0.854
GO:0001701	in utero embryonic development	263	13	9.73	0.17737	0.863
GO:0006897	endocytosis	335	16	12.39	0.17853	0.863
GO:0043085	positive regulation of catalytic activity	830	36	30.7	0.17948	0.863
GO:0014020	primary neural tube formation	60	4	2.22	0.18109	0.863
GO:0019233	sensory perception of pain	60	4	2.22	0.18109	0.863
GO:0035666	TRIF-dependent toll-like receptor signaling pathway	60	4	2.22	0.18109	0.863
GO:0046467	membrane lipid biosynthetic process	60	4	2.22	0.18109	0.863
GO:0003300	cardiac muscle hypertrophy	21	2	0.78	0.18121	0.863
GO:0010543	regulation of platelet activation	21	2	0.78	0.18121	0.863
GO:0010822	positive regulation of mitochondrion organization	21	2	0.78	0.18121	0.863
GO:0014897	striated muscle hypertrophy	21	2	0.78	0.18121	0.863
GO:0021846	cell proliferation in forebrain	21	2	0.78	0.18121	0.863
GO:0030201	heparan sulfate proteoglycan metabolic process	21	2	0.78	0.18121	0.863
GO:0032732	positive regulation of interleukin-1 production	21	2	0.78	0.18121	0.863
GO:0035162	embryonic hemopoiesis	21	2	0.78	0.18121	0.863
GO:0035384	thioester biosynthetic process	21	2	0.78	0.18121	0.863
GO:0035411	catenin import into nucleus	21	2	0.78	0.18121	0.863
GO:0048710	regulation of astrocyte differentiation	21	2	0.78	0.18121	0.863
GO:0071616	acyl-CoA biosynthetic process	21	2	0.78	0.18121	0.863
GO:0010648	negative regulation of cell communication	581	26	21.49	0.18174	0.864
GO:0031098	stress-activated protein kinase signaling cascade	194	10	7.18	0.18254	0.867
GO:0032273	positive regulation of protein polymerization	40	3	1.48	0.18329	0.869
GO:0061371	determination of heart left/right asymmetry	40	3	1.48	0.18329	0.869
GO:0031327	negative regulation of cellular biosynthetic process	858	37	31.73	0.18474	0.875
GO:0051271	negative regulation of cellular component movement	126	7	4.66	0.18567	0.878
GO:0001101	response to acid chemical	82	5	3.03	0.1866	0.88
GO:0051495	positive regulation of cytoskeleton organization	82	5	3.03	0.1866	0.88
GO:0001763	morphogenesis of a branching structure	172	9	6.36	0.18739	0.881
GO:0015833	peptide transport	172	9	6.36	0.18739	0.881
GO:0048562	embryonic organ morphogenesis	172	9	6.36	0.18739	0.881
GO:0007416	synapse assembly	61	4	2.26	0.18857	0.884
GO:0040014	regulation of multicellular organism growth	61	4	2.26	0.18857	0.884
GO:0060675	ureteric bud morphogenesis	61	4	2.26	0.18857	0.884
GO:0033365	protein localization to organelle	436	20	16.13	0.18919	0.885
GO:0001944	vasculature development	461	21	17.05	0.19035	0.89
GO:0042044	fluid transport	41	3	1.52	0.19272	0.891
GO:0045740	positive regulation of DNA replication	41	3	1.52	0.19272	0.891
GO:0046165	alcohol biosynthetic process	41	3	1.52	0.19272	0.891
GO:0048477	oogenesis	41	3	1.52	0.19272	0.891
GO:0050772	positive regulation of axonogenesis	41	3	1.52	0.19272	0.891
GO:0019228	neuronal action potential	83	5	3.07	0.19301	0.891
GO:0018193	peptidyl-amino acid modification	586	26	21.67	0.19327	0.891
GO:0009081	branched-chain amino acid metabolic process	22	2	0.81	0.19474	0.891
GO:0032228	regulation of synaptic transmission, GABAergic	22	2	0.81	0.19474	0.891
GO:0043552	positive regulation of phosphatidylinositol 3-kinase activity	22	2	0.81	0.19474	0.891
GO:0043616	keratinocyte proliferation	22	2	0.81	0.19474	0.891
GO:0045494	photoreceptor cell maintenance	22	2	0.81	0.19474	0.891
GO:0045884	regulation of survival gene product expression	22	2	0.81	0.19474	0.891
GO:0046513	ceramide biosynthetic process	22	2	0.81	0.19474	0.891
GO:0046627	negative regulation of insulin receptor signaling pathway	22	2	0.81	0.19474	0.891
GO:0048536	spleen development	22	2	0.81	0.19474	0.891
GO:0050701	interleukin-1 secretion	22	2	0.81	0.19474	0.891
GO:0060986	endocrine hormone secretion	22	2	0.81	0.19474	0.891
GO:1900077	negative regulation of cellular response to insulin stimulus	22	2	0.81	0.19474	0.891
GO:0045927	positive regulation of growth	128	7	4.73	0.19587	0.893
GO:0010638	positive regulation of organelle organization	174	9	6.44	0.19608	0.893
GO:0030048	actin filament-based movement	62	4	2.29	0.19614	0.893
GO:0071842	NA	2942	117	108.81	0.19622	0.893
GO:0030099	myeloid cell differentiation	221	11	8.17	0.1965	0.893
GO:0007254	JNK cascade	151	8	5.58	0.19664	0.893
GO:0016052	carbohydrate catabolic process	151	8	5.58	0.19664	0.893
GO:0001568	blood vessel development	439	20	16.24	0.19732	0.895
GO:0051028	mRNA transport	106	6	3.92	0.19872	0.899
GO:0045860	positive regulation of protein kinase activity	366	17	13.54	0.19877	0.899
GO:0006109	regulation of carbohydrate metabolic process	84	5	3.11	0.1995	0.901
GO:0008585	female gonad development	84	5	3.11	0.1995	0.901
GO:0071496	cellular response to external stimulus	222	11	8.21	0.20039	0.904
GO:0043410	positive regulation of MAPK cascade	152	8	5.62	0.20139	0.907
GO:0048568	embryonic organ development	270	13	9.99	0.20148	0.907
GO:0001836	release of cytochrome c from mitochondria	42	3	1.55	0.20227	0.907
GO:0021954	central nervous system neuron development	42	3	1.55	0.20227	0.907
GO:0055008	cardiac muscle tissue morphogenesis	42	3	1.55	0.20227	0.907
GO:0002756	MyD88-independent toll-like receptor signaling pathway	63	4	2.33	0.20381	0.91
GO:0010863	positive regulation of phospholipase C activity	63	4	2.33	0.20381	0.91
GO:0031023	microtubule organizing center organization	63	4	2.33	0.20381	0.91
GO:0043200	response to amino acid	63	4	2.33	0.20381	0.91
GO:0006643	membrane lipid metabolic process	107	6	3.96	0.20449	0.912
GO:0019320	hexose catabolic process	85	5	3.14	0.20606	0.912
GO:0022602	ovulation cycle process	85	5	3.14	0.20606	0.912
GO:0006644	phospholipid metabolic process	224	11	8.28	0.20828	0.912
GO:0000737	DNA catabolic process, endonucleolytic	23	2	0.85	0.20839	0.912
GO:0001504	neurotransmitter uptake	23	2	0.85	0.20839	0.912
GO:0001736	establishment of planar polarity	23	2	0.85	0.20839	0.912
GO:0001975	response to amphetamine	23	2	0.85	0.20839	0.912
GO:0006309	apoptotic DNA fragmentation	23	2	0.85	0.20839	0.912
GO:0014073	response to tropane	23	2	0.85	0.20839	0.912
GO:0014896	muscle hypertrophy	23	2	0.85	0.20839	0.912
GO:0015695	organic cation transport	23	2	0.85	0.20839	0.912
GO:0021879	forebrain neuron differentiation	23	2	0.85	0.20839	0.912
GO:0032370	positive regulation of lipid transport	23	2	0.85	0.20839	0.912
GO:0042220	response to cocaine	23	2	0.85	0.20839	0.912
GO:0043029	T cell homeostasis	23	2	0.85	0.20839	0.912
GO:0043551	regulation of phosphatidylinositol 3-kinase activity	23	2	0.85	0.20839	0.912
GO:0045058	T cell selection	23	2	0.85	0.20839	0.912
GO:0090218	positive regulation of lipid kinase activity	23	2	0.85	0.20839	0.912
GO:0032386	regulation of intracellular transport	177	9	6.55	0.20943	0.914
GO:0045785	positive regulation of cell adhesion	108	6	3.99	0.21033	0.914
GO:0050851	antigen receptor-mediated signaling pathway	108	6	3.99	0.21033	0.914
GO:0032870	cellular response to hormone stimulus	370	17	13.68	0.211	0.914
GO:0003007	heart morphogenesis	154	8	5.7	0.21105	0.914
GO:0030010	establishment of cell polarity	64	4	2.37	0.21156	0.914
GO:0048704	embryonic skeletal system morphogenesis	64	4	2.37	0.21156	0.914
GO:1900274	regulation of phospholipase C activity	64	4	2.37	0.21156	0.914
GO:0015850	organic hydroxy compound transport	43	3	1.59	0.21193	0.914
GO:0032768	regulation of monooxygenase activity	43	3	1.59	0.21193	0.914
GO:0045727	positive regulation of translation	43	3	1.59	0.21193	0.914
GO:0048066	developmental pigmentation	43	3	1.59	0.21193	0.914
GO:0061097	regulation of protein tyrosine kinase activity	43	3	1.59	0.21193	0.914
GO:0009890	negative regulation of biosynthetic process	872	37	32.25	0.21227	0.914
GO:0007600	sensory perception	395	18	14.61	0.21231	0.914
GO:0032355	response to estradiol	86	5	3.18	0.21269	0.914
GO:0050852	T cell receptor signaling pathway	86	5	3.18	0.21269	0.914
GO:0055085	transmembrane transport	772	33	28.55	0.21571	0.926
GO:0032872	regulation of stress-activated MAPK cascade	132	7	4.88	0.21691	0.928
GO:0048839	inner ear development	132	7	4.88	0.21691	0.928
GO:0070302	regulation of stress-activated protein kinase signaling cascade	132	7	4.88	0.21691	0.928
GO:0051234	establishment of localization	3092	122	114.36	0.21721	0.929
GO:0008610	lipid biosynthetic process	471	21	17.42	0.21741	0.929
GO:0001892	embryonic placenta development	65	4	2.4	0.2194	0.931
GO:0010906	regulation of glucose metabolic process	65	4	2.4	0.2194	0.931
GO:0022407	regulation of cell-cell adhesion	65	4	2.4	0.2194	0.931
GO:0032846	positive regulation of homeostatic process	65	4	2.4	0.2194	0.931
GO:0034130	toll-like receptor 1 signaling pathway	65	4	2.4	0.2194	0.931
GO:0051100	negative regulation of binding	65	4	2.4	0.2194	0.931
GO:0006687	glycosphingolipid metabolic process	44	3	1.63	0.22168	0.932
GO:0010463	mesenchymal cell proliferation	44	3	1.63	0.22168	0.932
GO:0043149	stress fiber assembly	44	3	1.63	0.22168	0.932
GO:0001569	patterning of blood vessels	24	2	0.89	0.22213	0.932
GO:0002702	positive regulation of production of molecular mediator of immune response	24	2	0.89	0.22213	0.932
GO:0006586	indolalkylamine metabolic process	24	2	0.89	0.22213	0.932
GO:0007164	establishment of tissue polarity	24	2	0.89	0.22213	0.932
GO:0035337	fatty-acyl-CoA metabolic process	24	2	0.89	0.22213	0.932
GO:0042430	indole-containing compound metabolic process	24	2	0.89	0.22213	0.932
GO:0048384	retinoic acid receptor signaling pathway	24	2	0.89	0.22213	0.932
GO:2001236	regulation of extrinsic apoptotic signaling pathway	24	2	0.89	0.22213	0.932
GO:0040013	negative regulation of locomotion	133	7	4.92	0.22229	0.932
GO:0032446	protein modification by small protein conjugation	548	24	20.27	0.22302	0.934
GO:0002253	activation of immune response	252	12	9.32	0.22409	0.937
GO:0046578	regulation of Ras protein signal transduction	252	12	9.32	0.22409	0.937
GO:0034613	cellular protein localization	827	35	30.59	0.22472	0.938
GO:0006811	ion transport	777	33	28.74	0.22675	0.946
GO:0031345	negative regulation of cell projection organization	66	4	2.44	0.22731	0.946
GO:0034138	toll-like receptor 3 signaling pathway	66	4	2.44	0.22731	0.946
GO:0007264	small GTPase mediated signal transduction	575	25	21.27	0.22793	0.948
GO:0044093	positive regulation of molecular function	1008	42	37.28	0.22866	0.95
GO:0030072	peptide hormone secretion	158	8	5.84	0.23087	0.958
GO:0031532	actin cytoskeleton reorganization	45	3	1.66	0.23152	0.958
GO:0034968	histone lysine methylation	45	3	1.66	0.23152	0.958
GO:0048663	neuron fate commitment	45	3	1.66	0.23152	0.958
GO:0008584	male gonad development	89	5	3.29	0.23297	0.958
GO:0046365	monosaccharide catabolic process	89	5	3.29	0.23297	0.958
GO:0071219	cellular response to molecule of bacterial origin	89	5	3.29	0.23297	0.958
GO:0043549	regulation of kinase activity	577	25	21.34	0.23314	0.958
GO:0070727	cellular macromolecule localization	831	35	30.74	0.23343	0.958
GO:0031099	regeneration	112	6	4.14	0.23423	0.958
GO:0008361	regulation of cell size	67	4	2.48	0.2353	0.958
GO:0042552	myelination	67	4	2.48	0.2353	0.958
GO:0050905	neuromuscular process	67	4	2.48	0.2353	0.958
GO:0051896	regulation of protein kinase B signaling	67	4	2.48	0.2353	0.958
GO:0051091	positive regulation of sequence-specific DNA binding transcription factor activity	159	8	5.88	0.23593	0.958
GO:2000116	regulation of cysteine-type endopeptidase activity	159	8	5.88	0.23593	0.958
GO:0001825	blastocyst formation	25	2	0.92	0.23594	0.958
GO:0006501	C-terminal protein lipidation	25	2	0.92	0.23594	0.958
GO:0021587	cerebellum morphogenesis	25	2	0.92	0.23594	0.958
GO:0030851	granulocyte differentiation	25	2	0.92	0.23594	0.958
GO:0043470	regulation of carbohydrate catabolic process	25	2	0.92	0.23594	0.958
GO:0043471	regulation of cellular carbohydrate catabolic process	25	2	0.92	0.23594	0.958
GO:0051568	histone H3-K4 methylation	25	2	0.92	0.23594	0.958
GO:0031347	regulation of defense response	378	17	13.98	0.23646	0.959
GO:0048608	reproductive structure development	231	11	8.54	0.2369	0.959
GO:0061458	reproductive system development	231	11	8.54	0.2369	0.959
GO:0016071	mRNA metabolic process	554	24	20.49	0.23903	0.967
GO:0007498	mesoderm development	90	5	3.33	0.23985	0.968
GO:0031123	RNA 3'-end processing	90	5	3.33	0.23985	0.968
GO:0032880	regulation of protein localization	305	14	11.28	0.24012	0.968
GO:0060548	negative regulation of cell death	580	25	21.45	0.24107	0.969
GO:0010811	positive regulation of cell-substrate adhesion	46	3	1.7	0.24144	0.969
GO:0031109	microtubule polymerization or depolymerization	46	3	1.7	0.24144	0.969
GO:0060322	head development	46	3	1.7	0.24144	0.969
GO:0060491	regulation of cell projection assembly	46	3	1.7	0.24144	0.969
GO:0009408	response to heat	68	4	2.52	0.24335	0.974
GO:0034134	toll-like receptor 2 signaling pathway	68	4	2.52	0.24335	0.974
GO:0051017	actin filament bundle assembly	68	4	2.52	0.24335	0.974
GO:0009100	glycoprotein metabolic process	331	15	12.24	0.245	0.979
GO:0071841	NA	3035	119	112.25	0.24506	0.979
GO:0048545	response to steroid hormone	282	13	10.43	0.24598	0.981
GO:0008643	carbohydrate transport	114	6	4.22	0.24648	0.982
GO:0007190	activation of adenylate cyclase activity	26	2	0.96	0.24979	0.985
GO:0010092	specification of organ identity	26	2	0.96	0.24979	0.985
GO:0010743	regulation of macrophage derived foam cell differentiation	26	2	0.96	0.24979	0.985
GO:0014014	negative regulation of gliogenesis	26	2	0.96	0.24979	0.985
GO:0019748	secondary metabolic process	26	2	0.96	0.24979	0.985
GO:0030901	midbrain development	26	2	0.96	0.24979	0.985
GO:0032465	regulation of cytokinesis	26	2	0.96	0.24979	0.985
GO:0046580	negative regulation of Ras protein signal transduction	26	2	0.96	0.24979	0.985
GO:0048260	positive regulation of receptor-mediated endocytosis	26	2	0.96	0.24979	0.985
GO:0060428	lung epithelium development	26	2	0.96	0.24979	0.985
GO:0030073	insulin secretion	138	7	5.1	0.24988	0.985
GO:0044265	cellular macromolecule catabolic process	609	26	22.52	0.25082	0.988
GO:0002673	regulation of acute inflammatory response	47	3	1.74	0.25143	0.988
GO:0048645	organ formation	47	3	1.74	0.25143	0.988
GO:0060415	muscle tissue morphogenesis	47	3	1.74	0.25143	0.988
GO:0003006	developmental process involved in reproduction	358	16	13.24	0.25271	0.992
GO:0042157	lipoprotein metabolic process	92	5	3.4	0.25377	0.994
GO:0006486	protein glycosylation	235	11	8.69	0.25389	0.994
GO:0043413	macromolecule glycosylation	235	11	8.69	0.25389	0.994
GO:0042060	wound healing	586	25	21.67	0.25726	1
GO:0043408	regulation of MAPK cascade	285	13	10.54	0.25766	1
GO:0010605	negative regulation of macromolecule metabolic process	1178	48	43.57	0.25844	1
GO:0033993	response to lipid	70	4	2.59	0.25962	1
GO:0045807	positive regulation of endocytosis	70	4	2.59	0.25962	1
GO:0001541	ovarian follicle development	48	3	1.78	0.26148	1
GO:0006809	nitric oxide biosynthetic process	48	3	1.78	0.26148	1
GO:0042440	pigment metabolic process	48	3	1.78	0.26148	1
GO:0016337	single organismal cell-cell adhesion	336	15	12.43	0.26299	1
GO:0010907	positive regulation of glucose metabolic process	27	2	1	0.26367	1
GO:0030261	chromosome condensation	27	2	1	0.26367	1
GO:0030838	positive regulation of actin filament polymerization	27	2	1	0.26367	1
GO:0048009	insulin-like growth factor receptor signaling pathway	27	2	1	0.26367	1
GO:0050853	B cell receptor signaling pathway	27	2	1	0.26367	1
GO:0051058	negative regulation of small GTPase mediated signal transduction	27	2	1	0.26367	1
GO:0071560	cellular response to transforming growth factor beta stimulus	27	2	1	0.26367	1
GO:0006820	anion transport	117	6	4.33	0.2652	1
GO:0030336	negative regulation of cell migration	117	6	4.33	0.2652	1
GO:0046328	regulation of JNK cascade	117	6	4.33	0.2652	1
GO:0009719	response to endogenous stimulus	820	34	30.33	0.26685	1
GO:0070085	glycosylation	238	11	8.8	0.26691	1
GO:0006007	glucose catabolic process	71	4	2.63	0.26784	1
GO:0007292	female gamete generation	71	4	2.63	0.26784	1
GO:0061039	NA	71	4	2.63	0.26784	1
GO:0042698	ovulation cycle	94	5	3.48	0.26788	1
GO:0002429	immune response-activating cell surface receptor signaling pathway	118	6	4.36	0.27152	1
GO:0010506	regulation of autophagy	49	3	1.81	0.27157	1
GO:0030816	positive regulation of cAMP metabolic process	49	3	1.81	0.27157	1
GO:0030819	positive regulation of cAMP biosynthetic process	49	3	1.81	0.27157	1
GO:0035050	embryonic heart tube development	49	3	1.81	0.27157	1
GO:0045665	negative regulation of neuron differentiation	49	3	1.81	0.27157	1
GO:0051149	positive regulation of muscle cell differentiation	49	3	1.81	0.27157	1
GO:0051897	positive regulation of protein kinase B signaling	49	3	1.81	0.27157	1
GO:0071407	cellular response to organic cyclic compound	49	3	1.81	0.27157	1
GO:0042325	regulation of phosphorylation	771	32	28.52	0.27279	1
GO:0010518	positive regulation of phospholipase activity	72	4	2.66	0.2761	1
GO:0006090	pyruvate metabolic process	28	2	1.04	0.27755	1
GO:0008542	visual learning	28	2	1.04	0.27755	1
GO:0010883	regulation of lipid storage	28	2	1.04	0.27755	1
GO:0014015	positive regulation of gliogenesis	28	2	1.04	0.27755	1
GO:0021575	hindbrain morphogenesis	28	2	1.04	0.27755	1
GO:0043550	regulation of lipid kinase activity	28	2	1.04	0.27755	1
GO:0045646	regulation of erythrocyte differentiation	28	2	1.04	0.27755	1
GO:0046626	regulation of insulin receptor signaling pathway	28	2	1.04	0.27755	1
GO:0050690	regulation of defense response to virus by virus	28	2	1.04	0.27755	1
GO:2000146	negative regulation of cell motility	119	6	4.4	0.27788	1
GO:0051338	regulation of transferase activity	594	25	21.97	0.27953	1
GO:0046486	glycerolipid metabolic process	241	11	8.91	0.28014	1
GO:0050778	positive regulation of immune response	316	14	11.69	0.28167	1
GO:0001707	mesoderm formation	50	3	1.85	0.28171	1
GO:0006664	glycolipid metabolic process	50	3	1.85	0.28171	1
GO:0008637	apoptotic mitochondrial changes	50	3	1.85	0.28171	1
GO:0031018	endocrine pancreas development	50	3	1.85	0.28171	1
GO:0033692	cellular polysaccharide biosynthetic process	50	3	1.85	0.28171	1
GO:0046488	phosphatidylinositol metabolic process	96	5	3.55	0.28216	1
GO:0007548	sex differentiation	217	10	8.03	0.28321	1
GO:0000165	MAPK cascade	392	17	14.5	0.28382	1
GO:0007626	locomotory behavior	120	6	4.44	0.28426	1
GO:0002755	MyD88-dependent toll-like receptor signaling pathway	73	4	2.7	0.28441	1
GO:0003231	cardiac ventricle development	73	4	2.7	0.28441	1
GO:0006941	striated muscle contraction	73	4	2.7	0.28441	1
GO:0008063	Toll signaling pathway	73	4	2.7	0.28441	1
GO:0030203	glycosaminoglycan metabolic process	73	4	2.7	0.28441	1
GO:0050680	negative regulation of epithelial cell proliferation	73	4	2.7	0.28441	1
GO:0009057	macromolecule catabolic process	750	31	27.74	0.2847	1
GO:0010942	positive regulation of cell death	572	24	21.16	0.28985	1
GO:0007219	Notch signaling pathway	121	6	4.48	0.29069	1
GO:0001659	temperature homeostasis	29	2	1.07	0.29141	1
GO:0001738	morphogenesis of a polarized epithelium	29	2	1.07	0.29141	1
GO:0008038	neuron recognition	29	2	1.07	0.29141	1
GO:0009069	serine family amino acid metabolic process	29	2	1.07	0.29141	1
GO:0010742	macrophage derived foam cell differentiation	29	2	1.07	0.29141	1
GO:0018410	C-terminal protein amino acid modification	29	2	1.07	0.29141	1
GO:0030514	negative regulation of BMP signaling pathway	29	2	1.07	0.29141	1
GO:0032371	regulation of sterol transport	29	2	1.07	0.29141	1
GO:0032374	regulation of cholesterol transport	29	2	1.07	0.29141	1
GO:0032651	regulation of interleukin-1 beta production	29	2	1.07	0.29141	1
GO:0032729	positive regulation of interferon-gamma production	29	2	1.07	0.29141	1
GO:0033059	cellular pigmentation	29	2	1.07	0.29141	1
GO:0045429	positive regulation of nitric oxide biosynthetic process	29	2	1.07	0.29141	1
GO:0045762	positive regulation of adenylate cyclase activity	29	2	1.07	0.29141	1
GO:0051865	protein autoubiquitination	29	2	1.07	0.29141	1
GO:0090077	foam cell differentiation	29	2	1.07	0.29141	1
GO:1900076	regulation of cellular response to insulin stimulus	29	2	1.07	0.29141	1
GO:0019432	triglyceride biosynthetic process	51	3	1.89	0.29188	1
GO:0032368	regulation of lipid transport	51	3	1.89	0.29188	1
GO:0008406	gonad development	170	8	6.29	0.29381	1
GO:0009611	response to wounding	1014	41	37.5	0.29618	1
GO:0007243	NA	729	30	26.96	0.29714	1
GO:0045859	regulation of protein kinase activity	549	23	20.31	0.29765	1
GO:0043687	post-translational protein modification	171	8	6.32	0.29924	1
GO:0001501	skeletal system development	346	15	12.8	0.30033	1
GO:0051216	cartilage development	147	7	5.44	0.30186	1
GO:0006029	proteoglycan metabolic process	52	3	1.92	0.30208	1
GO:0009451	RNA modification	52	3	1.92	0.30208	1
GO:0044275	cellular carbohydrate catabolic process	52	3	1.92	0.30208	1
GO:0051153	regulation of striated muscle cell differentiation	52	3	1.92	0.30208	1
GO:0009743	response to carbohydrate	123	6	4.55	0.30362	1
GO:0051384	response to glucocorticoid	123	6	4.55	0.30362	1
GO:0043280	positive regulation of cysteine-type endopeptidase activity involved in apoptotic process	99	5	3.66	0.30384	1
GO:2001056	positive regulation of cysteine-type endopeptidase activity	99	5	3.66	0.30384	1
GO:0021872	forebrain generation of neurons	30	2	1.11	0.30523	1
GO:0030262	apoptotic nuclear changes	30	2	1.11	0.30523	1
GO:0032480	negative regulation of type I interferon production	30	2	1.11	0.30523	1
GO:0051353	positive regulation of oxidoreductase activity	30	2	1.11	0.30523	1
GO:0097191	extrinsic apoptotic signaling pathway	30	2	1.11	0.30523	1
GO:0001558	regulation of cell growth	272	12	10.06	0.30684	1
GO:0065009	regulation of molecular function	1675	66	61.95	0.30719	1
GO:0008064	regulation of actin polymerization or depolymerization	76	4	2.81	0.30952	1
GO:0070374	positive regulation of ERK1 and ERK2 cascade	76	4	2.81	0.30952	1
GO:0009892	negative regulation of metabolic process	1256	50	46.45	0.31071	1
GO:0071216	cellular response to biotic stimulus	100	5	3.7	0.31113	1
GO:1901137	carbohydrate derivative biosynthetic process	349	15	12.91	0.31183	1
GO:0006888	ER to Golgi vesicle-mediated transport	53	3	1.96	0.31229	1
GO:0030804	positive regulation of cyclic nucleotide biosynthetic process	53	3	1.96	0.31229	1
GO:0043507	positive regulation of JUN kinase activity	53	3	1.96	0.31229	1
GO:0043534	blood vessel endothelial cell migration	53	3	1.96	0.31229	1
GO:0045639	positive regulation of myeloid cell differentiation	53	3	1.96	0.31229	1
GO:0046460	neutral lipid biosynthetic process	53	3	1.96	0.31229	1
GO:0046463	acylglycerol biosynthetic process	53	3	1.96	0.31229	1
GO:0042445	hormone metabolic process	149	7	5.51	0.31372	1
GO:0045089	positive regulation of innate immune response	149	7	5.51	0.31372	1
GO:0061448	connective tissue development	174	8	6.44	0.31567	1
GO:0030832	regulation of actin filament length	77	4	2.85	0.31794	1
GO:0031124	mRNA 3'-end processing	77	4	2.85	0.31794	1
GO:0044264	cellular polysaccharide metabolic process	77	4	2.85	0.31794	1
GO:0065008	regulation of biological quality	2290	89	84.7	0.31815	1
GO:0009749	response to glucose	101	5	3.74	0.31844	1
GO:0010721	negative regulation of cell development	101	5	3.74	0.31844	1
GO:0014075	response to amine	101	5	3.74	0.31844	1
GO:0090257	regulation of muscle system process	101	5	3.74	0.31844	1
GO:0010332	response to gamma radiation	31	2	1.15	0.31901	1
GO:0022409	positive regulation of cell-cell adhesion	31	2	1.15	0.31901	1
GO:0031281	positive regulation of cyclase activity	31	2	1.15	0.31901	1
GO:0006396	RNA processing	608	25	22.49	0.32009	1
GO:0051049	regulation of transport	868	35	32.1	0.32069	1
GO:0001824	blastocyst development	54	3	2	0.32251	1
GO:0006635	fatty acid beta-oxidation	54	3	2	0.32251	1
GO:0030810	positive regulation of nucleotide biosynthetic process	54	3	2	0.32251	1
GO:0042475	odontogenesis of dentin-containing tooth	54	3	2	0.32251	1
GO:0048332	mesoderm morphogenesis	54	3	2	0.32251	1
GO:1900373	positive regulation of purine nucleotide biosynthetic process	54	3	2	0.32251	1
GO:0001890	placenta development	102	5	3.77	0.32576	1
GO:0046546	development of primary male sexual characteristics	102	5	3.77	0.32576	1
GO:0007051	spindle organization	78	4	2.88	0.32638	1
GO:0034142	toll-like receptor 4 signaling pathway	78	4	2.88	0.32638	1
GO:0071844	NA	1002	40	37.06	0.3287	1
GO:0019220	regulation of phosphate metabolic process	846	34	31.29	0.33106	1
GO:0051174	regulation of phosphorus metabolic process	846	34	31.29	0.33106	1
GO:0021700	developmental maturation	152	7	5.62	0.33166	1
GO:0006886	intracellular protein transport	612	25	22.64	0.332	1
GO:0001974	blood vessel remodeling	32	2	1.18	0.33272	1
GO:0002053	positive regulation of mesenchymal cell proliferation	32	2	1.18	0.33272	1
GO:0019751	polyol metabolic process	32	2	1.18	0.33272	1
GO:0030032	lamellipodium assembly	32	2	1.18	0.33272	1
GO:0030433	ER-associated ubiquitin-dependent protein catabolic process	32	2	1.18	0.33272	1
GO:0032104	regulation of response to extracellular stimulus	32	2	1.18	0.33272	1
GO:0032107	regulation of response to nutrient levels	32	2	1.18	0.33272	1
GO:0042992	negative regulation of transcription factor import into nucleus	32	2	1.18	0.33272	1
GO:0071396	cellular response to lipid	32	2	1.18	0.33272	1
GO:0030500	regulation of bone mineralization	55	3	2.03	0.33273	1
GO:2000117	negative regulation of cysteine-type endopeptidase activity	55	3	2.03	0.33273	1
GO:0010950	positive regulation of endopeptidase activity	103	5	3.81	0.33311	1
GO:0006357	regulation of transcription from RNA polymerase II promoter	1004	40	37.13	0.33343	1
GO:0010517	regulation of phospholipase activity	79	4	2.92	0.33484	1
GO:0050768	negative regulation of neurogenesis	79	4	2.92	0.33484	1
GO:0000085	mitotic G2 phase	11	1	0.41	0.33948	1
GO:0002021	response to dietary excess	11	1	0.41	0.33948	1
GO:0002864	regulation of acute inflammatory response to antigenic stimulus	11	1	0.41	0.33948	1
GO:0006000	fructose metabolic process	11	1	0.41	0.33948	1
GO:0006837	serotonin transport	11	1	0.41	0.33948	1
GO:0007064	mitotic sister chromatid cohesion	11	1	0.41	0.33948	1
GO:0010224	response to UV-B	11	1	0.41	0.33948	1
GO:0010591	regulation of lamellipodium assembly	11	1	0.41	0.33948	1
GO:0010800	positive regulation of peptidyl-threonine phosphorylation	11	1	0.41	0.33948	1
GO:0010818	T cell chemotaxis	11	1	0.41	0.33948	1
GO:0022011	myelination in peripheral nervous system	11	1	0.41	0.33948	1
GO:0030889	negative regulation of B cell proliferation	11	1	0.41	0.33948	1
GO:0032026	response to magnesium ion	11	1	0.41	0.33948	1
GO:0032098	regulation of appetite	11	1	0.41	0.33948	1
GO:0032292	peripheral nervous system axon ensheathment	11	1	0.41	0.33948	1
GO:0032352	positive regulation of hormone metabolic process	11	1	0.41	0.33948	1
GO:0032486	Rap protein signal transduction	11	1	0.41	0.33948	1
GO:0034377	plasma lipoprotein particle assembly	11	1	0.41	0.33948	1
GO:0042634	regulation of hair cycle	11	1	0.41	0.33948	1
GO:0042640	anagen	11	1	0.41	0.33948	1
GO:0043249	erythrocyte maturation	11	1	0.41	0.33948	1
GO:0045601	regulation of endothelial cell differentiation	11	1	0.41	0.33948	1
GO:0045649	regulation of macrophage differentiation	11	1	0.41	0.33948	1
GO:0045922	negative regulation of fatty acid metabolic process	11	1	0.41	0.33948	1
GO:0046321	positive regulation of fatty acid oxidation	11	1	0.41	0.33948	1
GO:0048853	forebrain morphogenesis	11	1	0.41	0.33948	1
GO:0050775	positive regulation of dendrite morphogenesis	11	1	0.41	0.33948	1
GO:0050974	detection of mechanical stimulus involved in sensory perception	11	1	0.41	0.33948	1
GO:0051319	G2 phase	11	1	0.41	0.33948	1
GO:0051953	negative regulation of amine transport	11	1	0.41	0.33948	1
GO:0055015	ventricular cardiac muscle cell development	11	1	0.41	0.33948	1
GO:0060134	prepulse inhibition	11	1	0.41	0.33948	1
GO:0060561	apoptotic process involved in morphogenesis	11	1	0.41	0.33948	1
GO:0065005	protein-lipid complex assembly	11	1	0.41	0.33948	1
GO:0070243	regulation of thymocyte apoptotic process	11	1	0.41	0.33948	1
GO:0071542	dopaminergic neuron differentiation	11	1	0.41	0.33948	1
GO:0072111	cell proliferation involved in kidney development	11	1	0.41	0.33948	1
GO:0085029	extracellular matrix assembly	11	1	0.41	0.33948	1
GO:0090136	epithelial cell-cell adhesion	11	1	0.41	0.33948	1
GO:0090162	establishment of epithelial cell polarity	11	1	0.41	0.33948	1
GO:2000272	negative regulation of receptor activity	11	1	0.41	0.33948	1
GO:2000404	regulation of T cell migration	11	1	0.41	0.33948	1
GO:2000696	regulation of epithelial cell differentiation involved in kidney development	11	1	0.41	0.33948	1
GO:0002274	myeloid leukocyte activation	104	5	3.85	0.34047	1
GO:0034762	regulation of transmembrane transport	229	10	8.47	0.34112	1
GO:0042391	regulation of membrane potential	204	9	7.55	0.34249	1
GO:0001658	branching involved in ureteric bud morphogenesis	56	3	2.07	0.34295	1
GO:0002768	immune response-regulating cell surface receptor signaling pathway	129	6	4.77	0.34295	1
GO:0016571	histone methylation	56	3	2.07	0.34295	1
GO:0021782	glial cell development	56	3	2.07	0.34295	1
GO:0042446	hormone biosynthetic process	56	3	2.07	0.34295	1
GO:0006171	cAMP biosynthetic process	80	4	2.96	0.3433	1
GO:0006919	activation of cysteine-type endopeptidase activity involved in apoptotic process	80	4	2.96	0.3433	1
GO:0060193	positive regulation of lipase activity	80	4	2.96	0.3433	1
GO:0097202	activation of cysteine-type endopeptidase activity	80	4	2.96	0.3433	1
GO:0006869	lipid transport	179	8	6.62	0.34343	1
GO:0043281	regulation of cysteine-type endopeptidase activity involved in apoptotic process	154	7	5.7	0.3437	1
GO:0033036	macromolecule localization	1643	64	60.77	0.34623	1
GO:0007052	mitotic spindle organization	33	2	1.22	0.34634	1
GO:0007257	activation of JUN kinase activity	33	2	1.22	0.34634	1
GO:0010676	positive regulation of cellular carbohydrate metabolic process	33	2	1.22	0.34634	1
GO:0030318	melanocyte differentiation	33	2	1.22	0.34634	1
GO:0032652	regulation of interleukin-1 production	33	2	1.22	0.34634	1
GO:0033344	cholesterol efflux	33	2	1.22	0.34634	1
GO:0042345	regulation of NF-kappaB import into nucleus	33	2	1.22	0.34634	1
GO:0042348	NF-kappaB import into nucleus	33	2	1.22	0.34634	1
GO:0043954	cellular component maintenance	33	2	1.22	0.34634	1
GO:0046686	response to cadmium ion	33	2	1.22	0.34634	1
GO:0048844	artery morphogenesis	33	2	1.22	0.34634	1
GO:0050918	positive chemotaxis	33	2	1.22	0.34634	1
GO:0051349	positive regulation of lyase activity	33	2	1.22	0.34634	1
GO:0060324	face development	33	2	1.22	0.34634	1
GO:0060711	labyrinthine layer development	33	2	1.22	0.34634	1
GO:0061005	cell differentiation involved in kidney development	33	2	1.22	0.34634	1
GO:0048469	cell maturation	105	5	3.88	0.34785	1
GO:0055002	striated muscle cell development	105	5	3.88	0.34785	1
GO:0006916	NA	256	11	9.47	0.34881	1
GO:0001932	regulation of protein phosphorylation	722	29	26.7	0.34888	1
GO:0016054	organic acid catabolic process	180	8	6.66	0.34902	1
GO:0046395	carboxylic acid catabolic process	180	8	6.66	0.34902	1
GO:0031960	response to corticosteroid	130	6	4.81	0.34956	1
GO:0006367	transcription initiation from RNA polymerase II promoter	155	7	5.73	0.34975	1
GO:0030307	positive regulation of cell growth	81	4	3	0.35177	1
GO:0043279	response to alkaloid	81	4	3	0.35177	1
GO:0006605	protein targeting	437	18	16.16	0.353	1
GO:0001570	vasculogenesis	57	3	2.11	0.35315	1
GO:0007202	activation of phospholipase C activity	57	3	2.11	0.35315	1
GO:0045638	negative regulation of myeloid cell differentiation	57	3	2.11	0.35315	1
GO:0019216	regulation of lipid metabolic process	181	8	6.69	0.35463	1
GO:0009063	cellular amino acid catabolic process	106	5	3.92	0.35523	1
GO:0009746	response to hexose	106	5	3.92	0.35523	1
GO:0007565	female pregnancy	131	6	4.85	0.35619	1
GO:0006305	DNA alkylation	34	2	1.26	0.35988	1
GO:0006306	DNA methylation	34	2	1.26	0.35988	1
GO:0007595	lactation	34	2	1.26	0.35988	1
GO:0031663	lipopolysaccharide-mediated signaling pathway	34	2	1.26	0.35988	1
GO:0043488	regulation of mRNA stability	34	2	1.26	0.35988	1
GO:0050931	pigment cell differentiation	34	2	1.26	0.35988	1
GO:0060079	regulation of excitatory postsynaptic membrane potential	34	2	1.26	0.35988	1
GO:0070227	lymphocyte apoptotic process	34	2	1.26	0.35988	1
GO:0000271	polysaccharide biosynthetic process	82	4	3.03	0.36024	1
GO:0051302	regulation of cell division	82	4	3.03	0.36024	1
GO:0006352	DNA-templated transcription, initiation	182	8	6.73	0.36025	1
GO:0018108	peptidyl-tyrosine phosphorylation	182	8	6.73	0.36025	1
GO:0051056	regulation of small GTPase mediated signal transduction	336	14	12.43	0.36219	1
GO:0051258	protein polymerization	132	6	4.88	0.36282	1
GO:0006096	glycolytic process	58	3	2.15	0.36334	1
GO:0051053	negative regulation of DNA metabolic process	58	3	2.15	0.36334	1
GO:0051297	centrosome organization	58	3	2.15	0.36334	1
GO:0051781	positive regulation of cell division	58	3	2.15	0.36334	1
GO:0000002	mitochondrial genome maintenance	12	1	0.44	0.36393	1
GO:0000090	mitotic anaphase	12	1	0.44	0.36393	1
GO:0002052	positive regulation of neuroblast proliferation	12	1	0.44	0.36393	1
GO:0002438	acute inflammatory response to antigenic stimulus	12	1	0.44	0.36393	1
GO:0006086	acetyl-CoA biosynthetic process from pyruvate	12	1	0.44	0.36393	1
GO:0006098	pentose-phosphate shunt	12	1	0.44	0.36393	1
GO:0007158	neuron cell-cell adhesion	12	1	0.44	0.36393	1
GO:0007320	insemination	12	1	0.44	0.36393	1
GO:0010510	regulation of acetyl-CoA biosynthetic process from pyruvate	12	1	0.44	0.36393	1
GO:0015838	amino-acid betaine transport	12	1	0.44	0.36393	1
GO:0015879	carnitine transport	12	1	0.44	0.36393	1
GO:0016180	snRNA processing	12	1	0.44	0.36393	1
GO:0021799	cerebral cortex radially oriented cell migration	12	1	0.44	0.36393	1
GO:0021904	dorsal/ventral neural tube patterning	12	1	0.44	0.36393	1
GO:0021984	adenohypophysis development	12	1	0.44	0.36393	1
GO:0030823	regulation of cGMP metabolic process	12	1	0.44	0.36393	1
GO:0031000	response to caffeine	12	1	0.44	0.36393	1
GO:0031116	positive regulation of microtubule polymerization	12	1	0.44	0.36393	1
GO:0031581	hemidesmosome assembly	12	1	0.44	0.36393	1
GO:0031954	positive regulation of protein autophosphorylation	12	1	0.44	0.36393	1
GO:0032095	regulation of response to food	12	1	0.44	0.36393	1
GO:0032462	regulation of protein homooligomerization	12	1	0.44	0.36393	1
GO:0032878	regulation of establishment or maintenance of cell polarity	12	1	0.44	0.36393	1
GO:0032958	inositol phosphate biosynthetic process	12	1	0.44	0.36393	1
GO:0033028	myeloid cell apoptotic process	12	1	0.44	0.36393	1
GO:0033522	histone H2A ubiquitination	12	1	0.44	0.36393	1
GO:0035904	aorta development	12	1	0.44	0.36393	1
GO:0042149	cellular response to glucose starvation	12	1	0.44	0.36393	1
GO:0042510	regulation of tyrosine phosphorylation of Stat1 protein	12	1	0.44	0.36393	1
GO:0043092	L-amino acid import	12	1	0.44	0.36393	1
GO:0043129	surfactant homeostasis	12	1	0.44	0.36393	1
GO:0043243	positive regulation of protein complex disassembly	12	1	0.44	0.36393	1
GO:0045005	maintenance of fidelity involved in DNA-dependent DNA replication	12	1	0.44	0.36393	1
GO:0045197	establishment or maintenance of epithelial cell apical/basal polarity	12	1	0.44	0.36393	1
GO:0045725	positive regulation of glycogen biosynthetic process	12	1	0.44	0.36393	1
GO:0046902	regulation of mitochondrial membrane permeability	12	1	0.44	0.36393	1
GO:0048385	regulation of retinoic acid receptor signaling pathway	12	1	0.44	0.36393	1
GO:0048875	chemical homeostasis within a tissue	12	1	0.44	0.36393	1
GO:0050919	negative chemotaxis	12	1	0.44	0.36393	1
GO:0060026	convergent extension	12	1	0.44	0.36393	1
GO:0070242	thymocyte apoptotic process	12	1	0.44	0.36393	1
GO:0070528	protein kinase C signaling	12	1	0.44	0.36393	1
GO:0071294	cellular response to zinc ion	12	1	0.44	0.36393	1
GO:0071354	cellular response to interleukin-6	12	1	0.44	0.36393	1
GO:0071621	granulocyte chemotaxis	12	1	0.44	0.36393	1
GO:0071636	positive regulation of transforming growth factor beta production	12	1	0.44	0.36393	1
GO:0072089	stem cell proliferation	12	1	0.44	0.36393	1
GO:2000104	negative regulation of DNA-dependent DNA replication	12	1	0.44	0.36393	1
GO:2000108	positive regulation of leukocyte apoptotic process	12	1	0.44	0.36393	1
GO:0034470	ncRNA processing	183	8	6.77	0.36587	1
GO:0000236	mitotic prometaphase	83	4	3.07	0.36871	1
GO:0006022	aminoglycan metabolic process	83	4	3.07	0.36871	1
GO:0010921	regulation of phosphatase activity	83	4	3.07	0.36871	1
GO:0044282	small molecule catabolic process	209	9	7.73	0.36876	1
GO:0005976	polysaccharide metabolic process	133	6	4.92	0.36946	1
GO:0006470	protein dephosphorylation	133	6	4.92	0.36946	1
GO:0010952	positive regulation of peptidase activity	108	5	3.99	0.37001	1
GO:0034284	response to monosaccharide	108	5	3.99	0.37001	1
GO:0035107	appendage morphogenesis	108	5	3.99	0.37001	1
GO:0035108	limb morphogenesis	108	5	3.99	0.37001	1
GO:0051168	nuclear export	108	5	3.99	0.37001	1
GO:0016311	dephosphorylation	235	10	8.69	0.37085	1
GO:0018212	peptidyl-tyrosine modification	184	8	6.81	0.37151	1
GO:0034330	cell junction organization	184	8	6.81	0.37151	1
GO:0019538	protein metabolic process	3500	133	129.45	0.37237	1
GO:0006024	glycosaminoglycan biosynthetic process	35	2	1.29	0.37331	1
GO:0021983	pituitary gland development	35	2	1.29	0.37331	1
GO:0034109	homotypic cell-cell adhesion	35	2	1.29	0.37331	1
GO:0034453	microtubule anchoring	35	2	1.29	0.37331	1
GO:0071230	cellular response to amino acid stimulus	35	2	1.29	0.37331	1
GO:0033077	T cell differentiation in thymus	59	3	2.18	0.3735	1
GO:0034637	cellular carbohydrate biosynthetic process	59	3	2.18	0.3735	1
GO:0043254	regulation of protein complex assembly	159	7	5.88	0.37402	1
GO:0006909	phagocytosis	84	4	3.11	0.37717	1
GO:0015837	amine transport	84	4	3.11	0.37717	1
GO:0018279	protein N-linked glycosylation via asparagine	84	4	3.11	0.37717	1
GO:0019395	fatty acid oxidation	84	4	3.11	0.37717	1
GO:0032271	regulation of protein polymerization	84	4	3.11	0.37717	1
GO:0043491	protein kinase B signaling	84	4	3.11	0.37717	1
GO:0071222	cellular response to lipopolysaccharide	84	4	3.11	0.37717	1
GO:0043433	negative regulation of sequence-specific DNA binding transcription factor activity	109	5	4.03	0.3774	1
GO:0031324	negative regulation of cellular metabolic process	1156	45	42.76	0.38072	1
GO:0090066	regulation of anatomical structure size	237	10	8.77	0.38082	1
GO:0007018	microtubule-based movement	135	6	4.99	0.38275	1
GO:0007588	excretion	60	3	2.22	0.38362	1
GO:0014065	phosphatidylinositol 3-kinase signaling	60	3	2.22	0.38362	1
GO:0019217	regulation of fatty acid metabolic process	60	3	2.22	0.38362	1
GO:0042990	regulation of transcription factor import into nucleus	60	3	2.22	0.38362	1
GO:0042991	transcription factor import into nucleus	60	3	2.22	0.38362	1
GO:0046209	nitric oxide metabolic process	60	3	2.22	0.38362	1
GO:0051101	regulation of DNA binding	60	3	2.22	0.38362	1
GO:0018196	peptidyl-asparagine modification	85	4	3.14	0.38562	1
GO:0030799	regulation of cyclic nucleotide metabolic process	85	4	3.14	0.38562	1
GO:0007276	gamete generation	420	17	15.53	0.38621	1
GO:0007405	neuroblast proliferation	36	2	1.33	0.38662	1
GO:0008589	regulation of smoothened signaling pathway	36	2	1.33	0.38662	1
GO:0010821	regulation of mitochondrion organization	36	2	1.33	0.38662	1
GO:0014068	positive regulation of phosphatidylinositol 3-kinase signaling	36	2	1.33	0.38662	1
GO:0030049	muscle filament sliding	36	2	1.33	0.38662	1
GO:0033275	actin-myosin filament sliding	36	2	1.33	0.38662	1
GO:0043487	regulation of RNA stability	36	2	1.33	0.38662	1
GO:0045913	positive regulation of carbohydrate metabolic process	36	2	1.33	0.38662	1
GO:0048259	regulation of receptor-mediated endocytosis	36	2	1.33	0.38662	1
GO:0050771	negative regulation of axonogenesis	36	2	1.33	0.38662	1
GO:0001510	RNA methylation	13	1	0.48	0.38748	1
GO:0003091	renal water homeostasis	13	1	0.48	0.38748	1
GO:0006677	glycosylceramide metabolic process	13	1	0.48	0.38748	1
GO:0006684	sphingomyelin metabolic process	13	1	0.48	0.38748	1
GO:0006740	NADPH regeneration	13	1	0.48	0.38748	1
GO:0006862	nucleotide transport	13	1	0.48	0.38748	1
GO:0007076	mitotic chromosome condensation	13	1	0.48	0.38748	1
GO:0010560	positive regulation of glycoprotein biosynthetic process	13	1	0.48	0.38748	1
GO:0010824	regulation of centrosome duplication	13	1	0.48	0.38748	1
GO:0010893	positive regulation of steroid biosynthetic process	13	1	0.48	0.38748	1
GO:0014044	Schwann cell development	13	1	0.48	0.38748	1
GO:0014888	striated muscle adaptation	13	1	0.48	0.38748	1
GO:0015669	gas transport	13	1	0.48	0.38748	1
GO:0032106	positive regulation of response to extracellular stimulus	13	1	0.48	0.38748	1
GO:0032109	positive regulation of response to nutrient levels	13	1	0.48	0.38748	1
GO:0032204	regulation of telomere maintenance	13	1	0.48	0.38748	1
GO:0032400	melanosome localization	13	1	0.48	0.38748	1
GO:0042508	tyrosine phosphorylation of Stat1 protein	13	1	0.48	0.38748	1
GO:0043090	amino acid import	13	1	0.48	0.38748	1
GO:0045073	regulation of chemokine biosynthetic process	13	1	0.48	0.38748	1
GO:0046519	sphingoid metabolic process	13	1	0.48	0.38748	1
GO:0051875	pigment granule localization	13	1	0.48	0.38748	1
GO:0055070	copper ion homeostasis	13	1	0.48	0.38748	1
GO:0055094	response to lipoprotein particle	13	1	0.48	0.38748	1
GO:0071391	cellular response to estrogen stimulus	13	1	0.48	0.38748	1
GO:0071599	otic vesicle development	13	1	0.48	0.38748	1
GO:0071775	NA	13	1	0.48	0.38748	1
GO:0071777	NA	13	1	0.48	0.38748	1
GO:0072074	kidney mesenchyme development	13	1	0.48	0.38748	1
GO:0072075	metanephric mesenchyme development	13	1	0.48	0.38748	1
GO:0072661	protein targeting to plasma membrane	13	1	0.48	0.38748	1
GO:2000249	regulation of actin cytoskeleton reorganization	13	1	0.48	0.38748	1
GO:2000278	regulation of DNA biosynthetic process	13	1	0.48	0.38748	1
GO:0015711	organic anion transport	61	3	2.26	0.39371	1
GO:0018958	phenol-containing compound metabolic process	61	3	2.26	0.39371	1
GO:0032321	positive regulation of Rho GTPase activity	61	3	2.26	0.39371	1
GO:0042058	regulation of epidermal growth factor receptor signaling pathway	61	3	2.26	0.39371	1
GO:0046887	positive regulation of hormone secretion	61	3	2.26	0.39371	1
GO:0070167	regulation of biomineral tissue development	61	3	2.26	0.39371	1
GO:0090101	negative regulation of transmembrane receptor protein serine/threonine kinase signaling pathway	61	3	2.26	0.39371	1
GO:0090305	nucleic acid phosphodiester bond hydrolysis	61	3	2.26	0.39371	1
GO:1901184	regulation of ERBB signaling pathway	61	3	2.26	0.39371	1
GO:0045834	positive regulation of lipid metabolic process	86	4	3.18	0.39405	1
GO:0015031	protein transport	1109	43	41.02	0.39494	1
GO:0006935	chemotaxis	554	22	20.49	0.39631	1
GO:0042330	taxis	554	22	20.49	0.39631	1
GO:0043065	positive regulation of apoptotic process	554	22	20.49	0.39631	1
GO:0034329	cell junction assembly	163	7	6.03	0.39837	1
GO:0006023	aminoglycan biosynthetic process	37	2	1.37	0.39981	1
GO:0042401	cellular biogenic amine biosynthetic process	37	2	1.37	0.39981	1
GO:0042733	embryonic digit morphogenesis	37	2	1.37	0.39981	1
GO:0048010	vascular endothelial growth factor receptor signaling pathway	37	2	1.37	0.39981	1
GO:0048806	genitalia development	37	2	1.37	0.39981	1
GO:0050994	regulation of lipid catabolic process	37	2	1.37	0.39981	1
GO:0051492	regulation of stress fiber assembly	37	2	1.37	0.39981	1
GO:0043405	regulation of MAP kinase activity	215	9	7.95	0.40051	1
GO:0051223	regulation of protein transport	241	10	8.91	0.40083	1
GO:0034440	lipid oxidation	87	4	3.22	0.40247	1
GO:0045765	regulation of angiogenesis	138	6	5.1	0.40269	1
GO:0014033	neural crest cell differentiation	62	3	2.29	0.40376	1
GO:0046632	alpha-beta T cell differentiation	62	3	2.29	0.40376	1
GO:0001783	B cell apoptotic process	14	1	0.52	0.41015	1
GO:0002467	germinal center formation	14	1	0.52	0.41015	1
GO:0002823	negative regulation of adaptive immune response based on somatic recombination of immune receptors built from immunoglobulin superfamily domains	14	1	0.52	0.41015	1
GO:0006004	fucose metabolic process	14	1	0.52	0.41015	1
GO:0006085	acetyl-CoA biosynthetic process	14	1	0.52	0.41015	1
GO:0006825	copper ion transport	14	1	0.52	0.41015	1
GO:0007494	midgut development	14	1	0.52	0.41015	1
GO:0007617	mating behavior	14	1	0.52	0.41015	1
GO:0010634	positive regulation of epithelial cell migration	14	1	0.52	0.41015	1
GO:0010922	positive regulation of phosphatase activity	14	1	0.52	0.41015	1
GO:0016073	snRNA metabolic process	14	1	0.52	0.41015	1
GO:0021871	forebrain regionalization	14	1	0.52	0.41015	1
GO:0032008	positive regulation of TOR signaling	14	1	0.52	0.41015	1
GO:0032225	regulation of synaptic transmission, dopaminergic	14	1	0.52	0.41015	1
GO:0033119	negative regulation of RNA splicing	14	1	0.52	0.41015	1
GO:0042033	chemokine biosynthetic process	14	1	0.52	0.41015	1
GO:0042136	neurotransmitter biosynthetic process	14	1	0.52	0.41015	1
GO:0043691	reverse cholesterol transport	14	1	0.52	0.41015	1
GO:0046622	positive regulation of organ growth	14	1	0.52	0.41015	1
GO:0048557	embryonic digestive tract morphogenesis	14	1	0.52	0.41015	1
GO:0048820	hair follicle maturation	14	1	0.52	0.41015	1
GO:0051193	regulation of cofactor metabolic process	14	1	0.52	0.41015	1
GO:0051196	regulation of coenzyme metabolic process	14	1	0.52	0.41015	1
GO:0051322	anaphase	14	1	0.52	0.41015	1
GO:0060572	morphogenesis of an epithelial bud	14	1	0.52	0.41015	1
GO:0060706	cell differentiation involved in embryonic placenta development	14	1	0.52	0.41015	1
GO:0061099	negative regulation of protein tyrosine kinase activity	14	1	0.52	0.41015	1
GO:0070232	regulation of T cell apoptotic process	14	1	0.52	0.41015	1
GO:0070875	positive regulation of glycogen metabolic process	14	1	0.52	0.41015	1
GO:2000178	negative regulation of neural precursor cell proliferation	14	1	0.52	0.41015	1
GO:2000403	positive regulation of lymphocyte migration	14	1	0.52	0.41015	1
GO:2000779	regulation of double-strand break repair	14	1	0.52	0.41015	1
GO:2001234	negative regulation of apoptotic signaling pathway	14	1	0.52	0.41015	1
GO:0051092	positive regulation of NF-kappaB transcription factor activity	88	4	3.25	0.41087	1
GO:0045137	development of primary sexual characteristics	191	8	7.06	0.41107	1
GO:0022607	cellular component assembly	1383	53	51.15	0.41269	1
GO:0002260	lymphocyte homeostasis	38	2	1.41	0.41287	1
GO:0003151	outflow tract morphogenesis	38	2	1.41	0.41287	1
GO:0006476	protein deacetylation	38	2	1.41	0.41287	1
GO:0009755	hormone-mediated signaling pathway	38	2	1.41	0.41287	1
GO:0017156	calcium ion-dependent exocytosis	38	2	1.41	0.41287	1
GO:0045930	negative regulation of mitotic cell cycle	38	2	1.41	0.41287	1
GO:0043068	positive regulation of programmed cell death	559	22	20.68	0.41292	1
GO:0010033	response to organic substance	1597	61	59.07	0.4135	1
GO:0003014	renal system process	63	3	2.33	0.41376	1
GO:0043506	regulation of JUN kinase activity	63	3	2.33	0.41376	1
GO:0045995	regulation of embryonic development	63	3	2.33	0.41376	1
GO:0051341	regulation of oxidoreductase activity	63	3	2.33	0.41376	1
GO:0008624	NA	114	5	4.22	0.4143	1
GO:0032409	regulation of transporter activity	114	5	4.22	0.4143	1
GO:0043414	macromolecule methylation	114	5	4.22	0.4143	1
GO:0071705	nitrogen compound transport	114	5	4.22	0.4143	1
GO:0031401	positive regulation of protein modification process	639	25	23.63	0.41491	1
GO:0009894	regulation of catabolic process	455	18	16.83	0.41879	1
GO:0006487	protein N-linked glycosylation	89	4	3.29	0.41924	1
GO:0042476	odontogenesis	89	4	3.29	0.41924	1
GO:0006836	neurotransmitter transport	115	5	4.25	0.42164	1
GO:0010627	NA	509	20	18.83	0.42282	1
GO:0048675	axon extension	64	3	2.37	0.4237	1
GO:0002040	sprouting angiogenesis	39	2	1.44	0.42578	1
GO:0006637	acyl-CoA metabolic process	39	2	1.44	0.42578	1
GO:0033762	response to glucagon	39	2	1.44	0.42578	1
GO:0035383	thioester metabolic process	39	2	1.44	0.42578	1
GO:0035601	protein deacylation	39	2	1.44	0.42578	1
GO:0042059	negative regulation of epidermal growth factor receptor signaling pathway	39	2	1.44	0.42578	1
GO:0042531	positive regulation of tyrosine phosphorylation of STAT protein	39	2	1.44	0.42578	1
GO:0045428	regulation of nitric oxide biosynthetic process	39	2	1.44	0.42578	1
GO:0045685	regulation of glial cell differentiation	39	2	1.44	0.42578	1
GO:0050885	neuromuscular process controlling balance	39	2	1.44	0.42578	1
GO:0060078	regulation of postsynaptic membrane potential	39	2	1.44	0.42578	1
GO:1901185	negative regulation of ERBB signaling pathway	39	2	1.44	0.42578	1
GO:0002695	negative regulation of leukocyte activation	90	4	3.33	0.42759	1
GO:0003205	cardiac chamber development	90	4	3.33	0.42759	1
GO:0006275	regulation of DNA replication	90	4	3.33	0.42759	1
GO:0031331	positive regulation of cellular catabolic process	90	4	3.33	0.42759	1
GO:0051147	regulation of muscle cell differentiation	90	4	3.33	0.42759	1
GO:0000266	mitochondrial fission	15	1	0.55	0.43199	1
GO:0001919	regulation of receptor recycling	15	1	0.55	0.43199	1
GO:0002532	production of molecular mediator involved in inflammatory response	15	1	0.55	0.43199	1
GO:0006911	phagocytosis, engulfment	15	1	0.55	0.43199	1
GO:0014046	dopamine secretion	15	1	0.55	0.43199	1
GO:0014059	regulation of dopamine secretion	15	1	0.55	0.43199	1
GO:0016578	histone deubiquitination	15	1	0.55	0.43199	1
GO:0021516	dorsal spinal cord development	15	1	0.55	0.43199	1
GO:0030857	negative regulation of epithelial cell differentiation	15	1	0.55	0.43199	1
GO:0031112	positive regulation of microtubule polymerization or depolymerization	15	1	0.55	0.43199	1
GO:0032105	negative regulation of response to extracellular stimulus	15	1	0.55	0.43199	1
GO:0032108	negative regulation of response to nutrient levels	15	1	0.55	0.43199	1
GO:0034199	activation of protein kinase A activity	15	1	0.55	0.43199	1
GO:0034695	response to prostaglandin E	15	1	0.55	0.43199	1
GO:0035121	tail morphogenesis	15	1	0.55	0.43199	1
GO:0042523	positive regulation of tyrosine phosphorylation of Stat5 protein	15	1	0.55	0.43199	1
GO:0042659	regulation of cell fate specification	15	1	0.55	0.43199	1
GO:0043001	Golgi to plasma membrane protein transport	15	1	0.55	0.43199	1
GO:0043496	regulation of protein homodimerization activity	15	1	0.55	0.43199	1
GO:0043567	regulation of insulin-like growth factor receptor signaling pathway	15	1	0.55	0.43199	1
GO:0043576	regulation of respiratory gaseous exchange	15	1	0.55	0.43199	1
GO:0043981	histone H4-K5 acetylation	15	1	0.55	0.43199	1
GO:0043982	histone H4-K8 acetylation	15	1	0.55	0.43199	1
GO:0046636	negative regulation of alpha-beta T cell activation	15	1	0.55	0.43199	1
GO:0048207	vesicle targeting, rough ER to cis-Golgi	15	1	0.55	0.43199	1
GO:0048208	COPII vesicle coating	15	1	0.55	0.43199	1
GO:0050718	positive regulation of interleukin-1 beta secretion	15	1	0.55	0.43199	1
GO:0050755	chemokine metabolic process	15	1	0.55	0.43199	1
GO:0050982	detection of mechanical stimulus	15	1	0.55	0.43199	1
GO:0050995	negative regulation of lipid catabolic process	15	1	0.55	0.43199	1
GO:0060487	lung epithelial cell differentiation	15	1	0.55	0.43199	1
GO:0061082	myeloid leukocyte cytokine production	15	1	0.55	0.43199	1
GO:0061311	cell surface receptor signaling pathway involved in heart development	15	1	0.55	0.43199	1
GO:0070076	histone lysine demethylation	15	1	0.55	0.43199	1
GO:0090114	COPII-coated vesicle budding	15	1	0.55	0.43199	1
GO:2000142	regulation of DNA-templated transcription, initiation	15	1	0.55	0.43199	1
GO:2000677	regulation of transcription regulatory region DNA binding	15	1	0.55	0.43199	1
GO:0009062	fatty acid catabolic process	65	3	2.4	0.43358	1
GO:0010565	regulation of cellular ketone metabolic process	143	6	5.29	0.4358	1
GO:0051592	response to calcium ion	91	4	3.37	0.4359	1
GO:0070371	ERK1 and ERK2 cascade	117	5	4.33	0.43628	1
GO:0007030	Golgi organization	40	2	1.48	0.43854	1
GO:0009309	amine biosynthetic process	40	2	1.48	0.43854	1
GO:0030516	regulation of axon extension	40	2	1.48	0.43854	1
GO:0035272	exocrine system development	40	2	1.48	0.43854	1
GO:0046148	pigment biosynthetic process	40	2	1.48	0.43854	1
GO:0051225	spindle assembly	40	2	1.48	0.43854	1
GO:0060993	kidney morphogenesis	40	2	1.48	0.43854	1
GO:0071229	cellular response to acid chemical	40	2	1.48	0.43854	1
GO:0007569	cell aging	66	3	2.44	0.44341	1
GO:0030833	regulation of actin filament polymerization	66	3	2.44	0.44341	1
GO:0045637	regulation of myeloid cell differentiation	118	5	4.36	0.44358	1
GO:0006397	mRNA processing	382	15	14.13	0.44359	1
GO:0006641	triglyceride metabolic process	92	4	3.4	0.44418	1
GO:0048285	organelle fission	356	14	13.17	0.44585	1
GO:0044085	cellular component biogenesis	1506	57	55.7	0.44712	1
GO:0008104	protein localization	1399	53	51.74	0.44777	1
GO:0009896	positive regulation of catabolic process	119	5	4.4	0.45084	1
GO:0048736	appendage development	119	5	4.4	0.45084	1
GO:0060173	limb development	119	5	4.4	0.45084	1
GO:0048514	blood vessel morphogenesis	384	15	14.2	0.45169	1
GO:0000184	nuclear-transcribed mRNA catabolic process, nonsense-mediated decay	93	4	3.44	0.45242	1
GO:0031647	regulation of protein stability	93	4	3.44	0.45242	1
GO:0033002	muscle cell proliferation	93	4	3.44	0.45242	1
GO:0001953	negative regulation of cell-matrix adhesion	16	1	0.59	0.45303	1
GO:0001961	positive regulation of cytokine-mediated signaling pathway	16	1	0.59	0.45303	1
GO:0002820	negative regulation of adaptive immune response	16	1	0.59	0.45303	1
GO:0003254	regulation of membrane depolarization	16	1	0.59	0.45303	1
GO:0006111	regulation of gluconeogenesis	16	1	0.59	0.45303	1
GO:0006590	thyroid hormone generation	16	1	0.59	0.45303	1
GO:0006688	glycosphingolipid biosynthetic process	16	1	0.59	0.45303	1
GO:0007004	telomere maintenance via telomerase	16	1	0.59	0.45303	1
GO:0010869	regulation of receptor biosynthetic process	16	1	0.59	0.45303	1
GO:0015813	L-glutamate transport	16	1	0.59	0.45303	1
GO:0016254	preassembly of GPI anchor in ER membrane	16	1	0.59	0.45303	1
GO:0021680	cerebellar Purkinje cell layer development	16	1	0.59	0.45303	1
GO:0030517	negative regulation of axon extension	16	1	0.59	0.45303	1
GO:0030878	thyroid gland development	16	1	0.59	0.45303	1
GO:0032332	positive regulation of chondrocyte differentiation	16	1	0.59	0.45303	1
GO:0033630	positive regulation of cell adhesion mediated by integrin	16	1	0.59	0.45303	1
GO:0043537	negative regulation of blood vessel endothelial cell migration	16	1	0.59	0.45303	1
GO:0045742	positive regulation of epidermal growth factor receptor signaling pathway	16	1	0.59	0.45303	1
GO:0048753	pigment granule organization	16	1	0.59	0.45303	1
GO:0050706	regulation of interleukin-1 beta secretion	16	1	0.59	0.45303	1
GO:0050716	positive regulation of interleukin-1 secretion	16	1	0.59	0.45303	1
GO:0050891	multicellular organismal water homeostasis	16	1	0.59	0.45303	1
GO:0051354	negative regulation of oxidoreductase activity	16	1	0.59	0.45303	1
GO:0051647	nucleus localization	16	1	0.59	0.45303	1
GO:0060479	lung cell differentiation	16	1	0.59	0.45303	1
GO:0072132	mesenchyme morphogenesis	16	1	0.59	0.45303	1
GO:0072678	T cell migration	16	1	0.59	0.45303	1
GO:1901186	positive regulation of ERBB signaling pathway	16	1	0.59	0.45303	1
GO:0070482	response to oxygen levels	225	9	8.32	0.45347	1
GO:0032270	positive regulation of cellular protein metabolic process	707	27	26.15	0.46018	1
GO:0002761	regulation of myeloid leukocyte differentiation	68	3	2.52	0.46285	1
GO:0002562	somatic diversification of immune receptors via germline recombination within a single locus	42	2	1.55	0.46359	1
GO:0010970	microtubule-based transport	42	2	1.55	0.46359	1
GO:0016444	somatic cell DNA recombination	42	2	1.55	0.46359	1
GO:0060688	regulation of morphogenesis of a branching structure	42	2	1.55	0.46359	1
GO:0045088	regulation of innate immune response	201	8	7.43	0.46736	1
GO:0006195	purine nucleotide catabolic process	469	18	17.35	0.47047	1
GO:0016044	NA	362	14	13.39	0.47098	1
GO:0000413	protein peptidyl-prolyl isomerization	17	1	0.63	0.47328	1
GO:0001662	behavioral fear response	17	1	0.63	0.47328	1
GO:0002861	regulation of inflammatory response to antigenic stimulus	17	1	0.63	0.47328	1
GO:0006278	RNA-dependent DNA replication	17	1	0.63	0.47328	1
GO:0007128	meiotic prophase I	17	1	0.63	0.47328	1
GO:0010324	membrane invagination	17	1	0.63	0.47328	1
GO:0010575	positive regulation vascular endothelial growth factor production	17	1	0.63	0.47328	1
GO:0010771	negative regulation of cell morphogenesis involved in differentiation	17	1	0.63	0.47328	1
GO:0010799	regulation of peptidyl-threonine phosphorylation	17	1	0.63	0.47328	1
GO:0010894	negative regulation of steroid biosynthetic process	17	1	0.63	0.47328	1
GO:0014074	response to purine-containing compound	17	1	0.63	0.47328	1
GO:0015800	acidic amino acid transport	17	1	0.63	0.47328	1
GO:0016241	regulation of macroautophagy	17	1	0.63	0.47328	1
GO:0017158	regulation of calcium ion-dependent exocytosis	17	1	0.63	0.47328	1
GO:0030511	positive regulation of transforming growth factor beta receptor signaling pathway	17	1	0.63	0.47328	1
GO:0031113	regulation of microtubule polymerization	17	1	0.63	0.47328	1
GO:0032489	regulation of Cdc42 protein signal transduction	17	1	0.63	0.47328	1
GO:0042572	retinol metabolic process	17	1	0.63	0.47328	1
GO:0043088	regulation of Cdc42 GTPase activity	17	1	0.63	0.47328	1
GO:0043330	response to exogenous dsRNA	17	1	0.63	0.47328	1
GO:0045939	negative regulation of steroid metabolic process	17	1	0.63	0.47328	1
GO:0046825	regulation of protein export from nucleus	17	1	0.63	0.47328	1
GO:0051491	positive regulation of filopodium assembly	17	1	0.63	0.47328	1
GO:0051898	negative regulation of protein kinase B signaling	17	1	0.63	0.47328	1
GO:0055012	ventricular cardiac muscle cell differentiation	17	1	0.63	0.47328	1
GO:0060395	SMAD protein signal transduction	17	1	0.63	0.47328	1
GO:0060612	adipose tissue development	17	1	0.63	0.47328	1
GO:0060760	positive regulation of response to cytokine stimulus	17	1	0.63	0.47328	1
GO:0072078	nephron tubule morphogenesis	17	1	0.63	0.47328	1
GO:0051641	cellular localization	1761	66	65.13	0.47403	1
GO:0045184	establishment of protein localization	1142	43	42.24	0.47454	1
GO:0006112	energy reserve metabolic process	149	6	5.51	0.47507	1
GO:0032318	regulation of Ras GTPase activity	149	6	5.51	0.47507	1
GO:0017148	negative regulation of translation	43	2	1.59	0.47587	1
GO:0032231	regulation of actin filament bundle assembly	43	2	1.59	0.47587	1
GO:0050810	regulation of steroid biosynthetic process	43	2	1.59	0.47587	1
GO:0006639	acylglycerol metabolic process	96	4	3.55	0.47689	1
GO:0046942	carboxylic acid transport	176	7	6.51	0.477	1
GO:0061024	membrane organization	364	14	13.46	0.47933	1
GO:0072523	purine-containing compound catabolic process	472	18	17.46	0.48151	1
GO:0006405	RNA export from nucleus	70	3	2.59	0.48198	1
GO:0000280	nuclear division	338	13	12.5	0.48294	1
GO:0007067	mitotic nuclear division	338	13	12.5	0.48294	1
GO:0006638	neutral lipid metabolic process	97	4	3.59	0.48496	1
GO:0043900	regulation of multi-organism process	97	4	3.59	0.48496	1
GO:0044255	cellular lipid metabolic process	716	27	26.48	0.48733	1
GO:0006953	acute-phase response	44	2	1.63	0.48798	1
GO:0008306	associative learning	44	2	1.63	0.48798	1
GO:0014066	regulation of phosphatidylinositol 3-kinase signaling	44	2	1.63	0.48798	1
GO:0032945	negative regulation of mononuclear cell proliferation	44	2	1.63	0.48798	1
GO:0042439	ethanolamine-containing compound metabolic process	44	2	1.63	0.48798	1
GO:0043967	histone H4 acetylation	44	2	1.63	0.48798	1
GO:0050672	negative regulation of lymphocyte proliferation	44	2	1.63	0.48798	1
GO:0015849	organic acid transport	178	7	6.58	0.4889	1
GO:0010876	lipid localization	205	8	7.58	0.4896	1
GO:0006200	ATP catabolic process	71	3	2.63	0.49143	1
GO:0051899	membrane depolarization	71	3	2.63	0.49143	1
GO:0002209	behavioral defense response	18	1	0.67	0.49279	1
GO:0006027	glycosaminoglycan catabolic process	18	1	0.67	0.49279	1
GO:0006400	tRNA modification	18	1	0.67	0.49279	1
GO:0006482	protein demethylation	18	1	0.67	0.49279	1
GO:0006625	protein targeting to peroxisome	18	1	0.67	0.49279	1
GO:0008214	protein dealkylation	18	1	0.67	0.49279	1
GO:0009247	glycolipid biosynthetic process	18	1	0.67	0.49279	1
GO:0010390	histone monoubiquitination	18	1	0.67	0.49279	1
GO:0015804	neutral amino acid transport	18	1	0.67	0.49279	1
GO:0016577	histone demethylation	18	1	0.67	0.49279	1
GO:0031648	protein destabilization	18	1	0.67	0.49279	1
GO:0035338	long-chain fatty-acyl-CoA biosynthetic process	18	1	0.67	0.49279	1
GO:0040020	regulation of meiosis	18	1	0.67	0.49279	1
GO:0042522	regulation of tyrosine phosphorylation of Stat5 protein	18	1	0.67	0.49279	1
GO:0043113	receptor clustering	18	1	0.67	0.49279	1
GO:0043921	modulation by host of viral transcription	18	1	0.67	0.49279	1
GO:0044089	positive regulation of cellular component biogenesis	18	1	0.67	0.49279	1
GO:0046329	negative regulation of JNK cascade	18	1	0.67	0.49279	1
GO:0046605	regulation of centrosome cycle	18	1	0.67	0.49279	1
GO:0050704	regulation of interleukin-1 secretion	18	1	0.67	0.49279	1
GO:0050996	positive regulation of lipid catabolic process	18	1	0.67	0.49279	1
GO:0051930	regulation of sensory perception of pain	18	1	0.67	0.49279	1
GO:0051931	regulation of sensory perception	18	1	0.67	0.49279	1
GO:0052472	modulation by host of symbiont transcription	18	1	0.67	0.49279	1
GO:0070741	response to interleukin-6	18	1	0.67	0.49279	1
GO:0072662	protein localization to peroxisome	18	1	0.67	0.49279	1
GO:0072663	establishment of protein localization to peroxisome	18	1	0.67	0.49279	1
GO:0090200	positive regulation of release of cytochrome c from mitochondria	18	1	0.67	0.49279	1
GO:0007259	JAK-STAT cascade	98	4	3.62	0.49298	1
GO:0009190	cyclic nucleotide biosynthetic process	98	4	3.62	0.49298	1
GO:0050866	negative regulation of cell activation	98	4	3.62	0.49298	1
GO:0006633	fatty acid biosynthetic process	125	5	4.62	0.49385	1
GO:0032259	methylation	125	5	4.62	0.49385	1
GO:0042176	regulation of protein catabolic process	125	5	4.62	0.49385	1
GO:0009056	catabolic process	1825	68	67.5	0.49404	1
GO:0010941	regulation of cell death	1152	43	42.61	0.49873	1
GO:0001776	leukocyte homeostasis	45	2	1.66	0.4999	1
GO:0006446	regulation of translational initiation	45	2	1.66	0.4999	1
GO:0019915	lipid storage	45	2	1.66	0.4999	1
GO:0031330	negative regulation of cellular catabolic process	45	2	1.66	0.4999	1
GO:0032011	ARF protein signal transduction	45	2	1.66	0.4999	1
GO:0032012	regulation of ARF protein signal transduction	45	2	1.66	0.4999	1
GO:0042308	negative regulation of protein import into nucleus	45	2	1.66	0.4999	1
GO:0070252	actin-mediated cell contraction	45	2	1.66	0.4999	1
GO:0007249	I-kappaB kinase/NF-kappaB signaling	207	8	7.66	0.50062	1
GO:0006921	cellular component disassembly involved in execution phase of apoptosis	72	3	2.66	0.50079	1
GO:0030817	regulation of cAMP biosynthetic process	72	3	2.66	0.50079	1
GO:0042542	response to hydrogen peroxide	72	3	2.66	0.50079	1
GO:0048705	skeletal system morphogenesis	153	6	5.66	0.50082	1
GO:0055001	muscle cell development	126	5	4.66	0.50091	1
GO:0035303	regulation of dephosphorylation	99	4	3.66	0.50094	1
GO:0043066	negative regulation of apoptotic process	559	21	20.68	0.50304	1
GO:0070201	regulation of establishment of protein localization	262	10	9.69	0.50532	1
GO:0010038	response to metal ion	235	9	8.69	0.50569	1
GO:0016192	vesicle-mediated transport	858	32	31.73	0.50743	1
GO:0048015	phosphatidylinositol-mediated signaling	127	5	4.7	0.50792	1
GO:0048017	inositol lipid-mediated signaling	127	5	4.7	0.50792	1
GO:0006914	autophagy	100	4	3.7	0.50885	1
GO:0016358	dendrite development	100	4	3.7	0.50885	1
GO:0070372	regulation of ERK1 and ERK2 cascade	100	4	3.7	0.50885	1
GO:0071900	regulation of protein serine/threonine kinase activity	317	12	11.72	0.50917	1
GO:0001656	metanephros development	73	3	2.7	0.51007	1
GO:0001704	formation of primary germ layer	73	3	2.7	0.51007	1
GO:0002064	epithelial cell development	73	3	2.7	0.51007	1
GO:0002720	positive regulation of cytokine production involved in immune response	19	1	0.7	0.51157	1
GO:0003009	skeletal muscle contraction	19	1	0.7	0.51157	1
GO:0006297	nucleotide-excision repair, DNA gap filling	19	1	0.7	0.51157	1
GO:0007026	negative regulation of microtubule depolymerization	19	1	0.7	0.51157	1
GO:0007194	negative regulation of adenylate cyclase activity	19	1	0.7	0.51157	1
GO:0016572	histone phosphorylation	19	1	0.7	0.51157	1
GO:0030947	regulation of vascular endothelial growth factor receptor signaling pathway	19	1	0.7	0.51157	1
GO:0032862	activation of Rho GTPase activity	19	1	0.7	0.51157	1
GO:0034405	response to fluid shear stress	19	1	0.7	0.51157	1
GO:0035088	establishment or maintenance of apical/basal cell polarity	19	1	0.7	0.51157	1
GO:0042119	neutrophil activation	19	1	0.7	0.51157	1
GO:0043030	regulation of macrophage activation	19	1	0.7	0.51157	1
GO:0043574	peroxisomal transport	19	1	0.7	0.51157	1
GO:0048665	neuron fate specification	19	1	0.7	0.51157	1
GO:0048873	homeostasis of number of cells within a tissue	19	1	0.7	0.51157	1
GO:0050927	positive regulation of positive chemotaxis	19	1	0.7	0.51157	1
GO:0051445	regulation of meiotic cell cycle	19	1	0.7	0.51157	1
GO:0051452	intracellular pH reduction	19	1	0.7	0.51157	1
GO:0060968	regulation of gene silencing	19	1	0.7	0.51157	1
GO:0061245	establishment or maintenance of bipolar cell polarity	19	1	0.7	0.51157	1
GO:2000401	regulation of lymphocyte migration	19	1	0.7	0.51157	1
GO:0002200	somatic diversification of immune receptors	46	2	1.7	0.51165	1
GO:0015844	monoamine transport	46	2	1.7	0.51165	1
GO:0045833	negative regulation of lipid metabolic process	46	2	1.7	0.51165	1
GO:0061387	regulation of extent of cell growth	46	2	1.7	0.51165	1
GO:0051052	regulation of DNA metabolic process	182	7	6.73	0.51245	1
GO:0032268	regulation of cellular protein metabolic process	1104	41	40.83	0.51357	1
GO:0001666	response to hypoxia	210	8	7.77	0.51702	1
GO:0009166	nucleotide catabolic process	482	18	17.83	0.51802	1
GO:0003001	generation of a signal involved in cell-cell signaling	292	11	10.8	0.51892	1
GO:0023061	signal release	292	11	10.8	0.51892	1
GO:0001959	regulation of cytokine-mediated signaling pathway	74	3	2.74	0.51925	1
GO:0006479	protein methylation	74	3	2.74	0.51925	1
GO:0007623	circadian rhythm	74	3	2.74	0.51925	1
GO:0008213	protein alkylation	74	3	2.74	0.51925	1
GO:0030814	regulation of cAMP metabolic process	74	3	2.74	0.51925	1
GO:2001020	regulation of response to DNA damage stimulus	74	3	2.74	0.51925	1
GO:0043069	negative regulation of programmed cell death	564	21	20.86	0.5199	1
GO:0051329	mitotic interphase	374	14	13.83	0.52068	1
GO:0000087	mitotic M phase	347	13	12.83	0.52152	1
GO:0016049	cell growth	347	13	12.83	0.52152	1
GO:0002237	response to molecule of bacterial origin	211	8	7.8	0.52245	1
GO:0030705	cytoskeleton-dependent intracellular transport	47	2	1.74	0.52322	1
GO:0030888	regulation of B cell proliferation	47	2	1.74	0.52322	1
GO:0042509	regulation of tyrosine phosphorylation of STAT protein	47	2	1.74	0.52322	1
GO:0051650	establishment of vesicle localization	47	2	1.74	0.52322	1
GO:0070664	negative regulation of leukocyte proliferation	47	2	1.74	0.52322	1
GO:0022414	reproductive process	1108	41	40.98	0.52338	1
GO:0046883	regulation of hormone secretion	157	6	5.81	0.52612	1
GO:0016032	viral process	403	15	14.91	0.52782	1
GO:0036293	response to decreased oxygen levels	212	8	7.84	0.52785	1
GO:0007612	learning	75	3	2.77	0.52834	1
GO:0072329	monocarboxylic acid catabolic process	75	3	2.77	0.52834	1
GO:0010243	response to organonitrogen compound	130	5	4.81	0.52872	1
GO:0006071	glycerol metabolic process	20	1	0.74	0.52966	1
GO:0006783	heme biosynthetic process	20	1	0.74	0.52966	1
GO:0007398	ectoderm development	20	1	0.74	0.52966	1
GO:0010039	response to iron ion	20	1	0.74	0.52966	1
GO:0010677	negative regulation of cellular carbohydrate metabolic process	20	1	0.74	0.52966	1
GO:0015807	L-amino acid transport	20	1	0.74	0.52966	1
GO:0030212	hyaluronan metabolic process	20	1	0.74	0.52966	1
GO:0030225	macrophage differentiation	20	1	0.74	0.52966	1
GO:0031114	regulation of microtubule depolymerization	20	1	0.74	0.52966	1
GO:0031280	negative regulation of cyclase activity	20	1	0.74	0.52966	1
GO:0032094	response to food	20	1	0.74	0.52966	1
GO:0032800	receptor biosynthetic process	20	1	0.74	0.52966	1
GO:0034694	response to prostaglandin	20	1	0.74	0.52966	1
GO:0035336	long-chain fatty-acyl-CoA metabolic process	20	1	0.74	0.52966	1
GO:0044060	regulation of endocrine process	20	1	0.74	0.52966	1
GO:0045022	early endosome to late endosome transport	20	1	0.74	0.52966	1
GO:0045071	negative regulation of viral genome replication	20	1	0.74	0.52966	1
GO:0045686	negative regulation of glial cell differentiation	20	1	0.74	0.52966	1
GO:0045687	positive regulation of glial cell differentiation	20	1	0.74	0.52966	1
GO:0045940	positive regulation of steroid metabolic process	20	1	0.74	0.52966	1
GO:0046164	alcohol catabolic process	20	1	0.74	0.52966	1
GO:0046688	response to copper ion	20	1	0.74	0.52966	1
GO:0048169	regulation of long-term neuronal synaptic plasticity	20	1	0.74	0.52966	1
GO:0048247	lymphocyte chemotaxis	20	1	0.74	0.52966	1
GO:0048525	negative regulation of viral process	20	1	0.74	0.52966	1
GO:0050856	regulation of T cell receptor signaling pathway	20	1	0.74	0.52966	1
GO:0050926	regulation of positive chemotaxis	20	1	0.74	0.52966	1
GO:0051324	prophase	20	1	0.74	0.52966	1
GO:0070231	T cell apoptotic process	20	1	0.74	0.52966	1
GO:0090103	cochlea morphogenesis	20	1	0.74	0.52966	1
GO:0002224	toll-like receptor signaling pathway	103	4	3.81	0.53223	1
GO:0009266	response to temperature stimulus	103	4	3.81	0.53223	1
GO:0031214	biomineral tissue development	103	4	3.81	0.53223	1
GO:0034976	response to endoplasmic reticulum stress	103	4	3.81	0.53223	1
GO:0007189	adenylate cyclase-activating G-protein coupled receptor signaling pathway	48	2	1.78	0.5346	1
GO:0045761	regulation of adenylate cyclase activity	48	2	1.78	0.5346	1
GO:0046427	positive regulation of JAK-STAT cascade	48	2	1.78	0.5346	1
GO:0048641	regulation of skeletal muscle tissue development	48	2	1.78	0.5346	1
GO:2000242	negative regulation of reproductive process	48	2	1.78	0.5346	1
GO:0000003	reproduction	1113	41	41.17	0.5356	1
GO:0050865	regulation of cell activation	323	12	11.95	0.53566	1
GO:0002684	positive regulation of immune system process	487	18	18.01	0.53605	1
GO:0002831	regulation of response to biotic stimulus	76	3	2.81	0.53733	1
GO:0071704	organic substance metabolic process	1033	38	38.21	0.53952	1
GO:0007156	homophilic cell adhesion via plasma membrane adhesion molecules	104	4	3.85	0.5399	1
GO:0060191	regulation of lipase activity	104	4	3.85	0.5399	1
GO:0008219	cell death	1604	59	59.33	0.53995	1
GO:1901292	nucleoside phosphate catabolic process	489	18	18.09	0.54322	1
GO:0009725	response to hormone	653	24	24.15	0.54355	1
GO:0000070	mitotic sister chromatid segregation	49	2	1.81	0.54579	1
GO:0031100	organ regeneration	49	2	1.81	0.54579	1
GO:0043255	regulation of carbohydrate biosynthetic process	49	2	1.81	0.54579	1
GO:0043467	regulation of generation of precursor metabolites and energy	49	2	1.81	0.54579	1
GO:0048709	oligodendrocyte differentiation	49	2	1.81	0.54579	1
GO:0050886	endocrine process	49	2	1.81	0.54579	1
GO:0071418	cellular response to amine stimulus	49	2	1.81	0.54579	1
GO:0016265	death	1607	59	59.44	0.54615	1
GO:0043473	pigmentation	77	3	2.85	0.54623	1
GO:0000082	G1/S transition of mitotic cell cycle	188	7	6.95	0.54704	1
GO:0001881	receptor recycling	21	1	0.78	0.54709	1
GO:0002042	cell migration involved in sprouting angiogenesis	21	1	0.78	0.54709	1
GO:0002446	neutrophil mediated immunity	21	1	0.78	0.54709	1
GO:0006471	protein ADP-ribosylation	21	1	0.78	0.54709	1
GO:0007176	regulation of epidermal growth factor-activated receptor activity	21	1	0.78	0.54709	1
GO:0009268	response to pH	21	1	0.78	0.54709	1
GO:0010573	vascular endothelial growth factor production	21	1	0.78	0.54709	1
GO:0010574	regulation of vascular endothelial growth factor production	21	1	0.78	0.54709	1
GO:0014037	Schwann cell differentiation	21	1	0.78	0.54709	1
GO:0031529	ruffle organization	21	1	0.78	0.54709	1
GO:0032845	negative regulation of homeostatic process	21	1	0.78	0.54709	1
GO:0036296	response to increased oxygen levels	21	1	0.78	0.54709	1
GO:0042506	tyrosine phosphorylation of Stat5 protein	21	1	0.78	0.54709	1
GO:0042596	fear response	21	1	0.78	0.54709	1
GO:0045773	positive regulation of axon extension	21	1	0.78	0.54709	1
GO:0045851	pH reduction	21	1	0.78	0.54709	1
GO:0045912	negative regulation of carbohydrate metabolic process	21	1	0.78	0.54709	1
GO:0048821	erythrocyte development	21	1	0.78	0.54709	1
GO:0050922	negative regulation of chemotaxis	21	1	0.78	0.54709	1
GO:0051350	negative regulation of lyase activity	21	1	0.78	0.54709	1
GO:0055093	response to hyperoxia	21	1	0.78	0.54709	1
GO:0060571	morphogenesis of an epithelial fold	21	1	0.78	0.54709	1
GO:0061333	renal tubule morphogenesis	21	1	0.78	0.54709	1
GO:0050731	positive regulation of peptidyl-tyrosine phosphorylation	105	4	3.88	0.5475	1
GO:0031399	regulation of protein modification process	900	33	33.29	0.54778	1
GO:0007601	visual perception	189	7	6.99	0.5527	1
GO:0010740	NA	327	12	12.09	0.55306	1
GO:0050790	regulation of catalytic activity	1311	48	48.49	0.55322	1
GO:0003206	cardiac chamber morphogenesis	78	3	2.88	0.55502	1
GO:0042472	inner ear morphogenesis	78	3	2.88	0.55502	1
GO:0046631	alpha-beta T cell activation	78	3	2.88	0.55502	1
GO:0048520	positive regulation of behavior	78	3	2.88	0.55502	1
GO:0048588	developmental cell growth	78	3	2.88	0.55502	1
GO:0051250	negative regulation of lymphocyte activation	78	3	2.88	0.55502	1
GO:2000241	regulation of reproductive process	134	5	4.96	0.55583	1
GO:0046823	negative regulation of nucleocytoplasmic transport	50	2	1.85	0.55679	1
GO:0071887	leukocyte apoptotic process	50	2	1.85	0.55679	1
GO:0050953	sensory perception of light stimulus	190	7	7.03	0.55833	1
GO:0071843	NA	218	8	8.06	0.55979	1
GO:0051649	establishment of localization in cell	1560	57	57.7	0.56153	1
GO:0006694	steroid biosynthetic process	135	5	4.99	0.56248	1
GO:0051146	striated muscle cell differentiation	163	6	6.03	0.56304	1
GO:0030282	bone mineralization	79	3	2.92	0.56371	1
GO:0030802	regulation of cyclic nucleotide biosynthetic process	79	3	2.92	0.56371	1
GO:0072006	nephron development	79	3	2.92	0.56371	1
GO:0001963	synaptic transmission, dopaminergic	22	1	0.81	0.56386	1
GO:0002244	hematopoietic progenitor cell differentiation	22	1	0.81	0.56386	1
GO:0006706	steroid catabolic process	22	1	0.81	0.56386	1
GO:0007090	regulation of S phase of mitotic cell cycle	22	1	0.81	0.56386	1
GO:0009065	glutamine family amino acid catabolic process	22	1	0.81	0.56386	1
GO:0015872	dopamine transport	22	1	0.81	0.56386	1
GO:0017145	stem cell division	22	1	0.81	0.56386	1
GO:0018208	peptidyl-proline modification	22	1	0.81	0.56386	1
GO:0019400	alditol metabolic process	22	1	0.81	0.56386	1
GO:0030104	water homeostasis	22	1	0.81	0.56386	1
GO:0033003	regulation of mast cell activation	22	1	0.81	0.56386	1
GO:0040036	regulation of fibroblast growth factor receptor signaling pathway	22	1	0.81	0.56386	1
GO:0042517	positive regulation of tyrosine phosphorylation of Stat3 protein	22	1	0.81	0.56386	1
GO:0045581	negative regulation of T cell differentiation	22	1	0.81	0.56386	1
GO:0045622	regulation of T-helper cell differentiation	22	1	0.81	0.56386	1
GO:0046785	microtubule polymerization	22	1	0.81	0.56386	1
GO:0048846	axon extension involved in axon guidance	22	1	0.81	0.56386	1
GO:0051881	regulation of mitochondrial membrane potential	22	1	0.81	0.56386	1
GO:0060397	JAK-STAT cascade involved in growth hormone signaling pathway	22	1	0.81	0.56386	1
GO:0090329	regulation of DNA-dependent DNA replication	22	1	0.81	0.56386	1
GO:0007568	aging	191	7	7.06	0.56394	1
GO:0032844	regulation of homeostatic process	219	8	8.1	0.56503	1
GO:0070887	cellular response to chemical stimulus	1399	51	51.74	0.56698	1
GO:0043623	cellular protein complex assembly	275	10	10.17	0.56752	1
GO:0003208	cardiac ventricle morphogenesis	51	2	1.89	0.56761	1
GO:0007585	respiratory gaseous exchange	51	2	1.89	0.56761	1
GO:0031279	regulation of cyclase activity	51	2	1.89	0.56761	1
GO:0071417	cellular response to organonitrogen compound	51	2	1.89	0.56761	1
GO:0051325	interphase	386	14	14.28	0.56903	1
GO:0048871	multicellular organismal homeostasis	136	5	5.03	0.56909	1
GO:0044248	cellular catabolic process	1537	56	56.85	0.5704	1
GO:0030808	regulation of nucleotide biosynthetic process	80	3	2.96	0.5723	1
GO:0060759	regulation of response to cytokine stimulus	80	3	2.96	0.5723	1
GO:1900371	regulation of purine nucleotide biosynthetic process	80	3	2.96	0.5723	1
GO:0052548	regulation of endopeptidase activity	221	8	8.17	0.57541	1
GO:0016570	histone modification	249	9	9.21	0.57603	1
GO:0000819	sister chromatid segregation	52	2	1.92	0.57823	1
GO:0007260	tyrosine phosphorylation of STAT protein	52	2	1.92	0.57823	1
GO:0042310	vasoconstriction	52	2	1.92	0.57823	1
GO:0043154	negative regulation of cysteine-type endopeptidase activity involved in apoptotic process	52	2	1.92	0.57823	1
GO:0006163	purine nucleotide metabolic process	637	23	23.56	0.57901	1
GO:0000038	very long-chain fatty acid metabolic process	23	1	0.85	0.58002	1
GO:0001539	cilium or flagellum-dependent cell motility	23	1	0.85	0.58002	1
GO:0006536	glutamate metabolic process	23	1	0.85	0.58002	1
GO:0010259	multicellular organismal aging	23	1	0.85	0.58002	1
GO:0010453	regulation of cell fate commitment	23	1	0.85	0.58002	1
GO:0014072	response to isoquinoline alkaloid	23	1	0.85	0.58002	1
GO:0021517	ventral spinal cord development	23	1	0.85	0.58002	1
GO:0021795	cerebral cortex cell migration	23	1	0.85	0.58002	1
GO:0022408	negative regulation of cell-cell adhesion	23	1	0.85	0.58002	1
GO:0030815	negative regulation of cAMP metabolic process	23	1	0.85	0.58002	1
[truncated: 2,110 more rows]

## Sheet: Molecular Function
GO.ID	Term	Annotated	Significant	Expected	classicFisher	BH.pVal
GO:0030618	transforming growth factor beta receptor, pathway-specific cytoplasmic mediator activity	5	4	0.18	8.3e-06	0.0243
GO:0005072	transforming growth factor beta receptor, cytoplasmic mediator activity	10	5	0.36	1.3e-05	0.0243
GO:0003700	sequence-specific DNA binding transcription factor activity	916	57	33.26	4.2e-05	0.0358
GO:0001071	nucleic acid binding transcription factor activity	918	57	33.33	4.5e-05	0.0358
GO:0004674	protein serine/threonine kinase activity	414	32	15.03	4.8e-05	0.0358
GO:0004672	protein kinase activity	574	39	20.84	0.00012	0.0746
GO:0016773	phosphotransferase activity, alcohol group as acceptor	683	44	24.8	0.00016	0.0853
GO:0016740	transferase activity	1609	85	58.42	0.00021	0.098
GO:0070410	co-SMAD binding	10	4	0.36	0.0003	0.124
GO:0035254	glutamate receptor binding	18	5	0.65	0.00036	0.129
GO:0016301	kinase activity	733	45	26.61	0.00038	0.129
GO:0008270	zinc ion binding	1780	90	64.63	0.00058	0.18
GO:0016796	exonuclease activity, active with either ribo- or deoxyribonucleic acids and producing 5'-phosphomonoesters	22	5	0.8	0.00097	0.278
GO:0005057	receptor signaling protein activity	101	11	3.67	0.00108	0.288
GO:0016772	transferase activity, transferring phosphorus-containing groups	843	48	30.61	0.00127	0.29
GO:0030332	cyclin binding	14	4	0.51	0.00129	0.29
GO:0004923	leukemia inhibitory factor receptor activity	2	2	0.07	0.00132	0.29
GO:0005515	protein binding	6665	274	242	0.00178	0.369
GO:0016896	exoribonuclease activity, producing 5'-phosphomonoesters	16	4	0.58	0.00221	0.434
GO:0004532	exoribonuclease activity	17	4	0.62	0.0028	0.485
GO:0070412	R-SMAD binding	17	4	0.62	0.0028	0.485
GO:0017124	SH3 domain binding	114	11	4.14	0.00286	0.485
GO:0032794	GTPase activating protein binding	9	3	0.33	0.00339	0.511
GO:0019838	growth factor binding	101	10	3.67	0.00363	0.511
GO:0004118	cGMP-stimulated cyclic-nucleotide phosphodiesterase activity	3	2	0.11	0.00385	0.511
GO:0004924	oncostatin-M receptor activity	3	2	0.11	0.00385	0.511
GO:0008510	sodium:bicarbonate symporter activity	3	2	0.11	0.00385	0.511
GO:0016362	activin receptor activity, type II	3	2	0.11	0.00385	0.511
GO:0008092	cytoskeletal protein binding	579	34	21.02	0.00397	0.511
GO:0001046	core promoter sequence-specific DNA binding	30	5	1.09	0.00415	0.511
GO:0003676	nucleic acid binding	2959	132	107.44	0.00432	0.511
GO:0004527	exonuclease activity	57	7	2.07	0.00438	0.511
GO:0008408	3'-5' exonuclease activity	31	5	1.13	0.00481	0.544
GO:0046914	transition metal ion binding	2039	95	74.03	0.00524	0.575
GO:0000979	RNA polymerase II core promoter sequence-specific DNA binding	21	4	0.76	0.00628	0.638
GO:0070411	I-SMAD binding	11	3	0.4	0.00631	0.638
GO:0003677	DNA binding	2104	97	76.39	0.00645	0.638
GO:0019783	small conjugating protein-specific protease activity	47	6	1.71	0.00675	0.638
GO:0019904	protein domain specific binding	513	30	18.63	0.00699	0.638
GO:0004535	poly(A)-specific ribonuclease activity	4	2	0.15	0.00752	0.638
GO:0004897	ciliary neurotrophic factor receptor activity	4	2	0.15	0.00752	0.638
GO:0005030	neurotrophin receptor activity	4	2	0.15	0.00752	0.638
GO:0005127	ciliary neurotrophic factor receptor binding	4	2	0.15	0.00752	0.638
GO:0003779	actin binding	324	21	11.76	0.00755	0.638
GO:0032559	adenyl ribonucleotide binding	1429	69	51.89	0.00811	0.638
GO:0030553	cGMP binding	12	3	0.44	0.00819	0.638
GO:0051010	microtubule plus-end binding	12	3	0.44	0.00819	0.638
GO:0051015	actin filament binding	64	7	2.32	0.00829	0.638
GO:0019199	transmembrane receptor protein kinase activity	80	8	2.9	0.00838	0.638
GO:0030554	adenyl nucleotide binding	1437	69	52.18	0.00917	0.684
GO:0046872	metal ion binding	3551	152	128.93	0.0099	0.724
GO:0004114	3',5'-cyclic-nucleotide phosphodiesterase activity	24	4	0.87	0.0102	0.725
GO:0000988	protein binding transcription factor activity	462	27	16.77	0.0103	0.725
GO:0005524	ATP binding	1404	67	50.98	0.0117	0.776
GO:0031625	ubiquitin protein ligase binding	138	11	5.01	0.0118	0.776
GO:0044389	small conjugating protein ligase binding	138	11	5.01	0.0118	0.776
GO:0004112	cyclic-nucleotide phosphodiesterase activity	25	4	0.91	0.0119	0.776
GO:0043559	insulin binding	5	2	0.18	0.0122	0.787
GO:0000175	3'-5'-exoribonuclease activity	14	3	0.51	0.0128	0.793
GO:0032555	purine ribonucleotide binding	1756	81	63.76	0.0128	0.793
GO:0032553	ribonucleotide binding	1757	81	63.8	0.013	0.793
GO:0017076	purine nucleotide binding	1767	81	64.16	0.0148	0.858
GO:0043169	cation binding	3593	152	130.46	0.0151	0.858
GO:0043565	sequence-specific DNA binding	612	33	22.22	0.0151	0.858
GO:0046332	SMAD binding	56	6	2.03	0.0155	0.858
GO:0003712	transcription cofactor activity	434	25	15.76	0.0156	0.858
GO:0004012	phospholipid-translocating ATPase activity	15	3	0.54	0.0156	0.858
GO:0051721	protein phosphatase 2A binding	15	3	0.54	0.0156	0.858
GO:0035639	purine ribonucleoside triphosphate binding	1726	79	62.67	0.0166	0.879
GO:0043167	ion binding	3603	152	130.82	0.0166	0.879
GO:0005548	phospholipid transporter activity	28	4	1.02	0.0176	0.879
GO:0004047	aminomethyltransferase activity	6	2	0.22	0.0179	0.879
GO:0004331	fructose-2,6-bisphosphate 2-phosphatase activity	6	2	0.22	0.0179	0.879
GO:0004571	mannosyl-oligosaccharide 1,2-alpha-mannosidase activity	6	2	0.22	0.0179	0.879
GO:0004972	N-methyl-D-aspartate selective glutamate receptor activity	6	2	0.22	0.0179	0.879
GO:0015106	bicarbonate transmembrane transporter activity	6	2	0.22	0.0179	0.879
GO:0004518	nuclease activity	147	11	5.34	0.0182	0.88
GO:0004675	transmembrane receptor protein serine/threonine kinase activity	16	3	0.58	0.0187	0.88
GO:0005024	transforming growth factor beta-activated receptor activity	16	3	0.58	0.0187	0.88
GO:0001047	core promoter binding	43	5	1.56	0.0191	0.88
GO:0004843	ubiquitin-specific protease activity	43	5	1.56	0.0191	0.88
GO:0004693	cyclin-dependent protein serine/threonine kinase activity	29	4	1.05	0.0199	0.904
GO:0005275	amine transmembrane transporter activity	76	7	2.76	0.0202	0.907
GO:0000989	transcription factor binding transcription factor activity	447	25	16.23	0.0216	0.96
GO:0005160	transforming growth factor beta receptor binding	17	3	0.62	0.0221	0.972
GO:0001103	RNA polymerase II repressing transcription factor binding	7	2	0.25	0.0245	0.982
GO:0017002	activin-activated receptor activity	7	2	0.25	0.0245	0.982
GO:0031994	insulin-like growth factor I binding	7	2	0.25	0.0245	0.982
GO:0008017	microtubule binding	97	8	3.52	0.0246	0.982
GO:0000987	core promoter proximal region sequence-specific DNA binding	31	4	1.13	0.0249	0.982
GO:0000146	microfilament motor activity	18	3	0.65	0.0259	0.982
GO:0004890	GABA-A receptor activity	18	3	0.65	0.0259	0.982
GO:0005086	ARF guanyl-nucleotide exchange factor activity	18	3	0.65	0.0259	0.982
GO:0019899	enzyme binding	995	48	36.13	0.026	0.982
GO:0004879	ligand-activated sequence-specific DNA binding RNA polymerase II transcription factor activity	47	5	1.71	0.0271	0.982
GO:0001159	core promoter proximal region DNA binding	32	4	1.16	0.0276	0.982
GO:0004713	protein tyrosine kinase activity	138	10	5.01	0.0288	0.982
GO:0015662	ATPase activity, coupled to transmembrane movement of ions, phosphorylative mechanism	49	5	1.78	0.0318	0.982
GO:0003841	1-acylglycerol-3-phosphate O-acyltransferase activity	8	2	0.29	0.0319	0.982
GO:0004716	receptor signaling protein tyrosine kinase activity	8	2	0.29	0.0319	0.982
GO:0015924	mannosyl-oligosaccharide mannosidase activity	8	2	0.29	0.0319	0.982
GO:0043121	neurotrophin binding	8	2	0.29	0.0319	0.982
GO:0019902	phosphatase binding	102	8	3.7	0.032	0.982
GO:0045309	protein phosphorylated amino acid binding	20	3	0.73	0.0343	0.982
GO:0000285	1-phosphatidylinositol-3-phosphate 5-kinase activity	1	1	0.04	0.0363	0.982
GO:0004394	heparan sulfate 2-O-sulfotransferase activity	1	1	0.04	0.0363	0.982
GO:0004482	mRNA (guanine-N7-)-methyltransferase activity	1	1	0.04	0.0363	0.982
GO:0004921	interleukin-11 receptor activity	1	1	0.04	0.0363	0.982
GO:0005009	insulin-activated receptor activity	1	1	0.04	0.0363	0.982
GO:0005115	receptor tyrosine kinase-like orphan receptor binding	1	1	0.04	0.0363	0.982
GO:0005287	high-affinity basic amino acid transmembrane transporter activity	1	1	0.04	0.0363	0.982
GO:0005289	high-affinity arginine transmembrane transporter activity	1	1	0.04	0.0363	0.982
GO:0005335	serotonin:sodium symporter activity	1	1	0.04	0.0363	0.982
GO:0005365	myo-inositol transmembrane transporter activity	1	1	0.04	0.0363	0.982
GO:0005367	myo-inositol:sodium symporter activity	1	1	0.04	0.0363	0.982
GO:0005464	UDP-xylose transmembrane transporter activity	1	1	0.04	0.0363	0.982
GO:0010385	double-stranded methylated DNA binding	1	1	0.04	0.0363	0.982
GO:0015327	cystine:glutamate antiporter activity	1	1	0.04	0.0363	0.982
GO:0019002	GMP binding	1	1	0.04	0.0363	0.982
GO:0019811	cocaine binding	1	1	0.04	0.0363	0.982
GO:0019970	interleukin-11 binding	1	1	0.04	0.0363	0.982
GO:0030226	apolipoprotein receptor activity	1	1	0.04	0.0363	0.982
GO:0030616	transforming growth factor beta receptor, common-partner cytoplasmic mediator activity	1	1	0.04	0.0363	0.982
GO:0031433	telethonin binding	1	1	0.04	0.0363	0.982
GO:0031798	type 1 metabotropic glutamate receptor binding	1	1	0.04	0.0363	0.982
GO:0034188	apolipoprotein A-I receptor activity	1	1	0.04	0.0363	0.982
GO:0038052	estrogen-activated sequence-specific DNA binding RNA polymerase II transcription factor activity	1	1	0.04	0.0363	0.982
GO:0043754	dihydrolipoyllysine-residue (2-methylpropanoyl)transferase activity	1	1	0.04	0.0363	0.982
GO:0046996	oxidoreductase activity, acting on paired donors, with incorporation or reduction of molecular oxygen, with NAD(P)H as one donor, and the other dehydrogenated	1	1	0.04	0.0363	0.982
GO:0047173	phosphatidylcholine-retinol O-acyltransferase activity	1	1	0.04	0.0363	0.982
GO:0047933	glucose-1,6-bisphosphate synthase activity	1	1	0.04	0.0363	0.982
GO:0047936	glucose 1-dehydrogenase [NAD(P)] activity	1	1	0.04	0.0363	0.982
GO:0048403	brain-derived neurotrophic factor binding	1	1	0.04	0.0363	0.982
GO:0050046	lathosterol oxidase activity	1	1	0.04	0.0363	0.982
GO:0052918	dol-P-Man:Man(8)GlcNAc(2)-PP-Dol alpha-1,2-mannosyltransferase activity	1	1	0.04	0.0363	0.982
GO:0052926	dol-P-Man:Man(6)GlcNAc(2)-PP-Dol alpha-1,2-mannosyltransferase activity	1	1	0.04	0.0363	0.982
GO:0060001	minus-end directed microfilament motor activity	1	1	0.04	0.0363	0.982
GO:0060175	brain-derived neurotrophic factor-activated receptor activity	1	1	0.04	0.0363	0.982
GO:0003707	steroid hormone receptor activity	51	5	1.85	0.0369	0.991
GO:0003774	motor activity	125	9	4.54	0.0383	1
GO:0016917	GABA receptor activity	21	3	0.76	0.0389	1
GO:0004690	cyclic nucleotide-dependent protein kinase activity	9	2	0.33	0.04	1
GO:0008139	nuclear localization sequence binding	9	2	0.33	0.04	1
GO:0043560	insulin receptor substrate binding	9	2	0.33	0.04	1
GO:0000981	sequence-specific DNA binding RNA polymerase II transcription factor activity	208	13	7.55	0.0403	1
GO:0008565	protein transporter activity	88	7	3.2	0.0407	1
GO:0004871	signal transducer activity	1099	51	39.9	0.0408	1
GO:0060089	molecular transducer activity	1099	51	39.9	0.0408	1
GO:0008234	cysteine-type peptidase activity	127	9	4.61	0.0417	1
GO:0018024	histone-lysine N-methyltransferase activity	37	4	1.34	0.0441	1
GO:0003713	transcription coactivator activity	254	15	9.22	0.0443	1
GO:0003777	microtubule motor activity	72	6	2.61	0.0464	1
GO:0005085	guanyl-nucleotide exchange factor activity	150	10	5.45	0.0468	1
GO:0008757	S-adenosylmethionine-dependent methyltransferase activity	91	7	3.3	0.0474	1
GO:0008375	acetylglucosaminyltransferase activity	38	4	1.38	0.0479	1
GO:0005283	sodium:amino acid symporter activity	10	2	0.36	0.0488	1
GO:0019203	carbohydrate phosphatase activity	10	2	0.36	0.0488	1
GO:0047555	3',5'-cyclic-GMP phosphodiesterase activity	10	2	0.36	0.0488	1
GO:0050308	sugar-phosphatase activity	10	2	0.36	0.0488	1
GO:0003714	transcription corepressor activity	172	11	6.25	0.0491	1
GO:0015297	antiporter activity	56	5	2.03	0.0519	1
GO:0016278	lysine N-methyltransferase activity	39	4	1.42	0.0519	1
GO:0016279	protein-lysine N-methyltransferase activity	39	4	1.42	0.0519	1
GO:0005516	calmodulin binding	153	10	5.56	0.0523	1
GO:0008093	cytoskeletal adaptor activity	24	3	0.87	0.0547	1
GO:0008013	beta-catenin binding	57	5	2.07	0.0553	1
GO:0000166	nucleotide binding	2245	95	81.51	0.0562	1
GO:0097159	organic cyclic compound binding	2246	95	81.55	0.0567	1
GO:1901265	nucleoside phosphate binding	2246	95	81.55	0.0567	1
GO:0005543	phospholipid binding	469	24	17.03	0.0574	1
GO:0015294	solute:cation symporter activity	76	6	2.76	0.0576	1
GO:0005313	L-glutamate transmembrane transporter activity	11	2	0.4	0.0583	1
GO:0008170	N-methyltransferase activity	58	5	2.11	0.0588	1
GO:0003746	translation elongation factor activity	12	2	0.44	0.0683	1
GO:0004559	alpha-mannosidase activity	12	2	0.44	0.0683	1
GO:0005416	cation:amino acid symporter activity	12	2	0.44	0.0683	1
GO:0005452	inorganic anion exchanger activity	12	2	0.44	0.0683	1
GO:0015172	acidic amino acid transmembrane transporter activity	12	2	0.44	0.0683	1
GO:0035255	ionotropic glutamate receptor binding	12	2	0.44	0.0683	1
GO:0042800	histone methyltransferase activity (H3-K4 specific)	12	2	0.44	0.0683	1
GO:0051393	alpha-actinin binding	12	2	0.44	0.0683	1
GO:0003690	double-stranded DNA binding	140	9	5.08	0.0689	1
GO:0008509	anion transmembrane transporter activity	140	9	5.08	0.0689	1
GO:0022804	active transmembrane transporter activity	316	17	11.47	0.0691	1
GO:0016788	hydrolase activity, acting on ester bonds	671	32	24.36	0.0695	1
GO:0017137	Rab GTPase binding	43	4	1.56	0.0697	1
GO:0008276	protein methyltransferase activity	61	5	2.21	0.07	1
GO:0000976	transcription regulatory region sequence-specific DNA binding	120	8	4.36	0.0707	1
GO:0000026	alpha-1,2-mannosyltransferase activity	2	1	0.07	0.0713	1
GO:0000248	C-5 sterol desaturase activity	2	1	0.07	0.0713	1
GO:0002151	G-quadruplex RNA binding	2	1	0.07	0.0713	1
GO:0004084	branched-chain-amino-acid transaminase activity	2	1	0.07	0.0713	1
GO:0004345	glucose-6-phosphate dehydrogenase activity	2	1	0.07	0.0713	1
GO:0004692	cGMP-dependent protein kinase activity	2	1	0.07	0.0713	1
GO:0004915	interleukin-6 receptor activity	2	1	0.07	0.0713	1
GO:0005119	smoothened binding	2	1	0.07	0.0713	1
GO:0005314	high-affinity glutamate transmembrane transporter activity	2	1	0.07	0.0713	1
GO:0005462	UDP-N-acetylglucosamine transmembrane transporter activity	2	1	0.07	0.0713	1
GO:0015189	L-lysine transmembrane transporter activity	2	1	0.07	0.0713	1
GO:0015247	aminophospholipid transporter activity	2	1	0.07	0.0713	1
GO:0015501	glutamate:sodium symporter activity	2	1	0.07	0.0713	1
GO:0017057	6-phosphogluconolactonase activity	2	1	0.07	0.0713	1
GO:0019981	interleukin-6 binding	2	1	0.07	0.0713	1
GO:0030158	protein xylosyltransferase activity	2	1	0.07	0.0713	1
GO:0031405	lipoic acid binding	2	1	0.07	0.0713	1
GO:0031995	insulin-like growth factor II binding	2	1	0.07	0.0713	1
GO:0034186	apolipoprotein A-I binding	2	1	0.07	0.0713	1
GO:0035256	G-protein coupled glutamate receptor binding	2	1	0.07	0.0713	1
GO:0035374	chondroitin sulfate binding	2	1	0.07	0.0713	1
GO:0035403	histone kinase activity (H3-T6 specific)	2	1	0.07	0.0713	1
GO:0035575	histone demethylase activity (H4-K20 specific)	2	1	0.07	0.0713	1
GO:0042328	heparan sulfate N-acetylglucosaminyltransferase activity	2	1	0.07	0.0713	1
GO:0043423	3-phosphoinositide-dependent protein kinase binding	2	1	0.07	0.0713	1
GO:0045155	electron transporter, transferring electrons from CoQH2-cytochrome c reductase complex and cytochrome c oxidase complex activity	2	1	0.07	0.0713	1
GO:0045509	interleukin-27 receptor activity	2	1	0.07	0.0713	1
GO:0050509	N-acetylglucosaminyl-proteoglycan 4-beta-glucuronosyltransferase activity	2	1	0.07	0.0713	1
GO:0050692	DBD domain binding	2	1	0.07	0.0713	1
GO:0052654	L-leucine transaminase activity	2	1	0.07	0.0713	1
GO:0052655	L-valine transaminase activity	2	1	0.07	0.0713	1
GO:0052656	L-isoleucine transaminase activity	2	1	0.07	0.0713	1
GO:0070704	sterol desaturase activity	2	1	0.07	0.0713	1
GO:0071558	histone demethylase activity (H3-K27 specific)	2	1	0.07	0.0713	1
GO:0004221	ubiquitin thiolesterase activity	62	5	2.25	0.074	1
GO:0015171	amino acid transmembrane transporter activity	62	5	2.25	0.074	1
GO:0015370	solute:sodium symporter activity	44	4	1.6	0.0746	1
GO:0008417	fucosyltransferase activity	13	2	0.47	0.0788	1
GO:0015923	mannosidase activity	13	2	0.47	0.0788	1
GO:0016411	acylglycerol O-acyltransferase activity	13	2	0.47	0.0788	1
GO:0015631	tubulin binding	144	9	5.23	0.0791	1
GO:0042054	histone methyltransferase activity	45	4	1.63	0.0796	1
GO:0030551	cyclic nucleotide binding	28	3	1.02	0.0797	1
GO:0000977	RNA polymerase II regulatory region sequence-specific DNA binding	64	5	2.32	0.0824	1
GO:0004714	transmembrane receptor protein tyrosine kinase activity	64	5	2.32	0.0824	1
GO:0042625	ATPase activity, coupled to transmembrane movement of ions	64	5	2.32	0.0824	1
GO:0016758	transferase activity, transferring hexosyl groups	167	10	6.06	0.0832	1
GO:0046983	protein dimerization activity	733	34	26.61	0.0845	1
GO:0015296	anion:cation symporter activity	29	3	1.05	0.0867	1
GO:0019829	cation-transporting ATPase activity	29	3	1.05	0.0867	1
GO:0016757	transferase activity, transferring glycosyl groups	236	13	8.57	0.0893	1
GO:0001784	phosphotyrosine binding	14	2	0.51	0.0898	1
GO:0030275	LRR domain binding	14	2	0.51	0.0898	1
GO:0031435	mitogen-activated protein kinase kinase kinase binding	14	2	0.51	0.0898	1
GO:0070064	proline-rich region binding	14	2	0.51	0.0898	1
GO:0001012	RNA polymerase II regulatory region DNA binding	66	5	2.4	0.0912	1
GO:0008168	methyltransferase activity	171	10	6.21	0.0938	1
GO:0016790	thiolester hydrolase activity	88	6	3.2	0.1	1
GO:0004702	receptor signaling protein serine/threonine kinase activity	49	4	1.78	0.101	1
GO:0004707	MAP kinase activity	15	2	0.54	0.101	1
GO:0035035	histone acetyltransferase binding	15	2	0.54	0.101	1
GO:0042805	actinin binding	15	2	0.54	0.101	1
GO:0043548	phosphatidylinositol 3-kinase binding	15	2	0.54	0.101	1
GO:0043621	protein self-association	31	3	1.13	0.101	1
GO:0015103	inorganic anion transmembrane transporter activity	109	7	3.96	0.102	1
GO:0004842	ubiquitin-protein transferase activity	242	13	8.79	0.103	1
GO:0001849	complement component C1q binding	3	1	0.11	0.105	1
GO:0003726	double-stranded RNA adenosine deaminase activity	3	1	0.11	0.105	1
GO:0003829	beta-1,3-galactosyl-O-glycosyl-glycoprotein beta-1,6-N-acetylglucosaminyltransferase activity	3	1	0.11	0.105	1
GO:0004117	calmodulin-dependent cyclic-nucleotide phosphodiesterase activity	3	1	0.11	0.105	1
GO:0004307	ethanolaminephosphotransferase activity	3	1	0.11	0.105	1
GO:0004351	glutamate decarboxylase activity	3	1	0.11	0.105	1
GO:0004370	glycerol kinase activity	3	1	0.11	0.105	1
GO:0004614	phosphoglucomutase activity	3	1	0.11	0.105	1
GO:0004663	Rab geranylgeranyltransferase activity	3	1	0.11	0.105	1
GO:0004705	JUN kinase activity	3	1	0.11	0.105	1
GO:0004711	ribosomal protein S6 kinase activity	3	1	0.11	0.105	1
GO:0004949	cannabinoid receptor activity	3	1	0.11	0.105	1
GO:0005025	transforming growth factor beta receptor activity, type I	3	1	0.11	0.105	1
GO:0005250	A-type (transient outward) potassium channel activity	3	1	0.11	0.105	1
GO:0005294	neutral L-amino acid secondary active transmembrane transporter activity	3	1	0.11	0.105	1
GO:0008107	galactoside 2-alpha-L-fucosyltransferase activity	3	1	0.11	0.105	1
GO:0008109	N-acetyllactosaminide beta-1,6-N-acetylglucosaminyltransferase activity	3	1	0.11	0.105	1
GO:0008454	alpha-1,3-mannosylglycoprotein 4-beta-N-acetylglucosaminyltransferase activity	3	1	0.11	0.105	1
GO:0008853	exodeoxyribonuclease III activity	3	1	0.11	0.105	1
GO:0015018	galactosylgalactosylxylosylprotein 3-beta-glucuronosyltransferase activity	3	1	0.11	0.105	1
GO:0015181	arginine transmembrane transporter activity	3	1	0.11	0.105	1
GO:0015222	serotonin transmembrane transporter activity	3	1	0.11	0.105	1
GO:0016909	SAP kinase activity	3	1	0.11	0.105	1
GO:0016929	SUMO-specific protease activity	3	1	0.11	0.105	1
GO:0019903	protein phosphatase binding	69	5	2.51	0.105	1
GO:0019911	structural constituent of myelin sheath	3	1	0.11	0.105	1
GO:0030160	GKAP/Homer scaffold activity	3	1	0.11	0.105	1
GO:0030899	calcium-dependent ATPase activity	3	1	0.11	0.105	1
GO:0031005	filamin binding	3	1	0.11	0.105	1
GO:0031127	alpha-(1,2)-fucosyltransferase activity	3	1	0.11	0.105	1
GO:0034046	poly(G) binding	3	1	0.11	0.105	1
GO:0034190	apolipoprotein receptor binding	3	1	0.11	0.105	1
GO:0050508	glucuronosyl-N-acetylglucosaminyl-proteoglycan 4-alpha-N-acetylglucosaminyltransferase activity	3	1	0.11	0.105	1
GO:0097108	hedgehog family protein binding	3	1	0.11	0.105	1
GO:0005230	extracellular ligand-gated ion channel activity	70	5	2.54	0.11	1
GO:0019900	kinase binding	362	18	13.14	0.11	1
GO:0015291	secondary active transmembrane transporter activity	177	10	6.43	0.111	1
GO:0016741	transferase activity, transferring one-carbon groups	177	10	6.43	0.111	1
GO:0000030	mannosyltransferase activity	16	2	0.58	0.113	1
GO:0004697	protein kinase C activity	16	2	0.58	0.113	1
GO:0004970	ionotropic glutamate receptor activity	17	2	0.62	0.125	1
GO:0008601	protein phosphatase type 2A regulator activity	17	2	0.62	0.125	1
GO:0008301	DNA binding, bending	53	4	1.92	0.126	1
GO:0004712	protein serine/threonine/tyrosine kinase activity	35	3	1.27	0.133	1
GO:0008374	O-acyltransferase activity	35	3	1.27	0.133	1
GO:0005488	binding	10826	403	393.08	0.134	1
GO:0005104	fibroblast growth factor receptor binding	18	2	0.65	0.137	1
GO:0005234	extracellular-glutamate-gated ion channel activity	18	2	0.65	0.137	1
GO:0015301	anion:anion antiporter activity	18	2	0.65	0.137	1
GO:0019894	kinesin binding	18	2	0.65	0.137	1
GO:0022892	substrate-specific transporter activity	897	39	32.57	0.137	1
GO:0000064	L-ornithine transmembrane transporter activity	4	1	0.15	0.138	1
GO:0003831	beta-N-acetylglucosaminylglycopeptide beta-1,4-galactosyltransferase activity	4	1	0.15	0.138	1
GO:0003873	6-phosphofructo-2-kinase activity	4	1	0.15	0.138	1
GO:0003886	DNA (cytosine-5-)-methyltransferase activity	4	1	0.15	0.138	1
GO:0004305	ethanolamine kinase activity	4	1	0.15	0.138	1
GO:0004694	eukaryotic translation initiation factor 2alpha kinase activity	4	1	0.15	0.138	1
GO:0005010	insulin-like growth factor-activated receptor activity	4	1	0.15	0.138	1
GO:0008174	mRNA methyltransferase activity	4	1	0.15	0.138	1
GO:0009922	fatty acid elongase activity	4	1	0.15	0.138	1
GO:0015220	choline transmembrane transporter activity	4	1	0.15	0.138	1
GO:0030284	estrogen receptor activity	4	1	0.15	0.138	1
GO:0034056	estrogen response element binding	4	1	0.15	0.138	1
GO:0035033	histone deacetylase regulator activity	4	1	0.15	0.138	1
GO:0035252	UDP-xylosyltransferase activity	4	1	0.15	0.138	1
GO:0042285	xylosyltransferase activity	4	1	0.15	0.138	1
GO:0045322	unmethylated CpG binding	4	1	0.15	0.138	1
GO:0050693	LBD domain binding	4	1	0.15	0.138	1
GO:0051425	PTB domain binding	4	1	0.15	0.138	1
GO:0051434	BH3 domain binding	4	1	0.15	0.138	1
GO:0070053	thrombospondin receptor activity	4	1	0.15	0.138	1
GO:0070097	delta-catenin binding	4	1	0.15	0.138	1
GO:0070579	methylcytosine dioxygenase activity	4	1	0.15	0.138	1
GO:0070728	leucine binding	4	1	0.15	0.138	1
GO:0019901	protein kinase binding	327	16	11.87	0.14	1
GO:0046982	protein heterodimerization activity	256	13	9.3	0.141	1
GO:0000975	regulatory region DNA binding	304	15	11.04	0.142	1
GO:0001067	regulatory region nucleic acid binding	304	15	11.04	0.142	1
GO:0019787	small conjugating protein ligase activity	257	13	9.33	0.144	1
GO:0036094	small molecule binding	2414	97	87.65	0.144	1
GO:0017111	nucleoside-triphosphatase activity	727	32	26.4	0.149	1
GO:0008373	sialyltransferase activity	19	2	0.69	0.15	1
GO:0030552	cAMP binding	19	2	0.69	0.15	1
GO:0000287	magnesium ion binding	168	9	6.1	0.158	1
GO:0051020	GTPase binding	145	8	5.26	0.158	1
GO:0019955	cytokine binding	58	4	2.11	0.159	1
GO:0000978	RNA polymerase II core promoter proximal region sequence-specific DNA binding	20	2	0.73	0.163	1
GO:0005048	signal sequence binding	20	2	0.73	0.163	1
GO:0015020	glucuronosyltransferase activity	20	2	0.73	0.163	1
GO:0015175	neutral amino acid transmembrane transporter activity	20	2	0.73	0.163	1
GO:0042813	Wnt-activated receptor activity	20	2	0.73	0.163	1
GO:0043027	cysteine-type endopeptidase inhibitor activity involved in apoptotic process	20	2	0.73	0.163	1
GO:0004540	ribonuclease activity	59	4	2.14	0.166	1
GO:0003725	double-stranded RNA binding	39	3	1.42	0.167	1
GO:0000099	sulfur amino acid transmembrane transporter activity	5	1	0.18	0.169	1
GO:0001515	opioid peptide activity	5	1	0.18	0.169	1
GO:0003828	alpha-N-acetylneuraminate alpha-2,8-sialyltransferase activity	5	1	0.18	0.169	1
GO:0004185	serine-type carboxypeptidase activity	5	1	0.18	0.169	1
GO:0004661	protein geranylgeranyltransferase activity	5	1	0.18	0.169	1
GO:0004758	serine C-palmitoyltransferase activity	5	1	0.18	0.169	1
GO:0004957	prostaglandin E receptor activity	5	1	0.18	0.169	1
GO:0005138	interleukin-6 receptor binding	5	1	0.18	0.169	1
GO:0005167	neurotrophin TRK receptor binding	5	1	0.18	0.169	1
GO:0005168	neurotrophin TRKA receptor binding	5	1	0.18	0.169	1
GO:0008294	calcium- and calmodulin-responsive adenylate cyclase activity	5	1	0.18	0.169	1
GO:0008327	methyl-CpG binding	5	1	0.18	0.169	1
GO:0008429	phosphatidylethanolamine binding	5	1	0.18	0.169	1
GO:0008568	microtubule-severing ATPase activity	5	1	0.18	0.169	1
GO:0009008	DNA-methyltransferase activity	5	1	0.18	0.169	1
GO:0015166	polyol transmembrane transporter activity	5	1	0.18	0.169	1
GO:0015184	L-cystine transmembrane transporter activity	5	1	0.18	0.169	1
GO:0016454	C-palmitoyltransferase activity	5	1	0.18	0.169	1
GO:0016717	oxidoreductase activity, acting on paired donors, with oxidation of a pair of donors resulting in the reduction of molecular oxygen to two molecules of water	5	1	0.18	0.169	1
GO:0030306	ADP-ribosylation factor binding	5	1	0.18	0.169	1
GO:0030911	TPR domain binding	5	1	0.18	0.169	1
GO:0031013	troponin I binding	5	1	0.18	0.169	1
GO:0032454	histone demethylase activity (H3-K9 specific)	5	1	0.18	0.169	1
GO:0035184	histone threonine kinase activity	5	1	0.18	0.169	1
GO:0050291	sphingosine N-acyltransferase activity	5	1	0.18	0.169	1
GO:0070215	MDM2 binding	5	1	0.18	0.169	1
GO:0070530	K63-linked polyubiquitin binding	5	1	0.18	0.169	1
GO:0005319	lipid transporter activity	60	4	2.18	0.173	1
GO:0030674	protein binding, bridging	126	7	4.57	0.174	1
GO:0005343	organic acid:sodium symporter activity	21	2	0.76	0.176	1
GO:0015179	L-amino acid transmembrane transporter activity	40	3	1.45	0.177	1
GO:0031267	small GTPase binding	127	7	4.61	0.179	1
GO:0003824	catalytic activity	4931	189	179.04	0.182	1
GO:0019209	kinase activator activity	41	3	1.49	0.186	1
GO:0042165	neurotransmitter binding	22	2	0.8	0.189	1
GO:0044212	transcription regulatory region DNA binding	296	14	10.75	0.19	1
GO:0005215	transporter activity	1086	45	39.43	0.194	1
GO:0004715	non-membrane spanning protein tyrosine kinase activity	42	3	1.52	0.195	1
GO:0046943	carboxylic acid transmembrane transporter activity	85	5	3.09	0.196	1
GO:0008289	lipid binding	675	29	24.51	0.197	1
GO:0001846	opsonin binding	6	1	0.22	0.199	1
GO:0003997	acyl-CoA oxidase activity	6	1	0.22	0.199	1
GO:0005113	patched binding	6	1	0.22	0.199	1
GO:0005237	inhibitory extracellular ligand-gated ion channel activity	6	1	0.22	0.199	1
GO:0005375	copper ion transmembrane transporter activity	6	1	0.22	0.199	1
GO:0008157	protein phosphatase 1 binding	6	1	0.22	0.199	1
GO:0008503	benzodiazepine receptor activity	6	1	0.22	0.199	1
GO:0015165	pyrimidine nucleotide-sugar transmembrane transporter activity	6	1	0.22	0.199	1
GO:0015174	basic amino acid transmembrane transporter activity	6	1	0.22	0.199	1
GO:0019211	phosphatase activator activity	6	1	0.22	0.199	1
GO:0030235	nitric-oxide synthase regulator activity	6	1	0.22	0.199	1
GO:0034236	protein kinase A catalytic subunit binding	6	1	0.22	0.199	1
GO:0035497	cAMP response element binding	6	1	0.22	0.199	1
GO:0051864	histone demethylase activity (H3-K36 specific)	6	1	0.22	0.199	1
GO:0030165	PDZ domain binding	86	5	3.12	0.202	1
GO:0003730	mRNA 3'-UTR binding	23	2	0.84	0.203	1
GO:0004181	metallocarboxypeptidase activity	23	2	0.84	0.203	1
GO:0015485	cholesterol binding	23	2	0.84	0.203	1
GO:0042826	histone deacetylase binding	64	4	2.32	0.203	1
GO:0016706	oxidoreductase activity, acting on paired donors, with incorporation or reduction of molecular oxygen, 2-oxoglutarate as one donor, and incorporation of one atom each of oxygen into both donors	43	3	1.56	0.204	1
GO:0016462	pyrophosphatase activity	756	32	27.45	0.206	1
GO:0016818	hydrolase activity, acting on acid anhydrides, in phosphorus-containing anhydrides	758	32	27.52	0.21	1
GO:0001077	RNA polymerase II core promoter proximal region sequence-specific DNA binding transcription factor activity involved in positive regulation of transcription	44	3	1.6	0.214	1
GO:0051219	phosphoprotein binding	44	3	1.6	0.214	1
GO:0005342	organic acid transmembrane transporter activity	88	5	3.2	0.215	1
GO:0016817	hydrolase activity, acting on acid anhydrides	760	32	27.6	0.215	1
GO:0038023	signaling receptor activity	812	34	29.48	0.215	1
GO:0043022	ribosome binding	24	2	0.87	0.216	1
GO:0060090	binding, bridging	136	7	4.94	0.225	1
GO:0005254	chloride channel activity	67	4	2.43	0.226	1
GO:0016747	transferase activity, transferring acyl groups other than amino-acyl groups	160	8	5.81	0.226	1
GO:0001848	complement binding	7	1	0.25	0.228	1
GO:0003680	AT DNA binding	7	1	0.25	0.228	1
GO:0004176	ATP-dependent peptidase activity	7	1	0.25	0.228	1
GO:0004529	exodeoxyribonuclease activity	7	1	0.25	0.228	1
GO:0004679	AMP-activated protein kinase activity	7	1	0.25	0.228	1
GO:0004691	cAMP-dependent protein kinase activity	7	1	0.25	0.228	1
GO:0004887	thyroid hormone receptor activity	7	1	0.25	0.228	1
GO:0005068	transmembrane receptor protein tyrosine kinase adaptor activity	7	1	0.25	0.228	1
GO:0005110	frizzled-2 binding	7	1	0.25	0.228	1
GO:0005114	type II transforming growth factor beta receptor binding	7	1	0.25	0.228	1
GO:0005165	neurotrophin receptor binding	7	1	0.25	0.228	1
GO:0008318	protein prenyltransferase activity	7	1	0.25	0.228	1
GO:0008443	phosphofructokinase activity	7	1	0.25	0.228	1
GO:0008504	monoamine transmembrane transporter activity	7	1	0.25	0.228	1
GO:0008553	hydrogen-exporting ATPase activity, phosphorylative mechanism	7	1	0.25	0.228	1
GO:0015271	outward rectifier potassium channel activity	7	1	0.25	0.228	1
GO:0016308	1-phosphatidylinositol-4-phosphate 5-kinase activity	7	1	0.25	0.228	1
GO:0016895	exodeoxyribonuclease activity, producing 5'-phosphomonoesters	7	1	0.25	0.228	1
GO:0031624	ubiquitin conjugating enzyme binding	7	1	0.25	0.228	1
GO:0033691	sialic acid binding	7	1	0.25	0.228	1
GO:0034713	type I transforming growth factor beta receptor binding	7	1	0.25	0.228	1
GO:0042802	identical protein binding	766	32	27.81	0.228	1
GO:0044390	small protein conjugating enzyme binding	7	1	0.25	0.228	1
GO:0045294	alpha-catenin binding	7	1	0.25	0.228	1
GO:0046920	alpha-(1->3)-fucosyltransferase activity	7	1	0.25	0.228	1
GO:0048156	tau protein binding	7	1	0.25	0.228	1
GO:0051371	muscle alpha-actinin binding	7	1	0.25	0.228	1
GO:0005520	insulin-like growth factor binding	25	2	0.91	0.23	1
GO:0008066	glutamate receptor activity	25	2	0.91	0.23	1
GO:0017147	Wnt-protein binding	25	2	0.91	0.23	1
GO:0035326	enhancer binding	25	2	0.91	0.23	1
GO:0004872	receptor activity	1002	41	36.38	0.231	1
GO:0001228	RNA polymerase II transcription regulatory region sequence-specific DNA binding transcription factor activity involved in positive regulation of transcription	46	3	1.67	0.233	1
GO:0005496	steroid binding	68	4	2.47	0.233	1
GO:0016881	acid-amino acid ligase activity	285	13	10.35	0.238	1
GO:0042578	phosphoric ester hydrolase activity	335	15	12.16	0.238	1
GO:0003723	RNA binding	771	32	27.99	0.239	1
GO:0008194	UDP-glycosyltransferase activity	115	6	4.18	0.24	1
GO:0015081	sodium ion transmembrane transporter activity	115	6	4.18	0.24	1
GO:0015293	symporter activity	115	6	4.18	0.24	1
GO:0017016	Ras GTPase binding	115	6	4.18	0.24	1
GO:0008081	phosphoric diester hydrolase activity	92	5	3.34	0.242	1
GO:0050839	cell adhesion molecule binding	47	3	1.71	0.243	1
GO:0019001	guanyl nucleotide binding	365	16	13.25	0.254	1
GO:0032561	guanyl ribonucleotide binding	365	16	13.25	0.254	1
GO:0004312	fatty acid synthase activity	8	1	0.29	0.256	1
GO:0004985	opioid receptor activity	8	1	0.29	0.256	1
GO:0005338	nucleotide-sugar transmembrane transporter activity	8	1	0.29	0.256	1
GO:0008266	poly(U) RNA binding	8	1	0.29	0.256	1
GO:0016868	intramolecular transferase activity, phosphotransferases	8	1	0.29	0.256	1
GO:0017153	sodium:dicarboxylate symporter activity	8	1	0.29	0.256	1
GO:0017154	semaphorin receptor activity	8	1	0.29	0.256	1
GO:0017169	CDP-alcohol phosphatidyltransferase activity	8	1	0.29	0.256	1
GO:0030676	Rac guanyl-nucleotide exchange factor activity	8	1	0.29	0.256	1
GO:0043522	leucine zipper domain binding	8	1	0.29	0.256	1
GO:0044548	S100 protein binding	8	1	0.29	0.256	1
GO:0050998	nitric-oxide synthase binding	8	1	0.29	0.256	1
GO:0051400	BH domain binding	8	1	0.29	0.256	1
GO:0070008	serine-type exopeptidase activity	8	1	0.29	0.256	1
GO:0070513	death domain binding	8	1	0.29	0.256	1
GO:0003887	DNA-directed DNA polymerase activity	27	2	0.98	0.257	1
GO:0005158	insulin receptor binding	27	2	0.98	0.257	1
GO:0008135	translation factor activity, nucleic acid binding	71	4	2.58	0.257	1
GO:0001085	RNA polymerase II transcription factor binding	49	3	1.78	0.263	1
GO:0005518	collagen binding	49	3	1.78	0.263	1
GO:0008237	metallopeptidase activity	168	8	6.1	0.267	1
GO:0042393	histone binding	96	5	3.49	0.27	1
GO:0042626	ATPase activity, coupled to transmembrane movement of substances	96	5	3.49	0.27	1
GO:0016820	hydrolase activity, acting on acid anhydrides, catalyzing transmembrane movement of substances	97	5	3.52	0.277	1
GO:0043492	ATPase activity, coupled to movement of substances	97	5	3.52	0.277	1
GO:0005388	calcium-transporting ATPase activity	9	1	0.33	0.283	1
GO:0008158	hedgehog receptor activity	9	1	0.33	0.283	1
GO:0008187	poly-pyrimidine tract binding	9	1	0.33	0.283	1
GO:0008271	secondary active sulfate transmembrane transporter activity	9	1	0.33	0.283	1
GO:0008409	5'-3' exonuclease activity	9	1	0.33	0.283	1
GO:0015250	water channel activity	9	1	0.33	0.283	1
GO:0015665	alcohol transmembrane transporter activity	9	1	0.33	0.283	1
GO:0016595	glutamate binding	9	1	0.33	0.283	1
GO:0034237	protein kinase A regulatory subunit binding	9	1	0.33	0.283	1
GO:0042975	peroxisome proliferator activated receptor binding	9	1	0.33	0.283	1
GO:0043539	protein serine/threonine kinase activator activity	9	1	0.33	0.283	1
GO:0043995	histone acetyltransferase activity (H4-K5 specific)	9	1	0.33	0.283	1
GO:0043996	histone acetyltransferase activity (H4-K8 specific)	9	1	0.33	0.283	1
GO:0046972	histone acetyltransferase activity (H4-K16 specific)	9	1	0.33	0.283	1
GO:0072349	modified amino acid transmembrane transporter activity	9	1	0.33	0.283	1
GO:0019905	syntaxin binding	29	2	1.05	0.284	1
GO:0008022	protein C-terminus binding	147	7	5.34	0.286	1
GO:0042803	protein homodimerization activity	506	21	18.37	0.294	1
GO:0032934	sterol binding	30	2	1.09	0.298	1
GO:0022857	transmembrane transporter activity	849	34	30.83	0.3	1
GO:0022891	substrate-specific transmembrane transporter activity	770	31	27.96	0.3	1
GO:0004725	protein tyrosine phosphatase activity	101	5	3.67	0.305	1
GO:0005253	anion channel activity	77	4	2.8	0.306	1
GO:0004000	adenosine deaminase activity	10	1	0.36	0.309	1
GO:0004016	adenylate cyclase activity	10	1	0.36	0.309	1
GO:0004115	3',5'-cyclic-AMP phosphodiesterase activity	10	1	0.36	0.309	1
GO:0005251	delayed rectifier potassium channel activity	10	1	0.36	0.309	1
GO:0005372	water transmembrane transporter activity	10	1	0.36	0.309	1
GO:0042043	neurexin family protein binding	10	1	0.36	0.309	1
GO:0071837	HMG box domain binding	10	1	0.36	0.309	1
GO:0005245	voltage-gated calcium channel activity	31	2	1.13	0.311	1
GO:0034061	DNA polymerase activity	31	2	1.13	0.311	1
GO:0042169	SH2 domain binding	31	2	1.13	0.311	1
GO:0070491	repressing transcription factor binding	31	2	1.13	0.311	1
GO:0015085	calcium ion transmembrane transporter activity	102	5	3.7	0.312	1
GO:0042562	hormone binding	55	3	2	0.322	1
GO:0015108	chloride transmembrane transporter activity	79	4	2.87	0.323	1
GO:0017046	peptide hormone binding	32	2	1.16	0.325	1
GO:0008144	drug binding	80	4	2.9	0.331	1
GO:0043566	structure-specific DNA binding	206	9	7.48	0.333	1
GO:0004385	guanylate kinase activity	11	1	0.4	0.334	1
GO:0004955	prostaglandin receptor activity	11	1	0.4	0.334	1
GO:0005487	nucleocytoplasmic transporter activity	11	1	0.4	0.334	1
GO:0016634	oxidoreductase activity, acting on the CH-CH group of donors, oxygen as acceptor	11	1	0.4	0.334	1
GO:0030296	protein tyrosine kinase activator activity	11	1	0.4	0.334	1
GO:0034483	heparan sulfate sulfotransferase activity	11	1	0.4	0.334	1
GO:0048185	activin binding	11	1	0.4	0.334	1
GO:0005509	calcium ion binding	598	24	21.71	0.335	1
GO:0005100	Rho GTPase activator activity	33	2	1.2	0.338	1
GO:0015399	primary active transmembrane transporter activity	106	5	3.85	0.341	1
GO:0015405	P-P-bond-hydrolysis-driven transmembrane transporter activity	106	5	3.85	0.341	1
GO:0047485	protein N-terminus binding	82	4	2.98	0.348	1
GO:0046873	metal ion transmembrane transporter activity	339	14	12.31	0.349	1
GO:0035064	methylated histone binding	34	2	1.23	0.351	1
GO:0016887	ATPase activity	340	14	12.35	0.353	1
GO:0003729	mRNA binding	83	4	3.01	0.356	1
GO:0004953	icosanoid receptor activity	12	1	0.44	0.359	1
GO:0004954	prostanoid receptor activity	12	1	0.44	0.359	1
GO:0005243	gap junction channel activity	12	1	0.44	0.359	1
GO:0005344	oxygen transporter activity	12	1	0.44	0.359	1
GO:0010485	H4 histone acetyltransferase activity	12	1	0.44	0.359	1
GO:0016307	phosphatidylinositol phosphate kinase activity	12	1	0.44	0.359	1
GO:0016746	transferase activity, transferring acyl groups	211	9	7.66	0.359	1
GO:0017127	cholesterol transporter activity	12	1	0.44	0.359	1
GO:0045295	gamma-catenin binding	12	1	0.44	0.359	1
GO:0050431	transforming growth factor beta binding	12	1	0.44	0.359	1
GO:0016879	ligase activity, forming carbon-nitrogen bonds	316	13	11.47	0.362	1
GO:0030295	protein kinase activator activity	35	2	1.27	0.365	1
GO:0030695	GTPase regulator activity	396	16	14.38	0.366	1
GO:0000149	SNARE binding	36	2	1.31	0.378	1
GO:0004659	prenyltransferase activity	13	1	0.47	0.382	1
GO:0005159	insulin-like growth factor receptor binding	13	1	0.47	0.382	1
GO:0005310	dicarboxylic acid transmembrane transporter activity	13	1	0.47	0.382	1
GO:0005523	tropomyosin binding	13	1	0.47	0.382	1
GO:0005527	macrolide binding	13	1	0.47	0.382	1
GO:0005528	FK506 binding	13	1	0.47	0.382	1
GO:0015116	sulfate transmembrane transporter activity	13	1	0.47	0.382	1
GO:0015248	sterol transporter activity	13	1	0.47	0.382	1
GO:0016594	glycine binding	13	1	0.47	0.382	1
GO:0017075	syntaxin-1 binding	13	1	0.47	0.382	1
GO:0034185	apolipoprotein binding	13	1	0.47	0.382	1
GO:0035173	histone kinase activity	13	1	0.47	0.382	1
GO:0070577	lysine-acetylated histone binding	13	1	0.47	0.382	1
GO:0070717	poly-purine tract binding	13	1	0.47	0.382	1
GO:0005262	calcium channel activity	87	4	3.16	0.389	1
GO:0008235	metalloexopeptidase activity	37	2	1.34	0.391	1
GO:0001104	RNA polymerase II transcription cofactor activity	62	3	2.25	0.392	1
GO:0004888	transmembrane signaling receptor activity	725	28	26.32	0.395	1
GO:0070851	growth factor receptor binding	88	4	3.2	0.397	1
GO:0019208	phosphatase regulator activity	63	3	2.29	0.402	1
GO:0003995	acyl-CoA dehydrogenase activity	14	1	0.51	0.404	1
GO:0004089	carbonate dehydratase activity	14	1	0.51	0.404	1
GO:0005247	voltage-gated chloride channel activity	14	1	0.51	0.404	1
GO:0016408	C-acyltransferase activity	14	1	0.51	0.404	1
GO:0032452	histone demethylase activity	14	1	0.51	0.404	1
GO:0042056	chemoattractant activity	14	1	0.51	0.404	1
GO:0048018	receptor agonist activity	14	1	0.51	0.404	1
GO:0060589	nucleoside-triphosphatase regulator activity	408	16	14.81	0.412	1
GO:0030374	ligand-dependent nuclear receptor transcription coactivator activity	39	2	1.42	0.417	1
GO:0043028	cysteine-type endopeptidase regulator activity involved in apoptotic process	39	2	1.42	0.417	1
GO:0004519	endonuclease activity	91	4	3.3	0.422	1
GO:0008353	RNA polymerase II carboxy-terminal domain kinase activity	15	1	0.54	0.426	1
GO:0022843	voltage-gated cation channel activity	118	5	4.28	0.428	1
GO:0003727	single-stranded RNA binding	40	2	1.45	0.429	1
GO:0000982	RNA polymerase II core promoter proximal region sequence-specific DNA binding transcription factor activity	66	3	2.4	0.432	1
GO:0015075	ion transmembrane transporter activity	658	25	23.89	0.437	1
GO:0035091	phosphatidylinositol binding	146	6	5.3	0.438	1
GO:0008307	structural constituent of muscle	41	2	1.49	0.442	1
GO:0033613	activating transcription factor binding	41	2	1.49	0.442	1
GO:0016780	phosphotransferase activity, for other substituted phosphate groups	16	1	0.58	0.447	1
GO:0072509	divalent inorganic cation transmembrane transporter activity	121	5	4.39	0.449	1
GO:0004180	carboxypeptidase activity	42	2	1.52	0.454	1
GO:0016763	transferase activity, transferring pentosyl groups	42	2	1.52	0.454	1
GO:0032947	protein complex scaffold	42	2	1.52	0.454	1
GO:0042277	peptide binding	122	5	4.43	0.456	1
GO:0003705	RNA polymerase II distal enhancer sequence-specific DNA binding transcription factor activity	96	4	3.49	0.463	1
GO:0001106	RNA polymerase II transcription corepressor activity	17	1	0.62	0.467	1
GO:0030159	receptor signaling complex scaffold activity	17	1	0.62	0.467	1
GO:0043015	gamma-tubulin binding	17	1	0.62	0.467	1
GO:0046961	proton-transporting ATPase activity, rotational mechanism	17	1	0.62	0.467	1
GO:0005089	Rho guanyl-nucleotide exchange factor activity	70	3	2.54	0.47	1
GO:0004222	metalloendopeptidase activity	97	4	3.52	0.471	1
GO:0043021	ribonucleoprotein complex binding	44	2	1.6	0.478	1
GO:0001105	RNA polymerase II transcription coactivator activity	18	1	0.65	0.486	1
GO:0005001	transmembrane receptor protein tyrosine phosphatase activity	18	1	0.65	0.486	1
GO:0016409	palmitoyltransferase activity	18	1	0.65	0.486	1
GO:0016922	ligand-dependent nuclear receptor binding	18	1	0.65	0.486	1
GO:0017134	fibroblast growth factor binding	18	1	0.65	0.486	1
GO:0019198	transmembrane receptor protein phosphatase activity	18	1	0.65	0.486	1
GO:0051018	protein kinase A binding	18	1	0.65	0.486	1
GO:0004869	cysteine-type endopeptidase inhibitor activity	45	2	1.63	0.49	1
GO:0015276	ligand-gated ion channel activity	128	5	4.65	0.498	1
GO:0022834	ligand-gated channel activity	128	5	4.65	0.498	1
GO:0030234	enzyme regulator activity	871	32	31.63	0.499	1
GO:0004004	ATP-dependent RNA helicase activity	19	1	0.69	0.505	1
GO:0005246	calcium channel regulator activity	19	1	0.69	0.505	1
GO:0005328	neurotransmitter:sodium symporter activity	19	1	0.69	0.505	1
GO:0005484	SNAP receptor activity	19	1	0.69	0.505	1
GO:0016849	phosphorus-oxygen lyase activity	19	1	0.69	0.505	1
GO:0019200	carbohydrate kinase activity	19	1	0.69	0.505	1
GO:0022829	wide pore channel activity	19	1	0.69	0.505	1
GO:0032451	demethylase activity	19	1	0.69	0.505	1
GO:0043425	bHLH transcription factor binding	19	1	0.69	0.505	1
GO:0050699	WW domain binding	19	1	0.69	0.505	1
GO:0005178	integrin binding	74	3	2.69	0.507	1
GO:0016791	phosphatase activity	240	9	8.71	0.509	1
GO:0005231	excitatory extracellular ligand-gated ion channel activity	47	2	1.71	0.513	1
GO:0017048	Rho GTPase binding	47	2	1.71	0.513	1
GO:0005525	GTP binding	353	13	12.82	0.52	1
GO:0004709	MAP kinase kinase kinase activity	20	1	0.73	0.523	1
GO:0008186	RNA-dependent ATPase activity	20	1	0.73	0.523	1
GO:0008483	transaminase activity	20	1	0.73	0.523	1
GO:0009975	cyclase activity	20	1	0.73	0.523	1
GO:0035250	UDP-galactosyltransferase activity	20	1	0.73	0.523	1
GO:0043531	ADP binding	20	1	0.73	0.523	1
GO:0045296	cadherin binding	20	1	0.73	0.523	1
GO:0046875	ephrin receptor binding	20	1	0.73	0.523	1
GO:0001076	RNA polymerase II transcription factor binding transcription factor activity	76	3	2.76	0.525	1
GO:0002020	protease binding	48	2	1.74	0.525	1
GO:0008146	sulfotransferase activity	48	2	1.74	0.525	1
GO:0042623	ATPase activity, coupled	271	10	9.84	0.525	1
GO:0004721	phosphoprotein phosphatase activity	160	6	5.81	0.527	1
GO:0005244	voltage-gated ion channel activity	161	6	5.85	0.533	1
GO:0015267	channel activity	384	14	13.94	0.533	1
GO:0022803	passive transmembrane transporter activity	384	14	13.94	0.533	1
GO:0022832	voltage-gated channel activity	161	6	5.85	0.533	1
GO:0016702	oxidoreductase activity, acting on single donors with incorporation of molecular oxygen, incorporation of two atoms of oxygen	77	3	2.8	0.534	1
GO:0005154	epidermal growth factor receptor binding	21	1	0.76	0.54	1
GO:0005545	1-phosphatidylinositol binding	21	1	0.76	0.54	1
GO:0022890	inorganic cation transmembrane transporter activity	414	15	15.03	0.541	1
GO:0016701	oxidoreductase activity, acting on single donors with incorporation of molecular oxygen	78	3	2.83	0.542	1
GO:0003924	GTPase activity	219	8	7.95	0.544	1
GO:0022836	gated channel activity	276	10	10.02	0.548	1
GO:0051213	dioxygenase activity	79	3	2.87	0.551	1
GO:0001158	enhancer sequence-specific DNA binding	22	1	0.8	0.557	1
GO:0001191	RNA polymerase II transcription factor binding transcription factor activity involved in negative regulation of transcription	22	1	0.8	0.557	1
GO:0003950	NAD+ ADP-ribosyltransferase activity	22	1	0.8	0.557	1
GO:0008308	voltage-gated anion channel activity	22	1	0.8	0.557	1
GO:0016769	transferase activity, transferring nitrogenous groups	22	1	0.8	0.557	1
GO:0019201	nucleotide kinase activity	22	1	0.8	0.557	1
GO:0016597	amino acid binding	80	3	2.9	0.56	1
GO:0031072	heat shock protein binding	80	3	2.9	0.56	1
GO:0016787	hydrolase activity	2171	78	78.83	0.561	1
GO:0001102	RNA polymerase II activating transcription factor binding	23	1	0.84	0.573	1
GO:0031490	chromatin DNA binding	23	1	0.84	0.573	1
GO:0031593	polyubiquitin binding	23	1	0.84	0.573	1
GO:0030170	pyridoxal phosphate binding	53	2	1.92	0.578	1
GO:0070279	vitamin B6 binding	53	2	1.92	0.578	1
GO:0001190	RNA polymerase II transcription factor binding transcription factor activity involved in positive regulation of transcription	24	1	0.87	0.589	1
GO:0005326	neurotransmitter transporter activity	24	1	0.87	0.589	1
GO:0005544	calcium-dependent phospholipid binding	24	1	0.87	0.589	1
GO:0008173	RNA methyltransferase activity	24	1	0.87	0.589	1
GO:0016209	antioxidant activity	54	2	1.96	0.589	1
GO:0019888	protein phosphatase regulator activity	54	2	1.96	0.589	1
GO:0043130	ubiquitin binding	54	2	1.96	0.589	1
GO:0046915	transition metal ion transmembrane transporter activity	24	1	0.87	0.589	1
GO:0051117	ATPase binding	24	1	0.87	0.589	1
GO:0005083	small GTPase regulator activity	257	9	9.33	0.592	1
GO:0005088	Ras guanyl-nucleotide exchange factor activity	84	3	3.05	0.593	1
GO:0016866	intramolecular transferase activity	25	1	0.91	0.604	1
GO:0019239	deaminase activity	25	1	0.91	0.604	1
GO:0008047	enzyme activator activity	375	13	13.62	0.608	1
GO:0016782	transferase activity, transferring sulfur-containing groups	56	2	2.03	0.609	1
GO:0008134	transcription factor binding	377	13	13.69	0.616	1
GO:0005109	frizzled binding	26	1	0.94	0.618	1
GO:0005546	phosphatidylinositol-4,5-bisphosphate binding	26	1	0.94	0.618	1
GO:0019003	GDP binding	26	1	0.94	0.618	1
GO:0032182	small conjugating protein binding	57	2	2.07	0.618	1
GO:0070011	peptidase activity, acting on L-amino acid peptides	493	17	17.9	0.622	1
GO:0032403	protein complex binding	265	9	9.62	0.629	1
GO:0003724	RNA helicase activity	27	1	0.98	0.632	1
GO:0017022	myosin binding	27	1	0.98	0.632	1
GO:0016831	carboxy-lyase activity	28	1	1.02	0.645	1
GO:0019207	kinase regulator activity	121	4	4.39	0.645	1
GO:0030546	receptor activator activity	28	1	1.02	0.645	1
GO:0000049	tRNA binding	29	1	1.05	0.658	1
GO:0015459	potassium channel regulator activity	29	1	1.05	0.658	1
GO:0016814	hydrolase activity, acting on carbon-nitrogen (but not peptide) bonds, in cyclic amidines	29	1	1.05	0.658	1
GO:0030971	receptor tyrosine kinase binding	29	1	1.05	0.658	1
GO:0035591	signaling adaptor activity	62	2	2.25	0.664	1
GO:0004091	NA	30	1	1.09	0.671	1
GO:0004864	protein phosphatase inhibitor activity	30	1	1.09	0.671	1
GO:0008378	galactosyltransferase activity	30	1	1.09	0.671	1
GO:0004197	cysteine-type endopeptidase activity	63	2	2.29	0.672	1
GO:0004003	ATP-dependent DNA helicase activity	31	1	1.13	0.683	1
GO:0022838	substrate-specific channel activity	368	12	13.36	0.69	1
GO:0008233	peptidase activity	515	17	18.7	0.693	1
GO:0003755	peptidyl-prolyl cis-trans isomerase activity	32	1	1.16	0.694	1
GO:0019212	phosphatase inhibitor activity	32	1	1.16	0.694	1
GO:0005126	cytokine receptor binding	192	6	6.97	0.702	1
GO:0016874	ligase activity	460	15	16.7	0.703	1
GO:0004601	peroxidase activity	33	1	1.2	0.705	1
GO:0016684	oxidoreductase activity, acting on peroxide as acceptor	33	1	1.2	0.705	1
GO:0016859	cis-trans isomerase activity	33	1	1.2	0.705	1
GO:0015077	monovalent inorganic cation transmembrane transporter activity	285	9	10.35	0.712	1
GO:0005249	voltage-gated potassium channel activity	69	2	2.51	0.72	1
GO:0016247	channel regulator activity	69	2	2.51	0.72	1
GO:0004629	phospholipase C activity	35	1	1.27	0.726	1
GO:0008324	cation transmembrane transporter activity	497	16	18.05	0.726	1
GO:0005099	Ras GTPase activator activity	103	3	3.74	0.728	1
GO:0004536	deoxyribonuclease activity	36	1	1.31	0.736	1
GO:0008026	ATP-dependent helicase activity	106	3	3.85	0.745	1
GO:0019887	protein kinase regulator activity	106	3	3.85	0.745	1
GO:0070035	purine NTP-dependent helicase activity	106	3	3.85	0.745	1
GO:0016776	phosphotransferase activity, phosphate group as acceptor	37	1	1.34	0.746	1
GO:0030145	manganese ion binding	38	1	1.38	0.755	1
GO:0005216	ion channel activity	360	11	13.07	0.763	1
GO:0016830	carbon-carbon lyase activity	39	1	1.42	0.764	1
GO:0016836	hydro-lyase activity	39	1	1.42	0.764	1
GO:0048306	calcium-dependent protein binding	39	1	1.42	0.764	1
GO:0003678	DNA helicase activity	40	1	1.45	0.773	1
GO:0008138	protein tyrosine/serine/threonine phosphatase activity	40	1	1.45	0.773	1
GO:0004896	cytokine receptor activity	77	2	2.8	0.775	1
GO:0005201	extracellular matrix structural constituent	77	2	2.8	0.775	1
GO:0031406	carboxylic acid binding	145	4	5.26	0.777	1
GO:0051082	unfolded protein binding	113	3	4.1	0.783	1
GO:0030545	receptor regulator activity	42	1	1.52	0.789	1
GO:0050661	NADP binding	42	1	1.52	0.789	1
GO:0030414	peptidase inhibitor activity	148	4	5.37	0.79	1
GO:0005102	receptor binding	1085	35	39.4	0.795	1
GO:0016705	oxidoreductase activity, acting on paired donors, with incorporation or reduction of molecular oxygen	149	4	5.41	0.795	1
GO:0003684	damaged DNA binding	44	1	1.6	0.804	1
GO:0004553	hydrolase activity, hydrolyzing O-glycosyl compounds	83	2	3.01	0.809	1
GO:0002039	p53 binding	45	1	1.63	0.811	1
GO:0004722	protein serine/threonine phosphatase activity	45	1	1.63	0.811	1
GO:0004860	protein kinase inhibitor activity	45	1	1.63	0.811	1
GO:0019205	nucleobase-containing compound kinase activity	45	1	1.63	0.811	1
GO:0016410	N-acyltransferase activity	84	2	3.05	0.815	1
GO:0003743	translation initiation factor activity	46	1	1.67	0.818	1
GO:0016765	transferase activity, transferring alkyl or aryl (other than methyl) groups	46	1	1.67	0.818	1
GO:0051087	chaperone binding	46	1	1.67	0.818	1
GO:0004402	histone acetyltransferase activity	47	1	1.71	0.825	1
GO:0019210	kinase inhibitor activity	47	1	1.71	0.825	1
GO:0005070	SH3/SH2 adaptor activity	48	1	1.74	0.831	1
GO:0005097	Rab GTPase activator activity	49	1	1.78	0.837	1
GO:0008201	heparin binding	125	3	4.54	0.837	1
GO:0005506	iron ion binding	195	5	7.08	0.841	1
GO:0016853	isomerase activity	126	3	4.57	0.841	1
GO:0003682	chromatin binding	230	6	8.35	0.846	1
GO:0005539	glycosaminoglycan binding	164	4	5.95	0.851	1
GO:0005096	GTPase activator activity	232	6	8.42	0.852	1
GO:0016627	oxidoreductase activity, acting on the CH-CH group of donors	52	1	1.89	0.854	1
GO:0048029	monosaccharide binding	54	1	1.96	0.865	1
GO:0008238	exopeptidase activity	96	2	3.49	0.868	1
GO:0016835	carbon-oxygen lyase activity	57	1	2.07	0.879	1
GO:0052689	carboxylic ester hydrolase activity	99	2	3.59	0.879	1
GO:0005267	potassium channel activity	100	2	3.63	0.883	1
GO:0048037	cofactor binding	247	6	8.97	0.889	1
GO:0005261	cation channel activity	249	6	9.04	0.893	1
GO:0016779	nucleotidyltransferase activity	103	2	3.74	0.893	1
GO:0004386	helicase activity	142	3	5.16	0.894	1
GO:0004866	endopeptidase inhibitor activity	142	3	5.16	0.894	1
GO:0061134	peptidase regulator activity	179	4	6.5	0.894	1
GO:0016829	lyase activity	143	3	5.19	0.896	1
GO:0016798	hydrolase activity, acting on glycosyl bonds	106	2	3.85	0.902	1
GO:0061135	endopeptidase regulator activity	146	3	5.3	0.904	1
GO:0001871	pattern binding	185	4	6.72	0.908	1
GO:0030247	polysaccharide binding	185	4	6.72	0.908	1
GO:0030594	neurotransmitter receptor activity	65	1	2.36	0.91	1
GO:0004175	endopeptidase activity	329	8	11.95	0.915	1
GO:0008094	DNA-dependent ATPase activity	67	1	2.43	0.917	1
GO:0050660	flavin adenine dinucleotide binding	68	1	2.47	0.92	1
GO:0015079	potassium ion transmembrane transporter activity	115	2	4.18	0.925	1
GO:0005198	structural molecule activity	537	14	19.5	0.927	1
GO:0008080	N-acetyltransferase activity	71	1	2.58	0.928	1
GO:0003735	structural constituent of ribosome	117	2	4.25	0.929	1
GO:0020037	heme binding	118	2	4.28	0.932	1
GO:0005200	structural constituent of cytoskeleton	74	1	2.69	0.936	1
GO:0030246	carbohydrate binding	383	9	13.91	0.941	1
GO:0004857	enzyme inhibitor activity	278	6	10.09	0.942	1
GO:0046906	tetrapyrrole binding	127	2	4.61	0.948	1
GO:0004867	serine-type endopeptidase inhibitor activity	83	1	3.01	0.954	1
GO:0019842	vitamin binding	131	2	4.76	0.954	1
GO:0016407	acetyltransferase activity	84	1	3.05	0.956	1
GO:0050662	coenzyme binding	176	3	6.39	0.957	1
GO:0015078	hydrogen ion transmembrane transporter activity	86	1	3.12	0.959	1
GO:0004620	phospholipase activity	87	1	3.16	0.96	1
GO:0005125	cytokine activity	192	3	6.97	0.973	1
GO:0008083	growth factor activity	149	2	5.41	0.974	1
GO:0008528	G-protein coupled peptide receptor activity	101	1	3.67	0.976	1
GO:0016810	hydrolase activity, acting on carbon-nitrogen (but not peptide) bonds	100	1	3.63	0.976	1
GO:0001653	peptide receptor activity	102	1	3.7	0.977	1
GO:0016298	lipase activity	102	1	3.7	0.977	1
GO:0004930	G-protein coupled receptor activity	369	7	13.4	0.982	1
GO:0016616	oxidoreductase activity, acting on the CH-OH group of donors, NAD or NADP as acceptor	112	1	4.07	0.984	1
GO:0001664	G-protein coupled receptor binding	175	2	6.35	0.989	1
GO:0016614	oxidoreductase activity, acting on CH-OH group of donors	123	1	4.47	0.99	1
GO:0008236	serine-type peptidase activity	151	1	5.48	0.996	1
GO:0009055	electron carrier activity	149	1	5.41	0.996	1
GO:0017171	serine hydrolase activity	153	1	5.56	0.997	1
GO:0016491	oxidoreductase activity	648	11	23.53	0.999	1
GO:0000009	alpha-1,6-mannosyltransferase activity	1	0	0.04	1	1
GO:0000010	trans-hexaprenyltranstransferase activity	2	0	0.07	1	1
GO:0000014	single-stranded DNA endodeoxyribonuclease activity	6	0	0.22	1	1
GO:0000016	lactase activity	1	0	0.04	1	1
GO:0000033	alpha-1,3-mannosyltransferase activity	3	0	0.11	1	1
GO:0000035	acyl binding	1	0	0.04	1	1
GO:0000036	ACP phosphopantetheine attachment site binding involved in fatty acid biosynthetic process	1	0	0.04	1	1
GO:0000062	fatty-acyl-CoA binding	19	0	0.69	1	1
GO:0000095	S-adenosyl-L-methionine transmembrane transporter activity	1	0	0.04	1	1
GO:0000104	succinate dehydrogenase activity	4	0	0.15	1	1
GO:0000150	recombinase activity	1	0	0.04	1	1
GO:0000155	phosphorelay sensor kinase activity	12	0	0.44	1	1
GO:0000156	phosphorelay response regulator activity	2	0	0.07	1	1
GO:0000170	sphingosine hydroxylase activity	1	0	0.04	1	1
GO:0000171	ribonuclease MRP activity	1	0	0.04	1	1
GO:0000179	rRNA (adenine-N6,N6-)-dimethyltransferase activity	4	0	0.15	1	1
GO:0000182	rDNA binding	5	0	0.18	1	1
GO:0000210	NAD+ diphosphatase activity	1	0	0.04	1	1
GO:0000213	tRNA-intron endonuclease activity	2	0	0.07	1	1
GO:0000215	tRNA 2'-phosphotransferase activity	1	0	0.04	1	1
GO:0000217	DNA secondary structure binding	13	0	0.47	1	1
GO:0000224	peptide-N4-(N-acetyl-beta-glucosaminyl)asparagine amidase activity	1	0	0.04	1	1
GO:0000225	N-acetylglucosaminylphosphatidylinositol deacetylase activity	1	0	0.04	1	1
GO:0000247	C-8 sterol isomerase activity	2	0	0.07	1	1
GO:0000250	lanosterol synthase activity	1	0	0.04	1	1
GO:0000253	3-keto sterol reductase activity	2	0	0.07	1	1
GO:0000254	C-4 methylsterol oxidase activity	1	0	0.04	1	1
GO:0000257	nitrilase activity	1	0	0.04	1	1
GO:0000268	peroxisome targeting sequence binding	5	0	0.18	1	1
GO:0000293	ferric-chelate reductase activity	4	0	0.15	1	1
GO:0000295	adenine nucleotide transmembrane transporter activity	2	0	0.07	1	1
GO:0000309	nicotinamide-nucleotide adenylyltransferase activity	3	0	0.11	1	1
GO:0000318	NA	3	0	0.11	1	1
GO:0000334	3-hydroxyanthranilate 3,4-dioxygenase activity	1	0	0.04	1	1
GO:0000339	RNA cap binding	8	0	0.29	1	1
GO:0000340	RNA 7-methylguanosine cap binding	2	0	0.07	1	1
GO:0000386	second spliceosomal transesterification activity	1	0	0.04	1	1
GO:0000400	four-way junction DNA binding	5	0	0.18	1	1
GO:0000401	open form four-way junction DNA binding	1	0	0.04	1	1
GO:0000402	crossed form four-way junction DNA binding	1	0	0.04	1	1
GO:0000403	Y-form DNA binding	5	0	0.18	1	1
GO:0000404	heteroduplex DNA loop binding	3	0	0.11	1	1
GO:0000405	bubble DNA binding	5	0	0.18	1	1
GO:0000406	double-strand/single-strand DNA junction binding	2	0	0.07	1	1
GO:0000700	mismatch base pair DNA N-glycosylase activity	2	0	0.07	1	1
GO:0000701	purine-specific mismatch base pair DNA N-glycosylase activity	1	0	0.04	1	1
GO:0000702	oxidized base lesion DNA N-glycosylase activity	1	0	0.04	1	1
GO:0000773	phosphatidyl-N-methylethanolamine N-methyltransferase activity	1	0	0.04	1	1
GO:0000774	adenyl-nucleotide exchange factor activity	2	0	0.07	1	1
GO:0000822	inositol hexakisphosphate binding	1	0	0.04	1	1
GO:0000823	inositol-1,4,5-trisphosphate 6-kinase activity	1	0	0.04	1	1
GO:0000824	inositol tetrakisphosphate 3-kinase activity	1	0	0.04	1	1
GO:0000827	inositol-1,3,4,5,6-pentakisphosphate kinase activity	2	0	0.07	1	1
GO:0000828	inositol hexakisphosphate kinase activity	5	0	0.18	1	1
GO:0000831	inositol hexakisphosphate 6-kinase activity	1	0	0.04	1	1
GO:0000832	inositol hexakisphosphate 5-kinase activity	5	0	0.18	1	1
GO:0000900	translation repressor activity, nucleic acid binding	4	0	0.15	1	1
GO:0000980	RNA polymerase II distal enhancer sequence-specific DNA binding	14	0	0.51	1	1
GO:0000983	RNA polymerase II core promoter sequence-specific DNA binding transcription factor activity	8	0	0.29	1	1
GO:0000993	RNA polymerase II core binding	9	0	0.33	1	1
GO:0001010	sequence-specific DNA binding transcription factor recruiting transcription factor activity	1	0	0.04	1	1
GO:0001011	sequence-specific DNA binding RNA polymerase recruiting transcription factor activity	1	0	0.04	1	1
GO:0001013	RNA polymerase I regulatory region DNA binding	1	0	0.04	1	1
GO:0001016	RNA polymerase III regulatory region DNA binding	4	0	0.15	1	1
GO:0001025	RNA polymerase III transcription factor binding	2	0	0.07	1	1
GO:0001030	RNA polymerase III type 1 promoter DNA binding	3	0	0.11	1	1
GO:0001031	RNA polymerase III type 2 promoter DNA binding	3	0	0.11	1	1
GO:0001032	RNA polymerase III type 3 promoter DNA binding	3	0	0.11	1	1
GO:0001042	RNA polymerase I core binding	1	0	0.04	1	1
GO:0001078	RNA polymerase II core promoter proximal region sequence-specific DNA binding transcription factor activity involved in negative regulation of transcription	23	0	0.84	1	1
GO:0001082	RNA polymerase I transcription factor binding transcription factor activity	1	0	0.04	1	1
GO:0001083	RNA polymerase II basal transcription factor binding transcription factor activity	1	0	0.04	1	1
GO:0001087	TFIIB-class binding transcription factor activity	1	0	0.04	1	1
GO:0001091	RNA polymerase II basal transcription factor binding	1	0	0.04	1	1
GO:0001093	TFIIB-class transcription factor binding	1	0	0.04	1	1
GO:0001098	basal transcription machinery binding	10	0	0.36	1	1
GO:0001099	basal RNA polymerase II transcription machinery binding	10	0	0.36	1	1
GO:0001134	transcription factor recruiting transcription factor activity	2	0	0.07	1	1
GO:0001156	TFIIIC-class transcription factor binding	2	0	0.07	1	1
GO:0001163	RNA polymerase I regulatory region sequence-specific DNA binding	1	0	0.04	1	1
GO:0001164	RNA polymerase I CORE element sequence-specific DNA binding	1	0	0.04	1	1
GO:0001167	sequence-specific DNA binding RNA polymerase I transcription factor activity	1	0	0.04	1	1
GO:0001169	RNA polymerase I CORE element sequence-specific DNA binding transcription factor activity	1	0	0.04	1	1
GO:0001186	RNA polymerase I transcription factor recruiting transcription factor activity	1	0	0.04	1	1
GO:0001187	RNA polymerase I CORE element sequence-specific DNA binding transcription factor recruiting transcription factor activity	1	0	0.04	1	1
GO:0001205	RNA polymerase II distal enhancer sequence-specific DNA binding transcription factor activity involved in positive regulation of transcription	1	0	0.04	1	1
GO:0001227	RNA polymerase II transcription regulatory region sequence-specific DNA binding transcription factor activity involved in negative regulation of transcription	23	0	0.84	1	1
GO:0001512	dihydronicotinamide riboside quinone reductase activity	1	0	0.04	1	1
GO:0001517	N-acetylglucosamine 6-O-sulfotransferase activity	5	0	0.18	1	1
GO:0001530	lipopolysaccharide binding	11	0	0.4	1	1
GO:0001532	interleukin-21 receptor activity	1	0	0.04	1	1
GO:0001537	N-acetylgalactosamine 4-O-sulfotransferase activity	5	0	0.18	1	1
GO:0001540	beta-amyloid binding	22	0	0.8	1	1
GO:0001567	cholesterol 25-hydroxylase activity	1	0	0.04	1	1
GO:0001588	dopamine neurotransmitter receptor activity, coupled via Gs	2	0	0.07	1	1
GO:0001591	dopamine neurotransmitter receptor activity, coupled via Gi/Go	3	0	0.11	1	1
GO:0001595	angiotensin receptor activity	5	0	0.18	1	1
GO:0001596	angiotensin type I receptor activity	1	0	0.04	1	1
GO:0001601	peptide YY receptor activity	4	0	0.15	1	1
GO:0001602	pancreatic polypeptide receptor activity	3	0	0.11	1	1
GO:0001605	adrenomedullin receptor activity	2	0	0.07	1	1
GO:0001607	neuromedin U receptor activity	2	0	0.07	1	1
GO:0001608	G-protein coupled nucleotide receptor activity	19	0	0.69	1	1
GO:0001609	G-protein coupled adenosine receptor activity	6	0	0.22	1	1
GO:0001614	purinergic nucleotide receptor activity	26	0	0.94	1	1
GO:0001618	virus receptor activity	3	0	0.11	1	1
GO:0001621	ADP receptor activity	1	0	0.04	1	1
GO:0001626	nociceptin receptor activity	1	0	0.04	1	1
GO:0001631	cysteinyl leukotriene receptor activity	1	0	0.04	1	1
GO:0001632	leukotriene B4 receptor activity	1	0	0.04	1	1
GO:0001635	calcitonin gene-related peptide receptor activity	1	0	0.04	1	1
GO:0001637	G-protein coupled chemoattractant receptor activity	24	0	0.87	1	1
GO:0001640	adenylate cyclase inhibiting G-protein coupled glutamate receptor activity	6	0	0.22	1	1
GO:0001641	group II metabotropic glutamate receptor activity	2	0	0.07	1	1
GO:0001642	group III metabotropic glutamate receptor activity	2	0	0.07	1	1
GO:0001665	alpha-N-acetylgalactosaminide alpha-2,6-sialyltransferase activity	3	0	0.11	1	1
GO:0001671	ATPase activator activity	8	0	0.29	1	1
GO:0001681	sialate O-acetylesterase activity	1	0	0.04	1	1
GO:0001727	lipid kinase activity	6	0	0.22	1	1
GO:0001729	ceramide kinase activity	2	0	0.07	1	1
GO:0001730	2'-5'-oligoadenylate synthetase activity	2	0	0.07	1	1
GO:0001733	galactosylceramide sulfotransferase activity	4	0	0.15	1	1
GO:0001735	prenylcysteine oxidase activity	1	0	0.04	1	1
GO:0001758	retinal dehydrogenase activity	6	0	0.22	1	1
GO:0001760	aminocarboxymuconate-semialdehyde decarboxylase activity	1	0	0.04	1	1
GO:0001785	prostaglandin J receptor activity	2	0	0.07	1	1
GO:0001786	phosphatidylserine binding	14	0	0.51	1	1
GO:0001791	IgM binding	1	0	0.04	1	1
GO:0001847	opsonin receptor activity	2	0	0.07	1	1
GO:0001850	complement component C3a binding	1	0	0.04	1	1
GO:0001851	complement component C3b binding	1	0	0.04	1	1
GO:0001855	complement component C4b binding	1	0	0.04	1	1
GO:0001861	complement component C4b receptor activity	1	0	0.04	1	1
GO:0001872	(1->3)-beta-D-glucan binding	2	0	0.07	1	1
GO:0001873	polysaccharide receptor activity	1	0	0.04	1	1
GO:0001874	(1->3)-beta-D-glucan receptor activity	1	0	0.04	1	1
GO:0001875	lipopolysaccharide receptor activity	4	0	0.15	1	1
GO:0001882	nucleoside binding	14	0	0.51	1	1
GO:0001883	purine nucleoside binding	3	0	0.11	1	1
GO:0001884	pyrimidine nucleoside binding	1	0	0.04	1	1
GO:0001888	glucuronyl-galactosyl-proteoglycan 4-alpha-N-acetylglucosaminyltransferase activity	2	0	0.07	1	1
GO:0001918	farnesylated protein binding	1	0	0.04	1	1
GO:0001948	glycoprotein binding	55	0	2	1	1
GO:0001965	G-protein alpha-subunit binding	11	0	0.4	1	1
GO:0001968	fibronectin binding	19	0	0.69	1	1
GO:0001972	retinoic acid binding	8	0	0.29	1	1
GO:0002046	opsin binding	2	0	0.07	1	1
GO:0002054	nucleobase binding	4	0	0.15	1	1
GO:0002055	adenine binding	1	0	0.04	1	1
GO:0002058	uracil binding	1	0	0.04	1	1
GO:0002059	thymine binding	1	0	0.04	1	1
GO:0002060	purine nucleobase binding	3	0	0.11	1	1
GO:0002061	pyrimidine nucleobase binding	1	0	0.04	1	1
GO:0002083	4-hydroxybenzoate decaprenyltransferase activity	1	0	0.04	1	1
GO:0002094	polyprenyltransferase activity	1	0	0.04	1	1
GO:0002113	interleukin-33 binding	1	0	0.04	1	1
GO:0002114	interleukin-33 receptor activity	1	0	0.04	1	1
GO:0002134	UTP binding	2	0	0.07	1	1
GO:0002135	CTP binding	1	0	0.04	1	1
GO:0002161	aminoacyl-tRNA editing activity	7	0	0.25	1	1
GO:0002162	dystroglycan binding	5	0	0.18	1	1
GO:0003674	molecular_function	13385	486	486	1	1
GO:0003681	bent DNA binding	2	0	0.07	1	1
GO:0003688	DNA replication origin binding	6	0	0.22	1	1
GO:0003689	DNA clamp loader activity	2	0	0.07	1	1
GO:0003691	double-stranded telomeric DNA binding	5	0	0.18	1	1
GO:0003692	left-handed Z-DNA binding	1	0	0.04	1	1
GO:0003696	satellite DNA binding	7	0	0.25	1	1
GO:0003697	single-stranded DNA binding	60	0	2.18	1	1
GO:0003708	retinoic acid receptor activity	7	0	0.25	1	1
GO:0003720	telomerase activity	4	0	0.15	1	1
GO:0003721	telomeric template RNA reverse transcriptase activity	1	0	0.04	1	1
GO:0003747	translation release factor activity	6	0	0.22	1	1
GO:0003756	protein disulfide isomerase activity	9	0	0.33	1	1
GO:0003785	actin monomer binding	12	0	0.44	1	1
GO:0003796	lysozyme activity	11	0	0.4	1	1
GO:0003810	protein-glutamine gamma-glutamyltransferase activity	8	0	0.29	1	1
GO:0003823	antigen binding	32	0	1.16	1	1
GO:0003826	alpha-ketoacid dehydrogenase activity	1	0	0.04	1	1
GO:0003827	alpha-1,3-mannosylglycoprotein 2-beta-N-acetylglucosaminyltransferase activity	1	0	0.04	1	1
GO:0003830	beta-1,4-mannosylglycoprotein 4-beta-N-acetylglucosaminyltransferase activity	1	0	0.04	1	1
GO:0003834	beta-carotene 15,15'-monooxygenase activity	1	0	0.04	1	1
GO:0003835	beta-galactoside alpha-2,6-sialyltransferase activity	1	0	0.04	1	1
GO:0003836	beta-galactoside (CMP) alpha-2,3-sialyltransferase activity	3	0	0.11	1	1
GO:0003837	beta-ureidopropionase activity	1	0	0.04	1	1
GO:0003839	gamma-glutamylcyclotransferase activity	2	0	0.07	1	1
GO:0003840	gamma-glutamyltransferase activity	8	0	0.29	1	1
GO:0003842	1-pyrroline-5-carboxylate dehydrogenase activity	1	0	0.04	1	1
GO:0003844	1,4-alpha-glucan branching enzyme activity	1	0	0.04	1	1
GO:0003845	11-beta-hydroxysteroid dehydrogenase [NAD(P)] activity	2	0	0.07	1	1
GO:0003846	2-acylglycerol O-acyltransferase activity	4	0	0.15	1	1
GO:0003847	1-alkyl-2-acetylglycerophosphocholine esterase activity	3	0	0.11	1	1
GO:0003851	2-hydroxyacylsphingosine 1-beta-galactosyltransferase activity	1	0	0.04	1	1
GO:0003854	3-beta-hydroxy-delta5-steroid dehydrogenase activity	5	0	0.18	1	1
GO:0003857	3-hydroxyacyl-CoA dehydrogenase activity	8	0	0.29	1	1
GO:0003858	3-hydroxybutyrate dehydrogenase activity	2	0	0.07	1	1
GO:0003860	3-hydroxyisobutyryl-CoA hydrolase activity	1	0	0.04	1	1
GO:0003863	3-methyl-2-oxobutanoate dehydrogenase (2-methylpropanoyl-transferring) activity	1	0	0.04	1	1
GO:0003865	3-oxo-5-alpha-steroid 4-dehydrogenase activity	2	0	0.07	1	1
GO:0003867	4-aminobutyrate transaminase activity	1	0	0.04	1	1
GO:0003868	4-hydroxyphenylpyruvate dioxygenase activity	2	0	0.07	1	1
GO:0003869	NA	1	0	0.04	1	1
GO:0003870	5-aminolevulinate synthase activity	2	0	0.07	1	1
GO:0003872	6-phosphofructokinase activity	3	0	0.11	1	1
GO:0003874	6-pyruvoyltetrahydropterin synthase activity	1	0	0.04	1	1
GO:0003875	ADP-ribosylarginine hydrolase activity	2	0	0.07	1	1
GO:0003876	AMP deaminase activity	2	0	0.07	1	1
GO:0003878	ATP citrate synthase activity	2	0	0.07	1	1
GO:0003880	protein C-terminal carboxyl O-methyltransferase activity	2	0	0.07	1	1
GO:0003881	CDP-diacylglycerol-inositol 3-phosphatidyltransferase activity	1	0	0.04	1	1
GO:0003882	CDP-diacylglycerol-serine O-phosphatidyltransferase activity	1	0	0.04	1	1
GO:0003883	CTP synthase activity	2	0	0.07	1	1
GO:0003884	D-amino-acid oxidase activity	2	0	0.07	1	1
GO:0003896	DNA primase activity	2	0	0.07	1	1
GO:0003899	DNA-directed RNA polymerase activity	36	0	1.31	1	1
GO:0003905	alkylbase DNA N-glycosylase activity	1	0	0.04	1	1
GO:0003906	DNA-(apurinic or apyrimidinic site) lyase activity	12	0	0.44	1	1
GO:0003908	methylated-DNA-[protein]-cysteine S-methyltransferase activity	1	0	0.04	1	1
GO:0003909	DNA ligase activity	3	0	0.11	1	1
GO:0003910	DNA ligase (ATP) activity	3	0	0.11	1	1
GO:0003912	DNA nucleotidylexotransferase activity	2	0	0.07	1	1
GO:0003916	DNA topoisomerase activity	6	0	0.22	1	1
GO:0003917	DNA topoisomerase type I activity	4	0	0.15	1	1
GO:0003918	DNA topoisomerase type II (ATP-hydrolyzing) activity	4	0	0.15	1	1
GO:0003919	FMN adenylyltransferase activity	1	0	0.04	1	1
GO:0003920	GMP reductase activity	2	0	0.07	1	1
GO:0003923	GPI-anchor transamidase activity	5	0	0.18	1	1
GO:0003933	GTP cyclohydrolase activity	1	0	0.04	1	1
GO:0003934	GTP cyclohydrolase I activity	1	0	0.04	1	1
GO:0003937	IMP cyclohydrolase activity	1	0	0.04	1	1
GO:0003938	IMP dehydrogenase activity	2	0	0.07	1	1
GO:0003939	L-iditol 2-dehydrogenase activity	1	0	0.04	1	1
GO:0003940	L-iduronidase activity	1	0	0.04	1	1
GO:0003941	L-serine ammonia-lyase activity	3	0	0.11	1	1
GO:0003943	N-acetylgalactosamine-4-sulfatase activity	2	0	0.07	1	1
GO:0003944	N-acetylglucosamine-1-phosphodiester alpha-N-acetylglucosaminidase activity	1	0	0.04	1	1
GO:0003945	N-acetyllactosamine synthase activity	4	0	0.15	1	1
GO:0003947	(N-acetylneuraminyl)-galactosylglucosylceramide N-acetylgalactosaminyltransferase activity	1	0	0.04	1	1
GO:0003948	N4-(beta-N-acetylglucosaminyl)-L-asparaginase activity	2	0	0.07	1	1
GO:0003951	NAD+ kinase activity	3	0	0.11	1	1
GO:0003952	NAD+ synthase (glutamine-hydrolyzing) activity	1	0	0.04	1	1
GO:0003953	NAD+ nucleosidase activity	3	0	0.11	1	1
GO:0003954	NADH dehydrogenase activity	34	0	1.23	1	1
GO:0003955	NAD(P)H dehydrogenase (quinone) activity	2	0	0.07	1	1
GO:0003956	NAD(P)+-protein-arginine ADP-ribosyltransferase activity	4	0	0.15	1	1
GO:0003957	NAD(P)+ transhydrogenase (B-specific) activity	1	0	0.04	1	1
GO:0003958	NADPH-hemoprotein reductase activity	1	0	0.04	1	1
GO:0003960	NADPH:quinone reductase activity	4	0	0.15	1	1
GO:0003963	RNA-3'-phosphate cyclase activity	2	0	0.07	1	1
GO:0003964	RNA-directed DNA polymerase activity	4	0	0.15	1	1
GO:0003968	RNA-directed RNA polymerase activity	1	0	0.04	1	1
GO:0003972	RNA ligase (ATP) activity	1	0	0.04	1	1
GO:0003973	(S)-2-hydroxy-acid oxidase activity	2	0	0.07	1	1
GO:0003975	UDP-N-acetylglucosamine-dolichyl-phosphate N-acetylglucosaminephosphotransferase activity	1	0	0.04	1	1
GO:0003976	UDP-N-acetylglucosamine-lysosomal-enzyme N-acetylglucosaminephosphotransferase activity	1	0	0.04	1	1
GO:0003977	UDP-N-acetylglucosamine diphosphorylase activity	1	0	0.04	1	1
GO:0003978	UDP-glucose 4-epimerase activity	1	0	0.04	1	1
GO:0003979	UDP-glucose 6-dehydrogenase activity	1	0	0.04	1	1
GO:0003980	UDP-glucose:glycoprotein glucosyltransferase activity	2	0	0.07	1	1
GO:0003983	UTP:glucose-1-phosphate uridylyltransferase activity	1	0	0.04	1	1
GO:0003985	acetyl-CoA C-acetyltransferase activity	3	0	0.11	1	1
GO:0003986	acetyl-CoA hydrolase activity	2	0	0.07	1	1
GO:0003987	acetate-CoA ligase activity	3	0	0.11	1	1
GO:0003988	acetyl-CoA C-acyltransferase activity	6	0	0.22	1	1
GO:0003989	acetyl-CoA carboxylase activity	2	0	0.07	1	1
GO:0003990	acetylcholinesterase activity	2	0	0.07	1	1
GO:0003993	acid phosphatase activity	11	0	0.4	1	1
GO:0003994	aconitate hydratase activity	2	0	0.07	1	1
GO:0003996	acyl-CoA ligase activity	1	0	0.04	1	1
GO:0003998	acylphosphatase activity	2	0	0.07	1	1
GO:0003999	adenine phosphoribosyltransferase activity	1	0	0.04	1	1
GO:0004001	adenosine kinase activity	1	0	0.04	1	1
GO:0004008	copper-exporting ATPase activity	2	0	0.07	1	1
GO:0004013	adenosylhomocysteinase activity	3	0	0.11	1	1
GO:0004014	adenosylmethionine decarboxylase activity	1	0	0.04	1	1
GO:0004017	adenylate kinase activity	7	0	0.25	1	1
GO:0004019	adenylosuccinate synthase activity	2	0	0.07	1	1
GO:0004020	adenylylsulfate kinase activity	2	0	0.07	1	1
GO:0004021	L-alanine:2-oxoglutarate aminotransferase activity	2	0	0.07	1	1
GO:0004022	alcohol dehydrogenase (NAD) activity	8	0	0.29	1	1
GO:0004024	alcohol dehydrogenase activity, zinc-dependent	4	0	0.15	1	1
GO:0004028	3-chloroallyl aldehyde dehydrogenase activity	4	0	0.15	1	1
GO:0004029	aldehyde dehydrogenase (NAD) activity	10	0	0.36	1	1
GO:0004030	aldehyde dehydrogenase [NAD(P)+] activity	6	0	0.22	1	1
GO:0004031	aldehyde oxidase activity	2	0	0.07	1	1
GO:0004032	alditol:NADP+ 1-oxidoreductase activity	7	0	0.25	1	1
GO:0004033	aldo-keto reductase (NADP) activity	18	0	0.65	1	1
GO:0004034	aldose 1-epimerase activity	1	0	0.04	1	1
GO:0004035	alkaline phosphatase activity	4	0	0.15	1	1
GO:0004037	allantoicase activity	1	0	0.04	1	1
GO:0004040	amidase activity	1	0	0.04	1	1
GO:0004042	acetyl-CoA:L-glutamate N-acetyltransferase activity	1	0	0.04	1	1
GO:0004043	L-aminoadipate-semialdehyde dehydrogenase activity	1	0	0.04	1	1
GO:0004044	amidophosphoribosyltransferase activity	1	0	0.04	1	1
GO:0004045	aminoacyl-tRNA hydrolase activity	4	0	0.15	1	1
GO:0004046	aminoacylase activity	5	0	0.18	1	1
GO:0004051	arachidonate 5-lipoxygenase activity	2	0	0.07	1	1
GO:0004052	arachidonate 12-lipoxygenase activity	2	0	0.07	1	1
GO:0004053	arginase activity	2	0	0.07	1	1
GO:0004055	argininosuccinate synthase activity	1	0	0.04	1	1
GO:0004056	argininosuccinate lyase activity	1	0	0.04	1	1
GO:0004057	arginyltransferase activity	1	0	0.04	1	1
GO:0004058	aromatic-L-amino-acid decarboxylase activity	1	0	0.04	1	1
GO:0004059	aralkylamine N-acetyltransferase activity	1	0	0.04	1	1
GO:0004060	arylamine N-acetyltransferase activity	3	0	0.11	1	1
GO:0004061	arylformamidase activity	1	0	0.04	1	1
GO:0004062	aryl sulfotransferase activity	4	0	0.15	1	1
GO:0004063	aryldialkylphosphatase activity	2	0	0.07	1	1
GO:0004064	arylesterase activity	4	0	0.15	1	1
GO:0004065	arylsulfatase activity	10	0	0.36	1	1
GO:0004066	asparagine synthase (glutamine-hydrolyzing) activity	2	0	0.07	1	1
GO:0004067	asparaginase activity	1	0	0.04	1	1
GO:0004069	L-aspartate:2-oxoglutarate aminotransferase activity	2	0	0.07	1	1
GO:0004070	aspartate carbamoyltransferase activity	1	0	0.04	1	1
GO:0004074	biliverdin reductase activity	2	0	0.07	1	1
GO:0004075	biotin carboxylase activity	6	0	0.22	1	1
GO:0004077	biotin-[acetyl-CoA-carboxylase] ligase activity	1	0	0.04	1	1
GO:0004078	biotin-[methylcrotonoyl-CoA-carboxylase] ligase activity	1	0	0.04	1	1
GO:0004079	biotin-[methylmalonyl-CoA-carboxytransferase] ligase activity	1	0	0.04	1	1
GO:0004080	biotin-[propionyl-CoA-carboxylase (ATP-hydrolyzing)] ligase activity	1	0	0.04	1	1
GO:0004081	bis(5'-nucleosyl)-tetraphosphatase (asymmetrical) activity	1	0	0.04	1	1
GO:0004082	bisphosphoglycerate mutase activity	2	0	0.07	1	1
GO:0004083	bisphosphoglycerate 2-phosphatase activity	2	0	0.07	1	1
GO:0004085	butyryl-CoA dehydrogenase activity	1	0	0.04	1	1
GO:0004087	carbamoyl-phosphate synthase (ammonia) activity	1	0	0.04	1	1
GO:0004088	carbamoyl-phosphate synthase (glutamine-hydrolyzing) activity	1	0	0.04	1	1
GO:0004090	carbonyl reductase (NADPH) activity	3	0	0.11	1	1
GO:0004092	carnitine O-acetyltransferase activity	1	0	0.04	1	1
GO:0004095	carnitine O-palmitoyltransferase activity	4	0	0.15	1	1
GO:0004096	catalase activity	1	0	0.04	1	1
GO:0004098	cerebroside-sulfatase activity	1	0	0.04	1	1
GO:0004102	choline O-acetyltransferase activity	1	0	0.04	1	1
GO:0004103	choline kinase activity	2	0	0.07	1	1
GO:0004104	cholinesterase activity	3	0	0.11	1	1
GO:0004105	choline-phosphate cytidylyltransferase activity	2	0	0.07	1	1
GO:0004108	citrate (Si)-synthase activity	1	0	0.04	1	1
GO:0004109	coproporphyrinogen oxidase activity	2	0	0.07	1	1
GO:0004111	creatine kinase activity	3	0	0.11	1	1
GO:0004113	2',3'-cyclic-nucleotide 3'-phosphodiesterase activity	1	0	0.04	1	1
GO:0004119	cGMP-inhibited cyclic-nucleotide phosphodiesterase activity	2	0	0.07	1	1
GO:0004121	cystathionine beta-lyase activity	1	0	0.04	1	1
GO:0004122	cystathionine beta-synthase activity	1	0	0.04	1	1
GO:0004123	cystathionine gamma-lyase activity	1	0	0.04	1	1
GO:0004126	cytidine deaminase activity	7	0	0.25	1	1
GO:0004127	cytidylate kinase activity	4	0	0.15	1	1
GO:0004128	cytochrome-b5 reductase activity, acting on NAD(P)H	8	0	0.29	1	1
GO:0004129	cytochrome-c oxidase activity	22	0	0.8	1	1
GO:0004131	cytosine deaminase activity	1	0	0.04	1	1
GO:0004132	dCMP deaminase activity	1	0	0.04	1	1
GO:0004133	glycogen debranching enzyme activity	1	0	0.04	1	1
GO:0004134	4-alpha-glucanotransferase activity	1	0	0.04	1	1
GO:0004135	amylo-alpha-1,6-glucosidase activity	1	0	0.04	1	1
GO:0004137	deoxycytidine kinase activity	1	0	0.04	1	1
GO:0004138	deoxyguanosine kinase activity	1	0	0.04	1	1
GO:0004139	deoxyribose-phosphate aldolase activity	1	0	0.04	1	1
GO:0004140	dephospho-CoA kinase activity	2	0	0.07	1	1
GO:0004142	diacylglycerol cholinephosphotransferase activity	3	0	0.11	1	1
GO:0004143	diacylglycerol kinase activity	14	0	0.51	1	1
GO:0004144	diacylglycerol O-acyltransferase activity	3	0	0.11	1	1
GO:0004145	diamine N-acetyltransferase activity	2	0	0.07	1	1
GO:0004146	dihydrofolate reductase activity	1	0	0.04	1	1
GO:0004148	dihydrolipoyl dehydrogenase activity	1	0	0.04	1	1
GO:0004149	dihydrolipoyllysine-residue succinyltransferase activity	1	0	0.04	1	1
GO:0004151	dihydroorotase activity	1	0	0.04	1	1
GO:0004152	dihydroorotate dehydrogenase activity	2	0	0.07	1	1
GO:0004155	6,7-dihydropteridine reductase activity	1	0	0.04	1	1
GO:0004157	dihydropyrimidinase activity	2	0	0.07	1	1
GO:0004158	dihydroorotate oxidase activity	2	0	0.07	1	1
GO:0004161	dimethylallyltranstransferase activity	2	0	0.07	1	1
GO:0004163	diphosphomevalonate decarboxylase activity	1	0	0.04	1	1
GO:0004164	diphthine synthase activity	1	0	0.04	1	1
GO:0004165	dodecenoyl-CoA delta-isomerase activity	3	0	0.11	1	1
GO:0004167	dopachrome isomerase activity	2	0	0.07	1	1
GO:0004168	dolichol kinase activity	1	0	0.04	1	1
GO:0004169	dolichyl-phosphate-mannose-protein mannosyltransferase activity	4	0	0.15	1	1
GO:0004170	dUTP diphosphatase activity	1	0	0.04	1	1
GO:0004174	electron-transferring-flavoprotein dehydrogenase activity	2	0	0.07	1	1
GO:0004177	aminopeptidase activity	30	0	1.09	1	1
GO:0004190	aspartic-type endopeptidase activity	20	0	0.73	1	1
GO:0004198	calcium-dependent cysteine-type endopeptidase activity	15	0	0.54	1	1
GO:0004252	serine-type endopeptidase activity	130	0	4.72	1	1
GO:0004298	threonine-type endopeptidase activity	19	0	0.69	1	1
GO:0004300	enoyl-CoA hydratase activity	5	0	0.18	1	1
GO:0004301	epoxide hydrolase activity	5	0	0.18	1	1
GO:0004303	estradiol 17-beta-dehydrogenase activity	11	0	0.4	1	1
GO:0004304	estrone sulfotransferase activity	1	0	0.04	1	1
GO:0004306	ethanolamine-phosphate cytidylyltransferase activity	1	0	0.04	1	1
GO:0004308	exo-alpha-sialidase activity	4	0	0.15	1	1
GO:0004310	farnesyl-diphosphate farnesyltransferase activity	1	0	0.04	1	1
GO:0004311	farnesyltranstransferase activity	4	0	0.15	1	1
GO:0004313	[acyl-carrier-protein] S-acetyltransferase activity	1	0	0.04	1	1
GO:0004314	[acyl-carrier-protein] S-malonyltransferase activity	2	0	0.07	1	1
GO:0004315	3-oxoacyl-[acyl-carrier-protein] synthase activity	2	0	0.07	1	1
GO:0004316	3-oxoacyl-[acyl-carrier-protein] reductase (NADPH) activity	1	0	0.04	1	1
GO:0004317	3-hydroxypalmitoyl-[acyl-carrier-protein] dehydratase activity	1	0	0.04	1	1
GO:0004319	enoyl-[acyl-carrier-protein] reductase (NADPH, B-specific) activity	1	0	0.04	1	1
GO:0004320	oleoyl-[acyl-carrier-protein] hydrolase activity	2	0	0.07	1	1
GO:0004321	fatty-acyl-CoA synthase activity	1	0	0.04	1	1
GO:0004322	ferroxidase activity	4	0	0.15	1	1
GO:0004324	ferredoxin-NADP+ reductase activity	1	0	0.04	1	1
GO:0004325	ferrochelatase activity	1	0	0.04	1	1
GO:0004326	tetrahydrofolylpolyglutamate synthase activity	1	0	0.04	1	1
GO:0004329	formate-tetrahydrofolate ligase activity	2	0	0.07	1	1
GO:0004332	fructose-bisphosphate aldolase activity	3	0	0.11	1	1
GO:0004333	fumarate hydratase activity	1	0	0.04	1	1
GO:0004334	fumarylacetoacetase activity	1	0	0.04	1	1
GO:0004335	galactokinase activity	2	0	0.07	1	1
GO:0004336	galactosylceramidase activity	1	0	0.04	1	1
GO:0004337	geranyltranstransferase activity	2	0	0.07	1	1
GO:0004340	glucokinase activity	1	0	0.04	1	1
GO:0004341	gluconolactonase activity	1	0	0.04	1	1
GO:0004342	glucosamine-6-phosphate deaminase activity	2	0	0.07	1	1
GO:0004343	glucosamine 6-phosphate N-acetyltransferase activity	1	0	0.04	1	1
GO:0004346	glucose-6-phosphatase activity	3	0	0.11	1	1
GO:0004347	glucose-6-phosphate isomerase activity	1	0	0.04	1	1
GO:0004348	glucosylceramidase activity	2	0	0.07	1	1
GO:0004349	glutamate 5-kinase activity	1	0	0.04	1	1
GO:0004350	glutamate-5-semialdehyde dehydrogenase activity	1	0	0.04	1	1
GO:0004352	glutamate dehydrogenase (NAD+) activity	2	0	0.07	1	1
GO:0004353	glutamate dehydrogenase [NAD(P)+] activity	2	0	0.07	1	1
GO:0004356	glutamate-ammonia ligase activity	2	0	0.07	1	1
GO:0004357	glutamate-cysteine ligase activity	2	0	0.07	1	1
GO:0004359	glutaminase activity	2	0	0.07	1	1
GO:0004360	glutamine-fructose-6-phosphate transaminase (isomerizing) activity	2	0	0.07	1	1
GO:0004361	glutaryl-CoA dehydrogenase activity	1	0	0.04	1	1
GO:0004362	glutathione-disulfide reductase activity	1	0	0.04	1	1
GO:0004363	glutathione synthase activity	1	0	0.04	1	1
GO:0004364	glutathione transferase activity	20	0	0.73	1	1
GO:0004365	glyceraldehyde-3-phosphate dehydrogenase (NAD+) (phosphorylating) activity	2	0	0.07	1	1
GO:0004366	glycerol-3-phosphate O-acyltransferase activity	5	0	0.18	1	1
GO:0004367	glycerol-3-phosphate dehydrogenase [NAD+] activity	3	0	0.11	1	1
GO:0004368	glycerol-3-phosphate dehydrogenase activity	2	0	0.07	1	1
GO:0004371	glycerone kinase activity	1	0	0.04	1	1
GO:0004372	glycine hydroxymethyltransferase activity	2	0	0.07	1	1
GO:0004373	glycogen (starch) synthase activity	2	0	0.07	1	1
GO:0004375	glycine dehydrogenase (decarboxylating) activity	1	0	0.04	1	1
GO:0004376	glycolipid mannosyltransferase activity	1	0	0.04	1	1
GO:0004378	GDP-Man:Man1GlcNAc2-PP-Dol alpha-1,3-mannosyltransferase activity	1	0	0.04	1	1
GO:0004379	glycylpeptide N-tetradecanoyltransferase activity	2	0	0.07	1	1
GO:0004380	glycoprotein-fucosylgalactoside alpha-N-acetylgalactosaminyltransferase activity	1	0	0.04	1	1
GO:0004381	fucosylgalactoside 3-alpha-galactosyltransferase activity	1	0	0.04	1	1
GO:0004382	guanosine-diphosphatase activity	1	0	0.04	1	1
GO:0004383	guanylate cyclase activity	7	0	0.25	1	1
GO:0004392	heme oxygenase (decyclizing) activity	2	0	0.07	1	1
GO:0004395	hexaprenyldihydroxybenzoate methyltransferase activity	1	0	0.04	1	1
GO:0004396	hexokinase activity	5	0	0.18	1	1
GO:0004397	histidine ammonia-lyase activity	1	0	0.04	1	1
GO:0004398	histidine decarboxylase activity	1	0	0.04	1	1
GO:0004407	histone deacetylase activity	16	0	0.58	1	1
GO:0004408	holocytochrome-c synthase activity	1	0	0.04	1	1
GO:0004411	homogentisate 1,2-dioxygenase activity	1	0	0.04	1	1
GO:0004415	hyalurononglucosaminidase activity	7	0	0.25	1	1
GO:0004416	hydroxyacylglutathione hydrolase activity	3	0	0.11	1	1
GO:0004419	hydroxymethylglutaryl-CoA lyase activity	2	0	0.07	1	1
GO:0004420	hydroxymethylglutaryl-CoA reductase (NADPH) activity	1	0	0.04	1	1
GO:0004421	hydroxymethylglutaryl-CoA synthase activity	2	0	0.07	1	1
GO:0004422	hypoxanthine phosphoribosyltransferase activity	1	0	0.04	1	1
GO:0004423	iduronate-2-sulfatase activity	1	0	0.04	1	1
GO:0004427	inorganic diphosphatase activity	4	0	0.15	1	1
GO:0004430	1-phosphatidylinositol 4-kinase activity	3	0	0.11	1	1
GO:0004435	phosphatidylinositol phospholipase C activity	30	0	1.09	1	1
GO:0004438	phosphatidylinositol-3-phosphatase activity	5	0	0.18	1	1
GO:0004439	phosphatidylinositol-4,5-bisphosphate 5-phosphatase activity	6	0	0.22	1	1
GO:0004441	inositol-1,4-bisphosphate 1-phosphatase activity	1	0	0.04	1	1
GO:0004445	inositol-polyphosphate 5-phosphatase activity	7	0	0.25	1	1
GO:0004446	inositol-hexakisphosphate phosphatase activity	1	0	0.04	1	1
GO:0004447	iodide peroxidase activity	1	0	0.04	1	1
GO:0004448	isocitrate dehydrogenase activity	5	0	0.18	1	1
GO:0004449	isocitrate dehydrogenase (NAD+) activity	3	0	0.11	1	1
GO:0004450	isocitrate dehydrogenase (NADP+) activity	2	0	0.07	1	1
GO:0004452	isopentenyl-diphosphate delta-isomerase activity	2	0	0.07	1	1
GO:0004454	ketohexokinase activity	1	0	0.04	1	1
GO:0004457	lactate dehydrogenase activity	6	0	0.22	1	1
GO:0004458	D-lactate dehydrogenase (cytochrome) activity	1	0	0.04	1	1
GO:0004459	L-lactate dehydrogenase activity	5	0	0.18	1	1
GO:0004461	lactose synthase activity	3	0	0.11	1	1
GO:0004462	lactoylglutathione lyase activity	1	0	0.04	1	1
GO:0004463	leukotriene-A4 hydrolase activity	1	0	0.04	1	1
GO:0004464	leukotriene-C4 synthase activity	2	0	0.07	1	1
GO:0004465	lipoprotein lipase activity	3	0	0.11	1	1
GO:0004466	long-chain-acyl-CoA dehydrogenase activity	2	0	0.07	1	1
GO:0004467	long-chain fatty acid-CoA ligase activity	10	0	0.36	1	1
GO:0004468	lysine N-acetyltransferase activity, acting on acetyl phosphate as donor	2	0	0.07	1	1
GO:0004470	malic enzyme activity	4	0	0.15	1	1
GO:0004471	malate dehydrogenase (decarboxylating) (NAD+) activity	1	0	0.04	1	1
GO:0004473	malate dehydrogenase (decarboxylating) (NADP+) activity	2	0	0.07	1	1
GO:0004475	mannose-1-phosphate guanylyltransferase activity	2	0	0.07	1	1
GO:0004476	mannose-6-phosphate isomerase activity	2	0	0.07	1	1
GO:0004477	methenyltetrahydrofolate cyclohydrolase activity	3	0	0.11	1	1
GO:0004478	methionine adenosyltransferase activity	2	0	0.07	1	1
GO:0004479	methionyl-tRNA formyltransferase activity	1	0	0.04	1	1
GO:0004483	mRNA (nucleoside-2'-O-)-methyltransferase activity	1	0	0.04	1	1
GO:0004484	mRNA guanylyltransferase activity	1	0	0.04	1	1
GO:0004485	methylcrotonoyl-CoA carboxylase activity	2	0	0.07	1	1
GO:0004486	methylenetetrahydrofolate dehydrogenase [NAD(P)+] activity	1	0	0.04	1	1
GO:0004487	methylenetetrahydrofolate dehydrogenase (NAD+) activity	2	0	0.07	1	1
GO:0004488	methylenetetrahydrofolate dehydrogenase (NADP+) activity	4	0	0.15	1	1
GO:0004489	methylenetetrahydrofolate reductase (NAD(P)H) activity	1	0	0.04	1	1
GO:0004490	methylglutaconyl-CoA hydratase activity	1	0	0.04	1	1
GO:0004491	methylmalonate-semialdehyde dehydrogenase (acylating) activity	1	0	0.04	1	1
GO:0004492	methylmalonyl-CoA decarboxylase activity	1	0	0.04	1	1
GO:0004493	methylmalonyl-CoA epimerase activity	1	0	0.04	1	1
GO:0004494	methylmalonyl-CoA mutase activity	1	0	0.04	1	1
GO:0004496	mevalonate kinase activity	1	0	0.04	1	1
GO:0004497	monooxygenase activity	87	0	3.16	1	1
GO:0004498	calcidiol 1-monooxygenase activity	1	0	0.04	1	1
GO:0004499	N,N-dimethylaniline monooxygenase activity	5	0	0.18	1	1
GO:0004500	dopamine beta-monooxygenase activity	2	0	0.07	1	1
GO:0004502	kynurenine 3-monooxygenase activity	1	0	0.04	1	1
GO:0004503	monophenol monooxygenase activity	1	0	0.04	1	1
GO:0004504	peptidylglycine monooxygenase activity	1	0	0.04	1	1
GO:0004505	phenylalanine 4-monooxygenase activity	2	0	0.07	1	1
GO:0004506	squalene monooxygenase activity	1	0	0.04	1	1
GO:0004507	steroid 11-beta-monooxygenase activity	2	0	0.07	1	1
GO:0004508	steroid 17-alpha-monooxygenase activity	1	0	0.04	1	1
GO:0004509	steroid 21-monooxygenase activity	1	0	0.04	1	1
GO:0004510	tryptophan 5-monooxygenase activity	1	0	0.04	1	1
GO:0004511	tyrosine 3-monooxygenase activity	1	0	0.04	1	1
GO:0004512	inositol-3-phosphate synthase activity	1	0	0.04	1	1
GO:0004513	neolactotetraosylceramide alpha-2,3-sialyltransferase activity	1	0	0.04	1	1
GO:0004514	nicotinate-nucleotide diphosphorylase (carboxylating) activity	3	0	0.11	1	1
GO:0004515	nicotinate-nucleotide adenylyltransferase activity	4	0	0.15	1	1
GO:0004516	nicotinate phosphoribosyltransferase activity	3	0	0.11	1	1
GO:0004517	nitric-oxide synthase activity	3	0	0.11	1	1
GO:0004520	endodeoxyribonuclease activity	29	0	1.05	1	1
GO:0004521	endoribonuclease activity	38	0	1.38	1	1
GO:0004522	pancreatic ribonuclease activity	10	0	0.36	1	1
GO:0004523	RNA-DNA hybrid ribonuclease activity	5	0	0.18	1	1
GO:0004525	ribonuclease III activity	3	0	0.11	1	1
GO:0004526	ribonuclease P activity	8	0	0.29	1	1
GO:0004528	phosphodiesterase I activity	5	0	0.18	1	1
GO:0004530	deoxyribonuclease I activity	1	0	0.04	1	1
GO:0004531	deoxyribonuclease II activity	2	0	0.07	1	1
GO:0004534	5'-3' exoribonuclease activity	1	0	0.04	1	1
GO:0004549	tRNA-specific ribonuclease activity	10	0	0.36	1	1
GO:0004550	nucleoside diphosphate kinase activity	9	0	0.33	1	1
GO:0004551	nucleotide diphosphatase activity	5	0	0.18	1	1
GO:0004556	alpha-amylase activity	1	0	0.04	1	1
GO:0004557	alpha-galactosidase activity	1	0	0.04	1	1
GO:0004558	alpha-1,4-glucosidase activity	5	0	0.18	1	1
GO:0004560	alpha-L-fucosidase activity	2	0	0.07	1	1
GO:0004561	alpha-N-acetylglucosaminidase activity	1	0	0.04	1	1
GO:0004563	beta-N-acetylhexosaminidase activity	4	0	0.15	1	1
GO:0004564	beta-fructofuranosidase activity	1	0	0.04	1	1
GO:0004565	beta-galactosidase activity	2	0	0.07	1	1
GO:0004566	beta-glucuronidase activity	2	0	0.07	1	1
GO:0004567	beta-mannosidase activity	1	0	0.04	1	1
GO:0004568	chitinase activity	6	0	0.22	1	1
GO:0004569	glycoprotein endo-alpha-1,2-mannosidase activity	2	0	0.07	1	1
GO:0004572	mannosyl-oligosaccharide 1,3-1,6-alpha-mannosidase activity	2	0	0.07	1	1
GO:0004573	mannosyl-oligosaccharide glucosidase activity	1	0	0.04	1	1
GO:0004574	oligo-1,6-glucosidase activity	1	0	0.04	1	1
GO:0004575	sucrose alpha-glucosidase activity	1	0	0.04	1	1
GO:0004576	oligosaccharyl transferase activity	8	0	0.29	1	1
GO:0004577	N-acetylglucosaminyldiphosphodolichol N-acetylglucosaminyltransferase activity	1	0	0.04	1	1
GO:0004578	chitobiosyldiphosphodolichol beta-mannosyltransferase activity	1	0	0.04	1	1
GO:0004579	dolichyl-diphosphooligosaccharide-protein glycotransferase activity	7	0	0.25	1	1
GO:0004581	dolichyl-phosphate beta-glucosyltransferase activity	1	0	0.04	1	1
GO:0004582	dolichyl-phosphate beta-D-mannosyltransferase activity	3	0	0.11	1	1
GO:0004585	ornithine carbamoyltransferase activity	1	0	0.04	1	1
GO:0004586	ornithine decarboxylase activity	1	0	0.04	1	1
GO:0004587	ornithine-oxo-acid transaminase activity	1	0	0.04	1	1
GO:0004588	orotate phosphoribosyltransferase activity	1	0	0.04	1	1
GO:0004590	orotidine-5'-phosphate decarboxylase activity	1	0	0.04	1	1
GO:0004591	oxoglutarate dehydrogenase (succinyl-transferring) activity	3	0	0.11	1	1
GO:0004594	pantothenate kinase activity	4	0	0.15	1	1
GO:0004595	pantetheine-phosphate adenylyltransferase activity	1	0	0.04	1	1
GO:0004596	peptide alpha-N-acetyltransferase activity	4	0	0.15	1	1
GO:0004597	peptide-aspartate beta-dioxygenase activity	1	0	0.04	1	1
GO:0004598	peptidylamidoglycolate lyase activity	1	0	0.04	1	1
GO:0004602	glutathione peroxidase activity	10	0	0.36	1	1
GO:0004603	phenylethanolamine N-methyltransferase activity	1	0	0.04	1	1
GO:0004605	phosphatidate cytidylyltransferase activity	2	0	0.07	1	1
GO:0004608	phosphatidylethanolamine N-methyltransferase activity	1	0	0.04	1	1
GO:0004609	phosphatidylserine decarboxylase activity	1	0	0.04	1	1
GO:0004610	phosphoacetylglucosamine mutase activity	1	0	0.04	1	1
GO:0004611	phosphoenolpyruvate carboxykinase activity	2	0	0.07	1	1
GO:0004613	phosphoenolpyruvate carboxykinase (GTP) activity	2	0	0.07	1	1
GO:0004615	phosphomannomutase activity	2	0	0.07	1	1
GO:0004616	phosphogluconate dehydrogenase (decarboxylating) activity	3	0	0.11	1	1
GO:0004617	phosphoglycerate dehydrogenase activity	1	0	0.04	1	1
GO:0004618	phosphoglycerate kinase activity	1	0	0.04	1	1
GO:0004619	phosphoglycerate mutase activity	2	0	0.07	1	1
GO:0004621	glycosylphosphatidylinositol phospholipase D activity	1	0	0.04	1	1
GO:0004622	lysophospholipase activity	13	0	0.47	1	1
GO:0004623	phospholipase A2 activity	24	0	0.87	1	1
GO:0004630	phospholipase D activity	6	0	0.22	1	1
GO:0004631	phosphomevalonate kinase activity	1	0	0.04	1	1
GO:0004632	phosphopantothenate--cysteine ligase activity	1	0	0.04	1	1
GO:0004633	phosphopantothenoylcysteine decarboxylase activity	1	0	0.04	1	1
GO:0004634	phosphopyruvate hydratase activity	4	0	0.15	1	1
GO:0004637	phosphoribosylamine-glycine ligase activity	1	0	0.04	1	1
GO:0004638	phosphoribosylaminoimidazole carboxylase activity	1	0	0.04	1	1
GO:0004639	phosphoribosylaminoimidazolesuccinocarboxamide synthase activity	1	0	0.04	1	1
GO:0004640	phosphoribosylanthranilate isomerase activity	1	0	0.04	1	1
GO:0004641	phosphoribosylformylglycinamidine cyclo-ligase activity	1	0	0.04	1	1
GO:0004642	phosphoribosylformylglycinamidine synthase activity	1	0	0.04	1	1
GO:0004643	phosphoribosylaminoimidazolecarboxamide formyltransferase activity	1	0	0.04	1	1
GO:0004644	phosphoribosylglycinamide formyltransferase activity	1	0	0.04	1	1
GO:0004645	phosphorylase activity	4	0	0.15	1	1
GO:0004647	phosphoserine phosphatase activity	2	0	0.07	1	1
GO:0004648	O-phospho-L-serine:2-oxoglutarate aminotransferase activity	1	0	0.04	1	1
GO:0004649	poly(ADP-ribose) glycohydrolase activity	1	0	0.04	1	1
GO:0004651	polynucleotide 5'-phosphatase activity	1	0	0.04	1	1
GO:0004652	polynucleotide adenylyltransferase activity	5	0	0.18	1	1
GO:0004653	polypeptide N-acetylgalactosaminyltransferase activity	19	0	0.69	1	1
GO:0004654	polyribonucleotide nucleotidyltransferase activity	1	0	0.04	1	1
GO:0004655	porphobilinogen synthase activity	1	0	0.04	1	1
GO:0004656	procollagen-proline 4-dioxygenase activity	4	0	0.15	1	1
GO:0004657	proline dehydrogenase activity	1	0	0.04	1	1
GO:0004658	propionyl-CoA carboxylase activity	2	0	0.07	1	1
GO:0004660	protein farnesyltransferase activity	2	0	0.07	1	1
GO:0004662	CAAX-protein geranylgeranyltransferase activity	2	0	0.07	1	1
GO:0004666	prostaglandin-endoperoxide synthase activity	2	0	0.07	1	1
GO:0004667	prostaglandin-D synthase activity	2	0	0.07	1	1
GO:0004668	protein-arginine deiminase activity	4	0	0.15	1	1
GO:0004671	protein C-terminal S-isoprenylcysteine carboxyl O-methyltransferase activity	1	0	0.04	1	1
GO:0004673	protein histidine kinase activity	13	0	0.47	1	1
GO:0004676	3-phosphoinositide-dependent protein kinase activity	1	0	0.04	1	1
GO:0004677	DNA-dependent protein kinase activity	3	0	0.11	1	1
GO:0004683	calmodulin-dependent protein kinase activity	21	0	0.76	1	1
GO:0004686	elongation factor-2 kinase activity	1	0	0.04	1	1
GO:0004687	myosin light chain kinase activity	3	0	0.11	1	1
GO:0004689	phosphorylase kinase activity	5	0	0.18	1	1
GO:0004698	calcium-dependent protein kinase C activity	1	0	0.04	1	1
GO:0004699	calcium-independent protein kinase C activity	2	0	0.07	1	1
GO:0004703	G-protein coupled receptor kinase activity	6	0	0.22	1	1
GO:0004704	NF-kappaB-inducing kinase activity	5	0	0.18	1	1
GO:0004706	JUN kinase kinase kinase activity	4	0	0.15	1	1
GO:0004708	MAP kinase kinase activity	16	0	0.58	1	1
GO:0004719	protein-L-isoaspartate (D-aspartate) O-methyltransferase activity	3	0	0.11	1	1
GO:0004720	protein-lysine 6-oxidase activity	4	0	0.15	1	1
GO:0004723	calcium-dependent protein serine/threonine phosphatase activity	5	0	0.18	1	1
GO:0004724	magnesium-dependent protein serine/threonine phosphatase activity	2	0	0.07	1	1
GO:0004726	non-membrane spanning protein tyrosine phosphatase activity	8	0	0.29	1	1
GO:0004727	prenylated protein tyrosine phosphatase activity	2	0	0.07	1	1
GO:0004728	receptor signaling protein tyrosine phosphatase activity	1	0	0.04	1	1
GO:0004729	oxygen-dependent protoporphyrinogen oxidase activity	1	0	0.04	1	1
GO:0004730	pseudouridylate synthase activity	1	0	0.04	1	1
GO:0004731	purine-nucleoside phosphorylase activity	1	0	0.04	1	1
GO:0004733	pyridoxamine-phosphate oxidase activity	1	0	0.04	1	1
GO:0004735	pyrroline-5-carboxylate reductase activity	4	0	0.15	1	1
GO:0004736	pyruvate carboxylase activity	1	0	0.04	1	1
GO:0004738	pyruvate dehydrogenase activity	3	0	0.11	1	1
GO:0004739	pyruvate dehydrogenase (acetyl-transferring) activity	3	0	0.11	1	1
GO:0004740	pyruvate dehydrogenase (acetyl-transferring) kinase activity	4	0	0.15	1	1
GO:0004741	[pyruvate dehydrogenase (lipoamide)] phosphatase activity	2	0	0.07	1	1
GO:0004742	dihydrolipoyllysine-residue acetyltransferase activity	1	0	0.04	1	1
GO:0004743	pyruvate kinase activity	2	0	0.07	1	1
GO:0004745	retinol dehydrogenase activity	14	0	0.51	1	1
GO:0004747	ribokinase activity	1	0	0.04	1	1
GO:0004748	ribonucleoside-diphosphate reductase activity, thioredoxin disulfide as acceptor	3	0	0.11	1	1
GO:0004749	ribose phosphate diphosphokinase activity	4	0	0.15	1	1
GO:0004750	ribulose-phosphate 3-epimerase activity	1	0	0.04	1	1
GO:0004751	ribose-5-phosphate isomerase activity	1	0	0.04	1	1
GO:0004753	saccharopine dehydrogenase activity	1	0	0.04	1	1
GO:0004756	selenide, water dikinase activity	2	0	0.07	1	1
GO:0004757	sepiapterin reductase activity	1	0	0.04	1	1
GO:0004760	serine-pyruvate transaminase activity	1	0	0.04	1	1
GO:0004765	shikimate kinase activity	2	0	0.07	1	1
GO:0004766	spermidine synthase activity	2	0	0.07	1	1
GO:0004767	sphingomyelin phosphodiesterase activity	6	0	0.22	1	1
GO:0004768	stearoyl-CoA 9-desaturase activity	3	0	0.11	1	1
GO:0004769	steroid delta-isomerase activity	3	0	0.11	1	1
GO:0004771	sterol esterase activity	1	0	0.04	1	1
GO:0004772	sterol O-acyltransferase activity	2	0	0.07	1	1
GO:0004773	steryl-sulfatase activity	1	0	0.04	1	1
GO:0004774	succinate-CoA ligase activity	4	0	0.15	1	1
GO:0004775	succinate-CoA ligase (ADP-forming) activity	3	0	0.11	1	1
GO:0004776	succinate-CoA ligase (GDP-forming) activity	2	0	0.07	1	1
GO:0004777	succinate-semialdehyde dehydrogenase (NAD+) activity	1	0	0.04	1	1
GO:0004779	sulfate adenylyltransferase activity	2	0	0.07	1	1
GO:0004781	sulfate adenylyltransferase (ATP) activity	2	0	0.07	1	1
GO:0004782	sulfinoalanine decarboxylase activity	1	0	0.04	1	1
GO:0004784	superoxide dismutase activity	3	0	0.11	1	1
GO:0004788	thiamine diphosphokinase activity	1	0	0.04	1	1
GO:0004791	thioredoxin-disulfide reductase activity	4	0	0.15	1	1
GO:0004792	thiosulfate sulfurtransferase activity	3	0	0.11	1	1
GO:0004793	threonine aldolase activity	2	0	0.07	1	1
GO:0004794	L-threonine ammonia-lyase activity	2	0	0.07	1	1
GO:0004795	threonine synthase activity	2	0	0.07	1	1
GO:0004796	thromboxane-A synthase activity	1	0	0.04	1	1
GO:0004797	thymidine kinase activity	2	0	0.07	1	1
GO:0004798	thymidylate kinase activity	1	0	0.04	1	1
GO:0004799	thymidylate synthase activity	1	0	0.04	1	1
GO:0004800	thyroxine 5'-deiodinase activity	2	0	0.07	1	1
GO:0004801	sedoheptulose-7-phosphate:D-glyceraldehyde-3-phosphate glyceronetransferase activity	1	0	0.04	1	1
GO:0004802	transketolase activity	2	0	0.07	1	1
GO:0004803	transposase activity	2	0	0.07	1	1
GO:0004806	triglyceride lipase activity	15	0	0.54	1	1
GO:0004807	triose-phosphate isomerase activity	1	0	0.04	1	1
GO:0004808	tRNA (5-methylaminomethyl-2-thiouridylate)-methyltransferase activity	1	0	0.04	1	1
GO:0004809	tRNA (guanine-N2-)-methyltransferase activity	1	0	0.04	1	1
GO:0004810	tRNA adenylyltransferase activity	1	0	0.04	1	1
GO:0004812	aminoacyl-tRNA ligase activity	40	0	1.45	1	1
GO:0004813	alanine-tRNA ligase activity	2	0	0.07	1	1
GO:0004814	arginine-tRNA ligase activity	3	0	0.11	1	1
GO:0004815	aspartate-tRNA ligase activity	2	0	0.07	1	1
GO:0004816	asparagine-tRNA ligase activity	2	0	0.07	1	1
GO:0004817	cysteine-tRNA ligase activity	2	0	0.07	1	1
GO:0004818	glutamate-tRNA ligase activity	2	0	0.07	1	1
GO:0004819	glutamine-tRNA ligase activity	1	0	0.04	1	1
GO:0004820	glycine-tRNA ligase activity	1	0	0.04	1	1
GO:0004821	histidine-tRNA ligase activity	2	0	0.07	1	1
GO:0004822	isoleucine-tRNA ligase activity	2	0	0.07	1	1
GO:0004823	leucine-tRNA ligase activity	2	0	0.07	1	1
GO:0004824	lysine-tRNA ligase activity	1	0	0.04	1	1
GO:0004825	methionine-tRNA ligase activity	1	0	0.04	1	1
GO:0004826	phenylalanine-tRNA ligase activity	4	0	0.15	1	1
GO:0004827	proline-tRNA ligase activity	2	0	0.07	1	1
GO:0004828	serine-tRNA ligase activity	3	0	0.11	1	1
GO:0004829	threonine-tRNA ligase activity	3	0	0.11	1	1
GO:0004830	tryptophan-tRNA ligase activity	2	0	0.07	1	1
GO:0004831	tyrosine-tRNA ligase activity	2	0	0.07	1	1
GO:0004832	valine-tRNA ligase activity	2	0	0.07	1	1
GO:0004833	tryptophan 2,3-dioxygenase activity	3	0	0.11	1	1
GO:0004835	tubulin-tyrosine ligase activity	13	0	0.47	1	1
GO:0004838	L-tyrosine:2-oxoglutarate aminotransferase activity	1	0	0.04	1	1
GO:0004839	ubiquitin activating enzyme activity	2	0	0.07	1	1
GO:0004844	uracil DNA N-glycosylase activity	4	0	0.15	1	1
GO:0004849	uridine kinase activity	4	0	0.15	1	1
GO:0004850	uridine phosphorylase activity	2	0	0.07	1	1
GO:0004852	uroporphyrinogen-III synthase activity	1	0	0.04	1	1
GO:0004853	uroporphyrinogen decarboxylase activity	1	0	0.04	1	1
GO:0004854	xanthine dehydrogenase activity	2	0	0.07	1	1
GO:0004855	xanthine oxidase activity	1	0	0.04	1	1
GO:0004856	xylulokinase activity	1	0	0.04	1	1
GO:0004859	phospholipase inhibitor activity	10	0	0.36	1	1
GO:0004861	cyclin-dependent protein serine/threonine kinase inhibitor activity	11	0	0.4	1	1
GO:0004862	cAMP-dependent protein kinase inhibitor activity	4	0	0.15	1	1
GO:0004865	protein serine/threonine phosphatase inhibitor activity	5	0	0.18	1	1
GO:0004873	asialoglycoprotein receptor activity	3	0	0.11	1	1
GO:0004874	aryl hydrocarbon receptor activity	1	0	0.04	1	1
GO:0004875	complement receptor activity	3	0	0.11	1	1
GO:0004876	complement component C3a receptor activity	1	0	0.04	1	1
GO:0004877	complement component C3b receptor activity	1	0	0.04	1	1
GO:0004882	androgen receptor activity	3	0	0.11	1	1
GO:0004883	glucocorticoid receptor activity	1	0	0.04	1	1
GO:0004886	9-cis retinoic acid receptor activity	3	0	0.11	1	1
GO:0004889	acetylcholine-activated cation-selective channel activity	16	0	0.58	1	1
GO:0004900	erythropoietin receptor activity	1	0	0.04	1	1
GO:0004903	growth hormone receptor activity	1	0	0.04	1	1
GO:0004904	interferon receptor activity	5	0	0.18	1	1
GO:0004905	type I interferon receptor activity	2	0	0.07	1	1
GO:0004906	interferon-gamma receptor activity	2	0	0.07	1	1
GO:0004908	interleukin-1 receptor activity	6	0	0.22	1	1
GO:0004909	interleukin-1, Type I, activating receptor activity	2	0	0.07	1	1
GO:0004910	interleukin-1, Type II, blocking receptor activity	1	0	0.04	1	1
GO:0004911	interleukin-2 receptor activity	3	0	0.11	1	1
GO:0004912	interleukin-3 receptor activity	2	0	0.07	1	1
GO:0004913	interleukin-4 receptor activity	2	0	0.07	1	1
GO:0004914	interleukin-5 receptor activity	2	0	0.07	1	1
GO:0004917	interleukin-7 receptor activity	2	0	0.07	1	1
GO:0004918	interleukin-8 receptor activity	2	0	0.07	1	1
GO:0004919	interleukin-9 receptor activity	1	0	0.04	1	1
GO:0004920	interleukin-10 receptor activity	1	0	0.04	1	1
GO:0004925	prolactin receptor activity	1	0	0.04	1	1
GO:0004931	extracellular ATP-gated cation channel activity	7	0	0.25	1	1
GO:0004935	adrenergic receptor activity	7	0	0.25	1	1
GO:0004936	alpha-adrenergic receptor activity	4	0	0.15	1	1
GO:0004937	alpha1-adrenergic receptor activity	3	0	0.11	1	1
GO:0004938	alpha2-adrenergic receptor activity	1	0	0.04	1	1
GO:0004939	beta-adrenergic receptor activity	3	0	0.11	1	1
GO:0004940	beta1-adrenergic receptor activity	1	0	0.04	1	1
GO:0004941	beta2-adrenergic receptor activity	1	0	0.04	1	1
GO:0004942	anaphylatoxin receptor activity	3	0	0.11	1	1
GO:0004943	C3a anaphylatoxin receptor activity	1	0	0.04	1	1
GO:0004944	C5a anaphylatoxin receptor activity	2	0	0.07	1	1
GO:0004945	angiotensin type II receptor activity	5	0	0.18	1	1
GO:0004946	bombesin receptor activity	2	0	0.07	1	1
GO:0004947	bradykinin receptor activity	1	0	0.04	1	1
GO:0004948	calcitonin receptor activity	3	0	0.11	1	1
GO:0004950	chemokine receptor activity	24	0	0.87	1	1
GO:0004951	cholecystokinin receptor activity	2	0	0.07	1	1
GO:0004952	dopamine neurotransmitter receptor activity	5	0	0.18	1	1
GO:0004956	prostaglandin D receptor activity	2	0	0.07	1	1
GO:0004958	prostaglandin F receptor activity	4	0	0.15	1	1
GO:0004960	thromboxane receptor activity	1	0	0.04	1	1
GO:0004961	thromboxane A2 receptor activity	1	0	0.04	1	1
GO:0004962	endothelin receptor activity	2	0	0.07	1	1
GO:0004963	follicle-stimulating hormone receptor activity	1	0	0.04	1	1
GO:0004964	luteinizing hormone receptor activity	1	0	0.04	1	1
GO:0004965	G-protein coupled GABA receptor activity	3	0	0.11	1	1
GO:0004966	galanin receptor activity	2	0	0.07	1	1
GO:0004967	glucagon receptor activity	2	0	0.07	1	1
GO:0004968	gonadotropin-releasing hormone receptor activity	1	0	0.04	1	1
GO:0004969	histamine receptor activity	6	0	0.22	1	1
GO:0004971	alpha-amino-3-hydroxy-5-methyl-4-isoxazole propionate selective glutamate receptor activity	4	0	0.15	1	1
GO:0004974	leukotriene receptor activity	3	0	0.11	1	1
GO:0004977	melanocortin receptor activity	4	0	0.15	1	1
GO:0004978	corticotropin receptor activity	1	0	0.04	1	1
GO:0004979	beta-endorphin receptor activity	1	0	0.04	1	1
GO:0004980	melanocyte-stimulating hormone receptor activity	1	0	0.04	1	1
GO:0004982	N-formyl peptide receptor activity	5	0	0.18	1	1
GO:0004983	neuropeptide Y receptor activity	8	0	0.29	1	1
GO:0004984	olfactory receptor activity	24	0	0.87	1	1
GO:0004990	oxytocin receptor activity	1	0	0.04	1	1
GO:0004991	parathyroid hormone receptor activity	2	0	0.07	1	1
GO:0004992	platelet activating factor receptor activity	3	0	0.11	1	1
GO:0004993	serotonin receptor activity	11	0	0.4	1	1
GO:0004994	somatostatin receptor activity	4	0	0.15	1	1
GO:0004995	tachykinin receptor activity	3	0	0.11	1	1
GO:0004996	thyroid-stimulating hormone receptor activity	2	0	0.07	1	1
GO:0004997	thyrotropin-releasing hormone receptor activity	1	0	0.04	1	1
GO:0004998	transferrin receptor activity	2	0	0.07	1	1
GO:0004999	vasoactive intestinal polypeptide receptor activity	3	0	0.11	1	1
GO:0005000	vasopressin receptor activity	6	0	0.22	1	1
GO:0005003	ephrin receptor activity	16	0	0.58	1	1
GO:0005004	GPI-linked ephrin receptor activity	5	0	0.18	1	1
GO:0005005	transmembrane-ephrin receptor activity	8	0	0.29	1	1
GO:0005006	epidermal growth factor-activated receptor activity	4	0	0.15	1	1
GO:0005007	fibroblast growth factor-activated receptor activity	5	0	0.18	1	1
GO:0005008	hepatocyte growth factor-activated receptor activity	1	0	0.04	1	1
GO:0005011	macrophage colony-stimulating factor receptor activity	2	0	0.07	1	1
GO:0005017	platelet-derived growth factor-activated receptor activity	3	0	0.11	1	1
GO:0005018	platelet-derived growth factor alpha-receptor activity	1	0	0.04	1	1
GO:0005019	platelet-derived growth factor beta-receptor activity	2	0	0.07	1	1
GO:0005020	stem cell factor receptor activity	1	0	0.04	1	1
GO:0005021	vascular endothelial growth factor-activated receptor activity	8	0	0.29	1	1
GO:0005026	transforming growth factor beta receptor activity, type II	1	0	0.04	1	1
GO:0005031	tumor necrosis factor-activated receptor activity	12	0	0.44	1	1
GO:0005035	death receptor activity	14	0	0.51	1	1
GO:0005041	low-density lipoprotein receptor activity	11	0	0.4	1	1
GO:0005042	netrin receptor activity	4	0	0.15	1	1
GO:0005044	scavenger receptor activity	41	0	1.49	1	1
GO:0005046	KDEL sequence binding	2	0	0.07	1	1
GO:0005047	signal recognition particle binding	4	0	0.15	1	1
GO:0005049	nuclear export signal receptor activity	3	0	0.11	1	1
GO:0005052	peroxisome matrix targeting signal-1 binding	2	0	0.07	1	1
GO:0005053	peroxisome matrix targeting signal-2 binding	1	0	0.04	1	1
GO:0005055	laminin receptor activity	1	0	0.04	1	1
GO:0005078	MAP-kinase scaffold activity	5	0	0.18	1	1
GO:0005080	protein kinase C binding	39	0	1.42	1	1
GO:0005087	Ran guanyl-nucleotide exchange factor activity	4	0	0.15	1	1
GO:0005092	GDP-dissociation inhibitor activity	8	0	0.29	1	1
GO:0005093	Rab GDP-dissociation inhibitor activity	2	0	0.07	1	1
GO:0005094	Rho GDP-dissociation inhibitor activity	2	0	0.07	1	1
GO:0005095	GTPase inhibitor activity	13	0	0.47	1	1
GO:0005098	Ran GTPase activator activity	1	0	0.04	1	1
GO:0005105	type 1 fibroblast growth factor receptor binding	5	0	0.18	1	1
GO:0005111	type 2 fibroblast growth factor receptor binding	5	0	0.18	1	1
GO:0005112	Notch binding	12	0	0.44	1	1
GO:0005121	Toll binding	1	0	0.04	1	1
GO:0005123	death receptor binding	12	0	0.44	1	1
GO:0005124	scavenger receptor binding	1	0	0.04	1	1
GO:0005128	erythropoietin receptor binding	1	0	0.04	1	1
GO:0005129	granulocyte macrophage colony-stimulating factor receptor binding	1	0	0.04	1	1
GO:0005130	granulocyte colony-stimulating factor receptor binding	1	0	0.04	1	1
GO:0005131	growth hormone receptor binding	4	0	0.15	1	1
GO:0005132	type I interferon receptor binding	5	0	0.18	1	1
GO:0005133	interferon-gamma receptor binding	2	0	0.07	1	1
GO:0005134	interleukin-2 receptor binding	3	0	0.11	1	1
GO:0005135	interleukin-3 receptor binding	1	0	0.04	1	1
GO:0005136	interleukin-4 receptor binding	1	0	0.04	1	1
GO:0005137	interleukin-5 receptor binding	2	0	0.07	1	1
GO:0005139	interleukin-7 receptor binding	1	0	0.04	1	1
GO:0005140	interleukin-9 receptor binding	1	0	0.04	1	1
GO:0005141	interleukin-10 receptor binding	1	0	0.04	1	1
GO:0005142	interleukin-11 receptor binding	1	0	0.04	1	1
GO:0005143	interleukin-12 receptor binding	5	0	0.18	1	1
GO:0005144	interleukin-13 receptor binding	1	0	0.04	1	1
GO:0005146	leukemia inhibitory factor receptor binding	2	0	0.07	1	1
GO:0005147	oncostatin-M receptor binding	1	0	0.04	1	1
GO:0005148	prolactin receptor binding	3	0	0.11	1	1
GO:0005149	interleukin-1 receptor binding	10	0	0.36	1	1
GO:0005150	interleukin-1, Type I receptor binding	1	0	0.04	1	1
GO:0005151	interleukin-1, Type II receptor binding	2	0	0.07	1	1
GO:0005152	interleukin-1 receptor antagonist activity	6	0	0.22	1	1
GO:0005153	interleukin-8 receptor binding	2	0	0.07	1	1
GO:0005157	macrophage colony-stimulating factor receptor binding	2	0	0.07	1	1
GO:0005161	platelet-derived growth factor receptor binding	10	0	0.36	1	1
GO:0005163	nerve growth factor receptor binding	1	0	0.04	1	1
GO:0005164	tumor necrosis factor receptor binding	23	0	0.84	1	1
GO:0005171	hepatocyte growth factor receptor binding	1	0	0.04	1	1
GO:0005172	vascular endothelial growth factor receptor binding	6	0	0.22	1	1
GO:0005173	stem cell factor receptor binding	3	0	0.11	1	1
GO:0005174	CD40 receptor binding	2	0	0.07	1	1
GO:0005175	CD27 receptor binding	1	0	0.04	1	1
GO:0005176	ErbB-2 class receptor binding	3	0	0.11	1	1
GO:0005179	hormone activity	93	0	3.38	1	1
GO:0005183	gonadotropin hormone-releasing hormone activity	1	0	0.04	1	1
GO:0005184	neuropeptide hormone activity	20	0	0.73	1	1
GO:0005185	neurohypophyseal hormone activity	2	0	0.07	1	1
GO:0005199	structural constituent of cell wall	1	0	0.04	1	1
GO:0005212	structural constituent of eye lens	16	0	0.58	1	1
GO:0005217	intracellular ligand-gated ion channel activity	20	0	0.73	1	1
GO:0005218	intracellular ligand-gated calcium channel activity	10	0	0.36	1	1
GO:0005219	ryanodine-sensitive calcium-release channel activity	5	0	0.18	1	1
GO:0005220	inositol 1,4,5-trisphosphate-sensitive calcium-release channel activity	4	0	0.15	1	1
GO:0005221	intracellular cyclic nucleotide activated cation channel activity	7	0	0.25	1	1
GO:0005222	intracellular cAMP activated cation channel activity	3	0	0.11	1	1
GO:0005223	intracellular cGMP activated cation channel activity	1	0	0.04	1	1
GO:0005224	ATP-binding and phosphorylation-dependent chloride channel activity	1	0	0.04	1	1
GO:0005227	calcium activated cation channel activity	20	0	0.73	1	1
GO:0005229	intracellular calcium activated chloride channel activity	3	0	0.11	1	1
GO:0005232	serotonin-activated cation-selective channel activity	2	0	0.07	1	1
GO:0005242	inward rectifier potassium channel activity	20	0	0.73	1	1
GO:0005248	voltage-gated sodium channel activity	14	0	0.51	1	1
GO:0005252	open rectifier potassium channel activity	1	0	0.04	1	1
GO:0005260	channel-conductance-controlling ATPase activity	1	0	0.04	1	1
GO:0005272	sodium channel activity	33	0	1.2	1	1
GO:0005277	acetylcholine transmembrane transporter activity	2	0	0.07	1	1
GO:0005280	hydrogen:amino acid symporter activity	2	0	0.07	1	1
GO:0005290	L-histidine transmembrane transporter activity	1	0	0.04	1	1
GO:0005298	proline:sodium symporter activity	1	0	0.04	1	1
GO:0005302	L-tyrosine transmembrane transporter activity	1	0	0.04	1	1
GO:0005307	choline:sodium symporter activity	1	0	0.04	1	1
GO:0005308	creatine transmembrane transporter activity	1	0	0.04	1	1
GO:0005309	creatine:sodium symporter activity	1	0	0.04	1	1
GO:0005315	inorganic phosphate transmembrane transporter activity	4	0	0.15	1	1
GO:0005316	high-affinity inorganic phosphate:sodium symporter activity	1	0	0.04	1	1
GO:0005324	long-chain fatty acid transporter activity	4	0	0.15	1	1
GO:0005325	peroxisomal fatty-acyl-CoA transporter activity	1	0	0.04	1	1
GO:0005329	dopamine transmembrane transporter activity	3	0	0.11	1	1
GO:0005330	dopamine:sodium symporter activity	1	0	0.04	1	1
GO:0005332	gamma-aminobutyric acid:sodium symporter activity	4	0	0.15	1	1
GO:0005333	norepinephrine transmembrane transporter activity	2	0	0.07	1	1
GO:0005334	norepinephrine:sodium symporter activity	1	0	0.04	1	1
GO:0005337	nucleoside transmembrane transporter activity	8	0	0.29	1	1
GO:0005345	purine nucleobase transmembrane transporter activity	4	0	0.15	1	1
GO:0005347	ATP transmembrane transporter activity	2	0	0.07	1	1
GO:0005350	pyrimidine nucleobase transmembrane transporter activity	2	0	0.07	1	1
GO:0005351	sugar:proton symporter activity	9	0	0.33	1	1
GO:0005353	fructose transmembrane transporter activity	1	0	0.04	1	1
GO:0005355	glucose transmembrane transporter activity	12	0	0.44	1	1
GO:0005362	low-affinity glucose:sodium symporter activity	1	0	0.04	1	1
GO:0005368	taurine transmembrane transporter activity	1	0	0.04	1	1
GO:0005369	taurine:sodium symporter activity	1	0	0.04	1	1
GO:0005381	iron ion transmembrane transporter activity	3	0	0.11	1	1
GO:0005384	manganese ion transmembrane transporter activity	5	0	0.18	1	1
GO:0005385	zinc ion transmembrane transporter activity	13	0	0.47	1	1
GO:0005391	sodium:potassium-exchanging ATPase activity	9	0	0.33	1	1
GO:0005402	cation:sugar symporter activity	9	0	0.33	1	1
GO:0005412	glucose:sodium symporter activity	2	0	0.07	1	1
GO:0005415	nucleoside:sodium symporter activity	2	0	0.07	1	1
GO:0005427	proton-dependent oligopeptide secondary active transmembrane transporter activity	2	0	0.07	1	1
GO:0005432	calcium:sodium antiporter activity	4	0	0.15	1	1
GO:0005436	sodium:phosphate symporter activity	8	0	0.29	1	1
GO:0005451	monovalent cation:proton antiporter activity	10	0	0.36	1	1
GO:0005456	CMP-N-acetylneuraminate transmembrane transporter activity	1	0	0.04	1	1
GO:0005459	UDP-galactose transmembrane transporter activity	2	0	0.07	1	1
GO:0005461	UDP-glucuronic acid transmembrane transporter activity	1	0	0.04	1	1
GO:0005463	UDP-N-acetylgalactosamine transmembrane transporter activity	1	0	0.04	1	1
GO:0005471	ATP:ADP antiporter activity	2	0	0.07	1	1
GO:0005477	pyruvate secondary active transmembrane transporter activity	1	0	0.04	1	1
GO:0005497	androgen binding	5	0	0.18	1	1
GO:0005499	vitamin D binding	5	0	0.18	1	1
GO:0005501	retinoid binding	22	0	0.8	1	1
GO:0005502	11-cis retinal binding	2	0	0.07	1	1
GO:0005503	all-trans retinal binding	1	0	0.04	1	1
GO:0005504	fatty acid binding	21	0	0.76	1	1
GO:0005507	copper ion binding	53	0	1.92	1	1
GO:0005519	cytoskeletal regulatory protein binding	1	0	0.04	1	1
GO:0005521	lamin binding	7	0	0.25	1	1
GO:0005522	profilin binding	8	0	0.29	1	1
GO:0005534	galactose binding	4	0	0.15	1	1
GO:0005536	glucose binding	8	0	0.29	1	1
GO:0005537	mannose binding	17	0	0.62	1	1
GO:0005540	hyaluronic acid binding	18	0	0.65	1	1
GO:0005542	folic acid binding	14	0	0.51	1	1
GO:0005547	phosphatidylinositol-3,4,5-trisphosphate binding	18	0	0.65	1	1
GO:0005549	odorant binding	2	0	0.07	1	1
GO:0008009	chemokine activity	45	0	1.63	1	1
GO:0008020	G-protein coupled photoreceptor activity	5	0	0.18	1	1
GO:0008028	monocarboxylic acid transmembrane transporter activity	16	0	0.58	1	1
GO:0008035	high-density lipoprotein particle binding	6	0	0.22	1	1
GO:0008046	axon guidance receptor activity	7	0	0.25	1	1
GO:0008048	calcium sensitive guanylate cyclase activator activity	5	0	0.18	1	1
GO:0008060	ARF GTPase activator activity	29	0	1.05	1	1
GO:0008061	chitin binding	4	0	0.15	1	1
GO:0008073	ornithine decarboxylase inhibitor activity	4	0	0.15	1	1
GO:0008079	translation termination factor activity	6	0	0.22	1	1
GO:0008097	5S rRNA binding	3	0	0.11	1	1
GO:0008106	alcohol dehydrogenase (NADP+) activity	12	0	0.44	1	1
GO:0008108	UDP-glucose:hexose-1-phosphate uridylyltransferase activity	1	0	0.04	1	1
GO:0008113	peptide-methionine (S)-S-oxide reductase activity	6	0	0.22	1	1
GO:0008115	sarcosine oxidase activity	1	0	0.04	1	1
GO:0008116	prostaglandin-I synthase activity	1	0	0.04	1	1
GO:0008117	sphinganine-1-phosphate aldolase activity	1	0	0.04	1	1
GO:0008118	N-acetyllactosaminide alpha-2,3-sialyltransferase activity	1	0	0.04	1	1
GO:0008119	thiopurine S-methyltransferase activity	2	0	0.07	1	1
GO:0008120	ceramide glucosyltransferase activity	1	0	0.04	1	1
GO:0008121	ubiquinol-cytochrome-c reductase activity	7	0	0.25	1	1
GO:0008123	cholesterol 7-alpha-monooxygenase activity	1	0	0.04	1	1
GO:0008124	4-alpha-hydroxytetrahydrobiopterin dehydratase activity	1	0	0.04	1	1
GO:0008126	acetylesterase activity	1	0	0.04	1	1
GO:0008127	quercetin 2,3-dioxygenase activity	1	0	0.04	1	1
GO:0008131	primary amine oxidase activity	5	0	0.18	1	1
GO:0008137	NADH dehydrogenase (ubiquinone) activity	34	0	1.23	1	1
GO:0008140	cAMP response element binding protein binding	8	0	0.29	1	1
GO:0008142	oxysterol binding	3	0	0.11	1	1
GO:0008143	poly(A) binding	10	0	0.36	1	1
GO:0008147	structural constituent of bone	1	0	0.04	1	1
GO:0008160	protein tyrosine phosphatase activator activity	2	0	0.07	1	1
GO:0008169	C-methyltransferase activity	1	0	0.04	1	1
GO:0008171	O-methyltransferase activity	14	0	0.51	1	1
GO:0008172	S-methyltransferase activity	6	0	0.22	1	1
GO:0008175	tRNA methyltransferase activity	9	0	0.33	1	1
GO:0008176	tRNA (guanine-N7-)-methyltransferase activity	2	0	0.07	1	1
GO:0008177	succinate dehydrogenase (ubiquinone) activity	2	0	0.07	1	1
GO:0008179	adenylate cyclase binding	4	0	0.15	1	1
GO:0008184	glycogen phosphorylase activity	3	0	0.11	1	1
GO:0008188	neuropeptide receptor activity	35	0	1.27	1	1
GO:0008190	eukaryotic initiation factor 4E binding	4	0	0.15	1	1
GO:0008191	metalloendopeptidase inhibitor activity	11	0	0.4	1	1
GO:0008192	RNA guanylyltransferase activity	3	0	0.11	1	1
GO:0008193	tRNA guanylyltransferase activity	2	0	0.07	1	1
GO:0008195	phosphatidate phosphatase activity	10	0	0.36	1	1
GO:0008198	ferrous iron binding	13	0	0.47	1	1
GO:0008199	ferric iron binding	11	0	0.4	1	1
GO:0008200	ion channel inhibitor activity	19	0	0.69	1	1
GO:0008227	G-protein coupled amine receptor activity	34	0	1.23	1	1
GO:0008239	dipeptidyl-peptidase activity	9	0	0.33	1	1
GO:0008240	tripeptidyl-peptidase activity	2	0	0.07	1	1
GO:0008241	peptidyl-dipeptidase activity	2	0	0.07	1	1
GO:0008242	omega peptidase activity	12	0	0.44	1	1
GO:0008251	tRNA-specific adenosine deaminase activity	1	0	0.04	1	1
GO:0008252	nucleotidase activity	10	0	0.36	1	1
GO:0008253	5'-nucleotidase activity	8	0	0.29	1	1
GO:0008254	3'-nucleotidase activity	1	0	0.04	1	1
GO:0008260	3-oxoacid CoA-transferase activity	2	0	0.07	1	1
GO:0008262	importin-alpha export receptor activity	1	0	0.04	1	1
GO:0008263	pyrimidine-specific mismatch base pair DNA N-glycosylase activity	1	0	0.04	1	1
GO:0008267	poly-glutamine tract binding	1	0	0.04	1	1
GO:0008269	JAK pathway signal transduction adaptor activity	1	0	0.04	1	1
GO:0008273	calcium, potassium:sodium antiporter activity	2	0	0.07	1	1
GO:0008281	sulfonylurea receptor activity	2	0	0.07	1	1
GO:0008296	3'-5'-exodeoxyribonuclease activity	2	0	0.07	1	1
GO:0008297	single-stranded DNA exodeoxyribonuclease activity	2	0	0.07	1	1
GO:0008309	double-stranded DNA exodeoxyribonuclease activity	2	0	0.07	1	1
GO:0008310	single-stranded DNA 3'-5' exodeoxyribonuclease activity	1	0	0.04	1	1
GO:0008312	7S RNA binding	6	0	0.22	1	1
GO:0008320	protein transmembrane transporter activity	17	0	0.62	1	1
GO:0008321	Ral guanyl-nucleotide exchange factor activity	1	0	0.04	1	1
GO:0008329	signaling pattern recognition receptor activity	14	0	0.51	1	1
GO:0008330	protein tyrosine/threonine phosphatase activity	5	0	0.18	1	1
GO:0008331	high voltage-gated calcium channel activity	3	0	0.11	1	1
GO:0008332	low voltage-gated calcium channel activity	3	0	0.11	1	1
GO:0008336	gamma-butyrobetaine dioxygenase activity	1	0	0.04	1	1
GO:0008349	MAP kinase kinase kinase kinase activity	1	0	0.04	1	1
GO:0008376	acetylgalactosaminyltransferase activity	31	0	1.13	1	1
GO:0008379	thioredoxin peroxidase activity	4	0	0.15	1	1
GO:0008384	IkappaB kinase activity	3	0	0.11	1	1
GO:0008386	cholesterol monooxygenase (side-chain-cleaving) activity	2	0	0.07	1	1
GO:0008387	steroid 7-alpha-hydroxylase activity	1	0	0.04	1	1
GO:0008390	testosterone 16-alpha-hydroxylase activity	1	0	0.04	1	1
GO:0008391	arachidonic acid monooxygenase activity	4	0	0.15	1	1
GO:0008392	arachidonic acid epoxygenase activity	4	0	0.15	1	1
GO:0008395	steroid hydroxylase activity	17	0	0.62	1	1
GO:0008396	oxysterol 7-alpha-hydroxylase activity	2	0	0.07	1	1
GO:0008397	sterol 12-alpha-hydroxylase activity	1	0	0.04	1	1
GO:0008398	sterol 14-demethylase activity	1	0	0.04	1	1
GO:0008401	retinoic acid 4-hydroxylase activity	3	0	0.11	1	1
GO:0008403	25-hydroxycholecalciferol-24-hydroxylase activity	1	0	0.04	1	1
GO:0008404	arachidonic acid 14,15-epoxygenase activity	1	0	0.04	1	1
GO:0008405	arachidonic acid 11,12-epoxygenase activity	1	0	0.04	1	1
GO:0008410	CoA-transferase activity	2	0	0.07	1	1
GO:0008413	8-oxo-7,8-dihydroguanosine triphosphate pyrophosphatase activity	1	0	0.04	1	1
GO:0008418	protein-N-terminal asparagine amidohydrolase activity	1	0	0.04	1	1
GO:0008419	RNA lariat debranching enzyme activity	1	0	0.04	1	1
GO:0008420	CTD phosphatase activity	5	0	0.18	1	1
GO:0008422	beta-glucosidase activity	2	0	0.07	1	1
GO:0008424	glycoprotein 6-alpha-L-fucosyltransferase activity	1	0	0.04	1	1
GO:0008425	2-polyprenyl-6-methoxy-1,4-benzoquinone methyltransferase activity	1	0	0.04	1	1
GO:0008426	protein kinase C inhibitor activity	3	0	0.11	1	1
GO:0008427	calcium-dependent protein kinase inhibitor activity	1	0	0.04	1	1
GO:0008428	ribonuclease inhibitor activity	2	0	0.07	1	1
GO:0008430	selenium binding	9	0	0.33	1	1
GO:0008431	vitamin E binding	3	0	0.11	1	1
GO:0008432	JUN kinase binding	8	0	0.29	1	1
GO:0008434	calcitriol receptor activity	1	0	0.04	1	1
GO:0008437	thyrotropin-releasing hormone activity	1	0	0.04	1	1
GO:0008440	inositol-1,4,5-trisphosphate 3-kinase activity	7	0	0.25	1	1
GO:0008441	3'(2'),5'-bisphosphate nucleotidase activity	2	0	0.07	1	1
GO:0008442	3-hydroxyisobutyrate dehydrogenase activity	1	0	0.04	1	1
GO:0008444	CDP-diacylglycerol-glycerol-3-phosphate 3-phosphatidyltransferase activity	1	0	0.04	1	1
GO:0008445	D-aspartate oxidase activity	1	0	0.04	1	1
GO:0008446	GDP-mannose 4,6-dehydratase activity	1	0	0.04	1	1
GO:0008448	N-acetylglucosamine-6-phosphate deacetylase activity	1	0	0.04	1	1
GO:0008449	N-acetylglucosamine-6-sulfatase activity	3	0	0.11	1	1
GO:0008452	RNA ligase activity	1	0	0.04	1	1
GO:0008453	alanine-glyoxylate transaminase activity	3	0	0.11	1	1
GO:0008455	alpha-1,6-mannosylglycoprotein 2-beta-N-acetylglucosaminyltransferase activity	1	0	0.04	1	1
GO:0008456	alpha-N-acetylgalactosaminidase activity	1	0	0.04	1	1
GO:0008457	beta-galactosyl-N-acetylglucosaminylgalactosylglucosyl-ceramide beta-1,3-acetylglucosaminyltransferase activity	1	0	0.04	1	1
GO:0008458	carnitine O-octanoyltransferase activity	1	0	0.04	1	1
GO:0008459	chondroitin 6-sulfotransferase activity	2	0	0.07	1	1
GO:0008460	dTDP-glucose 4,6-dehydratase activity	1	0	0.04	1	1
GO:0008465	glycerate dehydrogenase activity	1	0	0.04	1	1
GO:0008466	glycogenin glucosyltransferase activity	2	0	0.07	1	1
GO:0008467	[heparan sulfate]-glucosamine 3-sulfotransferase 1 activity	4	0	0.15	1	1
GO:0008469	histone-arginine N-methyltransferase activity	6	0	0.22	1	1
GO:0008470	isovaleryl-CoA dehydrogenase activity	1	0	0.04	1	1
GO:0008474	palmitoyl-(protein) hydrolase activity	3	0	0.11	1	1
GO:0008475	procollagen-lysine 5-dioxygenase activity	3	0	0.11	1	1
GO:0008476	protein-tyrosine sulfotransferase activity	2	0	0.07	1	1
GO:0008478	pyridoxal kinase activity	1	0	0.04	1	1
GO:0008479	queuine tRNA-ribosyltransferase activity	2	0	0.07	1	1
GO:0008480	sarcosine dehydrogenase activity	1	0	0.04	1	1
GO:0008481	sphinganine kinase activity	2	0	0.07	1	1
GO:0008482	sulfite oxidase activity	1	0	0.04	1	1
GO:0008484	sulfuric ester hydrolase activity	15	0	0.54	1	1
GO:0008486	diphosphoinositol-polyphosphate diphosphatase activity	4	0	0.15	1	1
GO:0008488	gamma-glutamyl carboxylase activity	1	0	0.04	1	1
GO:0008489	UDP-galactose:glucosylceramide beta-1,4-galactosyltransferase activity	2	0	0.07	1	1
GO:0008493	tetracycline transporter activity	1	0	0.04	1	1
GO:0008494	translation activator activity	7	0	0.25	1	1
GO:0008495	protoheme IX farnesyltransferase activity	1	0	0.04	1	1
GO:0008499	UDP-galactose:beta-N-acetylglucosamine beta-1,3-galactosyltransferase activity	7	0	0.25	1	1
GO:0008502	melatonin receptor activity	1	0	0.04	1	1
GO:0008507	sodium:iodide symporter activity	1	0	0.04	1	1
GO:0008508	bile acid:sodium symporter activity	4	0	0.15	1	1
GO:0008511	sodium:potassium:chloride symporter activity	2	0	0.07	1	1
GO:0008513	secondary active organic cation transmembrane transporter activity	2	0	0.07	1	1
GO:0008514	organic anion transmembrane transporter activity	12	0	0.44	1	1
GO:0008517	folic acid transporter activity	4	0	0.15	1	1
GO:0008518	reduced folate carrier activity	4	0	0.15	1	1
GO:0008519	ammonium transmembrane transporter activity	3	0	0.11	1	1
GO:0008520	L-ascorbate:sodium symporter activity	2	0	0.07	1	1
GO:0008521	acetyl-CoA transporter activity	1	0	0.04	1	1
GO:0008523	sodium-dependent multivitamin transmembrane transporter activity	2	0	0.07	1	1
GO:0008525	phosphatidylcholine transporter activity	2	0	0.07	1	1
GO:0008526	phosphatidylinositol transporter activity	4	0	0.15	1	1
GO:0008527	taste receptor activity	7	0	0.25	1	1
GO:0008531	riboflavin kinase activity	1	0	0.04	1	1
GO:0008532	N-acetyllactosaminide beta-1,3-N-acetylglucosaminyltransferase activity	1	0	0.04	1	1
GO:0008534	oxidized purine nucleobase lesion DNA N-glycosylase activity	1	0	0.04	1	1
GO:0008536	Ran GTPase binding	13	0	0.47	1	1
GO:0008545	JUN kinase kinase activity	2	0	0.07	1	1
GO:0008554	sodium-exporting ATPase activity, phosphorylative mechanism	1	0	0.04	1	1
GO:0008555	chloride-transporting ATPase activity	1	0	0.04	1	1
GO:0008556	potassium-transporting ATPase activity	11	0	0.4	1	1
GO:0008559	xenobiotic-transporting ATPase activity	3	0	0.11	1	1
GO:0008574	plus-end-directed microtubule motor activity	4	0	0.15	1	1
GO:0008579	JUN kinase phosphatase activity	1	0	0.04	1	1
GO:0008599	protein phosphatase type 1 regulator activity	6	0	0.22	1	1
GO:0008603	cAMP-dependent protein kinase regulator activity	17	0	0.62	1	1
GO:0008607	phosphorylase kinase regulator activity	4	0	0.15	1	1
GO:0008609	alkylglycerone-phosphate synthase activity	1	0	0.04	1	1
GO:0008613	diuretic hormone activity	1	0	0.04	1	1
GO:0008641	small protein activating enzyme activity	10	0	0.36	1	1
GO:0008649	rRNA methyltransferase activity	5	0	0.18	1	1
GO:0008650	rRNA (uridine-2'-O-)-methyltransferase activity	1	0	0.04	1	1
GO:0008656	cysteine-type endopeptidase activator activity involved in apoptotic process	18	0	0.65	1	1
GO:0008665	2'-phosphotransferase activity	2	0	0.07	1	1
GO:0008670	2,4-dienoyl-CoA reductase (NADPH) activity	1	0	0.04	1	1
GO:0008689	3-demethylubiquinone-9 3-O-methyltransferase activity	1	0	0.04	1	1
GO:0008705	methionine synthase activity	1	0	0.04	1	1
GO:0008709	cholate 7-alpha-dehydrogenase activity	1	0	0.04	1	1
GO:0008721	D-serine ammonia-lyase activity	1	0	0.04	1	1
GO:0008725	DNA-3-methyladenine glycosylase activity	1	0	0.04	1	1
GO:0008732	L-allo-threonine aldolase activity	2	0	0.07	1	1
GO:0008745	N-acetylmuramoyl-L-alanine amidase activity	4	0	0.15	1	1
GO:0008746	NAD(P)+ transhydrogenase activity	2	0	0.07	1	1
GO:0008747	N-acetylneuraminate lyase activity	1	0	0.04	1	1
GO:0008750	NAD(P)+ transhydrogenase (AB-specific) activity	1	0	0.04	1	1
GO:0008753	NADPH dehydrogenase (quinone) activity	2	0	0.07	1	1
GO:0008761	UDP-N-acetylglucosamine 2-epimerase activity	1	0	0.04	1	1
GO:0008762	UDP-N-acetylmuramate dehydrogenase activity	6	0	0.22	1	1
GO:0008768	UDP-sugar diphosphatase activity	1	0	0.04	1	1
GO:0008781	N-acylneuraminate cytidylyltransferase activity	1	0	0.04	1	1
GO:0008783	agmatinase activity	1	0	0.04	1	1
GO:0008785	alkyl hydroperoxide reductase activity	1	0	0.04	1	1
GO:0008792	arginine decarboxylase activity	1	0	0.04	1	1
GO:0008794	arsenate reductase (glutaredoxin) activity	1	0	0.04	1	1
GO:0008796	bis(5'-nucleosyl)-tetraphosphatase activity	1	0	0.04	1	1
GO:0008798	beta-aspartyl-peptidase activity	1	0	0.04	1	1
GO:0008802	betaine-aldehyde dehydrogenase activity	1	0	0.04	1	1
GO:0008803	bis(5'-nucleosyl)-tetraphosphatase (symmetrical) activity	1	0	0.04	1	1
GO:0008808	cardiolipin synthase activity	1	0	0.04	1	1
GO:0008812	choline dehydrogenase activity	1	0	0.04	1	1
GO:0008815	citrate (pro-3S)-lyase activity	1	0	0.04	1	1
GO:0008817	cob(I)yrinic acid a,c-diamide adenosyltransferase activity	1	0	0.04	1	1
GO:0008821	crossover junction endodeoxyribonuclease activity	4	0	0.15	1	1
GO:0008831	dTDP-4-dehydrorhamnose reductase activity	1	0	0.04	1	1
GO:0008843	endochitinase activity	1	0	0.04	1	1
GO:0008859	exoribonuclease II activity	1	0	0.04	1	1
GO:0008887	glycerate kinase activity	1	0	0.04	1	1
GO:0008889	glycerophosphodiester phosphodiesterase activity	7	0	0.25	1	1
[truncated: 1,733 more rows]

## Sheet: Cellular Component
GO.ID	Term	Annotated	Significant	Expected	classicFisher	BH.pVal
GO:0042995	cell projection	1053	62	36.49	2.6e-05	0.0117
GO:0005622	intracellular	11345	430	393.13	3.5e-05	0.0117
GO:0043005	neuron projection	531	37	18.4	4.4e-05	0.0117
GO:0043197	dendritic spine	132	15	4.57	5.3e-05	0.0117
GO:0044309	neuron spine	132	15	4.57	5.3e-05	0.0117
GO:0031252	cell leading edge	231	21	8	5.5e-05	0.0117
GO:0044464	cell part	12849	473	445.25	7.6e-05	0.0123
GO:0005623	cell	12850	473	445.28	7.7e-05	0.0123
GO:0014069	postsynaptic density	97	12	3.36	0.00013	0.0166
GO:0044327	dendritic spine head	97	12	3.36	0.00013	0.0166
GO:0071141	SMAD protein complex	4	3	0.14	0.00016	0.0186
GO:0044424	intracellular part	11054	417	383.04	0.0002	0.0201
GO:0030054	cell junction	682	42	23.63	0.00022	0.0201
GO:0044463	cell projection part	553	36	19.16	0.00022	0.0201
GO:0030425	dendrite	299	23	10.36	0.00031	0.0264
GO:0045202	synapse	429	29	14.87	0.00048	0.0383
GO:0044224	juxtaparanode region of axon	6	3	0.21	0.00077	0.0568
GO:0044430	cytoskeletal part	1168	61	40.47	0.0008	0.0568
GO:0005856	cytoskeleton	1637	80	56.73	0.0009	0.0605
GO:0035371	microtubule plus-end	7	3	0.24	0.0013	0.083
GO:0042641	actomyosin	51	7	1.77	0.00178	0.108
GO:0043226	organelle	9594	363	332.45	0.00218	0.127
GO:0045121	membrane raft	170	14	5.89	0.0024	0.133
GO:0043229	intracellular organelle	9583	362	332.07	0.00264	0.14
GO:0005901	caveola	56	7	1.94	0.00307	0.157
GO:0071944	cell periphery	3635	153	125.96	0.00327	0.161
GO:0032444	activin responsive factor complex	3	2	0.1	0.00351	0.166
GO:0033267	axon part	109	10	3.78	0.00454	0.207
GO:0005886	plasma membrane	3563	149	123.47	0.00487	0.214
GO:0005635	nuclear envelope	265	18	9.18	0.00516	0.22
GO:0000932	cytoplasmic mRNA processing body	34	5	1.18	0.00594	0.245
GO:0097060	synaptic membrane	189	14	6.55	0.00619	0.247
GO:0005634	nucleus	5415	215	187.64	0.00648	0.251
GO:0043228	non-membrane-bounded organelle	2823	120	97.82	0.0076	0.277
GO:0043232	intracellular non-membrane-bounded organelle	2823	120	97.82	0.0076	0.277
GO:0032587	ruffle membrane	51	6	1.77	0.00808	0.287
GO:0031256	leading edge membrane	84	8	2.91	0.00856	0.293
GO:0005874	microtubule	322	20	11.16	0.00872	0.293
GO:0044456	synapse part	323	20	11.19	0.00901	0.295
GO:0043204	perikaryon	38	5	1.32	0.00957	0.306
GO:0030424	axon	241	16	8.35	0.00996	0.31
GO:0044459	plasma membrane part	1900	84	65.84	0.0105	0.319
GO:0016323	basolateral plasma membrane	268	17	9.29	0.0123	0.365
GO:0005829	cytosol	2156	93	74.71	0.0134	0.389
GO:0015630	microtubule cytoskeleton	807	40	27.96	0.0144	0.402
GO:0001725	stress fiber	42	5	1.46	0.0145	0.402
GO:0001726	ruffle	112	9	3.88	0.0158	0.429
GO:0032432	actin filament bundle	44	5	1.52	0.0175	0.465
GO:0000307	cyclin-dependent protein kinase holoenzyme complex	17	3	0.59	0.0196	0.501
GO:0043025	neuronal cell body	239	15	8.28	0.0196	0.501
GO:0017146	N-methyl-D-aspartate selective glutamate receptor complex	7	2	0.24	0.0224	0.561
GO:0031461	cullin-RING ubiquitin ligase complex	82	7	2.84	0.0235	0.573
GO:0044304	main axon	32	4	1.11	0.0238	0.573
GO:0045211	postsynaptic membrane	163	11	5.65	0.0266	0.617
GO:0031965	nuclear membrane	165	11	5.72	0.0287	0.617
GO:0016442	RISC complex	8	2	0.28	0.0292	0.617
GO:0031332	RNAi effector complex	8	2	0.28	0.0292	0.617
GO:0080008	Cul4-RING E3 ubiquitin ligase complex	20	3	0.69	0.0304	0.617
GO:0044297	cell body	257	15	8.91	0.0345	0.617
GO:0043235	receptor complex	149	10	5.16	0.0346	0.617
GO:0008280	cohesin core heterodimer	1	1	0.03	0.0347	0.617
GO:0019012	virion	1	1	0.03	0.0347	0.617
GO:0019028	viral capsid	1	1	0.03	0.0347	0.617
GO:0035861	site of double-strand break	1	1	0.03	0.0347	0.617
GO:0044423	virion part	1	1	0.03	0.0347	0.617
GO:0070110	ciliary neurotrophic factor receptor complex	1	1	0.03	0.0347	0.617
GO:0097140	BIM-BCL-xl complex	1	1	0.03	0.0347	0.617
GO:0097141	BIM-BCL-2 complex	1	1	0.03	0.0347	0.617
GO:0030055	cell-substrate junction	129	9	4.47	0.0354	0.617
GO:0016327	apicolateral plasma membrane	109	8	3.78	0.0356	0.617
GO:0030027	lamellipodium	109	8	3.78	0.0356	0.617
GO:0005737	cytoplasm	8301	308	287.65	0.0361	0.617
GO:0012505	endomembrane system	1610	69	55.79	0.0362	0.617
GO:0030288	outer membrane-bounded periplasmic space	9	2	0.31	0.0367	0.617
GO:0030673	axolemma	9	2	0.31	0.0367	0.617
GO:0042597	periplasmic space	9	2	0.31	0.0367	0.617
GO:0015629	actin cytoskeleton	335	18	11.61	0.0442	0.732
GO:0045178	basal part of cell	39	4	1.35	0.0451	0.732
GO:0072372	primary cilium	75	6	2.6	0.0454	0.732
GO:0005769	early endosome	178	11	6.17	0.0458	0.732
GO:0005925	focal adhesion	118	8	4.09	0.0526	0.812
GO:0030313	cell envelope	11	2	0.38	0.0536	0.812
GO:0044462	external encapsulating structure part	11	2	0.38	0.0536	0.812
GO:0060053	neurofilament cytoskeleton	11	2	0.38	0.0536	0.812
GO:0008328	ionotropic glutamate receptor complex	25	3	0.87	0.0541	0.812
GO:0005924	cell-substrate adherens junction	123	8	4.26	0.0641	0.916
GO:0042734	presynaptic membrane	44	4	1.52	0.0651	0.916
GO:0005815	microtubule organizing center	450	22	15.59	0.0664	0.916
GO:0035770	ribonucleoprotein granule	63	5	2.18	0.0668	0.916
GO:0000308	cytoplasmic cyclin-dependent protein kinase holoenzyme complex	2	1	0.07	0.0681	0.916
GO:0005968	Rab-protein geranylgeranyltransferase complex	2	1	0.07	0.0681	0.916
GO:0030479	actin cortical patch	2	1	0.07	0.0681	0.916
GO:0031673	H zone	2	1	0.07	0.0681	0.916
GO:0033596	TSC1-TSC2 complex	2	1	0.07	0.0681	0.916
GO:0044300	cerebellar mossy fiber	2	1	0.07	0.0681	0.916
GO:0030175	filopodium	45	4	1.56	0.0696	0.926
GO:0043296	apical junction complex	105	7	3.64	0.0723	0.937
GO:0030312	external encapsulating structure	13	2	0.45	0.0726	0.937
GO:0031463	Cul3-RING ubiquitin ligase complex	13	2	0.45	0.0726	0.937
GO:0005865	striated muscle thin filament	14	2	0.49	0.0829	1
GO:0035869	ciliary transition zone	14	2	0.49	0.0829	1
GO:0005923	tight junction	90	6	3.12	0.0921	1
GO:0070160	occluding junction	90	6	3.12	0.0921	1
GO:0000139	Golgi membrane	494	23	17.12	0.093	1
GO:0031362	anchored component of external side of plasma membrane	15	2	0.52	0.0935	1
GO:0005884	actin filament	50	4	1.73	0.0943	1
GO:0009925	basal plasma membrane	32	3	1.11	0.0979	1
GO:0005896	interleukin-6 receptor complex	3	1	0.1	0.1	1
GO:0005899	insulin receptor complex	3	1	0.1	0.1	1
GO:0005900	oncostatin-M receptor complex	3	1	0.1	0.1	1
GO:0005947	mitochondrial alpha-ketoglutarate dehydrogenase complex	3	1	0.1	0.1	1
GO:0016600	flotillin complex	3	1	0.1	0.1	1
GO:0031932	TORC2 complex	3	1	0.1	0.1	1
GO:0043293	apoptosome	3	1	0.1	0.1	1
GO:0043625	delta DNA polymerase complex	3	1	0.1	0.1	1
GO:0045240	dihydrolipoyl dehydrogenase complex	3	1	0.1	0.1	1
GO:0051286	cell tip	3	1	0.1	0.1	1
GO:0070022	transforming growth factor beta receptor homodimeric complex	3	1	0.1	0.1	1
GO:0097038	perinuclear endoplasmic reticulum	3	1	0.1	0.1	1
GO:0005813	centrosome	350	17	12.13	0.102	1
GO:0043227	membrane-bounded organelle	8674	315	300.57	0.102	1
GO:0016020	membrane	6622	244	229.47	0.103	1
GO:0032420	stereocilium	16	2	0.55	0.104	1
GO:0031253	cell projection membrane	161	9	5.58	0.108	1
GO:0043231	intracellular membrane-bounded organelle	8665	314	300.26	0.114	1
GO:0005741	mitochondrial outer membrane	118	7	4.09	0.116	1
GO:0005922	connexon complex	17	2	0.59	0.116	1
GO:0031941	filamentous actin	17	2	0.59	0.116	1
GO:0032421	stereocilium bundle	17	2	0.59	0.116	1
GO:0046930	pore complex	76	5	2.63	0.123	1
GO:0000151	ubiquitin ligase complex	143	8	4.96	0.124	1
GO:0000444	MIS12/MIND type complex	4	1	0.14	0.132	1
GO:0005827	polar microtubule	4	1	0.14	0.132	1
GO:0005828	kinetochore microtubule	4	1	0.14	0.132	1
GO:0005862	muscle thin filament tropomyosin	4	1	0.14	0.132	1
GO:0009986	cell surface	440	20	15.25	0.132	1
GO:0030062	mitochondrial tricarboxylic acid cycle enzyme complex	4	1	0.14	0.132	1
GO:0033553	rDNA heterochromatin	4	1	0.14	0.132	1
GO:0042272	nuclear RNA export factor complex	4	1	0.14	0.132	1
GO:0042405	nuclear inclusion body	4	1	0.14	0.132	1
GO:0042584	chromaffin granule membrane	4	1	0.14	0.132	1
GO:0060187	cell pole	4	1	0.14	0.132	1
GO:0097136	Bcl-2 family protein complex	4	1	0.14	0.132	1
GO:0016010	dystrophin-associated glycoprotein complex	19	2	0.66	0.139	1
GO:0031233	intrinsic component of external side of plasma membrane	19	2	0.66	0.139	1
GO:0005791	rough endoplasmic reticulum	38	3	1.32	0.144	1
GO:0030496	midbody	80	5	2.77	0.144	1
GO:0044450	microtubule organizing center part	81	5	2.81	0.15	1
GO:0016324	apical plasma membrane	198	10	6.86	0.151	1
GO:0005643	nuclear pore	60	4	2.08	0.154	1
GO:0005794	Golgi apparatus	1058	43	36.66	0.154	1
GO:0016459	myosin complex	60	4	2.08	0.154	1
GO:0031513	nonmotile primary cilium	60	4	2.08	0.154	1
GO:0005929	cilium	200	10	6.93	0.157	1
GO:0030893	meiotic cohesin complex	5	1	0.17	0.162	1
GO:0035068	micro-ribonucleoprotein complex	5	1	0.17	0.162	1
GO:0042583	chromaffin granule	5	1	0.17	0.162	1
GO:0045239	tricarboxylic acid cycle enzyme complex	5	1	0.17	0.162	1
GO:0070062	extracellular vesicular exosome	5	1	0.17	0.162	1
GO:0032589	neuron projection membrane	21	2	0.73	0.164	1
GO:0005768	endosome	508	22	17.6	0.167	1
GO:0055037	recycling endosome	62	4	2.15	0.167	1
GO:0005802	trans-Golgi network	85	5	2.95	0.172	1
GO:0031975	envelope	748	31	25.92	0.173	1
GO:0048471	perinuclear region of cytoplasm	433	19	15	0.174	1
GO:0031672	A band	22	2	0.76	0.176	1
GO:0005912	adherens junction	183	9	6.34	0.185	1
GO:0045177	apical part of cell	259	12	8.97	0.189	1
GO:0045334	clathrin-coated endocytic vesicle	23	2	0.8	0.189	1
GO:0030665	clathrin-coated vesicle membrane	88	5	3.05	0.19	1
GO:0000176	nuclear exosome (RNase complex)	6	1	0.21	0.191	1
GO:0002116	semaphorin receptor complex	6	1	0.21	0.191	1
GO:0002178	palmitoyltransferase complex	6	1	0.21	0.191	1
GO:0005766	primary lysosome	6	1	0.21	0.191	1
GO:0016011	dystroglycan complex	6	1	0.21	0.191	1
GO:0016012	sarcoglycan complex	6	1	0.21	0.191	1
GO:0017059	serine C-palmitoyltransferase complex	6	1	0.21	0.191	1
GO:0030992	intraciliary transport particle B	6	1	0.21	0.191	1
GO:0031211	endoplasmic reticulum palmitoyltransferase complex	6	1	0.21	0.191	1
GO:0031588	AMP-activated protein kinase complex	6	1	0.21	0.191	1
GO:0036064	ciliary basal body	6	1	0.21	0.191	1
GO:0042582	azurophil granule	6	1	0.21	0.191	1
GO:0043230	extracellular organelle	6	1	0.21	0.191	1
GO:0065010	extracellular membrane-bounded organelle	6	1	0.21	0.191	1
GO:0044431	Golgi apparatus part	572	24	19.82	0.193	1
GO:0031968	organelle outer membrane	138	7	4.78	0.203	1
GO:0030173	integral component of Golgi membrane	45	3	1.56	0.204	1
GO:0030018	Z disc	68	4	2.36	0.209	1
GO:0005730	nucleolus	553	23	19.16	0.211	1
GO:0005911	cell-cell junction	266	12	9.22	0.214	1
GO:0044441	ciliary part	92	5	3.19	0.214	1
GO:0005677	chromatin silencing complex	7	1	0.24	0.219	1
GO:0016461	unconventional myosin complex	7	1	0.24	0.219	1
GO:0030056	hemidesmosome	7	1	0.24	0.219	1
GO:0030990	intraciliary transport particle	7	1	0.24	0.219	1
GO:0061200	clathrin-sculpted gamma-aminobutyric acid transport vesicle	7	1	0.24	0.219	1
GO:0061202	clathrin-sculpted gamma-aminobutyric acid transport vesicle membrane	7	1	0.24	0.219	1
GO:0019867	outer membrane	142	7	4.92	0.223	1
GO:0005801	cis-Golgi network	26	2	0.9	0.227	1
GO:0043209	myelin sheath	26	2	0.9	0.227	1
GO:0031228	intrinsic component of Golgi membrane	48	3	1.66	0.231	1
GO:0031090	organelle membrane	2159	81	74.81	0.233	1
GO:0005921	gap junction	27	2	0.94	0.24	1
GO:0008305	integrin complex	27	2	0.94	0.24	1
GO:0044665	MLL1/2 complex	27	2	0.94	0.24	1
GO:0046658	anchored component of plasma membrane	27	2	0.94	0.24	1
GO:0055038	recycling endosome membrane	27	2	0.94	0.24	1
GO:0071339	MLL1 complex	27	2	0.94	0.24	1
GO:0005938	cell cortex	171	8	5.93	0.242	1
GO:0001527	microfibril	8	1	0.28	0.246	1
GO:0005883	neurofilament	8	1	0.28	0.246	1
GO:0035253	ciliary rootlet	8	1	0.28	0.246	1
GO:0042575	DNA polymerase complex	8	1	0.28	0.246	1
GO:0070688	MLL5-L complex	8	1	0.28	0.246	1
GO:0005875	microtubule associated complex	98	5	3.4	0.253	1
GO:0016328	lateral plasma membrane	28	2	0.97	0.253	1
GO:0030131	clathrin adaptor complex	28	2	0.97	0.253	1
GO:0044425	membrane part	5179	187	179.46	0.253	1
GO:0070161	anchoring junction	200	9	6.93	0.258	1
GO:0031967	organelle envelope	737	29	25.54	0.264	1
GO:0005776	autophagic vacuole	29	2	1	0.266	1
GO:0034707	chloride channel complex	52	3	1.8	0.269	1
GO:0044422	organelle part	5740	206	198.9	0.271	1
GO:0030122	AP-2 adaptor complex	9	1	0.31	0.272	1
GO:0032588	trans-Golgi network membrane	9	1	0.31	0.272	1
GO:0042581	specific granule	9	1	0.31	0.272	1
GO:0005778	peroxisomal membrane	53	3	1.84	0.278	1
GO:0031903	microbody membrane	53	3	1.84	0.278	1
GO:0001750	photoreceptor outer segment	30	2	1.04	0.279	1
GO:0031226	intrinsic component of plasma membrane	1157	44	40.09	0.279	1
GO:0030119	AP-type membrane coat adaptor complex	31	2	1.07	0.292	1
GO:0030864	cortical actin cytoskeleton	31	2	1.07	0.292	1
GO:0031674	I band	79	4	2.74	0.293	1
GO:0005952	cAMP-dependent protein kinase complex	10	1	0.35	0.297	1
GO:0008278	cohesin complex	10	1	0.35	0.297	1
GO:0008385	IkappaB kinase complex	10	1	0.35	0.297	1
GO:0030128	clathrin coat of endocytic vesicle	10	1	0.35	0.297	1
GO:0033180	proton-transporting V-type ATPase, V1 domain	10	1	0.35	0.297	1
GO:0005881	cytoplasmic microtubule	32	2	1.11	0.305	1
GO:0016234	inclusion body	32	2	1.11	0.305	1
GO:0044446	intracellular organelle part	5660	202	196.13	0.309	1
GO:0005887	integral component of plasma membrane	1118	42	38.74	0.313	1
GO:0005819	spindle	212	9	7.35	0.315	1
GO:0005814	centriole	57	3	1.98	0.316	1
GO:0005902	microvillus	57	3	1.98	0.316	1
GO:0000242	pericentriolar material	11	1	0.38	0.322	1
GO:0000930	gamma-tubulin complex	11	1	0.38	0.322	1
GO:0002102	podosome	11	1	0.38	0.322	1
GO:0005845	mRNA cap binding complex	11	1	0.38	0.322	1
GO:0031105	septin complex	11	1	0.38	0.322	1
GO:0031143	pseudopodium	11	1	0.38	0.322	1
GO:0032156	septin cytoskeleton	11	1	0.38	0.322	1
GO:0034518	RNA cap binding complex	11	1	0.38	0.322	1
GO:0035145	exon-exon junction complex	11	1	0.38	0.322	1
GO:0060198	clathrin-sculpted vesicle	11	1	0.38	0.322	1
GO:0072686	mitotic spindle	11	1	0.38	0.322	1
GO:0035097	histone methyltransferase complex	58	3	2.01	0.326	1
GO:0032154	cleavage furrow	35	2	1.21	0.343	1
GO:0032039	integrator complex	12	1	0.42	0.345	1
GO:0032839	dendrite cytoplasm	12	1	0.42	0.345	1
GO:0034708	methyltransferase complex	60	3	2.08	0.345	1
GO:0043205	fibril	12	1	0.42	0.345	1
GO:0043679	axon terminus	60	3	2.08	0.345	1
GO:0043234	protein complex	2945	106	102.05	0.346	1
GO:0005930	axoneme	61	3	2.11	0.355	1
GO:0005932	NA	61	3	2.11	0.355	1
GO:0016021	integral component of membrane	4323	154	149.8	0.355	1
GO:0031430	M band	13	1	0.45	0.368	1
GO:0030118	clathrin coat	37	2	1.28	0.369	1
GO:0031519	PcG protein complex	37	2	1.28	0.369	1
GO:0043195	terminal bouton	37	2	1.28	0.369	1
GO:0008076	voltage-gated potassium channel complex	63	3	2.18	0.374	1
GO:0034705	potassium channel complex	63	3	2.18	0.374	1
GO:0031224	intrinsic component of membrane	4424	157	153.3	0.375	1
GO:0044444	cytoplasmic part	6123	216	212.18	0.38	1
GO:0032153	cell division site	38	2	1.32	0.381	1
GO:0032155	cell division site part	38	2	1.32	0.381	1
GO:0010008	endosome membrane	282	11	9.77	0.388	1
GO:0030017	sarcomere	118	5	4.09	0.389	1
GO:0030132	clathrin coat of coated pit	14	1	0.49	0.39	1
GO:0044306	neuron projection terminus	65	3	2.25	0.393	1
GO:0005667	transcription factor complex	256	10	8.87	0.395	1
GO:0005876	spindle microtubule	40	2	1.39	0.406	1
GO:0044428	nuclear part	2302	82	79.77	0.41	1
GO:0000314	organellar small ribosomal subunit	15	1	0.52	0.411	1
GO:0005763	mitochondrial small ribosomal subunit	15	1	0.52	0.411	1
GO:0030894	replisome	15	1	0.52	0.411	1
GO:0043601	nuclear replisome	15	1	0.52	0.411	1
GO:0030139	endocytic vesicle	123	5	4.26	0.423	1
GO:0044440	endosomal part	290	11	10.05	0.423	1
GO:0005758	mitochondrial intermembrane space	42	2	1.46	0.43	1
GO:0033178	proton-transporting two-sector ATPase complex, catalytic domain	16	1	0.55	0.431	1
GO:0030662	coated vesicle membrane	126	5	4.37	0.444	1
GO:0030669	clathrin-coated endocytic vesicle membrane	17	1	0.59	0.451	1
GO:0031225	anchored component of membrane	127	5	4.4	0.451	1
GO:0030672	synaptic vesicle membrane	44	2	1.52	0.454	1
GO:0045335	phagocytic vesicle	45	2	1.56	0.465	1
GO:0031227	intrinsic component of endoplasmic reticulum membrane	101	4	3.5	0.466	1
GO:0034702	ion channel complex	186	7	6.45	0.467	1
GO:0000159	protein phosphatase type 2A complex	18	1	0.62	0.47	1
GO:0060170	ciliary membrane	18	1	0.62	0.47	1
GO:0035085	NA	46	2	1.59	0.477	1
GO:0044449	contractile fiber part	131	5	4.54	0.478	1
GO:0044438	microbody part	75	3	2.6	0.484	1
GO:0044439	peroxisomal part	75	3	2.6	0.484	1
GO:0000178	exosome (RNase complex)	19	1	0.66	0.489	1
GO:0010494	cytoplasmic stress granule	19	1	0.66	0.489	1
GO:0031981	nuclear lumen	1945	68	67.4	0.489	1
GO:0016235	aggresome	20	1	0.69	0.506	1
GO:0016460	myosin II complex	20	1	0.69	0.506	1
GO:0030125	clathrin vesicle coat	20	1	0.69	0.506	1
GO:0032838	cell projection cytoplasm	20	1	0.69	0.506	1
GO:0030863	cortical cytoskeleton	49	2	1.7	0.51	1
GO:0031970	organelle envelope lumen	49	2	1.7	0.51	1
GO:0005871	kinesin complex	21	1	0.73	0.523	1
GO:0030315	T-tubule	21	1	0.73	0.523	1
GO:0031201	SNARE complex	21	1	0.73	0.523	1
GO:0030016	myofibril	138	5	4.78	0.524	1
GO:0000777	condensed chromosome kinetochore	81	3	2.81	0.536	1
GO:0044448	cell cortex part	81	3	2.81	0.536	1
GO:0043596	nuclear replication fork	22	1	0.76	0.54	1
GO:0042383	sarcolemma	83	3	2.88	0.553	1
GO:0031300	intrinsic component of organelle membrane	202	7	7	0.554	1
GO:0000784	nuclear chromosome, telomeric region	23	1	0.8	0.556	1
GO:0005771	multivesicular body	23	1	0.8	0.556	1
GO:0005844	polysome	23	1	0.8	0.556	1
GO:0033176	proton-transporting V-type ATPase complex	23	1	0.8	0.556	1
GO:0043292	contractile fiber	144	5	4.99	0.562	1
GO:0012506	vesicle membrane	323	11	11.19	0.567	1
GO:0030140	trans-Golgi network transport vesicle	24	1	0.83	0.571	1
GO:0000792	heterochromatin	55	2	1.91	0.573	1
GO:0005905	coated pit	55	2	1.91	0.573	1
GO:0000779	condensed chromosome, centromeric region	86	3	2.98	0.577	1
GO:0030136	clathrin-coated vesicle	177	6	6.13	0.58	1
GO:0000794	condensed nuclear chromosome	56	2	1.94	0.583	1
GO:0019005	SCF ubiquitin ligase complex	25	1	0.87	0.586	1
GO:0044447	axoneme part	25	1	0.87	0.586	1
GO:0034703	cation channel complex	118	4	4.09	0.588	1
GO:0005637	nuclear inner membrane	27	1	0.94	0.614	1
GO:0045111	intermediate filament cytoskeleton	184	6	6.38	0.618	1
GO:0043198	dendritic shaft	28	1	0.97	0.628	1
GO:0032991	macromolecular complex	3461	117	119.93	0.639	1
GO:0030659	cytoplasmic vesicle membrane	311	10	10.78	0.64	1
GO:0009898	cytoplasmic side of plasma membrane	95	3	3.29	0.644	1
GO:0005789	endoplasmic reticulum membrane	706	23	24.46	0.651	1
GO:0005891	voltage-gated calcium channel complex	30	1	1.04	0.653	1
GO:0005782	peroxisomal matrix	31	1	1.07	0.665	1
GO:0031907	microbody lumen	31	1	1.07	0.665	1
GO:0000776	kinetochore	100	3	3.47	0.678	1
GO:0030117	membrane coat	68	2	2.36	0.688	1
GO:0048475	coated membrane	68	2	2.36	0.688	1
GO:0042175	nuclear outer membrane-endoplasmic reticulum membrane network	721	23	24.98	0.69	1
GO:0042645	mitochondrial nucleoid	34	1	1.18	0.699	1
GO:0008180	COP9 signalosome	35	1	1.21	0.709	1
GO:0009295	nucleoid	35	1	1.21	0.709	1
GO:0030286	dynein complex	36	1	1.25	0.719	1
GO:0031901	early endosome membrane	73	2	2.53	0.725	1
GO:0005657	replication fork	37	1	1.28	0.729	1
GO:0009434	NA	37	1	1.28	0.729	1
GO:0016363	nuclear matrix	74	2	2.56	0.732	1
GO:0005777	peroxisome	110	3	3.81	0.739	1
GO:0034704	calcium channel complex	38	1	1.32	0.739	1
GO:0042579	microbody	110	3	3.81	0.739	1
GO:0000775	chromosome, centromeric region	144	4	4.99	0.74	1
GO:0016607	nuclear speck	144	4	4.99	0.74	1
GO:0009897	external side of plasma membrane	178	5	6.17	0.743	1
GO:0071013	catalytic step 2 spliceosome	77	2	2.67	0.752	1
GO:0031301	integral component of organelle membrane	181	5	6.27	0.756	1
GO:0016469	proton-transporting two-sector ATPase complex	41	1	1.42	0.765	1
GO:0030120	vesicle coat	41	1	1.42	0.765	1
GO:0005604	basement membrane	80	2	2.77	0.77	1
GO:0030426	growth cone	80	2	2.77	0.77	1
GO:0030427	site of polarized growth	81	2	2.81	0.776	1
GO:0044432	endoplasmic reticulum part	790	24	27.38	0.777	1
GO:0016591	DNA-directed RNA polymerase II, holoenzyme	82	2	2.84	0.782	1
GO:0034399	nuclear periphery	82	2	2.84	0.782	1
GO:0030135	coated vesicle	222	6	7.69	0.786	1
GO:0008287	protein serine/threonine phosphatase complex	44	1	1.52	0.789	1
GO:0015935	small ribosomal subunit	44	1	1.52	0.789	1
GO:0000793	condensed chromosome	155	4	5.37	0.79	1
GO:0000922	spindle pole	85	2	2.95	0.799	1
GO:0030176	integral component of endoplasmic reticulum membrane	85	2	2.95	0.799	1
GO:0000313	organellar ribosome	46	1	1.59	0.803	1
GO:0005761	mitochondrial ribosome	46	1	1.59	0.803	1
GO:0030667	secretory granule membrane	46	1	1.59	0.803	1
GO:0031234	extrinsic component of cytoplasmic side of plasma membrane	46	1	1.59	0.803	1
GO:0031982	vesicle	866	26	30.01	0.804	1
GO:0016585	chromatin remodeling complex	124	3	4.3	0.809	1
GO:0044433	cytoplasmic vesicle part	362	10	12.54	0.81	1
GO:0005654	nucleoplasm	1395	43	48.34	0.814	1
GO:0000781	chromosome, telomeric region	48	1	1.66	0.817	1
GO:0042470	melanosome	90	2	3.12	0.824	1
GO:0048770	pigment granule	90	2	3.12	0.824	1
GO:0005783	endoplasmic reticulum	1129	34	39.12	0.829	1
GO:0008021	synaptic vesicle	91	2	3.15	0.829	1
GO:0001669	acrosomal vesicle	51	1	1.77	0.835	1
GO:0000428	DNA-directed RNA polymerase complex	93	2	3.22	0.838	1
GO:0055029	nuclear DNA-directed RNA polymerase complex	93	2	3.22	0.838	1
GO:0030880	RNA polymerase complex	94	2	3.26	0.842	1
GO:0005739	mitochondrion	1361	41	47.16	0.85	1
GO:0031410	cytoplasmic vesicle	832	24	28.83	0.852	1
GO:0019861	flagellum	55	1	1.91	0.857	1
GO:0044420	extracellular matrix part	174	4	6.03	0.858	1
GO:0032993	protein-DNA complex	99	2	3.43	0.862	1
GO:0030658	transport vesicle membrane	60	1	2.08	0.88	1
GO:0044445	cytosolic part	145	3	5.02	0.883	1
GO:0000502	proteasome complex	61	1	2.11	0.884	1
GO:0005798	Golgi-associated vesicle	61	1	2.11	0.884	1
GO:0070469	respiratory chain	62	1	2.15	0.888	1
GO:0044451	nucleoplasm part	765	21	26.51	0.892	1
GO:0005882	intermediate filament	149	3	5.16	0.894	1
GO:0016604	nuclear body	262	6	9.08	0.895	1
GO:0005795	Golgi stack	109	2	3.78	0.896	1
GO:0019898	extrinsic component of membrane	111	2	3.85	0.901	1
GO:0070013	intracellular organelle lumen	2394	73	82.96	0.901	1
GO:0005740	mitochondrial envelope	480	12	16.63	0.909	1
GO:0032580	Golgi cisterna membrane	69	1	2.39	0.913	1
GO:0016605	PML body	70	1	2.43	0.916	1
GO:0031974	membrane-enclosed lumen	2480	75	85.94	0.917	1
GO:0030666	endocytic vesicle membrane	71	1	2.46	0.919	1
GO:0005840	ribosome	161	3	5.58	0.921	1
GO:0000123	histone acetyltransferase complex	72	1	2.49	0.922	1
GO:0019897	extrinsic component of plasma membrane	72	1	2.49	0.922	1
GO:0031966	mitochondrial membrane	458	11	15.87	0.925	1
GO:0030133	transport vesicle	121	2	4.19	0.926	1
GO:0043233	organelle lumen	2438	73	84.48	0.929	1
GO:0005765	lysosomal membrane	128	2	4.44	0.939	1
GO:0031985	Golgi cisterna	79	1	2.74	0.939	1
GO:0044429	mitochondrial part	681	17	23.6	0.942	1
GO:0031984	organelle subcompartment	82	1	2.84	0.945	1
GO:0005694	chromosome	583	14	20.2	0.946	1
GO:0031988	membrane-bounded vesicle	791	20	27.41	0.948	1
GO:0000228	nuclear chromosome	259	5	8.97	0.949	1
GO:0005578	proteinaceous extracellular matrix	336	7	11.64	0.949	1
GO:0005581	collagen trimer	86	1	2.98	0.952	1
GO:0030141	secretory granule	222	4	7.69	0.952	1
GO:0030529	ribonucleoprotein complex	488	11	16.91	0.954	1
GO:0005770	late endosome	138	2	4.78	0.955	1
GO:0005681	spliceosomal complex	139	2	4.82	0.956	1
GO:0044427	chromosomal part	494	11	17.12	0.959	1
GO:0031012	extracellular matrix	397	8	13.76	0.968	1
GO:0000785	chromatin	282	5	9.77	0.969	1
GO:0044391	ribosomal subunit	102	1	3.53	0.973	1
GO:0016023	cytoplasmic membrane-bounded vesicle	774	18	26.82	0.976	1
GO:0005788	endoplasmic reticulum lumen	106	1	3.67	0.977	1
GO:0005774	vacuolar membrane	167	2	5.79	0.981	1
GO:0005759	mitochondrial matrix	263	4	9.11	0.983	1
GO:0044454	nuclear chromosome part	219	3	7.59	0.983	1
GO:0000790	nuclear chromatin	131	1	4.54	0.99	1
GO:0044437	vacuolar part	191	2	6.62	0.991	1
GO:0005773	vacuole	349	5	12.09	0.994	1
GO:0000323	lytic vacuole	294	3	10.19	0.998	1
GO:0005764	lysosome	294	3	10.19	0.998	1
GO:0019866	organelle inner membrane	340	4	11.78	0.998	1
GO:0005743	mitochondrial inner membrane	313	3	10.85	0.999	1
GO:0000015	phosphopyruvate hydratase complex	4	0	0.14	1	1
GO:0000109	nucleotide-excision repair complex	9	0	0.31	1	1
GO:0000110	nucleotide-excision repair factor 1 complex	1	0	0.03	1	1
GO:0000118	histone deacetylase complex	45	0	1.56	1	1
GO:0000120	RNA polymerase I transcription factor complex	3	0	0.1	1	1
GO:0000124	SAGA complex	2	0	0.07	1	1
GO:0000125	PCAF complex	6	0	0.21	1	1
GO:0000126	transcription factor TFIIIB complex	1	0	0.03	1	1
GO:0000127	transcription factor TFIIIC complex	6	0	0.21	1	1
GO:0000133	polarisome	1	0	0.03	1	1
GO:0000137	Golgi cis cisterna	4	0	0.14	1	1
GO:0000138	Golgi trans cisterna	3	0	0.1	1	1
GO:0000145	exocyst	9	0	0.31	1	1
GO:0000152	nuclear ubiquitin ligase complex	23	0	0.8	1	1
GO:0000153	cytoplasmic ubiquitin ligase complex	6	0	0.21	1	1
GO:0000164	protein phosphatase type 1 complex	3	0	0.1	1	1
GO:0000172	ribonuclease MRP complex	2	0	0.07	1	1
GO:0000177	cytoplasmic exosome (RNase complex)	6	0	0.21	1	1
GO:0000214	tRNA-intron endonuclease complex	3	0	0.1	1	1
GO:0000220	vacuolar proton-transporting V-type ATPase, V0 domain	3	0	0.1	1	1
GO:0000221	vacuolar proton-transporting V-type ATPase, V1 domain	2	0	0.07	1	1
GO:0000229	cytoplasmic chromosome	1	0	0.03	1	1
GO:0000235	astral microtubule	1	0	0.03	1	1
GO:0000275	mitochondrial proton-transporting ATP synthase complex, catalytic core F(1)	5	0	0.17	1	1
GO:0000276	mitochondrial proton-transporting ATP synthase complex, coupling factor F(o)	5	0	0.17	1	1
GO:0000315	organellar large ribosomal subunit	14	0	0.49	1	1
GO:0000346	transcription export complex	8	0	0.28	1	1
GO:0000347	THO complex	5	0	0.17	1	1
GO:0000407	pre-autophagosomal structure	12	0	0.42	1	1
GO:0000421	autophagic vacuole membrane	14	0	0.49	1	1
GO:0000439	core TFIIH complex	1	0	0.03	1	1
GO:0000441	NA	3	0	0.1	1	1
GO:0000445	THO complex part of transcription export complex	5	0	0.17	1	1
GO:0000506	glycosylphosphatidylinositol-N-acetylglucosaminyltransferase (GPI-GnT) complex	7	0	0.24	1	1
GO:0000778	condensed nuclear chromosome kinetochore	4	0	0.14	1	1
GO:0000780	condensed nuclear chromosome, centromeric region	13	0	0.45	1	1
GO:0000782	telomere cap complex	11	0	0.38	1	1
GO:0000783	nuclear telomere cap complex	11	0	0.38	1	1
GO:0000786	nucleosome	63	0	2.18	1	1
GO:0000788	nuclear nucleosome	3	0	0.1	1	1
GO:0000789	cytoplasmic chromatin	1	0	0.03	1	1
GO:0000791	euchromatin	11	0	0.38	1	1
GO:0000795	synaptonemal complex	19	0	0.66	1	1
GO:0000796	condensin complex	6	0	0.21	1	1
GO:0000797	condensin core heterodimer	1	0	0.03	1	1
GO:0000799	nuclear condensin complex	1	0	0.03	1	1
GO:0000800	lateral element	4	0	0.14	1	1
GO:0000801	central element	4	0	0.14	1	1
GO:0000802	transverse filament	1	0	0.03	1	1
GO:0000803	sex chromosome	18	0	0.62	1	1
GO:0000805	X chromosome	5	0	0.17	1	1
GO:0000806	Y chromosome	2	0	0.07	1	1
GO:0000808	origin recognition complex	9	0	0.31	1	1
GO:0000815	ESCRT III complex	2	0	0.07	1	1
GO:0000835	ER ubiquitin ligase complex	1	0	0.03	1	1
GO:0000836	Hrd1p ubiquitin ligase complex	1	0	0.03	1	1
GO:0000931	gamma-tubulin large complex	4	0	0.14	1	1
GO:0000939	condensed chromosome inner kinetochore	2	0	0.07	1	1
GO:0000940	condensed chromosome outer kinetochore	12	0	0.42	1	1
GO:0000942	condensed nuclear chromosome outer kinetochore	3	0	0.1	1	1
GO:0000974	Prp19 complex	4	0	0.14	1	1
GO:0001401	mitochondrial sorting and assembly machinery complex	1	0	0.03	1	1
GO:0001518	voltage-gated sodium channel complex	13	0	0.45	1	1
GO:0001520	outer dense fiber	3	0	0.1	1	1
GO:0001533	cornified envelope	22	0	0.76	1	1
GO:0001534	radial spoke	1	0	0.03	1	1
GO:0001650	fibrillar center	2	0	0.07	1	1
GO:0001652	granular component	4	0	0.14	1	1
GO:0001673	male germ cell nucleus	12	0	0.42	1	1
GO:0001674	female germ cell nucleus	2	0	0.07	1	1
GO:0001739	sex chromatin	5	0	0.17	1	1
GO:0001740	Barr body	3	0	0.1	1	1
GO:0001741	XY body	9	0	0.31	1	1
GO:0001772	immunological synapse	19	0	0.66	1	1
GO:0001891	phagocytic cup	11	0	0.38	1	1
GO:0001917	photoreceptor inner segment	15	0	0.52	1	1
GO:0001931	uropod	9	0	0.31	1	1
GO:0001939	female pronucleus	6	0	0.21	1	1
GO:0001940	male pronucleus	4	0	0.14	1	1
GO:0002079	inner acrosomal membrane	2	0	0.07	1	1
GO:0002080	acrosomal membrane	12	0	0.42	1	1
GO:0002081	outer acrosomal membrane	2	0	0.07	1	1
GO:0002133	polycystin complex	2	0	0.07	1	1
GO:0002139	stereocilia coupling link	4	0	0.14	1	1
GO:0002141	stereocilia ankle link	4	0	0.14	1	1
GO:0002142	stereocilia ankle link complex	4	0	0.14	1	1
GO:0002177	manchette	2	0	0.07	1	1
GO:0002193	MAML1-RBP-Jkappa- ICN1 complex	3	0	0.1	1	1
GO:0005575	cellular_component	14862	515	515	1	1
GO:0005576	extracellular region	1863	32	64.56	1	1
GO:0005577	fibrinogen complex	8	0	0.28	1	1
GO:0005579	membrane attack complex	7	0	0.24	1	1
GO:0005582	collagen type XV trimer	1	0	0.03	1	1
GO:0005583	fibrillar collagen trimer	13	0	0.45	1	1
GO:0005584	collagen type I trimer	2	0	0.07	1	1
GO:0005585	collagen type II trimer	1	0	0.03	1	1
GO:0005586	collagen type III trimer	1	0	0.03	1	1
GO:0005587	collagen type IV trimer	6	0	0.21	1	1
GO:0005588	collagen type V trimer	3	0	0.1	1	1
GO:0005589	collagen type VI trimer	3	0	0.1	1	1
GO:0005590	collagen type VII trimer	1	0	0.03	1	1
GO:0005591	collagen type VIII trimer	1	0	0.03	1	1
GO:0005592	collagen type XI trimer	2	0	0.07	1	1
GO:0005593	FACIT collagen trimer	6	0	0.21	1	1
GO:0005594	collagen type IX trimer	3	0	0.1	1	1
GO:0005595	collagen type XII trimer	1	0	0.03	1	1
GO:0005596	collagen type XIV trimer	1	0	0.03	1	1
GO:0005597	collagen type XVI trimer	1	0	0.03	1	1
GO:0005598	short-chain collagen trimer	1	0	0.03	1	1
GO:0005600	collagen type XIII trimer	1	0	0.03	1	1
GO:0005602	complement component C1 complex	2	0	0.07	1	1
GO:0005605	basal lamina	19	0	0.66	1	1
GO:0005606	laminin-1 complex	7	0	0.24	1	1
GO:0005607	laminin-2 complex	2	0	0.07	1	1
GO:0005608	laminin-3 complex	2	0	0.07	1	1
GO:0005610	laminin-5 complex	3	0	0.1	1	1
GO:0005614	interstitial matrix	11	0	0.38	1	1
GO:0005615	extracellular space	767	11	26.58	1	1
GO:0005638	lamin filament	4	0	0.14	1	1
GO:0005639	integral component of nuclear inner membrane	3	0	0.1	1	1
GO:0005640	nuclear outer membrane	21	0	0.73	1	1
GO:0005641	nuclear envelope lumen	7	0	0.24	1	1
GO:0005642	annulate lamellae	2	0	0.07	1	1
GO:0005652	nuclear lamina	7	0	0.24	1	1
GO:0005655	nucleolar ribonuclease P complex	6	0	0.21	1	1
GO:0005658	alpha DNA polymerase:primase complex	4	0	0.14	1	1
GO:0005662	DNA replication factor A complex	7	0	0.24	1	1
GO:0005663	DNA replication factor C complex	6	0	0.21	1	1
GO:0005664	nuclear origin of replication recognition complex	9	0	0.31	1	1
GO:0005665	DNA-directed RNA polymerase II, core complex	13	0	0.45	1	1
GO:0005666	DNA-directed RNA polymerase III complex	7	0	0.24	1	1
GO:0005669	transcription factor TFIID complex	18	0	0.62	1	1
GO:0005671	Ada2/Gcn5/Ada3 transcription activator complex	14	0	0.49	1	1
GO:0005672	transcription factor TFIIA complex	4	0	0.14	1	1
GO:0005673	transcription factor TFIIE complex	1	0	0.03	1	1
GO:0005674	transcription factor TFIIF complex	2	0	0.07	1	1
GO:0005675	holo TFIIH complex	11	0	0.38	1	1
GO:0005678	chromatin assembly complex	10	0	0.35	1	1
GO:0005680	anaphase-promoting complex	19	0	0.66	1	1
GO:0005682	U5 snRNP	6	0	0.21	1	1
GO:0005683	U7 snRNP	7	0	0.24	1	1
GO:0005684	U2-type spliceosomal complex	2	0	0.07	1	1
GO:0005685	U1 snRNP	1	0	0.03	1	1
GO:0005686	U2 snRNP	3	0	0.1	1	1
GO:0005687	U4 snRNP	2	0	0.07	1	1
GO:0005688	U6 snRNP	2	0	0.07	1	1
GO:0005689	U12-type spliceosomal complex	23	0	0.8	1	1
GO:0005690	U4atac snRNP	1	0	0.03	1	1
GO:0005697	telomerase holoenzyme complex	5	0	0.17	1	1
GO:0005712	chiasma	2	0	0.07	1	1
GO:0005719	nuclear euchromatin	10	0	0.35	1	1
GO:0005720	nuclear heterochromatin	24	0	0.83	1	1
GO:0005721	pericentric heterochromatin	11	0	0.38	1	1
GO:0005724	nuclear telomeric heterochromatin	2	0	0.07	1	1
GO:0005726	perichromatin fibrils	2	0	0.07	1	1
GO:0005731	nucleolus organizer region	1	0	0.03	1	1
GO:0005732	small nucleolar ribonucleoprotein complex	12	0	0.42	1	1
GO:0005736	DNA-directed RNA polymerase I complex	4	0	0.14	1	1
GO:0005742	mitochondrial outer membrane translocase complex	7	0	0.24	1	1
GO:0005744	mitochondrial inner membrane presequence translocase complex	8	0	0.28	1	1
GO:0005746	mitochondrial respiratory chain	57	0	1.98	1	1
GO:0005747	mitochondrial respiratory chain complex I	36	0	1.25	1	1
GO:0005749	mitochondrial respiratory chain complex II	4	0	0.14	1	1
GO:0005750	mitochondrial respiratory chain complex III	5	0	0.17	1	1
GO:0005751	mitochondrial respiratory chain complex IV	2	0	0.07	1	1
GO:0005753	mitochondrial proton-transporting ATP synthase complex	16	0	0.55	1	1
GO:0005754	mitochondrial proton-transporting ATP synthase, catalytic core	1	0	0.03	1	1
GO:0005757	mitochondrial permeability transition pore complex	1	0	0.03	1	1
GO:0005760	gamma DNA polymerase complex	2	0	0.07	1	1
GO:0005762	mitochondrial large ribosomal subunit	14	0	0.49	1	1
GO:0005767	secondary lysosome	5	0	0.17	1	1
GO:0005775	vacuolar lumen	30	0	1.04	1	1
GO:0005779	integral component of peroxisomal membrane	15	0	0.52	1	1
GO:0005784	Sec61 translocon complex	2	0	0.07	1	1
GO:0005785	signal recognition particle receptor complex	2	0	0.07	1	1
GO:0005786	signal recognition particle, endoplasmic reticulum targeting	6	0	0.21	1	1
GO:0005787	signal peptidase complex	3	0	0.1	1	1
GO:0005790	smooth endoplasmic reticulum	14	0	0.49	1	1
GO:0005793	endoplasmic reticulum-Golgi intermediate compartment	60	0	2.08	1	1
GO:0005796	Golgi lumen	45	0	1.56	1	1
GO:0005797	Golgi medial cisterna	4	0	0.14	1	1
GO:0005811	lipid particle	41	0	1.42	1	1
GO:0005816	spindle pole body	1	0	0.03	1	1
GO:0005818	aster	1	0	0.03	1	1
GO:0005826	actomyosin contractile ring	4	0	0.14	1	1
GO:0005832	chaperonin-containing T-complex	6	0	0.21	1	1
GO:0005833	hemoglobin complex	11	0	0.38	1	1
GO:0005834	heterotrimeric G-protein complex	33	0	1.14	1	1
GO:0005838	proteasome regulatory particle	9	0	0.31	1	1
GO:0005839	proteasome core complex	18	0	0.62	1	1
GO:0005847	mRNA cleavage and polyadenylation specificity factor complex	9	0	0.31	1	1
GO:0005849	mRNA cleavage factor complex	13	0	0.45	1	1
GO:0005850	eukaryotic translation initiation factor 2 complex	3	0	0.1	1	1
GO:0005851	eukaryotic translation initiation factor 2B complex	6	0	0.21	1	1
GO:0005852	eukaryotic translation initiation factor 3 complex	13	0	0.45	1	1
GO:0005853	eukaryotic translation elongation factor 1 complex	2	0	0.07	1	1
GO:0005854	nascent polypeptide-associated complex	1	0	0.03	1	1
GO:0005858	axonemal dynein complex	12	0	0.42	1	1
GO:0005859	muscle myosin complex	15	0	0.52	1	1
GO:0005861	troponin complex	8	0	0.28	1	1
GO:0005863	striated muscle myosin thick filament	3	0	0.1	1	1
GO:0005868	cytoplasmic dynein complex	13	0	0.45	1	1
GO:0005869	dynactin complex	6	0	0.21	1	1
GO:0005873	plus-end kinesin complex	2	0	0.07	1	1
GO:0005879	axonemal microtubule	2	0	0.07	1	1
GO:0005885	Arp2/3 protein complex	6	0	0.21	1	1
GO:0005889	hydrogen:potassium-exchanging ATPase complex	1	0	0.03	1	1
GO:0005890	sodium:potassium-exchanging ATPase complex	7	0	0.24	1	1
GO:0005892	acetylcholine-gated channel complex	16	0	0.55	1	1
GO:0005895	interleukin-5 receptor complex	1	0	0.03	1	1
GO:0005898	interleukin-13 receptor complex	1	0	0.03	1	1
GO:0005903	brush border	52	0	1.8	1	1
GO:0005913	cell-cell adherens junction	40	0	1.39	1	1
GO:0005914	spot adherens junction	1	0	0.03	1	1
GO:0005915	zonula adherens	8	0	0.28	1	1
GO:0005916	fascia adherens	10	0	0.35	1	1
GO:0005927	muscle tendon junction	3	0	0.1	1	1
GO:0005942	phosphatidylinositol 3-kinase complex	8	0	0.28	1	1
GO:0005943	phosphatidylinositol 3-kinase complex, class IA	1	0	0.03	1	1
GO:0005944	phosphatidylinositol 3-kinase complex, class IB	2	0	0.07	1	1
GO:0005945	6-phosphofructokinase complex	3	0	0.1	1	1
GO:0005953	CAAX-protein geranylgeranyltransferase complex	1	0	0.03	1	1
GO:0005954	calcium- and calmodulin-dependent protein kinase complex	4	0	0.14	1	1
GO:0005955	calcineurin complex	2	0	0.07	1	1
GO:0005956	protein kinase CK2 complex	1	0	0.03	1	1
GO:0005958	DNA-dependent protein kinase-DNA ligase 4 complex	5	0	0.17	1	1
GO:0005960	glycine cleavage complex	2	0	0.07	1	1
GO:0005964	phosphorylase kinase complex	5	0	0.17	1	1
GO:0005967	mitochondrial pyruvate dehydrogenase complex	1	0	0.03	1	1
GO:0005969	serine-pyruvate aminotransferase complex	1	0	0.03	1	1
GO:0005971	ribonucleoside-diphosphate reductase complex	1	0	0.03	1	1
GO:0008023	transcription elongation factor complex	27	0	0.94	1	1
GO:0008024	positive transcription elongation factor complex b	1	0	0.03	1	1
GO:0008043	intracellular ferritin complex	2	0	0.07	1	1
GO:0008074	guanylate cyclase complex, soluble	1	0	0.03	1	1
GO:0008091	spectrin	9	0	0.31	1	1
GO:0008250	oligosaccharyltransferase complex	9	0	0.31	1	1
GO:0008274	gamma-tubulin ring complex	4	0	0.14	1	1
GO:0008275	gamma-tubulin small complex	1	0	0.03	1	1
GO:0008282	ATP-sensitive potassium channel complex	2	0	0.07	1	1
GO:0008290	F-actin capping protein complex	7	0	0.24	1	1
GO:0008303	caspase complex	1	0	0.03	1	1
GO:0008352	katanin complex	1	0	0.03	1	1
GO:0008537	proteasome activator complex	2	0	0.07	1	1
GO:0008540	proteasome regulatory particle, base subcomplex	3	0	0.1	1	1
GO:0008622	epsilon DNA polymerase complex	1	0	0.03	1	1
GO:0008623	CHRAC	2	0	0.07	1	1
GO:0009279	cell outer membrane	2	0	0.07	1	1
GO:0009330	DNA topoisomerase complex (ATP-hydrolyzing)	1	0	0.03	1	1
GO:0009331	glycerol-3-phosphate dehydrogenase complex	3	0	0.1	1	1
GO:0009346	citrate lyase complex	2	0	0.07	1	1
GO:0009348	ornithine carbamoyltransferase complex	1	0	0.03	1	1
GO:0009368	endopeptidase Clp complex	1	0	0.03	1	1
GO:0009841	mitochondrial endopeptidase Clp complex	1	0	0.03	1	1
GO:0010369	chromocenter	5	0	0.17	1	1
GO:0010370	perinucleolar chromocenter	1	0	0.03	1	1
GO:0012507	ER to Golgi transport vesicle membrane	24	0	0.83	1	1
GO:0012510	trans-Golgi network transport vesicle membrane	12	0	0.42	1	1
GO:0014701	junctional sarcoplasmic reticulum membrane	9	0	0.31	1	1
GO:0014704	intercalated disc	27	0	0.94	1	1
GO:0014705	C zone	1	0	0.03	1	1
GO:0014731	spectrin-associated cytoskeleton	7	0	0.24	1	1
GO:0014802	terminal cisterna	3	0	0.1	1	1
GO:0014804	terminal cisterna lumen	1	0	0.03	1	1
GO:0015030	Cajal body	46	0	1.59	1	1
GO:0015934	large ribosomal subunit	59	0	2.04	1	1
GO:0016013	syntrophin complex	1	0	0.03	1	1
GO:0016028	rhabdomere	1	0	0.03	1	1
GO:0016035	zeta DNA polymerase complex	2	0	0.07	1	1
GO:0016272	prefoldin complex	10	0	0.35	1	1
GO:0016281	eukaryotic translation initiation factor 4F complex	8	0	0.28	1	1
GO:0016342	catenin complex	8	0	0.28	1	1
GO:0016471	vacuolar proton-transporting V-type ATPase complex	13	0	0.45	1	1
GO:0016507	mitochondrial fatty acid beta-oxidation multienzyme complex	2	0	0.07	1	1
GO:0016514	SWI/SNF complex	15	0	0.52	1	1
GO:0016528	sarcoplasm	54	0	1.87	1	1
GO:0016529	sarcoplasmic reticulum	50	0	1.73	1	1
GO:0016533	cyclin-dependent protein kinase 5 holoenzyme complex	3	0	0.1	1	1
GO:0016580	Sin3 complex	11	0	0.38	1	1
GO:0016581	NuRD complex	15	0	0.52	1	1
GO:0016589	NURF complex	6	0	0.21	1	1
GO:0016590	ACF complex	1	0	0.03	1	1
GO:0016592	mediator complex	31	0	1.07	1	1
GO:0016593	Cdc73/Paf1 complex	7	0	0.24	1	1
GO:0016602	CCAAT-binding factor complex	4	0	0.14	1	1
GO:0016938	kinesin I complex	1	0	0.03	1	1
GO:0016939	kinesin II complex	3	0	0.1	1	1
GO:0016942	insulin-like growth factor binding protein complex	3	0	0.1	1	1
GO:0017053	transcriptional repressor complex	55	0	1.91	1	1
GO:0017071	intracellular cyclic nucleotide activated cation channel complex	4	0	0.14	1	1
GO:0017090	meprin A complex	1	0	0.03	1	1
GO:0017101	aminoacyl-tRNA synthetase multienzyme complex	2	0	0.07	1	1
GO:0017109	glutamate-cysteine ligase complex	2	0	0.07	1	1
GO:0017119	Golgi transport complex	9	0	0.31	1	1
GO:0018995	host	1	0	0.03	1	1
GO:0019008	molybdopterin synthase complex	2	0	0.07	1	1
GO:0019035	viral integration complex	1	0	0.03	1	1
GO:0019185	snRNA-activating protein complex	1	0	0.03	1	1
GO:0019773	proteasome core complex, alpha-subunit complex	8	0	0.28	1	1
GO:0019814	immunoglobulin complex	3	0	0.1	1	1
GO:0019815	B cell receptor complex	3	0	0.1	1	1
GO:0019907	cyclin-dependent protein kinase activating kinase holoenzyme complex	6	0	0.21	1	1
GO:0019908	nuclear cyclin-dependent protein kinase holoenzyme complex	6	0	0.21	1	1
GO:0020017	NA	5	0	0.17	1	1
GO:0022624	proteasome accessory complex	11	0	0.38	1	1
GO:0022625	cytosolic large ribosomal subunit	38	0	1.32	1	1
GO:0022626	cytosolic ribosome	66	0	2.29	1	1
GO:0022627	cytosolic small ribosomal subunit	25	0	0.87	1	1
GO:0030008	TRAPP complex	2	0	0.07	1	1
GO:0030014	CCR4-NOT complex	2	0	0.07	1	1
GO:0030057	desmosome	22	0	0.76	1	1
GO:0030061	mitochondrial crista	5	0	0.17	1	1
GO:0030112	glycocalyx	2	0	0.07	1	1
GO:0030121	AP-1 adaptor complex	6	0	0.21	1	1
GO:0030126	COPI vesicle coat	13	0	0.45	1	1
GO:0030127	COPII vesicle coat	9	0	0.31	1	1
GO:0030130	clathrin coat of trans-Golgi network vesicle	12	0	0.42	1	1
GO:0030134	ER to Golgi transport vesicle	28	0	0.97	1	1
GO:0030137	COPI-coated vesicle	19	0	0.66	1	1
GO:0030285	integral component of synaptic vesicle membrane	4	0	0.14	1	1
GO:0030289	protein phosphatase 4 complex	2	0	0.07	1	1
GO:0030314	junctional membrane complex	5	0	0.17	1	1
GO:0030430	host cell cytoplasm	1	0	0.03	1	1
GO:0030478	actin cap	2	0	0.07	1	1
GO:0030485	smooth muscle contractile fiber	1	0	0.03	1	1
GO:0030526	granulocyte macrophage colony-stimulating factor receptor complex	1	0	0.03	1	1
GO:0030530	heterogeneous nuclear ribonucleoprotein complex	19	0	0.66	1	1
GO:0030532	small nuclear ribonucleoprotein complex	34	0	1.18	1	1
GO:0030660	Golgi-associated vesicle membrane	38	0	1.32	1	1
GO:0030663	COPI-coated vesicle membrane	15	0	0.52	1	1
GO:0030670	phagocytic vesicle membrane	28	0	0.97	1	1
GO:0030677	ribonuclease P complex	6	0	0.21	1	1
GO:0030681	multimeric ribonuclease P complex	6	0	0.21	1	1
GO:0030684	preribosome	13	0	0.45	1	1
GO:0030686	90S preribosome	6	0	0.21	1	1
GO:0030687	preribosome, large subunit precursor	3	0	0.1	1	1
GO:0030688	preribosome, small subunit precursor	4	0	0.14	1	1
GO:0030689	Noc complex	2	0	0.07	1	1
GO:0030690	Noc1p-Noc2p complex	1	0	0.03	1	1
GO:0030692	Noc4p-Nop14p complex	1	0	0.03	1	1
GO:0030849	autosome	2	0	0.07	1	1
GO:0030867	rough endoplasmic reticulum membrane	13	0	0.45	1	1
GO:0030868	smooth endoplasmic reticulum membrane	5	0	0.17	1	1
GO:0030870	Mre11 complex	5	0	0.17	1	1
GO:0030874	nucleolar chromatin	1	0	0.03	1	1
GO:0030877	beta-catenin destruction complex	6	0	0.21	1	1
GO:0030891	VCB complex	4	0	0.14	1	1
GO:0030892	mitotic cohesin complex	2	0	0.07	1	1
GO:0030895	apolipoprotein B mRNA editing enzyme complex	2	0	0.07	1	1
GO:0030897	HOPS complex	11	0	0.38	1	1
GO:0030904	retromer complex	4	0	0.14	1	1
GO:0030914	STAGA complex	12	0	0.42	1	1
GO:0030915	Smc5-Smc6 complex	6	0	0.21	1	1
GO:0030934	anchoring collagen complex	10	0	0.35	1	1
GO:0030935	sheet-forming collagen trimer	7	0	0.24	1	1
GO:0030936	transmembrane collagen trimer	1	0	0.03	1	1
GO:0030956	glutamyl-tRNA(Gln) amidotransferase complex	3	0	0.1	1	1
GO:0030964	NADH dehydrogenase complex	36	0	1.25	1	1
GO:0030981	cortical microtubule cytoskeleton	2	0	0.07	1	1
GO:0031010	ISWI-type complex	6	0	0.21	1	1
GO:0031011	Ino80 complex	14	0	0.49	1	1
GO:0031021	interphase microtubule organizing center	1	0	0.03	1	1
GO:0031045	dense core granule	7	0	0.24	1	1
GO:0031074	nucleocytoplasmic shuttling complex	2	0	0.07	1	1
GO:0031080	nuclear pore outer ring	10	0	0.35	1	1
GO:0031082	BLOC complex	7	0	0.24	1	1
GO:0031083	BLOC-1 complex	7	0	0.24	1	1
GO:0031088	platelet dense granule membrane	5	0	0.17	1	1
GO:0031091	platelet alpha granule	57	0	1.98	1	1
GO:0031092	platelet alpha granule membrane	5	0	0.17	1	1
GO:0031093	platelet alpha granule lumen	46	0	1.59	1	1
GO:0031094	platelet dense tubular network	10	0	0.35	1	1
GO:0031095	platelet dense tubular network membrane	8	0	0.28	1	1
GO:0031205	endoplasmic reticulum Sec complex	2	0	0.07	1	1
GO:0031209	SCAR complex	1	0	0.03	1	1
GO:0031213	RSF complex	2	0	0.07	1	1
GO:0031229	intrinsic component of nuclear inner membrane	3	0	0.1	1	1
GO:0031231	intrinsic component of peroxisomal membrane	15	0	0.52	1	1
GO:0031232	extrinsic component of external side of plasma membrane	5	0	0.17	1	1
GO:0031235	intrinsic component of the cytoplasmic side of the plasma membrane	13	0	0.45	1	1
GO:0031240	external side of cell outer membrane	1	0	0.03	1	1
GO:0031254	cell trailing edge	9	0	0.31	1	1
GO:0031257	cell trailing edge membrane	1	0	0.03	1	1
GO:0031258	lamellipodium membrane	13	0	0.45	1	1
GO:0031259	uropod membrane	1	0	0.03	1	1
GO:0031260	pseudopodium membrane	1	0	0.03	1	1
GO:0031262	Ndc80 complex	4	0	0.14	1	1
GO:0031264	death-inducing signaling complex	6	0	0.21	1	1
GO:0031265	CD95 death-inducing signaling complex	4	0	0.14	1	1
GO:0031298	replication fork protection complex	1	0	0.03	1	1
GO:0031302	intrinsic component of endosome membrane	1	0	0.03	1	1
GO:0031304	intrinsic component of mitochondrial inner membrane	9	0	0.31	1	1
GO:0031305	integral component of mitochondrial inner membrane	9	0	0.31	1	1
GO:0031306	intrinsic component of mitochondrial outer membrane	15	0	0.52	1	1
GO:0031307	integral component of mitochondrial outer membrane	14	0	0.49	1	1
GO:0031308	intrinsic component of nuclear outer membrane	1	0	0.03	1	1
GO:0031309	integral component of nuclear outer membrane	1	0	0.03	1	1
GO:0031312	extrinsic component of organelle membrane	9	0	0.31	1	1
GO:0031313	extrinsic component of endosome membrane	4	0	0.14	1	1
GO:0031314	extrinsic component of mitochondrial inner membrane	2	0	0.07	1	1
GO:0031315	extrinsic component of mitochondrial outer membrane	2	0	0.07	1	1
GO:0031371	ubiquitin conjugating enzyme complex	8	0	0.28	1	1
GO:0031372	UBC13-MMS2 complex	2	0	0.07	1	1
GO:0031379	RNA-directed RNA polymerase complex	1	0	0.03	1	1
GO:0031380	nuclear RNA-directed RNA polymerase complex	1	0	0.03	1	1
GO:0031428	box C/D snoRNP complex	3	0	0.1	1	1
GO:0031429	box H/ACA snoRNP complex	1	0	0.03	1	1
GO:0031436	BRCA1-BARD1 complex	2	0	0.07	1	1
GO:0031462	Cul2-RING ubiquitin ligase complex	6	0	0.21	1	1
GO:0031464	Cul4A-RING E3 ubiquitin ligase complex	7	0	0.24	1	1
GO:0031465	Cul4B-RING E3 ubiquitin ligase complex	4	0	0.14	1	1
GO:0031466	Cul5-RING ubiquitin ligase complex	4	0	0.14	1	1
GO:0031501	mannosyltransferase complex	3	0	0.1	1	1
GO:0031512	motile primary cilium	7	0	0.24	1	1
GO:0031514	motile cilium	9	0	0.31	1	1
GO:0031515	tRNA (m1A) methyltransferase complex	2	0	0.07	1	1
GO:0031523	Myb complex	2	0	0.07	1	1
GO:0031526	brush border membrane	35	0	1.21	1	1
GO:0031527	filopodium membrane	11	0	0.38	1	1
GO:0031528	microvillus membrane	15	0	0.52	1	1
GO:0031592	centrosomal corona	1	0	0.03	1	1
GO:0031594	neuromuscular junction	37	0	1.28	1	1
GO:0031595	nuclear proteasome complex	1	0	0.03	1	1
GO:0031597	cytosolic proteasome complex	2	0	0.07	1	1
GO:0031616	spindle pole centrosome	6	0	0.21	1	1
GO:0031618	nuclear pericentric heterochromatin	3	0	0.1	1	1
GO:0031680	G-protein beta/gamma-subunit complex	1	0	0.03	1	1
GO:0031838	haptoglobin-hemoglobin complex	2	0	0.07	1	1
GO:0031902	late endosome membrane	72	0	2.49	1	1
GO:0031904	endosome lumen	10	0	0.35	1	1
GO:0031905	early endosome lumen	3	0	0.1	1	1
GO:0031931	TORC1 complex	3	0	0.1	1	1
GO:0031933	telomeric heterochromatin	3	0	0.1	1	1
GO:0031983	vesicle lumen	53	0	1.84	1	1
GO:0032002	interleukin-28 receptor complex	2	0	0.07	1	1
GO:0032009	early phagosome	3	0	0.1	1	1
GO:0032010	phagolysosome	4	0	0.14	1	1
GO:0032021	NELF complex	4	0	0.14	1	1
GO:0032040	small-subunit processome	6	0	0.21	1	1
GO:0032044	DSIF complex	2	0	0.07	1	1
GO:0032045	guanyl-nucleotide exchange factor complex	4	0	0.14	1	1
GO:0032059	bleb	7	0	0.24	1	1
GO:0032116	SMC loading complex	2	0	0.07	1	1
GO:0032127	dense core granule membrane	1	0	0.03	1	1
GO:0032133	chromosome passenger complex	4	0	0.14	1	1
GO:0032144	4-aminobutyrate transaminase complex	1	0	0.03	1	1
GO:0032279	asymmetric synapse	7	0	0.24	1	1
GO:0032280	symmetric synapse	2	0	0.07	1	1
GO:0032281	alpha-amino-3-hydroxy-5-methyl-4-isoxazolepropionic acid selective glutamate receptor complex	11	0	0.38	1	1
GO:0032299	ribonuclease H2 complex	3	0	0.1	1	1
GO:0032300	mismatch repair complex	10	0	0.35	1	1
GO:0032301	MutSalpha complex	2	0	0.07	1	1
GO:0032302	MutSbeta complex	2	0	0.07	1	1
GO:0032311	angiogenin-PRI complex	2	0	0.07	1	1
GO:0032389	MutLalpha complex	6	0	0.21	1	1
GO:0032390	MutLbeta complex	2	0	0.07	1	1
GO:0032391	photoreceptor connecting cilium	16	0	0.55	1	1
GO:0032426	stereocilium bundle tip	1	0	0.03	1	1
GO:0032433	filopodium tip	2	0	0.07	1	1
GO:0032437	cuticular plate	2	0	0.07	1	1
GO:0032449	CBM complex	3	0	0.1	1	1
GO:0032473	cytoplasmic side of mitochondrial outer membrane	1	0	0.03	1	1
GO:0032541	cortical endoplasmic reticulum	1	0	0.03	1	1
GO:0032579	apical lamina of hyaline layer	1	0	0.03	1	1
GO:0032584	growth cone membrane	6	0	0.21	1	1
GO:0032585	multivesicular body membrane	7	0	0.24	1	1
GO:0032590	dendrite membrane	6	0	0.21	1	1
GO:0032591	dendritic spine membrane	2	0	0.07	1	1
GO:0032592	integral component of mitochondrial membrane	28	0	0.97	1	1
GO:0032593	insulin-responsive compartment	3	0	0.1	1	1
GO:0032777	Piccolo NuA4 histone acetyltransferase complex	4	0	0.14	1	1
GO:0032797	SMN complex	2	0	0.07	1	1
GO:0032798	Swi5-Sfr1 complex	2	0	0.07	1	1
GO:0032806	carboxy-terminal domain protein kinase complex	2	0	0.07	1	1
GO:0032807	DNA ligase IV complex	2	0	0.07	1	1
GO:0032809	neuronal cell body membrane	6	0	0.21	1	1
GO:0032937	SREBP-SCAP-Insig complex	2	0	0.07	1	1
GO:0032982	myosin filament	15	0	0.52	1	1
GO:0032983	kainate selective glutamate receptor complex	4	0	0.14	1	1
GO:0032994	protein-lipid complex	33	0	1.14	1	1
GO:0032996	Bcl3-Bcl10 complex	1	0	0.03	1	1
GO:0032997	Fc receptor complex	2	0	0.07	1	1
GO:0032998	Fc-epsilon receptor I complex	2	0	0.07	1	1
GO:0033010	paranodal junction	2	0	0.07	1	1
GO:0033011	perinuclear theca	3	0	0.1	1	1
GO:0033017	sarcoplasmic reticulum membrane	30	0	1.04	1	1
GO:0033018	sarcoplasmic reticulum lumen	7	0	0.24	1	1
GO:0033061	DNA recombinase mediator complex	2	0	0.07	1	1
GO:0033093	Weibel-Palade body	2	0	0.07	1	1
GO:0033116	endoplasmic reticulum-Golgi intermediate compartment membrane	25	0	0.87	1	1
GO:0033150	cytoskeletal calyx	2	0	0.07	1	1
GO:0033162	melanosome membrane	8	0	0.28	1	1
GO:0033165	interphotoreceptor matrix	1	0	0.03	1	1
GO:0033166	hyaline layer	1	0	0.03	1	1
GO:0033177	proton-transporting two-sector ATPase complex, proton-transporting domain	18	0	0.62	1	1
GO:0033179	proton-transporting V-type ATPase, V0 domain	9	0	0.31	1	1
GO:0033185	dolichol-phosphate-mannose synthase complex	3	0	0.1	1	1
GO:0033186	CAF-1 complex	3	0	0.1	1	1
GO:0033193	Lsd1/2 complex	1	0	0.03	1	1
GO:0033202	DNA helicase complex	14	0	0.49	1	1
GO:0033256	I-kappaB/NF-kappaB complex	5	0	0.17	1	1
GO:0033257	Bcl3/NF-kappaB2 complex	2	0	0.07	1	1
GO:0033268	node of Ranvier	10	0	0.35	1	1
GO:0033269	internode region of axon	2	0	0.07	1	1
GO:0033270	paranode region of axon	3	0	0.1	1	1
GO:0033276	transcription factor TFTC complex	14	0	0.49	1	1
GO:0033391	chromatoid body	8	0	0.28	1	1
GO:0033503	HULC complex	4	0	0.14	1	1
GO:0033557	Slx1-Slx4 complex	3	0	0.1	1	1
GO:0033588	Elongator holoenzyme complex	1	0	0.03	1	1
GO:0033593	BRCA2-MAGE-D1 complex	1	0	0.03	1	1
GO:0033643	host cell part	1	0	0.03	1	1
GO:0033646	host intracellular part	1	0	0.03	1	1
GO:0033647	host intracellular organelle	1	0	0.03	1	1
GO:0033648	host intracellular membrane-bounded organelle	1	0	0.03	1	1
GO:0033655	host cell cytoplasm part	1	0	0.03	1	1
GO:0034045	pre-autophagosomal structure membrane	9	0	0.31	1	1
GO:0034098	Cdc48p-Npl4p-Ufd1p AAA ATPase complex	4	0	0.14	1	1
GO:0034358	plasma lipoprotein particle	32	0	1.11	1	1
GO:0034359	mature chylomicron	1	0	0.03	1	1
GO:0034360	chylomicron remnant	1	0	0.03	1	1
GO:0034361	very-low-density lipoprotein particle	17	0	0.59	1	1
GO:0034362	low-density lipoprotein particle	12	0	0.42	1	1
GO:0034363	intermediate-density lipoprotein particle	3	0	0.1	1	1
GO:0034364	high-density lipoprotein particle	20	0	0.69	1	1
GO:0034365	discoidal high-density lipoprotein particle	1	0	0.03	1	1
GO:0034366	spherical high-density lipoprotein particle	5	0	0.17	1	1
GO:0034385	triglyceride-rich lipoprotein particle	17	0	0.59	1	1
GO:0034423	autophagic vacuole lumen	1	0	0.03	1	1
GO:0034451	centriolar satellite	8	0	0.28	1	1
GO:0034464	BBSome	8	0	0.28	1	1
GO:0034466	chromaffin granule lumen	1	0	0.03	1	1
GO:0034663	endoplasmic reticulum chaperone complex	2	0	0.07	1	1
GO:0034667	integrin alpha3-beta1 complex	1	0	0.03	1	1
GO:0034673	inhibin-betaglycan-ActRII complex	3	0	0.1	1	1
GO:0034678	integrin alpha8-beta1 complex	2	0	0.07	1	1
GO:0034679	integrin alpha9-beta1 complex	2	0	0.07	1	1
GO:0034706	sodium channel complex	13	0	0.45	1	1
GO:0034742	NA	3	0	0.1	1	1
GO:0034747	NA	7	0	0.24	1	1
GO:0034750	Scrib-APC-beta-catenin complex	2	0	0.07	1	1
GO:0034751	aryl hydrocarbon receptor complex	1	0	0.03	1	1
GO:0034752	cytosolic aryl hydrocarbon receptor complex	1	0	0.03	1	1
GO:0034774	secretory granule lumen	48	0	1.66	1	1
GO:0034992	microtubule organizing center attachment site	6	0	0.21	1	1
GO:0034993	SUN-KASH complex	6	0	0.21	1	1
GO:0035003	subapical complex	1	0	0.03	1	1
GO:0035086	NA	8	0	0.28	1	1
GO:0035098	ESC/E(Z) complex	10	0	0.35	1	1
GO:0035101	FACT complex	2	0	0.07	1	1
GO:0035102	PRC1 complex	12	0	0.42	1	1
GO:0035189	Rb-E2F complex	3	0	0.1	1	1
GO:0035267	NuA4 histone acetyltransferase complex	15	0	0.52	1	1
GO:0035327	transcriptionally active chromatin	8	0	0.28	1	1
GO:0035339	SPOTS complex	2	0	0.07	1	1
GO:0035354	Toll-like receptor 1-Toll-like receptor 2 protein complex	2	0	0.07	1	1
GO:0035355	Toll-like receptor 2-Toll-like receptor 6 protein complex	2	0	0.07	1	1
GO:0035370	UBC13-UEV1A complex	2	0	0.07	1	1
GO:0035517	PR-DUB complex	2	0	0.07	1	1
GO:0035578	azurophil granule lumen	1	0	0.03	1	1
GO:0035631	CD40 receptor complex	10	0	0.35	1	1
GO:0035686	sperm fibrous sheath	1	0	0.03	1	1
GO:0035692	macrophage migration inhibitory factor receptor complex	1	0	0.03	1	1
GO:0035693	NOS2-CD74 complex	1	0	0.03	1	1
GO:0035748	myelin sheath abaxonal region	4	0	0.14	1	1
GO:0035749	myelin sheath adaxonal region	4	0	0.14	1	1
GO:0035867	alphav-beta3 integrin-IGF-1-IGF1R complex	1	0	0.03	1	1
GO:0035985	senescence-associated heterochromatin focus	3	0	0.1	1	1
GO:0036019	endolysosome	7	0	0.24	1	1
GO:0036020	endolysosome membrane	3	0	0.1	1	1
GO:0036021	endolysosome lumen	4	0	0.14	1	1
GO:0036024	protein C inhibitor-TMPRSS7 complex	1	0	0.03	1	1
GO:0036025	protein C inhibitor-TMPRSS11E complex	1	0	0.03	1	1
GO:0036026	protein C inhibitor-PLAT complex	1	0	0.03	1	1
GO:0036027	protein C inhibitor-PLAU complex	1	0	0.03	1	1
GO:0036028	protein C inhibitor-thrombin complex	1	0	0.03	1	1
GO:0036029	protein C inhibitor-KLK3 complex	1	0	0.03	1	1
GO:0036030	protein C inhibitor-plasma kallikrein complex	1	0	0.03	1	1
GO:0036038	TCTN-B9D complex	10	0	0.35	1	1
GO:0036053	glomerular endothelium fenestra	1	0	0.03	1	1
GO:0036056	filtration diaphragm	6	0	0.21	1	1
GO:0036057	slit diaphragm	6	0	0.21	1	1
GO:0036117	hyaluranon cable	2	0	0.07	1	1
GO:0036125	fatty acid beta-oxidation multienzyme complex	2	0	0.07	1	1
GO:0036126	sperm flagellum	1	0	0.03	1	1
GO:0036128	CatSper complex	7	0	0.24	1	1
GO:0042022	interleukin-12 receptor complex	1	0	0.03	1	1
GO:0042101	T cell receptor complex	12	0	0.42	1	1
GO:0042105	alpha-beta T cell receptor complex	3	0	0.1	1	1
GO:0042382	paraspeckles	6	0	0.21	1	1
GO:0042406	extrinsic component of endoplasmic reticulum membrane	1	0	0.03	1	1
GO:0042555	MCM complex	9	0	0.31	1	1
GO:0042564	NLS-dependent protein nuclear import complex	1	0	0.03	1	1
GO:0042585	germinal vesicle	1	0	0.03	1	1
GO:0042587	glycogen granule	5	0	0.17	1	1
GO:0042588	zymogen granule	12	0	0.42	1	1
GO:0042589	zymogen granule membrane	8	0	0.28	1	1
GO:0042599	lamellar body	11	0	0.38	1	1
GO:0042611	MHC protein complex	29	0	1	1	1
GO:0042612	MHC class I protein complex	19	0	0.66	1	1
GO:0042613	MHC class II protein complex	10	0	0.35	1	1
GO:0042622	photoreceptor outer segment membrane	6	0	0.21	1	1
GO:0042627	chylomicron	11	0	0.38	1	1
GO:0042629	mast cell granule	3	0	0.1	1	1
GO:0042643	actomyosin, actin portion	1	0	0.03	1	1
GO:0042709	succinate-CoA ligase complex	1	0	0.03	1	1
GO:0042719	mitochondrial intermembrane space protein transporter complex	6	0	0.21	1	1
GO:0042720	mitochondrial inner membrane peptidase complex	1	0	0.03	1	1
GO:0042765	GPI-anchor transamidase complex	5	0	0.17	1	1
GO:0042788	polysomal ribosome	5	0	0.17	1	1
GO:0042824	MHC class I peptide loading complex	5	0	0.17	1	1
GO:0042825	TAP complex	4	0	0.14	1	1
GO:0042827	platelet dense granule	6	0	0.21	1	1
GO:0043020	NADPH oxidase complex	9	0	0.31	1	1
GO:0043033	isoamylase complex	1	0	0.03	1	1
GO:0043034	costamere	15	0	0.52	1	1
GO:0043073	germ cell nucleus	14	0	0.49	1	1
GO:0043083	synaptic cleft	7	0	0.24	1	1
GO:0043159	acrosomal matrix	1	0	0.03	1	1
GO:0043186	P granule	13	0	0.45	1	1
GO:0043189	H4/H2A histone acetyltransferase complex	16	0	0.55	1	1
GO:0043190	ATP-binding cassette (ABC) transporter complex	6	0	0.21	1	1
GO:0043194	axon initial segment	9	0	0.31	1	1
GO:0043196	varicosity	3	0	0.1	1	1
GO:0043202	lysosomal lumen	27	0	0.94	1	1
GO:0043203	axon hillock	2	0	0.07	1	1
GO:0043218	compact myelin	8	0	0.28	1	1
GO:0043219	lateral loop	4	0	0.14	1	1
GO:0043220	Schmidt-Lanterman incisure	5	0	0.17	1	1
GO:0043240	Fanconi anaemia nuclear complex	9	0	0.31	1	1
GO:0043245	extraorganismal space	1	0	0.03	1	1
GO:0043256	laminin complex	10	0	0.35	1	1
GO:0043257	laminin-8 complex	1	0	0.03	1	1
GO:0043259	laminin-10 complex	3	0	0.1	1	1
GO:0043260	laminin-11 complex	3	0	0.1	1	1
GO:0043265	ectoplasm	1	0	0.03	1	1
GO:0043509	activin A complex	1	0	0.03	1	1
GO:0043511	inhibin complex	2	0	0.07	1	1
GO:0043512	inhibin A complex	2	0	0.07	1	1
GO:0043514	interleukin-12 complex	2	0	0.07	1	1
GO:0043527	tRNA methyltransferase complex	2	0	0.07	1	1
GO:0043540	6-phosphofructo-2-kinase/fructose-2,6-biphosphatase complex	1	0	0.03	1	1
GO:0043564	Ku70:Ku80 complex	2	0	0.07	1	1
GO:0043626	PCNA complex	1	0	0.03	1	1
GO:0043656	intracellular region of host	1	0	0.03	1	1
GO:0043657	host cell	1	0	0.03	1	1
GO:0044194	cytolytic granule	2	0	0.07	1	1
GO:0044214	fully spanning plasma membrane	1	0	0.03	1	1
GO:0044215	other organism	1	0	0.03	1	1
GO:0044216	other organism cell	1	0	0.03	1	1
GO:0044217	other organism part	1	0	0.03	1	1
GO:0044291	cell-cell contact zone	29	0	1	1	1
GO:0044292	dendrite terminus	3	0	0.1	1	1
GO:0044294	dendritic growth cone	2	0	0.07	1	1
GO:0044295	axonal growth cone	7	0	0.24	1	1
GO:0044298	cell body membrane	6	0	0.21	1	1
GO:0044299	C-fiber	2	0	0.07	1	1
GO:0044302	dentate gyrus mossy fiber	1	0	0.03	1	1
GO:0044316	cone cell pedicle	1	0	0.03	1	1
GO:0044322	endoplasmic reticulum quality control compartment	1	0	0.03	1	1
GO:0044352	pinosome	1	0	0.03	1	1
GO:0044354	macropinosome	1	0	0.03	1	1
GO:0044421	extracellular region part	985	17	34.13	1	1
GO:0044442	NA	16	0	0.55	1	1
GO:0044452	nucleolar part	24	0	0.83	1	1
GO:0044453	nuclear membrane part	4	0	0.14	1	1
GO:0044455	mitochondrial membrane part	125	0	4.33	1	1
GO:0044460	flagellum part	16	0	0.55	1	1
GO:0044609	DBIRD complex	2	0	0.07	1	1
GO:0045009	chitosome	8	0	0.28	1	1
GO:0045025	mitochondrial degradosome	2	0	0.07	1	1
GO:0045092	interleukin-18 receptor complex	1	0	0.03	1	1
GO:0045095	keratin filament	69	0	2.39	1	1
GO:0045098	type III intermediate filament	3	0	0.1	1	1
GO:0045120	pronucleus	14	0	0.49	1	1
GO:0045160	myosin I complex	1	0	0.03	1	1
GO:0045171	intercellular bridge	7	0	0.24	1	1
GO:0045179	apical cortex	7	0	0.24	1	1
GO:0045180	basal cortex	2	0	0.07	1	1
GO:0045244	succinate-CoA ligase complex (GDP-forming)	1	0	0.03	1	1
GO:0045252	oxoglutarate dehydrogenase complex	2	0	0.07	1	1
GO:0045254	pyruvate dehydrogenase complex	4	0	0.14	1	1
GO:0045257	succinate dehydrogenase complex (ubiquinone)	4	0	0.14	1	1
GO:0045259	proton-transporting ATP synthase complex	17	0	0.59	1	1
GO:0045261	proton-transporting ATP synthase complex, catalytic core F(1)	5	0	0.17	1	1
GO:0045263	proton-transporting ATP synthase complex, coupling factor F(o)	9	0	0.31	1	1
GO:0045267	proton-transporting ATP synthase, catalytic core	1	0	0.03	1	1
GO:0045271	respiratory chain complex I	36	0	1.25	1	1
GO:0045273	respiratory chain complex II	4	0	0.14	1	1
GO:0045275	respiratory chain complex III	5	0	0.17	1	1
GO:0045277	respiratory chain complex IV	2	0	0.07	1	1
GO:0045281	succinate dehydrogenase complex	4	0	0.14	1	1
GO:0045283	fumarate reductase complex	4	0	0.14	1	1
GO:0045298	tubulin complex	3	0	0.1	1	1
GO:0045323	interleukin-1 receptor complex	3	0	0.1	1	1
GO:0045495	pole plasm	13	0	0.45	1	1
GO:0046540	U4/U6 x U5 tri-snRNP complex	3	0	0.1	1	1
GO:0046581	intercellular canaliculus	8	0	0.28	1	1
GO:0046691	intracellular canaliculus	2	0	0.07	1	1
GO:0046696	lipopolysaccharide receptor complex	3	0	0.1	1	1
GO:0048179	activin receptor complex	2	0	0.07	1	1
GO:0048180	activin complex	1	0	0.03	1	1
GO:0048188	Set1C/COMPASS complex	9	0	0.31	1	1
GO:0048237	rough endoplasmic reticulum lumen	1	0	0.03	1	1
GO:0048269	methionine adenosyltransferase complex	1	0	0.03	1	1
GO:0048476	Holliday junction resolvase complex	1	0	0.03	1	1
GO:0048500	signal recognition particle	6	0	0.21	1	1
GO:0048786	presynaptic active zone	9	0	0.31	1	1
GO:0051233	spindle midzone	12	0	0.42	1	1
GO:0055087	Ski complex	2	0	0.07	1	1
GO:0060076	excitatory synapse	12	0	0.42	1	1
GO:0060077	inhibitory synapse	2	0	0.07	1	1
GO:0060171	stereocilium membrane	2	0	0.07	1	1
GO:0060199	clathrin-sculpted glutamate transport vesicle	3	0	0.1	1	1
GO:0060200	clathrin-sculpted acetylcholine transport vesicle	3	0	0.1	1	1
GO:0060201	clathrin-sculpted acetylcholine transport vesicle membrane	3	0	0.1	1	1
GO:0060203	clathrin-sculpted glutamate transport vesicle membrane	3	0	0.1	1	1
GO:0060205	cytoplasmic membrane-bounded vesicle lumen	51	0	1.77	1	1
GO:0060293	germ plasm	13	0	0.45	1	1
GO:0060342	photoreceptor inner segment membrane	1	0	0.03	1	1
GO:0070032	synaptobrevin 2-SNAP-25-syntaxin-1a-complexin I complex	3	0	0.1	1	1
GO:0070044	synaptobrevin 2-SNAP-25-syntaxin-1a complex	4	0	0.14	1	1
GO:0070081	clathrin-sculpted monoamine transport vesicle	4	0	0.14	1	1
GO:0070083	clathrin-sculpted monoamine transport vesicle membrane	4	0	0.14	1	1
GO:0070188	Stn1-Ten1 complex	2	0	0.07	1	1
GO:0070195	growth hormone receptor complex	1	0	0.03	1	1
GO:0070274	RES complex	1	0	0.03	1	1
GO:0070288	ferritin complex	2	0	0.07	1	1
GO:0070369	beta-catenin-TCF7L2 complex	2	0	0.07	1	1
GO:0070382	exocytic vesicle	6	0	0.21	1	1
GO:0070419	nonhomologous end joining complex	6	0	0.21	1	1
GO:0070435	Shc-EGFR complex	2	0	0.07	1	1
GO:0070436	Grb2-EGFR complex	2	0	0.07	1	1
GO:0070438	mTOR-FKBP12-rapamycin complex	1	0	0.03	1	1
GO:0070461	SAGA-type complex	25	0	0.87	1	1
GO:0070522	ERCC4-ERCC1 complex	1	0	0.03	1	1
GO:0070531	BRCA1-A complex	7	0	0.24	1	1
GO:0070545	PeBoW complex	2	0	0.07	1	1
GO:0070552	BRISC complex	4	0	0.14	1	1
GO:0070557	PCNA-p21 complex	2	0	0.07	1	1
GO:0070603	SWI/SNF superfamily-type complex	21	0	0.73	1	1
GO:0070652	HAUS complex	7	0	0.24	1	1
GO:0070685	macropinocytic cup	1	0	0.03	1	1
GO:0070695	FHF complex	5	0	0.17	1	1
GO:0070722	Tle3-Aes complex	1	0	0.03	1	1
GO:0070743	interleukin-23 complex	2	0	0.07	1	1
GO:0070761	pre-snoRNP complex	5	0	0.17	1	1
GO:0070765	gamma-secretase complex	2	0	0.07	1	1
GO:0070775	H3 histone acetyltransferase complex	7	0	0.24	1	1
GO:0070776	MOZ/MORF histone acetyltransferase complex	7	0	0.24	1	1
GO:0070820	tertiary granule	4	0	0.14	1	1
GO:0070821	tertiary granule membrane	1	0	0.03	1	1
GO:0070822	Sin3-type complex	11	0	0.38	1	1
GO:0070826	paraferritin complex	1	0	0.03	1	1
GO:0070852	cell body fiber	4	0	0.14	1	1
GO:0070860	RNA polymerase I core factor complex	1	0	0.03	1	1
GO:0070876	SOSS complex	4	0	0.14	1	1
GO:0070937	CRD-mediated mRNA stability complex	5	0	0.17	1	1
GO:0070938	contractile ring	5	0	0.17	1	1
GO:0070969	ULK1-ATG13-FIP200 complex	3	0	0.1	1	1
GO:0070971	endoplasmic reticulum exit site	2	0	0.07	1	1
GO:0071001	U4/U6 snRNP	3	0	0.1	1	1
GO:0071062	alphav-beta3 integrin-vitronectin complex	1	0	0.03	1	1
GO:0071065	alpha9-beta1 integrin-vascular cell adhesion molecule-1 complex	2	0	0.07	1	1
GO:0071133	alpha9-beta1 integrin-ADAM8 complex	1	0	0.03	1	1
GO:0071203	WASH complex	8	0	0.28	1	1
GO:0071204	histone pre-mRNA 3'end processing complex	6	0	0.21	1	1
GO:0071256	translocon complex	2	0	0.07	1	1
GO:0071437	invadopodium	6	0	0.21	1	1
GO:0071438	invadopodium membrane	3	0	0.1	1	1
GO:0071439	clathrin complex	1	0	0.03	1	1
GO:0071458	integral component of cytoplasmic side of endoplasmic reticulum membrane	6	0	0.21	1	1
GO:0071546	pi-body	5	0	0.17	1	1
GO:0071547	piP-body	4	0	0.14	1	1
GO:0071556	integral component of lumenal side of endoplasmic reticulum membrane	15	0	0.52	1	1
GO:0071564	npBAF complex	11	0	0.38	1	1
GO:0071565	nBAF complex	12	0	0.42	1	1
GO:0071595	Nem1-Spo7 phosphatase complex	1	0	0.03	1	1
GO:0071598	neuronal ribonucleoprotein granule	1	0	0.03	1	1
GO:0071664	catenin-TCF7L2 complex	3	0	0.1	1	1
GO:0071665	gamma-catenin-TCF7L2 complex	1	0	0.03	1	1
GO:0071778	WINAC complex	6	0	0.21	1	1
GO:0071782	endoplasmic reticulum tubular network	1	0	0.03	1	1
GO:0071797	LUBAC complex	2	0	0.07	1	1
GO:0071817	MMXD complex	5	0	0.17	1	1
GO:0071818	BAT3 complex	2	0	0.07	1	1
GO:0071821	FANCM-MHF complex	3	0	0.1	1	1
GO:0071914	prominosome	1	0	0.03	1	1
GO:0071920	cleavage body	2	0	0.07	1	1
GO:0071942	XPC complex	3	0	0.1	1	1
GO:0071953	elastic fiber	1	0	0.03	1	1
GO:0071986	Ragulator complex	3	0	0.1	1	1
GO:0072357	PTW/PP1 phosphatase complex	7	0	0.24	1	1
GO:0072379	ER membrane insertion complex	2	0	0.07	1	1
GO:0072487	MSL complex	4	0	0.14	1	1
GO:0072517	host cell viral assembly compartment	1	0	0.03	1	1
GO:0072534	perineuronal net	2	0	0.07	1	1
GO:0072536	interleukin-23 receptor complex	2	0	0.07	1	1
GO:0072546	ER membrane protein complex	10	0	0.35	1	1
GO:0072558	NLRP1 inflammasome complex	1	0	0.03	1	1
GO:0072562	blood microparticle	2	0	0.07	1	1
GO:0072563	endothelial microparticle	2	0	0.07	1	1
GO:0072588	box H/ACA RNP complex	1	0	0.03	1	1
GO:0072669	tRNA-splicing ligase complex	5	0	0.17	1	1
GO:0097014	ciliary cytoplasm	8	0	0.28	1	1
GO:0097025	MPP7-DLG1-LIN7 complex	2	0	0.07	1	1
GO:0097057	TRAF2-GSTP1 complex	1	0	0.03	1	1
GO:0097058	CRLF-CLCF1 complex	2	0	0.07	1	1
GO:0097059	CNTFR-CLCF1 complex	2	0	0.07	1	1
GO:0097149	centralspindlin complex	3	0	0.1	1	1
GO:0097179	protease inhibitor complex	1	0	0.03	1	1
GO:0097180	serine protease inhibitor complex	1	0	0.03	1	1
GO:0097181	protein C inhibitor-coagulation factor V complex	1	0	0.03	1	1
GO:0097182	protein C inhibitor-coagulation factor Xa complex	1	0	0.03	1	1
GO:0097183	protein C inhibitor-coagulation factor XI complex	1	0	0.03	1	1
GO:0097196	Shu complex	2	0	0.07	1	1
GO:0097197	tetraspanin-enriched microdomain	1	0	0.03	1	1
GO:0097208	alveolar lamellar body	3	0	0.1	1	1
GO:0097209	epidermal lamellar body	3	0	0.1	1	1
GO:0097223	sperm part	1	0	0.03	1	1
GO:0097227	sperm annulus	1	0	0.03	1	1
GO:0097346	INO80-type complex	14	0	0.49	1	1
