# Supplementary material for: A statistically inferred microRNA network identifies breast cancer target miR-940 as an actin cytoskeleton regulator
Source: Sci Rep. 2015 Feb 12;5:8336. doi: 10.1038/srep08336 (PMC5389139; doi:10.1038/srep08336)
Supplement: Supplementary Information — Dataset 7 [file srep08336-s8.xls]

## Sheet: Legends
Supplementary Table VI. GO enrichment calculation for 193 protein hubs of Diana microT v3. Are represented on each and every sheet, GO: the id of the ontology accession number. Term: the name of the ontology. Annotated: the number of annotated term considering the background genes used in the calculation. Significant: the number of genes annotated to the aforementioned term in the coregulated gen…

## Sheet: Biological Process
GO.ID	Term	Annotated	Significant	Expected	classicFisher	BH.pVal
GO:0007417	central nervous system development	590	23	7.96	4.5e-06	0.0109
GO:0007399	nervous system development	1539	42	20.77	5.3e-06	0.0109
GO:0007420	brain development	425	18	5.74	1.8e-05	0.0247
GO:0040011	locomotion	1118	32	15.09	3.6e-05	0.0312
GO:0048869	cellular developmental process	2496	56	33.69	3.8e-05	0.0312
GO:0030154	cell differentiation	2348	53	31.69	5.7e-05	0.0358
GO:0031016	pancreas development	74	7	1	6.1e-05	0.0358
GO:0022008	neurogenesis	1010	28	13.63	0.0002	0.0913
GO:0032502	developmental process	3958	76	53.43	0.0002	0.0913
GO:0048856	anatomical structure development	3476	68	46.92	0.00033	0.106
GO:0006928	cellular component movement	1044	28	14.09	0.00035	0.106
GO:0061298	retina vasculature development in camera-type eye	11	3	0.15	0.00037	0.106
GO:0032989	cellular component morphogenesis	892	25	12.04	0.00039	0.106
GO:0000902	cell morphogenesis	843	24	11.38	0.00041	0.106
GO:0090092	regulation of transmembrane receptor protein serine/threonine kinase signaling pathway	132	8	1.78	0.00042	0.106
GO:0019226	transmission of nerve impulse	644	20	8.69	0.00044	0.106
GO:0048699	generation of neurons	952	26	12.85	0.00044	0.106
GO:0021537	telencephalon development	136	8	1.84	0.00051	0.11
GO:0035637	multicellular organismal signaling	652	20	8.8	0.00051	0.11
GO:0009880	embryonic pattern specification	50	5	0.67	0.00055	0.11
GO:0048731	system development	3014	60	40.68	0.00057	0.11
GO:0030513	positive regulation of BMP signaling pathway	29	4	0.39	0.00059	0.11
GO:0007154	cell communication	4338	79	58.55	0.00083	0.141
GO:0007167	enzyme linked receptor protein signaling pathway	784	22	10.58	0.00088	0.141
GO:0048468	cell development	1276	31	17.22	0.00088	0.141
GO:0045667	regulation of osteoblast differentiation	83	6	1.12	0.00089	0.141
GO:0007275	multicellular organismal development	3536	67	47.73	0.00095	0.145
GO:0030900	forebrain development	231	10	3.12	0.00117	0.167
GO:0048870	cell motility	804	22	10.85	0.00122	0.167
GO:0051674	localization of cell	804	22	10.85	0.00122	0.167
GO:0051179	localization	3782	70	51.05	0.00134	0.176
GO:0030510	regulation of BMP signaling pathway	61	5	0.82	0.00137	0.176
GO:0048858	cell projection morphogenesis	611	18	8.25	0.00154	0.185
GO:0017015	regulation of transforming growth factor beta receptor signaling pathway	63	5	0.85	0.00158	0.185
GO:0030030	cell projection organization	822	22	11.1	0.00162	0.185
GO:0030182	neuron differentiation	876	23	11.82	0.00162	0.185
GO:0030509	BMP signaling pathway	96	6	1.3	0.00189	0.203
GO:0032990	cell part morphogenesis	623	18	8.41	0.00191	0.203
GO:0031175	neuron projection development	624	18	8.42	0.00194	0.203
GO:0000904	cell morphogenesis involved in differentiation	626	18	8.45	0.00201	0.203
GO:0046777	protein autophosphorylation	169	8	2.28	0.00208	0.203
GO:0090100	positive regulation of transmembrane receptor protein serine/threonine kinase signaling pathway	67	5	0.9	0.00208	0.203
GO:0009653	anatomical structure morphogenesis	1827	39	24.66	0.00213	0.204
GO:0016477	cell migration	744	20	10.04	0.00251	0.234
GO:0051270	regulation of cellular component movement	394	13	5.32	0.00267	0.244
GO:0023052	signaling	4226	75	57.04	0.00277	0.244
GO:0040012	regulation of locomotion	396	13	5.35	0.00279	0.244
GO:0001764	neuron migration	73	5	0.99	0.00303	0.259
GO:0045669	positive regulation of osteoblast differentiation	45	4	0.61	0.00311	0.261
GO:0044003	modification by symbiont of host morphology or physiology	23	3	0.31	0.00351	0.288
GO:0048666	neuron development	714	19	9.64	0.0036	0.29
GO:0032501	multicellular organismal process	4913	84	66.32	0.00396	0.308
GO:0046326	positive regulation of glucose import	24	3	0.32	0.00397	0.308
GO:2000145	regulation of cell motility	372	12	5.02	0.00463	0.352
GO:0007268	synaptic transmission	574	16	7.75	0.0048	0.354
GO:0031589	cell-substrate adhesion	194	8	2.62	0.00483	0.354
GO:0010828	positive regulation of glucose transport	26	3	0.35	0.005	0.36
GO:0048513	organ development	2114	42	28.53	0.00532	0.36
GO:0007169	transmembrane receptor protein tyrosine kinase signaling pathway	581	16	7.84	0.00538	0.36
GO:0048812	neuron projection morphogenesis	530	15	7.15	0.00546	0.36
GO:0007409	axonogenesis	479	14	6.47	0.00547	0.36
GO:0001649	osteoblast differentiation	119	6	1.61	0.00549	0.36
GO:0003008	system process	1436	31	19.38	0.00552	0.36
GO:0000578	embryonic axis specification	28	3	0.38	0.00618	0.397
GO:0050877	neurological system process	1037	24	14	0.00647	0.405
GO:0007178	transmembrane receptor protein serine/threonine kinase signaling pathway	204	8	2.75	0.0065	0.405
GO:0001676	long-chain fatty acid metabolic process	29	3	0.39	0.00683	0.413
GO:0035329	hippo signaling	29	3	0.39	0.00683	0.413
GO:0061053	somite development	57	4	0.77	0.00727	0.433
GO:0048583	regulation of response to stimulus	2027	40	27.36	0.00743	0.436
GO:0030334	regulation of cell migration	353	11	4.76	0.00847	0.49
GO:0001946	lymphangiogenesis	11	2	0.15	0.0092	0.497
GO:0030238	male sex determination	11	2	0.15	0.0092	0.497
GO:0036303	lymph vessel morphogenesis	11	2	0.15	0.0092	0.497
GO:0048679	regulation of axon regeneration	11	2	0.15	0.0092	0.497
GO:0070570	regulation of neuron projection regeneration	11	2	0.15	0.0092	0.497
GO:0007632	visual behavior	33	3	0.45	0.0098	0.518
GO:0006865	amino acid transport	97	5	1.31	0.0101	0.518
GO:0007160	cell-matrix adhesion	137	6	1.85	0.0107	0.518
GO:0016024	CDP-diacylglycerol biosynthetic process	12	2	0.16	0.0109	0.518
GO:0060037	pharyngeal system development	12	2	0.16	0.0109	0.518
GO:0045935	positive regulation of nucleobase-containing compound metabolic process	1026	23	13.85	0.011	0.518
GO:0048667	cell morphogenesis involved in neuron differentiation	521	14	7.03	0.0111	0.518
GO:0045944	positive regulation of transcription from RNA polymerase II promoter	575	15	7.76	0.0112	0.518
GO:0070848	response to growth factor	271	9	3.66	0.0113	0.518
GO:0030278	regulation of ossification	139	6	1.88	0.0114	0.518
GO:0055123	digestive system development	100	5	1.35	0.0114	0.518
GO:0010594	regulation of endothelial cell migration	65	4	0.88	0.0115	0.518
GO:0050678	regulation of epithelial cell proliferation	181	7	2.44	0.0115	0.518
GO:0060021	palate development	65	4	0.88	0.0115	0.518
GO:0007267	cell-cell signaling	972	22	13.12	0.0116	0.518
GO:0022604	regulation of cell morphogenesis	272	9	3.67	0.0116	0.518
GO:0071702	organic substance transport	473	13	6.38	0.0119	0.521
GO:0046324	regulation of glucose import	36	3	0.49	0.0125	0.521
GO:0042552	myelination	67	4	0.9	0.0127	0.521
GO:0001573	ganglioside metabolic process	13	2	0.18	0.0128	0.521
GO:0003323	type B pancreatic cell development	13	2	0.18	0.0128	0.521
GO:0007163	establishment or maintenance of cell polarity	103	5	1.39	0.0128	0.521
GO:0010042	response to manganese ion	13	2	0.18	0.0128	0.521
GO:0021952	central nervous system projection neuron axonogenesis	13	2	0.18	0.0128	0.521
GO:0046341	CDP-diacylglycerol metabolic process	13	2	0.18	0.0128	0.521
GO:0007422	peripheral nervous system development	68	4	0.92	0.0134	0.533
GO:0010595	positive regulation of endothelial cell migration	37	3	0.5	0.0134	0.533
GO:0046879	hormone secretion	187	7	2.52	0.0135	0.533
GO:0051173	positive regulation of nitrogen compound metabolic process	1047	23	14.13	0.0138	0.54
GO:0031328	positive regulation of cellular biosynthetic process	1108	24	14.96	0.014	0.543
GO:0007507	heart development	330	10	4.45	0.0142	0.545
GO:0045778	positive regulation of ossification	38	3	0.51	0.0144	0.548
GO:0009914	hormone transport	192	7	2.59	0.0154	0.574
GO:0007272	ensheathment of neurons	71	4	0.96	0.0155	0.574
GO:0008366	axon ensheathment	71	4	0.96	0.0155	0.574
GO:0045768	positive regulation of anti-apoptosis	40	3	0.54	0.0166	0.599
GO:0046323	glucose import	40	3	0.54	0.0166	0.599
GO:0010557	positive regulation of macromolecule biosynthetic process	1006	22	13.58	0.0167	0.599
GO:0006972	hyperosmotic response	15	2	0.2	0.017	0.599
GO:0009891	positive regulation of biosynthetic process	1128	24	15.23	0.0171	0.599
GO:0010628	positive regulation of gene expression	949	21	12.81	0.0171	0.599
GO:0009790	embryo development	775	18	10.46	0.0172	0.599
GO:0030335	positive regulation of cell migration	197	7	2.66	0.0175	0.6
GO:0060541	respiratory system development	153	6	2.07	0.0176	0.6
GO:0048729	tissue morphogenesis	393	11	5.3	0.0177	0.6
GO:0001508	action potential	112	5	1.51	0.0178	0.6
GO:0048589	developmental growth	246	8	3.32	0.0186	0.613
GO:0021954	central nervous system neuron development	42	3	0.57	0.0189	0.613
GO:0007179	transforming growth factor beta receptor signaling pathway	114	5	1.54	0.0191	0.613
GO:0003309	type B pancreatic cell differentiation	16	2	0.22	0.0192	0.613
GO:0060644	mammary gland epithelial cell differentiation	16	2	0.22	0.0192	0.613
GO:1901160	primary amino compound metabolic process	16	2	0.22	0.0192	0.613
GO:2000147	positive regulation of cell motility	201	7	2.71	0.0193	0.613
GO:0009798	axis specification	76	4	1.03	0.0194	0.613
GO:0010927	cellular component assembly involved in morphogenesis	115	5	1.55	0.0198	0.621
GO:0048546	digestive tract morphogenesis	43	3	0.58	0.0201	0.621
GO:0051234	establishment of localization	3092	54	41.74	0.0201	0.621
GO:0060429	epithelium development	508	13	6.86	0.0203	0.622
GO:0010001	glial cell differentiation	117	5	1.58	0.0211	0.637
GO:0002088	lens development in camera-type eye	44	3	0.59	0.0214	0.637
GO:0007173	epidermal growth factor receptor signaling pathway	160	6	2.16	0.0214	0.637
GO:0038127	ERBB signaling pathway	160	6	2.16	0.0214	0.637
GO:0071363	cellular response to growth factor stimulus	253	8	3.42	0.0216	0.639
GO:0050768	negative regulation of neurogenesis	79	4	1.07	0.022	0.644
GO:0006810	transport	3040	53	41.03	0.0221	0.644
GO:0040017	positive regulation of locomotion	207	7	2.79	0.0223	0.645
GO:0051272	positive regulation of cellular component movement	208	7	2.81	0.0228	0.655
GO:0010769	regulation of cell morphogenesis involved in differentiation	163	6	2.2	0.0232	0.662
GO:0031047	gene silencing by RNA	46	3	0.62	0.024	0.665
GO:0001945	lymph vessel development	18	2	0.24	0.0241	0.665
GO:0002089	lens morphogenesis in camera-type eye	18	2	0.24	0.0241	0.665
GO:0009083	branched-chain amino acid catabolic process	18	2	0.24	0.0241	0.665
GO:0021955	central nervous system neuron axonogenesis	18	2	0.24	0.0241	0.665
GO:0050673	epithelial cell proliferation	211	7	2.85	0.0244	0.668
GO:0010976	positive regulation of neuron projection development	47	3	0.63	0.0254	0.68
GO:0031326	regulation of cellular biosynthetic process	2998	52	40.47	0.0257	0.68
GO:0019228	neuronal action potential	83	4	1.12	0.0259	0.68
GO:0006110	regulation of glycolytic process	19	2	0.26	0.0267	0.68
GO:0006893	Golgi to plasma membrane transport	19	2	0.26	0.0267	0.68
GO:0008088	axon cargo transport	19	2	0.26	0.0267	0.68
GO:0010632	regulation of epithelial cell migration	19	2	0.26	0.0267	0.68
GO:0032925	regulation of activin receptor signaling pathway	19	2	0.26	0.0267	0.68
GO:0043536	positive regulation of blood vessel endothelial cell migration	19	2	0.26	0.0267	0.68
GO:0070723	response to cholesterol	19	2	0.26	0.0267	0.68
GO:0045767	regulation of anti-apoptosis	48	3	0.65	0.0268	0.68
GO:0051817	modification of morphology or physiology of other organism involved in symbiotic interaction	48	3	0.65	0.0268	0.68
GO:0045893	positive regulation of transcription, DNA-templated	875	19	11.81	0.0271	0.683
GO:0010556	regulation of macromolecule biosynthetic process	2877	50	38.83	0.0281	0.7
GO:0050793	regulation of developmental process	1244	25	16.79	0.0281	0.7
GO:0048523	negative regulation of cellular process	2544	45	34.34	0.0288	0.706
GO:0050852	T cell receptor signaling pathway	86	4	1.16	0.029	0.706
GO:0007530	sex determination	20	2	0.27	0.0294	0.706
GO:0046949	fatty-acyl-CoA biosynthetic process	20	2	0.27	0.0294	0.706
GO:0048854	brain morphogenesis	20	2	0.27	0.0294	0.706
GO:2000112	regulation of cellular macromolecule biosynthetic process	2817	49	38.02	0.0294	0.706
GO:0019048	modulation by virus of host morphology or physiology	50	3	0.67	0.0298	0.708
GO:0031018	endocrine pancreas development	50	3	0.67	0.0298	0.708
GO:0009889	regulation of biosynthetic process	3026	52	40.85	0.0302	0.713
GO:0007165	signal transduction	3789	63	51.14	0.0307	0.721
GO:0021543	pallium development	88	4	1.19	0.0312	0.725
GO:0009952	anterior/posterior pattern specification	175	6	2.36	0.0314	0.725
GO:0019432	triglyceride biosynthetic process	51	3	0.69	0.0314	0.725
GO:0010718	positive regulation of epithelial to mesenchymal transition	21	2	0.28	0.0322	0.725
GO:0035384	thioester biosynthetic process	21	2	0.28	0.0322	0.725
GO:0046942	carboxylic acid transport	176	6	2.38	0.0322	0.725
GO:0071616	acyl-CoA biosynthetic process	21	2	0.28	0.0322	0.725
GO:0030324	lung development	131	5	1.77	0.0323	0.725
GO:0044275	cellular carbohydrate catabolic process	52	3	0.7	0.033	0.737
GO:0010810	regulation of cell-substrate adhesion	90	4	1.21	0.0335	0.74
GO:0007166	cell surface receptor signaling pathway	2103	38	28.39	0.0336	0.74
GO:0015849	organic acid transport	178	6	2.4	0.0337	0.74
GO:0008543	fibroblast growth factor receptor signaling pathway	133	5	1.8	0.0342	0.742
GO:0001838	embryonic epithelial tube formation	91	4	1.23	0.0346	0.742
GO:0046460	neutral lipid biosynthetic process	53	3	0.72	0.0346	0.742
GO:0046463	acylglycerol biosynthetic process	53	3	0.72	0.0346	0.742
GO:0048584	positive regulation of response to stimulus	961	20	12.97	0.0349	0.742
GO:0009081	branched-chain amino acid metabolic process	22	2	0.3	0.0351	0.742
GO:0021772	olfactory bulb development	22	2	0.3	0.0351	0.742
GO:0030323	respiratory tube development	134	5	1.81	0.0352	0.742
GO:0050770	regulation of axonogenesis	92	4	1.24	0.0359	0.749
GO:0072175	epithelial tube formation	92	4	1.24	0.0359	0.749
GO:0001952	regulation of cell-matrix adhesion	54	3	0.73	0.0363	0.751
GO:0007610	behavior	441	11	5.95	0.0369	0.751
GO:0010817	regulation of hormone levels	333	9	4.49	0.0369	0.751
GO:0007611	learning or memory	136	5	1.84	0.0371	0.751
GO:0010720	positive regulation of cell development	136	5	1.84	0.0371	0.751
GO:0048638	regulation of developmental growth	93	4	1.26	0.0371	0.751
GO:0010629	negative regulation of gene expression	788	17	10.64	0.0376	0.753
GO:0006366	transcription from RNA polymerase II promoter	1218	24	16.44	0.0381	0.753
GO:0021988	olfactory lobe development	23	2	0.31	0.0381	0.753
GO:0035195	gene silencing by miRNA	23	2	0.31	0.0381	0.753
GO:0046006	regulation of activated T cell proliferation	23	2	0.31	0.0381	0.753
GO:0030073	insulin secretion	138	5	1.86	0.0391	0.754
GO:0042063	gliogenesis	138	5	1.86	0.0391	0.754
GO:0072358	cardiovascular system development	674	15	9.1	0.0393	0.754
GO:0072359	circulatory system development	674	15	9.1	0.0393	0.754
GO:0044262	cellular carbohydrate metabolic process	185	6	2.5	0.0395	0.754
GO:0045165	cell fate commitment	185	6	2.5	0.0395	0.754
GO:0043542	endothelial cell migration	95	4	1.28	0.0396	0.754
GO:0007044	cell-substrate junction assembly	56	3	0.76	0.0398	0.754
GO:0021782	glial cell development	56	3	0.76	0.0398	0.754
GO:0010862	positive regulation of pathway-restricted SMAD protein phosphorylation	24	2	0.32	0.0412	0.765
GO:0035337	fatty-acyl-CoA metabolic process	24	2	0.32	0.0412	0.765
GO:0071359	cellular response to dsRNA	24	2	0.32	0.0412	0.765
GO:0001570	vasculogenesis	57	3	0.77	0.0416	0.765
GO:0007202	activation of phospholipase C activity	57	3	0.77	0.0416	0.765
GO:0021987	cerebral cortex development	57	3	0.77	0.0416	0.765
GO:0009888	tissue development	1104	22	14.9	0.0417	0.765
GO:0001667	ameboidal cell migration	97	4	1.31	0.0422	0.767
GO:0009966	regulation of signal transduction	1553	29	20.96	0.0433	0.767
GO:0045595	regulation of cell differentiation	863	18	11.65	0.0435	0.767
GO:0051254	positive regulation of RNA metabolic process	924	19	12.47	0.0435	0.767
GO:0035148	tube formation	98	4	1.32	0.0436	0.767
GO:0046474	glycerophospholipid biosynthetic process	98	4	1.32	0.0436	0.767
GO:0010559	regulation of glycoprotein biosynthetic process	25	2	0.34	0.0444	0.767
GO:0010631	epithelial cell migration	25	2	0.34	0.0444	0.767
GO:0010770	positive regulation of cell morphogenesis involved in differentiation	25	2	0.34	0.0444	0.767
GO:0034446	substrate adhesion-dependent cell spreading	25	2	0.34	0.0444	0.767
GO:0043470	regulation of carbohydrate catabolic process	25	2	0.34	0.0444	0.767
GO:0043471	regulation of cellular carbohydrate catabolic process	25	2	0.34	0.0444	0.767
GO:0050798	activated T cell proliferation	25	2	0.34	0.0444	0.767
GO:0090132	epithelium migration	25	2	0.34	0.0444	0.767
GO:0042384	cilium assembly	59	3	0.8	0.0453	0.779
GO:0009887	organ morphogenesis	688	15	9.29	0.0456	0.781
GO:0006468	protein phosphorylation	1053	21	14.21	0.0458	0.781
GO:0014065	phosphatidylinositol 3-kinase signaling	60	3	0.81	0.0473	0.794
GO:0021510	spinal cord development	60	3	0.81	0.0473	0.794
GO:0007190	activation of adenylate cyclase activity	26	2	0.35	0.0476	0.794
GO:0014014	negative regulation of gliogenesis	26	2	0.35	0.0476	0.794
GO:0031103	axon regeneration	26	2	0.35	0.0476	0.794
GO:0010721	negative regulation of cell development	101	4	1.36	0.0478	0.794
GO:0045017	glycerolipid biosynthetic process	146	5	1.97	0.0479	0.794
GO:0019219	regulation of nucleobase-containing compound metabolic process	3046	51	41.12	0.0488	0.796
GO:0043010	camera-type eye development	195	6	2.63	0.0489	0.796
GO:0044344	cellular response to fibroblast growth factor stimulus	147	5	1.98	0.049	0.796
GO:0071774	response to fibroblast growth factor	147	5	1.98	0.049	0.796
GO:0021761	limbic system development	61	3	0.82	0.0492	0.796
GO:0051701	interaction with host	61	3	0.82	0.0492	0.796
GO:0042147	retrograde transport, endosome to Golgi	27	2	0.36	0.051	0.811
GO:0045668	negative regulation of osteoblast differentiation	27	2	0.36	0.051	0.811
GO:0048009	insulin-like growth factor receptor signaling pathway	27	2	0.36	0.051	0.811
GO:0014033	neural crest cell differentiation	62	3	0.84	0.0513	0.811
GO:0030048	actin filament-based movement	62	3	0.84	0.0513	0.811
GO:0050890	cognition	149	5	2.01	0.0514	0.811
GO:0040007	growth	702	15	9.48	0.0527	0.811
GO:0045596	negative regulation of cell differentiation	357	9	4.82	0.0531	0.811
GO:0048646	anatomical structure formation involved in morphogenesis	703	15	9.49	0.0532	0.811
GO:0010863	positive regulation of phospholipase C activity	63	3	0.85	0.0533	0.811
GO:0035821	modification of morphology or physiology of other organism	63	3	0.85	0.0533	0.811
GO:0043200	response to amino acid	63	3	0.85	0.0533	0.811
GO:0010604	positive regulation of macromolecule metabolic process	1649	30	22.26	0.0534	0.811
GO:0050808	synapse organization	105	4	1.42	0.0537	0.811
GO:0048519	negative regulation of biological process	2790	47	37.66	0.0538	0.811
GO:0016052	carbohydrate catabolic process	151	5	2.04	0.0539	0.811
GO:0008542	visual learning	28	2	0.38	0.0545	0.811
GO:0016441	posttranscriptional gene silencing	28	2	0.38	0.0545	0.811
GO:0030501	positive regulation of bone mineralization	28	2	0.38	0.0545	0.811
GO:0035194	posttranscriptional gene silencing by RNA	28	2	0.38	0.0545	0.811
GO:0045646	regulation of erythrocyte differentiation	28	2	0.38	0.0545	0.811
GO:0045776	negative regulation of blood pressure	28	2	0.38	0.0545	0.811
GO:0043410	positive regulation of MAPK cascade	152	5	2.05	0.0551	0.813
GO:0030010	establishment of cell polarity	64	3	0.86	0.0554	0.813
GO:0048675	axon extension	64	3	0.86	0.0554	0.813
GO:1900274	regulation of phospholipase C activity	64	3	0.86	0.0554	0.813
GO:0010468	regulation of gene expression	3004	50	40.55	0.0559	0.817
GO:0051094	positive regulation of developmental process	591	13	7.98	0.0571	0.822
GO:0003007	heart morphogenesis	154	5	2.08	0.0577	0.822
GO:0032924	activin receptor signaling pathway	29	2	0.39	0.058	0.822
GO:0042177	negative regulation of protein catabolic process	29	2	0.39	0.058	0.822
GO:0045762	positive regulation of adenylate cyclase activity	29	2	0.39	0.058	0.822
GO:0090130	tissue migration	29	2	0.39	0.058	0.822
GO:0035107	appendage morphogenesis	108	4	1.46	0.0584	0.822
GO:0035108	limb morphogenesis	108	4	1.46	0.0584	0.822
GO:0042391	regulation of membrane potential	204	6	2.75	0.0584	0.822
GO:0050679	positive regulation of epithelial cell proliferation	108	4	1.46	0.0584	0.822
GO:0050851	antigen receptor-mediated signaling pathway	108	4	1.46	0.0584	0.822
GO:0006355	regulation of transcription, DNA-templated	2602	44	35.12	0.0588	0.825
GO:0008285	negative regulation of cell proliferation	478	11	6.45	0.0594	0.83
GO:0031345	negative regulation of cell projection organization	66	3	0.89	0.0597	0.831
GO:0051252	regulation of RNA metabolic process	2674	45	36.09	0.0599	0.831
GO:0048738	cardiac muscle tissue development	109	4	1.47	0.0601	0.831
GO:0010977	negative regulation of neuron projection development	30	2	0.4	0.0616	0.839
GO:0060393	regulation of pathway-restricted SMAD protein phosphorylation	30	2	0.4	0.0616	0.839
GO:0070169	positive regulation of biomineral tissue development	30	2	0.4	0.0616	0.839
GO:0021915	neural tube development	110	4	1.48	0.0617	0.839
GO:0007389	pattern specification process	368	9	4.97	0.0619	0.839
GO:0035265	organ growth	67	3	0.9	0.0619	0.839
GO:0030072	peptide hormone secretion	158	5	2.13	0.063	0.852
GO:2001141	regulation of RNA biosynthetic process	2618	44	35.34	0.0639	0.861
GO:0009895	negative regulation of catabolic process	68	3	0.92	0.0641	0.861
GO:0031325	positive regulation of cellular metabolic process	1680	30	22.68	0.0651	0.865
GO:0031102	neuron projection regeneration	31	2	0.42	0.0653	0.865
GO:0031281	positive regulation of cyclase activity	31	2	0.42	0.0653	0.865
GO:0043392	negative regulation of DNA binding	31	2	0.42	0.0653	0.865
GO:0048585	negative regulation of response to stimulus	664	14	8.96	0.0655	0.865
GO:0010827	regulation of glucose transport	69	3	0.93	0.0664	0.873
GO:0045597	positive regulation of cell differentiation	430	10	5.8	0.0665	0.873
GO:2000113	negative regulation of cellular macromolecule biosynthetic process	789	16	10.65	0.0675	0.874
GO:0042127	regulation of cell proliferation	1039	20	14.02	0.0678	0.874
GO:0002790	peptide secretion	162	5	2.19	0.0685	0.874
GO:0032409	regulation of transporter activity	114	4	1.54	0.0685	0.874
GO:0033993	response to lipid	70	3	0.94	0.0687	0.874
GO:0001974	blood vessel remodeling	32	2	0.43	0.069	0.874
GO:0009311	oligosaccharide metabolic process	32	2	0.43	0.069	0.874
GO:0019751	polyol metabolic process	32	2	0.43	0.069	0.874
GO:0048146	positive regulation of fibroblast proliferation	32	2	0.43	0.069	0.874
GO:0071396	cellular response to lipid	32	2	0.43	0.069	0.874
GO:0003002	regionalization	266	7	3.59	0.0691	0.874
GO:0030855	epithelial cell differentiation	266	7	3.59	0.0691	0.874
GO:0034329	cell junction assembly	163	5	2.2	0.07	0.882
GO:0051171	regulation of nitrogen compound metabolic process	3121	51	42.13	0.0706	0.887
GO:0006007	glucose catabolic process	71	3	0.96	0.0711	0.888
GO:0006200	ATP catabolic process	71	3	0.96	0.0711	0.888
GO:0002757	immune response-activating signal transduction	215	6	2.9	0.0714	0.888
GO:0044249	cellular biosynthetic process	4466	70	60.28	0.0717	0.888
GO:0031327	negative regulation of cellular biosynthetic process	858	17	11.58	0.0718	0.888
GO:0016331	morphogenesis of embryonic epithelium	116	4	1.57	0.072	0.888
GO:0030166	proteoglycan biosynthetic process	33	2	0.45	0.0728	0.89
GO:0051349	positive regulation of lyase activity	33	2	0.45	0.0728	0.89
GO:0060389	pathway-restricted SMAD protein phosphorylation	33	2	0.45	0.0728	0.89
GO:0001841	neural tube formation	72	3	0.97	0.0734	0.892
GO:0010518	positive regulation of phospholipase activity	72	3	0.97	0.0734	0.892
GO:0045934	negative regulation of nucleobase-containing compound metabolic process	799	16	10.78	0.0737	0.892
GO:0014031	mesenchymal cell development	117	4	1.58	0.0738	0.892
GO:0009893	positive regulation of metabolic process	1768	31	23.86	0.0743	0.894
GO:0032879	regulation of localization	1179	22	15.91	0.0744	0.894
GO:0002429	immune response-activating cell surface receptor signaling pathway	118	4	1.59	0.0756	0.906
GO:0050680	negative regulation of epithelial cell proliferation	73	3	0.99	0.0759	0.907
GO:0048011	neurotrophin TRK receptor signaling pathway	219	6	2.96	0.0765	0.911
GO:0060079	regulation of excitatory postsynaptic membrane potential	34	2	0.46	0.0767	0.911
GO:0048736	appendage development	119	4	1.61	0.0775	0.915
GO:0060173	limb development	119	4	1.61	0.0775	0.915
GO:0023051	regulation of signaling	1778	31	24	0.0788	0.927
GO:0007626	locomotory behavior	120	4	1.62	0.0794	0.927
GO:0051172	negative regulation of nitrogen compound metabolic process	808	16	10.91	0.0796	0.927
GO:0016310	phosphorylation	1189	22	16.05	0.0798	0.927
GO:0009890	negative regulation of biosynthetic process	872	17	11.77	0.0806	0.927
GO:0010717	regulation of epithelial to mesenchymal transition	35	2	0.47	0.0807	0.927
GO:0043535	regulation of blood vessel endothelial cell migration	35	2	0.47	0.0807	0.927
GO:0071230	cellular response to amino acid stimulus	35	2	0.47	0.0807	0.927
GO:0090002	establishment of protein localization to plasma membrane	35	2	0.47	0.0807	0.927
GO:0007612	learning	75	3	1.01	0.0808	0.927
GO:0007411	axon guidance	333	8	4.49	0.0821	0.938
GO:0015833	peptide transport	172	5	2.32	0.0836	0.938
GO:0006357	regulation of transcription from RNA polymerase II promoter	1004	19	13.55	0.0842	0.938
GO:0010558	negative regulation of macromolecule biosynthetic process	815	16	11	0.0844	0.938
GO:0009948	anterior/posterior axis specification	36	2	0.49	0.0847	0.938
GO:0014068	positive regulation of phosphatidylinositol 3-kinase signaling	36	2	0.49	0.0847	0.938
GO:0030049	muscle filament sliding	36	2	0.49	0.0847	0.938
GO:0033275	actin-myosin filament sliding	36	2	0.49	0.0847	0.938
GO:0043331	response to dsRNA	36	2	0.49	0.0847	0.938
GO:0048708	astrocyte differentiation	36	2	0.49	0.0847	0.938
GO:0050771	negative regulation of axonogenesis	36	2	0.49	0.0847	0.938
GO:0060425	lung morphogenesis	36	2	0.49	0.0847	0.938
GO:0090150	establishment of protein localization to membrane	36	2	0.49	0.0847	0.938
GO:0009743	response to carbohydrate	123	4	1.66	0.0851	0.94
GO:0009058	biosynthetic process	4582	71	61.85	0.0858	0.945
GO:0048588	developmental cell growth	78	3	1.05	0.0885	0.965
GO:0051250	negative regulation of lymphocyte activation	78	3	1.05	0.0885	0.965
GO:0002764	immune response-regulating signaling pathway	228	6	3.08	0.0888	0.965
GO:0030512	negative regulation of transforming growth factor beta receptor signaling pathway	37	2	0.5	0.0888	0.965
GO:0048010	vascular endothelial growth factor receptor signaling pathway	37	2	0.5	0.0888	0.965
GO:0001654	eye development	229	6	3.09	0.0902	0.978
GO:0022603	regulation of anatomical structure morphogenesis	516	11	6.96	0.0904	0.978
GO:0048762	mesenchymal cell differentiation	126	4	1.7	0.091	0.98
GO:0010517	regulation of phospholipase activity	79	3	1.07	0.0911	0.98
GO:0043408	regulation of MAPK cascade	285	7	3.85	0.0917	0.983
GO:0048639	positive regulation of developmental growth	38	2	0.51	0.0929	0.983
GO:0048015	phosphatidylinositol-mediated signaling	127	4	1.71	0.0931	0.983
GO:0048017	inositol lipid-mediated signaling	127	4	1.71	0.0931	0.983
GO:0060548	negative regulation of cell death	580	12	7.83	0.0937	0.983
GO:0006171	cAMP biosynthetic process	80	3	1.08	0.0938	0.983
GO:0010675	regulation of cellular carbohydrate metabolic process	80	3	1.08	0.0938	0.983
GO:0045892	negative regulation of transcription, DNA-templated	703	14	9.49	0.0938	0.983
GO:0060193	positive regulation of lipase activity	80	3	1.08	0.0938	0.983
GO:0060271	cilium morphogenesis	80	3	1.08	0.0938	0.983
GO:0009967	positive regulation of signal transduction	642	13	8.67	0.0944	0.987
GO:0010975	regulation of neuron projection development	179	5	2.42	0.0952	0.993
GO:0009059	macromolecule biosynthetic process	3756	59	50.7	0.097	0.996
GO:0006637	acyl-CoA metabolic process	39	2	0.53	0.0971	0.996
GO:0035383	thioester metabolic process	39	2	0.53	0.0971	0.996
GO:0060078	regulation of postsynaptic membrane potential	39	2	0.53	0.0971	0.996
GO:0060840	artery development	39	2	0.53	0.0971	0.996
GO:0002768	immune response-regulating cell surface receptor signaling pathway	129	4	1.74	0.0972	0.996
GO:0008654	phospholipid biosynthetic process	129	4	1.74	0.0972	0.996
GO:0060255	regulation of macromolecule metabolic process	3757	59	50.71	0.0974	0.996
GO:2000026	regulation of multicellular organismal development	961	18	12.97	0.0981	1
GO:0045926	negative regulation of growth	181	5	2.44	0.0986	1
GO:0006351	transcription, DNA-templated	2847	46	38.43	0.0989	1
GO:0000271	polysaccharide biosynthetic process	82	3	1.11	0.0992	1
GO:0001101	response to acid chemical	82	3	1.11	0.0992	1
GO:0003001	generation of a signal involved in cell-cell signaling	292	7	3.94	0.101	1
GO:0023061	signal release	292	7	3.94	0.101	1
GO:0030308	negative regulation of cell growth	131	4	1.77	0.101	1
GO:0030516	regulation of axon extension	40	2	0.54	0.101	1
GO:0035272	exocrine system development	40	2	0.54	0.101	1
GO:0045446	endothelial cell differentiation	40	2	0.54	0.101	1
GO:0046148	pigment biosynthetic process	40	2	0.54	0.101	1
GO:0071229	cellular response to acid chemical	40	2	0.54	0.101	1
GO:0007517	muscle organ development	293	7	3.95	0.102	1
GO:0034330	cell junction organization	184	5	2.48	0.104	1
GO:0006109	regulation of carbohydrate metabolic process	84	3	1.13	0.105	1
GO:0007270	neuron-neuron synaptic transmission	84	3	1.13	0.105	1
GO:0045740	positive regulation of DNA replication	41	2	0.55	0.106	1
GO:0048041	focal adhesion assembly	41	2	0.55	0.106	1
GO:0050772	positive regulation of axonogenesis	41	2	0.55	0.106	1
GO:0016458	gene silencing	85	3	1.15	0.107	1
GO:0019320	hexose catabolic process	85	3	1.15	0.107	1
GO:0030155	regulation of cell adhesion	240	6	3.24	0.107	1
GO:0030534	adult behavior	85	3	1.15	0.107	1
GO:0010970	microtubule-based transport	42	2	0.57	0.11	1
GO:0045834	positive regulation of lipid metabolic process	86	3	1.16	0.11	1
GO:0055008	cardiac muscle tissue morphogenesis	42	2	0.57	0.11	1
GO:0010467	gene expression	4146	64	55.96	0.111	1
GO:0008283	cell proliferation	1373	24	18.53	0.112	1
GO:0010605	negative regulation of macromolecule metabolic process	1178	21	15.9	0.114	1
GO:0015850	organic hydroxy compound transport	43	2	0.58	0.114	1
GO:0048598	embryonic morphogenesis	419	9	5.66	0.114	1
GO:0051253	negative regulation of RNA metabolic process	728	14	9.83	0.115	1
GO:0007155	cell adhesion	856	16	11.55	0.116	1
GO:0006606	protein import into nucleus	191	5	2.58	0.117	1
GO:0019222	regulation of metabolic process	4375	67	59.05	0.117	1
GO:0022610	biological adhesion	858	16	11.58	0.118	1
GO:0080135	regulation of cellular response to stress	247	6	3.33	0.118	1
GO:0006687	glycosphingolipid metabolic process	44	2	0.59	0.119	1
GO:0008306	associative learning	44	2	0.59	0.119	1
GO:0014066	regulation of phosphatidylinositol 3-kinase signaling	44	2	0.59	0.119	1
GO:0032945	negative regulation of mononuclear cell proliferation	44	2	0.59	0.119	1
GO:0046365	monosaccharide catabolic process	89	3	1.2	0.119	1
GO:0050672	negative regulation of lymphocyte proliferation	44	2	0.59	0.119	1
GO:0071300	cellular response to retinoic acid	44	2	0.59	0.119	1
GO:0006412	translation	671	13	9.06	0.121	1
GO:0080090	regulation of primary metabolic process	3884	60	52.43	0.121	1
GO:0002695	negative regulation of leukocyte activation	90	3	1.21	0.122	1
GO:0007498	mesoderm development	90	3	1.21	0.122	1
GO:0009605	response to external stimulus	1189	21	16.05	0.122	1
GO:0045471	response to ethanol	90	3	1.21	0.122	1
GO:0051170	nuclear import	194	5	2.62	0.122	1
GO:0009892	negative regulation of metabolic process	1256	22	16.95	0.123	1
GO:0032011	ARF protein signal transduction	45	2	0.61	0.123	1
GO:0032012	regulation of ARF protein signal transduction	45	2	0.61	0.123	1
GO:0048663	neuron fate commitment	45	2	0.61	0.123	1
GO:0070252	actin-mediated cell contraction	45	2	0.61	0.123	1
GO:0071299	cellular response to vitamin A	45	2	0.61	0.123	1
GO:0060041	retina development in camera-type eye	91	3	1.23	0.125	1
GO:0097305	response to alcohol	91	3	1.23	0.125	1
GO:0000956	nuclear-transcribed mRNA catabolic process	142	4	1.92	0.126	1
GO:0001503	ossification	252	6	3.4	0.126	1
GO:0002253	activation of immune response	252	6	3.4	0.126	1
GO:0031323	regulation of cellular metabolic process	3967	61	53.55	0.127	1
GO:0001657	ureteric bud development	92	3	1.24	0.128	1
GO:0001938	positive regulation of endothelial cell proliferation	46	2	0.62	0.128	1
GO:0003158	endothelium development	46	2	0.62	0.128	1
GO:0006641	triglyceride metabolic process	92	3	1.24	0.128	1
GO:0006796	phosphate-containing compound metabolic process	1396	24	18.84	0.128	1
GO:0034645	cellular macromolecule biosynthetic process	3685	57	49.74	0.128	1
GO:0048565	digestive tract development	92	3	1.24	0.128	1
GO:0061387	regulation of extent of cell growth	46	2	0.62	0.128	1
GO:0006793	phosphorus metabolic process	1397	24	18.86	0.129	1
GO:0032774	RNA biosynthetic process	2909	46	39.27	0.129	1
GO:0023056	positive regulation of signaling	680	13	9.18	0.13	1
GO:0007423	sensory organ development	372	8	5.02	0.131	1
GO:0010647	positive regulation of cell communication	682	13	9.21	0.132	1
GO:0030705	cytoskeleton-dependent intracellular transport	47	2	0.63	0.132	1
GO:0048678	response to axon injury	47	2	0.63	0.132	1
GO:0060415	muscle tissue morphogenesis	47	2	0.63	0.132	1
GO:0070664	negative regulation of leukocyte proliferation	47	2	0.63	0.132	1
GO:0035295	tube development	373	8	5.03	0.133	1
GO:0060485	mesenchyme development	145	4	1.96	0.133	1
GO:0035264	multicellular organism growth	94	3	1.27	0.134	1
GO:0065009	regulation of molecular function	1675	28	22.61	0.135	1
GO:0006809	nitric oxide biosynthetic process	48	2	0.65	0.137	1
GO:0007189	adenylate cyclase-activating G-protein coupled receptor signaling pathway	48	2	0.65	0.137	1
GO:0018107	peptidyl-threonine phosphorylation	48	2	0.65	0.137	1
GO:0042440	pigment metabolic process	48	2	0.65	0.137	1
GO:0045761	regulation of adenylate cyclase activity	48	2	0.65	0.137	1
GO:0046058	cAMP metabolic process	95	3	1.28	0.137	1
GO:0007223	Wnt signaling pathway, calcium modulating pathway	11	1	0.15	0.139	1
GO:0008284	positive regulation of cell proliferation	562	11	7.59	0.139	1
GO:0010659	cardiac muscle cell apoptotic process	11	1	0.15	0.139	1
GO:0010662	regulation of striated muscle cell apoptotic process	11	1	0.15	0.139	1
GO:0010875	positive regulation of cholesterol efflux	11	1	0.15	0.139	1
GO:0022011	myelination in peripheral nervous system	11	1	0.15	0.139	1
GO:0030889	negative regulation of B cell proliferation	11	1	0.15	0.139	1
GO:0032026	response to magnesium ion	11	1	0.15	0.139	1
GO:0032098	regulation of appetite	11	1	0.15	0.139	1
GO:0032288	myelin assembly	11	1	0.15	0.139	1
GO:0032292	peripheral nervous system axon ensheathment	11	1	0.15	0.139	1
GO:0032352	positive regulation of hormone metabolic process	11	1	0.15	0.139	1
GO:0034122	negative regulation of toll-like receptor signaling pathway	11	1	0.15	0.139	1
GO:0042634	regulation of hair cycle	11	1	0.15	0.139	1
GO:0042640	anagen	11	1	0.15	0.139	1
GO:0045649	regulation of macrophage differentiation	11	1	0.15	0.139	1
GO:0046321	positive regulation of fatty acid oxidation	11	1	0.15	0.139	1
GO:0048853	forebrain morphogenesis	11	1	0.15	0.139	1
GO:0048857	neural nucleus development	11	1	0.15	0.139	1
GO:0048934	peripheral nervous system neuron differentiation	11	1	0.15	0.139	1
GO:0048935	peripheral nervous system neuron development	11	1	0.15	0.139	1
GO:0060900	embryonic camera-type eye formation	11	1	0.15	0.139	1
GO:0072111	cell proliferation involved in kidney development	11	1	0.15	0.139	1
GO:0085029	extracellular matrix assembly	11	1	0.15	0.139	1
GO:0090162	establishment of epithelial cell polarity	11	1	0.15	0.139	1
GO:0006639	acylglycerol metabolic process	96	3	1.3	0.14	1
GO:0008645	hexose transport	96	3	1.3	0.14	1
GO:0015749	monosaccharide transport	96	3	1.3	0.14	1
GO:0015758	glucose transport	96	3	1.3	0.14	1
GO:0016070	RNA metabolic process	3496	54	47.19	0.14	1
GO:0001756	somitogenesis	49	2	0.66	0.141	1
GO:0006970	response to osmotic stress	49	2	0.66	0.141	1
GO:0021766	hippocampus development	49	2	0.66	0.141	1
GO:0030816	positive regulation of cAMP metabolic process	49	2	0.66	0.141	1
GO:0030819	positive regulation of cAMP biosynthetic process	49	2	0.66	0.141	1
GO:0043467	regulation of generation of precursor metabolites and energy	49	2	0.66	0.141	1
GO:0051897	positive regulation of protein kinase B signaling	49	2	0.66	0.141	1
GO:0071418	cellular response to amine stimulus	49	2	0.66	0.141	1
GO:0002683	negative regulation of immune system process	149	4	2.01	0.143	1
GO:0006112	energy reserve metabolic process	149	4	2.01	0.143	1
GO:0006638	neutral lipid metabolic process	97	3	1.31	0.143	1
GO:0030902	hindbrain development	97	3	1.31	0.143	1
GO:0033273	response to vitamin	150	4	2.02	0.145	1
GO:0051098	regulation of binding	150	4	2.02	0.145	1
GO:0001707	mesoderm formation	50	2	0.67	0.146	1
GO:0006664	glycolipid metabolic process	50	2	0.67	0.146	1
GO:0008360	regulation of cell shape	98	3	1.32	0.146	1
GO:0009190	cyclic nucleotide biosynthetic process	98	3	1.32	0.146	1
GO:0033692	cellular polysaccharide biosynthetic process	50	2	0.67	0.146	1
GO:0044403	symbiosis, encompassing mutualism through parasitism	98	3	1.32	0.146	1
GO:0048145	regulation of fibroblast proliferation	50	2	0.67	0.146	1
GO:0050866	negative regulation of cell activation	98	3	1.32	0.146	1
GO:0051641	cellular localization	1761	29	23.77	0.147	1
GO:0006402	mRNA catabolic process	151	4	2.04	0.148	1
GO:0031324	negative regulation of cellular metabolic process	1156	20	15.6	0.149	1
GO:0021953	central nervous system neuron differentiation	99	3	1.34	0.15	1
GO:0051239	regulation of multicellular organismal process	1561	26	21.07	0.15	1
GO:0051649	establishment of localization in cell	1560	26	21.06	0.15	1
GO:0003208	cardiac ventricle morphogenesis	51	2	0.69	0.151	1
GO:0006098	pentose-phosphate shunt	12	1	0.16	0.151	1
GO:0010658	striated muscle cell apoptotic process	12	1	0.16	0.151	1
GO:0010745	negative regulation of macrophage derived foam cell differentiation	12	1	0.16	0.151	1
GO:0014013	regulation of gliogenesis	51	2	0.69	0.151	1
GO:0018210	peptidyl-threonine modification	51	2	0.69	0.151	1
GO:0021544	subpallium development	12	1	0.16	0.151	1
GO:0021904	dorsal/ventral neural tube patterning	12	1	0.16	0.151	1
GO:0031279	regulation of cyclase activity	51	2	0.69	0.151	1
GO:0031581	hemidesmosome assembly	12	1	0.16	0.151	1
GO:0032095	regulation of response to food	12	1	0.16	0.151	1
GO:0032368	regulation of lipid transport	51	2	0.69	0.151	1
GO:0032373	positive regulation of sterol transport	12	1	0.16	0.151	1
GO:0032376	positive regulation of cholesterol transport	12	1	0.16	0.151	1
GO:0043092	L-amino acid import	12	1	0.16	0.151	1
GO:0043129	surfactant homeostasis	12	1	0.16	0.151	1
GO:0045197	establishment or maintenance of epithelial cell apical/basal polarity	12	1	0.16	0.151	1
GO:0045725	positive regulation of glycogen biosynthetic process	12	1	0.16	0.151	1
GO:0048875	chemical homeostasis within a tissue	12	1	0.16	0.151	1
GO:0050919	negative chemotaxis	12	1	0.16	0.151	1
GO:0060039	pericardium development	12	1	0.16	0.151	1
GO:0060251	regulation of glial cell proliferation	12	1	0.16	0.151	1
GO:0071294	cellular response to zinc ion	12	1	0.16	0.151	1
GO:0071417	cellular response to organonitrogen compound	51	2	0.69	0.151	1
GO:0072089	stem cell proliferation	12	1	0.16	0.151	1
GO:0090004	positive regulation of establishment of protein localization to plasma membrane	12	1	0.16	0.151	1
GO:0032147	activation of protein kinase activity	209	5	2.82	0.153	1
GO:0044282	small molecule catabolic process	209	5	2.82	0.153	1
GO:0000288	nuclear-transcribed mRNA catabolic process, deadenylation-dependent decay	52	2	0.7	0.156	1
GO:0006029	proteoglycan metabolic process	52	2	0.7	0.156	1
GO:0007492	endoderm development	52	2	0.7	0.156	1
GO:0009749	response to glucose	101	3	1.36	0.156	1
GO:0014075	response to amine	101	3	1.36	0.156	1
GO:0043154	negative regulation of cysteine-type endopeptidase activity involved in apoptotic process	52	2	0.7	0.156	1
GO:0048144	fibroblast proliferation	52	2	0.7	0.156	1
GO:0048644	muscle organ morphogenesis	52	2	0.7	0.156	1
GO:0090257	regulation of muscle system process	101	3	1.36	0.156	1
GO:0006367	transcription initiation from RNA polymerase II promoter	155	4	2.09	0.158	1
GO:0030804	positive regulation of cyclic nucleotide biosynthetic process	53	2	0.72	0.16	1
GO:0043534	blood vessel endothelial cell migration	53	2	0.72	0.16	1
GO:0051093	negative regulation of developmental process	453	9	6.11	0.16	1
GO:0055085	transmembrane transport	772	14	10.42	0.16	1
GO:0000165	MAPK cascade	392	8	5.29	0.161	1
GO:0006740	NADPH regeneration	13	1	0.18	0.162	1
GO:0007076	mitotic chromosome condensation	13	1	0.18	0.162	1
GO:0010560	positive regulation of glycoprotein biosynthetic process	13	1	0.18	0.162	1
GO:0010885	regulation of cholesterol storage	13	1	0.18	0.162	1
GO:0010888	negative regulation of lipid storage	13	1	0.18	0.162	1
GO:0010893	positive regulation of steroid biosynthetic process	13	1	0.18	0.162	1
GO:0014044	Schwann cell development	13	1	0.18	0.162	1
GO:0018022	peptidyl-lysine methylation	13	1	0.18	0.162	1
GO:0021542	dentate gyrus development	13	1	0.18	0.162	1
GO:0032314	regulation of Rac GTPase activity	13	1	0.18	0.162	1
GO:0032400	melanosome localization	13	1	0.18	0.162	1
GO:0034110	regulation of homotypic cell-cell adhesion	13	1	0.18	0.162	1
GO:0034204	lipid translocation	13	1	0.18	0.162	1
GO:0035196	production of miRNAs involved in gene silencing by miRNA	13	1	0.18	0.162	1
GO:0043090	amino acid import	13	1	0.18	0.162	1
GO:0043584	nose development	13	1	0.18	0.162	1
GO:0045332	phospholipid translocation	13	1	0.18	0.162	1
GO:0048339	paraxial mesoderm development	13	1	0.18	0.162	1
GO:0051875	pigment granule localization	13	1	0.18	0.162	1
GO:0055070	copper ion homeostasis	13	1	0.18	0.162	1
GO:0072074	kidney mesenchyme development	13	1	0.18	0.162	1
GO:0072075	metanephric mesenchyme development	13	1	0.18	0.162	1
GO:0072661	protein targeting to plasma membrane	13	1	0.18	0.162	1
GO:2000278	regulation of DNA biosynthetic process	13	1	0.18	0.162	1
GO:0001558	regulation of cell growth	272	6	3.67	0.163	1
GO:0071495	cellular response to endogenous stimulus	518	10	6.99	0.163	1
GO:0016055	Wnt signaling pathway	273	6	3.68	0.164	1
GO:0061061	muscle structure development	394	8	5.32	0.164	1
GO:0006650	glycerophospholipid metabolic process	158	4	2.13	0.165	1
GO:0014032	neural crest cell development	54	2	0.73	0.165	1
GO:0021549	cerebellum development	54	2	0.73	0.165	1
GO:0030810	positive regulation of nucleotide biosynthetic process	54	2	0.73	0.165	1
GO:0048332	mesoderm morphogenesis	54	2	0.73	0.165	1
GO:0051291	protein heterooligomerization	54	2	0.73	0.165	1
GO:0051339	regulation of lyase activity	54	2	0.73	0.165	1
GO:1900373	positive regulation of purine nucleotide biosynthetic process	54	2	0.73	0.165	1
GO:0032101	regulation of response to external stimulus	334	7	4.51	0.166	1
GO:0034504	protein localization to nucleus	215	5	2.9	0.166	1
GO:0060191	regulation of lipase activity	104	3	1.4	0.166	1
GO:0050769	positive regulation of neurogenesis	105	3	1.42	0.169	1
GO:0006672	ceramide metabolic process	55	2	0.74	0.17	1
GO:0030500	regulation of bone mineralization	55	2	0.74	0.17	1
GO:0030801	positive regulation of cyclic nucleotide metabolic process	55	2	0.74	0.17	1
GO:0042307	positive regulation of protein import into nucleus	55	2	0.74	0.17	1
GO:0072659	protein localization to plasma membrane	55	2	0.74	0.17	1
GO:2000117	negative regulation of cysteine-type endopeptidase activity	55	2	0.74	0.17	1
GO:0022607	cellular component assembly	1383	23	18.67	0.171	1
GO:0009063	cellular amino acid catabolic process	106	3	1.43	0.172	1
GO:0009746	response to hexose	106	3	1.43	0.172	1
GO:0002011	morphogenesis of an epithelial sheet	14	1	0.19	0.173	1
GO:0002467	germinal center formation	14	1	0.19	0.173	1
GO:0002823	negative regulation of adaptive immune response based on somatic recombination of immune receptors built from immunoglobulin superfamily domains	14	1	0.19	0.173	1
GO:0006607	NLS-bearing protein import into nucleus	14	1	0.19	0.173	1
GO:0009071	serine family amino acid catabolic process	14	1	0.19	0.173	1
GO:0010634	positive regulation of epithelial cell migration	14	1	0.19	0.173	1
GO:0010646	regulation of cell communication	1317	22	17.78	0.173	1
GO:0010656	negative regulation of muscle cell apoptotic process	14	1	0.19	0.173	1
GO:0010878	cholesterol storage	14	1	0.19	0.173	1
GO:0021871	forebrain regionalization	14	1	0.19	0.173	1
GO:0031050	dsRNA fragmentation	14	1	0.19	0.173	1
GO:0031122	cytoplasmic microtubule organization	14	1	0.19	0.173	1
GO:0031998	regulation of fatty acid beta-oxidation	14	1	0.19	0.173	1
GO:0032007	negative regulation of TOR signaling	14	1	0.19	0.173	1
GO:0043984	histone H4-K16 acetylation	14	1	0.19	0.173	1
GO:0046885	regulation of hormone biosynthetic process	14	1	0.19	0.173	1
GO:0048557	embryonic digestive tract morphogenesis	14	1	0.19	0.173	1
GO:0048820	hair follicle maturation	14	1	0.19	0.173	1
GO:0055003	cardiac myofibril assembly	14	1	0.19	0.173	1
GO:0060045	positive regulation of cardiac muscle cell proliferation	14	1	0.19	0.173	1
GO:0060749	mammary gland alveolus development	14	1	0.19	0.173	1
GO:0060788	ectodermal placode formation	14	1	0.19	0.173	1
GO:0061377	mammary gland lobule development	14	1	0.19	0.173	1
GO:0070875	positive regulation of glycogen metabolic process	14	1	0.19	0.173	1
GO:0070918	production of small RNA involved in gene silencing by RNA	14	1	0.19	0.173	1
GO:0071696	ectodermal placode development	14	1	0.19	0.173	1
GO:0071697	ectodermal placode morphogenesis	14	1	0.19	0.173	1
GO:0008344	adult locomotory behavior	56	2	0.76	0.175	1
GO:0045664	regulation of neuron differentiation	279	6	3.77	0.176	1
GO:0031344	regulation of cell projection organization	220	5	2.97	0.177	1
GO:0001843	neural tube closure	57	2	0.77	0.179	1
GO:0034284	response to monosaccharide	108	3	1.46	0.179	1
GO:0045638	negative regulation of myeloid cell differentiation	57	2	0.77	0.179	1
GO:0045981	positive regulation of nucleotide metabolic process	57	2	0.77	0.179	1
GO:0060606	tube closure	57	2	0.77	0.179	1
GO:0065008	regulation of biological quality	2290	36	30.91	0.179	1
GO:1900544	positive regulation of purine nucleotide metabolic process	57	2	0.77	0.179	1
GO:0006096	glycolytic process	58	2	0.78	0.184	1
GO:0071295	cellular response to vitamin	58	2	0.78	0.184	1
GO:0002532	production of molecular mediator involved in inflammatory response	15	1	0.2	0.185	1
GO:0007184	SMAD protein import into nucleus	15	1	0.2	0.185	1
GO:0007274	neuromuscular synaptic transmission	15	1	0.2	0.185	1
GO:0031290	retinal ganglion cell axon guidance	15	1	0.2	0.185	1
GO:0032105	negative regulation of response to extracellular stimulus	15	1	0.2	0.185	1
GO:0032108	negative regulation of response to nutrient levels	15	1	0.2	0.185	1
GO:0032467	positive regulation of cytokinesis	15	1	0.2	0.185	1
GO:0034199	activation of protein kinase A activity	15	1	0.2	0.185	1
GO:0042523	positive regulation of tyrosine phosphorylation of Stat5 protein	15	1	0.2	0.185	1
GO:0043001	Golgi to plasma membrane protein transport	15	1	0.2	0.185	1
GO:0043304	regulation of mast cell degranulation	15	1	0.2	0.185	1
GO:0043401	steroid hormone mediated signaling pathway	15	1	0.2	0.185	1
GO:0043567	regulation of insulin-like growth factor receptor signaling pathway	15	1	0.2	0.185	1
GO:0043576	regulation of respiratory gaseous exchange	15	1	0.2	0.185	1
GO:0045879	negative regulation of smoothened signaling pathway	15	1	0.2	0.185	1
GO:0046636	negative regulation of alpha-beta T cell activation	15	1	0.2	0.185	1
GO:0060487	lung epithelial cell differentiation	15	1	0.2	0.185	1
GO:0071526	semaphorin-plexin signaling pathway	15	1	0.2	0.185	1
GO:2000677	regulation of transcription regulatory region DNA binding	15	1	0.2	0.185	1
GO:0030879	mammary gland development	110	3	1.48	0.186	1
GO:0008610	lipid biosynthetic process	471	9	6.36	0.187	1
GO:0009101	glycoprotein biosynthetic process	285	6	3.85	0.188	1
GO:0034637	cellular carbohydrate biosynthetic process	59	2	0.8	0.189	1
GO:0016049	cell growth	347	7	4.68	0.19	1
GO:0051716	cellular response to stimulus	4591	68	61.97	0.19	1
GO:0040008	regulation of growth	474	9	6.4	0.192	1
GO:0031099	regeneration	112	3	1.51	0.193	1
GO:0007588	excretion	60	2	0.81	0.194	1
GO:0014020	primary neural tube formation	60	2	0.81	0.194	1
GO:0030177	positive regulation of Wnt signaling pathway	60	2	0.81	0.194	1
GO:0046209	nitric oxide metabolic process	60	2	0.81	0.194	1
GO:0051101	regulation of DNA binding	60	2	0.81	0.194	1
GO:0061180	mammary gland epithelium development	60	2	0.81	0.194	1
GO:0034641	cellular nitrogen compound metabolic process	4963	73	66.99	0.195	1
GO:0071844	NA	1002	17	13.53	0.195	1
GO:0002820	negative regulation of adaptive immune response	16	1	0.22	0.196	1
GO:0006544	glycine metabolic process	16	1	0.22	0.196	1
GO:0006590	thyroid hormone generation	16	1	0.22	0.196	1
GO:0006688	glycosphingolipid biosynthetic process	16	1	0.22	0.196	1
GO:0007214	gamma-aminobutyric acid signaling pathway	16	1	0.22	0.196	1
GO:0010869	regulation of receptor biosynthetic process	16	1	0.22	0.196	1
GO:0014009	glial cell proliferation	16	1	0.22	0.196	1
GO:0015813	L-glutamate transport	16	1	0.22	0.196	1
GO:0030517	negative regulation of axon extension	16	1	0.22	0.196	1
GO:0032102	negative regulation of response to external stimulus	113	3	1.53	0.196	1
GO:0033006	regulation of mast cell activation involved in immune response	16	1	0.22	0.196	1
GO:0033688	regulation of osteoblast proliferation	16	1	0.22	0.196	1
GO:0046034	ATP metabolic process	113	3	1.53	0.196	1
GO:0051647	nucleus localization	16	1	0.22	0.196	1
GO:0060479	lung cell differentiation	16	1	0.22	0.196	1
GO:0070527	platelet aggregation	16	1	0.22	0.196	1
GO:0072132	mesenchyme morphogenesis	16	1	0.22	0.196	1
GO:0006417	regulation of translation	170	4	2.29	0.198	1
GO:0018958	phenol-containing compound metabolic process	61	2	0.82	0.199	1
GO:0030029	actin filament-based process	415	8	5.6	0.199	1
GO:0034764	positive regulation of transmembrane transport	61	2	0.82	0.199	1
GO:0050868	negative regulation of T cell activation	61	2	0.82	0.199	1
GO:0060675	ureteric bud morphogenesis	61	2	0.82	0.199	1
GO:0070167	regulation of biomineral tissue development	61	2	0.82	0.199	1
GO:0090101	negative regulation of transmembrane receptor protein serine/threonine kinase signaling pathway	61	2	0.82	0.199	1
GO:0001655	urogenital system development	230	5	3.1	0.2	1
GO:0008643	carbohydrate transport	114	3	1.54	0.2	1
GO:0006836	neurotransmitter transport	115	3	1.55	0.203	1
GO:0060560	developmental growth involved in morphogenesis	115	3	1.55	0.203	1
GO:0022037	metencephalon development	62	2	0.84	0.204	1
GO:0000413	protein peptidyl-prolyl isomerization	17	1	0.23	0.206	1
GO:0001964	startle response	17	1	0.23	0.206	1
GO:0003333	amino acid transmembrane transport	17	1	0.23	0.206	1
GO:0010611	regulation of cardiac muscle hypertrophy	17	1	0.23	0.206	1
GO:0010874	regulation of cholesterol efflux	17	1	0.23	0.206	1
GO:0015012	heparan sulfate proteoglycan biosynthetic process	17	1	0.23	0.206	1
GO:0015697	quaternary ammonium group transport	17	1	0.23	0.206	1
GO:0015800	acidic amino acid transport	17	1	0.23	0.206	1
GO:0030511	positive regulation of transforming growth factor beta receptor signaling pathway	17	1	0.23	0.206	1
GO:0042104	positive regulation of activated T cell proliferation	17	1	0.23	0.206	1
GO:0051898	negative regulation of protein kinase B signaling	17	1	0.23	0.206	1
GO:0060395	SMAD protein signal transduction	17	1	0.23	0.206	1
GO:0070306	lens fiber cell differentiation	17	1	0.23	0.206	1
GO:0090342	regulation of cell aging	17	1	0.23	0.206	1
GO:0002221	pattern recognition receptor signaling pathway	116	3	1.57	0.207	1
GO:0009611	response to wounding	1014	17	13.69	0.208	1
GO:0009991	response to extracellular stimulus	357	7	4.82	0.208	1
GO:0007043	cell-cell junction assembly	63	2	0.85	0.209	1
GO:0007613	memory	63	2	0.85	0.209	1
GO:0046328	regulation of JNK cascade	117	3	1.58	0.21	1
GO:0051130	positive regulation of cellular component organization	421	8	5.68	0.21	1
GO:0031668	cellular response to extracellular stimulus	175	4	2.36	0.212	1
GO:0007369	gastrulation	118	3	1.59	0.214	1
GO:0030031	cell projection assembly	176	4	2.38	0.214	1
GO:0031294	lymphocyte costimulation	64	2	0.86	0.214	1
GO:0031295	T cell costimulation	64	2	0.86	0.214	1
GO:0045637	regulation of myeloid cell differentiation	118	3	1.59	0.214	1
GO:0048704	embryonic skeletal system morphogenesis	64	2	0.86	0.214	1
GO:0048518	positive regulation of biological process	3120	47	42.11	0.216	1
GO:0009247	glycolipid biosynthetic process	18	1	0.24	0.217	1
GO:0014743	regulation of muscle hypertrophy	18	1	0.24	0.217	1
GO:0015804	neutral amino acid transport	18	1	0.24	0.217	1
GO:0031346	positive regulation of cell projection organization	119	3	1.61	0.217	1
GO:0035338	long-chain fatty-acyl-CoA biosynthetic process	18	1	0.24	0.217	1
GO:0042522	regulation of tyrosine phosphorylation of Stat5 protein	18	1	0.24	0.217	1
GO:0043620	regulation of DNA-templated transcription in response to stress	18	1	0.24	0.217	1
GO:0044089	positive regulation of cellular component biogenesis	18	1	0.24	0.217	1
GO:0046329	negative regulation of JNK cascade	18	1	0.24	0.217	1
GO:0050996	positive regulation of lipid catabolic process	18	1	0.24	0.217	1
GO:0051050	positive regulation of transport	425	8	5.74	0.217	1
GO:0051930	regulation of sensory perception of pain	18	1	0.24	0.217	1
GO:0051931	regulation of sensory perception	18	1	0.24	0.217	1
GO:0060412	ventricular septum morphogenesis	18	1	0.24	0.217	1
GO:0071604	transforming growth factor beta production	18	1	0.24	0.217	1
GO:0071634	regulation of transforming growth factor beta production	18	1	0.24	0.217	1
GO:0097035	regulation of membrane lipid distribution	18	1	0.24	0.217	1
GO:0009719	response to endogenous stimulus	820	14	11.07	0.218	1
GO:0006892	post-Golgi vesicle-mediated transport	65	2	0.88	0.219	1
GO:0010906	regulation of glucose metabolic process	65	2	0.88	0.219	1
GO:0051100	negative regulation of binding	65	2	0.88	0.219	1
GO:0051128	regulation of cellular component organization	1091	18	14.73	0.219	1
GO:0060284	regulation of cell development	426	8	5.75	0.219	1
GO:0006401	RNA catabolic process	178	4	2.4	0.22	1
GO:0002758	innate immune response-activating signal transduction	120	3	1.62	0.221	1
GO:0035270	endocrine system development	120	3	1.62	0.221	1
GO:0044085	cellular component biogenesis	1506	24	20.33	0.222	1
GO:0001822	kidney development	179	4	2.42	0.223	1
GO:0006869	lipid transport	179	4	2.42	0.223	1
GO:0001936	regulation of endothelial cell proliferation	66	2	0.89	0.224	1
GO:0002009	morphogenesis of an epithelium	302	6	4.08	0.224	1
GO:0046824	positive regulation of nucleocytoplasmic transport	66	2	0.89	0.224	1
GO:0016054	organic acid catabolic process	180	4	2.43	0.226	1
GO:0046395	carboxylic acid catabolic process	180	4	2.43	0.226	1
GO:0046486	glycerolipid metabolic process	241	5	3.25	0.227	1
GO:0002218	activation of innate immune response	122	3	1.65	0.228	1
GO:0007194	negative regulation of adenylate cyclase activity	19	1	0.26	0.228	1
GO:0007616	long-term memory	19	1	0.26	0.228	1
GO:0008045	motor neuron axon guidance	19	1	0.26	0.228	1
GO:0009187	cyclic nucleotide metabolic process	122	3	1.65	0.228	1
GO:0016572	histone phosphorylation	19	1	0.26	0.228	1
GO:0021696	cerebellar cortex morphogenesis	19	1	0.26	0.228	1
GO:0030947	regulation of vascular endothelial growth factor receptor signaling pathway	19	1	0.26	0.228	1
GO:0034605	cellular response to heat	19	1	0.26	0.228	1
GO:0035088	establishment or maintenance of apical/basal cell polarity	19	1	0.26	0.228	1
GO:0042403	thyroid hormone metabolic process	19	1	0.26	0.228	1
GO:0048665	neuron fate specification	19	1	0.26	0.228	1
GO:0052312	modulation of transcription in other organism involved in symbiotic interaction	19	1	0.26	0.228	1
GO:0061245	establishment or maintenance of bipolar cell polarity	19	1	0.26	0.228	1
GO:0090003	regulation of establishment of protein localization to plasma membrane	19	1	0.26	0.228	1
GO:0007229	integrin-mediated signaling pathway	67	2	0.9	0.229	1
GO:0008361	regulation of cell size	67	2	0.9	0.229	1
GO:0051896	regulation of protein kinase B signaling	67	2	0.9	0.229	1
GO:0043009	chordate embryonic development	433	8	5.84	0.231	1
GO:0051188	cofactor biosynthetic process	123	3	1.66	0.231	1
GO:0006352	DNA-templated transcription, initiation	182	4	2.46	0.232	1
GO:0001934	positive regulation of protein phosphorylation	499	9	6.74	0.233	1
GO:0001837	epithelial to mesenchymal transition	68	2	0.92	0.234	1
GO:0001942	hair follicle development	68	2	0.92	0.234	1
GO:0022404	molting cycle process	68	2	0.92	0.234	1
GO:0022405	hair cycle process	68	2	0.92	0.234	1
GO:0070555	response to interleukin-1	68	2	0.92	0.234	1
GO:0010608	posttranscriptional regulation of gene expression	308	6	4.16	0.237	1
GO:0006071	glycerol metabolic process	20	1	0.27	0.238	1
GO:0006633	fatty acid biosynthetic process	125	3	1.69	0.238	1
GO:0006783	heme biosynthetic process	20	1	0.27	0.238	1
GO:0007398	ectoderm development	20	1	0.27	0.238	1
GO:0010660	regulation of muscle cell apoptotic process	20	1	0.27	0.238	1
GO:0010677	negative regulation of cellular carbohydrate metabolic process	20	1	0.27	0.238	1
GO:0015807	L-amino acid transport	20	1	0.27	0.238	1
GO:0030225	macrophage differentiation	20	1	0.27	0.238	1
GO:0031280	negative regulation of cyclase activity	20	1	0.27	0.238	1
GO:0032094	response to food	20	1	0.27	0.238	1
GO:0032350	regulation of hormone metabolic process	20	1	0.27	0.238	1
GO:0032673	regulation of interleukin-4 production	20	1	0.27	0.238	1
GO:0032800	receptor biosynthetic process	20	1	0.27	0.238	1
GO:0033687	osteoblast proliferation	20	1	0.27	0.238	1
GO:0035336	long-chain fatty-acyl-CoA metabolic process	20	1	0.27	0.238	1
GO:0043300	regulation of leukocyte degranulation	20	1	0.27	0.238	1
GO:0045686	negative regulation of glial cell differentiation	20	1	0.27	0.238	1
GO:0045940	positive regulation of steroid metabolic process	20	1	0.27	0.238	1
GO:0046164	alcohol catabolic process	20	1	0.27	0.238	1
GO:0048169	regulation of long-term neuronal synaptic plasticity	20	1	0.27	0.238	1
GO:0050856	regulation of T cell receptor signaling pathway	20	1	0.27	0.238	1
GO:0051412	response to corticosterone	20	1	0.27	0.238	1
GO:0060043	regulation of cardiac muscle cell proliferation	20	1	0.27	0.238	1
GO:0060674	placenta blood vessel development	20	1	0.27	0.238	1
GO:0031670	cellular response to nutrient	69	2	0.93	0.239	1
GO:0009792	embryo development ending in birth or egg hatching	439	8	5.93	0.242	1
GO:0006913	nucleocytoplasmic transport	311	6	4.2	0.244	1
GO:0042493	response to drug	311	6	4.2	0.244	1
GO:0043409	negative regulation of MAPK cascade	70	2	0.94	0.244	1
GO:0072001	renal system development	187	4	2.52	0.246	1
GO:0003300	cardiac muscle hypertrophy	21	1	0.28	0.248	1
GO:0009950	dorsal/ventral axis specification	21	1	0.28	0.248	1
GO:0010543	regulation of platelet activation	21	1	0.28	0.248	1
GO:0014037	Schwann cell differentiation	21	1	0.28	0.248	1
GO:0014897	striated muscle hypertrophy	21	1	0.28	0.248	1
GO:0017144	drug metabolic process	21	1	0.28	0.248	1
GO:0030201	heparan sulfate proteoglycan metabolic process	21	1	0.28	0.248	1
GO:0035162	embryonic hemopoiesis	21	1	0.28	0.248	1
GO:0042506	tyrosine phosphorylation of Stat5 protein	21	1	0.28	0.248	1
GO:0045773	positive regulation of axon extension	21	1	0.28	0.248	1
GO:0045912	negative regulation of carbohydrate metabolic process	21	1	0.28	0.248	1
GO:0048710	regulation of astrocyte differentiation	21	1	0.28	0.248	1
GO:0050922	negative regulation of chemotaxis	21	1	0.28	0.248	1
GO:0051350	negative regulation of lyase activity	21	1	0.28	0.248	1
GO:0009791	post-embryonic development	71	2	0.96	0.249	1
GO:0045927	positive regulation of growth	128	3	1.73	0.249	1
GO:0051899	membrane depolarization	71	2	0.96	0.249	1
GO:0051169	nuclear transport	314	6	4.24	0.251	1
GO:0003012	muscle system process	252	5	3.4	0.254	1
GO:0007368	determination of left/right symmetry	72	2	0.97	0.254	1
GO:0014706	striated muscle tissue development	252	5	3.4	0.254	1
GO:0030218	erythrocyte differentiation	72	2	0.97	0.254	1
GO:0030817	regulation of cAMP biosynthetic process	72	2	0.97	0.254	1
GO:0035282	segmentation	72	2	0.97	0.254	1
GO:0042327	positive regulation of phosphorylation	511	9	6.9	0.254	1
GO:0046578	regulation of Ras protein signal transduction	252	5	3.4	0.254	1
GO:0006006	glucose metabolic process	190	4	2.56	0.255	1
GO:0050778	positive regulation of immune response	316	6	4.27	0.255	1
GO:0010243	response to organonitrogen compound	130	3	1.75	0.257	1
GO:0001656	metanephros development	73	2	0.99	0.259	1
GO:0001704	formation of primary germ layer	73	2	0.99	0.259	1
GO:0003231	cardiac ventricle development	73	2	0.99	0.259	1
GO:0006941	striated muscle contraction	73	2	0.99	0.259	1
GO:0010657	muscle cell apoptotic process	22	1	0.3	0.259	1
GO:0018208	peptidyl-proline modification	22	1	0.3	0.259	1
GO:0019400	alditol metabolic process	22	1	0.3	0.259	1
GO:0030203	glycosaminoglycan metabolic process	73	2	0.99	0.259	1
GO:0032228	regulation of synaptic transmission, GABAergic	22	1	0.3	0.259	1
GO:0033003	regulation of mast cell activation	22	1	0.3	0.259	1
GO:0035020	regulation of Rac protein signal transduction	22	1	0.3	0.259	1
GO:0042303	molting cycle	73	2	0.99	0.259	1
GO:0042633	hair cycle	73	2	0.99	0.259	1
GO:0043552	positive regulation of phosphatidylinositol 3-kinase activity	22	1	0.3	0.259	1
GO:0043616	keratinocyte proliferation	22	1	0.3	0.259	1
GO:0045214	sarcomere organization	22	1	0.3	0.259	1
GO:0045581	negative regulation of T cell differentiation	22	1	0.3	0.259	1
GO:0045622	regulation of T-helper cell differentiation	22	1	0.3	0.259	1
GO:0048596	embryonic camera-type eye morphogenesis	22	1	0.3	0.259	1
GO:0048846	axon extension involved in axon guidance	22	1	0.3	0.259	1
GO:0055021	regulation of cardiac muscle tissue growth	22	1	0.3	0.259	1
GO:0060986	endocrine hormone secretion	22	1	0.3	0.259	1
GO:0051403	stress-activated MAPK cascade	192	4	2.59	0.261	1
GO:0080134	regulation of response to stress	649	11	8.76	0.261	1
GO:0044271	cellular nitrogen compound biosynthetic process	384	7	5.18	0.262	1
GO:0030814	regulation of cAMP metabolic process	74	2	1	0.264	1
GO:0032872	regulation of stress-activated MAPK cascade	132	3	1.78	0.264	1
GO:0033674	positive regulation of kinase activity	385	7	5.2	0.264	1
GO:0070302	regulation of stress-activated protein kinase signaling cascade	132	3	1.78	0.264	1
GO:0010562	positive regulation of phosphorus metabolic process	518	9	6.99	0.266	1
GO:0045937	positive regulation of phosphate metabolic process	518	9	6.99	0.266	1
GO:0005976	polysaccharide metabolic process	133	3	1.8	0.267	1
GO:0017038	protein import	257	5	3.47	0.267	1
GO:0031098	stress-activated protein kinase signaling cascade	194	4	2.62	0.267	1
GO:0042326	negative regulation of phosphorylation	194	4	2.62	0.267	1
GO:0001504	neurotransmitter uptake	23	1	0.31	0.269	1
GO:0001954	positive regulation of cell-matrix adhesion	23	1	0.31	0.269	1
GO:0001975	response to amphetamine	23	1	0.31	0.269	1
GO:0002886	regulation of myeloid leukocyte mediated immunity	23	1	0.31	0.269	1
GO:0010259	multicellular organismal aging	23	1	0.31	0.269	1
GO:0014073	response to tropane	23	1	0.31	0.269	1
GO:0014896	muscle hypertrophy	23	1	0.31	0.269	1
GO:0015695	organic cation transport	23	1	0.31	0.269	1
GO:0030815	negative regulation of cAMP metabolic process	23	1	0.31	0.269	1
GO:0030818	negative regulation of cAMP biosynthetic process	23	1	0.31	0.269	1
GO:0032370	positive regulation of lipid transport	23	1	0.31	0.269	1
GO:0032873	negative regulation of stress-activated MAPK cascade	23	1	0.31	0.269	1
GO:0042220	response to cocaine	23	1	0.31	0.269	1
GO:0043303	mast cell degranulation	23	1	0.31	0.269	1
GO:0043551	regulation of phosphatidylinositol 3-kinase activity	23	1	0.31	0.269	1
GO:0070303	negative regulation of stress-activated protein kinase signaling cascade	23	1	0.31	0.269	1
GO:0090218	positive regulation of lipid kinase activity	23	1	0.31	0.269	1
GO:0090316	positive regulation of intracellular protein transport	75	2	1.01	0.269	1
GO:0050865	regulation of cell activation	323	6	4.36	0.271	1
GO:0001935	endothelial cell proliferation	76	2	1.03	0.274	1
GO:0007162	negative regulation of cell adhesion	76	2	1.03	0.274	1
GO:0048593	camera-type eye morphogenesis	76	2	1.03	0.274	1
GO:0051262	protein tetramerization	76	2	1.03	0.274	1
GO:0070374	positive regulation of ERK1 and ERK2 cascade	76	2	1.03	0.274	1
GO:0007018	microtubule-based movement	135	3	1.82	0.275	1
GO:0050670	regulation of lymphocyte proliferation	135	3	1.82	0.275	1
GO:0032944	regulation of mononuclear cell proliferation	136	3	1.84	0.278	1
GO:0000291	nuclear-transcribed mRNA catabolic process, exonucleolytic	24	1	0.32	0.279	1
GO:0002279	mast cell activation involved in immune response	24	1	0.32	0.279	1
GO:0002448	mast cell mediated immunity	24	1	0.32	0.279	1
GO:0005979	regulation of glycogen biosynthetic process	24	1	0.32	0.279	1
GO:0006586	indolalkylamine metabolic process	24	1	0.32	0.279	1
GO:0006739	NADP metabolic process	24	1	0.32	0.279	1
GO:0006779	porphyrin-containing compound biosynthetic process	24	1	0.32	0.279	1
GO:0007032	endosome organization	24	1	0.32	0.279	1
GO:0009953	dorsal/ventral pattern formation	77	2	1.04	0.279	1
GO:0010962	regulation of glucan biosynthetic process	24	1	0.32	0.279	1
GO:0030800	negative regulation of cyclic nucleotide metabolic process	24	1	0.32	0.279	1
GO:0030803	negative regulation of cyclic nucleotide biosynthetic process	24	1	0.32	0.279	1
GO:0032633	interleukin-4 production	24	1	0.32	0.279	1
GO:0033574	response to testosterone	24	1	0.32	0.279	1
GO:0034101	erythrocyte homeostasis	77	2	1.04	0.279	1
GO:0042430	indole-containing compound metabolic process	24	1	0.32	0.279	1
GO:0043928	exonucleolytic nuclear-transcribed mRNA catabolic process involved in deadenylation-dependent decay	24	1	0.32	0.279	1
GO:0044264	cellular polysaccharide metabolic process	77	2	1.04	0.279	1
GO:0045104	intermediate filament cytoskeleton organization	24	1	0.32	0.279	1
GO:0045730	respiratory burst	24	1	0.32	0.279	1
GO:0048640	negative regulation of developmental growth	24	1	0.32	0.279	1
GO:0050854	regulation of antigen receptor-mediated signaling pathway	24	1	0.32	0.279	1
GO:0050869	negative regulation of B cell activation	24	1	0.32	0.279	1
GO:0051347	positive regulation of transferase activity	392	7	5.29	0.279	1
GO:0051385	response to mineralocorticoid	24	1	0.32	0.279	1
GO:0051602	response to electrical stimulus	24	1	0.32	0.279	1
GO:0090287	regulation of cellular response to growth factor stimulus	24	1	0.32	0.279	1
GO:0010563	negative regulation of phosphorus metabolic process	199	4	2.69	0.282	1
GO:0045936	negative regulation of phosphate metabolic process	199	4	2.69	0.282	1
GO:0060537	muscle tissue development	263	5	3.55	0.283	1
GO:0003206	cardiac chamber morphogenesis	78	2	1.05	0.284	1
GO:0007051	spindle organization	78	2	1.05	0.284	1
GO:0072657	protein localization to membrane	78	2	1.05	0.284	1
GO:0051249	regulation of lymphocyte activation	264	5	3.56	0.285	1
GO:0006501	C-terminal protein lipidation	25	1	0.34	0.288	1
GO:0008334	histone mRNA metabolic process	25	1	0.34	0.288	1
GO:0010226	response to lithium ion	25	1	0.34	0.288	1
GO:0021532	neural tube patterning	25	1	0.34	0.288	1
GO:0021587	cerebellum morphogenesis	25	1	0.34	0.288	1
GO:0030809	negative regulation of nucleotide biosynthetic process	25	1	0.34	0.288	1
GO:0032964	collagen biosynthetic process	25	1	0.34	0.288	1
GO:0034121	regulation of toll-like receptor signaling pathway	25	1	0.34	0.288	1
GO:0042417	dopamine metabolic process	25	1	0.34	0.288	1
GO:0043502	regulation of muscle adaptation	25	1	0.34	0.288	1
GO:0045103	intermediate filament-based process	25	1	0.34	0.288	1
GO:0045923	positive regulation of fatty acid metabolic process	25	1	0.34	0.288	1
GO:0048048	embryonic eye morphogenesis	25	1	0.34	0.288	1
GO:0051568	histone H3-K4 methylation	25	1	0.34	0.288	1
GO:0051893	regulation of focal adhesion assembly	25	1	0.34	0.288	1
GO:0090109	regulation of cell-substrate junction assembly	25	1	0.34	0.288	1
GO:1900372	negative regulation of purine nucleotide biosynthetic process	25	1	0.34	0.288	1
GO:1900543	negative regulation of purine nucleotide metabolic process	25	1	0.34	0.288	1
GO:1901019	regulation of calcium ion transmembrane transporter activity	25	1	0.34	0.288	1
GO:0007009	plasma membrane organization	79	2	1.07	0.289	1
GO:0030282	bone mineralization	79	2	1.07	0.289	1
GO:0030802	regulation of cyclic nucleotide biosynthetic process	79	2	1.07	0.289	1
GO:0009100	glycoprotein metabolic process	331	6	4.47	0.29	1
GO:0060562	epithelial tube morphogenesis	202	4	2.73	0.291	1
GO:0035556	intracellular signal transduction	1716	26	23.16	0.293	1
GO:0070663	regulation of leukocyte proliferation	140	3	1.89	0.293	1
GO:0009855	determination of bilateral symmetry	80	2	1.08	0.294	1
GO:0030808	regulation of nucleotide biosynthetic process	80	2	1.08	0.294	1
GO:1900371	regulation of purine nucleotide biosynthetic process	80	2	1.08	0.294	1
GO:0000289	nuclear-transcribed mRNA poly(A) tail shortening	26	1	0.35	0.298	1
GO:0001578	microtubule bundle formation	26	1	0.35	0.298	1
GO:0001702	gastrulation with mouth forming second	26	1	0.35	0.298	1
GO:0010743	regulation of macrophage derived foam cell differentiation	26	1	0.35	0.298	1
GO:0014003	oligodendrocyte development	26	1	0.35	0.298	1
GO:0014855	striated muscle cell proliferation	26	1	0.35	0.298	1
GO:0019748	secondary metabolic process	26	1	0.35	0.298	1
GO:0030431	sleep	26	1	0.35	0.298	1
GO:0032465	regulation of cytokinesis	26	1	0.35	0.298	1
GO:0032570	response to progesterone	26	1	0.35	0.298	1
GO:0033280	response to vitamin D	26	1	0.35	0.298	1
GO:0048260	positive regulation of receptor-mediated endocytosis	26	1	0.35	0.298	1
GO:0048485	sympathetic nervous system development	26	1	0.35	0.298	1
GO:0051932	synaptic transmission, GABAergic	26	1	0.35	0.298	1
GO:0051963	regulation of synapse assembly	26	1	0.35	0.298	1
GO:0060038	cardiac muscle cell proliferation	26	1	0.35	0.298	1
GO:0060420	regulation of heart growth	26	1	0.35	0.298	1
GO:0060428	lung epithelium development	26	1	0.35	0.298	1
GO:0060740	prostate gland epithelium morphogenesis	26	1	0.35	0.298	1
GO:0070873	regulation of glycogen metabolic process	26	1	0.35	0.298	1
GO:0009799	specification of symmetry	81	2	1.09	0.299	1
GO:0030307	positive regulation of cell growth	81	2	1.09	0.299	1
GO:0032388	positive regulation of intracellular transport	81	2	1.09	0.299	1
GO:0043279	response to alkaloid	81	2	1.09	0.299	1
GO:0010876	lipid localization	205	4	2.77	0.3	1
GO:0031667	response to nutrient levels	336	6	4.54	0.301	1
GO:0005975	carbohydrate metabolic process	675	11	9.11	0.304	1
GO:0016202	regulation of striated muscle tissue development	82	2	1.11	0.304	1
GO:0051302	regulation of cell division	82	2	1.11	0.304	1
GO:0009968	negative regulation of signal transduction	539	9	7.28	0.305	1
GO:0050863	regulation of T cell activation	207	4	2.79	0.306	1
GO:0010907	positive regulation of glucose metabolic process	27	1	0.36	0.307	1
GO:0030261	chromosome condensation	27	1	0.36	0.307	1
GO:0033014	tetrapyrrole biosynthetic process	27	1	0.36	0.307	1
GO:0042168	heme metabolic process	27	1	0.36	0.307	1
GO:0043370	regulation of CD4-positive, alpha-beta T cell differentiation	27	1	0.36	0.307	1
GO:0045620	negative regulation of lymphocyte differentiation	27	1	0.36	0.307	1
GO:0045980	negative regulation of nucleotide metabolic process	27	1	0.36	0.307	1
GO:0048521	negative regulation of behavior	27	1	0.36	0.307	1
GO:0071897	DNA biosynthetic process	27	1	0.36	0.307	1
GO:0090102	cochlea development	27	1	0.36	0.307	1
GO:0090398	cellular senescence	27	1	0.36	0.307	1
GO:0032940	secretion by cell	609	10	8.22	0.308	1
GO:0006022	aminoglycan metabolic process	83	2	1.12	0.309	1
GO:0032526	response to retinoic acid	83	2	1.12	0.309	1
GO:0050767	regulation of neurogenesis	341	6	4.6	0.313	1
GO:0006937	regulation of muscle contraction	84	2	1.13	0.314	1
GO:0018279	protein N-linked glycosylation via asparagine	84	2	1.13	0.314	1
GO:0043491	protein kinase B signaling	84	2	1.13	0.314	1
GO:0048634	regulation of muscle organ development	84	2	1.13	0.314	1
GO:0051640	organelle localization	146	3	1.97	0.315	1
GO:0010883	regulation of lipid storage	28	1	0.38	0.317	1
GO:0021575	hindbrain morphogenesis	28	1	0.38	0.317	1
GO:0031076	embryonic camera-type eye development	28	1	0.38	0.317	1
GO:0032885	regulation of polysaccharide biosynthetic process	28	1	0.38	0.317	1
GO:0035094	response to nicotine	28	1	0.38	0.317	1
GO:0043550	regulation of lipid kinase activity	28	1	0.38	0.317	1
GO:0048566	embryonic digestive tract development	28	1	0.38	0.317	1
GO:0048701	embryonic cranial skeleton morphogenesis	28	1	0.38	0.317	1
GO:0060512	prostate gland morphogenesis	28	1	0.38	0.317	1
GO:0000122	negative regulation of transcription from RNA polymerase II promoter	410	7	5.53	0.318	1
GO:0018196	peptidyl-asparagine modification	85	2	1.15	0.319	1
GO:0030799	regulation of cyclic nucleotide metabolic process	85	2	1.15	0.319	1
GO:0090304	nucleic acid metabolic process	3980	57	53.72	0.321	1
GO:0010035	response to inorganic substance	345	6	4.66	0.323	1
GO:0034613	cellular protein localization	827	13	11.16	0.325	1
GO:0008038	neuron recognition	29	1	0.39	0.326	1
GO:0009069	serine family amino acid metabolic process	29	1	0.39	0.326	1
GO:0010742	macrophage derived foam cell differentiation	29	1	0.39	0.326	1
GO:0010812	negative regulation of cell-substrate adhesion	29	1	0.39	0.326	1
GO:0015914	phospholipid transport	29	1	0.39	0.326	1
GO:0018410	C-terminal protein amino acid modification	29	1	0.39	0.326	1
GO:0032371	regulation of sterol transport	29	1	0.39	0.326	1
GO:0032374	regulation of cholesterol transport	29	1	0.39	0.326	1
GO:0033059	cellular pigmentation	29	1	0.39	0.326	1
GO:0044092	negative regulation of molecular function	619	10	8.36	0.326	1
GO:0045089	positive regulation of innate immune response	149	3	2.01	0.326	1
GO:0045429	positive regulation of nitric oxide biosynthetic process	29	1	0.39	0.326	1
GO:0055006	cardiac cell development	29	1	0.39	0.326	1
GO:0055013	cardiac muscle cell development	29	1	0.39	0.326	1
GO:0055017	cardiac muscle tissue growth	29	1	0.39	0.326	1
GO:0060411	cardiac septum morphogenesis	29	1	0.39	0.326	1
GO:0070423	nucleotide-binding oligomerization domain containing signaling pathway	29	1	0.39	0.326	1
GO:0090077	foam cell differentiation	29	1	0.39	0.326	1
GO:2000514	regulation of CD4-positive, alpha-beta T cell activation	29	1	0.39	0.326	1
GO:0051054	positive regulation of DNA metabolic process	87	2	1.17	0.329	1
GO:0070727	cellular macromolecule localization	831	13	11.22	0.332	1
GO:1901137	carbohydrate derivative biosynthetic process	349	6	4.71	0.332	1
GO:0006935	chemotaxis	554	9	7.48	0.333	1
GO:0016071	mRNA metabolic process	554	9	7.48	0.333	1
GO:0042330	taxis	554	9	7.48	0.333	1
GO:0007254	JNK cascade	151	3	2.04	0.334	1
GO:0008286	insulin receptor signaling pathway	151	3	2.04	0.334	1
GO:0002294	CD4-positive, alpha-beta T cell differentiation involved in immune response	30	1	0.4	0.335	1
GO:0021695	cerebellar cortex development	30	1	0.4	0.335	1
GO:0031128	developmental induction	30	1	0.4	0.335	1
GO:0032410	negative regulation of transporter activity	30	1	0.4	0.335	1
GO:0032881	regulation of polysaccharide metabolic process	30	1	0.4	0.335	1
GO:0035567	non-canonical Wnt signaling pathway	30	1	0.4	0.335	1
GO:0035690	cellular response to drug	30	1	0.4	0.335	1
GO:0042093	T-helper cell differentiation	30	1	0.4	0.335	1
GO:0042551	neuron maturation	30	1	0.4	0.335	1
GO:0055024	regulation of cardiac muscle tissue development	30	1	0.4	0.335	1
GO:0060603	mammary gland duct morphogenesis	30	1	0.4	0.335	1
GO:0021700	developmental maturation	152	3	2.05	0.337	1
GO:0031669	cellular response to nutrient levels	152	3	2.05	0.337	1
GO:0006487	protein N-linked glycosylation	89	2	1.2	0.339	1
GO:0032319	regulation of Rho GTPase activity	89	2	1.2	0.339	1
GO:0032886	regulation of microtubule-based process	89	2	1.2	0.339	1
GO:0042476	odontogenesis	89	2	1.2	0.339	1
GO:0046903	secretion	696	11	9.39	0.339	1
GO:0007584	response to nutrient	218	4	2.94	0.34	1
GO:0048705	skeletal system morphogenesis	153	3	2.07	0.341	1
GO:0007265	Ras protein signal transduction	353	6	4.76	0.342	1
GO:0043066	negative regulation of apoptotic process	559	9	7.55	0.342	1
GO:0003205	cardiac chamber development	90	2	1.21	0.344	1
GO:0003281	ventricular septum development	31	1	0.42	0.344	1
GO:0006275	regulation of DNA replication	90	2	1.21	0.344	1
GO:0031331	positive regulation of cellular catabolic process	90	2	1.21	0.344	1
GO:0035137	hindlimb morphogenesis	31	1	0.42	0.344	1
GO:0042490	mechanoreceptor differentiation	31	1	0.42	0.344	1
GO:0045168	cell-cell signaling involved in cell fate commitment	31	1	0.42	0.344	1
GO:0045840	positive regulation of mitosis	31	1	0.42	0.344	1
GO:0051785	positive regulation of nuclear division	31	1	0.42	0.344	1
GO:0071377	cellular response to glucagon stimulus	31	1	0.42	0.344	1
GO:0071559	response to transforming growth factor beta	31	1	0.42	0.344	1
GO:0042325	regulation of phosphorylation	771	12	10.41	0.348	1
GO:0048706	embryonic skeletal system development	91	2	1.23	0.348	1
GO:0051592	response to calcium ion	91	2	1.23	0.348	1
GO:0035023	regulation of Rho protein signal transduction	155	3	2.09	0.349	1
GO:0043069	negative regulation of programmed cell death	564	9	7.61	0.352	1
GO:0071496	cellular response to external stimulus	222	4	3	0.352	1
GO:0002287	alpha-beta T cell activation involved in immune response	32	1	0.43	0.353	1
GO:0002293	alpha-beta T cell differentiation involved in immune response	32	1	0.43	0.353	1
GO:0032006	regulation of TOR signaling	32	1	0.43	0.353	1
GO:0032104	regulation of response to extracellular stimulus	32	1	0.43	0.353	1
GO:0032107	regulation of response to nutrient levels	32	1	0.43	0.353	1
GO:0033500	carbohydrate homeostasis	92	2	1.24	0.353	1
GO:0042157	lipoprotein metabolic process	92	2	1.24	0.353	1
GO:0042593	glucose homeostasis	92	2	1.24	0.353	1
GO:0042743	hydrogen peroxide metabolic process	32	1	0.43	0.353	1
GO:0045682	regulation of epidermis development	32	1	0.43	0.353	1
GO:0045931	positive regulation of mitotic cell cycle	32	1	0.43	0.353	1
GO:0055010	ventricular cardiac muscle tissue morphogenesis	32	1	0.43	0.353	1
GO:0016043	cellular component organization	3655	52	49.34	0.354	1
GO:0019220	regulation of phosphate metabolic process	846	13	11.42	0.355	1
GO:0019318	hexose metabolic process	223	4	3.01	0.355	1
GO:0051174	regulation of phosphorus metabolic process	846	13	11.42	0.355	1
GO:0046883	regulation of hormone secretion	157	3	2.12	0.356	1
GO:0006811	ion transport	777	12	10.49	0.357	1
GO:0006644	phospholipid metabolic process	224	4	3.02	0.358	1
GO:0007050	cell cycle arrest	360	6	4.86	0.359	1
GO:0002292	T cell differentiation involved in immune response	33	1	0.45	0.362	1
GO:0002763	positive regulation of myeloid leukocyte differentiation	33	1	0.45	0.362	1
GO:0006506	GPI anchor biosynthetic process	33	1	0.45	0.362	1
GO:0006778	porphyrin-containing compound metabolic process	33	1	0.45	0.362	1
GO:0006821	chloride transport	33	1	0.45	0.362	1
GO:0007257	activation of JUN kinase activity	33	1	0.45	0.362	1
GO:0010676	positive regulation of cellular carbohydrate metabolic process	33	1	0.45	0.362	1
GO:0016601	Rac protein signal transduction	33	1	0.45	0.362	1
GO:0030318	melanocyte differentiation	33	1	0.45	0.362	1
GO:0033344	cholesterol efflux	33	1	0.45	0.362	1
GO:0045576	mast cell activation	33	1	0.45	0.362	1
GO:0061005	cell differentiation involved in kidney development	33	1	0.45	0.362	1
GO:0071695	anatomical structure maturation	33	1	0.45	0.362	1
GO:0000910	cytokinesis	94	2	1.27	0.363	1
GO:0022612	gland morphogenesis	94	2	1.27	0.363	1
GO:0006936	muscle contraction	226	4	3.05	0.364	1
GO:0006139	nucleobase-containing compound metabolic process	4694	66	63.36	0.365	1
GO:0060070	canonical Wnt signaling pathway	160	3	2.16	0.367	1
GO:0007595	lactation	34	1	0.46	0.37	1
GO:0014823	response to activity	34	1	0.46	0.37	1
GO:0030239	myofibril assembly	34	1	0.46	0.37	1
GO:0031663	lipopolysaccharide-mediated signaling pathway	34	1	0.46	0.37	1
GO:0043488	regulation of mRNA stability	34	1	0.46	0.37	1
GO:0048286	lung alveolus development	34	1	0.46	0.37	1
GO:0050931	pigment cell differentiation	34	1	0.46	0.37	1
GO:0060419	heart growth	34	1	0.46	0.37	1
GO:0097285	cell-type specific apoptotic process	228	4	3.08	0.37	1
GO:0033036	macromolecule localization	1643	24	22.18	0.372	1
GO:0009636	response to toxic substance	96	2	1.3	0.373	1
GO:0033189	response to vitamin A	96	2	1.3	0.373	1
GO:0034762	regulation of transmembrane transport	229	4	3.09	0.373	1
GO:0042129	regulation of T cell proliferation	96	2	1.3	0.373	1
GO:0045184	establishment of protein localization	1142	17	15.41	0.373	1
GO:0045860	positive regulation of protein kinase activity	366	6	4.94	0.373	1
GO:0044255	cellular lipid metabolic process	716	11	9.66	0.374	1
GO:0023057	negative regulation of signaling	577	9	7.79	0.377	1
GO:0043549	regulation of kinase activity	577	9	7.79	0.377	1
GO:0030111	regulation of Wnt signaling pathway	163	3	2.2	0.378	1
GO:0032412	regulation of ion transmembrane transporter activity	97	2	1.31	0.378	1
GO:0046651	lymphocyte proliferation	163	3	2.2	0.378	1
GO:0048193	Golgi vesicle transport	163	3	2.2	0.378	1
GO:0002753	cytoplasmic pattern recognition receptor signaling pathway	35	1	0.47	0.379	1
GO:0003229	ventricular cardiac muscle tissue development	35	1	0.47	0.379	1
GO:0005978	glycogen biosynthetic process	35	1	0.47	0.379	1
GO:0006024	glycosaminoglycan biosynthetic process	35	1	0.47	0.379	1
GO:0006505	GPI anchor metabolic process	35	1	0.47	0.379	1
GO:0009250	glucan biosynthetic process	35	1	0.47	0.379	1
GO:0034109	homotypic cell-cell adhesion	35	1	0.47	0.379	1
GO:0042130	negative regulation of T cell proliferation	35	1	0.47	0.379	1
GO:0043299	leukocyte degranulation	35	1	0.47	0.379	1
GO:0046320	regulation of fatty acid oxidation	35	1	0.47	0.379	1
GO:0071804	cellular potassium ion transport	35	1	0.47	0.379	1
GO:0071805	potassium ion transmembrane transport	35	1	0.47	0.379	1
GO:0001568	blood vessel development	439	7	5.93	0.381	1
GO:0010627	NA	509	8	6.87	0.381	1
GO:0030036	actin cytoskeleton organization	369	6	4.98	0.381	1
GO:0009108	coenzyme biosynthetic process	98	2	1.32	0.382	1
GO:0001932	regulation of protein phosphorylation	722	11	9.75	0.384	1
GO:0002694	regulation of leukocyte activation	301	5	4.06	0.384	1
GO:0010648	negative regulation of cell communication	581	9	7.84	0.385	1
GO:0032943	mononuclear cell proliferation	165	3	2.23	0.385	1
GO:0044093	positive regulation of molecular function	1008	15	13.61	0.386	1
GO:0000060	protein import into nucleus, translocation	36	1	0.49	0.387	1
GO:0006464	cellular protein modification process	2308	33	31.15	0.387	1
GO:0007188	adenylate cyclase-modulating G-protein coupled receptor signaling pathway	99	2	1.34	0.387	1
GO:0008154	actin polymerization or depolymerization	99	2	1.34	0.387	1
GO:0008589	regulation of smoothened signaling pathway	36	1	0.49	0.387	1
GO:0010464	regulation of mesenchymal cell proliferation	36	1	0.49	0.387	1
GO:0032411	positive regulation of transporter activity	36	1	0.49	0.387	1
GO:0036211	protein modification process	2308	33	31.15	0.387	1
GO:0042246	tissue regeneration	36	1	0.49	0.387	1
GO:0043487	regulation of RNA stability	36	1	0.49	0.387	1
GO:0045913	positive regulation of carbohydrate metabolic process	36	1	0.49	0.387	1
GO:0048259	regulation of receptor-mediated endocytosis	36	1	0.49	0.387	1
GO:0051656	establishment of organelle localization	99	2	1.34	0.387	1
GO:2001257	regulation of cation channel activity	36	1	0.49	0.387	1
GO:0051186	cofactor metabolic process	234	4	3.16	0.389	1
GO:0051049	regulation of transport	868	13	11.72	0.39	1
GO:0006665	sphingolipid metabolic process	100	2	1.35	0.392	1
GO:0010038	response to metal ion	235	4	3.17	0.392	1
GO:0045787	positive regulation of cell cycle	100	2	1.35	0.392	1
GO:0070372	regulation of ERK1 and ERK2 cascade	100	2	1.35	0.392	1
GO:0046907	intracellular transport	1013	15	13.67	0.393	1
GO:0007010	cytoskeleton organization	728	11	9.83	0.394	1
GO:0042060	wound healing	586	9	7.91	0.394	1
GO:0032868	response to insulin	236	4	3.19	0.395	1
GO:0051960	regulation of nervous system development	375	6	5.06	0.395	1
GO:0006023	aminoglycan biosynthetic process	37	1	0.5	0.396	1
GO:0007193	adenylate cyclase-inhibiting G-protein coupled receptor signaling pathway	37	1	0.5	0.396	1
GO:0042116	macrophage activation	37	1	0.5	0.396	1
GO:0042401	cellular biogenic amine biosynthetic process	37	1	0.5	0.396	1
GO:0050994	regulation of lipid catabolic process	37	1	0.5	0.396	1
GO:0022898	regulation of transmembrane transporter activity	101	2	1.36	0.397	1
GO:0005996	monosaccharide metabolic process	238	4	3.21	0.401	1
GO:0044267	cellular protein metabolic process	2979	42	40.21	0.402	1
GO:0003151	outflow tract morphogenesis	38	1	0.51	0.404	1
GO:0006833	water transport	38	1	0.51	0.404	1
GO:0006942	regulation of striated muscle contraction	38	1	0.51	0.404	1
GO:0008544	epidermis development	239	4	3.23	0.404	1
GO:0009755	hormone-mediated signaling pathway	38	1	0.51	0.404	1
GO:0010043	response to zinc ion	38	1	0.51	0.404	1
GO:0017156	calcium ion-dependent exocytosis	38	1	0.51	0.404	1
GO:0043500	muscle adaptation	38	1	0.51	0.404	1
GO:0048168	regulation of neuronal synaptic plasticity	38	1	0.51	0.404	1
GO:0002224	toll-like receptor signaling pathway	103	2	1.39	0.406	1
GO:0031214	biomineral tissue development	103	2	1.39	0.406	1
GO:0007017	microtubule-based process	380	6	5.13	0.407	1
GO:0043687	post-translational protein modification	171	3	2.31	0.407	1
GO:0019538	protein metabolic process	3500	49	47.24	0.41	1
GO:0048732	gland development	241	4	3.25	0.41	1
GO:0051338	regulation of transferase activity	594	9	8.02	0.41	1
GO:0002274	myeloid leukocyte activation	104	2	1.4	0.411	1
GO:0006164	purine nucleotide biosynthetic process	172	3	2.32	0.411	1
GO:0007156	homophilic cell adhesion via plasma membrane adhesion molecules	104	2	1.4	0.411	1
GO:0070661	leukocyte proliferation	172	3	2.32	0.411	1
GO:0001755	neural crest cell migration	39	1	0.53	0.412	1
GO:0031110	regulation of microtubule polymerization or depolymerization	39	1	0.53	0.412	1
GO:0031929	TOR signaling	39	1	0.53	0.412	1
GO:0033762	response to glucagon	39	1	0.53	0.412	1
GO:0042059	negative regulation of epidermal growth factor receptor signaling pathway	39	1	0.53	0.412	1
GO:0042531	positive regulation of tyrosine phosphorylation of STAT protein	39	1	0.53	0.412	1
GO:0043367	CD4-positive, alpha-beta T cell differentiation	39	1	0.53	0.412	1
GO:0045428	regulation of nitric oxide biosynthetic process	39	1	0.53	0.412	1
GO:0045685	regulation of glial cell differentiation	39	1	0.53	0.412	1
GO:0046637	regulation of alpha-beta T cell differentiation	39	1	0.53	0.412	1
GO:0050807	regulation of synapse organization	39	1	0.53	0.412	1
GO:1901185	negative regulation of ERBB signaling pathway	39	1	0.53	0.412	1
GO:0048878	chemical homeostasis	740	11	9.99	0.415	1
GO:0006887	exocytosis	243	4	3.28	0.416	1
GO:0009894	regulation of catabolic process	455	7	6.14	0.417	1
GO:0009416	response to light stimulus	174	3	2.35	0.418	1
GO:0051246	regulation of protein metabolic process	1247	18	16.83	0.419	1
GO:0006584	catecholamine metabolic process	40	1	0.54	0.42	1
GO:0007605	sensory perception of sound	106	2	1.43	0.42	1
GO:0009309	amine biosynthetic process	40	1	0.54	0.42	1
GO:0009712	catechol-containing compound metabolic process	40	1	0.54	0.42	1
GO:0034311	diol metabolic process	40	1	0.54	0.42	1
GO:0048592	eye morphogenesis	106	2	1.43	0.42	1
GO:0048771	tissue remodeling	106	2	1.43	0.42	1
GO:0051225	spindle assembly	40	1	0.54	0.42	1
GO:0032268	regulation of cellular protein metabolic process	1104	16	14.9	0.421	1
GO:0016051	carbohydrate biosynthetic process	175	3	2.36	0.422	1
GO:0071704	organic substance metabolic process	1033	15	13.94	0.423	1
GO:0006643	membrane lipid metabolic process	107	2	1.44	0.425	1
GO:0034765	regulation of ion transmembrane transport	107	2	1.44	0.425	1
GO:0048522	positive regulation of cellular process	2858	40	38.58	0.426	1
GO:0008104	protein localization	1399	20	18.88	0.428	1
GO:0015031	protein transport	1109	16	14.97	0.428	1
GO:0019229	regulation of vasoconstriction	41	1	0.55	0.428	1
GO:0033013	tetrapyrrole metabolic process	41	1	0.55	0.428	1
GO:0035710	CD4-positive, alpha-beta T cell activation	41	1	0.55	0.428	1
GO:0042044	fluid transport	41	1	0.55	0.428	1
GO:0045055	regulated secretory pathway	41	1	0.55	0.428	1
GO:0046165	alcohol biosynthetic process	41	1	0.55	0.428	1
GO:0046889	positive regulation of lipid biosynthetic process	41	1	0.55	0.428	1
GO:0050806	positive regulation of synaptic transmission	41	1	0.55	0.428	1
GO:0001944	vasculature development	461	7	6.22	0.43	1
GO:0045785	positive regulation of cell adhesion	108	2	1.46	0.43	1
GO:0048511	rhythmic process	178	3	2.4	0.432	1
GO:0072593	reactive oxygen species metabolic process	109	2	1.47	0.434	1
GO:0006801	superoxide metabolic process	42	1	0.57	0.435	1
GO:0090263	positive regulation of canonical Wnt signaling pathway	42	1	0.57	0.435	1
GO:0000187	activation of MAPK activity	111	2	1.5	0.443	1
GO:0003279	cardiac septum development	43	1	0.58	0.443	1
GO:0017148	negative regulation of translation	43	1	0.58	0.443	1
GO:0019216	regulation of lipid metabolic process	181	3	2.44	0.443	1
GO:0042221	response to chemical	2435	34	32.87	0.443	1
GO:0044057	regulation of system process	395	6	5.33	0.443	1
GO:0048066	developmental pigmentation	43	1	0.58	0.443	1
GO:0050777	negative regulation of immune response	43	1	0.58	0.443	1
GO:0050810	regulation of steroid biosynthetic process	43	1	0.58	0.443	1
GO:0050954	sensory perception of mechanical stimulus	111	2	1.5	0.443	1
GO:0060443	mammary gland morphogenesis	43	1	0.58	0.443	1
GO:0006886	intracellular protein transport	612	9	8.26	0.445	1
GO:0006066	alcohol metabolic process	253	4	3.42	0.446	1
GO:0035239	tube morphogenesis	253	4	3.42	0.446	1
GO:0043085	positive regulation of catalytic activity	830	12	11.2	0.446	1
GO:0001933	negative regulation of protein phosphorylation	182	3	2.46	0.447	1
GO:0051052	regulation of DNA metabolic process	182	3	2.46	0.447	1
GO:0010951	negative regulation of endopeptidase activity	112	2	1.51	0.448	1
GO:0044283	small molecule biosynthetic process	325	5	4.39	0.448	1
GO:0051248	negative regulation of protein metabolic process	397	6	5.36	0.448	1
GO:0060828	regulation of canonical Wnt signaling pathway	112	2	1.51	0.448	1
GO:0071840	cellular component organization or biogenesis	3762	52	50.78	0.448	1
GO:0002275	myeloid cell activation involved in immune response	44	1	0.59	0.451	1
GO:0002698	negative regulation of immune effector process	44	1	0.59	0.451	1
GO:0006721	terpenoid metabolic process	44	1	0.59	0.451	1
GO:0007215	glutamate receptor signaling pathway	44	1	0.59	0.451	1
GO:0010463	mesenchymal cell proliferation	44	1	0.59	0.451	1
GO:0042439	ethanolamine-containing compound metabolic process	44	1	0.59	0.451	1
GO:0043967	histone H4 acetylation	44	1	0.59	0.451	1
GO:0050803	regulation of synapse structure and activity	44	1	0.59	0.451	1
GO:0051925	regulation of calcium ion transport via voltage-gated calcium channel activity	44	1	0.59	0.451	1
GO:0051971	positive regulation of transmission of nerve impulse	44	1	0.59	0.451	1
GO:0071375	cellular response to peptide hormone stimulus	255	4	3.44	0.452	1
GO:0010740	NA	327	5	4.41	0.453	1
GO:0010741	NA	113	2	1.53	0.453	1
GO:0042098	T cell proliferation	113	2	1.53	0.453	1
GO:0007015	actin filament organization	184	3	2.48	0.454	1
GO:0006916	NA	256	4	3.46	0.455	1
GO:0009628	response to abiotic stimulus	690	10	9.31	0.455	1
GO:0016053	organic acid biosynthetic process	256	4	3.46	0.455	1
GO:0046394	carboxylic acid biosynthetic process	256	4	3.46	0.455	1
GO:0002682	regulation of immune system process	763	11	10.3	0.456	1
GO:0040029	regulation of gene expression, epigenetic	114	2	1.54	0.457	1
GO:0042306	regulation of protein import into nucleus	114	2	1.54	0.457	1
GO:0072522	purine-containing compound biosynthetic process	185	3	2.5	0.457	1
GO:1900180	regulation of protein localization to nucleus	114	2	1.54	0.457	1
GO:0000080	mitotic G1 phase	45	1	0.61	0.458	1
GO:0002286	T cell activation involved in immune response	45	1	0.61	0.458	1
GO:0019915	lipid storage	45	1	0.61	0.458	1
GO:0030850	prostate gland development	45	1	0.61	0.458	1
GO:0031032	actomyosin structure organization	45	1	0.61	0.458	1
GO:0031330	negative regulation of cellular catabolic process	45	1	0.61	0.458	1
GO:0034968	histone lysine methylation	45	1	0.61	0.458	1
GO:0035872	nucleotide-binding domain, leucine rich repeat containing receptor signaling pathway	45	1	0.61	0.458	1
GO:0010466	negative regulation of peptidase activity	115	2	1.55	0.462	1
GO:0045859	regulation of protein kinase activity	549	8	7.41	0.464	1
GO:0010811	positive regulation of cell-substrate adhesion	46	1	0.62	0.465	1
GO:0031109	microtubule polymerization or depolymerization	46	1	0.62	0.465	1
GO:0048483	autonomic nervous system development	46	1	0.62	0.465	1
GO:0060322	head development	46	1	0.62	0.465	1
GO:0045216	cell-cell junction organization	116	2	1.57	0.466	1
GO:0006520	cellular amino acid metabolic process	405	6	5.47	0.467	1
GO:0000082	G1/S transition of mitotic cell cycle	188	3	2.54	0.468	1
GO:0007266	Rho protein signal transduction	188	3	2.54	0.468	1
GO:0002263	cell activation involved in immune response	117	2	1.58	0.47	1
GO:0002366	leukocyte activation involved in immune response	117	2	1.58	0.47	1
GO:0006820	anion transport	117	2	1.58	0.47	1
GO:0050796	regulation of insulin secretion	117	2	1.58	0.47	1
GO:0070371	ERK1 and ERK2 cascade	117	2	1.58	0.47	1
GO:0000226	microtubule cytoskeleton organization	262	4	3.54	0.473	1
GO:0006461	protein complex assembly	700	10	9.45	0.473	1
GO:0019362	pyridine nucleotide metabolic process	47	1	0.63	0.473	1
GO:0030888	regulation of B cell proliferation	47	1	0.63	0.473	1
GO:0031646	positive regulation of neurological system process	47	1	0.63	0.473	1
GO:0042509	regulation of tyrosine phosphorylation of STAT protein	47	1	0.63	0.473	1
GO:0046496	nicotinamide nucleotide metabolic process	47	1	0.63	0.473	1
GO:0051650	establishment of vesicle localization	47	1	0.63	0.473	1
GO:0072524	pyridine-containing compound metabolic process	47	1	0.63	0.473	1
GO:0001701	in utero embryonic development	263	4	3.55	0.476	1
GO:0051056	regulation of small GTPase mediated signal transduction	336	5	4.54	0.477	1
GO:0070271	protein complex biogenesis	702	10	9.48	0.477	1
GO:0032869	cellular response to insulin stimulus	191	3	2.58	0.478	1
GO:0008217	regulation of blood pressure	119	2	1.61	0.479	1
GO:0009896	positive regulation of catabolic process	119	2	1.61	0.479	1
GO:0002444	myeloid leukocyte mediated immunity	48	1	0.65	0.48	1
GO:0043412	macromolecule modification	2396	33	32.34	0.48	1
GO:0046427	positive regulation of JAK-STAT cascade	48	1	0.65	0.48	1
GO:0046847	filopodium assembly	48	1	0.65	0.48	1
GO:0051318	G1 phase	48	1	0.65	0.48	1
GO:0000070	mitotic sister chromatid segregation	49	1	0.66	0.487	1
GO:0002684	positive regulation of immune system process	487	7	6.57	0.487	1
GO:0006383	transcription from RNA polymerase III promoter	49	1	0.66	0.487	1
GO:0010506	regulation of autophagy	49	1	0.66	0.487	1
GO:0032963	collagen metabolic process	49	1	0.66	0.487	1
GO:0043255	regulation of carbohydrate biosynthetic process	49	1	0.66	0.487	1
GO:0048709	oligodendrocyte differentiation	49	1	0.66	0.487	1
GO:0050886	endocrine process	49	1	0.66	0.487	1
GO:2000377	regulation of reactive oxygen species metabolic process	49	1	0.66	0.487	1
GO:0007219	Notch signaling pathway	121	2	1.63	0.488	1
GO:0016192	vesicle-mediated transport	858	12	11.58	0.493	1
GO:0010033	response to organic substance	1597	22	21.56	0.494	1
GO:0006631	fatty acid metabolic process	270	4	3.64	0.497	1
GO:0016197	endosomal transport	123	2	1.66	0.497	1
GO:0031401	positive regulation of protein modification process	639	9	8.63	0.497	1
GO:0051384	response to glucocorticoid	123	2	1.66	0.497	1
GO:0006732	coenzyme metabolic process	197	3	2.66	0.499	1
GO:0000186	activation of MAPKK activity	51	1	0.69	0.501	1
GO:0006576	cellular biogenic amine metabolic process	124	2	1.67	0.501	1
GO:0007585	respiratory gaseous exchange	51	1	0.69	0.501	1
GO:0021536	diencephalon development	51	1	0.69	0.501	1
GO:0046620	regulation of organ growth	51	1	0.69	0.501	1
GO:0001501	skeletal system development	346	5	4.67	0.502	1
GO:0009203	ribonucleoside triphosphate catabolic process	420	6	5.67	0.502	1
GO:0009207	purine ribonucleoside triphosphate catabolic process	420	6	5.67	0.502	1
GO:0009146	purine nucleoside triphosphate catabolic process	421	6	5.68	0.505	1
GO:0042176	regulation of protein catabolic process	125	2	1.69	0.505	1
GO:0050801	ion homeostasis	570	8	7.69	0.506	1
GO:0000819	sister chromatid segregation	52	1	0.7	0.507	1
GO:0006497	protein lipidation	52	1	0.7	0.507	1
GO:0007260	tyrosine phosphorylation of STAT protein	52	1	0.7	0.507	1
GO:0042310	vasoconstriction	52	1	0.7	0.507	1
GO:0055114	oxidation-reduction process	496	7	6.7	0.507	1
GO:0045786	negative regulation of cell cycle	423	6	5.71	0.509	1
GO:0043623	cellular protein complex assembly	275	4	3.71	0.511	1
GO:0009154	purine ribonucleotide catabolic process	424	6	5.72	0.512	1
GO:0045088	regulation of innate immune response	201	3	2.71	0.512	1
GO:0009143	nucleoside triphosphate catabolic process	425	6	5.74	0.514	1
GO:0009261	ribonucleotide catabolic process	425	6	5.74	0.514	1
GO:0015698	inorganic anion transport	53	1	0.72	0.514	1
GO:0015908	fatty acid transport	53	1	0.72	0.514	1
GO:0035335	peptidyl-tyrosine dephosphorylation	53	1	0.72	0.514	1
GO:0043507	positive regulation of JUN kinase activity	53	1	0.72	0.514	1
GO:0045639	positive regulation of myeloid cell differentiation	53	1	0.72	0.514	1
GO:0055007	cardiac muscle cell differentiation	53	1	0.72	0.514	1
GO:0090276	regulation of peptide hormone secretion	127	2	1.71	0.514	1
GO:0007264	small GTPase mediated signal transduction	575	8	7.76	0.516	1
GO:0007187	G-protein coupled receptor signaling pathway, coupled to cyclic nucleotide second messenger	128	2	1.73	0.518	1
GO:0003073	regulation of systemic arterial blood pressure	54	1	0.73	0.521	1
GO:0006635	fatty acid beta-oxidation	54	1	0.73	0.521	1
GO:0042100	B cell proliferation	54	1	0.73	0.521	1
GO:0042475	odontogenesis of dentin-containing tooth	54	1	0.73	0.521	1
GO:0044259	multicellular organismal macromolecule metabolic process	54	1	0.73	0.521	1
GO:0045666	positive regulation of neuron differentiation	54	1	0.73	0.521	1
GO:0046634	regulation of alpha-beta T cell activation	54	1	0.73	0.521	1
GO:0002791	regulation of peptide secretion	129	2	1.74	0.522	1
GO:0009314	response to radiation	279	4	3.77	0.522	1
GO:0090087	regulation of peptide transport	129	2	1.74	0.522	1
GO:0018130	heterocycle biosynthetic process	280	4	3.78	0.525	1
GO:0031349	positive regulation of defense response	205	3	2.77	0.525	1
GO:0007243	NA	729	10	9.84	0.526	1
GO:0031960	response to corticosteroid	130	2	1.75	0.526	1
GO:0042158	lipoprotein biosynthetic process	55	1	0.74	0.527	1
GO:0043484	regulation of RNA splicing	55	1	0.74	0.527	1
GO:0071383	cellular response to steroid hormone stimulus	55	1	0.74	0.527	1
GO:0030168	platelet activation	206	3	2.78	0.529	1
GO:0048545	response to steroid hormone	282	4	3.81	0.531	1
GO:0043434	response to peptide hormone	358	5	4.83	0.533	1
GO:0001658	branching involved in ureteric bud morphogenesis	56	1	0.76	0.534	1
GO:0015918	sterol transport	56	1	0.76	0.534	1
GO:0016571	histone methylation	56	1	0.76	0.534	1
GO:0030301	cholesterol transport	56	1	0.76	0.534	1
GO:0042446	hormone biosynthetic process	56	1	0.76	0.534	1
GO:0048839	inner ear development	132	2	1.78	0.534	1
GO:0030522	intracellular receptor signaling pathway	208	3	2.81	0.535	1
GO:0015980	energy derivation by oxidation of organic compounds	284	4	3.83	0.536	1
GO:0018193	peptidyl-amino acid modification	586	8	7.91	0.538	1
GO:0051346	negative regulation of hydrolase activity	209	3	2.82	0.538	1
GO:0033365	protein localization to organelle	436	6	5.89	0.539	1
GO:0040013	negative regulation of locomotion	133	2	1.8	0.539	1
GO:0006733	oxidoreduction coenzyme metabolic process	57	1	0.77	0.54	1
GO:0042108	positive regulation of cytokine biosynthetic process	57	1	0.77	0.54	1
GO:0006605	protein targeting	437	6	5.9	0.541	1
GO:0006873	cellular ion homeostasis	512	7	6.91	0.541	1
GO:0016044	NA	362	5	4.89	0.543	1
GO:0046822	regulation of nucleocytoplasmic transport	134	2	1.81	0.543	1
GO:0071310	cellular response to organic substance	1040	14	14.04	0.545	1
GO:0006661	phosphatidylinositol biosynthetic process	58	1	0.78	0.546	1
GO:0010923	negative regulation of phosphatase activity	58	1	0.78	0.546	1
GO:0030148	sphingolipid biosynthetic process	58	1	0.78	0.546	1
GO:0030193	regulation of blood coagulation	58	1	0.78	0.546	1
GO:0051053	negative regulation of DNA metabolic process	58	1	0.78	0.546	1
GO:0051781	positive regulation of cell division	58	1	0.78	0.546	1
GO:1900046	regulation of hemostasis	58	1	0.78	0.546	1
GO:0061024	membrane organization	364	5	4.91	0.548	1
GO:0034220	ion transmembrane transport	289	4	3.9	0.55	1
GO:0010469	regulation of receptor activity	59	1	0.8	0.552	1
GO:0019218	regulation of steroid metabolic process	59	1	0.8	0.552	1
GO:0007059	chromosome segregation	137	2	1.85	0.555	1
GO:0001708	cell fate specification	60	1	0.81	0.558	1
GO:0005977	glycogen metabolic process	60	1	0.81	0.558	1
GO:0006073	cellular glucan metabolic process	60	1	0.81	0.558	1
GO:0019217	regulation of fatty acid metabolic process	60	1	0.81	0.558	1
GO:0019233	sensory perception of pain	60	1	0.81	0.558	1
GO:0035666	TRIF-dependent toll-like receptor signaling pathway	60	1	0.81	0.558	1
GO:0044042	glucan metabolic process	60	1	0.81	0.558	1
GO:0046467	membrane lipid biosynthetic process	60	1	0.81	0.558	1
GO:0033157	regulation of intracellular protein transport	138	2	1.86	0.559	1
GO:0031399	regulation of protein modification process	900	12	12.15	0.561	1
GO:0032870	cellular response to hormone stimulus	370	5	4.99	0.562	1
GO:0051726	regulation of cell cycle	674	9	9.1	0.562	1
GO:0006469	negative regulation of protein kinase activity	139	2	1.88	0.563	1
GO:0051924	regulation of calcium ion transport	139	2	1.88	0.563	1
GO:0007224	smoothened signaling pathway	61	1	0.82	0.564	1
GO:0007416	synapse assembly	61	1	0.82	0.564	1
GO:0015711	organic anion transport	61	1	0.82	0.564	1
GO:0032321	positive regulation of Rho GTPase activity	61	1	0.82	0.564	1
GO:0040014	regulation of multicellular organism growth	61	1	0.82	0.564	1
GO:0042058	regulation of epidermal growth factor receptor signaling pathway	61	1	0.82	0.564	1
GO:0044236	multicellular organismal metabolic process	61	1	0.82	0.564	1
GO:0046887	positive regulation of hormone secretion	61	1	0.82	0.564	1
GO:0072404	NA	61	1	0.82	0.564	1
GO:0090305	nucleic acid phosphodiester bond hydrolysis	61	1	0.82	0.564	1
GO:1901184	regulation of ERBB signaling pathway	61	1	0.82	0.564	1
GO:0051222	positive regulation of protein transport	140	2	1.89	0.566	1
GO:0022402	cell cycle process	981	13	13.24	0.569	1
GO:1901135	carbohydrate derivative metabolic process	981	13	13.24	0.569	1
GO:0002062	chondrocyte differentiation	62	1	0.84	0.57	1
GO:0046632	alpha-beta T cell differentiation	62	1	0.84	0.57	1
GO:0048813	dendrite morphogenesis	62	1	0.84	0.57	1
GO:0050818	regulation of coagulation	62	1	0.84	0.57	1
GO:0072395	signal transduction involved in cell cycle checkpoint	62	1	0.84	0.57	1
GO:0046483	heterocycle metabolic process	907	12	12.24	0.572	1
GO:0002756	MyD88-independent toll-like receptor signaling pathway	63	1	0.85	0.576	1
GO:0007589	body fluid secretion	63	1	0.85	0.576	1
GO:0030099	myeloid cell differentiation	221	3	2.98	0.576	1
GO:0042102	positive regulation of T cell proliferation	63	1	0.85	0.576	1
GO:0043506	regulation of JUN kinase activity	63	1	0.85	0.576	1
GO:0045995	regulation of embryonic development	63	1	0.85	0.576	1
GO:0009165	nucleotide biosynthetic process	222	3	3	0.579	1
GO:0044419	interspecies interaction between organisms	377	5	5.09	0.579	1
GO:0042110	T cell activation	300	4	4.05	0.58	1
GO:0071842	NA	2942	39	39.71	0.581	1
GO:0046425	regulation of JAK-STAT cascade	64	1	0.86	0.582	1
GO:0051648	vesicle localization	64	1	0.86	0.582	1
GO:0006720	isoprenoid metabolic process	65	1	0.88	0.588	1
GO:0009056	catabolic process	1825	24	24.63	0.588	1
GO:0009062	fatty acid catabolic process	65	1	0.88	0.588	1
GO:0022407	regulation of cell-cell adhesion	65	1	0.88	0.588	1
GO:0034130	toll-like receptor 1 signaling pathway	65	1	0.88	0.588	1
GO:0032535	regulation of cellular component size	146	2	1.97	0.589	1
GO:0042113	B cell activation	146	2	1.97	0.589	1
GO:0048872	homeostasis of number of cells	146	2	1.97	0.589	1
GO:0007569	cell aging	66	1	0.89	0.593	1
GO:0032880	regulation of protein localization	305	4	4.12	0.593	1
GO:0034138	toll-like receptor 3 signaling pathway	66	1	0.89	0.593	1
GO:0044272	sulfur compound biosynthetic process	66	1	0.89	0.593	1
GO:0033673	negative regulation of kinase activity	148	2	2	0.597	1
GO:0022415	NA	228	3	3.08	0.598	1
GO:0050905	neuromuscular process	67	1	0.9	0.599	1
GO:0032318	regulation of Ras GTPase activity	149	2	2.01	0.6	1
GO:0042445	hormone metabolic process	149	2	2.01	0.6	1
GO:1901293	nucleoside phosphate biosynthetic process	229	3	3.09	0.601	1
GO:0051247	positive regulation of protein metabolic process	774	10	10.45	0.603	1
GO:0002761	regulation of myeloid leukocyte differentiation	68	1	0.92	0.604	1
GO:0009408	response to heat	68	1	0.92	0.604	1
GO:0017157	regulation of exocytosis	68	1	0.92	0.604	1
GO:0034134	toll-like receptor 2 signaling pathway	68	1	0.92	0.604	1
GO:0051017	actin filament bundle assembly	68	1	0.92	0.604	1
GO:0051090	regulation of sequence-specific DNA binding transcription factor activity	310	4	4.18	0.606	1
GO:0043086	negative regulation of catalytic activity	467	6	6.3	0.607	1
GO:0050790	regulation of catalytic activity	1311	17	17.7	0.607	1
GO:0008037	cell recognition	69	1	0.93	0.609	1
GO:0006195	purine nucleotide catabolic process	469	6	6.33	0.611	1
GO:0009205	purine ribonucleoside triphosphate metabolic process	470	6	6.34	0.613	1
GO:0006629	lipid metabolic process	1011	13	13.65	0.614	1
GO:0007286	spermatid development	70	1	0.94	0.615	1
GO:0019752	carboxylic acid metabolic process	781	10	10.54	0.615	1
GO:0043436	oxoacid metabolic process	781	10	10.54	0.615	1
GO:0045807	positive regulation of endocytosis	70	1	0.94	0.615	1
GO:0055082	cellular chemical homeostasis	549	7	7.41	0.615	1
GO:0090090	negative regulation of canonical Wnt signaling pathway	70	1	0.94	0.615	1
GO:0072523	purine-containing compound catabolic process	472	6	6.37	0.617	1
GO:0006091	generation of precursor metabolites and energy	394	5	5.32	0.618	1
GO:0006486	protein glycosylation	235	3	3.17	0.618	1
GO:0043281	regulation of cysteine-type endopeptidase activity involved in apoptotic process	154	2	2.08	0.618	1
GO:0043406	positive regulation of MAP kinase activity	154	2	2.08	0.618	1
GO:0043413	macromolecule glycosylation	235	3	3.17	0.618	1
GO:0007600	sensory perception	395	5	5.33	0.62	1
GO:0032270	positive regulation of cellular protein metabolic process	707	9	9.54	0.62	1
GO:0061039	NA	71	1	0.96	0.62	1
GO:0009144	purine nucleoside triphosphate metabolic process	474	6	6.4	0.621	1
GO:0050776	regulation of immune response	474	6	6.4	0.621	1
GO:0019637	organophosphate metabolic process	940	12	12.69	0.622	1
GO:0009199	ribonucleoside triphosphate metabolic process	475	6	6.41	0.623	1
GO:0090066	regulation of anatomical structure size	237	3	3.2	0.624	1
GO:0035051	cardiocyte differentiation	72	1	0.97	0.625	1
GO:0042542	response to hydrogen peroxide	72	1	0.97	0.625	1
GO:0045766	positive regulation of angiogenesis	72	1	0.97	0.625	1
GO:0070085	glycosylation	238	3	3.21	0.627	1
GO:0043583	ear development	157	2	2.12	0.629	1
GO:0002064	epithelial cell development	73	1	0.99	0.63	1
GO:0002755	MyD88-dependent toll-like receptor signaling pathway	73	1	0.99	0.63	1
GO:0008063	Toll signaling pathway	73	1	0.99	0.63	1
GO:0061041	regulation of wound healing	73	1	0.99	0.63	1
GO:0007596	blood coagulation	479	6	6.47	0.631	1
GO:0034654	nucleobase-containing compound biosynthetic process	240	3	3.24	0.632	1
GO:0050870	positive regulation of T cell activation	158	2	2.13	0.632	1
GO:0006163	purine nucleotide metabolic process	637	8	8.6	0.633	1
GO:0002285	lymphocyte activation involved in immune response	74	1	1	0.635	1
GO:0006479	protein methylation	74	1	1	0.635	1
GO:0007623	circadian rhythm	74	1	1	0.635	1
GO:0008213	protein alkylation	74	1	1	0.635	1
GO:0048515	spermatid differentiation	74	1	1	0.635	1
GO:0050817	coagulation	481	6	6.49	0.635	1
GO:0060402	calcium ion transport into cytosol	74	1	1	0.635	1
GO:0061351	neural precursor cell proliferation	74	1	1	0.635	1
GO:0071248	cellular response to metal ion	74	1	1	0.635	1
GO:0051091	positive regulation of sequence-specific DNA binding transcription factor activity	159	2	2.15	0.636	1
GO:0051348	negative regulation of transferase activity	159	2	2.15	0.636	1
GO:0071822	protein complex subunit organization	794	10	10.72	0.636	1
GO:2000116	regulation of cysteine-type endopeptidase activity	159	2	2.15	0.636	1
GO:0009166	nucleotide catabolic process	482	6	6.51	0.637	1
GO:0007599	hemostasis	483	6	6.52	0.639	1
GO:0031329	regulation of cellular catabolic process	404	5	5.45	0.64	1
GO:0060401	cytosolic calcium ion transport	75	1	1.01	0.64	1
GO:0070507	regulation of microtubule cytoskeleton organization	75	1	1.01	0.64	1
GO:0072329	monocarboxylic acid catabolic process	75	1	1.01	0.64	1
GO:0006082	organic acid metabolic process	798	10	10.77	0.642	1
GO:0000278	mitotic cell cycle	721	9	9.73	0.643	1
GO:0050727	regulation of inflammatory response	161	2	2.17	0.643	1
GO:0050878	regulation of body fluid levels	564	7	7.61	0.643	1
GO:0090407	organophosphate biosynthetic process	244	3	3.29	0.643	1
GO:0002831	regulation of response to biotic stimulus	76	1	1.03	0.645	1
GO:0045321	leukocyte activation	486	6	6.56	0.645	1
GO:0046649	lymphocyte activation	406	5	5.48	0.645	1
GO:0009141	nucleoside triphosphate metabolic process	488	6	6.59	0.649	1
GO:0009150	purine ribonucleotide metabolic process	488	6	6.59	0.649	1
GO:0031124	mRNA 3'-end processing	77	1	1.04	0.65	1
GO:0043473	pigmentation	77	1	1.04	0.65	1
GO:0043524	negative regulation of neuron apoptotic process	77	1	1.04	0.65	1
GO:0048167	regulation of synaptic plasticity	77	1	1.04	0.65	1
GO:0048747	muscle fiber development	77	1	1.04	0.65	1
GO:0050864	regulation of B cell activation	77	1	1.04	0.65	1
GO:1901215	negative regulation of neuron death	77	1	1.04	0.65	1
GO:1901292	nucleoside phosphate catabolic process	489	6	6.6	0.651	1
GO:0030041	actin filament polymerization	78	1	1.05	0.655	1
GO:0034142	toll-like receptor 4 signaling pathway	78	1	1.05	0.655	1
GO:0046631	alpha-beta T cell activation	78	1	1.05	0.655	1
GO:0042180	cellular ketone metabolic process	807	10	10.89	0.656	1
GO:0050804	regulation of synaptic transmission	165	2	2.23	0.656	1
GO:0071779	NA	79	1	1.07	0.659	1
GO:0072006	nephron development	79	1	1.07	0.659	1
GO:0002576	platelet degranulation	80	1	1.08	0.664	1
GO:0002822	regulation of adaptive immune response based on somatic recombination of immune receptors built from immunoglobulin superfamily domains	80	1	1.08	0.664	1
GO:0015718	monocarboxylic acid transport	80	1	1.08	0.664	1
GO:0045580	regulation of T cell differentiation	80	1	1.08	0.664	1
GO:0006897	endocytosis	335	4	4.52	0.666	1
GO:0071841	NA	3035	39	40.97	0.666	1
GO:1901136	carbohydrate derivative catabolic process	497	6	6.71	0.667	1
GO:0009267	cellular response to starvation	81	1	1.09	0.669	1
GO:0006260	DNA replication	255	3	3.44	0.673	1
GO:0009259	ribonucleotide metabolic process	501	6	6.76	0.674	1
GO:0044106	cellular amine metabolic process	171	2	2.31	0.675	1
GO:0000236	mitotic prometaphase	83	1	1.12	0.677	1
GO:0001889	liver development	83	1	1.12	0.677	1
GO:0010921	regulation of phosphatase activity	83	1	1.12	0.677	1
GO:0065003	macromolecular complex assembly	900	11	12.15	0.677	1
GO:0010959	regulation of metal ion transport	172	2	2.32	0.678	1
GO:0048562	embryonic organ morphogenesis	172	2	2.32	0.678	1
GO:0034655	nucleobase-containing compound catabolic process	504	6	6.8	0.68	1
GO:0046434	organophosphate catabolic process	504	6	6.8	0.68	1
GO:0007049	cell cycle	1293	16	17.45	0.681	1
GO:0007088	regulation of mitosis	84	1	1.13	0.682	1
GO:0008585	female gonad development	84	1	1.13	0.682	1
GO:0015837	amine transport	84	1	1.13	0.682	1
GO:0019395	fatty acid oxidation	84	1	1.13	0.682	1
GO:0030968	endoplasmic reticulum unfolded protein response	84	1	1.13	0.682	1
GO:0034620	cellular response to unfolded protein	84	1	1.13	0.682	1
GO:0051783	regulation of nuclear division	84	1	1.13	0.682	1
GO:0071222	cellular response to lipopolysaccharide	84	1	1.13	0.682	1
GO:0008219	cell death	1604	20	21.65	0.683	1
GO:0042592	homeostatic process	1061	13	14.32	0.683	1
GO:0016265	death	1607	20	21.69	0.686	1
GO:0022602	ovulation cycle process	85	1	1.15	0.686	1
GO:0061008	hepaticobiliary system development	85	1	1.15	0.686	1
GO:0071241	cellular response to inorganic substance	85	1	1.15	0.686	1
GO:0044281	small molecule metabolic process	2147	27	28.98	0.688	1
GO:0009057	macromolecule catabolic process	750	9	10.12	0.689	1
GO:0032355	response to estradiol	86	1	1.16	0.69	1
GO:0070201	regulation of establishment of protein localization	262	3	3.54	0.691	1
GO:0032386	regulation of intracellular transport	177	2	2.39	0.693	1
GO:0044248	cellular catabolic process	1537	19	20.75	0.694	1
GO:0002819	regulation of adaptive immune response	87	1	1.17	0.695	1
GO:0008629	NA	87	1	1.17	0.695	1
GO:0034440	lipid oxidation	87	1	1.17	0.695	1
GO:0001775	cell activation	675	8	9.11	0.697	1
GO:0072521	purine-containing compound metabolic process	675	8	9.11	0.697	1
GO:0009117	nucleotide metabolic process	756	9	10.2	0.698	1
GO:0010941	regulation of cell death	1152	14	15.55	0.699	1
GO:0042035	regulation of cytokine biosynthetic process	88	1	1.19	0.699	1
GO:0051092	positive regulation of NF-kappaB transcription factor activity	88	1	1.19	0.699	1
GO:0051969	regulation of transmission of nerve impulse	179	2	2.42	0.699	1
GO:0070925	organelle assembly	88	1	1.19	0.699	1
GO:0035967	cellular response to topologically incorrect protein	89	1	1.2	0.703	1
GO:0046890	regulation of lipid biosynthetic process	89	1	1.2	0.703	1
GO:0071219	cellular response to molecule of bacterial origin	89	1	1.2	0.703	1
GO:0051240	positive regulation of multicellular organismal process	435	5	5.87	0.704	1
GO:0031123	RNA 3'-end processing	90	1	1.21	0.707	1
GO:0032320	positive regulation of Ras GTPase activity	90	1	1.21	0.707	1
GO:0051301	cell division	437	5	5.9	0.707	1
GO:0018108	peptidyl-tyrosine phosphorylation	182	2	2.46	0.708	1
GO:0048568	embryonic organ development	270	3	3.64	0.71	1
GO:0002703	regulation of leukocyte mediated immunity	91	1	1.23	0.711	1
GO:0022618	ribonucleoprotein complex assembly	91	1	1.23	0.711	1
GO:0030326	embryonic limb morphogenesis	91	1	1.23	0.711	1
GO:0034612	response to tumor necrosis factor	91	1	1.23	0.711	1
GO:0035113	embryonic appendage morphogenesis	91	1	1.23	0.711	1
GO:0050671	positive regulation of lymphocyte proliferation	91	1	1.23	0.711	1
GO:0050880	regulation of blood vessel size	91	1	1.23	0.711	1
GO:0070887	cellular response to chemical stimulus	1399	17	18.88	0.713	1
GO:0018212	peptidyl-tyrosine modification	184	2	2.48	0.714	1
GO:0032946	positive regulation of mononuclear cell proliferation	92	1	1.24	0.715	1
GO:0035150	regulation of tube size	92	1	1.24	0.715	1
GO:0003006	developmental process involved in reproduction	358	4	4.83	0.716	1
GO:0032269	negative regulation of cellular protein metabolic process	359	4	4.85	0.718	1
GO:0000184	nuclear-transcribed mRNA catabolic process, nonsense-mediated decay	93	1	1.26	0.719	1
GO:0033002	muscle cell proliferation	93	1	1.26	0.719	1
GO:0050920	regulation of chemotaxis	93	1	1.26	0.719	1
GO:0070665	positive regulation of leukocyte proliferation	93	1	1.26	0.719	1
GO:0044265	cellular macromolecule catabolic process	609	7	8.22	0.721	1
GO:0046700	heterocycle catabolic process	527	6	7.11	0.721	1
GO:0042698	ovulation cycle	94	1	1.27	0.723	1
GO:0002699	positive regulation of immune effector process	95	1	1.28	0.726	1
GO:0006984	ER-nucleus signaling pathway	95	1	1.28	0.726	1
GO:0016485	protein processing	95	1	1.28	0.726	1
GO:0071826	ribonucleoprotein complex subunit organization	95	1	1.28	0.726	1
GO:0007601	visual perception	189	2	2.55	0.727	1
GO:0009308	amine metabolic process	189	2	2.55	0.727	1
GO:0042089	cytokine biosynthetic process	96	1	1.3	0.73	1
GO:0045619	regulation of lymphocyte differentiation	96	1	1.3	0.73	1
GO:0046488	phosphatidylinositol metabolic process	96	1	1.3	0.73	1
GO:0046545	development of primary female sexual characteristics	96	1	1.3	0.73	1
GO:0050953	sensory perception of light stimulus	190	2	2.56	0.73	1
GO:0060627	regulation of vesicle-mediated transport	190	2	2.56	0.73	1
GO:0060341	regulation of cellular localization	534	6	7.21	0.732	1
GO:0007568	aging	191	2	2.58	0.733	1
GO:0031644	regulation of neurological system process	191	2	2.58	0.733	1
GO:0071902	positive regulation of protein serine/threonine kinase activity	191	2	2.58	0.733	1
GO:0001894	tissue homeostasis	97	1	1.31	0.734	1
GO:0043900	regulation of multi-organism process	97	1	1.31	0.734	1
GO:0002697	regulation of immune effector process	192	2	2.59	0.735	1
GO:0030097	hemopoiesis	452	5	6.1	0.735	1
GO:0051336	regulation of hydrolase activity	701	8	9.46	0.736	1
GO:0007259	JAK-STAT cascade	98	1	1.32	0.737	1
GO:0042107	cytokine metabolic process	98	1	1.32	0.737	1
GO:0043112	receptor metabolic process	98	1	1.32	0.737	1
GO:0044270	cellular nitrogen compound catabolic process	537	6	7.25	0.737	1
GO:0030178	negative regulation of Wnt signaling pathway	99	1	1.34	0.741	1
GO:0035303	regulation of dephosphorylation	99	1	1.34	0.741	1
GO:0046660	female sex differentiation	99	1	1.34	0.741	1
GO:0006914	autophagy	100	1	1.35	0.744	1
GO:0007346	regulation of mitotic cell cycle	285	3	3.85	0.744	1
GO:0008652	cellular amino acid biosynthetic process	100	1	1.35	0.744	1
GO:0016358	dendrite development	100	1	1.35	0.744	1
GO:0071216	cellular response to biotic stimulus	100	1	1.35	0.744	1
GO:0019725	cellular homeostasis	626	7	8.45	0.747	1
GO:0006753	nucleoside phosphate metabolic process	791	9	10.68	0.748	1
GO:0044087	regulation of cellular component biogenesis	287	3	3.87	0.748	1
GO:0051329	mitotic interphase	374	4	5.05	0.748	1
GO:0043933	macromolecular complex subunit organization	1035	12	13.97	0.75	1
GO:0001890	placenta development	102	1	1.38	0.751	1
GO:0031400	negative regulation of protein modification process	289	3	3.9	0.752	1
GO:0051129	negative regulation of cellular component organization	289	3	3.9	0.752	1
GO:0051251	positive regulation of lymphocyte activation	199	2	2.69	0.753	1
GO:0006813	potassium ion transport	103	1	1.39	0.755	1
GO:0009266	response to temperature stimulus	103	1	1.39	0.755	1
GO:0016573	histone acetylation	103	1	1.39	0.755	1
GO:0030163	protein catabolic process	464	5	6.26	0.755	1
GO:0031347	regulation of defense response	378	4	5.1	0.755	1
GO:0034976	response to endoplasmic reticulum stress	103	1	1.39	0.755	1
GO:0042594	response to starvation	103	1	1.39	0.755	1
GO:0014070	response to organic cyclic compound	200	2	2.7	0.756	1
GO:0032787	monocarboxylic acid metabolic process	379	4	5.12	0.757	1
GO:0032496	response to lipopolysaccharide	201	2	2.71	0.758	1
GO:0051046	regulation of secretion	380	4	5.13	0.759	1
GO:0000302	response to reactive oxygen species	105	1	1.42	0.761	1
GO:0018393	internal peptidyl-lysine acetylation	105	1	1.42	0.761	1
GO:0048469	cell maturation	105	1	1.42	0.761	1
GO:0050731	positive regulation of peptidyl-tyrosine phosphorylation	105	1	1.42	0.761	1
GO:0055002	striated muscle cell development	105	1	1.42	0.761	1
GO:0006397	mRNA processing	382	4	5.16	0.762	1
GO:0051028	mRNA transport	106	1	1.43	0.765	1
GO:0051604	protein maturation	106	1	1.43	0.765	1
GO:0048514	blood vessel morphogenesis	384	4	5.18	0.766	1
GO:0003018	vascular process in circulatory system	107	1	1.44	0.768	1
GO:0051325	interphase	386	4	5.21	0.769	1
GO:0018394	peptidyl-lysine acetylation	108	1	1.46	0.771	1
GO:0051168	nuclear export	108	1	1.46	0.771	1
GO:0007249	I-kappaB kinase/NF-kappaB signaling	207	2	2.79	0.772	1
GO:0043433	negative regulation of sequence-specific DNA binding transcription factor activity	109	1	1.47	0.774	1
GO:0006725	cellular aromatic compound metabolic process	208	2	2.81	0.775	1
GO:0006475	internal protein amino acid acetylation	110	1	1.48	0.777	1
GO:0001666	response to hypoxia	210	2	2.83	0.779	1
GO:0043269	regulation of ion transport	210	2	2.83	0.779	1
GO:0034622	cellular macromolecular complex assembly	479	5	6.47	0.78	1
GO:0045444	fat cell differentiation	111	1	1.5	0.78	1
GO:0051259	protein oligomerization	303	3	4.09	0.78	1
GO:0002237	response to molecule of bacterial origin	211	2	2.85	0.782	1
GO:0007281	germ cell development	112	1	1.51	0.783	1
GO:0036293	response to decreased oxygen levels	212	2	2.86	0.784	1
GO:0043087	regulation of GTPase activity	212	2	2.86	0.784	1
GO:0048534	hematopoietic or lymphoid organ development	482	5	6.51	0.784	1
GO:0009725	response to hormone	653	7	8.81	0.785	1
GO:0006979	response to oxidative stress	214	2	2.89	0.788	1
GO:0033124	regulation of GTP catabolic process	214	2	2.89	0.788	1
GO:0008624	NA	114	1	1.54	0.789	1
GO:0030100	regulation of endocytosis	114	1	1.54	0.789	1
GO:0043414	macromolecule methylation	114	1	1.54	0.789	1
GO:0071705	nitrogen compound transport	114	1	1.54	0.789	1
GO:0043405	regulation of MAP kinase activity	215	2	2.9	0.79	1
GO:0008380	RNA splicing	310	3	4.18	0.793	1
GO:0002696	positive regulation of leukocyte activation	217	2	2.93	0.795	1
GO:2000027	regulation of organ morphogenesis	116	1	1.57	0.795	1
GO:0000279	M phase	490	5	6.61	0.796	1
GO:0071843	NA	218	2	2.94	0.797	1
GO:0002573	myeloid leukocyte differentiation	117	1	1.58	0.798	1
GO:0016032	viral process	403	4	5.44	0.798	1
GO:0030336	negative regulation of cell migration	117	1	1.58	0.798	1
GO:0032844	regulation of homeostatic process	219	2	2.96	0.799	1
GO:0006816	calcium ion transport	220	2	2.97	0.801	1
GO:0055086	nucleobase-containing small molecule metabolic process	835	9	11.27	0.802	1
GO:0052548	regulation of endopeptidase activity	221	2	2.98	0.803	1
GO:2000146	negative regulation of cell motility	119	1	1.61	0.803	1
GO:1900542	regulation of purine nucleotide metabolic process	317	3	4.28	0.805	1
GO:0001505	regulation of neurotransmitter levels	120	1	1.62	0.806	1
GO:0050795	regulation of behavior	120	1	1.62	0.806	1
GO:0043523	regulation of neuron apoptotic process	121	1	1.63	0.808	1
GO:1901214	regulation of neuron death	121	1	1.63	0.808	1
GO:0050867	positive regulation of cell activation	224	2	3.02	0.809	1
GO:0006140	regulation of nucleotide metabolic process	320	3	4.32	0.811	1
GO:0070482	response to oxygen levels	225	2	3.04	0.811	1
GO:0000077	DNA damage checkpoint	123	1	1.66	0.814	1
GO:0006473	protein acetylation	123	1	1.66	0.814	1
GO:0006898	receptor-mediated endocytosis	123	1	1.66	0.814	1
GO:0050657	nucleic acid transport	124	1	1.67	0.816	1
GO:0050658	RNA transport	124	1	1.67	0.816	1
GO:0051236	establishment of RNA localization	124	1	1.67	0.816	1
GO:0052547	regulation of peptidase activity	228	2	3.08	0.817	1
GO:0000075	cell cycle checkpoint	229	2	3.09	0.819	1
GO:0032259	methylation	125	1	1.69	0.819	1
GO:0002520	immune system development	508	5	6.86	0.821	1
GO:0051271	negative regulation of cellular component movement	126	1	1.7	0.821	1
GO:0055001	muscle cell development	126	1	1.7	0.821	1
GO:0009615	response to virus	231	2	3.12	0.822	1
GO:0048608	reproductive structure development	231	2	3.12	0.822	1
GO:0050900	leukocyte migration	231	2	3.12	0.822	1
GO:0061458	reproductive system development	231	2	3.12	0.822	1
GO:0006612	protein targeting to membrane	127	1	1.71	0.823	1
GO:0006986	response to unfolded protein	127	1	1.71	0.823	1
GO:0031570	DNA integrity checkpoint	128	1	1.73	0.826	1
GO:0006805	xenobiotic metabolic process	129	1	1.74	0.828	1
GO:0007283	spermatogenesis	332	3	4.48	0.83	1
GO:0016311	dephosphorylation	235	2	3.17	0.83	1
GO:0030811	regulation of nucleotide catabolic process	235	2	3.17	0.83	1
GO:0033121	regulation of purine nucleotide catabolic process	235	2	3.17	0.83	1
GO:0048232	male gamete generation	332	3	4.48	0.83	1
GO:0009410	response to xenobiotic stimulus	130	1	1.75	0.831	1
GO:0034621	NA	604	6	8.15	0.831	1
GO:0042692	muscle cell differentiation	236	2	3.19	0.831	1
GO:0051707	response to other organism	516	5	6.96	0.831	1
GO:0071466	cellular response to xenobiotic stimulus	130	1	1.75	0.831	1
GO:0006403	RNA localization	131	1	1.77	0.833	1
GO:0007565	female pregnancy	131	1	1.77	0.833	1
GO:0044242	cellular lipid catabolic process	131	1	1.77	0.833	1
GO:0051345	positive regulation of hydrolase activity	428	4	5.78	0.834	1
GO:0006396	RNA processing	608	6	8.21	0.835	1
GO:0016567	protein ubiquitination	519	5	7.01	0.835	1
GO:0051258	protein polymerization	132	1	1.78	0.835	1
GO:0016337	single organismal cell-cell adhesion	336	3	4.54	0.836	1
GO:0006470	protein dephosphorylation	133	1	1.8	0.837	1
GO:0000280	nuclear division	338	3	4.56	0.839	1
GO:0007067	mitotic nuclear division	338	3	4.56	0.839	1
GO:0035966	response to topologically incorrect protein	134	1	1.81	0.84	1
GO:0051223	regulation of protein transport	241	2	3.25	0.84	1
GO:0006511	ubiquitin-dependent protein catabolic process	340	3	4.59	0.842	1
GO:0006694	steroid biosynthetic process	135	1	1.82	0.842	1
GO:0018205	peptidyl-lysine modification	135	1	1.82	0.842	1
GO:0048754	branching morphogenesis of an epithelial tube	135	1	1.82	0.842	1
GO:0051402	neuron apoptotic process	135	1	1.82	0.842	1
GO:0048871	multicellular organismal homeostasis	136	1	1.84	0.844	1
GO:0022403	cell cycle phase	793	8	10.7	0.847	1
GO:0006323	DNA packaging	138	1	1.86	0.848	1
GO:0006575	cellular modified amino acid metabolic process	138	1	1.86	0.848	1
GO:0043543	protein acylation	138	1	1.86	0.848	1
GO:0045765	regulation of angiogenesis	138	1	1.86	0.848	1
GO:0019941	modification-dependent protein catabolic process	346	3	4.67	0.85	1
GO:0030258	lipid modification	139	1	1.88	0.85	1
GO:0032103	positive regulation of response to external stimulus	139	1	1.88	0.85	1
GO:0051704	multi-organism process	968	10	13.07	0.85	1
GO:0070997	neuron death	139	1	1.88	0.85	1
GO:0071156	regulation of cell cycle arrest	247	2	3.33	0.85	1
GO:0000087	mitotic M phase	347	3	4.68	0.852	1
GO:0016570	histone modification	249	2	3.36	0.853	1
GO:0043632	modification-dependent macromolecule catabolic process	349	3	4.71	0.854	1
GO:0050730	regulation of peptidyl-tyrosine phosphorylation	141	1	1.9	0.854	1
GO:0000086	G2/M transition of mitotic cell cycle	142	1	1.92	0.856	1
GO:0006184	GTP catabolic process	350	3	4.72	0.856	1
GO:0043627	response to estrogen	142	1	1.92	0.856	1
GO:1901069	guanosine-containing compound catabolic process	351	3	4.74	0.857	1
GO:0010565	regulation of cellular ketone metabolic process	143	1	1.93	0.858	1
GO:0090068	positive regulation of cell cycle process	143	1	1.93	0.858	1
GO:0070838	divalent metal ion transport	253	2	3.42	0.859	1
GO:0009607	response to biotic stimulus	541	5	7.3	0.86	1
GO:0015931	nucleobase-containing compound transport	144	1	1.94	0.86	1
GO:0006152	purine nucleoside catabolic process	355	3	4.79	0.862	1
GO:0016569	covalent chromatin modification	255	2	3.44	0.862	1
GO:0046130	purine ribonucleoside catabolic process	355	3	4.79	0.862	1
GO:0048285	organelle fission	356	3	4.81	0.863	1
GO:0032504	multicellular organism reproduction	545	5	7.36	0.864	1
GO:0043547	positive regulation of GTPase activity	146	1	1.97	0.864	1
GO:0048609	multicellular organismal reproductive process	545	5	7.36	0.864	1
GO:0072511	divalent inorganic cation transport	257	2	3.47	0.865	1
GO:0051216	cartilage development	147	1	1.98	0.866	1
GO:0061138	morphogenesis of a branching epithelium	147	1	1.98	0.866	1
GO:0008202	steroid metabolic process	258	2	3.48	0.867	1
GO:0032446	protein modification by small protein conjugation	548	5	7.4	0.867	1
GO:0046039	GTP metabolic process	360	3	4.86	0.868	1
GO:0051603	proteolysis involved in cellular protein catabolic process	360	3	4.86	0.868	1
GO:0030198	extracellular matrix organization	150	1	2.02	0.871	1
GO:0042454	ribonucleoside catabolic process	363	3	4.9	0.872	1
GO:0006812	cation transport	553	5	7.46	0.873	1
GO:0030217	T cell differentiation	151	1	2.04	0.873	1
GO:0043062	extracellular structure organization	151	1	2.04	0.873	1
GO:0007204	positive regulation of cytosolic calcium ion concentration	152	1	2.05	0.875	1
GO:0002460	adaptive immune response based on somatic recombination of immune receptors built from immunoglobulin superfamily domains	153	1	2.07	0.877	1
GO:1901068	guanosine-containing compound metabolic process	369	3	4.98	0.879	1
GO:0009164	nucleoside catabolic process	374	3	5.05	0.885	1
GO:0044257	cellular protein catabolic process	374	3	5.05	0.885	1
GO:0006790	sulfur compound metabolic process	159	1	2.15	0.886	1
GO:0006508	proteolysis	841	8	11.35	0.888	1
GO:0051146	striated muscle cell differentiation	163	1	2.2	0.892	1
GO:0051480	cytosolic calcium ion homeostasis	164	1	2.21	0.894	1
GO:0010564	regulation of cell cycle process	390	3	5.26	0.901	1
GO:0002250	adaptive immune response	170	1	2.29	0.902	1
GO:0008406	gonad development	170	1	2.29	0.902	1
GO:0008015	blood circulation	287	2	3.87	0.903	1
GO:0003013	circulatory system process	288	2	3.89	0.904	1
GO:0001763	morphogenesis of a branching structure	172	1	2.32	0.905	1
GO:0002376	immune system process	1555	16	20.99	0.905	1
GO:0002521	leukocyte differentiation	289	2	3.9	0.905	1
GO:0043122	regulation of I-kappaB kinase/NF-kappaB signaling	172	1	2.32	0.905	1
GO:0071103	DNA conformation change	173	1	2.34	0.906	1
GO:0010638	positive regulation of organelle organization	174	1	2.35	0.908	1
GO:0061448	connective tissue development	174	1	2.35	0.908	1
GO:0046128	purine ribonucleoside metabolic process	402	3	5.43	0.912	1
GO:0042278	purine nucleoside metabolic process	405	3	5.47	0.914	1
GO:0060249	anatomical structure homeostasis	179	1	2.42	0.914	1
GO:0002443	leukocyte mediated immunity	180	1	2.43	0.915	1
GO:0051241	negative regulation of multicellular organismal process	301	2	4.06	0.917	1
GO:0034470	ncRNA processing	183	1	2.47	0.918	1
GO:0070647	protein modification by small protein conjugation or removal	612	5	8.26	0.921	1
GO:0009119	ribonucleoside metabolic process	414	3	5.59	0.922	1
GO:0033554	cellular response to stress	1074	10	14.5	0.923	1
GO:0051235	maintenance of location	188	1	2.54	0.924	1
GO:0007276	gamete generation	420	3	5.67	0.926	1
GO:0009617	response to bacterium	311	2	4.2	0.926	1
GO:0045137	development of primary sexual characteristics	191	1	2.58	0.927	1
GO:0006915	apoptotic process	1440	14	19.44	0.93	1
GO:0071900	regulation of protein serine/threonine kinase activity	317	2	4.28	0.93	1
GO:0051047	positive regulation of secretion	195	1	2.63	0.931	1
GO:0019058	viral life cycle	199	1	2.69	0.934	1
GO:0030098	lymphocyte differentiation	198	1	2.67	0.934	1
[truncated: 2,110 more rows]

## Sheet: Molecular Function
GO.ID	Term	Annotated	Significant	Expected	classicFisher	BH.pVal
GO:0019199	transmembrane receptor protein kinase activity	80	7	1.03	7.7e-05	0.287
GO:0004713	protein tyrosine kinase activity	138	8	1.78	0.00042	0.457
GO:0005275	amine transmembrane transporter activity	76	6	0.98	0.00044	0.457
GO:0016362	activin receptor activity, type II	3	2	0.04	0.00049	0.457
GO:0003700	sequence-specific DNA binding transcription factor activity	916	24	11.84	0.00072	0.46
GO:0001071	nucleic acid binding transcription factor activity	918	24	11.87	0.00074	0.46
GO:0005030	neurotrophin receptor activity	4	2	0.05	0.00098	0.475
GO:0015171	amino acid transmembrane transporter activity	62	5	0.8	0.00121	0.475
GO:0004672	protein kinase activity	574	17	7.42	0.00124	0.475
GO:0016773	phosphotransferase activity, alcohol group as acceptor	683	19	8.83	0.00134	0.475
GO:0004714	transmembrane receptor protein tyrosine kinase activity	64	5	0.83	0.0014	0.475
GO:0043559	insulin binding	5	2	0.06	0.00162	0.504
GO:0005057	receptor signaling protein activity	101	6	1.31	0.00197	0.525
GO:0019838	growth factor binding	101	6	1.31	0.00197	0.525
GO:0016301	kinase activity	733	19	9.47	0.00297	0.733
GO:0017002	activin-activated receptor activity	7	2	0.09	0.00334	0.733
GO:0031994	insulin-like growth factor I binding	7	2	0.09	0.00334	0.733
GO:0005516	calmodulin binding	153	7	1.98	0.00373	0.773
GO:0003841	1-acylglycerol-3-phosphate O-acyltransferase activity	8	2	0.1	0.00442	0.785
GO:0004716	receptor signaling protein tyrosine kinase activity	8	2	0.1	0.00442	0.785
GO:0043121	neurotrophin binding	8	2	0.1	0.00442	0.785
GO:0046943	carboxylic acid transmembrane transporter activity	85	5	1.1	0.00486	0.824
GO:0005342	organic acid transmembrane transporter activity	88	5	1.14	0.00562	0.875
GO:0043560	insulin receptor substrate binding	9	2	0.12	0.00563	0.875
GO:0016772	transferase activity, transferring phosphorus-containing groups	843	20	10.9	0.00622	0.927
GO:0005072	transforming growth factor beta receptor, cytoplasmic mediator activity	10	2	0.13	0.00698	0.927
GO:0005283	sodium:amino acid symporter activity	10	2	0.13	0.00698	0.927
GO:0016740	transferase activity	1609	32	20.8	0.00834	0.927
GO:0008017	microtubule binding	97	5	1.25	0.00844	0.927
GO:0005313	L-glutamate transmembrane transporter activity	11	2	0.14	0.00846	0.927
GO:0070411	I-SMAD binding	11	2	0.14	0.00846	0.927
GO:0005416	cation:amino acid symporter activity	12	2	0.16	0.0101	0.927
GO:0015172	acidic amino acid transmembrane transporter activity	12	2	0.16	0.0101	0.927
GO:0051010	microtubule plus-end binding	12	2	0.16	0.0101	0.927
GO:0051393	alpha-actinin binding	12	2	0.16	0.0101	0.927
GO:0016411	acylglycerol O-acyltransferase activity	13	2	0.17	0.0118	0.927
GO:0004394	heparan sulfate 2-O-sulfotransferase activity	1	1	0.01	0.0129	0.927
GO:0004676	3-phosphoinositide-dependent protein kinase activity	1	1	0.01	0.0129	0.927
GO:0005009	insulin-activated receptor activity	1	1	0.01	0.0129	0.927
GO:0005287	high-affinity basic amino acid transmembrane transporter activity	1	1	0.01	0.0129	0.927
GO:0005289	high-affinity arginine transmembrane transporter activity	1	1	0.01	0.0129	0.927
GO:0005365	myo-inositol transmembrane transporter activity	1	1	0.01	0.0129	0.927
GO:0005367	myo-inositol:sodium symporter activity	1	1	0.01	0.0129	0.927
GO:0010385	double-stranded methylated DNA binding	1	1	0.01	0.0129	0.927
GO:0015327	cystine:glutamate antiporter activity	1	1	0.01	0.0129	0.927
GO:0030616	transforming growth factor beta receptor, common-partner cytoplasmic mediator activity	1	1	0.01	0.0129	0.927
GO:0031433	telethonin binding	1	1	0.01	0.0129	0.927
GO:0043754	dihydrolipoyllysine-residue (2-methylpropanoyl)transferase activity	1	1	0.01	0.0129	0.927
GO:0047933	glucose-1,6-bisphosphate synthase activity	1	1	0.01	0.0129	0.927
GO:0047936	glucose 1-dehydrogenase [NAD(P)] activity	1	1	0.01	0.0129	0.927
GO:0048403	brain-derived neurotrophic factor binding	1	1	0.01	0.0129	0.927
GO:0060175	brain-derived neurotrophic factor-activated receptor activity	1	1	0.01	0.0129	0.927
GO:0030332	cyclin binding	14	2	0.18	0.0137	0.961
GO:0015179	L-amino acid transmembrane transporter activity	40	3	0.52	0.0148	1
GO:0042805	actinin binding	15	2	0.19	0.0156	1
GO:0043548	phosphatidylinositol 3-kinase binding	15	2	0.19	0.0156	1
GO:0004675	transmembrane receptor protein serine/threonine kinase activity	16	2	0.21	0.0177	1
GO:0005024	transforming growth factor beta-activated receptor activity	16	2	0.21	0.0177	1
GO:0016896	exoribonuclease activity, producing 5'-phosphomonoesters	16	2	0.21	0.0177	1
GO:0008092	cytoskeletal protein binding	579	14	7.48	0.0181	1
GO:0004674	protein serine/threonine kinase activity	414	11	5.35	0.0187	1
GO:0015370	solute:sodium symporter activity	44	3	0.57	0.0191	1
GO:0004532	exoribonuclease activity	17	2	0.22	0.0199	1
GO:0070412	R-SMAD binding	17	2	0.22	0.0199	1
GO:0022804	active transmembrane transporter activity	316	9	4.08	0.0217	1
GO:0005086	ARF guanyl-nucleotide exchange factor activity	18	2	0.23	0.0222	1
GO:0005524	ATP binding	1404	27	18.15	0.0228	1
GO:0003779	actin binding	324	9	4.19	0.025	1
GO:0002151	G-quadruplex RNA binding	2	1	0.03	0.0257	1
GO:0004084	branched-chain-amino-acid transaminase activity	2	1	0.03	0.0257	1
GO:0004345	glucose-6-phosphate dehydrogenase activity	2	1	0.03	0.0257	1
GO:0005119	smoothened binding	2	1	0.03	0.0257	1
GO:0005314	high-affinity glutamate transmembrane transporter activity	2	1	0.03	0.0257	1
GO:0015189	L-lysine transmembrane transporter activity	2	1	0.03	0.0257	1
GO:0015501	glutamate:sodium symporter activity	2	1	0.03	0.0257	1
GO:0017057	6-phosphogluconolactonase activity	2	1	0.03	0.0257	1
GO:0030158	protein xylosyltransferase activity	2	1	0.03	0.0257	1
GO:0031405	lipoic acid binding	2	1	0.03	0.0257	1
GO:0031995	insulin-like growth factor II binding	2	1	0.03	0.0257	1
GO:0035403	histone kinase activity (H3-T6 specific)	2	1	0.03	0.0257	1
GO:0043423	3-phosphoinositide-dependent protein kinase binding	2	1	0.03	0.0257	1
GO:0052654	L-leucine transaminase activity	2	1	0.03	0.0257	1
GO:0052655	L-valine transaminase activity	2	1	0.03	0.0257	1
GO:0052656	L-isoleucine transaminase activity	2	1	0.03	0.0257	1
GO:0015175	neutral amino acid transmembrane transporter activity	20	2	0.26	0.0271	1
GO:0043027	cysteine-type endopeptidase inhibitor activity involved in apoptotic process	20	2	0.26	0.0271	1
GO:0008565	protein transporter activity	88	4	1.14	0.0272	1
GO:0015291	secondary active transmembrane transporter activity	177	6	2.29	0.0275	1
GO:0032559	adenyl ribonucleotide binding	1429	27	18.47	0.0279	1
GO:0003707	steroid hormone receptor activity	51	3	0.66	0.0281	1
GO:0005343	organic acid:sodium symporter activity	21	2	0.27	0.0297	1
GO:0030554	adenyl nucleotide binding	1437	27	18.57	0.0297	1
GO:0008270	zinc ion binding	1780	32	23.01	0.0319	1
GO:0016796	exonuclease activity, active with either ribo- or deoxyribonucleic acids and producing 5'-phosphomonoesters	22	2	0.28	0.0324	1
GO:0015297	antiporter activity	56	3	0.72	0.0357	1
GO:0004117	calmodulin-dependent cyclic-nucleotide phosphodiesterase activity	3	1	0.04	0.0383	1
GO:0004307	ethanolaminephosphotransferase activity	3	1	0.04	0.0383	1
GO:0004370	glycerol kinase activity	3	1	0.04	0.0383	1
GO:0004614	phosphoglucomutase activity	3	1	0.04	0.0383	1
GO:0005294	neutral L-amino acid secondary active transmembrane transporter activity	3	1	0.04	0.0383	1
GO:0008454	alpha-1,3-mannosylglycoprotein 4-beta-N-acetylglucosaminyltransferase activity	3	1	0.04	0.0383	1
GO:0015181	arginine transmembrane transporter activity	3	1	0.04	0.0383	1
GO:0034046	poly(G) binding	3	1	0.04	0.0383	1
GO:0097108	hedgehog family protein binding	3	1	0.04	0.0383	1
GO:0015631	tubulin binding	144	5	1.86	0.039	1
GO:0005520	insulin-like growth factor binding	25	2	0.32	0.041	1
GO:0035091	phosphatidylinositol binding	146	5	1.89	0.041	1
GO:0005543	phospholipid binding	469	11	6.06	0.0412	1
GO:0022892	substrate-specific transporter activity	897	18	11.59	0.0418	1
GO:0005158	insulin receptor binding	27	2	0.35	0.0472	1
GO:0051015	actin filament binding	64	3	0.83	0.0499	1
GO:0000064	L-ornithine transmembrane transporter activity	4	1	0.05	0.0507	1
GO:0004535	poly(A)-specific ribonuclease activity	4	1	0.05	0.0507	1
GO:0004694	eukaryotic translation initiation factor 2alpha kinase activity	4	1	0.05	0.0507	1
GO:0005010	insulin-like growth factor-activated receptor activity	4	1	0.05	0.0507	1
GO:0009922	fatty acid elongase activity	4	1	0.05	0.0507	1
GO:0015220	choline transmembrane transporter activity	4	1	0.05	0.0507	1
GO:0035252	UDP-xylosyltransferase activity	4	1	0.05	0.0507	1
GO:0042285	xylosyltransferase activity	4	1	0.05	0.0507	1
GO:0045322	unmethylated CpG binding	4	1	0.05	0.0507	1
GO:0048495	Roundabout binding	4	1	0.05	0.0507	1
GO:0051425	PTB domain binding	4	1	0.05	0.0507	1
GO:0070097	delta-catenin binding	4	1	0.05	0.0507	1
GO:0070728	leucine binding	4	1	0.05	0.0507	1
GO:0032403	protein complex binding	265	7	3.43	0.0566	1
GO:0017124	SH3 domain binding	114	4	1.47	0.0603	1
GO:0042169	SH2 domain binding	31	2	0.4	0.0605	1
GO:0043621	protein self-association	31	2	0.4	0.0605	1
GO:0038023	signaling receptor activity	812	16	10.5	0.0608	1
GO:0000099	sulfur amino acid transmembrane transporter activity	5	1	0.06	0.063	1
GO:0003828	alpha-N-acetylneuraminate alpha-2,8-sialyltransferase activity	5	1	0.06	0.063	1
GO:0008294	calcium- and calmodulin-responsive adenylate cyclase activity	5	1	0.06	0.063	1
GO:0015166	polyol transmembrane transporter activity	5	1	0.06	0.063	1
GO:0015184	L-cystine transmembrane transporter activity	5	1	0.06	0.063	1
GO:0030306	ADP-ribosylation factor binding	5	1	0.06	0.063	1
GO:0030618	transforming growth factor beta receptor, pathway-specific cytoplasmic mediator activity	5	1	0.06	0.063	1
GO:0035184	histone threonine kinase activity	5	1	0.06	0.063	1
GO:0070215	MDM2 binding	5	1	0.06	0.063	1
GO:0017046	peptide hormone binding	32	2	0.41	0.064	1
GO:0046914	transition metal ion binding	2039	34	26.35	0.0675	1
GO:0019904	protein domain specific binding	513	11	6.63	0.0692	1
GO:0004871	signal transducer activity	1099	20	14.2	0.0749	1
GO:0008374	O-acyltransferase activity	35	2	0.45	0.0749	1
GO:0060089	molecular transducer activity	1099	20	14.2	0.0749	1
GO:0004047	aminomethyltransferase activity	6	1	0.08	0.0751	1
GO:0004331	fructose-2,6-bisphosphate 2-phosphatase activity	6	1	0.08	0.0751	1
GO:0004972	N-methyl-D-aspartate selective glutamate receptor activity	6	1	0.08	0.0751	1
GO:0005113	patched binding	6	1	0.08	0.0751	1
GO:0008503	benzodiazepine receptor activity	6	1	0.08	0.0751	1
GO:0015174	basic amino acid transmembrane transporter activity	6	1	0.08	0.0751	1
GO:0015294	solute:cation symporter activity	76	3	0.98	0.0753	1
GO:0005515	protein binding	6665	96	86.14	0.076	1
GO:0035639	purine ribonucleoside triphosphate binding	1726	29	22.31	0.0822	1
GO:0008375	acetylglucosaminyltransferase activity	38	2	0.49	0.0863	1
GO:0001103	RNA polymerase II repressing transcription factor binding	7	1	0.09	0.0871	1
GO:0003680	AT DNA binding	7	1	0.09	0.0871	1
GO:0004176	ATP-dependent peptidase activity	7	1	0.09	0.0871	1
GO:0031624	ubiquitin conjugating enzyme binding	7	1	0.09	0.0871	1
GO:0033691	sialic acid binding	7	1	0.09	0.0871	1
GO:0034713	type I transforming growth factor beta receptor binding	7	1	0.09	0.0871	1
GO:0044390	small protein conjugating enzyme binding	7	1	0.09	0.0871	1
GO:0045294	alpha-catenin binding	7	1	0.09	0.0871	1
GO:0051371	muscle alpha-actinin binding	7	1	0.09	0.0871	1
GO:0043028	cysteine-type endopeptidase regulator activity involved in apoptotic process	39	2	0.5	0.0902	1
GO:0032555	purine ribonucleotide binding	1756	29	22.7	0.097	1
GO:0032553	ribonucleotide binding	1757	29	22.71	0.0975	1
GO:0008289	lipid binding	675	13	8.72	0.0981	1
GO:0004312	fatty acid synthase activity	8	1	0.1	0.0989	1
GO:0008266	poly(U) RNA binding	8	1	0.1	0.0989	1
GO:0016868	intramolecular transferase activity, phosphotransferases	8	1	0.1	0.0989	1
GO:0017153	sodium:dicarboxylate symporter activity	8	1	0.1	0.0989	1
GO:0017154	semaphorin receptor activity	8	1	0.1	0.0989	1
GO:0017169	CDP-alcohol phosphatidyltransferase activity	8	1	0.1	0.0989	1
GO:0043522	leucine zipper domain binding	8	1	0.1	0.0989	1
GO:0043565	sequence-specific DNA binding	612	12	7.91	0.0991	1
GO:0004715	non-membrane spanning protein tyrosine kinase activity	42	2	0.54	0.102	1
GO:0017076	purine nucleotide binding	1767	29	22.84	0.103	1
GO:0017137	Rab GTPase binding	43	2	0.56	0.106	1
GO:0005215	transporter activity	1086	19	14.04	0.109	1
GO:0008139	nuclear localization sequence binding	9	1	0.12	0.111	1
GO:0008158	hedgehog receptor activity	9	1	0.12	0.111	1
GO:0008187	poly-pyrimidine tract binding	9	1	0.12	0.111	1
GO:0015665	alcohol transmembrane transporter activity	9	1	0.12	0.111	1
GO:0016595	glutamate binding	9	1	0.12	0.111	1
GO:0032794	GTPase activating protein binding	9	1	0.12	0.111	1
GO:0072349	modified amino acid transmembrane transporter activity	9	1	0.12	0.111	1
GO:0004869	cysteine-type endopeptidase inhibitor activity	45	2	0.58	0.115	1
GO:0042802	identical protein binding	766	14	9.9	0.12	1
GO:0042803	protein homodimerization activity	506	10	6.54	0.121	1
GO:0004016	adenylate cyclase activity	10	1	0.13	0.122	1
GO:0005251	delayed rectifier potassium channel activity	10	1	0.13	0.122	1
GO:0019203	carbohydrate phosphatase activity	10	1	0.13	0.122	1
GO:0043395	heparan sulfate proteoglycan binding	10	1	0.13	0.122	1
GO:0050308	sugar-phosphatase activity	10	1	0.13	0.122	1
GO:0070410	co-SMAD binding	10	1	0.13	0.122	1
GO:0004518	nuclease activity	147	4	1.9	0.123	1
GO:0004879	ligand-activated sequence-specific DNA binding RNA polymerase II transcription factor activity	47	2	0.61	0.123	1
GO:0050839	cell adhesion molecule binding	47	2	0.61	0.123	1
GO:0022891	substrate-specific transmembrane transporter activity	770	14	9.95	0.124	1
GO:0046872	metal ion binding	3551	53	45.9	0.127	1
GO:0005085	guanyl-nucleotide exchange factor activity	150	4	1.94	0.13	1
GO:0004702	receptor signaling protein serine/threonine kinase activity	49	2	0.63	0.132	1
GO:0000981	sequence-specific DNA binding RNA polymerase II transcription factor activity	208	5	2.69	0.133	1
GO:0034483	heparan sulfate sulfotransferase activity	11	1	0.14	0.133	1
GO:0048185	activin binding	11	1	0.14	0.133	1
GO:0022857	transmembrane transporter activity	849	15	10.97	0.135	1
GO:0004888	transmembrane signaling receptor activity	725	13	9.37	0.145	1
GO:0019899	enzyme binding	995	17	12.86	0.145	1
GO:0042800	histone methyltransferase activity (H3-K4 specific)	12	1	0.16	0.145	1
GO:0045295	gamma-catenin binding	12	1	0.16	0.145	1
GO:0043169	cation binding	3593	53	46.44	0.148	1
GO:0004872	receptor activity	1002	17	12.95	0.151	1
GO:0016747	transferase activity, transferring acyl groups other than amino-acyl groups	160	4	2.07	0.153	1
GO:0043167	ion binding	3603	53	46.57	0.153	1
GO:0046983	protein dimerization activity	733	13	9.47	0.154	1
GO:0005159	insulin-like growth factor receptor binding	13	1	0.17	0.156	1
GO:0005244	voltage-gated ion channel activity	161	4	2.08	0.156	1
GO:0005310	dicarboxylic acid transmembrane transporter activity	13	1	0.17	0.156	1
GO:0005523	tropomyosin binding	13	1	0.17	0.156	1
GO:0005527	macrolide binding	13	1	0.17	0.156	1
GO:0005528	FK506 binding	13	1	0.17	0.156	1
GO:0022832	voltage-gated channel activity	161	4	2.08	0.156	1
GO:0035173	histone kinase activity	13	1	0.17	0.156	1
GO:0070577	lysine-acetylated histone binding	13	1	0.17	0.156	1
GO:0070717	poly-purine tract binding	13	1	0.17	0.156	1
GO:0042562	hormone binding	55	2	0.71	0.159	1
GO:0046332	SMAD binding	56	2	0.72	0.163	1
GO:0003676	nucleic acid binding	2959	44	38.24	0.166	1
GO:0000175	3'-5'-exoribonuclease activity	14	1	0.18	0.167	1
GO:0001784	phosphotyrosine binding	14	1	0.18	0.167	1
GO:0005247	voltage-gated chloride channel activity	14	1	0.18	0.167	1
GO:0030275	LRR domain binding	14	1	0.18	0.167	1
GO:0043394	proteoglycan binding	14	1	0.18	0.167	1
GO:0004527	exonuclease activity	57	2	0.74	0.168	1
GO:0000287	magnesium ion binding	168	4	2.17	0.173	1
GO:0004012	phospholipid-translocating ATPase activity	15	1	0.19	0.177	1
GO:0004540	ribonuclease activity	59	2	0.76	0.177	1
GO:0000166	nucleotide binding	2245	34	29.02	0.178	1
GO:0097159	organic cyclic compound binding	2246	34	29.03	0.179	1
GO:1901265	nucleoside phosphate binding	2246	34	29.03	0.179	1
GO:0003677	DNA binding	2104	32	27.19	0.181	1
GO:0003714	transcription corepressor activity	172	4	2.22	0.183	1
GO:0015081	sodium ion transmembrane transporter activity	115	3	1.49	0.186	1
GO:0015293	symporter activity	115	3	1.49	0.186	1
GO:0017016	Ras GTPase binding	115	3	1.49	0.186	1
GO:0004697	protein kinase C activity	16	1	0.21	0.188	1
GO:0016780	phosphotransferase activity, for other substituted phosphate groups	16	1	0.21	0.188	1
GO:0001104	RNA polymerase II transcription cofactor activity	62	2	0.8	0.191	1
GO:0022843	voltage-gated cation channel activity	118	3	1.53	0.196	1
GO:0001106	RNA polymerase II transcription corepressor activity	17	1	0.22	0.199	1
GO:0004970	ionotropic glutamate receptor activity	17	1	0.22	0.199	1
GO:0005160	transforming growth factor beta receptor binding	17	1	0.22	0.199	1
GO:0008601	protein phosphatase type 2A regulator activity	17	1	0.22	0.199	1
GO:0004842	ubiquitin-protein transferase activity	242	5	3.13	0.204	1
GO:0000146	microfilament motor activity	18	1	0.23	0.209	1
GO:0001105	RNA polymerase II transcription coactivator activity	18	1	0.23	0.209	1
GO:0004890	GABA-A receptor activity	18	1	0.23	0.209	1
GO:0005234	extracellular-glutamate-gated ion channel activity	18	1	0.23	0.209	1
GO:0019894	kinesin binding	18	1	0.23	0.209	1
GO:0035254	glutamate receptor binding	18	1	0.23	0.209	1
GO:0042277	peptide binding	122	3	1.58	0.209	1
GO:0005254	chloride channel activity	67	2	0.87	0.215	1
GO:0004004	ATP-dependent RNA helicase activity	19	1	0.25	0.219	1
GO:0008373	sialyltransferase activity	19	1	0.25	0.219	1
GO:0016849	phosphorus-oxygen lyase activity	19	1	0.25	0.219	1
GO:0050699	WW domain binding	19	1	0.25	0.219	1
GO:0003774	motor activity	125	3	1.62	0.22	1
GO:0030674	protein binding, bridging	126	3	1.63	0.223	1
GO:0031267	small GTPase binding	127	3	1.64	0.226	1
GO:0004709	MAP kinase kinase kinase activity	20	1	0.26	0.229	1
GO:0005048	signal sequence binding	20	1	0.26	0.229	1
GO:0005230	extracellular ligand-gated ion channel activity	70	2	0.9	0.229	1
GO:0008186	RNA-dependent ATPase activity	20	1	0.26	0.229	1
GO:0008483	transaminase activity	20	1	0.26	0.229	1
GO:0009975	cyclase activity	20	1	0.26	0.229	1
GO:0042813	Wnt-activated receptor activity	20	1	0.26	0.229	1
GO:0045296	cadherin binding	20	1	0.26	0.229	1
GO:0045309	protein phosphorylated amino acid binding	20	1	0.26	0.229	1
GO:0046875	ephrin receptor binding	20	1	0.26	0.229	1
GO:0003777	microtubule motor activity	72	2	0.93	0.238	1
GO:0000979	RNA polymerase II core promoter sequence-specific DNA binding	21	1	0.27	0.239	1
GO:0005154	epidermal growth factor receptor binding	21	1	0.27	0.239	1
GO:0016917	GABA receptor activity	21	1	0.27	0.239	1
GO:0019787	small conjugating protein ligase activity	257	5	3.32	0.239	1
GO:0005178	integrin binding	74	2	0.96	0.248	1
GO:0000988	protein binding transcription factor activity	462	8	5.97	0.249	1
GO:0001158	enhancer sequence-specific DNA binding	22	1	0.28	0.249	1
GO:0001191	RNA polymerase II transcription factor binding transcription factor activity involved in negative regulation of transcription	22	1	0.28	0.249	1
GO:0008308	voltage-gated anion channel activity	22	1	0.28	0.249	1
GO:0016769	transferase activity, transferring nitrogenous groups	22	1	0.28	0.249	1
GO:0019901	protein kinase binding	327	6	4.23	0.249	1
GO:0042165	neurotransmitter binding	22	1	0.28	0.249	1
GO:0060090	binding, bridging	136	3	1.76	0.257	1
GO:0001076	RNA polymerase II transcription factor binding transcription factor activity	76	2	0.98	0.258	1
GO:0003730	mRNA 3'-UTR binding	23	1	0.3	0.259	1
GO:0015485	cholesterol binding	23	1	0.3	0.259	1
GO:0005253	anion channel activity	77	2	1	0.262	1
GO:0031625	ubiquitin protein ligase binding	138	3	1.78	0.264	1
GO:0044389	small conjugating protein ligase binding	138	3	1.78	0.264	1
GO:0001190	RNA polymerase II transcription factor binding transcription factor activity involved in positive regulation of transcription	24	1	0.31	0.268	1
GO:0004114	3',5'-cyclic-nucleotide phosphodiesterase activity	24	1	0.31	0.268	1
GO:0008093	cytoskeletal adaptor activity	24	1	0.31	0.268	1
GO:0051117	ATPase binding	24	1	0.31	0.268	1
GO:0003690	double-stranded DNA binding	140	3	1.81	0.271	1
GO:0008509	anion transmembrane transporter activity	140	3	1.81	0.271	1
GO:0015108	chloride transmembrane transporter activity	79	2	1.02	0.272	1
GO:0046873	metal ion transmembrane transporter activity	339	6	4.38	0.275	1
GO:0008144	drug binding	80	2	1.03	0.277	1
GO:0016597	amino acid binding	80	2	1.03	0.277	1
GO:0016887	ATPase activity	340	6	4.39	0.277	1
GO:0004112	cyclic-nucleotide phosphodiesterase activity	25	1	0.32	0.278	1
GO:0008066	glutamate receptor activity	25	1	0.32	0.278	1
GO:0016712	oxidoreductase activity, acting on paired donors, with incorporation or reduction of molecular oxygen, reduced flavin or flavoprotein as one donor, and incorporation of one atom of oxygen	25	1	0.32	0.278	1
GO:0016866	intramolecular transferase activity	25	1	0.32	0.278	1
GO:0017147	Wnt-protein binding	25	1	0.32	0.278	1
GO:0035326	enhancer binding	25	1	0.32	0.278	1
GO:0022836	gated channel activity	276	5	3.57	0.286	1
GO:0005546	phosphatidylinositol-4,5-bisphosphate binding	26	1	0.34	0.287	1
GO:0031406	carboxylic acid binding	145	3	1.87	0.289	1
GO:0051020	GTPase binding	145	3	1.87	0.289	1
GO:0016746	transferase activity, transferring acyl groups	211	4	2.73	0.291	1
GO:0003724	RNA helicase activity	27	1	0.35	0.296	1
GO:0008022	protein C-terminus binding	147	3	1.9	0.296	1
GO:0005548	phospholipid transporter activity	28	1	0.36	0.306	1
GO:0030165	PDZ domain binding	86	2	1.11	0.306	1
GO:0016881	acid-amino acid ligase activity	285	5	3.68	0.309	1
GO:0005262	calcium channel activity	87	2	1.12	0.31	1
GO:0004693	cyclin-dependent protein serine/threonine kinase activity	29	1	0.37	0.315	1
GO:0015296	anion:cation symporter activity	29	1	0.37	0.315	1
GO:0016790	thiolester hydrolase activity	88	2	1.14	0.315	1
GO:0036094	small molecule binding	2414	34	31.2	0.318	1
GO:0005216	ion channel activity	360	6	4.65	0.322	1
GO:0001046	core promoter sequence-specific DNA binding	30	1	0.39	0.323	1
GO:0004091	NA	30	1	0.39	0.323	1
GO:0032934	sterol binding	30	1	0.39	0.323	1
GO:0019900	kinase binding	362	6	4.68	0.327	1
GO:0003712	transcription cofactor activity	434	7	5.61	0.33	1
GO:0000987	core promoter proximal region sequence-specific DNA binding	31	1	0.4	0.332	1
GO:0004003	ATP-dependent DNA helicase activity	31	1	0.4	0.332	1
GO:0005245	voltage-gated calcium channel activity	31	1	0.4	0.332	1
GO:0008408	3'-5' exonuclease activity	31	1	0.4	0.332	1
GO:0070491	repressing transcription factor binding	31	1	0.4	0.332	1
GO:0017111	nucleoside-triphosphatase activity	727	11	9.4	0.339	1
GO:0022838	substrate-specific channel activity	368	6	4.76	0.34	1
GO:0001159	core promoter proximal region DNA binding	32	1	0.41	0.341	1
GO:0003755	peptidyl-prolyl cis-trans isomerase activity	32	1	0.41	0.341	1
GO:0015075	ion transmembrane transporter activity	658	10	8.5	0.345	1
GO:0005100	Rho GTPase activator activity	33	1	0.43	0.349	1
GO:0016859	cis-trans isomerase activity	33	1	0.43	0.349	1
GO:0042393	histone binding	96	2	1.24	0.353	1
GO:0000989	transcription factor binding transcription factor activity	447	7	5.78	0.357	1
GO:0004222	metalloendopeptidase activity	97	2	1.25	0.358	1
GO:0016709	oxidoreductase activity, acting on paired donors, with incorporation or reduction of molecular oxygen, NAD(P)H as one donor, and incorporation of one atom of oxygen	34	1	0.44	0.358	1
GO:0019825	oxygen binding	34	1	0.44	0.358	1
GO:0004712	protein serine/threonine/tyrosine kinase activity	35	1	0.45	0.366	1
GO:0052689	carboxylic ester hydrolase activity	99	2	1.28	0.367	1
GO:0016788	hydrolase activity, acting on ester bonds	671	10	8.67	0.368	1
GO:0005509	calcium ion binding	598	9	7.73	0.369	1
GO:0008237	metallopeptidase activity	168	3	2.17	0.37	1
GO:0015267	channel activity	384	6	4.96	0.377	1
GO:0022803	passive transmembrane transporter activity	384	6	4.96	0.377	1
GO:0015085	calcium ion transmembrane transporter activity	102	2	1.32	0.381	1
GO:0019902	phosphatase binding	102	2	1.32	0.381	1
GO:0018024	histone-lysine N-methyltransferase activity	37	1	0.48	0.382	1
GO:0003824	catalytic activity	4931	66	63.73	0.387	1
GO:0016462	pyrophosphatase activity	756	11	9.77	0.387	1
GO:0016879	ligase activity, forming carbon-nitrogen bonds	316	5	4.08	0.388	1
GO:0030145	manganese ion binding	38	1	0.49	0.39	1
GO:0016818	hydrolase activity, acting on acid anhydrides, in phosphorus-containing anhydrides	758	11	9.8	0.391	1
GO:0016817	hydrolase activity, acting on acid anhydrides	760	11	9.82	0.394	1
GO:0003725	double-stranded RNA binding	39	1	0.5	0.398	1
GO:0016278	lysine N-methyltransferase activity	39	1	0.5	0.398	1
GO:0016279	protein-lysine N-methyltransferase activity	39	1	0.5	0.398	1
GO:0003678	DNA helicase activity	40	1	0.52	0.406	1
GO:0003727	single-stranded RNA binding	40	1	0.52	0.406	1
GO:0003723	RNA binding	771	11	9.97	0.412	1
GO:0015103	inorganic anion transmembrane transporter activity	109	2	1.41	0.413	1
GO:0008307	structural constituent of muscle	41	1	0.53	0.414	1
GO:0033613	activating transcription factor binding	41	1	0.53	0.414	1
GO:0016763	transferase activity, transferring pentosyl groups	42	1	0.54	0.421	1
GO:0050661	NADP binding	42	1	0.54	0.421	1
GO:0046982	protein heterodimerization activity	256	4	3.31	0.423	1
GO:0005083	small GTPase regulator activity	257	4	3.32	0.426	1
GO:0001047	core promoter binding	43	1	0.56	0.429	1
GO:0005102	receptor binding	1085	15	14.02	0.432	1
GO:0001077	RNA polymerase II core promoter proximal region sequence-specific DNA binding transcription factor activity involved in positive regulation of transcription	44	1	0.57	0.436	1
GO:0051219	phosphoprotein binding	44	1	0.57	0.436	1
GO:0008194	UDP-glycosyltransferase activity	115	2	1.49	0.439	1
GO:0042054	histone methyltransferase activity	45	1	0.58	0.444	1
GO:0022890	inorganic cation transmembrane transporter activity	414	6	5.35	0.447	1
GO:0001228	RNA polymerase II transcription regulatory region sequence-specific DNA binding transcription factor activity involved in positive regulation of transcription	46	1	0.59	0.451	1
GO:0005231	excitatory extracellular ligand-gated ion channel activity	47	1	0.61	0.458	1
GO:0017048	Rho GTPase binding	47	1	0.61	0.458	1
GO:0000976	transcription regulatory region sequence-specific DNA binding	120	2	1.55	0.461	1
GO:0002020	protease binding	48	1	0.62	0.465	1
GO:0005070	SH3/SH2 adaptor activity	48	1	0.62	0.465	1
GO:0008146	sulfotransferase activity	48	1	0.62	0.465	1
GO:0072509	divalent inorganic cation transmembrane transporter activity	121	2	1.56	0.465	1
GO:0001085	RNA polymerase II transcription factor binding	49	1	0.63	0.472	1
GO:0005518	collagen binding	49	1	0.63	0.472	1
GO:0015662	ATPase activity, coupled to transmembrane movement of ions, phosphorylative mechanism	49	1	0.63	0.472	1
GO:0016853	isomerase activity	126	2	1.63	0.486	1
GO:0008234	cysteine-type peptidase activity	127	2	1.64	0.491	1
GO:0015276	ligand-gated ion channel activity	128	2	1.65	0.495	1
GO:0022834	ligand-gated channel activity	128	2	1.65	0.495	1
GO:0008301	DNA binding, bending	53	1	0.69	0.499	1
GO:0043566	structure-specific DNA binding	206	3	2.66	0.499	1
GO:0015077	monovalent inorganic cation transmembrane transporter activity	285	4	3.68	0.505	1
GO:0019888	protein phosphatase regulator activity	54	1	0.7	0.505	1
GO:0048029	monosaccharide binding	54	1	0.7	0.505	1
GO:0001948	glycoprotein binding	55	1	0.71	0.512	1
GO:0016782	transferase activity, transferring sulfur-containing groups	56	1	0.72	0.518	1
GO:0008013	beta-catenin binding	57	1	0.74	0.524	1
GO:0008170	N-methyltransferase activity	58	1	0.75	0.531	1
GO:0019955	cytokine binding	58	1	0.75	0.531	1
GO:0044212	transcription regulatory region DNA binding	296	4	3.83	0.535	1
GO:0005319	lipid transporter activity	60	1	0.78	0.543	1
GO:0008276	protein methyltransferase activity	61	1	0.79	0.549	1
GO:0004866	endopeptidase inhibitor activity	142	2	1.84	0.55	1
GO:0004221	ubiquitin thiolesterase activity	62	1	0.8	0.554	1
GO:0035591	signaling adaptor activity	62	1	0.8	0.554	1
GO:0000975	regulatory region DNA binding	304	4	3.93	0.556	1
GO:0001067	regulatory region nucleic acid binding	304	4	3.93	0.556	1
GO:0019208	phosphatase regulator activity	63	1	0.81	0.56	1
GO:0000977	RNA polymerase II regulatory region sequence-specific DNA binding	64	1	0.83	0.566	1
GO:0042625	ATPase activity, coupled to transmembrane movement of ions	64	1	0.83	0.566	1
GO:0061135	endopeptidase regulator activity	146	2	1.89	0.566	1
GO:0030594	neurotransmitter receptor activity	65	1	0.84	0.572	1
GO:0030414	peptidase inhibitor activity	148	2	1.91	0.573	1
GO:0000982	RNA polymerase II core promoter proximal region sequence-specific DNA binding transcription factor activity	66	1	0.85	0.577	1
GO:0001012	RNA polymerase II regulatory region DNA binding	66	1	0.85	0.577	1
GO:0008094	DNA-dependent ATPase activity	67	1	0.87	0.583	1
GO:0030695	GTPase regulator activity	396	5	5.12	0.584	1
GO:0005496	steroid binding	68	1	0.88	0.588	1
GO:0016757	transferase activity, transferring glycosyl groups	236	3	3.05	0.592	1
GO:0005249	voltage-gated potassium channel activity	69	1	0.89	0.593	1
GO:0019903	protein phosphatase binding	69	1	0.89	0.593	1
GO:0005089	Rho guanyl-nucleotide exchange factor activity	70	1	0.9	0.599	1
GO:0008135	translation factor activity, nucleic acid binding	71	1	0.92	0.604	1
GO:0060589	nucleoside-triphosphatase regulator activity	408	5	5.27	0.611	1
GO:0005488	binding	10826	139	139.93	0.616	1
GO:0070011	peptidase activity, acting on L-amino acid peptides	493	6	6.37	0.617	1
GO:0048037	cofactor binding	247	3	3.19	0.622	1
GO:0008324	cation transmembrane transporter activity	497	6	6.42	0.625	1
GO:0005261	cation channel activity	249	3	3.22	0.628	1
GO:0042578	phosphoric ester hydrolase activity	335	4	4.33	0.633	1
GO:0016758	transferase activity, transferring hexosyl groups	167	2	2.16	0.639	1
GO:0003713	transcription coactivator activity	254	3	3.28	0.641	1
GO:0031072	heat shock protein binding	80	1	1.03	0.648	1
GO:0008168	methyltransferase activity	171	2	2.21	0.652	1
GO:0047485	protein N-terminus binding	82	1	1.06	0.657	1
GO:0008233	peptidase activity	515	6	6.66	0.659	1
GO:0003729	mRNA binding	83	1	1.07	0.661	1
GO:0005088	Ras guanyl-nucleotide exchange factor activity	84	1	1.09	0.666	1
GO:0050662	coenzyme binding	176	2	2.27	0.667	1
GO:0016741	transferase activity, transferring one-carbon groups	177	2	2.29	0.67	1
GO:0061134	peptidase regulator activity	179	2	2.31	0.676	1
GO:0004497	monooxygenase activity	87	1	1.12	0.679	1
GO:0070851	growth factor receptor binding	88	1	1.14	0.683	1
GO:0042623	ATPase activity, coupled	271	3	3.5	0.684	1
GO:0004519	endonuclease activity	91	1	1.18	0.695	1
GO:0008757	S-adenosylmethionine-dependent methyltransferase activity	91	1	1.18	0.695	1
GO:0008081	phosphoric diester hydrolase activity	92	1	1.19	0.699	1
GO:0003705	RNA polymerase II distal enhancer sequence-specific DNA binding transcription factor activity	96	1	1.24	0.714	1
GO:0016874	ligase activity	460	5	5.95	0.714	1
GO:0042626	ATPase activity, coupled to transmembrane movement of substances	96	1	1.24	0.714	1
GO:0016820	hydrolase activity, acting on acid anhydrides, catalyzing transmembrane movement of substances	97	1	1.25	0.718	1
GO:0043492	ATPase activity, coupled to movement of substances	97	1	1.25	0.718	1
GO:0005267	potassium channel activity	100	1	1.29	0.729	1
GO:0004725	protein tyrosine phosphatase activity	101	1	1.31	0.733	1
GO:0005099	Ras GTPase activator activity	103	1	1.33	0.739	1
GO:0008026	ATP-dependent helicase activity	106	1	1.37	0.75	1
GO:0015399	primary active transmembrane transporter activity	106	1	1.37	0.75	1
GO:0015405	P-P-bond-hydrolysis-driven transmembrane transporter activity	106	1	1.37	0.75	1
GO:0070035	purine NTP-dependent helicase activity	106	1	1.37	0.75	1
GO:0016616	oxidoreductase activity, acting on the CH-OH group of donors, NAD or NADP as acceptor	112	1	1.45	0.768	1
GO:0051082	unfolded protein binding	113	1	1.46	0.772	1
GO:0015079	potassium ion transmembrane transporter activity	115	1	1.49	0.777	1
GO:0003735	structural constituent of ribosome	117	1	1.51	0.783	1
GO:0020037	heme binding	118	1	1.53	0.786	1
GO:0016614	oxidoreductase activity, acting on CH-OH group of donors	123	1	1.59	0.8	1
GO:0003682	chromatin binding	230	2	2.97	0.801	1
GO:0030234	enzyme regulator activity	871	9	11.26	0.801	1
GO:0004175	endopeptidase activity	329	3	4.25	0.802	1
GO:0008201	heparin binding	125	1	1.62	0.805	1
GO:0046906	tetrapyrrole binding	127	1	1.64	0.81	1
GO:0016791	phosphatase activity	240	2	3.1	0.82	1
GO:0016787	hydrolase activity	2171	24	28.06	0.828	1
GO:0005525	GTP binding	353	3	4.56	0.839	1
GO:0004386	helicase activity	142	1	1.84	0.844	1
GO:0016829	lyase activity	143	1	1.85	0.846	1
GO:0019001	guanyl nucleotide binding	365	3	4.72	0.855	1
GO:0032561	guanyl ribonucleotide binding	365	3	4.72	0.855	1
GO:0009055	electron carrier activity	149	1	1.93	0.858	1
GO:0016705	oxidoreductase activity, acting on paired donors, with incorporation or reduction of molecular oxygen	149	1	1.93	0.858	1
GO:0008134	transcription factor binding	377	3	4.87	0.87	1
GO:0004721	phosphoprotein phosphatase activity	160	1	2.07	0.877	1
GO:0004857	enzyme inhibitor activity	278	2	3.59	0.878	1
GO:0005539	glycosaminoglycan binding	164	1	2.12	0.883	1
GO:0001871	pattern binding	185	1	2.39	0.911	1
GO:0030247	polysaccharide binding	185	1	2.39	0.911	1
GO:0005125	cytokine activity	192	1	2.48	0.919	1
GO:0005126	cytokine receptor binding	192	1	2.48	0.919	1
GO:0005506	iron ion binding	195	1	2.52	0.922	1
GO:0003924	GTPase activity	219	1	2.83	0.943	1
GO:0005096	GTPase activator activity	232	1	3	0.952	1
GO:0004930	G-protein coupled receptor activity	369	2	4.77	0.954	1
GO:0008047	enzyme activator activity	375	2	4.85	0.957	1
GO:0030246	carbohydrate binding	383	2	4.95	0.961	1
GO:0016491	oxidoreductase activity	648	4	8.38	0.971	1
GO:0005198	structural molecule activity	537	2	6.94	0.993	1
GO:0000009	alpha-1,6-mannosyltransferase activity	1	0	0.01	1	1
GO:0000010	trans-hexaprenyltranstransferase activity	2	0	0.03	1	1
GO:0000014	single-stranded DNA endodeoxyribonuclease activity	6	0	0.08	1	1
GO:0000016	lactase activity	1	0	0.01	1	1
GO:0000026	alpha-1,2-mannosyltransferase activity	2	0	0.03	1	1
GO:0000030	mannosyltransferase activity	16	0	0.21	1	1
GO:0000033	alpha-1,3-mannosyltransferase activity	3	0	0.04	1	1
GO:0000035	acyl binding	1	0	0.01	1	1
GO:0000036	ACP phosphopantetheine attachment site binding involved in fatty acid biosynthetic process	1	0	0.01	1	1
GO:0000049	tRNA binding	29	0	0.37	1	1
GO:0000062	fatty-acyl-CoA binding	19	0	0.25	1	1
GO:0000095	S-adenosyl-L-methionine transmembrane transporter activity	1	0	0.01	1	1
GO:0000104	succinate dehydrogenase activity	4	0	0.05	1	1
GO:0000149	SNARE binding	36	0	0.47	1	1
GO:0000150	recombinase activity	1	0	0.01	1	1
GO:0000155	phosphorelay sensor kinase activity	12	0	0.16	1	1
GO:0000156	phosphorelay response regulator activity	2	0	0.03	1	1
GO:0000170	sphingosine hydroxylase activity	1	0	0.01	1	1
GO:0000171	ribonuclease MRP activity	1	0	0.01	1	1
GO:0000179	rRNA (adenine-N6,N6-)-dimethyltransferase activity	4	0	0.05	1	1
GO:0000182	rDNA binding	5	0	0.06	1	1
GO:0000210	NAD+ diphosphatase activity	1	0	0.01	1	1
GO:0000213	tRNA-intron endonuclease activity	2	0	0.03	1	1
GO:0000215	tRNA 2'-phosphotransferase activity	1	0	0.01	1	1
GO:0000217	DNA secondary structure binding	13	0	0.17	1	1
GO:0000224	peptide-N4-(N-acetyl-beta-glucosaminyl)asparagine amidase activity	1	0	0.01	1	1
GO:0000225	N-acetylglucosaminylphosphatidylinositol deacetylase activity	1	0	0.01	1	1
GO:0000247	C-8 sterol isomerase activity	2	0	0.03	1	1
GO:0000248	C-5 sterol desaturase activity	2	0	0.03	1	1
GO:0000250	lanosterol synthase activity	1	0	0.01	1	1
GO:0000253	3-keto sterol reductase activity	2	0	0.03	1	1
GO:0000254	C-4 methylsterol oxidase activity	1	0	0.01	1	1
GO:0000257	nitrilase activity	1	0	0.01	1	1
GO:0000268	peroxisome targeting sequence binding	5	0	0.06	1	1
GO:0000285	1-phosphatidylinositol-3-phosphate 5-kinase activity	1	0	0.01	1	1
GO:0000293	ferric-chelate reductase activity	4	0	0.05	1	1
GO:0000295	adenine nucleotide transmembrane transporter activity	2	0	0.03	1	1
GO:0000309	nicotinamide-nucleotide adenylyltransferase activity	3	0	0.04	1	1
GO:0000318	NA	3	0	0.04	1	1
GO:0000334	3-hydroxyanthranilate 3,4-dioxygenase activity	1	0	0.01	1	1
GO:0000339	RNA cap binding	8	0	0.1	1	1
GO:0000340	RNA 7-methylguanosine cap binding	2	0	0.03	1	1
GO:0000386	second spliceosomal transesterification activity	1	0	0.01	1	1
GO:0000400	four-way junction DNA binding	5	0	0.06	1	1
GO:0000401	open form four-way junction DNA binding	1	0	0.01	1	1
GO:0000402	crossed form four-way junction DNA binding	1	0	0.01	1	1
GO:0000403	Y-form DNA binding	5	0	0.06	1	1
GO:0000404	heteroduplex DNA loop binding	3	0	0.04	1	1
GO:0000405	bubble DNA binding	5	0	0.06	1	1
GO:0000406	double-strand/single-strand DNA junction binding	2	0	0.03	1	1
GO:0000700	mismatch base pair DNA N-glycosylase activity	2	0	0.03	1	1
GO:0000701	purine-specific mismatch base pair DNA N-glycosylase activity	1	0	0.01	1	1
GO:0000702	oxidized base lesion DNA N-glycosylase activity	1	0	0.01	1	1
GO:0000773	phosphatidyl-N-methylethanolamine N-methyltransferase activity	1	0	0.01	1	1
GO:0000774	adenyl-nucleotide exchange factor activity	2	0	0.03	1	1
GO:0000822	inositol hexakisphosphate binding	1	0	0.01	1	1
GO:0000823	inositol-1,4,5-trisphosphate 6-kinase activity	1	0	0.01	1	1
GO:0000824	inositol tetrakisphosphate 3-kinase activity	1	0	0.01	1	1
GO:0000827	inositol-1,3,4,5,6-pentakisphosphate kinase activity	2	0	0.03	1	1
GO:0000828	inositol hexakisphosphate kinase activity	5	0	0.06	1	1
GO:0000831	inositol hexakisphosphate 6-kinase activity	1	0	0.01	1	1
GO:0000832	inositol hexakisphosphate 5-kinase activity	5	0	0.06	1	1
GO:0000900	translation repressor activity, nucleic acid binding	4	0	0.05	1	1
GO:0000978	RNA polymerase II core promoter proximal region sequence-specific DNA binding	20	0	0.26	1	1
GO:0000980	RNA polymerase II distal enhancer sequence-specific DNA binding	14	0	0.18	1	1
GO:0000983	RNA polymerase II core promoter sequence-specific DNA binding transcription factor activity	8	0	0.1	1	1
GO:0000993	RNA polymerase II core binding	9	0	0.12	1	1
GO:0001010	sequence-specific DNA binding transcription factor recruiting transcription factor activity	1	0	0.01	1	1
GO:0001011	sequence-specific DNA binding RNA polymerase recruiting transcription factor activity	1	0	0.01	1	1
GO:0001013	RNA polymerase I regulatory region DNA binding	1	0	0.01	1	1
GO:0001016	RNA polymerase III regulatory region DNA binding	4	0	0.05	1	1
GO:0001025	RNA polymerase III transcription factor binding	2	0	0.03	1	1
GO:0001030	RNA polymerase III type 1 promoter DNA binding	3	0	0.04	1	1
GO:0001031	RNA polymerase III type 2 promoter DNA binding	3	0	0.04	1	1
GO:0001032	RNA polymerase III type 3 promoter DNA binding	3	0	0.04	1	1
GO:0001042	RNA polymerase I core binding	1	0	0.01	1	1
GO:0001078	RNA polymerase II core promoter proximal region sequence-specific DNA binding transcription factor activity involved in negative regulation of transcription	23	0	0.3	1	1
GO:0001082	RNA polymerase I transcription factor binding transcription factor activity	1	0	0.01	1	1
GO:0001083	RNA polymerase II basal transcription factor binding transcription factor activity	1	0	0.01	1	1
GO:0001087	TFIIB-class binding transcription factor activity	1	0	0.01	1	1
GO:0001091	RNA polymerase II basal transcription factor binding	1	0	0.01	1	1
GO:0001093	TFIIB-class transcription factor binding	1	0	0.01	1	1
GO:0001098	basal transcription machinery binding	10	0	0.13	1	1
GO:0001099	basal RNA polymerase II transcription machinery binding	10	0	0.13	1	1
GO:0001102	RNA polymerase II activating transcription factor binding	23	0	0.3	1	1
GO:0001134	transcription factor recruiting transcription factor activity	2	0	0.03	1	1
GO:0001156	TFIIIC-class transcription factor binding	2	0	0.03	1	1
GO:0001163	RNA polymerase I regulatory region sequence-specific DNA binding	1	0	0.01	1	1
GO:0001164	RNA polymerase I CORE element sequence-specific DNA binding	1	0	0.01	1	1
GO:0001167	sequence-specific DNA binding RNA polymerase I transcription factor activity	1	0	0.01	1	1
GO:0001169	RNA polymerase I CORE element sequence-specific DNA binding transcription factor activity	1	0	0.01	1	1
GO:0001186	RNA polymerase I transcription factor recruiting transcription factor activity	1	0	0.01	1	1
GO:0001187	RNA polymerase I CORE element sequence-specific DNA binding transcription factor recruiting transcription factor activity	1	0	0.01	1	1
GO:0001205	RNA polymerase II distal enhancer sequence-specific DNA binding transcription factor activity involved in positive regulation of transcription	1	0	0.01	1	1
GO:0001227	RNA polymerase II transcription regulatory region sequence-specific DNA binding transcription factor activity involved in negative regulation of transcription	23	0	0.3	1	1
GO:0001512	dihydronicotinamide riboside quinone reductase activity	1	0	0.01	1	1
GO:0001515	opioid peptide activity	5	0	0.06	1	1
GO:0001517	N-acetylglucosamine 6-O-sulfotransferase activity	5	0	0.06	1	1
GO:0001530	lipopolysaccharide binding	11	0	0.14	1	1
GO:0001532	interleukin-21 receptor activity	1	0	0.01	1	1
GO:0001537	N-acetylgalactosamine 4-O-sulfotransferase activity	5	0	0.06	1	1
GO:0001540	beta-amyloid binding	22	0	0.28	1	1
GO:0001567	cholesterol 25-hydroxylase activity	1	0	0.01	1	1
GO:0001588	dopamine neurotransmitter receptor activity, coupled via Gs	2	0	0.03	1	1
GO:0001591	dopamine neurotransmitter receptor activity, coupled via Gi/Go	3	0	0.04	1	1
GO:0001595	angiotensin receptor activity	5	0	0.06	1	1
GO:0001596	angiotensin type I receptor activity	1	0	0.01	1	1
GO:0001601	peptide YY receptor activity	4	0	0.05	1	1
GO:0001602	pancreatic polypeptide receptor activity	3	0	0.04	1	1
GO:0001605	adrenomedullin receptor activity	2	0	0.03	1	1
GO:0001607	neuromedin U receptor activity	2	0	0.03	1	1
GO:0001608	G-protein coupled nucleotide receptor activity	19	0	0.25	1	1
GO:0001609	G-protein coupled adenosine receptor activity	6	0	0.08	1	1
GO:0001614	purinergic nucleotide receptor activity	26	0	0.34	1	1
GO:0001618	virus receptor activity	3	0	0.04	1	1
GO:0001621	ADP receptor activity	1	0	0.01	1	1
GO:0001626	nociceptin receptor activity	1	0	0.01	1	1
GO:0001631	cysteinyl leukotriene receptor activity	1	0	0.01	1	1
GO:0001632	leukotriene B4 receptor activity	1	0	0.01	1	1
GO:0001635	calcitonin gene-related peptide receptor activity	1	0	0.01	1	1
GO:0001637	G-protein coupled chemoattractant receptor activity	24	0	0.31	1	1
GO:0001640	adenylate cyclase inhibiting G-protein coupled glutamate receptor activity	6	0	0.08	1	1
GO:0001641	group II metabotropic glutamate receptor activity	2	0	0.03	1	1
GO:0001642	group III metabotropic glutamate receptor activity	2	0	0.03	1	1
GO:0001653	peptide receptor activity	102	0	1.32	1	1
GO:0001664	G-protein coupled receptor binding	175	0	2.26	1	1
GO:0001665	alpha-N-acetylgalactosaminide alpha-2,6-sialyltransferase activity	3	0	0.04	1	1
GO:0001671	ATPase activator activity	8	0	0.1	1	1
GO:0001681	sialate O-acetylesterase activity	1	0	0.01	1	1
GO:0001727	lipid kinase activity	6	0	0.08	1	1
GO:0001729	ceramide kinase activity	2	0	0.03	1	1
GO:0001730	2'-5'-oligoadenylate synthetase activity	2	0	0.03	1	1
GO:0001733	galactosylceramide sulfotransferase activity	4	0	0.05	1	1
GO:0001735	prenylcysteine oxidase activity	1	0	0.01	1	1
GO:0001758	retinal dehydrogenase activity	6	0	0.08	1	1
GO:0001760	aminocarboxymuconate-semialdehyde decarboxylase activity	1	0	0.01	1	1
GO:0001785	prostaglandin J receptor activity	2	0	0.03	1	1
GO:0001786	phosphatidylserine binding	14	0	0.18	1	1
GO:0001791	IgM binding	1	0	0.01	1	1
GO:0001846	opsonin binding	6	0	0.08	1	1
GO:0001847	opsonin receptor activity	2	0	0.03	1	1
GO:0001848	complement binding	7	0	0.09	1	1
GO:0001849	complement component C1q binding	3	0	0.04	1	1
GO:0001850	complement component C3a binding	1	0	0.01	1	1
GO:0001851	complement component C3b binding	1	0	0.01	1	1
GO:0001855	complement component C4b binding	1	0	0.01	1	1
GO:0001861	complement component C4b receptor activity	1	0	0.01	1	1
GO:0001872	(1->3)-beta-D-glucan binding	2	0	0.03	1	1
GO:0001873	polysaccharide receptor activity	1	0	0.01	1	1
GO:0001874	(1->3)-beta-D-glucan receptor activity	1	0	0.01	1	1
GO:0001875	lipopolysaccharide receptor activity	4	0	0.05	1	1
GO:0001882	nucleoside binding	14	0	0.18	1	1
GO:0001883	purine nucleoside binding	3	0	0.04	1	1
GO:0001884	pyrimidine nucleoside binding	1	0	0.01	1	1
GO:0001888	glucuronyl-galactosyl-proteoglycan 4-alpha-N-acetylglucosaminyltransferase activity	2	0	0.03	1	1
GO:0001918	farnesylated protein binding	1	0	0.01	1	1
GO:0001965	G-protein alpha-subunit binding	11	0	0.14	1	1
GO:0001968	fibronectin binding	19	0	0.25	1	1
GO:0001972	retinoic acid binding	8	0	0.1	1	1
GO:0002039	p53 binding	45	0	0.58	1	1
GO:0002046	opsin binding	2	0	0.03	1	1
GO:0002054	nucleobase binding	4	0	0.05	1	1
GO:0002055	adenine binding	1	0	0.01	1	1
GO:0002058	uracil binding	1	0	0.01	1	1
GO:0002059	thymine binding	1	0	0.01	1	1
GO:0002060	purine nucleobase binding	3	0	0.04	1	1
GO:0002061	pyrimidine nucleobase binding	1	0	0.01	1	1
GO:0002083	4-hydroxybenzoate decaprenyltransferase activity	1	0	0.01	1	1
GO:0002094	polyprenyltransferase activity	1	0	0.01	1	1
GO:0002113	interleukin-33 binding	1	0	0.01	1	1
GO:0002114	interleukin-33 receptor activity	1	0	0.01	1	1
GO:0002134	UTP binding	2	0	0.03	1	1
GO:0002135	CTP binding	1	0	0.01	1	1
GO:0002161	aminoacyl-tRNA editing activity	7	0	0.09	1	1
GO:0002162	dystroglycan binding	5	0	0.06	1	1
GO:0003674	molecular_function	13385	173	173	1	1
GO:0003681	bent DNA binding	2	0	0.03	1	1
GO:0003684	damaged DNA binding	44	0	0.57	1	1
GO:0003688	DNA replication origin binding	6	0	0.08	1	1
GO:0003689	DNA clamp loader activity	2	0	0.03	1	1
GO:0003691	double-stranded telomeric DNA binding	5	0	0.06	1	1
GO:0003692	left-handed Z-DNA binding	1	0	0.01	1	1
GO:0003696	satellite DNA binding	7	0	0.09	1	1
GO:0003697	single-stranded DNA binding	60	0	0.78	1	1
GO:0003708	retinoic acid receptor activity	7	0	0.09	1	1
GO:0003720	telomerase activity	4	0	0.05	1	1
GO:0003721	telomeric template RNA reverse transcriptase activity	1	0	0.01	1	1
GO:0003726	double-stranded RNA adenosine deaminase activity	3	0	0.04	1	1
GO:0003743	translation initiation factor activity	46	0	0.59	1	1
GO:0003746	translation elongation factor activity	12	0	0.16	1	1
GO:0003747	translation release factor activity	6	0	0.08	1	1
GO:0003756	protein disulfide isomerase activity	9	0	0.12	1	1
GO:0003785	actin monomer binding	12	0	0.16	1	1
GO:0003796	lysozyme activity	11	0	0.14	1	1
GO:0003810	protein-glutamine gamma-glutamyltransferase activity	8	0	0.1	1	1
GO:0003823	antigen binding	32	0	0.41	1	1
GO:0003826	alpha-ketoacid dehydrogenase activity	1	0	0.01	1	1
GO:0003827	alpha-1,3-mannosylglycoprotein 2-beta-N-acetylglucosaminyltransferase activity	1	0	0.01	1	1
GO:0003829	beta-1,3-galactosyl-O-glycosyl-glycoprotein beta-1,6-N-acetylglucosaminyltransferase activity	3	0	0.04	1	1
GO:0003830	beta-1,4-mannosylglycoprotein 4-beta-N-acetylglucosaminyltransferase activity	1	0	0.01	1	1
GO:0003831	beta-N-acetylglucosaminylglycopeptide beta-1,4-galactosyltransferase activity	4	0	0.05	1	1
GO:0003834	beta-carotene 15,15'-monooxygenase activity	1	0	0.01	1	1
GO:0003835	beta-galactoside alpha-2,6-sialyltransferase activity	1	0	0.01	1	1
GO:0003836	beta-galactoside (CMP) alpha-2,3-sialyltransferase activity	3	0	0.04	1	1
GO:0003837	beta-ureidopropionase activity	1	0	0.01	1	1
GO:0003839	gamma-glutamylcyclotransferase activity	2	0	0.03	1	1
GO:0003840	gamma-glutamyltransferase activity	8	0	0.1	1	1
GO:0003842	1-pyrroline-5-carboxylate dehydrogenase activity	1	0	0.01	1	1
GO:0003844	1,4-alpha-glucan branching enzyme activity	1	0	0.01	1	1
GO:0003845	11-beta-hydroxysteroid dehydrogenase [NAD(P)] activity	2	0	0.03	1	1
GO:0003846	2-acylglycerol O-acyltransferase activity	4	0	0.05	1	1
GO:0003847	1-alkyl-2-acetylglycerophosphocholine esterase activity	3	0	0.04	1	1
GO:0003851	2-hydroxyacylsphingosine 1-beta-galactosyltransferase activity	1	0	0.01	1	1
GO:0003854	3-beta-hydroxy-delta5-steroid dehydrogenase activity	5	0	0.06	1	1
GO:0003857	3-hydroxyacyl-CoA dehydrogenase activity	8	0	0.1	1	1
GO:0003858	3-hydroxybutyrate dehydrogenase activity	2	0	0.03	1	1
GO:0003860	3-hydroxyisobutyryl-CoA hydrolase activity	1	0	0.01	1	1
GO:0003863	3-methyl-2-oxobutanoate dehydrogenase (2-methylpropanoyl-transferring) activity	1	0	0.01	1	1
GO:0003865	3-oxo-5-alpha-steroid 4-dehydrogenase activity	2	0	0.03	1	1
GO:0003867	4-aminobutyrate transaminase activity	1	0	0.01	1	1
GO:0003868	4-hydroxyphenylpyruvate dioxygenase activity	2	0	0.03	1	1
GO:0003869	NA	1	0	0.01	1	1
GO:0003870	5-aminolevulinate synthase activity	2	0	0.03	1	1
GO:0003872	6-phosphofructokinase activity	3	0	0.04	1	1
GO:0003873	6-phosphofructo-2-kinase activity	4	0	0.05	1	1
GO:0003874	6-pyruvoyltetrahydropterin synthase activity	1	0	0.01	1	1
GO:0003875	ADP-ribosylarginine hydrolase activity	2	0	0.03	1	1
GO:0003876	AMP deaminase activity	2	0	0.03	1	1
GO:0003878	ATP citrate synthase activity	2	0	0.03	1	1
GO:0003880	protein C-terminal carboxyl O-methyltransferase activity	2	0	0.03	1	1
GO:0003881	CDP-diacylglycerol-inositol 3-phosphatidyltransferase activity	1	0	0.01	1	1
GO:0003882	CDP-diacylglycerol-serine O-phosphatidyltransferase activity	1	0	0.01	1	1
GO:0003883	CTP synthase activity	2	0	0.03	1	1
GO:0003884	D-amino-acid oxidase activity	2	0	0.03	1	1
GO:0003886	DNA (cytosine-5-)-methyltransferase activity	4	0	0.05	1	1
GO:0003887	DNA-directed DNA polymerase activity	27	0	0.35	1	1
GO:0003896	DNA primase activity	2	0	0.03	1	1
GO:0003899	DNA-directed RNA polymerase activity	36	0	0.47	1	1
GO:0003905	alkylbase DNA N-glycosylase activity	1	0	0.01	1	1
GO:0003906	DNA-(apurinic or apyrimidinic site) lyase activity	12	0	0.16	1	1
GO:0003908	methylated-DNA-[protein]-cysteine S-methyltransferase activity	1	0	0.01	1	1
GO:0003909	DNA ligase activity	3	0	0.04	1	1
GO:0003910	DNA ligase (ATP) activity	3	0	0.04	1	1
GO:0003912	DNA nucleotidylexotransferase activity	2	0	0.03	1	1
GO:0003916	DNA topoisomerase activity	6	0	0.08	1	1
GO:0003917	DNA topoisomerase type I activity	4	0	0.05	1	1
GO:0003918	DNA topoisomerase type II (ATP-hydrolyzing) activity	4	0	0.05	1	1
GO:0003919	FMN adenylyltransferase activity	1	0	0.01	1	1
GO:0003920	GMP reductase activity	2	0	0.03	1	1
GO:0003923	GPI-anchor transamidase activity	5	0	0.06	1	1
GO:0003933	GTP cyclohydrolase activity	1	0	0.01	1	1
GO:0003934	GTP cyclohydrolase I activity	1	0	0.01	1	1
GO:0003937	IMP cyclohydrolase activity	1	0	0.01	1	1
GO:0003938	IMP dehydrogenase activity	2	0	0.03	1	1
GO:0003939	L-iditol 2-dehydrogenase activity	1	0	0.01	1	1
GO:0003940	L-iduronidase activity	1	0	0.01	1	1
GO:0003941	L-serine ammonia-lyase activity	3	0	0.04	1	1
GO:0003943	N-acetylgalactosamine-4-sulfatase activity	2	0	0.03	1	1
GO:0003944	N-acetylglucosamine-1-phosphodiester alpha-N-acetylglucosaminidase activity	1	0	0.01	1	1
GO:0003945	N-acetyllactosamine synthase activity	4	0	0.05	1	1
GO:0003947	(N-acetylneuraminyl)-galactosylglucosylceramide N-acetylgalactosaminyltransferase activity	1	0	0.01	1	1
GO:0003948	N4-(beta-N-acetylglucosaminyl)-L-asparaginase activity	2	0	0.03	1	1
GO:0003950	NAD+ ADP-ribosyltransferase activity	22	0	0.28	1	1
GO:0003951	NAD+ kinase activity	3	0	0.04	1	1
GO:0003952	NAD+ synthase (glutamine-hydrolyzing) activity	1	0	0.01	1	1
GO:0003953	NAD+ nucleosidase activity	3	0	0.04	1	1
GO:0003954	NADH dehydrogenase activity	34	0	0.44	1	1
GO:0003955	NAD(P)H dehydrogenase (quinone) activity	2	0	0.03	1	1
GO:0003956	NAD(P)+-protein-arginine ADP-ribosyltransferase activity	4	0	0.05	1	1
GO:0003957	NAD(P)+ transhydrogenase (B-specific) activity	1	0	0.01	1	1
GO:0003958	NADPH-hemoprotein reductase activity	1	0	0.01	1	1
GO:0003960	NADPH:quinone reductase activity	4	0	0.05	1	1
GO:0003963	RNA-3'-phosphate cyclase activity	2	0	0.03	1	1
GO:0003964	RNA-directed DNA polymerase activity	4	0	0.05	1	1
GO:0003968	RNA-directed RNA polymerase activity	1	0	0.01	1	1
GO:0003972	RNA ligase (ATP) activity	1	0	0.01	1	1
GO:0003973	(S)-2-hydroxy-acid oxidase activity	2	0	0.03	1	1
GO:0003975	UDP-N-acetylglucosamine-dolichyl-phosphate N-acetylglucosaminephosphotransferase activity	1	0	0.01	1	1
GO:0003976	UDP-N-acetylglucosamine-lysosomal-enzyme N-acetylglucosaminephosphotransferase activity	1	0	0.01	1	1
GO:0003977	UDP-N-acetylglucosamine diphosphorylase activity	1	0	0.01	1	1
GO:0003978	UDP-glucose 4-epimerase activity	1	0	0.01	1	1
GO:0003979	UDP-glucose 6-dehydrogenase activity	1	0	0.01	1	1
GO:0003980	UDP-glucose:glycoprotein glucosyltransferase activity	2	0	0.03	1	1
GO:0003983	UTP:glucose-1-phosphate uridylyltransferase activity	1	0	0.01	1	1
GO:0003985	acetyl-CoA C-acetyltransferase activity	3	0	0.04	1	1
GO:0003986	acetyl-CoA hydrolase activity	2	0	0.03	1	1
GO:0003987	acetate-CoA ligase activity	3	0	0.04	1	1
GO:0003988	acetyl-CoA C-acyltransferase activity	6	0	0.08	1	1
GO:0003989	acetyl-CoA carboxylase activity	2	0	0.03	1	1
GO:0003990	acetylcholinesterase activity	2	0	0.03	1	1
GO:0003993	acid phosphatase activity	11	0	0.14	1	1
GO:0003994	aconitate hydratase activity	2	0	0.03	1	1
GO:0003995	acyl-CoA dehydrogenase activity	14	0	0.18	1	1
GO:0003996	acyl-CoA ligase activity	1	0	0.01	1	1
GO:0003997	acyl-CoA oxidase activity	6	0	0.08	1	1
GO:0003998	acylphosphatase activity	2	0	0.03	1	1
GO:0003999	adenine phosphoribosyltransferase activity	1	0	0.01	1	1
GO:0004000	adenosine deaminase activity	10	0	0.13	1	1
GO:0004001	adenosine kinase activity	1	0	0.01	1	1
GO:0004008	copper-exporting ATPase activity	2	0	0.03	1	1
GO:0004013	adenosylhomocysteinase activity	3	0	0.04	1	1
GO:0004014	adenosylmethionine decarboxylase activity	1	0	0.01	1	1
GO:0004017	adenylate kinase activity	7	0	0.09	1	1
GO:0004019	adenylosuccinate synthase activity	2	0	0.03	1	1
GO:0004020	adenylylsulfate kinase activity	2	0	0.03	1	1
GO:0004021	L-alanine:2-oxoglutarate aminotransferase activity	2	0	0.03	1	1
GO:0004022	alcohol dehydrogenase (NAD) activity	8	0	0.1	1	1
GO:0004024	alcohol dehydrogenase activity, zinc-dependent	4	0	0.05	1	1
GO:0004028	3-chloroallyl aldehyde dehydrogenase activity	4	0	0.05	1	1
GO:0004029	aldehyde dehydrogenase (NAD) activity	10	0	0.13	1	1
GO:0004030	aldehyde dehydrogenase [NAD(P)+] activity	6	0	0.08	1	1
GO:0004031	aldehyde oxidase activity	2	0	0.03	1	1
GO:0004032	alditol:NADP+ 1-oxidoreductase activity	7	0	0.09	1	1
GO:0004033	aldo-keto reductase (NADP) activity	18	0	0.23	1	1
GO:0004034	aldose 1-epimerase activity	1	0	0.01	1	1
GO:0004035	alkaline phosphatase activity	4	0	0.05	1	1
GO:0004037	allantoicase activity	1	0	0.01	1	1
GO:0004040	amidase activity	1	0	0.01	1	1
GO:0004042	acetyl-CoA:L-glutamate N-acetyltransferase activity	1	0	0.01	1	1
GO:0004043	L-aminoadipate-semialdehyde dehydrogenase activity	1	0	0.01	1	1
GO:0004044	amidophosphoribosyltransferase activity	1	0	0.01	1	1
GO:0004045	aminoacyl-tRNA hydrolase activity	4	0	0.05	1	1
GO:0004046	aminoacylase activity	5	0	0.06	1	1
GO:0004051	arachidonate 5-lipoxygenase activity	2	0	0.03	1	1
GO:0004052	arachidonate 12-lipoxygenase activity	2	0	0.03	1	1
GO:0004053	arginase activity	2	0	0.03	1	1
GO:0004055	argininosuccinate synthase activity	1	0	0.01	1	1
GO:0004056	argininosuccinate lyase activity	1	0	0.01	1	1
GO:0004057	arginyltransferase activity	1	0	0.01	1	1
GO:0004058	aromatic-L-amino-acid decarboxylase activity	1	0	0.01	1	1
GO:0004059	aralkylamine N-acetyltransferase activity	1	0	0.01	1	1
GO:0004060	arylamine N-acetyltransferase activity	3	0	0.04	1	1
GO:0004061	arylformamidase activity	1	0	0.01	1	1
GO:0004062	aryl sulfotransferase activity	4	0	0.05	1	1
GO:0004063	aryldialkylphosphatase activity	2	0	0.03	1	1
GO:0004064	arylesterase activity	4	0	0.05	1	1
GO:0004065	arylsulfatase activity	10	0	0.13	1	1
GO:0004066	asparagine synthase (glutamine-hydrolyzing) activity	2	0	0.03	1	1
GO:0004067	asparaginase activity	1	0	0.01	1	1
GO:0004069	L-aspartate:2-oxoglutarate aminotransferase activity	2	0	0.03	1	1
GO:0004070	aspartate carbamoyltransferase activity	1	0	0.01	1	1
GO:0004074	biliverdin reductase activity	2	0	0.03	1	1
GO:0004075	biotin carboxylase activity	6	0	0.08	1	1
GO:0004077	biotin-[acetyl-CoA-carboxylase] ligase activity	1	0	0.01	1	1
GO:0004078	biotin-[methylcrotonoyl-CoA-carboxylase] ligase activity	1	0	0.01	1	1
GO:0004079	biotin-[methylmalonyl-CoA-carboxytransferase] ligase activity	1	0	0.01	1	1
GO:0004080	biotin-[propionyl-CoA-carboxylase (ATP-hydrolyzing)] ligase activity	1	0	0.01	1	1
GO:0004081	bis(5'-nucleosyl)-tetraphosphatase (asymmetrical) activity	1	0	0.01	1	1
GO:0004082	bisphosphoglycerate mutase activity	2	0	0.03	1	1
GO:0004083	bisphosphoglycerate 2-phosphatase activity	2	0	0.03	1	1
GO:0004085	butyryl-CoA dehydrogenase activity	1	0	0.01	1	1
GO:0004087	carbamoyl-phosphate synthase (ammonia) activity	1	0	0.01	1	1
GO:0004088	carbamoyl-phosphate synthase (glutamine-hydrolyzing) activity	1	0	0.01	1	1
GO:0004089	carbonate dehydratase activity	14	0	0.18	1	1
GO:0004090	carbonyl reductase (NADPH) activity	3	0	0.04	1	1
GO:0004092	carnitine O-acetyltransferase activity	1	0	0.01	1	1
GO:0004095	carnitine O-palmitoyltransferase activity	4	0	0.05	1	1
GO:0004096	catalase activity	1	0	0.01	1	1
GO:0004098	cerebroside-sulfatase activity	1	0	0.01	1	1
GO:0004102	choline O-acetyltransferase activity	1	0	0.01	1	1
GO:0004103	choline kinase activity	2	0	0.03	1	1
GO:0004104	cholinesterase activity	3	0	0.04	1	1
GO:0004105	choline-phosphate cytidylyltransferase activity	2	0	0.03	1	1
GO:0004108	citrate (Si)-synthase activity	1	0	0.01	1	1
GO:0004109	coproporphyrinogen oxidase activity	2	0	0.03	1	1
GO:0004111	creatine kinase activity	3	0	0.04	1	1
GO:0004113	2',3'-cyclic-nucleotide 3'-phosphodiesterase activity	1	0	0.01	1	1
GO:0004115	3',5'-cyclic-AMP phosphodiesterase activity	10	0	0.13	1	1
GO:0004118	cGMP-stimulated cyclic-nucleotide phosphodiesterase activity	3	0	0.04	1	1
GO:0004119	cGMP-inhibited cyclic-nucleotide phosphodiesterase activity	2	0	0.03	1	1
GO:0004121	cystathionine beta-lyase activity	1	0	0.01	1	1
GO:0004122	cystathionine beta-synthase activity	1	0	0.01	1	1
GO:0004123	cystathionine gamma-lyase activity	1	0	0.01	1	1
GO:0004126	cytidine deaminase activity	7	0	0.09	1	1
GO:0004127	cytidylate kinase activity	4	0	0.05	1	1
GO:0004128	cytochrome-b5 reductase activity, acting on NAD(P)H	8	0	0.1	1	1
GO:0004129	cytochrome-c oxidase activity	22	0	0.28	1	1
GO:0004131	cytosine deaminase activity	1	0	0.01	1	1
GO:0004132	dCMP deaminase activity	1	0	0.01	1	1
GO:0004133	glycogen debranching enzyme activity	1	0	0.01	1	1
GO:0004134	4-alpha-glucanotransferase activity	1	0	0.01	1	1
GO:0004135	amylo-alpha-1,6-glucosidase activity	1	0	0.01	1	1
GO:0004137	deoxycytidine kinase activity	1	0	0.01	1	1
GO:0004138	deoxyguanosine kinase activity	1	0	0.01	1	1
GO:0004139	deoxyribose-phosphate aldolase activity	1	0	0.01	1	1
GO:0004140	dephospho-CoA kinase activity	2	0	0.03	1	1
GO:0004142	diacylglycerol cholinephosphotransferase activity	3	0	0.04	1	1
GO:0004143	diacylglycerol kinase activity	14	0	0.18	1	1
GO:0004144	diacylglycerol O-acyltransferase activity	3	0	0.04	1	1
GO:0004145	diamine N-acetyltransferase activity	2	0	0.03	1	1
GO:0004146	dihydrofolate reductase activity	1	0	0.01	1	1
GO:0004148	dihydrolipoyl dehydrogenase activity	1	0	0.01	1	1
GO:0004149	dihydrolipoyllysine-residue succinyltransferase activity	1	0	0.01	1	1
GO:0004151	dihydroorotase activity	1	0	0.01	1	1
GO:0004152	dihydroorotate dehydrogenase activity	2	0	0.03	1	1
GO:0004155	6,7-dihydropteridine reductase activity	1	0	0.01	1	1
GO:0004157	dihydropyrimidinase activity	2	0	0.03	1	1
GO:0004158	dihydroorotate oxidase activity	2	0	0.03	1	1
GO:0004161	dimethylallyltranstransferase activity	2	0	0.03	1	1
GO:0004163	diphosphomevalonate decarboxylase activity	1	0	0.01	1	1
GO:0004164	diphthine synthase activity	1	0	0.01	1	1
GO:0004165	dodecenoyl-CoA delta-isomerase activity	3	0	0.04	1	1
GO:0004167	dopachrome isomerase activity	2	0	0.03	1	1
GO:0004168	dolichol kinase activity	1	0	0.01	1	1
GO:0004169	dolichyl-phosphate-mannose-protein mannosyltransferase activity	4	0	0.05	1	1
GO:0004170	dUTP diphosphatase activity	1	0	0.01	1	1
GO:0004174	electron-transferring-flavoprotein dehydrogenase activity	2	0	0.03	1	1
GO:0004177	aminopeptidase activity	30	0	0.39	1	1
GO:0004180	carboxypeptidase activity	42	0	0.54	1	1
GO:0004181	metallocarboxypeptidase activity	23	0	0.3	1	1
GO:0004185	serine-type carboxypeptidase activity	5	0	0.06	1	1
GO:0004190	aspartic-type endopeptidase activity	20	0	0.26	1	1
GO:0004197	cysteine-type endopeptidase activity	63	0	0.81	1	1
GO:0004198	calcium-dependent cysteine-type endopeptidase activity	15	0	0.19	1	1
GO:0004252	serine-type endopeptidase activity	130	0	1.68	1	1
GO:0004298	threonine-type endopeptidase activity	19	0	0.25	1	1
GO:0004300	enoyl-CoA hydratase activity	5	0	0.06	1	1
GO:0004301	epoxide hydrolase activity	5	0	0.06	1	1
GO:0004303	estradiol 17-beta-dehydrogenase activity	11	0	0.14	1	1
GO:0004304	estrone sulfotransferase activity	1	0	0.01	1	1
GO:0004305	ethanolamine kinase activity	4	0	0.05	1	1
GO:0004306	ethanolamine-phosphate cytidylyltransferase activity	1	0	0.01	1	1
GO:0004308	exo-alpha-sialidase activity	4	0	0.05	1	1
GO:0004310	farnesyl-diphosphate farnesyltransferase activity	1	0	0.01	1	1
GO:0004311	farnesyltranstransferase activity	4	0	0.05	1	1
GO:0004313	[acyl-carrier-protein] S-acetyltransferase activity	1	0	0.01	1	1
GO:0004314	[acyl-carrier-protein] S-malonyltransferase activity	2	0	0.03	1	1
GO:0004315	3-oxoacyl-[acyl-carrier-protein] synthase activity	2	0	0.03	1	1
GO:0004316	3-oxoacyl-[acyl-carrier-protein] reductase (NADPH) activity	1	0	0.01	1	1
GO:0004317	3-hydroxypalmitoyl-[acyl-carrier-protein] dehydratase activity	1	0	0.01	1	1
GO:0004319	enoyl-[acyl-carrier-protein] reductase (NADPH, B-specific) activity	1	0	0.01	1	1
GO:0004320	oleoyl-[acyl-carrier-protein] hydrolase activity	2	0	0.03	1	1
GO:0004321	fatty-acyl-CoA synthase activity	1	0	0.01	1	1
GO:0004322	ferroxidase activity	4	0	0.05	1	1
GO:0004324	ferredoxin-NADP+ reductase activity	1	0	0.01	1	1
GO:0004325	ferrochelatase activity	1	0	0.01	1	1
GO:0004326	tetrahydrofolylpolyglutamate synthase activity	1	0	0.01	1	1
GO:0004329	formate-tetrahydrofolate ligase activity	2	0	0.03	1	1
GO:0004332	fructose-bisphosphate aldolase activity	3	0	0.04	1	1
GO:0004333	fumarate hydratase activity	1	0	0.01	1	1
GO:0004334	fumarylacetoacetase activity	1	0	0.01	1	1
GO:0004335	galactokinase activity	2	0	0.03	1	1
GO:0004336	galactosylceramidase activity	1	0	0.01	1	1
GO:0004337	geranyltranstransferase activity	2	0	0.03	1	1
GO:0004340	glucokinase activity	1	0	0.01	1	1
GO:0004341	gluconolactonase activity	1	0	0.01	1	1
GO:0004342	glucosamine-6-phosphate deaminase activity	2	0	0.03	1	1
GO:0004343	glucosamine 6-phosphate N-acetyltransferase activity	1	0	0.01	1	1
GO:0004346	glucose-6-phosphatase activity	3	0	0.04	1	1
GO:0004347	glucose-6-phosphate isomerase activity	1	0	0.01	1	1
GO:0004348	glucosylceramidase activity	2	0	0.03	1	1
GO:0004349	glutamate 5-kinase activity	1	0	0.01	1	1
GO:0004350	glutamate-5-semialdehyde dehydrogenase activity	1	0	0.01	1	1
GO:0004351	glutamate decarboxylase activity	3	0	0.04	1	1
GO:0004352	glutamate dehydrogenase (NAD+) activity	2	0	0.03	1	1
GO:0004353	glutamate dehydrogenase [NAD(P)+] activity	2	0	0.03	1	1
GO:0004356	glutamate-ammonia ligase activity	2	0	0.03	1	1
GO:0004357	glutamate-cysteine ligase activity	2	0	0.03	1	1
GO:0004359	glutaminase activity	2	0	0.03	1	1
GO:0004360	glutamine-fructose-6-phosphate transaminase (isomerizing) activity	2	0	0.03	1	1
GO:0004361	glutaryl-CoA dehydrogenase activity	1	0	0.01	1	1
GO:0004362	glutathione-disulfide reductase activity	1	0	0.01	1	1
GO:0004363	glutathione synthase activity	1	0	0.01	1	1
GO:0004364	glutathione transferase activity	20	0	0.26	1	1
GO:0004365	glyceraldehyde-3-phosphate dehydrogenase (NAD+) (phosphorylating) activity	2	0	0.03	1	1
GO:0004366	glycerol-3-phosphate O-acyltransferase activity	5	0	0.06	1	1
GO:0004367	glycerol-3-phosphate dehydrogenase [NAD+] activity	3	0	0.04	1	1
GO:0004368	glycerol-3-phosphate dehydrogenase activity	2	0	0.03	1	1
GO:0004371	glycerone kinase activity	1	0	0.01	1	1
GO:0004372	glycine hydroxymethyltransferase activity	2	0	0.03	1	1
GO:0004373	glycogen (starch) synthase activity	2	0	0.03	1	1
GO:0004375	glycine dehydrogenase (decarboxylating) activity	1	0	0.01	1	1
GO:0004376	glycolipid mannosyltransferase activity	1	0	0.01	1	1
GO:0004378	GDP-Man:Man1GlcNAc2-PP-Dol alpha-1,3-mannosyltransferase activity	1	0	0.01	1	1
GO:0004379	glycylpeptide N-tetradecanoyltransferase activity	2	0	0.03	1	1
GO:0004380	glycoprotein-fucosylgalactoside alpha-N-acetylgalactosaminyltransferase activity	1	0	0.01	1	1
GO:0004381	fucosylgalactoside 3-alpha-galactosyltransferase activity	1	0	0.01	1	1
GO:0004382	guanosine-diphosphatase activity	1	0	0.01	1	1
GO:0004383	guanylate cyclase activity	7	0	0.09	1	1
GO:0004385	guanylate kinase activity	11	0	0.14	1	1
GO:0004392	heme oxygenase (decyclizing) activity	2	0	0.03	1	1
GO:0004395	hexaprenyldihydroxybenzoate methyltransferase activity	1	0	0.01	1	1
GO:0004396	hexokinase activity	5	0	0.06	1	1
GO:0004397	histidine ammonia-lyase activity	1	0	0.01	1	1
GO:0004398	histidine decarboxylase activity	1	0	0.01	1	1
GO:0004402	histone acetyltransferase activity	47	0	0.61	1	1
GO:0004407	histone deacetylase activity	16	0	0.21	1	1
GO:0004408	holocytochrome-c synthase activity	1	0	0.01	1	1
GO:0004411	homogentisate 1,2-dioxygenase activity	1	0	0.01	1	1
GO:0004415	hyalurononglucosaminidase activity	7	0	0.09	1	1
GO:0004416	hydroxyacylglutathione hydrolase activity	3	0	0.04	1	1
GO:0004419	hydroxymethylglutaryl-CoA lyase activity	2	0	0.03	1	1
GO:0004420	hydroxymethylglutaryl-CoA reductase (NADPH) activity	1	0	0.01	1	1
GO:0004421	hydroxymethylglutaryl-CoA synthase activity	2	0	0.03	1	1
GO:0004422	hypoxanthine phosphoribosyltransferase activity	1	0	0.01	1	1
GO:0004423	iduronate-2-sulfatase activity	1	0	0.01	1	1
GO:0004427	inorganic diphosphatase activity	4	0	0.05	1	1
GO:0004430	1-phosphatidylinositol 4-kinase activity	3	0	0.04	1	1
GO:0004435	phosphatidylinositol phospholipase C activity	30	0	0.39	1	1
GO:0004438	phosphatidylinositol-3-phosphatase activity	5	0	0.06	1	1
GO:0004439	phosphatidylinositol-4,5-bisphosphate 5-phosphatase activity	6	0	0.08	1	1
GO:0004441	inositol-1,4-bisphosphate 1-phosphatase activity	1	0	0.01	1	1
GO:0004445	inositol-polyphosphate 5-phosphatase activity	7	0	0.09	1	1
GO:0004446	inositol-hexakisphosphate phosphatase activity	1	0	0.01	1	1
GO:0004447	iodide peroxidase activity	1	0	0.01	1	1
GO:0004448	isocitrate dehydrogenase activity	5	0	0.06	1	1
GO:0004449	isocitrate dehydrogenase (NAD+) activity	3	0	0.04	1	1
GO:0004450	isocitrate dehydrogenase (NADP+) activity	2	0	0.03	1	1
GO:0004452	isopentenyl-diphosphate delta-isomerase activity	2	0	0.03	1	1
GO:0004454	ketohexokinase activity	1	0	0.01	1	1
GO:0004457	lactate dehydrogenase activity	6	0	0.08	1	1
GO:0004458	D-lactate dehydrogenase (cytochrome) activity	1	0	0.01	1	1
GO:0004459	L-lactate dehydrogenase activity	5	0	0.06	1	1
GO:0004461	lactose synthase activity	3	0	0.04	1	1
GO:0004462	lactoylglutathione lyase activity	1	0	0.01	1	1
GO:0004463	leukotriene-A4 hydrolase activity	1	0	0.01	1	1
GO:0004464	leukotriene-C4 synthase activity	2	0	0.03	1	1
GO:0004465	lipoprotein lipase activity	3	0	0.04	1	1
GO:0004466	long-chain-acyl-CoA dehydrogenase activity	2	0	0.03	1	1
GO:0004467	long-chain fatty acid-CoA ligase activity	10	0	0.13	1	1
GO:0004468	lysine N-acetyltransferase activity, acting on acetyl phosphate as donor	2	0	0.03	1	1
GO:0004470	malic enzyme activity	4	0	0.05	1	1
GO:0004471	malate dehydrogenase (decarboxylating) (NAD+) activity	1	0	0.01	1	1
GO:0004473	malate dehydrogenase (decarboxylating) (NADP+) activity	2	0	0.03	1	1
GO:0004475	mannose-1-phosphate guanylyltransferase activity	2	0	0.03	1	1
GO:0004476	mannose-6-phosphate isomerase activity	2	0	0.03	1	1
GO:0004477	methenyltetrahydrofolate cyclohydrolase activity	3	0	0.04	1	1
GO:0004478	methionine adenosyltransferase activity	2	0	0.03	1	1
GO:0004479	methionyl-tRNA formyltransferase activity	1	0	0.01	1	1
GO:0004482	mRNA (guanine-N7-)-methyltransferase activity	1	0	0.01	1	1
GO:0004483	mRNA (nucleoside-2'-O-)-methyltransferase activity	1	0	0.01	1	1
GO:0004484	mRNA guanylyltransferase activity	1	0	0.01	1	1
GO:0004485	methylcrotonoyl-CoA carboxylase activity	2	0	0.03	1	1
GO:0004486	methylenetetrahydrofolate dehydrogenase [NAD(P)+] activity	1	0	0.01	1	1
GO:0004487	methylenetetrahydrofolate dehydrogenase (NAD+) activity	2	0	0.03	1	1
GO:0004488	methylenetetrahydrofolate dehydrogenase (NADP+) activity	4	0	0.05	1	1
GO:0004489	methylenetetrahydrofolate reductase (NAD(P)H) activity	1	0	0.01	1	1
GO:0004490	methylglutaconyl-CoA hydratase activity	1	0	0.01	1	1
GO:0004491	methylmalonate-semialdehyde dehydrogenase (acylating) activity	1	0	0.01	1	1
GO:0004492	methylmalonyl-CoA decarboxylase activity	1	0	0.01	1	1
GO:0004493	methylmalonyl-CoA epimerase activity	1	0	0.01	1	1
GO:0004494	methylmalonyl-CoA mutase activity	1	0	0.01	1	1
GO:0004496	mevalonate kinase activity	1	0	0.01	1	1
GO:0004498	calcidiol 1-monooxygenase activity	1	0	0.01	1	1
GO:0004499	N,N-dimethylaniline monooxygenase activity	5	0	0.06	1	1
GO:0004500	dopamine beta-monooxygenase activity	2	0	0.03	1	1
GO:0004502	kynurenine 3-monooxygenase activity	1	0	0.01	1	1
GO:0004503	monophenol monooxygenase activity	1	0	0.01	1	1
GO:0004504	peptidylglycine monooxygenase activity	1	0	0.01	1	1
GO:0004505	phenylalanine 4-monooxygenase activity	2	0	0.03	1	1
GO:0004506	squalene monooxygenase activity	1	0	0.01	1	1
GO:0004507	steroid 11-beta-monooxygenase activity	2	0	0.03	1	1
GO:0004508	steroid 17-alpha-monooxygenase activity	1	0	0.01	1	1
GO:0004509	steroid 21-monooxygenase activity	1	0	0.01	1	1
GO:0004510	tryptophan 5-monooxygenase activity	1	0	0.01	1	1
GO:0004511	tyrosine 3-monooxygenase activity	1	0	0.01	1	1
GO:0004512	inositol-3-phosphate synthase activity	1	0	0.01	1	1
GO:0004513	neolactotetraosylceramide alpha-2,3-sialyltransferase activity	1	0	0.01	1	1
GO:0004514	nicotinate-nucleotide diphosphorylase (carboxylating) activity	3	0	0.04	1	1
GO:0004515	nicotinate-nucleotide adenylyltransferase activity	4	0	0.05	1	1
GO:0004516	nicotinate phosphoribosyltransferase activity	3	0	0.04	1	1
GO:0004517	nitric-oxide synthase activity	3	0	0.04	1	1
GO:0004520	endodeoxyribonuclease activity	29	0	0.37	1	1
GO:0004521	endoribonuclease activity	38	0	0.49	1	1
GO:0004522	pancreatic ribonuclease activity	10	0	0.13	1	1
GO:0004523	RNA-DNA hybrid ribonuclease activity	5	0	0.06	1	1
GO:0004525	ribonuclease III activity	3	0	0.04	1	1
GO:0004526	ribonuclease P activity	8	0	0.1	1	1
GO:0004528	phosphodiesterase I activity	5	0	0.06	1	1
GO:0004529	exodeoxyribonuclease activity	7	0	0.09	1	1
GO:0004530	deoxyribonuclease I activity	1	0	0.01	1	1
GO:0004531	deoxyribonuclease II activity	2	0	0.03	1	1
GO:0004534	5'-3' exoribonuclease activity	1	0	0.01	1	1
GO:0004536	deoxyribonuclease activity	36	0	0.47	1	1
GO:0004549	tRNA-specific ribonuclease activity	10	0	0.13	1	1
GO:0004550	nucleoside diphosphate kinase activity	9	0	0.12	1	1
GO:0004551	nucleotide diphosphatase activity	5	0	0.06	1	1
GO:0004553	hydrolase activity, hydrolyzing O-glycosyl compounds	83	0	1.07	1	1
GO:0004556	alpha-amylase activity	1	0	0.01	1	1
GO:0004557	alpha-galactosidase activity	1	0	0.01	1	1
GO:0004558	alpha-1,4-glucosidase activity	5	0	0.06	1	1
GO:0004559	alpha-mannosidase activity	12	0	0.16	1	1
GO:0004560	alpha-L-fucosidase activity	2	0	0.03	1	1
GO:0004561	alpha-N-acetylglucosaminidase activity	1	0	0.01	1	1
GO:0004563	beta-N-acetylhexosaminidase activity	4	0	0.05	1	1
GO:0004564	beta-fructofuranosidase activity	1	0	0.01	1	1
GO:0004565	beta-galactosidase activity	2	0	0.03	1	1
GO:0004566	beta-glucuronidase activity	2	0	0.03	1	1
GO:0004567	beta-mannosidase activity	1	0	0.01	1	1
GO:0004568	chitinase activity	6	0	0.08	1	1
GO:0004569	glycoprotein endo-alpha-1,2-mannosidase activity	2	0	0.03	1	1
GO:0004571	mannosyl-oligosaccharide 1,2-alpha-mannosidase activity	6	0	0.08	1	1
GO:0004572	mannosyl-oligosaccharide 1,3-1,6-alpha-mannosidase activity	2	0	0.03	1	1
GO:0004573	mannosyl-oligosaccharide glucosidase activity	1	0	0.01	1	1
GO:0004574	oligo-1,6-glucosidase activity	1	0	0.01	1	1
GO:0004575	sucrose alpha-glucosidase activity	1	0	0.01	1	1
GO:0004576	oligosaccharyl transferase activity	8	0	0.1	1	1
GO:0004577	N-acetylglucosaminyldiphosphodolichol N-acetylglucosaminyltransferase activity	1	0	0.01	1	1
GO:0004578	chitobiosyldiphosphodolichol beta-mannosyltransferase activity	1	0	0.01	1	1
GO:0004579	dolichyl-diphosphooligosaccharide-protein glycotransferase activity	7	0	0.09	1	1
GO:0004581	dolichyl-phosphate beta-glucosyltransferase activity	1	0	0.01	1	1
GO:0004582	dolichyl-phosphate beta-D-mannosyltransferase activity	3	0	0.04	1	1
GO:0004585	ornithine carbamoyltransferase activity	1	0	0.01	1	1
GO:0004586	ornithine decarboxylase activity	1	0	0.01	1	1
GO:0004587	ornithine-oxo-acid transaminase activity	1	0	0.01	1	1
GO:0004588	orotate phosphoribosyltransferase activity	1	0	0.01	1	1
GO:0004590	orotidine-5'-phosphate decarboxylase activity	1	0	0.01	1	1
GO:0004591	oxoglutarate dehydrogenase (succinyl-transferring) activity	3	0	0.04	1	1
GO:0004594	pantothenate kinase activity	4	0	0.05	1	1
GO:0004595	pantetheine-phosphate adenylyltransferase activity	1	0	0.01	1	1
GO:0004596	peptide alpha-N-acetyltransferase activity	4	0	0.05	1	1
GO:0004597	peptide-aspartate beta-dioxygenase activity	1	0	0.01	1	1
GO:0004598	peptidylamidoglycolate lyase activity	1	0	0.01	1	1
GO:0004601	peroxidase activity	33	0	0.43	1	1
GO:0004602	glutathione peroxidase activity	10	0	0.13	1	1
GO:0004603	phenylethanolamine N-methyltransferase activity	1	0	0.01	1	1
GO:0004605	phosphatidate cytidylyltransferase activity	2	0	0.03	1	1
GO:0004608	phosphatidylethanolamine N-methyltransferase activity	1	0	0.01	1	1
GO:0004609	phosphatidylserine decarboxylase activity	1	0	0.01	1	1
GO:0004610	phosphoacetylglucosamine mutase activity	1	0	0.01	1	1
GO:0004611	phosphoenolpyruvate carboxykinase activity	2	0	0.03	1	1
GO:0004613	phosphoenolpyruvate carboxykinase (GTP) activity	2	0	0.03	1	1
GO:0004615	phosphomannomutase activity	2	0	0.03	1	1
GO:0004616	phosphogluconate dehydrogenase (decarboxylating) activity	3	0	0.04	1	1
GO:0004617	phosphoglycerate dehydrogenase activity	1	0	0.01	1	1
GO:0004618	phosphoglycerate kinase activity	1	0	0.01	1	1
GO:0004619	phosphoglycerate mutase activity	2	0	0.03	1	1
GO:0004620	phospholipase activity	87	0	1.12	1	1
GO:0004621	glycosylphosphatidylinositol phospholipase D activity	1	0	0.01	1	1
GO:0004622	lysophospholipase activity	13	0	0.17	1	1
GO:0004623	phospholipase A2 activity	24	0	0.31	1	1
GO:0004629	phospholipase C activity	35	0	0.45	1	1
GO:0004630	phospholipase D activity	6	0	0.08	1	1
GO:0004631	phosphomevalonate kinase activity	1	0	0.01	1	1
GO:0004632	phosphopantothenate--cysteine ligase activity	1	0	0.01	1	1
GO:0004633	phosphopantothenoylcysteine decarboxylase activity	1	0	0.01	1	1
GO:0004634	phosphopyruvate hydratase activity	4	0	0.05	1	1
GO:0004637	phosphoribosylamine-glycine ligase activity	1	0	0.01	1	1
GO:0004638	phosphoribosylaminoimidazole carboxylase activity	1	0	0.01	1	1
GO:0004639	phosphoribosylaminoimidazolesuccinocarboxamide synthase activity	1	0	0.01	1	1
GO:0004640	phosphoribosylanthranilate isomerase activity	1	0	0.01	1	1
GO:0004641	phosphoribosylformylglycinamidine cyclo-ligase activity	1	0	0.01	1	1
GO:0004642	phosphoribosylformylglycinamidine synthase activity	1	0	0.01	1	1
GO:0004643	phosphoribosylaminoimidazolecarboxamide formyltransferase activity	1	0	0.01	1	1
GO:0004644	phosphoribosylglycinamide formyltransferase activity	1	0	0.01	1	1
GO:0004645	phosphorylase activity	4	0	0.05	1	1
GO:0004647	phosphoserine phosphatase activity	2	0	0.03	1	1
GO:0004648	O-phospho-L-serine:2-oxoglutarate aminotransferase activity	1	0	0.01	1	1
GO:0004649	poly(ADP-ribose) glycohydrolase activity	1	0	0.01	1	1
GO:0004651	polynucleotide 5'-phosphatase activity	1	0	0.01	1	1
GO:0004652	polynucleotide adenylyltransferase activity	5	0	0.06	1	1
GO:0004653	polypeptide N-acetylgalactosaminyltransferase activity	19	0	0.25	1	1
GO:0004654	polyribonucleotide nucleotidyltransferase activity	1	0	0.01	1	1
GO:0004655	porphobilinogen synthase activity	1	0	0.01	1	1
GO:0004656	procollagen-proline 4-dioxygenase activity	4	0	0.05	1	1
GO:0004657	proline dehydrogenase activity	1	0	0.01	1	1
GO:0004658	propionyl-CoA carboxylase activity	2	0	0.03	1	1
GO:0004659	prenyltransferase activity	13	0	0.17	1	1
GO:0004660	protein farnesyltransferase activity	2	0	0.03	1	1
GO:0004661	protein geranylgeranyltransferase activity	5	0	0.06	1	1
GO:0004662	CAAX-protein geranylgeranyltransferase activity	2	0	0.03	1	1
GO:0004663	Rab geranylgeranyltransferase activity	3	0	0.04	1	1
GO:0004666	prostaglandin-endoperoxide synthase activity	2	0	0.03	1	1
GO:0004667	prostaglandin-D synthase activity	2	0	0.03	1	1
GO:0004668	protein-arginine deiminase activity	4	0	0.05	1	1
GO:0004671	protein C-terminal S-isoprenylcysteine carboxyl O-methyltransferase activity	1	0	0.01	1	1
GO:0004673	protein histidine kinase activity	13	0	0.17	1	1
GO:0004677	DNA-dependent protein kinase activity	3	0	0.04	1	1
GO:0004679	AMP-activated protein kinase activity	7	0	0.09	1	1
GO:0004683	calmodulin-dependent protein kinase activity	21	0	0.27	1	1
GO:0004686	elongation factor-2 kinase activity	1	0	0.01	1	1
GO:0004687	myosin light chain kinase activity	3	0	0.04	1	1
GO:0004689	phosphorylase kinase activity	5	0	0.06	1	1
GO:0004690	cyclic nucleotide-dependent protein kinase activity	9	0	0.12	1	1
GO:0004691	cAMP-dependent protein kinase activity	7	0	0.09	1	1
GO:0004692	cGMP-dependent protein kinase activity	2	0	0.03	1	1
GO:0004698	calcium-dependent protein kinase C activity	1	0	0.01	1	1
GO:0004699	calcium-independent protein kinase C activity	2	0	0.03	1	1
GO:0004703	G-protein coupled receptor kinase activity	6	0	0.08	1	1
GO:0004704	NF-kappaB-inducing kinase activity	5	0	0.06	1	1
GO:0004705	JUN kinase activity	3	0	0.04	1	1
GO:0004706	JUN kinase kinase kinase activity	4	0	0.05	1	1
GO:0004707	MAP kinase activity	15	0	0.19	1	1
GO:0004708	MAP kinase kinase activity	16	0	0.21	1	1
GO:0004711	ribosomal protein S6 kinase activity	3	0	0.04	1	1
GO:0004719	protein-L-isoaspartate (D-aspartate) O-methyltransferase activity	3	0	0.04	1	1
GO:0004720	protein-lysine 6-oxidase activity	4	0	0.05	1	1
GO:0004722	protein serine/threonine phosphatase activity	45	0	0.58	1	1
GO:0004723	calcium-dependent protein serine/threonine phosphatase activity	5	0	0.06	1	1
GO:0004724	magnesium-dependent protein serine/threonine phosphatase activity	2	0	0.03	1	1
GO:0004726	non-membrane spanning protein tyrosine phosphatase activity	8	0	0.1	1	1
GO:0004727	prenylated protein tyrosine phosphatase activity	2	0	0.03	1	1
GO:0004728	receptor signaling protein tyrosine phosphatase activity	1	0	0.01	1	1
GO:0004729	oxygen-dependent protoporphyrinogen oxidase activity	1	0	0.01	1	1
GO:0004730	pseudouridylate synthase activity	1	0	0.01	1	1
GO:0004731	purine-nucleoside phosphorylase activity	1	0	0.01	1	1
GO:0004733	pyridoxamine-phosphate oxidase activity	1	0	0.01	1	1
GO:0004735	pyrroline-5-carboxylate reductase activity	4	0	0.05	1	1
GO:0004736	pyruvate carboxylase activity	1	0	0.01	1	1
GO:0004738	pyruvate dehydrogenase activity	3	0	0.04	1	1
GO:0004739	pyruvate dehydrogenase (acetyl-transferring) activity	3	0	0.04	1	1
GO:0004740	pyruvate dehydrogenase (acetyl-transferring) kinase activity	4	0	0.05	1	1
GO:0004741	[pyruvate dehydrogenase (lipoamide)] phosphatase activity	2	0	0.03	1	1
GO:0004742	dihydrolipoyllysine-residue acetyltransferase activity	1	0	0.01	1	1
GO:0004743	pyruvate kinase activity	2	0	0.03	1	1
GO:0004745	retinol dehydrogenase activity	14	0	0.18	1	1
GO:0004747	ribokinase activity	1	0	0.01	1	1
GO:0004748	ribonucleoside-diphosphate reductase activity, thioredoxin disulfide as acceptor	3	0	0.04	1	1
GO:0004749	ribose phosphate diphosphokinase activity	4	0	0.05	1	1
GO:0004750	ribulose-phosphate 3-epimerase activity	1	0	0.01	1	1
GO:0004751	ribose-5-phosphate isomerase activity	1	0	0.01	1	1
GO:0004753	saccharopine dehydrogenase activity	1	0	0.01	1	1
GO:0004756	selenide, water dikinase activity	2	0	0.03	1	1
GO:0004757	sepiapterin reductase activity	1	0	0.01	1	1
GO:0004758	serine C-palmitoyltransferase activity	5	0	0.06	1	1
GO:0004760	serine-pyruvate transaminase activity	1	0	0.01	1	1
GO:0004765	shikimate kinase activity	2	0	0.03	1	1
GO:0004766	spermidine synthase activity	2	0	0.03	1	1
GO:0004767	sphingomyelin phosphodiesterase activity	6	0	0.08	1	1
GO:0004768	stearoyl-CoA 9-desaturase activity	3	0	0.04	1	1
GO:0004769	steroid delta-isomerase activity	3	0	0.04	1	1
GO:0004771	sterol esterase activity	1	0	0.01	1	1
GO:0004772	sterol O-acyltransferase activity	2	0	0.03	1	1
GO:0004773	steryl-sulfatase activity	1	0	0.01	1	1
GO:0004774	succinate-CoA ligase activity	4	0	0.05	1	1
GO:0004775	succinate-CoA ligase (ADP-forming) activity	3	0	0.04	1	1
GO:0004776	succinate-CoA ligase (GDP-forming) activity	2	0	0.03	1	1
GO:0004777	succinate-semialdehyde dehydrogenase (NAD+) activity	1	0	0.01	1	1
GO:0004779	sulfate adenylyltransferase activity	2	0	0.03	1	1
GO:0004781	sulfate adenylyltransferase (ATP) activity	2	0	0.03	1	1
GO:0004782	sulfinoalanine decarboxylase activity	1	0	0.01	1	1
GO:0004784	superoxide dismutase activity	3	0	0.04	1	1
GO:0004788	thiamine diphosphokinase activity	1	0	0.01	1	1
GO:0004791	thioredoxin-disulfide reductase activity	4	0	0.05	1	1
GO:0004792	thiosulfate sulfurtransferase activity	3	0	0.04	1	1
GO:0004793	threonine aldolase activity	2	0	0.03	1	1
GO:0004794	L-threonine ammonia-lyase activity	2	0	0.03	1	1
GO:0004795	threonine synthase activity	2	0	0.03	1	1
GO:0004796	thromboxane-A synthase activity	1	0	0.01	1	1
GO:0004797	thymidine kinase activity	2	0	0.03	1	1
GO:0004798	thymidylate kinase activity	1	0	0.01	1	1
GO:0004799	thymidylate synthase activity	1	0	0.01	1	1
GO:0004800	thyroxine 5'-deiodinase activity	2	0	0.03	1	1
GO:0004801	sedoheptulose-7-phosphate:D-glyceraldehyde-3-phosphate glyceronetransferase activity	1	0	0.01	1	1
GO:0004802	transketolase activity	2	0	0.03	1	1
GO:0004803	transposase activity	2	0	0.03	1	1
GO:0004806	triglyceride lipase activity	15	0	0.19	1	1
GO:0004807	triose-phosphate isomerase activity	1	0	0.01	1	1
GO:0004808	tRNA (5-methylaminomethyl-2-thiouridylate)-methyltransferase activity	1	0	0.01	1	1
GO:0004809	tRNA (guanine-N2-)-methyltransferase activity	1	0	0.01	1	1
GO:0004810	tRNA adenylyltransferase activity	1	0	0.01	1	1
GO:0004812	aminoacyl-tRNA ligase activity	40	0	0.52	1	1
GO:0004813	alanine-tRNA ligase activity	2	0	0.03	1	1
GO:0004814	arginine-tRNA ligase activity	3	0	0.04	1	1
GO:0004815	aspartate-tRNA ligase activity	2	0	0.03	1	1
GO:0004816	asparagine-tRNA ligase activity	2	0	0.03	1	1
GO:0004817	cysteine-tRNA ligase activity	2	0	0.03	1	1
GO:0004818	glutamate-tRNA ligase activity	2	0	0.03	1	1
GO:0004819	glutamine-tRNA ligase activity	1	0	0.01	1	1
GO:0004820	glycine-tRNA ligase activity	1	0	0.01	1	1
GO:0004821	histidine-tRNA ligase activity	2	0	0.03	1	1
GO:0004822	isoleucine-tRNA ligase activity	2	0	0.03	1	1
GO:0004823	leucine-tRNA ligase activity	2	0	0.03	1	1
GO:0004824	lysine-tRNA ligase activity	1	0	0.01	1	1
GO:0004825	methionine-tRNA ligase activity	1	0	0.01	1	1
GO:0004826	phenylalanine-tRNA ligase activity	4	0	0.05	1	1
GO:0004827	proline-tRNA ligase activity	2	0	0.03	1	1
GO:0004828	serine-tRNA ligase activity	3	0	0.04	1	1
GO:0004829	threonine-tRNA ligase activity	3	0	0.04	1	1
GO:0004830	tryptophan-tRNA ligase activity	2	0	0.03	1	1
GO:0004831	tyrosine-tRNA ligase activity	2	0	0.03	1	1
GO:0004832	valine-tRNA ligase activity	2	0	0.03	1	1
GO:0004833	tryptophan 2,3-dioxygenase activity	3	0	0.04	1	1
GO:0004835	tubulin-tyrosine ligase activity	13	0	0.17	1	1
GO:0004838	L-tyrosine:2-oxoglutarate aminotransferase activity	1	0	0.01	1	1
GO:0004839	ubiquitin activating enzyme activity	2	0	0.03	1	1
GO:0004843	ubiquitin-specific protease activity	43	0	0.56	1	1
GO:0004844	uracil DNA N-glycosylase activity	4	0	0.05	1	1
GO:0004849	uridine kinase activity	4	0	0.05	1	1
GO:0004850	uridine phosphorylase activity	2	0	0.03	1	1
GO:0004852	uroporphyrinogen-III synthase activity	1	0	0.01	1	1
GO:0004853	uroporphyrinogen decarboxylase activity	1	0	0.01	1	1
GO:0004854	xanthine dehydrogenase activity	2	0	0.03	1	1
GO:0004855	xanthine oxidase activity	1	0	0.01	1	1
GO:0004856	xylulokinase activity	1	0	0.01	1	1
GO:0004859	phospholipase inhibitor activity	10	0	0.13	1	1
GO:0004860	protein kinase inhibitor activity	45	0	0.58	1	1
GO:0004861	cyclin-dependent protein serine/threonine kinase inhibitor activity	11	0	0.14	1	1
GO:0004862	cAMP-dependent protein kinase inhibitor activity	4	0	0.05	1	1
GO:0004864	protein phosphatase inhibitor activity	30	0	0.39	1	1
GO:0004865	protein serine/threonine phosphatase inhibitor activity	5	0	0.06	1	1
GO:0004867	serine-type endopeptidase inhibitor activity	83	0	1.07	1	1
GO:0004873	asialoglycoprotein receptor activity	3	0	0.04	1	1
GO:0004874	aryl hydrocarbon receptor activity	1	0	0.01	1	1
GO:0004875	complement receptor activity	3	0	0.04	1	1
GO:0004876	complement component C3a receptor activity	1	0	0.01	1	1
GO:0004877	complement component C3b receptor activity	1	0	0.01	1	1
GO:0004882	androgen receptor activity	3	0	0.04	1	1
GO:0004883	glucocorticoid receptor activity	1	0	0.01	1	1
GO:0004886	9-cis retinoic acid receptor activity	3	0	0.04	1	1
GO:0004887	thyroid hormone receptor activity	7	0	0.09	1	1
GO:0004889	acetylcholine-activated cation-selective channel activity	16	0	0.21	1	1
GO:0004896	cytokine receptor activity	77	0	1	1	1
GO:0004897	ciliary neurotrophic factor receptor activity	4	0	0.05	1	1
GO:0004900	erythropoietin receptor activity	1	0	0.01	1	1
GO:0004903	growth hormone receptor activity	1	0	0.01	1	1
GO:0004904	interferon receptor activity	5	0	0.06	1	1
GO:0004905	type I interferon receptor activity	2	0	0.03	1	1
GO:0004906	interferon-gamma receptor activity	2	0	0.03	1	1
GO:0004908	interleukin-1 receptor activity	6	0	0.08	1	1
GO:0004909	interleukin-1, Type I, activating receptor activity	2	0	0.03	1	1
GO:0004910	interleukin-1, Type II, blocking receptor activity	1	0	0.01	1	1
GO:0004911	interleukin-2 receptor activity	3	0	0.04	1	1
GO:0004912	interleukin-3 receptor activity	2	0	0.03	1	1
GO:0004913	interleukin-4 receptor activity	2	0	0.03	1	1
GO:0004914	interleukin-5 receptor activity	2	0	0.03	1	1
GO:0004915	interleukin-6 receptor activity	2	0	0.03	1	1
GO:0004917	interleukin-7 receptor activity	2	0	0.03	1	1
GO:0004918	interleukin-8 receptor activity	2	0	0.03	1	1
GO:0004919	interleukin-9 receptor activity	1	0	0.01	1	1
GO:0004920	interleukin-10 receptor activity	1	0	0.01	1	1
GO:0004921	interleukin-11 receptor activity	1	0	0.01	1	1
GO:0004923	leukemia inhibitory factor receptor activity	2	0	0.03	1	1
GO:0004924	oncostatin-M receptor activity	3	0	0.04	1	1
GO:0004925	prolactin receptor activity	1	0	0.01	1	1
GO:0004931	extracellular ATP-gated cation channel activity	7	0	0.09	1	1
GO:0004935	adrenergic receptor activity	7	0	0.09	1	1
GO:0004936	alpha-adrenergic receptor activity	4	0	0.05	1	1
GO:0004937	alpha1-adrenergic receptor activity	3	0	0.04	1	1
GO:0004938	alpha2-adrenergic receptor activity	1	0	0.01	1	1
GO:0004939	beta-adrenergic receptor activity	3	0	0.04	1	1
GO:0004940	beta1-adrenergic receptor activity	1	0	0.01	1	1
GO:0004941	beta2-adrenergic receptor activity	1	0	0.01	1	1
GO:0004942	anaphylatoxin receptor activity	3	0	0.04	1	1
GO:0004943	C3a anaphylatoxin receptor activity	1	0	0.01	1	1
GO:0004944	C5a anaphylatoxin receptor activity	2	0	0.03	1	1
GO:0004945	angiotensin type II receptor activity	5	0	0.06	1	1
GO:0004946	bombesin receptor activity	2	0	0.03	1	1
GO:0004947	bradykinin receptor activity	1	0	0.01	1	1
GO:0004948	calcitonin receptor activity	3	0	0.04	1	1
GO:0004949	cannabinoid receptor activity	3	0	0.04	1	1
GO:0004950	chemokine receptor activity	24	0	0.31	1	1
GO:0004951	cholecystokinin receptor activity	2	0	0.03	1	1
GO:0004952	dopamine neurotransmitter receptor activity	5	0	0.06	1	1
GO:0004953	icosanoid receptor activity	12	0	0.16	1	1
GO:0004954	prostanoid receptor activity	12	0	0.16	1	1
GO:0004955	prostaglandin receptor activity	11	0	0.14	1	1
GO:0004956	prostaglandin D receptor activity	2	0	0.03	1	1
GO:0004957	prostaglandin E receptor activity	5	0	0.06	1	1
GO:0004958	prostaglandin F receptor activity	4	0	0.05	1	1
GO:0004960	thromboxane receptor activity	1	0	0.01	1	1
GO:0004961	thromboxane A2 receptor activity	1	0	0.01	1	1
GO:0004962	endothelin receptor activity	2	0	0.03	1	1
GO:0004963	follicle-stimulating hormone receptor activity	1	0	0.01	1	1
GO:0004964	luteinizing hormone receptor activity	1	0	0.01	1	1
GO:0004965	G-protein coupled GABA receptor activity	3	0	0.04	1	1
GO:0004966	galanin receptor activity	2	0	0.03	1	1
GO:0004967	glucagon receptor activity	2	0	0.03	1	1
GO:0004968	gonadotropin-releasing hormone receptor activity	1	0	0.01	1	1
GO:0004969	histamine receptor activity	6	0	0.08	1	1
GO:0004971	alpha-amino-3-hydroxy-5-methyl-4-isoxazole propionate selective glutamate receptor activity	4	0	0.05	1	1
GO:0004974	leukotriene receptor activity	3	0	0.04	1	1
GO:0004977	melanocortin receptor activity	4	0	0.05	1	1
GO:0004978	corticotropin receptor activity	1	0	0.01	1	1
GO:0004979	beta-endorphin receptor activity	1	0	0.01	1	1
GO:0004980	melanocyte-stimulating hormone receptor activity	1	0	0.01	1	1
GO:0004982	N-formyl peptide receptor activity	5	0	0.06	1	1
GO:0004983	neuropeptide Y receptor activity	8	0	0.1	1	1
GO:0004984	olfactory receptor activity	24	0	0.31	1	1
GO:0004985	opioid receptor activity	8	0	0.1	1	1
GO:0004990	oxytocin receptor activity	1	0	0.01	1	1
GO:0004991	parathyroid hormone receptor activity	2	0	0.03	1	1
GO:0004992	platelet activating factor receptor activity	3	0	0.04	1	1
GO:0004993	serotonin receptor activity	11	0	0.14	1	1
GO:0004994	somatostatin receptor activity	4	0	0.05	1	1
GO:0004995	tachykinin receptor activity	3	0	0.04	1	1
GO:0004996	thyroid-stimulating hormone receptor activity	2	0	0.03	1	1
GO:0004997	thyrotropin-releasing hormone receptor activity	1	0	0.01	1	1
GO:0004998	transferrin receptor activity	2	0	0.03	1	1
GO:0004999	vasoactive intestinal polypeptide receptor activity	3	0	0.04	1	1
GO:0005000	vasopressin receptor activity	6	0	0.08	1	1
GO:0005001	transmembrane receptor protein tyrosine phosphatase activity	18	0	0.23	1	1
GO:0005003	ephrin receptor activity	16	0	0.21	1	1
GO:0005004	GPI-linked ephrin receptor activity	5	0	0.06	1	1
GO:0005005	transmembrane-ephrin receptor activity	8	0	0.1	1	1
GO:0005006	epidermal growth factor-activated receptor activity	4	0	0.05	1	1
GO:0005007	fibroblast growth factor-activated receptor activity	5	0	0.06	1	1
GO:0005008	hepatocyte growth factor-activated receptor activity	1	0	0.01	1	1
GO:0005011	macrophage colony-stimulating factor receptor activity	2	0	0.03	1	1
GO:0005017	platelet-derived growth factor-activated receptor activity	3	0	0.04	1	1
GO:0005018	platelet-derived growth factor alpha-receptor activity	1	0	0.01	1	1
GO:0005019	platelet-derived growth factor beta-receptor activity	2	0	0.03	1	1
GO:0005020	stem cell factor receptor activity	1	0	0.01	1	1
GO:0005021	vascular endothelial growth factor-activated receptor activity	8	0	0.1	1	1
GO:0005025	transforming growth factor beta receptor activity, type I	3	0	0.04	1	1
GO:0005026	transforming growth factor beta receptor activity, type II	1	0	0.01	1	1
GO:0005031	tumor necrosis factor-activated receptor activity	12	0	0.16	1	1
GO:0005035	death receptor activity	14	0	0.18	1	1
GO:0005041	low-density lipoprotein receptor activity	11	0	0.14	1	1
GO:0005042	netrin receptor activity	4	0	0.05	1	1
GO:0005044	scavenger receptor activity	41	0	0.53	1	1
GO:0005046	KDEL sequence binding	2	0	0.03	1	1
GO:0005047	signal recognition particle binding	4	0	0.05	1	1
GO:0005049	nuclear export signal receptor activity	3	0	0.04	1	1
GO:0005052	peroxisome matrix targeting signal-1 binding	2	0	0.03	1	1
GO:0005053	peroxisome matrix targeting signal-2 binding	1	0	0.01	1	1
GO:0005055	laminin receptor activity	1	0	0.01	1	1
GO:0005068	transmembrane receptor protein tyrosine kinase adaptor activity	7	0	0.09	1	1
GO:0005078	MAP-kinase scaffold activity	5	0	0.06	1	1
GO:0005080	protein kinase C binding	39	0	0.5	1	1
GO:0005087	Ran guanyl-nucleotide exchange factor activity	4	0	0.05	1	1
GO:0005092	GDP-dissociation inhibitor activity	8	0	0.1	1	1
GO:0005093	Rab GDP-dissociation inhibitor activity	2	0	0.03	1	1
GO:0005094	Rho GDP-dissociation inhibitor activity	2	0	0.03	1	1
GO:0005095	GTPase inhibitor activity	13	0	0.17	1	1
GO:0005097	Rab GTPase activator activity	49	0	0.63	1	1
GO:0005098	Ran GTPase activator activity	1	0	0.01	1	1
GO:0005104	fibroblast growth factor receptor binding	18	0	0.23	1	1
GO:0005105	type 1 fibroblast growth factor receptor binding	5	0	0.06	1	1
GO:0005109	frizzled binding	26	0	0.34	1	1
GO:0005110	frizzled-2 binding	7	0	0.09	1	1
GO:0005111	type 2 fibroblast growth factor receptor binding	5	0	0.06	1	1
GO:0005112	Notch binding	12	0	0.16	1	1
GO:0005114	type II transforming growth factor beta receptor binding	7	0	0.09	1	1
GO:0005115	receptor tyrosine kinase-like orphan receptor binding	1	0	0.01	1	1
GO:0005121	Toll binding	1	0	0.01	1	1
GO:0005123	death receptor binding	12	0	0.16	1	1
GO:0005124	scavenger receptor binding	1	0	0.01	1	1
GO:0005127	ciliary neurotrophic factor receptor binding	4	0	0.05	1	1
GO:0005128	erythropoietin receptor binding	1	0	0.01	1	1
GO:0005129	granulocyte macrophage colony-stimulating factor receptor binding	1	0	0.01	1	1
GO:0005130	granulocyte colony-stimulating factor receptor binding	1	0	0.01	1	1
GO:0005131	growth hormone receptor binding	4	0	0.05	1	1
GO:0005132	type I interferon receptor binding	5	0	0.06	1	1
GO:0005133	interferon-gamma receptor binding	2	0	0.03	1	1
GO:0005134	interleukin-2 receptor binding	3	0	0.04	1	1
GO:0005135	interleukin-3 receptor binding	1	0	0.01	1	1
GO:0005136	interleukin-4 receptor binding	1	0	0.01	1	1
GO:0005137	interleukin-5 receptor binding	2	0	0.03	1	1
GO:0005138	interleukin-6 receptor binding	5	0	0.06	1	1
GO:0005139	interleukin-7 receptor binding	1	0	0.01	1	1
GO:0005140	interleukin-9 receptor binding	1	0	0.01	1	1
GO:0005141	interleukin-10 receptor binding	1	0	0.01	1	1
GO:0005142	interleukin-11 receptor binding	1	0	0.01	1	1
GO:0005143	interleukin-12 receptor binding	5	0	0.06	1	1
GO:0005144	interleukin-13 receptor binding	1	0	0.01	1	1
GO:0005146	leukemia inhibitory factor receptor binding	2	0	0.03	1	1
GO:0005147	oncostatin-M receptor binding	1	0	0.01	1	1
GO:0005148	prolactin receptor binding	3	0	0.04	1	1
GO:0005149	interleukin-1 receptor binding	10	0	0.13	1	1
GO:0005150	interleukin-1, Type I receptor binding	1	0	0.01	1	1
GO:0005151	interleukin-1, Type II receptor binding	2	0	0.03	1	1
GO:0005152	interleukin-1 receptor antagonist activity	6	0	0.08	1	1
GO:0005153	interleukin-8 receptor binding	2	0	0.03	1	1
GO:0005157	macrophage colony-stimulating factor receptor binding	2	0	0.03	1	1
GO:0005161	platelet-derived growth factor receptor binding	10	0	0.13	1	1
GO:0005163	nerve growth factor receptor binding	1	0	0.01	1	1
GO:0005164	tumor necrosis factor receptor binding	23	0	0.3	1	1
GO:0005165	neurotrophin receptor binding	7	0	0.09	1	1
GO:0005167	neurotrophin TRK receptor binding	5	0	0.06	1	1
GO:0005168	neurotrophin TRKA receptor binding	5	0	0.06	1	1
GO:0005171	hepatocyte growth factor receptor binding	1	0	0.01	1	1
GO:0005172	vascular endothelial growth factor receptor binding	6	0	0.08	1	1
GO:0005173	stem cell factor receptor binding	3	0	0.04	1	1
GO:0005174	CD40 receptor binding	2	0	0.03	1	1
GO:0005175	CD27 receptor binding	1	0	0.01	1	1
GO:0005176	ErbB-2 class receptor binding	3	0	0.04	1	1
GO:0005179	hormone activity	93	0	1.2	1	1
GO:0005183	gonadotropin hormone-releasing hormone activity	1	0	0.01	1	1
GO:0005184	neuropeptide hormone activity	20	0	0.26	1	1
GO:0005185	neurohypophyseal hormone activity	2	0	0.03	1	1
GO:0005199	structural constituent of cell wall	1	0	0.01	1	1
GO:0005200	structural constituent of cytoskeleton	74	0	0.96	1	1
GO:0005201	extracellular matrix structural constituent	77	0	1	1	1
GO:0005212	structural constituent of eye lens	16	0	0.21	1	1
GO:0005217	intracellular ligand-gated ion channel activity	20	0	0.26	1	1
GO:0005218	intracellular ligand-gated calcium channel activity	10	0	0.13	1	1
GO:0005219	ryanodine-sensitive calcium-release channel activity	5	0	0.06	1	1
GO:0005220	inositol 1,4,5-trisphosphate-sensitive calcium-release channel activity	4	0	0.05	1	1
GO:0005221	intracellular cyclic nucleotide activated cation channel activity	7	0	0.09	1	1
GO:0005222	intracellular cAMP activated cation channel activity	3	0	0.04	1	1
GO:0005223	intracellular cGMP activated cation channel activity	1	0	0.01	1	1
GO:0005224	ATP-binding and phosphorylation-dependent chloride channel activity	1	0	0.01	1	1
GO:0005227	calcium activated cation channel activity	20	0	0.26	1	1
GO:0005229	intracellular calcium activated chloride channel activity	3	0	0.04	1	1
GO:0005232	serotonin-activated cation-selective channel activity	2	0	0.03	1	1
GO:0005237	inhibitory extracellular ligand-gated ion channel activity	6	0	0.08	1	1
GO:0005242	inward rectifier potassium channel activity	20	0	0.26	1	1
GO:0005243	gap junction channel activity	12	0	0.16	1	1
GO:0005246	calcium channel regulator activity	19	0	0.25	1	1
GO:0005248	voltage-gated sodium channel activity	14	0	0.18	1	1
GO:0005250	A-type (transient outward) potassium channel activity	3	0	0.04	1	1
GO:0005252	open rectifier potassium channel activity	1	0	0.01	1	1
GO:0005260	channel-conductance-controlling ATPase activity	1	0	0.01	1	1
GO:0005272	sodium channel activity	33	0	0.43	1	1
GO:0005277	acetylcholine transmembrane transporter activity	2	0	0.03	1	1
GO:0005280	hydrogen:amino acid symporter activity	2	0	0.03	1	1
GO:0005290	L-histidine transmembrane transporter activity	1	0	0.01	1	1
GO:0005298	proline:sodium symporter activity	1	0	0.01	1	1
GO:0005302	L-tyrosine transmembrane transporter activity	1	0	0.01	1	1
GO:0005307	choline:sodium symporter activity	1	0	0.01	1	1
GO:0005308	creatine transmembrane transporter activity	1	0	0.01	1	1
GO:0005309	creatine:sodium symporter activity	1	0	0.01	1	1
GO:0005315	inorganic phosphate transmembrane transporter activity	4	0	0.05	1	1
GO:0005316	high-affinity inorganic phosphate:sodium symporter activity	1	0	0.01	1	1
GO:0005324	long-chain fatty acid transporter activity	4	0	0.05	1	1
GO:0005325	peroxisomal fatty-acyl-CoA transporter activity	1	0	0.01	1	1
GO:0005326	neurotransmitter transporter activity	24	0	0.31	1	1
GO:0005328	neurotransmitter:sodium symporter activity	19	0	0.25	1	1
GO:0005329	dopamine transmembrane transporter activity	3	0	0.04	1	1
GO:0005330	dopamine:sodium symporter activity	1	0	0.01	1	1
GO:0005332	gamma-aminobutyric acid:sodium symporter activity	4	0	0.05	1	1
GO:0005333	norepinephrine transmembrane transporter activity	2	0	0.03	1	1
GO:0005334	norepinephrine:sodium symporter activity	1	0	0.01	1	1
GO:0005335	serotonin:sodium symporter activity	1	0	0.01	1	1
GO:0005337	nucleoside transmembrane transporter activity	8	0	0.1	1	1
GO:0005338	nucleotide-sugar transmembrane transporter activity	8	0	0.1	1	1
GO:0005344	oxygen transporter activity	12	0	0.16	1	1
GO:0005345	purine nucleobase transmembrane transporter activity	4	0	0.05	1	1
GO:0005347	ATP transmembrane transporter activity	2	0	0.03	1	1
GO:0005350	pyrimidine nucleobase transmembrane transporter activity	2	0	0.03	1	1
GO:0005351	sugar:proton symporter activity	9	0	0.12	1	1
GO:0005353	fructose transmembrane transporter activity	1	0	0.01	1	1
GO:0005355	glucose transmembrane transporter activity	12	0	0.16	1	1
GO:0005362	low-affinity glucose:sodium symporter activity	1	0	0.01	1	1
GO:0005368	taurine transmembrane transporter activity	1	0	0.01	1	1
GO:0005369	taurine:sodium symporter activity	1	0	0.01	1	1
GO:0005372	water transmembrane transporter activity	10	0	0.13	1	1
GO:0005375	copper ion transmembrane transporter activity	6	0	0.08	1	1
GO:0005381	iron ion transmembrane transporter activity	3	0	0.04	1	1
GO:0005384	manganese ion transmembrane transporter activity	5	0	0.06	1	1
GO:0005385	zinc ion transmembrane transporter activity	13	0	0.17	1	1
GO:0005388	calcium-transporting ATPase activity	9	0	0.12	1	1
GO:0005391	sodium:potassium-exchanging ATPase activity	9	0	0.12	1	1
GO:0005402	cation:sugar symporter activity	9	0	0.12	1	1
GO:0005412	glucose:sodium symporter activity	2	0	0.03	1	1
GO:0005415	nucleoside:sodium symporter activity	2	0	0.03	1	1
GO:0005427	proton-dependent oligopeptide secondary active transmembrane transporter activity	2	0	0.03	1	1
GO:0005432	calcium:sodium antiporter activity	4	0	0.05	1	1
GO:0005436	sodium:phosphate symporter activity	8	0	0.1	1	1
GO:0005451	monovalent cation:proton antiporter activity	10	0	0.13	1	1
GO:0005452	inorganic anion exchanger activity	12	0	0.16	1	1
GO:0005456	CMP-N-acetylneuraminate transmembrane transporter activity	1	0	0.01	1	1
GO:0005459	UDP-galactose transmembrane transporter activity	2	0	0.03	1	1
GO:0005461	UDP-glucuronic acid transmembrane transporter activity	1	0	0.01	1	1
GO:0005462	UDP-N-acetylglucosamine transmembrane transporter activity	2	0	0.03	1	1
GO:0005463	UDP-N-acetylgalactosamine transmembrane transporter activity	1	0	0.01	1	1
GO:0005464	UDP-xylose transmembrane transporter activity	1	0	0.01	1	1
GO:0005471	ATP:ADP antiporter activity	2	0	0.03	1	1
GO:0005477	pyruvate secondary active transmembrane transporter activity	1	0	0.01	1	1
GO:0005484	SNAP receptor activity	19	0	0.25	1	1
GO:0005487	nucleocytoplasmic transporter activity	11	0	0.14	1	1
GO:0005497	androgen binding	5	0	0.06	1	1
GO:0005499	vitamin D binding	5	0	0.06	1	1
GO:0005501	retinoid binding	22	0	0.28	1	1
GO:0005502	11-cis retinal binding	2	0	0.03	1	1
GO:0005503	all-trans retinal binding	1	0	0.01	1	1
GO:0005504	fatty acid binding	21	0	0.27	1	1
GO:0005507	copper ion binding	53	0	0.69	1	1
GO:0005519	cytoskeletal regulatory protein binding	1	0	0.01	1	1
GO:0005521	lamin binding	7	0	0.09	1	1
GO:0005522	profilin binding	8	0	0.1	1	1
GO:0005534	galactose binding	4	0	0.05	1	1
GO:0005536	glucose binding	8	0	0.1	1	1
GO:0005537	mannose binding	17	0	0.22	1	1
GO:0005540	hyaluronic acid binding	18	0	0.23	1	1
GO:0005542	folic acid binding	14	0	0.18	1	1
GO:0005544	calcium-dependent phospholipid binding	24	0	0.31	1	1
GO:0005545	1-phosphatidylinositol binding	21	0	0.27	1	1
GO:0005547	phosphatidylinositol-3,4,5-trisphosphate binding	18	0	0.23	1	1
GO:0005549	odorant binding	2	0	0.03	1	1
GO:0008009	chemokine activity	45	0	0.58	1	1
GO:0008020	G-protein coupled photoreceptor activity	5	0	0.06	1	1
GO:0008028	monocarboxylic acid transmembrane transporter activity	16	0	0.21	1	1
GO:0008035	high-density lipoprotein particle binding	6	0	0.08	1	1
GO:0008046	axon guidance receptor activity	7	0	0.09	1	1
GO:0008048	calcium sensitive guanylate cyclase activator activity	5	0	0.06	1	1
GO:0008060	ARF GTPase activator activity	29	0	0.37	1	1
GO:0008061	chitin binding	4	0	0.05	1	1
GO:0008073	ornithine decarboxylase inhibitor activity	4	0	0.05	1	1
GO:0008079	translation termination factor activity	6	0	0.08	1	1
GO:0008080	N-acetyltransferase activity	71	0	0.92	1	1
GO:0008083	growth factor activity	149	0	1.93	1	1
GO:0008097	5S rRNA binding	3	0	0.04	1	1
GO:0008106	alcohol dehydrogenase (NADP+) activity	12	0	0.16	1	1
GO:0008107	galactoside 2-alpha-L-fucosyltransferase activity	3	0	0.04	1	1
GO:0008108	UDP-glucose:hexose-1-phosphate uridylyltransferase activity	1	0	0.01	1	1
GO:0008109	N-acetyllactosaminide beta-1,6-N-acetylglucosaminyltransferase activity	3	0	0.04	1	1
GO:0008113	peptide-methionine (S)-S-oxide reductase activity	6	0	0.08	1	1
GO:0008115	sarcosine oxidase activity	1	0	0.01	1	1
GO:0008116	prostaglandin-I synthase activity	1	0	0.01	1	1
GO:0008117	sphinganine-1-phosphate aldolase activity	1	0	0.01	1	1
GO:0008118	N-acetyllactosaminide alpha-2,3-sialyltransferase activity	1	0	0.01	1	1
GO:0008119	thiopurine S-methyltransferase activity	2	0	0.03	1	1
GO:0008120	ceramide glucosyltransferase activity	1	0	0.01	1	1
GO:0008121	ubiquinol-cytochrome-c reductase activity	7	0	0.09	1	1
GO:0008123	cholesterol 7-alpha-monooxygenase activity	1	0	0.01	1	1
GO:0008124	4-alpha-hydroxytetrahydrobiopterin dehydratase activity	1	0	0.01	1	1
GO:0008126	acetylesterase activity	1	0	0.01	1	1
GO:0008127	quercetin 2,3-dioxygenase activity	1	0	0.01	1	1
GO:0008131	primary amine oxidase activity	5	0	0.06	1	1
GO:0008137	NADH dehydrogenase (ubiquinone) activity	34	0	0.44	1	1
GO:0008138	protein tyrosine/serine/threonine phosphatase activity	40	0	0.52	1	1
GO:0008140	cAMP response element binding protein binding	8	0	0.1	1	1
GO:0008142	oxysterol binding	3	0	0.04	1	1
GO:0008143	poly(A) binding	10	0	0.13	1	1
GO:0008147	structural constituent of bone	1	0	0.01	1	1
GO:0008157	protein phosphatase 1 binding	6	0	0.08	1	1
GO:0008160	protein tyrosine phosphatase activator activity	2	0	0.03	1	1
GO:0008169	C-methyltransferase activity	1	0	0.01	1	1
GO:0008171	O-methyltransferase activity	14	0	0.18	1	1
GO:0008172	S-methyltransferase activity	6	0	0.08	1	1
GO:0008173	RNA methyltransferase activity	24	0	0.31	1	1
GO:0008174	mRNA methyltransferase activity	4	0	0.05	1	1
GO:0008175	tRNA methyltransferase activity	9	0	0.12	1	1
GO:0008176	tRNA (guanine-N7-)-methyltransferase activity	2	0	0.03	1	1
GO:0008177	succinate dehydrogenase (ubiquinone) activity	2	0	0.03	1	1
GO:0008179	adenylate cyclase binding	4	0	0.05	1	1
GO:0008184	glycogen phosphorylase activity	3	0	0.04	1	1
GO:0008188	neuropeptide receptor activity	35	0	0.45	1	1
GO:0008190	eukaryotic initiation factor 4E binding	4	0	0.05	1	1
GO:0008191	metalloendopeptidase inhibitor activity	11	0	0.14	1	1
GO:0008192	RNA guanylyltransferase activity	3	0	0.04	1	1
GO:0008193	tRNA guanylyltransferase activity	2	0	0.03	1	1
GO:0008195	phosphatidate phosphatase activity	10	0	0.13	1	1
GO:0008198	ferrous iron binding	13	0	0.17	1	1
GO:0008199	ferric iron binding	11	0	0.14	1	1
GO:0008200	ion channel inhibitor activity	19	0	0.25	1	1
GO:0008227	G-protein coupled amine receptor activity	34	0	0.44	1	1
GO:0008235	metalloexopeptidase activity	37	0	0.48	1	1
GO:0008236	serine-type peptidase activity	151	0	1.95	1	1
GO:0008238	exopeptidase activity	96	0	1.24	1	1
GO:0008239	dipeptidyl-peptidase activity	9	0	0.12	1	1
GO:0008240	tripeptidyl-peptidase activity	2	0	0.03	1	1
GO:0008241	peptidyl-dipeptidase activity	2	0	0.03	1	1
GO:0008242	omega peptidase activity	12	0	0.16	1	1
GO:0008251	tRNA-specific adenosine deaminase activity	1	0	0.01	1	1
GO:0008252	nucleotidase activity	10	0	0.13	1	1
GO:0008253	5'-nucleotidase activity	8	0	0.1	1	1
GO:0008254	3'-nucleotidase activity	1	0	0.01	1	1
GO:0008260	3-oxoacid CoA-transferase activity	2	0	0.03	1	1
GO:0008262	importin-alpha export receptor activity	1	0	0.01	1	1
GO:0008263	pyrimidine-specific mismatch base pair DNA N-glycosylase activity	1	0	0.01	1	1
GO:0008267	poly-glutamine tract binding	1	0	0.01	1	1
GO:0008269	JAK pathway signal transduction adaptor activity	1	0	0.01	1	1
GO:0008271	secondary active sulfate transmembrane transporter activity	9	0	0.12	1	1
GO:0008273	calcium, potassium:sodium antiporter activity	2	0	0.03	1	1
GO:0008281	sulfonylurea receptor activity	2	0	0.03	1	1
GO:0008296	3'-5'-exodeoxyribonuclease activity	2	0	0.03	1	1
GO:0008297	single-stranded DNA exodeoxyribonuclease activity	2	0	0.03	1	1
GO:0008309	double-stranded DNA exodeoxyribonuclease activity	2	0	0.03	1	1
GO:0008310	single-stranded DNA 3'-5' exodeoxyribonuclease activity	1	0	0.01	1	1
GO:0008312	7S RNA binding	6	0	0.08	1	1
GO:0008318	protein prenyltransferase activity	7	0	0.09	1	1
GO:0008320	protein transmembrane transporter activity	17	0	0.22	1	1
GO:0008321	Ral guanyl-nucleotide exchange factor activity	1	0	0.01	1	1
GO:0008327	methyl-CpG binding	5	0	0.06	1	1
GO:0008329	signaling pattern recognition receptor activity	14	0	0.18	1	1
GO:0008330	protein tyrosine/threonine phosphatase activity	5	0	0.06	1	1
GO:0008331	high voltage-gated calcium channel activity	3	0	0.04	1	1
GO:0008332	low voltage-gated calcium channel activity	3	0	0.04	1	1
GO:0008336	gamma-butyrobetaine dioxygenase activity	1	0	0.01	1	1
GO:0008349	MAP kinase kinase kinase kinase activity	1	0	0.01	1	1
GO:0008353	RNA polymerase II carboxy-terminal domain kinase activity	15	0	0.19	1	1
GO:0008376	acetylgalactosaminyltransferase activity	31	0	0.4	1	1
GO:0008378	galactosyltransferase activity	30	0	0.39	1	1
GO:0008379	thioredoxin peroxidase activity	4	0	0.05	1	1
GO:0008384	IkappaB kinase activity	3	0	0.04	1	1
GO:0008386	cholesterol monooxygenase (side-chain-cleaving) activity	2	0	0.03	1	1
GO:0008387	steroid 7-alpha-hydroxylase activity	1	0	0.01	1	1
GO:0008390	testosterone 16-alpha-hydroxylase activity	1	0	0.01	1	1
GO:0008391	arachidonic acid monooxygenase activity	4	0	0.05	1	1
GO:0008392	arachidonic acid epoxygenase activity	4	0	0.05	1	1
GO:0008395	steroid hydroxylase activity	17	0	0.22	1	1
GO:0008396	oxysterol 7-alpha-hydroxylase activity	2	0	0.03	1	1
GO:0008397	sterol 12-alpha-hydroxylase activity	1	0	0.01	1	1
GO:0008398	sterol 14-demethylase activity	1	0	0.01	1	1
GO:0008401	retinoic acid 4-hydroxylase activity	3	0	0.04	1	1
GO:0008403	25-hydroxycholecalciferol-24-hydroxylase activity	1	0	0.01	1	1
GO:0008404	arachidonic acid 14,15-epoxygenase activity	1	0	0.01	1	1
GO:0008405	arachidonic acid 11,12-epoxygenase activity	1	0	0.01	1	1
GO:0008409	5'-3' exonuclease activity	9	0	0.12	1	1
GO:0008410	CoA-transferase activity	2	0	0.03	1	1
GO:0008413	8-oxo-7,8-dihydroguanosine triphosphate pyrophosphatase activity	1	0	0.01	1	1
GO:0008417	fucosyltransferase activity	13	0	0.17	1	1
GO:0008418	protein-N-terminal asparagine amidohydrolase activity	1	0	0.01	1	1
GO:0008419	RNA lariat debranching enzyme activity	1	0	0.01	1	1
GO:0008420	CTD phosphatase activity	5	0	0.06	1	1
GO:0008422	beta-glucosidase activity	2	0	0.03	1	1
GO:0008424	glycoprotein 6-alpha-L-fucosyltransferase activity	1	0	0.01	1	1
GO:0008425	2-polyprenyl-6-methoxy-1,4-benzoquinone methyltransferase activity	1	0	0.01	1	1
GO:0008426	protein kinase C inhibitor activity	3	0	0.04	1	1
GO:0008427	calcium-dependent protein kinase inhibitor activity	1	0	0.01	1	1
GO:0008428	ribonuclease inhibitor activity	2	0	0.03	1	1
GO:0008429	phosphatidylethanolamine binding	5	0	0.06	1	1
GO:0008430	selenium binding	9	0	0.12	1	1
GO:0008431	vitamin E binding	3	0	0.04	1	1
GO:0008432	JUN kinase binding	8	0	0.1	1	1
GO:0008434	calcitriol receptor activity	1	0	0.01	1	1
GO:0008437	thyrotropin-releasing hormone activity	1	0	0.01	1	1
GO:0008440	inositol-1,4,5-trisphosphate 3-kinase activity	7	0	0.09	1	1
GO:0008441	3'(2'),5'-bisphosphate nucleotidase activity	2	0	0.03	1	1
GO:0008442	3-hydroxyisobutyrate dehydrogenase activity	1	0	0.01	1	1
GO:0008443	phosphofructokinase activity	7	0	0.09	1	1
GO:0008444	CDP-diacylglycerol-glycerol-3-phosphate 3-phosphatidyltransferase activity	1	0	0.01	1	1
GO:0008445	D-aspartate oxidase activity	1	0	0.01	1	1
GO:0008446	GDP-mannose 4,6-dehydratase activity	1	0	0.01	1	1
GO:0008448	N-acetylglucosamine-6-phosphate deacetylase activity	1	0	0.01	1	1
GO:0008449	N-acetylglucosamine-6-sulfatase activity	3	0	0.04	1	1
GO:0008452	RNA ligase activity	1	0	0.01	1	1
GO:0008453	alanine-glyoxylate transaminase activity	3	0	0.04	1	1
GO:0008455	alpha-1,6-mannosylglycoprotein 2-beta-N-acetylglucosaminyltransferase activity	1	0	0.01	1	1
GO:0008456	alpha-N-acetylgalactosaminidase activity	1	0	0.01	1	1
GO:0008457	beta-galactosyl-N-acetylglucosaminylgalactosylglucosyl-ceramide beta-1,3-acetylglucosaminyltransferase activity	1	0	0.01	1	1
GO:0008458	carnitine O-octanoyltransferase activity	1	0	0.01	1	1
GO:0008459	chondroitin 6-sulfotransferase activity	2	0	0.03	1	1
GO:0008460	dTDP-glucose 4,6-dehydratase activity	1	0	0.01	1	1
GO:0008465	glycerate dehydrogenase activity	1	0	0.01	1	1
GO:0008466	glycogenin glucosyltransferase activity	2	0	0.03	1	1
GO:0008467	[heparan sulfate]-glucosamine 3-sulfotransferase 1 activity	4	0	0.05	1	1
GO:0008469	histone-arginine N-methyltransferase activity	6	0	0.08	1	1
GO:0008470	isovaleryl-CoA dehydrogenase activity	1	0	0.01	1	1
GO:0008474	palmitoyl-(protein) hydrolase activity	3	0	0.04	1	1
GO:0008475	procollagen-lysine 5-dioxygenase activity	3	0	0.04	1	1
GO:0008476	protein-tyrosine sulfotransferase activity	2	0	0.03	1	1
GO:0008478	pyridoxal kinase activity	1	0	0.01	1	1
GO:0008479	queuine tRNA-ribosyltransferase activity	2	0	0.03	1	1
GO:0008480	sarcosine dehydrogenase activity	1	0	0.01	1	1
GO:0008481	sphinganine kinase activity	2	0	0.03	1	1
GO:0008482	sulfite oxidase activity	1	0	0.01	1	1
GO:0008484	sulfuric ester hydrolase activity	15	0	0.19	1	1
GO:0008486	diphosphoinositol-polyphosphate diphosphatase activity	4	0	0.05	1	1
GO:0008488	gamma-glutamyl carboxylase activity	1	0	0.01	1	1
GO:0008489	UDP-galactose:glucosylceramide beta-1,4-galactosyltransferase activity	2	0	0.03	1	1
GO:0008493	tetracycline transporter activity	1	0	0.01	1	1
GO:0008494	translation activator activity	7	0	0.09	1	1
GO:0008495	protoheme IX farnesyltransferase activity	1	0	0.01	1	1
GO:0008499	UDP-galactose:beta-N-acetylglucosamine beta-1,3-galactosyltransferase activity	7	0	0.09	1	1
GO:0008502	melatonin receptor activity	1	0	0.01	1	1
GO:0008504	monoamine transmembrane transporter activity	7	0	0.09	1	1
GO:0008507	sodium:iodide symporter activity	1	0	0.01	1	1
GO:0008508	bile acid:sodium symporter activity	4	0	0.05	1	1
GO:0008510	sodium:bicarbonate symporter activity	3	0	0.04	1	1
GO:0008511	sodium:potassium:chloride symporter activity	2	0	0.03	1	1
GO:0008513	secondary active organic cation transmembrane transporter activity	2	0	0.03	1	1
GO:0008514	organic anion transmembrane transporter activity	12	0	0.16	1	1
GO:0008517	folic acid transporter activity	4	0	0.05	1	1
GO:0008518	reduced folate carrier activity	4	0	0.05	1	1
GO:0008519	ammonium transmembrane transporter activity	3	0	0.04	1	1
GO:0008520	L-ascorbate:sodium symporter activity	2	0	0.03	1	1
GO:0008521	acetyl-CoA transporter activity	1	0	0.01	1	1
GO:0008523	sodium-dependent multivitamin transmembrane transporter activity	2	0	0.03	1	1
GO:0008525	phosphatidylcholine transporter activity	2	0	0.03	1	1
GO:0008526	phosphatidylinositol transporter activity	4	0	0.05	1	1
GO:0008527	taste receptor activity	7	0	0.09	1	1
GO:0008528	G-protein coupled peptide receptor activity	101	0	1.31	1	1
GO:0008531	riboflavin kinase activity	1	0	0.01	1	1
GO:0008532	N-acetyllactosaminide beta-1,3-N-acetylglucosaminyltransferase activity	1	0	0.01	1	1
GO:0008534	oxidized purine nucleobase lesion DNA N-glycosylase activity	1	0	0.01	1	1
GO:0008536	Ran GTPase binding	13	0	0.17	1	1
GO:0008545	JUN kinase kinase activity	2	0	0.03	1	1
GO:0008553	hydrogen-exporting ATPase activity, phosphorylative mechanism	7	0	0.09	1	1
GO:0008554	sodium-exporting ATPase activity, phosphorylative mechanism	1	0	0.01	1	1
GO:0008555	chloride-transporting ATPase activity	1	0	0.01	1	1
GO:0008556	potassium-transporting ATPase activity	11	0	0.14	1	1
GO:0008559	xenobiotic-transporting ATPase activity	3	0	0.04	1	1
GO:0008568	microtubule-severing ATPase activity	5	0	0.06	1	1
GO:0008574	plus-end-directed microtubule motor activity	4	0	0.05	1	1
GO:0008579	JUN kinase phosphatase activity	1	0	0.01	1	1
GO:0008599	protein phosphatase type 1 regulator activity	6	0	0.08	1	1
GO:0008603	cAMP-dependent protein kinase regulator activity	17	0	0.22	1	1
GO:0008607	phosphorylase kinase regulator activity	4	0	0.05	1	1
GO:0008609	alkylglycerone-phosphate synthase activity	1	0	0.01	1	1
GO:0008613	diuretic hormone activity	1	0	0.01	1	1
GO:0008641	small protein activating enzyme activity	10	0	0.13	1	1
GO:0008649	rRNA methyltransferase activity	5	0	0.06	1	1
GO:0008650	rRNA (uridine-2'-O-)-methyltransferase activity	1	0	0.01	1	1
GO:0008656	cysteine-type endopeptidase activator activity involved in apoptotic process	18	0	0.23	1	1
GO:0008665	2'-phosphotransferase activity	2	0	0.03	1	1
GO:0008670	2,4-dienoyl-CoA reductase (NADPH) activity	1	0	0.01	1	1
GO:0008689	3-demethylubiquinone-9 3-O-methyltransferase activity	1	0	0.01	1	1
GO:0008705	methionine synthase activity	1	0	0.01	1	1
GO:0008709	cholate 7-alpha-dehydrogenase activity	1	0	0.01	1	1
GO:0008721	D-serine ammonia-lyase activity	1	0	0.01	1	1
GO:0008725	DNA-3-methyladenine glycosylase activity	1	0	0.01	1	1
GO:0008732	L-allo-threonine aldolase activity	2	0	0.03	1	1
GO:0008745	N-acetylmuramoyl-L-alanine amidase activity	4	0	0.05	1	1
GO:0008746	NAD(P)+ transhydrogenase activity	2	0	0.03	1	1
GO:0008747	N-acetylneuraminate lyase activity	1	0	0.01	1	1
GO:0008750	NAD(P)+ transhydrogenase (AB-specific) activity	1	0	0.01	1	1
GO:0008753	NADPH dehydrogenase (quinone) activity	2	0	0.03	1	1
GO:0008761	UDP-N-acetylglucosamine 2-epimerase activity	1	0	0.01	1	1
GO:0008762	UDP-N-acetylmuramate dehydrogenase activity	6	0	0.08	1	1
GO:0008768	UDP-sugar diphosphatase activity	1	0	0.01	1	1
GO:0008781	N-acylneuraminate cytidylyltransferase activity	1	0	0.01	1	1
GO:0008783	agmatinase activity	1	0	0.01	1	1
GO:0008785	alkyl hydroperoxide reductase activity	1	0	0.01	1	1
GO:0008792	arginine decarboxylase activity	1	0	0.01	1	1
GO:0008794	arsenate reductase (glutaredoxin) activity	1	0	0.01	1	1
GO:0008796	bis(5'-nucleosyl)-tetraphosphatase activity	1	0	0.01	1	1
GO:0008798	beta-aspartyl-peptidase activity	1	0	0.01	1	1
GO:0008802	betaine-aldehyde dehydrogenase activity	1	0	0.01	1	1
GO:0008803	bis(5'-nucleosyl)-tetraphosphatase (symmetrical) activity	1	0	0.01	1	1
GO:0008808	cardiolipin synthase activity	1	0	0.01	1	1
GO:0008812	choline dehydrogenase activity	1	0	0.01	1	1
GO:0008815	citrate (pro-3S)-lyase activity	1	0	0.01	1	1
GO:0008817	cob(I)yrinic acid a,c-diamide adenosyltransferase activity	1	0	0.01	1	1
GO:0008821	crossover junction endodeoxyribonuclease activity	4	0	0.05	1	1
GO:0008831	dTDP-4-dehydrorhamnose reductase activity	1	0	0.01	1	1
GO:0008843	endochitinase activity	1	0	0.01	1	1
GO:0008853	exodeoxyribonuclease III activity	3	0	0.04	1	1
GO:0008859	exoribonuclease II activity	1	0	0.01	1	1
GO:0008887	glycerate kinase activity	1	0	0.01	1	1
GO:0008889	glycerophosphodiester phosphodiesterase activity	7	0	0.09	1	1
GO:0008890	glycine C-acetyltransferase activity	1	0	0.01	1	1
GO:0008891	glycolate oxidase activity	1	0	0.01	1	1
GO:0008892	guanine deaminase activity	1	0	0.01	1	1
GO:0008893	guanosine-3',5'-bis(diphosphate) 3'-diphosphatase activity	1	0	0.01	1	1
GO:0008894	guanosine-5'-triphosphate,3'-diphosphate diphosphatase activity	1	0	0.01	1	1
GO:0008897	holo-[acyl-carrier-protein] synthase activity	1	0	0.01	1	1
GO:0008898	S-adenosylmethionine-homocysteine S-methyltransferase activity	3	0	0.04	1	1
GO:0008900	hydrogen:potassium-exchanging ATPase activity	3	0	0.04	1	1
GO:0008903	hydroxypyruvate isomerase activity	1	0	0.01	1	1
GO:0008905	mannose-phosphate guanylyltransferase activity	2	0	0.03	1	1
GO:0008907	integrase activity	1	0	0.01	1	1
GO:0008917	lipopolysaccharide N-acetylglucosaminyltransferase activity	1	0	0.01	1	1
GO:0008934	inositol monophosphate 1-phosphatase activity	3	0	0.04	1	1
GO:0008940	nitrate reductase activity	2	0	0.03	1	1
GO:0008955	peptidoglycan glycosyltransferase activity	1	0	0.01	1	1
GO:0008963	phospho-N-acetylmuramoyl-pentapeptide-transferase activity	1	0	0.01	1	1
GO:0008967	phosphoglycolate phosphatase activity	5	0	0.06	1	1
GO:0008969	phosphohistidine phosphatase activity	3	0	0.04	1	1
GO:0008970	phosphatidylcholine 1-acylhydrolase activity	3	0	0.04	1	1
GO:0008973	phosphopentomutase activity	1	0	0.01	1	1
GO:0008988	rRNA (adenine-N6-)-methyltransferase activity	1	0	0.01	1	1
GO:0008995	ribonuclease E activity	1	0	0.01	1	1
GO:0009000	selenocysteine lyase activity	1	0	0.01	1	1
GO:0009008	DNA-methyltransferase activity	5	0	0.06	1	1
GO:0009019	tRNA (guanine-N1-)-methyltransferase activity	1	0	0.01	1	1
GO:0009041	uridylate kinase activity	1	0	0.01	1	1
GO:0009374	biotin binding	5	0	0.06	1	1
GO:0009378	four-way junction helicase activity	2	0	0.03	1	1
GO:0009384	N-acylmannosamine kinase activity	2	0	0.03	1	1
GO:0009673	low-affinity phosphate transmembrane transporter activity	1	0	0.01	1	1
GO:0009881	photoreceptor activity	13	0	0.17	1	1
GO:0009882	blue light photoreceptor activity	2	0	0.03	1	1
GO:0009931	calcium-dependent protein serine/threonine kinase activity	1	0	0.01	1	1
GO:0009982	pseudouridine synthase activity	14	0	0.18	1	1
GO:0010181	FMN binding	13	0	0.17	1	1
GO:0010309	acireductone dioxygenase [iron(II)-requiring] activity	1	0	0.01	1	1
GO:0010314	phosphatidylinositol-5-phosphate binding	5	0	0.06	1	1
GO:0010333	terpene synthase activity	1	0	0.01	1	1
GO:0010340	carboxyl-O-methyltransferase activity	5	0	0.06	1	1
GO:0010420	polyprenyldihydroxybenzoate methyltransferase activity	1	0	0.01	1	1
GO:0010465	nerve growth factor receptor activity	2	0	0.03	1	1
GO:0010484	H3 histone acetyltransferase activity	2	0	0.03	1	1
GO:0010485	H4 histone acetyltransferase activity	12	0	0.16	1	1
GO:0010521	telomerase inhibitor activity	3	0	0.04	1	1
GO:0010576	metalloenzyme regulator activity	12	0	0.16	1	1
GO:0010577	metalloenzyme activator activity	1	0	0.01	1	1
GO:0010698	acetyltransferase activator activity	2	0	0.03	1	1
GO:0010736	serum response element binding	2	0	0.03	1	1
GO:0010851	cyclase regulator activity	8	0	0.1	1	1
GO:0010852	cyclase inhibitor activity	1	0	0.01	1	1
GO:0010853	cyclase activator activity	6	0	0.08	1	1
GO:0010854	adenylate cyclase regulator activity	1	0	0.01	1	1
GO:0010855	adenylate cyclase inhibitor activity	1	0	0.01	1	1
GO:0010857	calcium-dependent protein kinase activity	2	0	0.03	1	1
GO:0010858	calcium-dependent protein kinase regulator activity	1	0	0.01	1	1
GO:0010859	calcium-dependent cysteine-type endopeptidase inhibitor activity	1	0	0.01	1	1
GO:0010861	thyroid hormone receptor activator activity	5	0	0.06	1	1
GO:0010997	anaphase-promoting complex binding	3	0	0.04	1	1
GO:0015002	heme-copper terminal oxidase activity	22	0	0.28	1	1
GO:0015016	[heparan sulfate]-glucosamine N-sulfotransferase activity	4	0	0.05	1	1
GO:0015018	galactosylgalactosylxylosylprotein 3-beta-glucuronosyltransferase activity	3	0	0.04	1	1
GO:0015019	heparan-alpha-glucosaminide N-acetyltransferase activity	1	0	0.01	1	1
GO:0015020	glucuronosyltransferase activity	20	0	0.26	1	1
GO:0015026	coreceptor activity	19	0	0.25	1	1
GO:0015035	protein disulfide oxidoreductase activity	24	0	0.31	1	1
GO:0015036	disulfide oxidoreductase activity	29	0	0.37	1	1
GO:0015037	peptide disulfide oxidoreductase activity	6	0	0.08	1	1
GO:0015038	glutathione disulfide oxidoreductase activity	5	0	0.06	1	1
GO:0015039	NADPH-adrenodoxin reductase activity	2	0	0.03	1	1
GO:0015052	beta3-adrenergic receptor activity	1	0	0.01	1	1
GO:0015054	gastrin receptor activity	1	0	0.01	1	1
GO:0015055	secretin receptor activity	1	0	0.01	1	1
GO:0015056	corticotrophin-releasing factor receptor activity	2	0	0.03	1	1
GO:0015057	thrombin receptor activity	4	0	0.05	1	1
GO:0015065	uridine nucleotide receptor activity	3	0	0.04	1	1
GO:0015067	amidinotransferase activity	1	0	0.01	1	1
GO:0015068	glycine amidinotransferase activity	1	0	0.01	1	1
GO:0015078	hydrogen ion transmembrane transporter activity	86	0	1.11	1	1
GO:0015086	cadmium ion transmembrane transporter activity	1	0	0.01	1	1
GO:0015087	cobalt ion transmembrane transporter activity	1	0	0.01	1	1
GO:0015093	ferrous iron transmembrane transporter activity	1	0	0.01	1	1
GO:0015094	lead ion transmembrane transporter activity	1	0	0.01	1	1
GO:0015095	magnesium ion transmembrane transporter activity	6	0	0.08	1	1
GO:0015099	nickel cation transmembrane transporter activity	1	0	0.01	1	1
GO:0015100	vanadium ion transmembrane transporter activity	1	0	0.01	1	1
GO:0015101	organic cation transmembrane transporter activity	13	0	0.17	1	1
GO:0015105	arsenite transmembrane transporter activity	2	0	0.03	1	1
GO:0015106	bicarbonate transmembrane transporter activity	6	0	0.08	1	1
GO:0015111	iodide transmembrane transporter activity	2	0	0.03	1	1
GO:0015112	nitrate transmembrane transporter activity	1	0	0.01	1	1
GO:0015114	phosphate ion transmembrane transporter activity	14	0	0.18	1	1
GO:0015116	sulfate transmembrane transporter activity	13	0	0.17	1	1
GO:0015117	thiosulfate transmembrane transporter activity	1	0	0.01	1	1
GO:0015125	bile acid transmembrane transporter activity	6	0	0.08	1	1
GO:0015126	canalicular bile acid transmembrane transporter activity	1	0	0.01	1	1
GO:0015129	lactate transmembrane transporter activity	1	0	0.01	1	1
GO:0015130	mevalonate transmembrane transporter activity	1	0	0.01	1	1
GO:0015132	prostaglandin transmembrane transporter activity	1	0	0.01	1	1
GO:0015136	sialic acid transmembrane transporter activity	1	0	0.01	1	1
GO:0015137	citrate transmembrane transporter activity	2	0	0.03	1	1
GO:0015140	malate transmembrane transporter activity	2	0	0.03	1	1
GO:0015141	succinate transmembrane transporter activity	2	0	0.03	1	1
GO:0015142	tricarboxylic acid transmembrane transporter activity	2	0	0.03	1	1
GO:0015143	urate transmembrane transporter activity	2	0	0.03	1	1
GO:0015144	carbohydrate transmembrane transporter activity	21	0	0.27	1	1
GO:0015145	monosaccharide transmembrane transporter activity	13	0	0.17	1	1
GO:0015149	hexose transmembrane transporter activity	13	0	0.17	1	1
GO:0015165	pyrimidine nucleotide-sugar transmembrane transporter activity	6	0	0.08	1	1
GO:0015168	glycerol transmembrane transporter activity	4	0	0.05	1	1
GO:0015173	aromatic amino acid transmembrane transporter activity	1	0	0.01	1	1
GO:0015180	L-alanine transmembrane transporter activity	2	0	0.03	1	1
GO:0015183	L-aspartate transmembrane transporter activity	3	0	0.04	1	1
GO:0015185	gamma-aminobutyric acid transmembrane transporter activity	5	0	0.06	1	1
GO:0015186	L-glutamine transmembrane transporter activity	3	0	0.04	1	1
GO:0015187	glycine transmembrane transporter activity	5	0	0.06	1	1
GO:0015193	L-proline transmembrane transporter activity	4	0	0.05	1	1
GO:0015194	L-serine transmembrane transporter activity	3	0	0.04	1	1
GO:0015195	L-threonine transmembrane transporter activity	1	0	0.01	1	1
GO:0015197	peptide transporter activity	9	0	0.12	1	1
GO:0015198	oligopeptide transporter activity	7	0	0.09	1	1
GO:0015204	urea transmembrane transporter activity	3	0	0.04	1	1
GO:0015205	nucleobase transmembrane transporter activity	6	0	0.08	1	1
GO:0015207	adenine transmembrane transporter activity	2	0	0.03	1	1
GO:0015211	purine nucleoside transmembrane transporter activity	2	0	0.03	1	1
GO:0015215	nucleotide transmembrane transporter activity	3	0	0.04	1	1
GO:0015216	purine nucleotide transmembrane transporter activity	2	0	0.03	1	1
GO:0015217	ADP transmembrane transporter activity	2	0	0.03	1	1
GO:0015222	serotonin transmembrane transporter activity	3	0	0.04	1	1
GO:0015226	carnitine transmembrane transporter activity	3	0	0.04	1	1
GO:0015227	acyl carnitine transmembrane transporter activity	1	0	0.01	1	1
GO:0015228	coenzyme A transmembrane transporter activity	2	0	0.03	1	1
GO:0015229	L-ascorbic acid transporter activity	2	0	0.03	1	1
GO:0015230	FAD transmembrane transporter activity	1	0	0.01	1	1
GO:0015232	heme transporter activity	7	0	0.09	1	1
GO:0015234	thiamine transmembrane transporter activity	2	0	0.03	1	1
GO:0015238	drug transmembrane transporter activity	12	0	0.16	1	1
GO:0015245	fatty acid transporter activity	9	0	0.12	1	1
GO:0015246	fatty-acyl group transporter activity	1	0	0.01	1	1
GO:0015247	aminophospholipid transporter activity	2	0	0.03	1	1
GO:0015248	sterol transporter activity	13	0	0.17	1	1
GO:0015250	water channel activity	9	0	0.12	1	1
GO:0015252	hydrogen ion channel activity	3	0	0.04	1	1
GO:0015254	glycerol channel activity	3	0	0.04	1	1
GO:0015265	urea channel activity	1	0	0.01	1	1
GO:0015266	protein channel activity	2	0	0.03	1	1
GO:0015269	calcium-activated potassium channel activity	16	0	0.21	1	1
GO:0015271	outward rectifier potassium channel activity	7	0	0.09	1	1
GO:0015272	ATP-activated inward rectifier potassium channel activity	2	0	0.03	1	1
GO:0015277	kainate selective glutamate receptor activity	7	0	0.09	1	1
GO:0015278	calcium-release channel activity	15	0	0.19	1	1
GO:0015279	store-operated calcium channel activity	6	0	0.08	1	1
GO:0015280	ligand-gated sodium channel activity	8	0	0.1	1	1
GO:0015288	porin activity	6	0	0.08	1	1
GO:0015295	solute:proton symporter activity	14	0	0.18	1	1
GO:0015298	solute:cation antiporter activity	23	0	0.3	1	1
GO:0015299	solute:proton antiporter activity	16	0	0.21	1	1
GO:0015301	anion:anion antiporter activity	18	0	0.23	1	1
GO:0015319	sodium:inorganic phosphate symporter activity	1	0	0.01	1	1
GO:0015320	phosphate ion carrier activity	1	0	0.01	1	1
GO:0015321	sodium-dependent phosphate transmembrane transporter activity	5	0	0.06	1	1
GO:0015322	secondary active oligopeptide transmembrane transporter activity	2	0	0.03	1	1
GO:0015326	NA	1	0	0.01	1	1
GO:0015333	peptide:proton symporter activity	2	0	0.03	1	1
GO:0015334	high-affinity oligopeptide transporter activity	1	0	0.01	1	1
GO:0015347	sodium-independent organic anion transmembrane transporter activity	5	0	0.06	1	1
GO:0015349	thyroid hormone transmembrane transporter activity	2	0	0.03	1	1
GO:0015350	methotrexate transporter activity	1	0	0.01	1	1
GO:0015355	secondary active monocarboxylate transmembrane transporter activity	5	0	0.06	1	1
GO:0015361	low-affinity sodium:dicarboxylate symporter activity	1	0	0.01	1	1
GO:0015362	high-affinity sodium:dicarboxylate symporter activity	1	0	0.01	1	1
GO:0015367	oxoglutarate:malate antiporter activity	1	0	0.01	1	1
GO:0015368	calcium:cation antiporter activity	6	0	0.08	1	1
GO:0015373	monovalent anion:sodium symporter activity	1	0	0.01	1	1
GO:0015375	glycine:sodium symporter activity	2	0	0.03	1	1
[truncated: 1,733 more rows]

## Sheet: Cellular Component
GO.ID	Term	Annotated	Significant	Expected	classicFisher	BH.pVal
GO:0005901	caveola	56	6	0.68	5.7e-05	0.0728
GO:0031252	cell leading edge	231	11	2.8	0.00012	0.0766
GO:0033267	axon part	109	7	1.32	0.00036	0.105
GO:0042995	cell projection	1053	26	12.75	0.0004	0.105
GO:0032444	activin responsive factor complex	3	2	0.04	0.00043	0.105
GO:0044304	main axon	32	4	0.39	0.00057	0.105
GO:0030054	cell junction	682	19	8.26	0.00062	0.105
GO:0000932	cytoplasmic mRNA processing body	34	4	0.41	0.00073	0.105
GO:0043005	neuron projection	531	16	6.43	0.00074	0.105
GO:0071141	SMAD protein complex	4	2	0.05	0.00086	0.11
GO:0071944	cell periphery	3635	62	44.03	0.00159	0.171
GO:0005886	plasma membrane	3563	61	43.15	0.00161	0.171
GO:0044224	juxtaparanode region of axon	6	2	0.07	0.00212	0.202
GO:0045202	synapse	429	13	5.2	0.00221	0.202
GO:0044459	plasma membrane part	1900	36	23.01	0.00396	0.337
GO:0045121	membrane raft	170	7	2.06	0.00468	0.364
GO:0030673	axolemma	9	2	0.11	0.00497	0.364
GO:0043197	dendritic spine	132	6	1.6	0.00541	0.364
GO:0044309	neuron spine	132	6	1.6	0.00541	0.364
GO:0014069	postsynaptic density	97	5	1.17	0.00648	0.394
GO:0044327	dendritic spine head	97	5	1.17	0.00648	0.394
GO:0035770	ribonucleoprotein granule	63	4	0.76	0.00711	0.395
GO:0044463	cell projection part	553	14	6.7	0.00744	0.395
GO:0060053	neurofilament cytoskeleton	11	2	0.13	0.00747	0.395
GO:0015629	actin cytoskeleton	335	10	4.06	0.00774	0.395
GO:0030424	axon	241	8	2.92	0.00916	0.45
GO:0030425	dendrite	299	9	3.62	0.0107	0.508
GO:0005865	striated muscle thin filament	14	2	0.17	0.0121	0.55
GO:0042734	presynaptic membrane	44	3	0.53	0.0161	0.701
GO:0016323	basolateral plasma membrane	268	8	3.25	0.0165	0.701
GO:0044456	synapse part	323	9	3.91	0.017	0.701
GO:0030055	cell-substrate junction	129	5	1.56	0.0204	0.788
GO:0016010	dystrophin-associated glycoprotein complex	19	2	0.23	0.0218	0.788
GO:0005856	cytoskeleton	1637	29	19.83	0.023	0.788
GO:0080008	Cul4-RING E3 ubiquitin ligase complex	20	2	0.24	0.024	0.788
GO:0030479	actin cortical patch	2	1	0.02	0.0241	0.788
GO:0031673	H zone	2	1	0.02	0.0241	0.788
GO:0033010	paranodal junction	2	1	0.02	0.0241	0.788
GO:0044300	cerebellar mossy fiber	2	1	0.02	0.0241	0.788
GO:0032589	neuron projection membrane	21	2	0.25	0.0263	0.841
GO:0097060	synaptic membrane	189	6	2.29	0.0276	0.86
GO:0031672	A band	22	2	0.27	0.0288	0.874
GO:0005899	insulin receptor complex	3	1	0.04	0.0359	0.975
GO:0005947	mitochondrial alpha-ketoglutarate dehydrogenase complex	3	1	0.04	0.0359	0.975
GO:0016600	flotillin complex	3	1	0.04	0.0359	0.975
GO:0033270	paranode region of axon	3	1	0.04	0.0359	0.975
GO:0045240	dihydrolipoyl dehydrogenase complex	3	1	0.04	0.0359	0.975
GO:0030027	lamellipodium	109	4	1.32	0.0435	1
GO:0044430	cytoskeletal part	1168	21	14.15	0.0441	1
GO:0001726	ruffle	112	4	1.36	0.0472	1
GO:0000444	MIS12/MIND type complex	4	1	0.05	0.0476	1
GO:0030062	mitochondrial tricarboxylic acid cycle enzyme complex	4	1	0.05	0.0476	1
GO:0042272	nuclear RNA export factor complex	4	1	0.05	0.0476	1
GO:0042405	nuclear inclusion body	4	1	0.05	0.0476	1
GO:0030018	Z disc	68	3	0.82	0.0494	1
GO:0005925	focal adhesion	118	4	1.43	0.0552	1
GO:0030017	sarcomere	118	4	1.43	0.0552	1
GO:0009925	basal plasma membrane	32	2	0.39	0.0571	1
GO:0035068	micro-ribonucleoprotein complex	5	1	0.06	0.0591	1
GO:0045239	tricarboxylic acid cycle enzyme complex	5	1	0.06	0.0591	1
GO:0044464	cell part	12849	163	155.62	0.0609	1
GO:0005623	cell	12850	163	155.63	0.0612	1
GO:0005924	cell-substrate adherens junction	123	4	1.49	0.0624	1
GO:0005769	early endosome	178	5	2.16	0.0655	1
GO:0002116	semaphorin receptor complex	6	1	0.07	0.0705	1
GO:0016011	dystroglycan complex	6	1	0.07	0.0705	1
GO:0016012	sarcoglycan complex	6	1	0.07	0.0705	1
GO:0030992	intraciliary transport particle B	6	1	0.07	0.0705	1
GO:0031674	I band	79	3	0.96	0.0709	1
GO:0005912	adherens junction	183	5	2.22	0.0719	1
GO:0005622	intracellular	11345	146	137.4	0.074	1
GO:0044449	contractile fiber part	131	4	1.59	0.075	1
GO:0031461	cullin-RING ubiquitin ligase complex	82	3	0.99	0.0774	1
GO:0016020	membrane	6622	90	80.2	0.0806	1
GO:0045178	basal part of cell	39	2	0.47	0.0808	1
GO:0017146	N-methyl-D-aspartate selective glutamate receptor complex	7	1	0.08	0.0818	1
GO:0030056	hemidesmosome	7	1	0.08	0.0818	1
GO:0030990	intraciliary transport particle	7	1	0.08	0.0818	1
GO:0035371	microtubule plus-end	7	1	0.08	0.0818	1
GO:0045171	intercellular bridge	7	1	0.08	0.0818	1
GO:0031256	leading edge membrane	84	3	1.02	0.0819	1
GO:0043228	non-membrane-bounded organelle	2823	42	34.19	0.0836	1
GO:0043232	intracellular non-membrane-bounded organelle	2823	42	34.19	0.0836	1
GO:0030016	myofibril	138	4	1.67	0.0869	1
GO:0005829	cytosol	2156	33	26.11	0.0897	1
GO:0001527	microfibril	8	1	0.1	0.0929	1
GO:0005861	troponin complex	8	1	0.1	0.0929	1
GO:0005883	neurofilament	8	1	0.1	0.0929	1
GO:0016442	RISC complex	8	1	0.1	0.0929	1
GO:0031332	RNAi effector complex	8	1	0.1	0.0929	1
GO:0000151	ubiquitin ligase complex	143	4	1.73	0.0959	1
GO:0070161	anchoring junction	200	5	2.42	0.0961	1
GO:0005874	microtubule	322	7	3.9	0.097	1
GO:0043292	contractile fiber	144	4	1.74	0.0978	1
GO:0030175	filopodium	45	2	0.55	0.103	1
GO:0030288	outer membrane-bounded periplasmic space	9	1	0.11	0.104	1
GO:0032588	trans-Golgi network membrane	9	1	0.11	0.104	1
GO:0042597	periplasmic space	9	1	0.11	0.104	1
GO:0043194	axon initial segment	9	1	0.11	0.104	1
GO:0043235	receptor complex	149	4	1.8	0.107	1
GO:0031226	intrinsic component of plasma membrane	1157	19	14.01	0.108	1
GO:0044425	membrane part	5179	71	62.73	0.111	1
GO:0008385	IkappaB kinase complex	10	1	0.12	0.115	1
GO:0033268	node of Ranvier	10	1	0.12	0.115	1
GO:0002102	podosome	11	1	0.13	0.125	1
GO:0030313	cell envelope	11	1	0.13	0.125	1
GO:0044462	external encapsulating structure part	11	1	0.13	0.125	1
GO:0042641	actomyosin	51	2	0.62	0.127	1
GO:0044424	intracellular part	11054	141	133.88	0.127	1
GO:0010008	endosome membrane	282	6	3.42	0.128	1
GO:0005887	integral component of plasma membrane	1118	18	13.54	0.132	1
GO:0043205	fibril	12	1	0.15	0.136	1
GO:0045211	postsynaptic membrane	163	4	1.97	0.136	1
GO:0044440	endosomal part	290	6	3.51	0.141	1
GO:0016327	apicolateral plasma membrane	109	3	1.32	0.146	1
GO:0030312	external encapsulating structure	13	1	0.16	0.147	1
GO:0031430	M band	13	1	0.16	0.147	1
GO:0005814	centriole	57	2	0.69	0.152	1
GO:0016021	integral component of membrane	4323	59	52.36	0.155	1
GO:0005768	endosome	508	9	6.15	0.164	1
GO:0009986	cell surface	440	8	5.33	0.166	1
GO:0031224	intrinsic component of membrane	4424	60	53.58	0.166	1
GO:0031362	anchored component of external side of plasma membrane	15	1	0.18	0.167	1
GO:0034703	cation channel complex	118	3	1.43	0.172	1
GO:0055037	recycling endosome	62	2	0.75	0.173	1
GO:0008076	voltage-gated potassium channel complex	63	2	0.76	0.177	1
GO:0034705	potassium channel complex	63	2	0.76	0.177	1
GO:0000307	cyclin-dependent protein kinase holoenzyme complex	17	1	0.21	0.187	1
GO:0005922	connexon complex	17	1	0.21	0.187	1
GO:0034702	ion channel complex	186	4	2.25	0.189	1
GO:0005667	transcription factor complex	256	5	3.1	0.2	1
GO:0010494	cytoplasmic stress granule	19	1	0.23	0.207	1
GO:0031233	intrinsic component of external side of plasma membrane	19	1	0.23	0.207	1
GO:0005911	cell-cell junction	266	5	3.22	0.221	1
GO:0016363	nuclear matrix	74	2	0.9	0.226	1
GO:0043234	protein complex	2945	40	35.67	0.233	1
GO:0005844	polysome	23	1	0.28	0.245	1
GO:0000139	Golgi membrane	494	8	5.98	0.25	1
GO:0005604	basement membrane	80	2	0.97	0.253	1
GO:0030496	midbody	80	2	0.97	0.253	1
GO:0044450	microtubule organizing center part	81	2	0.98	0.257	1
GO:0034399	nuclear periphery	82	2	0.99	0.262	1
GO:0008328	ionotropic glutamate receptor complex	25	1	0.3	0.263	1
GO:0044447	axoneme part	25	1	0.3	0.263	1
GO:0005882	intermediate filament	149	3	1.8	0.27	1
GO:0005801	cis-Golgi network	26	1	0.31	0.272	1
GO:0005802	trans-Golgi network	85	2	1.03	0.275	1
GO:0005921	gap junction	27	1	0.33	0.281	1
GO:0008305	integrin complex	27	1	0.33	0.281	1
GO:0044665	MLL1/2 complex	27	1	0.33	0.281	1
GO:0046658	anchored component of plasma membrane	27	1	0.33	0.281	1
GO:0055038	recycling endosome membrane	27	1	0.33	0.281	1
GO:0071339	MLL1 complex	27	1	0.33	0.281	1
GO:0016328	lateral plasma membrane	28	1	0.34	0.289	1
GO:0043198	dendritic shaft	28	1	0.34	0.289	1
GO:0043229	intracellular organelle	9583	120	116.06	0.297	1
GO:0005923	tight junction	90	2	1.09	0.298	1
GO:0070160	occluding junction	90	2	1.09	0.298	1
GO:0043226	organelle	9594	120	116.2	0.304	1
GO:0001750	photoreceptor outer segment	30	1	0.36	0.306	1
GO:0005891	voltage-gated calcium channel complex	30	1	0.36	0.306	1
GO:0031253	cell projection membrane	161	3	1.95	0.31	1
GO:0030864	cortical actin cytoskeleton	31	1	0.38	0.315	1
GO:0032991	macromolecular complex	3461	45	41.92	0.319	1
GO:0016234	inclusion body	32	1	0.39	0.323	1
GO:0005875	microtubule associated complex	98	2	1.19	0.333	1
GO:0042645	mitochondrial nucleoid	34	1	0.41	0.34	1
GO:0031227	intrinsic component of endoplasmic reticulum membrane	101	2	1.22	0.347	1
GO:0008180	COP9 signalosome	35	1	0.42	0.348	1
GO:0009295	nucleoid	35	1	0.42	0.348	1
GO:0032154	cleavage furrow	35	1	0.42	0.348	1
GO:0044420	extracellular matrix part	174	3	2.11	0.353	1
GO:0009434	NA	37	1	0.45	0.363	1
GO:0043195	terminal bouton	37	1	0.45	0.363	1
GO:0043296	apical junction complex	105	2	1.27	0.364	1
GO:0005791	rough endoplasmic reticulum	38	1	0.46	0.371	1
GO:0032153	cell division site	38	1	0.46	0.371	1
GO:0032155	cell division site part	38	1	0.46	0.371	1
GO:0034704	calcium channel complex	38	1	0.46	0.371	1
GO:0043204	perikaryon	38	1	0.46	0.371	1
GO:0031090	organelle membrane	2159	28	26.15	0.378	1
GO:0045177	apical part of cell	259	4	3.14	0.384	1
GO:0045111	intermediate filament cytoskeleton	184	3	2.23	0.386	1
GO:0015630	microtubule cytoskeleton	807	11	9.77	0.388	1
GO:0044431	Golgi apparatus part	572	8	6.93	0.39	1
GO:0001725	stress fiber	42	1	0.51	0.401	1
GO:0005794	Golgi apparatus	1058	14	12.81	0.406	1
GO:0030672	synaptic vesicle membrane	44	1	0.53	0.415	1
GO:0032432	actin filament bundle	44	1	0.53	0.415	1
GO:0030173	integral component of Golgi membrane	45	1	0.55	0.423	1
GO:0016324	apical plasma membrane	198	3	2.4	0.431	1
GO:0005737	cytoplasm	8301	102	100.54	0.443	1
GO:0031228	intrinsic component of Golgi membrane	48	1	0.58	0.443	1
GO:0031300	intrinsic component of organelle membrane	202	3	2.45	0.444	1
GO:0030863	cortical cytoskeleton	49	1	0.59	0.45	1
GO:0005884	actin filament	50	1	0.61	0.457	1
GO:0001669	acrosomal vesicle	51	1	0.62	0.463	1
GO:0032587	ruffle membrane	51	1	0.62	0.463	1
GO:0034707	chloride channel complex	52	1	0.63	0.47	1
GO:0012505	endomembrane system	1610	20	19.5	0.488	1
GO:0000792	heterochromatin	55	1	0.67	0.489	1
GO:0019861	flagellum	55	1	0.67	0.489	1
GO:0000794	condensed nuclear chromosome	56	1	0.68	0.495	1
GO:0044422	organelle part	5740	70	69.52	0.499	1
GO:0005634	nucleus	5415	66	65.58	0.502	1
GO:0035097	histone methyltransferase complex	58	1	0.7	0.507	1
GO:0016459	myosin complex	60	1	0.73	0.519	1
GO:0030658	transport vesicle membrane	60	1	0.73	0.519	1
GO:0031513	nonmotile primary cilium	60	1	0.73	0.519	1
GO:0034708	methyltransferase complex	60	1	0.73	0.519	1
GO:0043679	axon terminus	60	1	0.73	0.519	1
GO:0000502	proteasome complex	61	1	0.74	0.525	1
GO:0005930	axoneme	61	1	0.74	0.525	1
GO:0005932	NA	61	1	0.74	0.525	1
GO:0044306	neuron projection terminus	65	1	0.79	0.548	1
GO:0043025	neuronal cell body	239	3	2.89	0.556	1
GO:0044446	intracellular organelle part	5660	68	68.55	0.562	1
GO:0000793	condensed chromosome	155	2	1.88	0.563	1
GO:0031901	early endosome membrane	73	1	0.88	0.59	1
GO:0031965	nuclear membrane	165	2	2	0.597	1
GO:0072372	primary cilium	75	1	0.91	0.6	1
GO:0044297	cell body	257	3	3.11	0.605	1
GO:0005813	centrosome	350	4	4.24	0.616	1
GO:0005938	cell cortex	171	2	2.07	0.616	1
GO:0005783	endoplasmic reticulum	1129	13	13.67	0.617	1
GO:0044432	endoplasmic reticulum part	790	9	9.57	0.623	1
GO:0030426	growth cone	80	1	0.97	0.624	1
GO:0005635	nuclear envelope	265	3	3.21	0.626	1
GO:0005789	endoplasmic reticulum membrane	706	8	8.55	0.627	1
GO:0000777	condensed chromosome kinetochore	81	1	0.98	0.628	1
GO:0030427	site of polarized growth	81	1	0.98	0.628	1
GO:0044448	cell cortex part	81	1	0.98	0.628	1
GO:0042383	sarcolemma	83	1	1.01	0.637	1
GO:0009897	external side of plasma membrane	178	2	2.16	0.638	1
GO:0030176	integral component of endoplasmic reticulum membrane	85	1	1.03	0.646	1
GO:0031301	integral component of organelle membrane	181	2	2.19	0.647	1
GO:0000779	condensed chromosome, centromeric region	86	1	1.04	0.65	1
GO:0042175	nuclear outer membrane-endoplasmic reticulum membrane network	721	8	8.73	0.65	1
GO:0030665	clathrin-coated vesicle membrane	88	1	1.07	0.659	1
GO:0005730	nucleolus	553	6	6.7	0.665	1
GO:0042470	melanosome	90	1	1.09	0.667	1
GO:0048770	pigment granule	90	1	1.09	0.667	1
GO:0031981	nuclear lumen	1945	22	23.56	0.668	1
GO:0008021	synaptic vesicle	91	1	1.1	0.671	1
GO:0044428	nuclear part	2302	26	27.88	0.683	1
GO:0000776	kinetochore	100	1	1.21	0.706	1
GO:0030529	ribonucleoprotein complex	488	5	5.91	0.709	1
GO:0044451	nucleoplasm part	765	8	9.27	0.714	1
GO:0005654	nucleoplasm	1395	15	16.9	0.724	1
GO:0005788	endoplasmic reticulum lumen	106	1	1.28	0.726	1
GO:0030659	cytoplasmic vesicle membrane	311	3	3.77	0.73	1
GO:0030141	secretory granule	222	2	2.69	0.753	1
GO:0012506	vesicle membrane	323	3	3.91	0.754	1
GO:0044444	cytoplasmic part	6123	70	74.16	0.76	1
GO:0005741	mitochondrial outer membrane	118	1	1.43	0.764	1
GO:0030133	transport vesicle	121	1	1.47	0.772	1
GO:0005578	proteinaceous extracellular matrix	336	3	4.07	0.777	1
GO:0030139	endocytic vesicle	123	1	1.49	0.778	1
GO:0030662	coated vesicle membrane	126	1	1.53	0.786	1
GO:0031225	anchored component of membrane	127	1	1.54	0.789	1
GO:0031410	cytoplasmic vesicle	832	8	10.08	0.796	1
GO:0043231	intracellular membrane-bounded organelle	8665	100	104.95	0.797	1
GO:0005815	microtubule organizing center	450	4	5.45	0.799	1
GO:0043227	membrane-bounded organelle	8674	100	105.05	0.801	1
GO:0031968	organelle outer membrane	138	1	1.67	0.815	1
GO:0044433	cytoplasmic vesicle part	362	3	4.38	0.818	1
GO:0019867	outer membrane	142	1	1.72	0.824	1
GO:0000775	chromosome, centromeric region	144	1	1.74	0.829	1
GO:0016607	nuclear speck	144	1	1.74	0.829	1
GO:0031982	vesicle	866	8	10.49	0.83	1
GO:0005759	mitochondrial matrix	263	2	3.19	0.831	1
GO:0044445	cytosolic part	145	1	1.76	0.831	1
GO:0016023	cytoplasmic membrane-bounded vesicle	774	7	9.37	0.834	1
GO:0031988	membrane-bounded vesicle	791	7	9.58	0.85	1
GO:0005840	ribosome	161	1	1.95	0.861	1
GO:0031012	extracellular matrix	397	3	4.81	0.863	1
GO:0070013	intracellular organelle lumen	2394	24	28.99	0.87	1
GO:0030136	clathrin-coated vesicle	177	1	2.14	0.886	1
GO:0043233	organelle lumen	2438	24	29.53	0.891	1
GO:0031975	envelope	748	6	9.06	0.895	1
GO:0048471	perinuclear region of cytoplasm	433	3	5.24	0.899	1
GO:0031974	membrane-enclosed lumen	2480	24	30.04	0.909	1
GO:0005929	cilium	200	1	2.42	0.914	1
GO:0044421	extracellular region part	985	8	11.93	0.916	1
GO:0030135	coated vesicle	222	1	2.69	0.934	1
GO:0031967	organelle envelope	737	5	8.93	0.948	1
GO:0000228	nuclear chromosome	259	1	3.14	0.959	1
GO:0016604	nuclear body	262	1	3.17	0.96	1
GO:0044429	mitochondrial part	681	4	8.25	0.968	1
GO:0000785	chromatin	282	1	3.42	0.969	1
GO:0005576	extracellular region	1863	15	22.56	0.972	1
GO:0005694	chromosome	583	3	7.06	0.974	1
GO:0031966	mitochondrial membrane	458	2	5.55	0.977	1
GO:0005740	mitochondrial envelope	480	2	5.81	0.981	1
GO:0044427	chromosomal part	494	2	5.98	0.984	1
GO:0005615	extracellular space	767	4	9.29	0.985	1
GO:0005739	mitochondrion	1361	8	16.48	0.995	1
GO:0000015	phosphopyruvate hydratase complex	4	0	0.05	1	1
GO:0000109	nucleotide-excision repair complex	9	0	0.11	1	1
GO:0000110	nucleotide-excision repair factor 1 complex	1	0	0.01	1	1
GO:0000118	histone deacetylase complex	45	0	0.55	1	1
GO:0000120	RNA polymerase I transcription factor complex	3	0	0.04	1	1
GO:0000123	histone acetyltransferase complex	72	0	0.87	1	1
GO:0000124	SAGA complex	2	0	0.02	1	1
GO:0000125	PCAF complex	6	0	0.07	1	1
GO:0000126	transcription factor TFIIIB complex	1	0	0.01	1	1
GO:0000127	transcription factor TFIIIC complex	6	0	0.07	1	1
GO:0000133	polarisome	1	0	0.01	1	1
GO:0000137	Golgi cis cisterna	4	0	0.05	1	1
GO:0000138	Golgi trans cisterna	3	0	0.04	1	1
GO:0000145	exocyst	9	0	0.11	1	1
GO:0000152	nuclear ubiquitin ligase complex	23	0	0.28	1	1
GO:0000153	cytoplasmic ubiquitin ligase complex	6	0	0.07	1	1
GO:0000159	protein phosphatase type 2A complex	18	0	0.22	1	1
GO:0000164	protein phosphatase type 1 complex	3	0	0.04	1	1
GO:0000172	ribonuclease MRP complex	2	0	0.02	1	1
GO:0000176	nuclear exosome (RNase complex)	6	0	0.07	1	1
GO:0000177	cytoplasmic exosome (RNase complex)	6	0	0.07	1	1
GO:0000178	exosome (RNase complex)	19	0	0.23	1	1
GO:0000214	tRNA-intron endonuclease complex	3	0	0.04	1	1
GO:0000220	vacuolar proton-transporting V-type ATPase, V0 domain	3	0	0.04	1	1
GO:0000221	vacuolar proton-transporting V-type ATPase, V1 domain	2	0	0.02	1	1
GO:0000229	cytoplasmic chromosome	1	0	0.01	1	1
GO:0000235	astral microtubule	1	0	0.01	1	1
GO:0000242	pericentriolar material	11	0	0.13	1	1
GO:0000275	mitochondrial proton-transporting ATP synthase complex, catalytic core F(1)	5	0	0.06	1	1
GO:0000276	mitochondrial proton-transporting ATP synthase complex, coupling factor F(o)	5	0	0.06	1	1
GO:0000308	cytoplasmic cyclin-dependent protein kinase holoenzyme complex	2	0	0.02	1	1
GO:0000313	organellar ribosome	46	0	0.56	1	1
GO:0000314	organellar small ribosomal subunit	15	0	0.18	1	1
GO:0000315	organellar large ribosomal subunit	14	0	0.17	1	1
GO:0000323	lytic vacuole	294	0	3.56	1	1
GO:0000346	transcription export complex	8	0	0.1	1	1
GO:0000347	THO complex	5	0	0.06	1	1
GO:0000407	pre-autophagosomal structure	12	0	0.15	1	1
GO:0000421	autophagic vacuole membrane	14	0	0.17	1	1
GO:0000428	DNA-directed RNA polymerase complex	93	0	1.13	1	1
GO:0000439	core TFIIH complex	1	0	0.01	1	1
GO:0000441	NA	3	0	0.04	1	1
GO:0000445	THO complex part of transcription export complex	5	0	0.06	1	1
GO:0000506	glycosylphosphatidylinositol-N-acetylglucosaminyltransferase (GPI-GnT) complex	7	0	0.08	1	1
GO:0000778	condensed nuclear chromosome kinetochore	4	0	0.05	1	1
GO:0000780	condensed nuclear chromosome, centromeric region	13	0	0.16	1	1
GO:0000781	chromosome, telomeric region	48	0	0.58	1	1
GO:0000782	telomere cap complex	11	0	0.13	1	1
GO:0000783	nuclear telomere cap complex	11	0	0.13	1	1
GO:0000784	nuclear chromosome, telomeric region	23	0	0.28	1	1
GO:0000786	nucleosome	63	0	0.76	1	1
GO:0000788	nuclear nucleosome	3	0	0.04	1	1
GO:0000789	cytoplasmic chromatin	1	0	0.01	1	1
GO:0000790	nuclear chromatin	131	0	1.59	1	1
GO:0000791	euchromatin	11	0	0.13	1	1
GO:0000795	synaptonemal complex	19	0	0.23	1	1
GO:0000796	condensin complex	6	0	0.07	1	1
GO:0000797	condensin core heterodimer	1	0	0.01	1	1
GO:0000799	nuclear condensin complex	1	0	0.01	1	1
GO:0000800	lateral element	4	0	0.05	1	1
GO:0000801	central element	4	0	0.05	1	1
GO:0000802	transverse filament	1	0	0.01	1	1
GO:0000803	sex chromosome	18	0	0.22	1	1
GO:0000805	X chromosome	5	0	0.06	1	1
GO:0000806	Y chromosome	2	0	0.02	1	1
GO:0000808	origin recognition complex	9	0	0.11	1	1
GO:0000815	ESCRT III complex	2	0	0.02	1	1
GO:0000835	ER ubiquitin ligase complex	1	0	0.01	1	1
GO:0000836	Hrd1p ubiquitin ligase complex	1	0	0.01	1	1
GO:0000922	spindle pole	85	0	1.03	1	1
GO:0000930	gamma-tubulin complex	11	0	0.13	1	1
GO:0000931	gamma-tubulin large complex	4	0	0.05	1	1
GO:0000939	condensed chromosome inner kinetochore	2	0	0.02	1	1
GO:0000940	condensed chromosome outer kinetochore	12	0	0.15	1	1
GO:0000942	condensed nuclear chromosome outer kinetochore	3	0	0.04	1	1
GO:0000974	Prp19 complex	4	0	0.05	1	1
GO:0001401	mitochondrial sorting and assembly machinery complex	1	0	0.01	1	1
GO:0001518	voltage-gated sodium channel complex	13	0	0.16	1	1
GO:0001520	outer dense fiber	3	0	0.04	1	1
GO:0001533	cornified envelope	22	0	0.27	1	1
GO:0001534	radial spoke	1	0	0.01	1	1
GO:0001650	fibrillar center	2	0	0.02	1	1
GO:0001652	granular component	4	0	0.05	1	1
GO:0001673	male germ cell nucleus	12	0	0.15	1	1
GO:0001674	female germ cell nucleus	2	0	0.02	1	1
GO:0001739	sex chromatin	5	0	0.06	1	1
GO:0001740	Barr body	3	0	0.04	1	1
GO:0001741	XY body	9	0	0.11	1	1
GO:0001772	immunological synapse	19	0	0.23	1	1
GO:0001891	phagocytic cup	11	0	0.13	1	1
GO:0001917	photoreceptor inner segment	15	0	0.18	1	1
GO:0001931	uropod	9	0	0.11	1	1
GO:0001939	female pronucleus	6	0	0.07	1	1
GO:0001940	male pronucleus	4	0	0.05	1	1
GO:0002079	inner acrosomal membrane	2	0	0.02	1	1
GO:0002080	acrosomal membrane	12	0	0.15	1	1
GO:0002081	outer acrosomal membrane	2	0	0.02	1	1
GO:0002133	polycystin complex	2	0	0.02	1	1
GO:0002139	stereocilia coupling link	4	0	0.05	1	1
GO:0002141	stereocilia ankle link	4	0	0.05	1	1
GO:0002142	stereocilia ankle link complex	4	0	0.05	1	1
GO:0002177	manchette	2	0	0.02	1	1
GO:0002178	palmitoyltransferase complex	6	0	0.07	1	1
GO:0002193	MAML1-RBP-Jkappa- ICN1 complex	3	0	0.04	1	1
GO:0005575	cellular_component	14862	180	180	1	1
GO:0005577	fibrinogen complex	8	0	0.1	1	1
GO:0005579	membrane attack complex	7	0	0.08	1	1
GO:0005581	collagen trimer	86	0	1.04	1	1
GO:0005582	collagen type XV trimer	1	0	0.01	1	1
GO:0005583	fibrillar collagen trimer	13	0	0.16	1	1
GO:0005584	collagen type I trimer	2	0	0.02	1	1
GO:0005585	collagen type II trimer	1	0	0.01	1	1
GO:0005586	collagen type III trimer	1	0	0.01	1	1
GO:0005587	collagen type IV trimer	6	0	0.07	1	1
GO:0005588	collagen type V trimer	3	0	0.04	1	1
GO:0005589	collagen type VI trimer	3	0	0.04	1	1
GO:0005590	collagen type VII trimer	1	0	0.01	1	1
GO:0005591	collagen type VIII trimer	1	0	0.01	1	1
GO:0005592	collagen type XI trimer	2	0	0.02	1	1
GO:0005593	FACIT collagen trimer	6	0	0.07	1	1
GO:0005594	collagen type IX trimer	3	0	0.04	1	1
GO:0005595	collagen type XII trimer	1	0	0.01	1	1
GO:0005596	collagen type XIV trimer	1	0	0.01	1	1
GO:0005597	collagen type XVI trimer	1	0	0.01	1	1
GO:0005598	short-chain collagen trimer	1	0	0.01	1	1
GO:0005600	collagen type XIII trimer	1	0	0.01	1	1
GO:0005602	complement component C1 complex	2	0	0.02	1	1
GO:0005605	basal lamina	19	0	0.23	1	1
GO:0005606	laminin-1 complex	7	0	0.08	1	1
GO:0005607	laminin-2 complex	2	0	0.02	1	1
GO:0005608	laminin-3 complex	2	0	0.02	1	1
GO:0005610	laminin-5 complex	3	0	0.04	1	1
GO:0005614	interstitial matrix	11	0	0.13	1	1
GO:0005637	nuclear inner membrane	27	0	0.33	1	1
GO:0005638	lamin filament	4	0	0.05	1	1
GO:0005639	integral component of nuclear inner membrane	3	0	0.04	1	1
GO:0005640	nuclear outer membrane	21	0	0.25	1	1
GO:0005641	nuclear envelope lumen	7	0	0.08	1	1
GO:0005642	annulate lamellae	2	0	0.02	1	1
GO:0005643	nuclear pore	60	0	0.73	1	1
GO:0005652	nuclear lamina	7	0	0.08	1	1
GO:0005655	nucleolar ribonuclease P complex	6	0	0.07	1	1
GO:0005657	replication fork	37	0	0.45	1	1
GO:0005658	alpha DNA polymerase:primase complex	4	0	0.05	1	1
GO:0005662	DNA replication factor A complex	7	0	0.08	1	1
GO:0005663	DNA replication factor C complex	6	0	0.07	1	1
GO:0005664	nuclear origin of replication recognition complex	9	0	0.11	1	1
GO:0005665	DNA-directed RNA polymerase II, core complex	13	0	0.16	1	1
GO:0005666	DNA-directed RNA polymerase III complex	7	0	0.08	1	1
GO:0005669	transcription factor TFIID complex	18	0	0.22	1	1
GO:0005671	Ada2/Gcn5/Ada3 transcription activator complex	14	0	0.17	1	1
GO:0005672	transcription factor TFIIA complex	4	0	0.05	1	1
GO:0005673	transcription factor TFIIE complex	1	0	0.01	1	1
GO:0005674	transcription factor TFIIF complex	2	0	0.02	1	1
GO:0005675	holo TFIIH complex	11	0	0.13	1	1
GO:0005677	chromatin silencing complex	7	0	0.08	1	1
GO:0005678	chromatin assembly complex	10	0	0.12	1	1
GO:0005680	anaphase-promoting complex	19	0	0.23	1	1
GO:0005681	spliceosomal complex	139	0	1.68	1	1
GO:0005682	U5 snRNP	6	0	0.07	1	1
GO:0005683	U7 snRNP	7	0	0.08	1	1
GO:0005684	U2-type spliceosomal complex	2	0	0.02	1	1
GO:0005685	U1 snRNP	1	0	0.01	1	1
GO:0005686	U2 snRNP	3	0	0.04	1	1
GO:0005687	U4 snRNP	2	0	0.02	1	1
GO:0005688	U6 snRNP	2	0	0.02	1	1
GO:0005689	U12-type spliceosomal complex	23	0	0.28	1	1
GO:0005690	U4atac snRNP	1	0	0.01	1	1
GO:0005697	telomerase holoenzyme complex	5	0	0.06	1	1
GO:0005712	chiasma	2	0	0.02	1	1
GO:0005719	nuclear euchromatin	10	0	0.12	1	1
GO:0005720	nuclear heterochromatin	24	0	0.29	1	1
GO:0005721	pericentric heterochromatin	11	0	0.13	1	1
GO:0005724	nuclear telomeric heterochromatin	2	0	0.02	1	1
GO:0005726	perichromatin fibrils	2	0	0.02	1	1
GO:0005731	nucleolus organizer region	1	0	0.01	1	1
GO:0005732	small nucleolar ribonucleoprotein complex	12	0	0.15	1	1
GO:0005736	DNA-directed RNA polymerase I complex	4	0	0.05	1	1
GO:0005742	mitochondrial outer membrane translocase complex	7	0	0.08	1	1
GO:0005743	mitochondrial inner membrane	313	0	3.79	1	1
GO:0005744	mitochondrial inner membrane presequence translocase complex	8	0	0.1	1	1
GO:0005746	mitochondrial respiratory chain	57	0	0.69	1	1
GO:0005747	mitochondrial respiratory chain complex I	36	0	0.44	1	1
GO:0005749	mitochondrial respiratory chain complex II	4	0	0.05	1	1
GO:0005750	mitochondrial respiratory chain complex III	5	0	0.06	1	1
GO:0005751	mitochondrial respiratory chain complex IV	2	0	0.02	1	1
GO:0005753	mitochondrial proton-transporting ATP synthase complex	16	0	0.19	1	1
GO:0005754	mitochondrial proton-transporting ATP synthase, catalytic core	1	0	0.01	1	1
GO:0005757	mitochondrial permeability transition pore complex	1	0	0.01	1	1
GO:0005758	mitochondrial intermembrane space	42	0	0.51	1	1
GO:0005760	gamma DNA polymerase complex	2	0	0.02	1	1
GO:0005761	mitochondrial ribosome	46	0	0.56	1	1
GO:0005762	mitochondrial large ribosomal subunit	14	0	0.17	1	1
GO:0005763	mitochondrial small ribosomal subunit	15	0	0.18	1	1
GO:0005764	lysosome	294	0	3.56	1	1
GO:0005765	lysosomal membrane	128	0	1.55	1	1
GO:0005766	primary lysosome	6	0	0.07	1	1
GO:0005767	secondary lysosome	5	0	0.06	1	1
GO:0005770	late endosome	138	0	1.67	1	1
GO:0005771	multivesicular body	23	0	0.28	1	1
GO:0005773	vacuole	349	0	4.23	1	1
GO:0005774	vacuolar membrane	167	0	2.02	1	1
GO:0005775	vacuolar lumen	30	0	0.36	1	1
GO:0005776	autophagic vacuole	29	0	0.35	1	1
GO:0005777	peroxisome	110	0	1.33	1	1
GO:0005778	peroxisomal membrane	53	0	0.64	1	1
GO:0005779	integral component of peroxisomal membrane	15	0	0.18	1	1
GO:0005782	peroxisomal matrix	31	0	0.38	1	1
GO:0005784	Sec61 translocon complex	2	0	0.02	1	1
GO:0005785	signal recognition particle receptor complex	2	0	0.02	1	1
GO:0005786	signal recognition particle, endoplasmic reticulum targeting	6	0	0.07	1	1
GO:0005787	signal peptidase complex	3	0	0.04	1	1
GO:0005790	smooth endoplasmic reticulum	14	0	0.17	1	1
GO:0005793	endoplasmic reticulum-Golgi intermediate compartment	60	0	0.73	1	1
GO:0005795	Golgi stack	109	0	1.32	1	1
GO:0005796	Golgi lumen	45	0	0.55	1	1
GO:0005797	Golgi medial cisterna	4	0	0.05	1	1
GO:0005798	Golgi-associated vesicle	61	0	0.74	1	1
GO:0005811	lipid particle	41	0	0.5	1	1
GO:0005816	spindle pole body	1	0	0.01	1	1
GO:0005818	aster	1	0	0.01	1	1
GO:0005819	spindle	212	0	2.57	1	1
GO:0005826	actomyosin contractile ring	4	0	0.05	1	1
GO:0005827	polar microtubule	4	0	0.05	1	1
GO:0005828	kinetochore microtubule	4	0	0.05	1	1
GO:0005832	chaperonin-containing T-complex	6	0	0.07	1	1
GO:0005833	hemoglobin complex	11	0	0.13	1	1
GO:0005834	heterotrimeric G-protein complex	33	0	0.4	1	1
GO:0005838	proteasome regulatory particle	9	0	0.11	1	1
GO:0005839	proteasome core complex	18	0	0.22	1	1
GO:0005845	mRNA cap binding complex	11	0	0.13	1	1
GO:0005847	mRNA cleavage and polyadenylation specificity factor complex	9	0	0.11	1	1
GO:0005849	mRNA cleavage factor complex	13	0	0.16	1	1
GO:0005850	eukaryotic translation initiation factor 2 complex	3	0	0.04	1	1
GO:0005851	eukaryotic translation initiation factor 2B complex	6	0	0.07	1	1
GO:0005852	eukaryotic translation initiation factor 3 complex	13	0	0.16	1	1
GO:0005853	eukaryotic translation elongation factor 1 complex	2	0	0.02	1	1
GO:0005854	nascent polypeptide-associated complex	1	0	0.01	1	1
GO:0005858	axonemal dynein complex	12	0	0.15	1	1
GO:0005859	muscle myosin complex	15	0	0.18	1	1
GO:0005862	muscle thin filament tropomyosin	4	0	0.05	1	1
GO:0005863	striated muscle myosin thick filament	3	0	0.04	1	1
GO:0005868	cytoplasmic dynein complex	13	0	0.16	1	1
GO:0005869	dynactin complex	6	0	0.07	1	1
GO:0005871	kinesin complex	21	0	0.25	1	1
GO:0005873	plus-end kinesin complex	2	0	0.02	1	1
GO:0005876	spindle microtubule	40	0	0.48	1	1
GO:0005879	axonemal microtubule	2	0	0.02	1	1
GO:0005881	cytoplasmic microtubule	32	0	0.39	1	1
GO:0005885	Arp2/3 protein complex	6	0	0.07	1	1
GO:0005889	hydrogen:potassium-exchanging ATPase complex	1	0	0.01	1	1
GO:0005890	sodium:potassium-exchanging ATPase complex	7	0	0.08	1	1
GO:0005892	acetylcholine-gated channel complex	16	0	0.19	1	1
GO:0005895	interleukin-5 receptor complex	1	0	0.01	1	1
GO:0005896	interleukin-6 receptor complex	3	0	0.04	1	1
GO:0005898	interleukin-13 receptor complex	1	0	0.01	1	1
GO:0005900	oncostatin-M receptor complex	3	0	0.04	1	1
GO:0005902	microvillus	57	0	0.69	1	1
GO:0005903	brush border	52	0	0.63	1	1
GO:0005905	coated pit	55	0	0.67	1	1
GO:0005913	cell-cell adherens junction	40	0	0.48	1	1
GO:0005914	spot adherens junction	1	0	0.01	1	1
GO:0005915	zonula adherens	8	0	0.1	1	1
GO:0005916	fascia adherens	10	0	0.12	1	1
GO:0005927	muscle tendon junction	3	0	0.04	1	1
GO:0005942	phosphatidylinositol 3-kinase complex	8	0	0.1	1	1
GO:0005943	phosphatidylinositol 3-kinase complex, class IA	1	0	0.01	1	1
GO:0005944	phosphatidylinositol 3-kinase complex, class IB	2	0	0.02	1	1
GO:0005945	6-phosphofructokinase complex	3	0	0.04	1	1
GO:0005952	cAMP-dependent protein kinase complex	10	0	0.12	1	1
GO:0005953	CAAX-protein geranylgeranyltransferase complex	1	0	0.01	1	1
GO:0005954	calcium- and calmodulin-dependent protein kinase complex	4	0	0.05	1	1
GO:0005955	calcineurin complex	2	0	0.02	1	1
GO:0005956	protein kinase CK2 complex	1	0	0.01	1	1
GO:0005958	DNA-dependent protein kinase-DNA ligase 4 complex	5	0	0.06	1	1
GO:0005960	glycine cleavage complex	2	0	0.02	1	1
GO:0005964	phosphorylase kinase complex	5	0	0.06	1	1
GO:0005967	mitochondrial pyruvate dehydrogenase complex	1	0	0.01	1	1
GO:0005968	Rab-protein geranylgeranyltransferase complex	2	0	0.02	1	1
GO:0005969	serine-pyruvate aminotransferase complex	1	0	0.01	1	1
GO:0005971	ribonucleoside-diphosphate reductase complex	1	0	0.01	1	1
GO:0008023	transcription elongation factor complex	27	0	0.33	1	1
GO:0008024	positive transcription elongation factor complex b	1	0	0.01	1	1
GO:0008043	intracellular ferritin complex	2	0	0.02	1	1
GO:0008074	guanylate cyclase complex, soluble	1	0	0.01	1	1
GO:0008091	spectrin	9	0	0.11	1	1
GO:0008250	oligosaccharyltransferase complex	9	0	0.11	1	1
GO:0008274	gamma-tubulin ring complex	4	0	0.05	1	1
GO:0008275	gamma-tubulin small complex	1	0	0.01	1	1
GO:0008278	cohesin complex	10	0	0.12	1	1
GO:0008280	cohesin core heterodimer	1	0	0.01	1	1
GO:0008282	ATP-sensitive potassium channel complex	2	0	0.02	1	1
GO:0008287	protein serine/threonine phosphatase complex	44	0	0.53	1	1
GO:0008290	F-actin capping protein complex	7	0	0.08	1	1
GO:0008303	caspase complex	1	0	0.01	1	1
GO:0008352	katanin complex	1	0	0.01	1	1
GO:0008537	proteasome activator complex	2	0	0.02	1	1
GO:0008540	proteasome regulatory particle, base subcomplex	3	0	0.04	1	1
GO:0008622	epsilon DNA polymerase complex	1	0	0.01	1	1
GO:0008623	CHRAC	2	0	0.02	1	1
GO:0009279	cell outer membrane	2	0	0.02	1	1
GO:0009330	DNA topoisomerase complex (ATP-hydrolyzing)	1	0	0.01	1	1
GO:0009331	glycerol-3-phosphate dehydrogenase complex	3	0	0.04	1	1
GO:0009346	citrate lyase complex	2	0	0.02	1	1
GO:0009348	ornithine carbamoyltransferase complex	1	0	0.01	1	1
GO:0009368	endopeptidase Clp complex	1	0	0.01	1	1
GO:0009841	mitochondrial endopeptidase Clp complex	1	0	0.01	1	1
GO:0009898	cytoplasmic side of plasma membrane	95	0	1.15	1	1
GO:0010369	chromocenter	5	0	0.06	1	1
GO:0010370	perinucleolar chromocenter	1	0	0.01	1	1
GO:0012507	ER to Golgi transport vesicle membrane	24	0	0.29	1	1
GO:0012510	trans-Golgi network transport vesicle membrane	12	0	0.15	1	1
GO:0014701	junctional sarcoplasmic reticulum membrane	9	0	0.11	1	1
GO:0014704	intercalated disc	27	0	0.33	1	1
GO:0014705	C zone	1	0	0.01	1	1
GO:0014731	spectrin-associated cytoskeleton	7	0	0.08	1	1
GO:0014802	terminal cisterna	3	0	0.04	1	1
GO:0014804	terminal cisterna lumen	1	0	0.01	1	1
GO:0015030	Cajal body	46	0	0.56	1	1
GO:0015934	large ribosomal subunit	59	0	0.71	1	1
GO:0015935	small ribosomal subunit	44	0	0.53	1	1
GO:0016013	syntrophin complex	1	0	0.01	1	1
GO:0016028	rhabdomere	1	0	0.01	1	1
GO:0016035	zeta DNA polymerase complex	2	0	0.02	1	1
GO:0016235	aggresome	20	0	0.24	1	1
GO:0016272	prefoldin complex	10	0	0.12	1	1
GO:0016281	eukaryotic translation initiation factor 4F complex	8	0	0.1	1	1
GO:0016342	catenin complex	8	0	0.1	1	1
GO:0016460	myosin II complex	20	0	0.24	1	1
GO:0016461	unconventional myosin complex	7	0	0.08	1	1
GO:0016469	proton-transporting two-sector ATPase complex	41	0	0.5	1	1
GO:0016471	vacuolar proton-transporting V-type ATPase complex	13	0	0.16	1	1
GO:0016507	mitochondrial fatty acid beta-oxidation multienzyme complex	2	0	0.02	1	1
GO:0016514	SWI/SNF complex	15	0	0.18	1	1
GO:0016528	sarcoplasm	54	0	0.65	1	1
GO:0016529	sarcoplasmic reticulum	50	0	0.61	1	1
GO:0016533	cyclin-dependent protein kinase 5 holoenzyme complex	3	0	0.04	1	1
GO:0016580	Sin3 complex	11	0	0.13	1	1
GO:0016581	NuRD complex	15	0	0.18	1	1
GO:0016585	chromatin remodeling complex	124	0	1.5	1	1
GO:0016589	NURF complex	6	0	0.07	1	1
GO:0016590	ACF complex	1	0	0.01	1	1
GO:0016591	DNA-directed RNA polymerase II, holoenzyme	82	0	0.99	1	1
GO:0016592	mediator complex	31	0	0.38	1	1
GO:0016593	Cdc73/Paf1 complex	7	0	0.08	1	1
GO:0016602	CCAAT-binding factor complex	4	0	0.05	1	1
GO:0016605	PML body	70	0	0.85	1	1
GO:0016938	kinesin I complex	1	0	0.01	1	1
GO:0016939	kinesin II complex	3	0	0.04	1	1
GO:0016942	insulin-like growth factor binding protein complex	3	0	0.04	1	1
GO:0017053	transcriptional repressor complex	55	0	0.67	1	1
GO:0017059	serine C-palmitoyltransferase complex	6	0	0.07	1	1
GO:0017071	intracellular cyclic nucleotide activated cation channel complex	4	0	0.05	1	1
GO:0017090	meprin A complex	1	0	0.01	1	1
GO:0017101	aminoacyl-tRNA synthetase multienzyme complex	2	0	0.02	1	1
GO:0017109	glutamate-cysteine ligase complex	2	0	0.02	1	1
GO:0017119	Golgi transport complex	9	0	0.11	1	1
GO:0018995	host	1	0	0.01	1	1
GO:0019005	SCF ubiquitin ligase complex	25	0	0.3	1	1
GO:0019008	molybdopterin synthase complex	2	0	0.02	1	1
GO:0019012	virion	1	0	0.01	1	1
GO:0019028	viral capsid	1	0	0.01	1	1
GO:0019035	viral integration complex	1	0	0.01	1	1
GO:0019185	snRNA-activating protein complex	1	0	0.01	1	1
GO:0019773	proteasome core complex, alpha-subunit complex	8	0	0.1	1	1
GO:0019814	immunoglobulin complex	3	0	0.04	1	1
GO:0019815	B cell receptor complex	3	0	0.04	1	1
GO:0019866	organelle inner membrane	340	0	4.12	1	1
GO:0019897	extrinsic component of plasma membrane	72	0	0.87	1	1
GO:0019898	extrinsic component of membrane	111	0	1.34	1	1
GO:0019907	cyclin-dependent protein kinase activating kinase holoenzyme complex	6	0	0.07	1	1
GO:0019908	nuclear cyclin-dependent protein kinase holoenzyme complex	6	0	0.07	1	1
GO:0020017	NA	5	0	0.06	1	1
GO:0022624	proteasome accessory complex	11	0	0.13	1	1
GO:0022625	cytosolic large ribosomal subunit	38	0	0.46	1	1
GO:0022626	cytosolic ribosome	66	0	0.8	1	1
GO:0022627	cytosolic small ribosomal subunit	25	0	0.3	1	1
GO:0030008	TRAPP complex	2	0	0.02	1	1
GO:0030014	CCR4-NOT complex	2	0	0.02	1	1
GO:0030057	desmosome	22	0	0.27	1	1
GO:0030061	mitochondrial crista	5	0	0.06	1	1
GO:0030112	glycocalyx	2	0	0.02	1	1
GO:0030117	membrane coat	68	0	0.82	1	1
GO:0030118	clathrin coat	37	0	0.45	1	1
GO:0030119	AP-type membrane coat adaptor complex	31	0	0.38	1	1
GO:0030120	vesicle coat	41	0	0.5	1	1
GO:0030121	AP-1 adaptor complex	6	0	0.07	1	1
GO:0030122	AP-2 adaptor complex	9	0	0.11	1	1
GO:0030125	clathrin vesicle coat	20	0	0.24	1	1
GO:0030126	COPI vesicle coat	13	0	0.16	1	1
GO:0030127	COPII vesicle coat	9	0	0.11	1	1
GO:0030128	clathrin coat of endocytic vesicle	10	0	0.12	1	1
GO:0030130	clathrin coat of trans-Golgi network vesicle	12	0	0.15	1	1
GO:0030131	clathrin adaptor complex	28	0	0.34	1	1
GO:0030132	clathrin coat of coated pit	14	0	0.17	1	1
GO:0030134	ER to Golgi transport vesicle	28	0	0.34	1	1
GO:0030137	COPI-coated vesicle	19	0	0.23	1	1
GO:0030140	trans-Golgi network transport vesicle	24	0	0.29	1	1
GO:0030285	integral component of synaptic vesicle membrane	4	0	0.05	1	1
GO:0030286	dynein complex	36	0	0.44	1	1
GO:0030289	protein phosphatase 4 complex	2	0	0.02	1	1
GO:0030314	junctional membrane complex	5	0	0.06	1	1
GO:0030315	T-tubule	21	0	0.25	1	1
GO:0030430	host cell cytoplasm	1	0	0.01	1	1
GO:0030478	actin cap	2	0	0.02	1	1
GO:0030485	smooth muscle contractile fiber	1	0	0.01	1	1
GO:0030526	granulocyte macrophage colony-stimulating factor receptor complex	1	0	0.01	1	1
GO:0030530	heterogeneous nuclear ribonucleoprotein complex	19	0	0.23	1	1
GO:0030532	small nuclear ribonucleoprotein complex	34	0	0.41	1	1
GO:0030660	Golgi-associated vesicle membrane	38	0	0.46	1	1
GO:0030663	COPI-coated vesicle membrane	15	0	0.18	1	1
GO:0030666	endocytic vesicle membrane	71	0	0.86	1	1
GO:0030667	secretory granule membrane	46	0	0.56	1	1
GO:0030669	clathrin-coated endocytic vesicle membrane	17	0	0.21	1	1
GO:0030670	phagocytic vesicle membrane	28	0	0.34	1	1
GO:0030677	ribonuclease P complex	6	0	0.07	1	1
GO:0030681	multimeric ribonuclease P complex	6	0	0.07	1	1
GO:0030684	preribosome	13	0	0.16	1	1
GO:0030686	90S preribosome	6	0	0.07	1	1
GO:0030687	preribosome, large subunit precursor	3	0	0.04	1	1
GO:0030688	preribosome, small subunit precursor	4	0	0.05	1	1
GO:0030689	Noc complex	2	0	0.02	1	1
GO:0030690	Noc1p-Noc2p complex	1	0	0.01	1	1
GO:0030692	Noc4p-Nop14p complex	1	0	0.01	1	1
GO:0030849	autosome	2	0	0.02	1	1
GO:0030867	rough endoplasmic reticulum membrane	13	0	0.16	1	1
GO:0030868	smooth endoplasmic reticulum membrane	5	0	0.06	1	1
GO:0030870	Mre11 complex	5	0	0.06	1	1
GO:0030874	nucleolar chromatin	1	0	0.01	1	1
GO:0030877	beta-catenin destruction complex	6	0	0.07	1	1
GO:0030880	RNA polymerase complex	94	0	1.14	1	1
GO:0030891	VCB complex	4	0	0.05	1	1
GO:0030892	mitotic cohesin complex	2	0	0.02	1	1
GO:0030893	meiotic cohesin complex	5	0	0.06	1	1
GO:0030894	replisome	15	0	0.18	1	1
GO:0030895	apolipoprotein B mRNA editing enzyme complex	2	0	0.02	1	1
GO:0030897	HOPS complex	11	0	0.13	1	1
GO:0030904	retromer complex	4	0	0.05	1	1
GO:0030914	STAGA complex	12	0	0.15	1	1
GO:0030915	Smc5-Smc6 complex	6	0	0.07	1	1
GO:0030934	anchoring collagen complex	10	0	0.12	1	1
GO:0030935	sheet-forming collagen trimer	7	0	0.08	1	1
GO:0030936	transmembrane collagen trimer	1	0	0.01	1	1
GO:0030956	glutamyl-tRNA(Gln) amidotransferase complex	3	0	0.04	1	1
GO:0030964	NADH dehydrogenase complex	36	0	0.44	1	1
GO:0030981	cortical microtubule cytoskeleton	2	0	0.02	1	1
GO:0031010	ISWI-type complex	6	0	0.07	1	1
GO:0031011	Ino80 complex	14	0	0.17	1	1
GO:0031021	interphase microtubule organizing center	1	0	0.01	1	1
GO:0031045	dense core granule	7	0	0.08	1	1
GO:0031074	nucleocytoplasmic shuttling complex	2	0	0.02	1	1
GO:0031080	nuclear pore outer ring	10	0	0.12	1	1
GO:0031082	BLOC complex	7	0	0.08	1	1
GO:0031083	BLOC-1 complex	7	0	0.08	1	1
GO:0031088	platelet dense granule membrane	5	0	0.06	1	1
GO:0031091	platelet alpha granule	57	0	0.69	1	1
GO:0031092	platelet alpha granule membrane	5	0	0.06	1	1
GO:0031093	platelet alpha granule lumen	46	0	0.56	1	1
GO:0031094	platelet dense tubular network	10	0	0.12	1	1
GO:0031095	platelet dense tubular network membrane	8	0	0.1	1	1
GO:0031105	septin complex	11	0	0.13	1	1
GO:0031143	pseudopodium	11	0	0.13	1	1
GO:0031201	SNARE complex	21	0	0.25	1	1
GO:0031205	endoplasmic reticulum Sec complex	2	0	0.02	1	1
GO:0031209	SCAR complex	1	0	0.01	1	1
GO:0031211	endoplasmic reticulum palmitoyltransferase complex	6	0	0.07	1	1
GO:0031213	RSF complex	2	0	0.02	1	1
GO:0031229	intrinsic component of nuclear inner membrane	3	0	0.04	1	1
GO:0031231	intrinsic component of peroxisomal membrane	15	0	0.18	1	1
GO:0031232	extrinsic component of external side of plasma membrane	5	0	0.06	1	1
GO:0031234	extrinsic component of cytoplasmic side of plasma membrane	46	0	0.56	1	1
GO:0031235	intrinsic component of the cytoplasmic side of the plasma membrane	13	0	0.16	1	1
GO:0031240	external side of cell outer membrane	1	0	0.01	1	1
GO:0031254	cell trailing edge	9	0	0.11	1	1
GO:0031257	cell trailing edge membrane	1	0	0.01	1	1
GO:0031258	lamellipodium membrane	13	0	0.16	1	1
GO:0031259	uropod membrane	1	0	0.01	1	1
GO:0031260	pseudopodium membrane	1	0	0.01	1	1
GO:0031262	Ndc80 complex	4	0	0.05	1	1
GO:0031264	death-inducing signaling complex	6	0	0.07	1	1
GO:0031265	CD95 death-inducing signaling complex	4	0	0.05	1	1
GO:0031298	replication fork protection complex	1	0	0.01	1	1
GO:0031302	intrinsic component of endosome membrane	1	0	0.01	1	1
GO:0031304	intrinsic component of mitochondrial inner membrane	9	0	0.11	1	1
GO:0031305	integral component of mitochondrial inner membrane	9	0	0.11	1	1
GO:0031306	intrinsic component of mitochondrial outer membrane	15	0	0.18	1	1
GO:0031307	integral component of mitochondrial outer membrane	14	0	0.17	1	1
GO:0031308	intrinsic component of nuclear outer membrane	1	0	0.01	1	1
GO:0031309	integral component of nuclear outer membrane	1	0	0.01	1	1
GO:0031312	extrinsic component of organelle membrane	9	0	0.11	1	1
GO:0031313	extrinsic component of endosome membrane	4	0	0.05	1	1
GO:0031314	extrinsic component of mitochondrial inner membrane	2	0	0.02	1	1
GO:0031315	extrinsic component of mitochondrial outer membrane	2	0	0.02	1	1
GO:0031371	ubiquitin conjugating enzyme complex	8	0	0.1	1	1
GO:0031372	UBC13-MMS2 complex	2	0	0.02	1	1
GO:0031379	RNA-directed RNA polymerase complex	1	0	0.01	1	1
GO:0031380	nuclear RNA-directed RNA polymerase complex	1	0	0.01	1	1
GO:0031428	box C/D snoRNP complex	3	0	0.04	1	1
GO:0031429	box H/ACA snoRNP complex	1	0	0.01	1	1
GO:0031436	BRCA1-BARD1 complex	2	0	0.02	1	1
GO:0031462	Cul2-RING ubiquitin ligase complex	6	0	0.07	1	1
GO:0031463	Cul3-RING ubiquitin ligase complex	13	0	0.16	1	1
GO:0031464	Cul4A-RING E3 ubiquitin ligase complex	7	0	0.08	1	1
GO:0031465	Cul4B-RING E3 ubiquitin ligase complex	4	0	0.05	1	1
GO:0031466	Cul5-RING ubiquitin ligase complex	4	0	0.05	1	1
GO:0031501	mannosyltransferase complex	3	0	0.04	1	1
GO:0031512	motile primary cilium	7	0	0.08	1	1
GO:0031514	motile cilium	9	0	0.11	1	1
GO:0031515	tRNA (m1A) methyltransferase complex	2	0	0.02	1	1
GO:0031519	PcG protein complex	37	0	0.45	1	1
GO:0031523	Myb complex	2	0	0.02	1	1
GO:0031526	brush border membrane	35	0	0.42	1	1
GO:0031527	filopodium membrane	11	0	0.13	1	1
GO:0031528	microvillus membrane	15	0	0.18	1	1
GO:0031588	AMP-activated protein kinase complex	6	0	0.07	1	1
GO:0031592	centrosomal corona	1	0	0.01	1	1
GO:0031594	neuromuscular junction	37	0	0.45	1	1
GO:0031595	nuclear proteasome complex	1	0	0.01	1	1
GO:0031597	cytosolic proteasome complex	2	0	0.02	1	1
GO:0031616	spindle pole centrosome	6	0	0.07	1	1
GO:0031618	nuclear pericentric heterochromatin	3	0	0.04	1	1
GO:0031680	G-protein beta/gamma-subunit complex	1	0	0.01	1	1
GO:0031838	haptoglobin-hemoglobin complex	2	0	0.02	1	1
GO:0031902	late endosome membrane	72	0	0.87	1	1
GO:0031903	microbody membrane	53	0	0.64	1	1
GO:0031904	endosome lumen	10	0	0.12	1	1
GO:0031905	early endosome lumen	3	0	0.04	1	1
GO:0031907	microbody lumen	31	0	0.38	1	1
GO:0031931	TORC1 complex	3	0	0.04	1	1
GO:0031932	TORC2 complex	3	0	0.04	1	1
GO:0031933	telomeric heterochromatin	3	0	0.04	1	1
GO:0031941	filamentous actin	17	0	0.21	1	1
GO:0031970	organelle envelope lumen	49	0	0.59	1	1
GO:0031983	vesicle lumen	53	0	0.64	1	1
GO:0031984	organelle subcompartment	82	0	0.99	1	1
GO:0031985	Golgi cisterna	79	0	0.96	1	1
GO:0032002	interleukin-28 receptor complex	2	0	0.02	1	1
GO:0032009	early phagosome	3	0	0.04	1	1
GO:0032010	phagolysosome	4	0	0.05	1	1
GO:0032021	NELF complex	4	0	0.05	1	1
GO:0032039	integrator complex	12	0	0.15	1	1
GO:0032040	small-subunit processome	6	0	0.07	1	1
GO:0032044	DSIF complex	2	0	0.02	1	1
GO:0032045	guanyl-nucleotide exchange factor complex	4	0	0.05	1	1
GO:0032059	bleb	7	0	0.08	1	1
GO:0032116	SMC loading complex	2	0	0.02	1	1
GO:0032127	dense core granule membrane	1	0	0.01	1	1
GO:0032133	chromosome passenger complex	4	0	0.05	1	1
GO:0032144	4-aminobutyrate transaminase complex	1	0	0.01	1	1
GO:0032156	septin cytoskeleton	11	0	0.13	1	1
GO:0032279	asymmetric synapse	7	0	0.08	1	1
GO:0032280	symmetric synapse	2	0	0.02	1	1
GO:0032281	alpha-amino-3-hydroxy-5-methyl-4-isoxazolepropionic acid selective glutamate receptor complex	11	0	0.13	1	1
GO:0032299	ribonuclease H2 complex	3	0	0.04	1	1
GO:0032300	mismatch repair complex	10	0	0.12	1	1
GO:0032301	MutSalpha complex	2	0	0.02	1	1
GO:0032302	MutSbeta complex	2	0	0.02	1	1
GO:0032311	angiogenin-PRI complex	2	0	0.02	1	1
GO:0032389	MutLalpha complex	6	0	0.07	1	1
GO:0032390	MutLbeta complex	2	0	0.02	1	1
GO:0032391	photoreceptor connecting cilium	16	0	0.19	1	1
GO:0032420	stereocilium	16	0	0.19	1	1
GO:0032421	stereocilium bundle	17	0	0.21	1	1
GO:0032426	stereocilium bundle tip	1	0	0.01	1	1
GO:0032433	filopodium tip	2	0	0.02	1	1
GO:0032437	cuticular plate	2	0	0.02	1	1
GO:0032449	CBM complex	3	0	0.04	1	1
GO:0032473	cytoplasmic side of mitochondrial outer membrane	1	0	0.01	1	1
GO:0032541	cortical endoplasmic reticulum	1	0	0.01	1	1
GO:0032579	apical lamina of hyaline layer	1	0	0.01	1	1
GO:0032580	Golgi cisterna membrane	69	0	0.84	1	1
GO:0032584	growth cone membrane	6	0	0.07	1	1
GO:0032585	multivesicular body membrane	7	0	0.08	1	1
GO:0032590	dendrite membrane	6	0	0.07	1	1
GO:0032591	dendritic spine membrane	2	0	0.02	1	1
GO:0032592	integral component of mitochondrial membrane	28	0	0.34	1	1
GO:0032593	insulin-responsive compartment	3	0	0.04	1	1
GO:0032777	Piccolo NuA4 histone acetyltransferase complex	4	0	0.05	1	1
GO:0032797	SMN complex	2	0	0.02	1	1
GO:0032798	Swi5-Sfr1 complex	2	0	0.02	1	1
GO:0032806	carboxy-terminal domain protein kinase complex	2	0	0.02	1	1
GO:0032807	DNA ligase IV complex	2	0	0.02	1	1
GO:0032809	neuronal cell body membrane	6	0	0.07	1	1
GO:0032838	cell projection cytoplasm	20	0	0.24	1	1
GO:0032839	dendrite cytoplasm	12	0	0.15	1	1
GO:0032937	SREBP-SCAP-Insig complex	2	0	0.02	1	1
GO:0032982	myosin filament	15	0	0.18	1	1
GO:0032983	kainate selective glutamate receptor complex	4	0	0.05	1	1
GO:0032993	protein-DNA complex	99	0	1.2	1	1
GO:0032994	protein-lipid complex	33	0	0.4	1	1
GO:0032996	Bcl3-Bcl10 complex	1	0	0.01	1	1
GO:0032997	Fc receptor complex	2	0	0.02	1	1
GO:0032998	Fc-epsilon receptor I complex	2	0	0.02	1	1
GO:0033011	perinuclear theca	3	0	0.04	1	1
GO:0033017	sarcoplasmic reticulum membrane	30	0	0.36	1	1
GO:0033018	sarcoplasmic reticulum lumen	7	0	0.08	1	1
GO:0033061	DNA recombinase mediator complex	2	0	0.02	1	1
GO:0033093	Weibel-Palade body	2	0	0.02	1	1
GO:0033116	endoplasmic reticulum-Golgi intermediate compartment membrane	25	0	0.3	1	1
GO:0033150	cytoskeletal calyx	2	0	0.02	1	1
GO:0033162	melanosome membrane	8	0	0.1	1	1
GO:0033165	interphotoreceptor matrix	1	0	0.01	1	1
GO:0033166	hyaline layer	1	0	0.01	1	1
GO:0033176	proton-transporting V-type ATPase complex	23	0	0.28	1	1
GO:0033177	proton-transporting two-sector ATPase complex, proton-transporting domain	18	0	0.22	1	1
GO:0033178	proton-transporting two-sector ATPase complex, catalytic domain	16	0	0.19	1	1
GO:0033179	proton-transporting V-type ATPase, V0 domain	9	0	0.11	1	1
GO:0033180	proton-transporting V-type ATPase, V1 domain	10	0	0.12	1	1
GO:0033185	dolichol-phosphate-mannose synthase complex	3	0	0.04	1	1
GO:0033186	CAF-1 complex	3	0	0.04	1	1
GO:0033193	Lsd1/2 complex	1	0	0.01	1	1
GO:0033202	DNA helicase complex	14	0	0.17	1	1
GO:0033256	I-kappaB/NF-kappaB complex	5	0	0.06	1	1
GO:0033257	Bcl3/NF-kappaB2 complex	2	0	0.02	1	1
GO:0033269	internode region of axon	2	0	0.02	1	1
GO:0033276	transcription factor TFTC complex	14	0	0.17	1	1
GO:0033391	chromatoid body	8	0	0.1	1	1
GO:0033503	HULC complex	4	0	0.05	1	1
GO:0033553	rDNA heterochromatin	4	0	0.05	1	1
GO:0033557	Slx1-Slx4 complex	3	0	0.04	1	1
GO:0033588	Elongator holoenzyme complex	1	0	0.01	1	1
GO:0033593	BRCA2-MAGE-D1 complex	1	0	0.01	1	1
GO:0033596	TSC1-TSC2 complex	2	0	0.02	1	1
GO:0033643	host cell part	1	0	0.01	1	1
GO:0033646	host intracellular part	1	0	0.01	1	1
GO:0033647	host intracellular organelle	1	0	0.01	1	1
GO:0033648	host intracellular membrane-bounded organelle	1	0	0.01	1	1
GO:0033655	host cell cytoplasm part	1	0	0.01	1	1
GO:0034045	pre-autophagosomal structure membrane	9	0	0.11	1	1
GO:0034098	Cdc48p-Npl4p-Ufd1p AAA ATPase complex	4	0	0.05	1	1
GO:0034358	plasma lipoprotein particle	32	0	0.39	1	1
GO:0034359	mature chylomicron	1	0	0.01	1	1
GO:0034360	chylomicron remnant	1	0	0.01	1	1
GO:0034361	very-low-density lipoprotein particle	17	0	0.21	1	1
GO:0034362	low-density lipoprotein particle	12	0	0.15	1	1
GO:0034363	intermediate-density lipoprotein particle	3	0	0.04	1	1
GO:0034364	high-density lipoprotein particle	20	0	0.24	1	1
GO:0034365	discoidal high-density lipoprotein particle	1	0	0.01	1	1
GO:0034366	spherical high-density lipoprotein particle	5	0	0.06	1	1
GO:0034385	triglyceride-rich lipoprotein particle	17	0	0.21	1	1
GO:0034423	autophagic vacuole lumen	1	0	0.01	1	1
GO:0034451	centriolar satellite	8	0	0.1	1	1
GO:0034464	BBSome	8	0	0.1	1	1
GO:0034466	chromaffin granule lumen	1	0	0.01	1	1
GO:0034518	RNA cap binding complex	11	0	0.13	1	1
GO:0034663	endoplasmic reticulum chaperone complex	2	0	0.02	1	1
GO:0034667	integrin alpha3-beta1 complex	1	0	0.01	1	1
GO:0034673	inhibin-betaglycan-ActRII complex	3	0	0.04	1	1
GO:0034678	integrin alpha8-beta1 complex	2	0	0.02	1	1
GO:0034679	integrin alpha9-beta1 complex	2	0	0.02	1	1
GO:0034706	sodium channel complex	13	0	0.16	1	1
GO:0034742	NA	3	0	0.04	1	1
GO:0034747	NA	7	0	0.08	1	1
GO:0034750	Scrib-APC-beta-catenin complex	2	0	0.02	1	1
GO:0034751	aryl hydrocarbon receptor complex	1	0	0.01	1	1
GO:0034752	cytosolic aryl hydrocarbon receptor complex	1	0	0.01	1	1
GO:0034774	secretory granule lumen	48	0	0.58	1	1
GO:0034992	microtubule organizing center attachment site	6	0	0.07	1	1
GO:0034993	SUN-KASH complex	6	0	0.07	1	1
GO:0035003	subapical complex	1	0	0.01	1	1
GO:0035085	NA	46	0	0.56	1	1
GO:0035086	NA	8	0	0.1	1	1
GO:0035098	ESC/E(Z) complex	10	0	0.12	1	1
GO:0035101	FACT complex	2	0	0.02	1	1
GO:0035102	PRC1 complex	12	0	0.15	1	1
GO:0035145	exon-exon junction complex	11	0	0.13	1	1
GO:0035189	Rb-E2F complex	3	0	0.04	1	1
GO:0035253	ciliary rootlet	8	0	0.1	1	1
GO:0035267	NuA4 histone acetyltransferase complex	15	0	0.18	1	1
GO:0035327	transcriptionally active chromatin	8	0	0.1	1	1
GO:0035339	SPOTS complex	2	0	0.02	1	1
GO:0035354	Toll-like receptor 1-Toll-like receptor 2 protein complex	2	0	0.02	1	1
GO:0035355	Toll-like receptor 2-Toll-like receptor 6 protein complex	2	0	0.02	1	1
GO:0035370	UBC13-UEV1A complex	2	0	0.02	1	1
GO:0035517	PR-DUB complex	2	0	0.02	1	1
GO:0035578	azurophil granule lumen	1	0	0.01	1	1
GO:0035631	CD40 receptor complex	10	0	0.12	1	1
GO:0035686	sperm fibrous sheath	1	0	0.01	1	1
GO:0035692	macrophage migration inhibitory factor receptor complex	1	0	0.01	1	1
GO:0035693	NOS2-CD74 complex	1	0	0.01	1	1
GO:0035748	myelin sheath abaxonal region	4	0	0.05	1	1
GO:0035749	myelin sheath adaxonal region	4	0	0.05	1	1
GO:0035861	site of double-strand break	1	0	0.01	1	1
GO:0035867	alphav-beta3 integrin-IGF-1-IGF1R complex	1	0	0.01	1	1
GO:0035869	ciliary transition zone	14	0	0.17	1	1
GO:0035985	senescence-associated heterochromatin focus	3	0	0.04	1	1
GO:0036019	endolysosome	7	0	0.08	1	1
GO:0036020	endolysosome membrane	3	0	0.04	1	1
GO:0036021	endolysosome lumen	4	0	0.05	1	1
GO:0036024	protein C inhibitor-TMPRSS7 complex	1	0	0.01	1	1
GO:0036025	protein C inhibitor-TMPRSS11E complex	1	0	0.01	1	1
GO:0036026	protein C inhibitor-PLAT complex	1	0	0.01	1	1
GO:0036027	protein C inhibitor-PLAU complex	1	0	0.01	1	1
GO:0036028	protein C inhibitor-thrombin complex	1	0	0.01	1	1
GO:0036029	protein C inhibitor-KLK3 complex	1	0	0.01	1	1
GO:0036030	protein C inhibitor-plasma kallikrein complex	1	0	0.01	1	1
GO:0036038	TCTN-B9D complex	10	0	0.12	1	1
GO:0036053	glomerular endothelium fenestra	1	0	0.01	1	1
GO:0036056	filtration diaphragm	6	0	0.07	1	1
GO:0036057	slit diaphragm	6	0	0.07	1	1
GO:0036064	ciliary basal body	6	0	0.07	1	1
GO:0036117	hyaluranon cable	2	0	0.02	1	1
GO:0036125	fatty acid beta-oxidation multienzyme complex	2	0	0.02	1	1
GO:0036126	sperm flagellum	1	0	0.01	1	1
GO:0036128	CatSper complex	7	0	0.08	1	1
GO:0042022	interleukin-12 receptor complex	1	0	0.01	1	1
GO:0042101	T cell receptor complex	12	0	0.15	1	1
GO:0042105	alpha-beta T cell receptor complex	3	0	0.04	1	1
GO:0042382	paraspeckles	6	0	0.07	1	1
GO:0042406	extrinsic component of endoplasmic reticulum membrane	1	0	0.01	1	1
GO:0042555	MCM complex	9	0	0.11	1	1
GO:0042564	NLS-dependent protein nuclear import complex	1	0	0.01	1	1
GO:0042575	DNA polymerase complex	8	0	0.1	1	1
GO:0042579	microbody	110	0	1.33	1	1
GO:0042581	specific granule	9	0	0.11	1	1
GO:0042582	azurophil granule	6	0	0.07	1	1
GO:0042583	chromaffin granule	5	0	0.06	1	1
GO:0042584	chromaffin granule membrane	4	0	0.05	1	1
GO:0042585	germinal vesicle	1	0	0.01	1	1
GO:0042587	glycogen granule	5	0	0.06	1	1
GO:0042588	zymogen granule	12	0	0.15	1	1
GO:0042589	zymogen granule membrane	8	0	0.1	1	1
GO:0042599	lamellar body	11	0	0.13	1	1
GO:0042611	MHC protein complex	29	0	0.35	1	1
GO:0042612	MHC class I protein complex	19	0	0.23	1	1
GO:0042613	MHC class II protein complex	10	0	0.12	1	1
GO:0042622	photoreceptor outer segment membrane	6	0	0.07	1	1
GO:0042627	chylomicron	11	0	0.13	1	1
GO:0042629	mast cell granule	3	0	0.04	1	1
GO:0042643	actomyosin, actin portion	1	0	0.01	1	1
GO:0042709	succinate-CoA ligase complex	1	0	0.01	1	1
GO:0042719	mitochondrial intermembrane space protein transporter complex	6	0	0.07	1	1
GO:0042720	mitochondrial inner membrane peptidase complex	1	0	0.01	1	1
GO:0042765	GPI-anchor transamidase complex	5	0	0.06	1	1
GO:0042788	polysomal ribosome	5	0	0.06	1	1
GO:0042824	MHC class I peptide loading complex	5	0	0.06	1	1
GO:0042825	TAP complex	4	0	0.05	1	1
GO:0042827	platelet dense granule	6	0	0.07	1	1
GO:0043020	NADPH oxidase complex	9	0	0.11	1	1
GO:0043033	isoamylase complex	1	0	0.01	1	1
GO:0043034	costamere	15	0	0.18	1	1
GO:0043073	germ cell nucleus	14	0	0.17	1	1
GO:0043083	synaptic cleft	7	0	0.08	1	1
GO:0043159	acrosomal matrix	1	0	0.01	1	1
GO:0043186	P granule	13	0	0.16	1	1
GO:0043189	H4/H2A histone acetyltransferase complex	16	0	0.19	1	1
GO:0043190	ATP-binding cassette (ABC) transporter complex	6	0	0.07	1	1
GO:0043196	varicosity	3	0	0.04	1	1
GO:0043202	lysosomal lumen	27	0	0.33	1	1
GO:0043203	axon hillock	2	0	0.02	1	1
GO:0043209	myelin sheath	26	0	0.31	1	1
GO:0043218	compact myelin	8	0	0.1	1	1
GO:0043219	lateral loop	4	0	0.05	1	1
GO:0043220	Schmidt-Lanterman incisure	5	0	0.06	1	1
GO:0043230	extracellular organelle	6	0	0.07	1	1
GO:0043240	Fanconi anaemia nuclear complex	9	0	0.11	1	1
GO:0043245	extraorganismal space	1	0	0.01	1	1
GO:0043256	laminin complex	10	0	0.12	1	1
GO:0043257	laminin-8 complex	1	0	0.01	1	1
GO:0043259	laminin-10 complex	3	0	0.04	1	1
GO:0043260	laminin-11 complex	3	0	0.04	1	1
GO:0043265	ectoplasm	1	0	0.01	1	1
GO:0043293	apoptosome	3	0	0.04	1	1
GO:0043509	activin A complex	1	0	0.01	1	1
GO:0043511	inhibin complex	2	0	0.02	1	1
GO:0043512	inhibin A complex	2	0	0.02	1	1
GO:0043514	interleukin-12 complex	2	0	0.02	1	1
GO:0043527	tRNA methyltransferase complex	2	0	0.02	1	1
GO:0043540	6-phosphofructo-2-kinase/fructose-2,6-biphosphatase complex	1	0	0.01	1	1
GO:0043564	Ku70:Ku80 complex	2	0	0.02	1	1
GO:0043596	nuclear replication fork	22	0	0.27	1	1
GO:0043601	nuclear replisome	15	0	0.18	1	1
GO:0043625	delta DNA polymerase complex	3	0	0.04	1	1
GO:0043626	PCNA complex	1	0	0.01	1	1
GO:0043656	intracellular region of host	1	0	0.01	1	1
GO:0043657	host cell	1	0	0.01	1	1
GO:0044194	cytolytic granule	2	0	0.02	1	1
GO:0044214	fully spanning plasma membrane	1	0	0.01	1	1
GO:0044215	other organism	1	0	0.01	1	1
GO:0044216	other organism cell	1	0	0.01	1	1
GO:0044217	other organism part	1	0	0.01	1	1
GO:0044291	cell-cell contact zone	29	0	0.35	1	1
GO:0044292	dendrite terminus	3	0	0.04	1	1
GO:0044294	dendritic growth cone	2	0	0.02	1	1
GO:0044295	axonal growth cone	7	0	0.08	1	1
GO:0044298	cell body membrane	6	0	0.07	1	1
GO:0044299	C-fiber	2	0	0.02	1	1
GO:0044302	dentate gyrus mossy fiber	1	0	0.01	1	1
GO:0044316	cone cell pedicle	1	0	0.01	1	1
GO:0044322	endoplasmic reticulum quality control compartment	1	0	0.01	1	1
GO:0044352	pinosome	1	0	0.01	1	1
GO:0044354	macropinosome	1	0	0.01	1	1
GO:0044391	ribosomal subunit	102	0	1.24	1	1
GO:0044423	virion part	1	0	0.01	1	1
GO:0044437	vacuolar part	191	0	2.31	1	1
GO:0044438	microbody part	75	0	0.91	1	1
GO:0044439	peroxisomal part	75	0	0.91	1	1
GO:0044441	ciliary part	92	0	1.11	1	1
GO:0044442	NA	16	0	0.19	1	1
GO:0044452	nucleolar part	24	0	0.29	1	1
GO:0044453	nuclear membrane part	4	0	0.05	1	1
GO:0044454	nuclear chromosome part	219	0	2.65	1	1
GO:0044455	mitochondrial membrane part	125	0	1.51	1	1
GO:0044460	flagellum part	16	0	0.19	1	1
GO:0044609	DBIRD complex	2	0	0.02	1	1
GO:0045009	chitosome	8	0	0.1	1	1
GO:0045025	mitochondrial degradosome	2	0	0.02	1	1
GO:0045092	interleukin-18 receptor complex	1	0	0.01	1	1
GO:0045095	keratin filament	69	0	0.84	1	1
GO:0045098	type III intermediate filament	3	0	0.04	1	1
GO:0045120	pronucleus	14	0	0.17	1	1
GO:0045160	myosin I complex	1	0	0.01	1	1
GO:0045179	apical cortex	7	0	0.08	1	1
GO:0045180	basal cortex	2	0	0.02	1	1
GO:0045244	succinate-CoA ligase complex (GDP-forming)	1	0	0.01	1	1
GO:0045252	oxoglutarate dehydrogenase complex	2	0	0.02	1	1
GO:0045254	pyruvate dehydrogenase complex	4	0	0.05	1	1
GO:0045257	succinate dehydrogenase complex (ubiquinone)	4	0	0.05	1	1
GO:0045259	proton-transporting ATP synthase complex	17	0	0.21	1	1
GO:0045261	proton-transporting ATP synthase complex, catalytic core F(1)	5	0	0.06	1	1
GO:0045263	proton-transporting ATP synthase complex, coupling factor F(o)	9	0	0.11	1	1
GO:0045267	proton-transporting ATP synthase, catalytic core	1	0	0.01	1	1
GO:0045271	respiratory chain complex I	36	0	0.44	1	1
GO:0045273	respiratory chain complex II	4	0	0.05	1	1
GO:0045275	respiratory chain complex III	5	0	0.06	1	1
GO:0045277	respiratory chain complex IV	2	0	0.02	1	1
GO:0045281	succinate dehydrogenase complex	4	0	0.05	1	1
GO:0045283	fumarate reductase complex	4	0	0.05	1	1
GO:0045298	tubulin complex	3	0	0.04	1	1
GO:0045323	interleukin-1 receptor complex	3	0	0.04	1	1
GO:0045334	clathrin-coated endocytic vesicle	23	0	0.28	1	1
GO:0045335	phagocytic vesicle	45	0	0.55	1	1
GO:0045495	pole plasm	13	0	0.16	1	1
GO:0046540	U4/U6 x U5 tri-snRNP complex	3	0	0.04	1	1
GO:0046581	intercellular canaliculus	8	0	0.1	1	1
GO:0046691	intracellular canaliculus	2	0	0.02	1	1
GO:0046696	lipopolysaccharide receptor complex	3	0	0.04	1	1
GO:0046930	pore complex	76	0	0.92	1	1
GO:0048179	activin receptor complex	2	0	0.02	1	1
GO:0048180	activin complex	1	0	0.01	1	1
GO:0048188	Set1C/COMPASS complex	9	0	0.11	1	1
GO:0048237	rough endoplasmic reticulum lumen	1	0	0.01	1	1
GO:0048269	methionine adenosyltransferase complex	1	0	0.01	1	1
GO:0048475	coated membrane	68	0	0.82	1	1
GO:0048476	Holliday junction resolvase complex	1	0	0.01	1	1
GO:0048500	signal recognition particle	6	0	0.07	1	1
GO:0048786	presynaptic active zone	9	0	0.11	1	1
GO:0051233	spindle midzone	12	0	0.15	1	1
GO:0051286	cell tip	3	0	0.04	1	1
GO:0055029	nuclear DNA-directed RNA polymerase complex	93	0	1.13	1	1
GO:0055087	Ski complex	2	0	0.02	1	1
GO:0060076	excitatory synapse	12	0	0.15	1	1
GO:0060077	inhibitory synapse	2	0	0.02	1	1
GO:0060170	ciliary membrane	18	0	0.22	1	1
GO:0060171	stereocilium membrane	2	0	0.02	1	1
GO:0060187	cell pole	4	0	0.05	1	1
GO:0060198	clathrin-sculpted vesicle	11	0	0.13	1	1
GO:0060199	clathrin-sculpted glutamate transport vesicle	3	0	0.04	1	1
GO:0060200	clathrin-sculpted acetylcholine transport vesicle	3	0	0.04	1	1
GO:0060201	clathrin-sculpted acetylcholine transport vesicle membrane	3	0	0.04	1	1
GO:0060203	clathrin-sculpted glutamate transport vesicle membrane	3	0	0.04	1	1
GO:0060205	cytoplasmic membrane-bounded vesicle lumen	51	0	0.62	1	1
GO:0060293	germ plasm	13	0	0.16	1	1
GO:0060342	photoreceptor inner segment membrane	1	0	0.01	1	1
GO:0061200	clathrin-sculpted gamma-aminobutyric acid transport vesicle	7	0	0.08	1	1
GO:0061202	clathrin-sculpted gamma-aminobutyric acid transport vesicle membrane	7	0	0.08	1	1
GO:0065010	extracellular membrane-bounded organelle	6	0	0.07	1	1
GO:0070022	transforming growth factor beta receptor homodimeric complex	3	0	0.04	1	1
GO:0070032	synaptobrevin 2-SNAP-25-syntaxin-1a-complexin I complex	3	0	0.04	1	1
GO:0070044	synaptobrevin 2-SNAP-25-syntaxin-1a complex	4	0	0.05	1	1
GO:0070062	extracellular vesicular exosome	5	0	0.06	1	1
GO:0070081	clathrin-sculpted monoamine transport vesicle	4	0	0.05	1	1
GO:0070083	clathrin-sculpted monoamine transport vesicle membrane	4	0	0.05	1	1
GO:0070110	ciliary neurotrophic factor receptor complex	1	0	0.01	1	1
GO:0070188	Stn1-Ten1 complex	2	0	0.02	1	1
GO:0070195	growth hormone receptor complex	1	0	0.01	1	1
GO:0070274	RES complex	1	0	0.01	1	1
GO:0070288	ferritin complex	2	0	0.02	1	1
GO:0070369	beta-catenin-TCF7L2 complex	2	0	0.02	1	1
GO:0070382	exocytic vesicle	6	0	0.07	1	1
GO:0070419	nonhomologous end joining complex	6	0	0.07	1	1
GO:0070435	Shc-EGFR complex	2	0	0.02	1	1
GO:0070436	Grb2-EGFR complex	2	0	0.02	1	1
GO:0070438	mTOR-FKBP12-rapamycin complex	1	0	0.01	1	1
GO:0070461	SAGA-type complex	25	0	0.3	1	1
GO:0070469	respiratory chain	62	0	0.75	1	1
GO:0070522	ERCC4-ERCC1 complex	1	0	0.01	1	1
GO:0070531	BRCA1-A complex	7	0	0.08	1	1
GO:0070545	PeBoW complex	2	0	0.02	1	1
GO:0070552	BRISC complex	4	0	0.05	1	1
GO:0070557	PCNA-p21 complex	2	0	0.02	1	1
GO:0070603	SWI/SNF superfamily-type complex	21	0	0.25	1	1
GO:0070652	HAUS complex	7	0	0.08	1	1
GO:0070685	macropinocytic cup	1	0	0.01	1	1
GO:0070688	MLL5-L complex	8	0	0.1	1	1
GO:0070695	FHF complex	5	0	0.06	1	1
GO:0070722	Tle3-Aes complex	1	0	0.01	1	1
GO:0070743	interleukin-23 complex	2	0	0.02	1	1
GO:0070761	pre-snoRNP complex	5	0	0.06	1	1
GO:0070765	gamma-secretase complex	2	0	0.02	1	1
GO:0070775	H3 histone acetyltransferase complex	7	0	0.08	1	1
GO:0070776	MOZ/MORF histone acetyltransferase complex	7	0	0.08	1	1
GO:0070820	tertiary granule	4	0	0.05	1	1
GO:0070821	tertiary granule membrane	1	0	0.01	1	1
GO:0070822	Sin3-type complex	11	0	0.13	1	1
GO:0070826	paraferritin complex	1	0	0.01	1	1
GO:0070852	cell body fiber	4	0	0.05	1	1
GO:0070860	RNA polymerase I core factor complex	1	0	0.01	1	1
GO:0070876	SOSS complex	4	0	0.05	1	1
GO:0070937	CRD-mediated mRNA stability complex	5	0	0.06	1	1
GO:0070938	contractile ring	5	0	0.06	1	1
GO:0070969	ULK1-ATG13-FIP200 complex	3	0	0.04	1	1
GO:0070971	endoplasmic reticulum exit site	2	0	0.02	1	1
GO:0071001	U4/U6 snRNP	3	0	0.04	1	1
GO:0071013	catalytic step 2 spliceosome	77	0	0.93	1	1
GO:0071062	alphav-beta3 integrin-vitronectin complex	1	0	0.01	1	1
GO:0071065	alpha9-beta1 integrin-vascular cell adhesion molecule-1 complex	2	0	0.02	1	1
GO:0071133	alpha9-beta1 integrin-ADAM8 complex	1	0	0.01	1	1
GO:0071203	WASH complex	8	0	0.1	1	1
GO:0071204	histone pre-mRNA 3'end processing complex	6	0	0.07	1	1
GO:0071256	translocon complex	2	0	0.02	1	1
GO:0071437	invadopodium	6	0	0.07	1	1
GO:0071438	invadopodium membrane	3	0	0.04	1	1
GO:0071439	clathrin complex	1	0	0.01	1	1
GO:0071458	integral component of cytoplasmic side of endoplasmic reticulum membrane	6	0	0.07	1	1
GO:0071546	pi-body	5	0	0.06	1	1
GO:0071547	piP-body	4	0	0.05	1	1
GO:0071556	integral component of lumenal side of endoplasmic reticulum membrane	15	0	0.18	1	1
GO:0071564	npBAF complex	11	0	0.13	1	1
GO:0071565	nBAF complex	12	0	0.15	1	1
GO:0071595	Nem1-Spo7 phosphatase complex	1	0	0.01	1	1
GO:0071598	neuronal ribonucleoprotein granule	1	0	0.01	1	1
GO:0071664	catenin-TCF7L2 complex	3	0	0.04	1	1
GO:0071665	gamma-catenin-TCF7L2 complex	1	0	0.01	1	1
GO:0071778	WINAC complex	6	0	0.07	1	1
GO:0071782	endoplasmic reticulum tubular network	1	0	0.01	1	1
GO:0071797	LUBAC complex	2	0	0.02	1	1
GO:0071817	MMXD complex	5	0	0.06	1	1
GO:0071818	BAT3 complex	2	0	0.02	1	1
GO:0071821	FANCM-MHF complex	3	0	0.04	1	1
GO:0071914	prominosome	1	0	0.01	1	1
GO:0071920	cleavage body	2	0	0.02	1	1
GO:0071942	XPC complex	3	0	0.04	1	1
GO:0071953	elastic fiber	1	0	0.01	1	1
GO:0071986	Ragulator complex	3	0	0.04	1	1
GO:0072357	PTW/PP1 phosphatase complex	7	0	0.08	1	1
GO:0072379	ER membrane insertion complex	2	0	0.02	1	1
GO:0072487	MSL complex	4	0	0.05	1	1
GO:0072517	host cell viral assembly compartment	1	0	0.01	1	1
GO:0072534	perineuronal net	2	0	0.02	1	1
GO:0072536	interleukin-23 receptor complex	2	0	0.02	1	1
GO:0072546	ER membrane protein complex	10	0	0.12	1	1
GO:0072558	NLRP1 inflammasome complex	1	0	0.01	1	1
GO:0072562	blood microparticle	2	0	0.02	1	1
GO:0072563	endothelial microparticle	2	0	0.02	1	1
GO:0072588	box H/ACA RNP complex	1	0	0.01	1	1
GO:0072669	tRNA-splicing ligase complex	5	0	0.06	1	1
GO:0072686	mitotic spindle	11	0	0.13	1	1
GO:0097014	ciliary cytoplasm	8	0	0.1	1	1
GO:0097025	MPP7-DLG1-LIN7 complex	2	0	0.02	1	1
GO:0097038	perinuclear endoplasmic reticulum	3	0	0.04	1	1
GO:0097057	TRAF2-GSTP1 complex	1	0	0.01	1	1
GO:0097058	CRLF-CLCF1 complex	2	0	0.02	1	1
GO:0097059	CNTFR-CLCF1 complex	2	0	0.02	1	1
GO:0097136	Bcl-2 family protein complex	4	0	0.05	1	1
GO:0097140	BIM-BCL-xl complex	1	0	0.01	1	1
GO:0097141	BIM-BCL-2 complex	1	0	0.01	1	1
GO:0097149	centralspindlin complex	3	0	0.04	1	1
GO:0097179	protease inhibitor complex	1	0	0.01	1	1
GO:0097180	serine protease inhibitor complex	1	0	0.01	1	1
GO:0097181	protein C inhibitor-coagulation factor V complex	1	0	0.01	1	1
GO:0097182	protein C inhibitor-coagulation factor Xa complex	1	0	0.01	1	1
GO:0097183	protein C inhibitor-coagulation factor XI complex	1	0	0.01	1	1
GO:0097196	Shu complex	2	0	0.02	1	1
GO:0097197	tetraspanin-enriched microdomain	1	0	0.01	1	1
GO:0097208	alveolar lamellar body	3	0	0.04	1	1
GO:0097209	epidermal lamellar body	3	0	0.04	1	1
GO:0097223	sperm part	1	0	0.01	1	1
GO:0097227	sperm annulus	1	0	0.01	1	1
GO:0097346	INO80-type complex	14	0	0.17	1	1
