# Supplementary material for: A statistically inferred microRNA network identifies breast cancer target miR-940 as an actin cytoskeleton regulator
Source: Sci Rep. 2015 Feb 12;5:8336. doi: 10.1038/srep08336 (PMC5389139; doi:10.1038/srep08336)
Supplement: Supplementary Information — Dataset 8 [file srep08336-s9.xls]

## Sheet: Legends
Supplementary Table VII. GO enrichment calculation for the assorted club 2 (only genes shared by 50% of the miRNAs, genes predicted by DIANA-microT v3). Are represented on each and every sheet, GO: the id of the ontology accession number. Term: the name of the ontology. Annotated: the number of annotated term considering the background genes used in the calculation. Significant: the number of gen…

## Sheet: Biological Process
GO.ID	Term	Annotated	Significant	Expected	classicFisher	BH.pVal
GO:0007264	small GTPase mediated signal transduction	575	186	138.21	2.4e-06	0.00567
GO:0007154	cell communication	4338	1148	1042.73	3e-06	0.00567
GO:0023051	regulation of signaling	1778	503	427.38	5e-06	0.00567
GO:0009966	regulation of signal transduction	1553	444	373.3	6.2e-06	0.00567
GO:0007399	nervous system development	1539	440	369.93	6.9e-06	0.00567
GO:0035556	intracellular signal transduction	1716	484	412.48	1.1e-05	0.00668
GO:0023052	signaling	4226	1113	1015.81	1.3e-05	0.00668
GO:0048583	regulation of response to stimulus	2027	563	487.23	1.3e-05	0.00668
GO:0007265	Ras protein signal transduction	353	118	84.85	3.4e-05	0.0155
GO:0007169	transmembrane receptor protein tyrosine kinase signaling pathway	581	180	139.66	5.7e-05	0.0234
GO:0016192	vesicle-mediated transport	858	254	206.24	6.5e-05	0.0243
GO:0007165	signal transduction	3789	994	910.77	0.0001	0.0342
GO:0048011	neurotrophin TRK receptor signaling pathway	219	77	52.64	0.00013	0.0411
GO:0006897	endocytosis	335	110	80.52	0.00014	0.0411
GO:0010646	regulation of cell communication	1317	371	316.57	0.00015	0.0411
GO:0051056	regulation of small GTPase mediated signal transduction	336	110	80.77	0.00016	0.0411
GO:0035725	sodium ion transmembrane transport	16	11	3.85	0.00019	0.0459
GO:0009653	anatomical structure morphogenesis	1827	499	439.16	0.00027	0.0616
GO:0051179	localization	3782	986	909.09	0.0003	0.0649
GO:0007167	enzyme linked receptor protein signaling pathway	784	229	188.45	0.00035	0.0704
GO:0048858	cell projection morphogenesis	611	183	146.87	0.00036	0.0704
GO:0043525	positive regulation of neuron apoptotic process	38	19	9.13	0.00045	0.0804
GO:1901216	positive regulation of neuron death	38	19	9.13	0.00045	0.0804
GO:0032990	cell part morphogenesis	623	185	149.75	0.00054	0.0873
GO:0000902	cell morphogenesis	843	243	202.63	0.00055	0.0873
GO:0051716	cellular response to stimulus	4591	1180	1103.55	0.00059	0.0873
GO:0006725	cellular aromatic compound metabolic process	208	71	50	0.0006	0.0873
GO:0034330	cell junction organization	184	64	44.23	0.00062	0.0873
GO:0022008	neurogenesis	1010	286	242.78	0.00063	0.0873
GO:0072657	protein localization to membrane	78	32	18.75	0.00065	0.0873
GO:0008203	cholesterol metabolic process	107	41	25.72	0.00067	0.0873
GO:0032989	cellular component morphogenesis	892	255	214.41	0.00068	0.0873
GO:0016125	sterol metabolic process	114	43	27.4	0.00074	0.0894
GO:0048732	gland development	241	80	57.93	0.00074	0.0894
GO:0007409	axonogenesis	479	145	115.14	0.00088	0.0988
GO:0045540	regulation of cholesterol biosynthetic process	11	8	2.64	0.00089	0.0988
GO:0051234	establishment of localization	3092	809	743.23	0.00089	0.0988
GO:0048667	cell morphogenesis involved in neuron differentiation	521	156	125.23	0.00097	0.102
GO:0007166	cell surface receptor signaling pathway	2103	562	505.5	0.00099	0.102
GO:0007268	synaptic transmission	574	170	137.97	0.00101	0.102
GO:0048666	neuron development	714	207	171.63	0.00102	0.102
GO:0048856	anatomical structure development	3476	902	835.53	0.00118	0.115
GO:0006914	autophagy	100	38	24.04	0.00124	0.116
GO:0006810	transport	3040	794	730.73	0.00125	0.116
GO:0001974	blood vessel remodeling	32	16	7.69	0.00127	0.116
GO:0030030	cell projection organization	822	234	197.59	0.00144	0.129
GO:0035637	multicellular organismal signaling	652	189	156.72	0.00167	0.146
GO:0048518	positive regulation of biological process	3120	811	749.96	0.00193	0.165
GO:0048812	neuron projection morphogenesis	530	156	127.4	0.00211	0.177
GO:0002521	leukocyte differentiation	289	91	69.47	0.00217	0.178
GO:0017158	regulation of calcium ion-dependent exocytosis	17	10	4.09	0.00225	0.181
GO:0010332	response to gamma radiation	31	15	7.45	0.0027	0.207
GO:0097193	intrinsic apoptotic signaling pathway	31	15	7.45	0.0027	0.207
GO:0071702	organic substance transport	473	140	113.7	0.00277	0.207
GO:0097190	apoptotic signaling pathway	84	32	20.19	0.00278	0.207
GO:0010506	regulation of autophagy	49	21	11.78	0.00282	0.207
GO:0019226	transmission of nerve impulse	644	185	154.8	0.00287	0.207
GO:0017157	regulation of exocytosis	68	27	16.35	0.00293	0.208
GO:0030182	neuron differentiation	876	245	210.57	0.00308	0.215
GO:0048522	positive regulation of cellular process	2858	743	686.98	0.00314	0.215
GO:0009967	positive regulation of signal transduction	642	184	154.32	0.00327	0.219
GO:0030029	actin filament-based process	415	124	99.75	0.0033	0.219
GO:0097194	execution phase of apoptosis	85	32	20.43	0.00344	0.224
GO:0031175	neuron projection development	624	179	149.99	0.00355	0.228
GO:0010647	positive regulation of cell communication	682	194	163.93	0.00369	0.233
GO:0048731	system development	3014	780	724.48	0.00392	0.243
GO:0090181	regulation of cholesterol metabolic process	18	10	4.33	0.00397	0.243
GO:0046649	lymphocyte activation	406	121	97.59	0.00403	0.244
GO:0023056	positive regulation of signaling	680	193	163.45	0.00418	0.244
GO:0060627	regulation of vesicle-mediated transport	190	62	45.67	0.00426	0.244
GO:0010893	positive regulation of steroid biosynthetic process	13	8	3.12	0.00433	0.244
GO:0034204	lipid translocation	13	8	3.12	0.00433	0.244
GO:0045332	phospholipid translocation	13	8	3.12	0.00433	0.244
GO:0048699	generation of neurons	952	263	228.83	0.00441	0.245
GO:0042110	T cell activation	300	92	72.11	0.00479	0.259
GO:0051291	protein heterooligomerization	54	22	12.98	0.00479	0.259
GO:0031669	cellular response to nutrient levels	152	51	36.54	0.00488	0.26
GO:0043523	regulation of neuron apoptotic process	121	42	29.09	0.00516	0.263
GO:1901214	regulation of neuron death	121	42	29.09	0.00516	0.263
GO:0034329	cell junction assembly	163	54	39.18	0.00518	0.263
GO:0008629	NA	87	32	20.91	0.00519	0.263
GO:0032011	ARF protein signal transduction	45	19	10.82	0.00536	0.264
GO:0032012	regulation of ARF protein signal transduction	45	19	10.82	0.00536	0.264
GO:0072332	intrinsic apoptotic signaling pathway by p53 class mediator	27	13	6.49	0.00541	0.264
GO:0022612	gland morphogenesis	94	34	22.59	0.00548	0.264
GO:0001666	response to hypoxia	210	67	50.48	0.00553	0.264
GO:0007632	visual behavior	33	15	7.93	0.00568	0.268
GO:0009267	cellular response to starvation	81	30	19.47	0.00595	0.277
GO:0048869	cellular developmental process	2496	649	599.97	0.006	0.277
GO:0032502	developmental process	3958	1008	951.39	0.00638	0.291
GO:0032879	regulation of localization	1179	319	283.4	0.00652	0.294
GO:0046578	regulation of Ras protein signal transduction	252	78	60.57	0.0069	0.307
GO:0000904	cell morphogenesis involved in differentiation	626	177	150.47	0.00697	0.307
GO:0036293	response to decreased oxygen levels	212	67	50.96	0.00702	0.307
GO:0090278	negative regulation of peptide hormone secretion	22	11	5.29	0.00727	0.308
GO:0048584	positive regulation of response to stimulus	961	263	231	0.00728	0.308
GO:0043280	positive regulation of cysteine-type endopeptidase activity involved in apoptotic process	99	35	23.8	0.00734	0.308
GO:2001056	positive regulation of cysteine-type endopeptidase activity	99	35	23.8	0.00734	0.308
GO:0030900	forebrain development	231	72	55.53	0.00768	0.314
GO:0007010	cytoskeleton organization	728	203	174.99	0.00769	0.314
GO:0007420	brain development	425	124	102.16	0.00775	0.314
GO:0008542	visual learning	28	13	6.73	0.00791	0.314
GO:0043094	cellular metabolic compound salvage	28	13	6.73	0.00791	0.314
GO:0009112	nucleobase metabolic process	56	22	13.46	0.00794	0.314
GO:0010950	positive regulation of endopeptidase activity	103	36	24.76	0.0081	0.317
GO:0043123	positive regulation of I-kappaB kinase/NF-kappaB signaling	138	46	33.17	0.00826	0.319
GO:0007569	cell aging	66	25	15.86	0.00831	0.319
GO:0007249	I-kappaB kinase/NF-kappaB signaling	207	65	49.76	0.00914	0.348
GO:0007411	axon guidance	333	99	80.04	0.00932	0.348
GO:0006865	amino acid transport	97	34	23.32	0.00942	0.348
GO:0006919	activation of cysteine-type endopeptidase activity involved in apoptotic process	80	29	19.23	0.00949	0.348
GO:0097202	activation of cysteine-type endopeptidase activity	80	29	19.23	0.00949	0.348
GO:0008306	associative learning	44	18	10.58	0.00974	0.354
GO:0000910	cytokinesis	94	33	22.59	0.01016	0.364
GO:0042771	intrinsic apoptotic signaling pathway in response to DNA damage by p53 class mediator	20	10	4.81	0.01039	0.364
GO:0046676	negative regulation of insulin secretion	20	10	4.81	0.01039	0.364
GO:0010952	positive regulation of peptidase activity	108	37	25.96	0.01045	0.364
GO:0045321	leukocyte activation	486	139	116.82	0.01045	0.364
GO:0043122	regulation of I-kappaB kinase/NF-kappaB signaling	172	55	41.34	0.01061	0.366
GO:0002792	negative regulation of peptide secretion	23	11	5.53	0.01094	0.372
GO:0045058	T cell selection	23	11	5.53	0.01094	0.372
GO:0030036	actin cytoskeleton organization	369	108	88.7	0.01119	0.375
GO:0006206	pyrimidine nucleobase metabolic process	29	13	6.97	0.01124	0.375
GO:0046902	regulation of mitochondrial membrane permeability	12	7	2.88	0.01137	0.377
GO:0007155	cell adhesion	856	234	205.76	0.01159	0.381
GO:0022604	regulation of cell morphogenesis	272	82	65.38	0.01173	0.383
GO:0002761	regulation of myeloid leukocyte differentiation	68	25	16.35	0.01264	0.407
GO:2000116	regulation of cysteine-type endopeptidase activity	159	51	38.22	0.01267	0.407
GO:0040011	locomotion	1118	300	268.74	0.01283	0.408
GO:0022610	biological adhesion	858	234	206.24	0.0129	0.408
GO:0001505	regulation of neurotransmitter levels	120	40	28.84	0.01311	0.41
GO:0070482	response to oxygen levels	225	69	54.08	0.01317	0.41
GO:0007612	learning	75	27	18.03	0.01329	0.411
GO:0045879	negative regulation of smoothened signaling pathway	15	8	3.61	0.01356	0.415
GO:0007417	central nervous system development	590	165	141.82	0.01364	0.415
GO:0061024	membrane organization	364	106	87.5	0.01379	0.416
GO:0048585	negative regulation of response to stimulus	664	184	159.61	0.01388	0.416
GO:0046637	regulation of alpha-beta T cell differentiation	39	16	9.37	0.01397	0.416
GO:0071496	cellular response to external stimulus	222	68	53.36	0.01414	0.416
GO:0002573	myeloid leukocyte differentiation	117	39	28.12	0.01417	0.416
GO:0030154	cell differentiation	2348	606	564.39	0.01462	0.426
GO:0043113	receptor clustering	18	9	4.33	0.01491	0.431
GO:0031668	cellular response to extracellular stimulus	175	55	42.07	0.01522	0.432
GO:0070997	neuron death	139	45	33.41	0.01549	0.432
GO:0051641	cellular localization	1761	460	423.3	0.01552	0.432
GO:0021872	forebrain generation of neurons	30	13	7.21	0.01555	0.432
GO:0042558	pteridine-containing compound metabolic process	30	13	7.21	0.01555	0.432
GO:0016477	cell migration	744	204	178.84	0.01557	0.432
GO:0042147	retrograde transport, endosome to Golgi	27	12	6.49	0.01583	0.433
GO:0030325	adrenal gland development	24	11	5.77	0.01589	0.433
GO:0012502	induction of programmed cell death	381	110	91.58	0.01591	0.433
GO:0021537	telencephalon development	136	44	32.69	0.01673	0.45
GO:0007044	cell-substrate junction assembly	56	21	13.46	0.01675	0.45
GO:0015850	organic hydroxy compound transport	43	17	10.34	0.0172	0.456
GO:0050810	regulation of steroid biosynthetic process	43	17	10.34	0.0172	0.456
GO:0051270	regulation of cellular component movement	394	113	94.71	0.01791	0.457
GO:2001141	regulation of RNA biosynthetic process	2618	671	629.29	0.01796	0.457
GO:0009887	organ morphogenesis	688	189	165.38	0.01802	0.457
GO:0051259	protein oligomerization	303	89	72.83	0.01806	0.457
GO:0006355	regulation of transcription, DNA-templated	2602	667	625.45	0.01809	0.457
GO:0008202	steroid metabolic process	258	77	62.02	0.01817	0.457
GO:0016236	macroautophagy	40	16	9.61	0.0182	0.457
GO:0046888	negative regulation of hormone secretion	40	16	9.61	0.0182	0.457
GO:0007275	multicellular organismal development	3536	896	849.96	0.01825	0.457
GO:0001649	osteoblast differentiation	119	39	28.6	0.01884	0.469
GO:0007266	Rho protein signal transduction	188	58	45.19	0.0191	0.472
GO:0007193	adenylate cyclase-inhibiting G-protein coupled receptor signaling pathway	37	15	8.89	0.01918	0.472
GO:0006909	phagocytosis	84	29	20.19	0.01942	0.475
GO:0016197	endosomal transport	123	40	29.57	0.01997	0.484
GO:0010740	NA	327	95	78.6	0.02012	0.484
GO:0021885	forebrain cell migration	34	14	8.17	0.02013	0.484
GO:0010648	negative regulation of cell communication	581	161	139.66	0.02036	0.486
GO:0048489	synaptic vesicle transport	47	18	11.3	0.02052	0.487
GO:0006351	transcription, DNA-templated	2847	726	684.34	0.02103	0.495
GO:0014070	response to organic cyclic compound	200	61	48.07	0.02108	0.495
GO:0016044	NA	362	104	87.01	0.02135	0.498
GO:0035094	response to nicotine	28	12	6.73	0.02177	0.5
GO:0007173	epidermal growth factor receptor signaling pathway	160	50	38.46	0.02213	0.5
GO:0038127	ERBB signaling pathway	160	50	38.46	0.02213	0.5
GO:0050798	activated T cell proliferation	25	11	6.01	0.02233	0.5
GO:0051899	membrane depolarization	71	25	17.07	0.02234	0.5
GO:0008088	axon cargo transport	19	9	4.57	0.02238	0.5
GO:0032925	regulation of activin receptor signaling pathway	19	9	4.57	0.02238	0.5
GO:0006917	NA	378	108	90.86	0.02253	0.5
GO:0043552	positive regulation of phosphatidylinositol 3-kinase activity	22	10	5.29	0.02259	0.5
GO:0010627	NA	509	142	122.35	0.02264	0.5
GO:0070838	divalent metal ion transport	253	75	60.81	0.0228	0.501
GO:0051402	neuron apoptotic process	135	43	32.45	0.02335	0.51
GO:0008610	lipid biosynthetic process	471	132	113.22	0.02365	0.514
GO:0030879	mammary gland development	110	36	26.44	0.02384	0.516
GO:0042594	response to starvation	103	34	24.76	0.02424	0.521
GO:0007243	NA	729	198	175.23	0.02457	0.525
GO:0010959	regulation of metal ion transport	172	53	41.34	0.02474	0.525
GO:0017156	calcium ion-dependent exocytosis	38	15	9.13	0.02481	0.525
GO:0051252	regulation of RNA metabolic process	2674	682	642.76	0.02511	0.529
GO:0023057	negative regulation of signaling	577	159	138.69	0.02544	0.533
GO:0016126	sterol biosynthetic process	48	18	11.54	0.02564	0.534
GO:0043281	regulation of cysteine-type endopeptidase activity involved in apoptotic process	154	48	37.02	0.02571	0.534
GO:0051049	regulation of transport	868	233	208.64	0.02591	0.535
GO:0006024	glycosaminoglycan biosynthetic process	35	14	8.41	0.0263	0.535
GO:0061138	morphogenesis of a branching epithelium	147	46	35.33	0.02665	0.535
GO:0009968	negative regulation of signal transduction	539	149	129.56	0.0269	0.535
GO:0040012	regulation of locomotion	396	112	95.19	0.02722	0.535
GO:0051607	defense response to virus	111	36	26.68	0.02733	0.535
GO:0046632	alpha-beta T cell differentiation	62	22	14.9	0.02824	0.535
GO:0001916	positive regulation of T cell mediated cytotoxicity	11	6	2.64	0.02848	0.535
GO:0001941	postsynaptic membrane organization	11	6	2.64	0.02848	0.535
GO:0007213	G-protein coupled acetylcholine receptor signaling pathway	11	6	2.64	0.02848	0.535
GO:0045649	regulation of macrophage differentiation	11	6	2.64	0.02848	0.535
GO:0048679	regulation of axon regeneration	11	6	2.64	0.02848	0.535
GO:0061298	retina vasculature development in camera-type eye	11	6	2.64	0.02848	0.535
GO:0061337	cardiac conduction	11	6	2.64	0.02848	0.535
GO:0070570	regulation of neuron projection regeneration	11	6	2.64	0.02848	0.535
GO:2000272	negative regulation of receptor activity	11	6	2.64	0.02848	0.535
GO:0045471	response to ethanol	90	30	21.63	0.02881	0.535
GO:0006836	neurotransmitter transport	115	37	27.64	0.02885	0.535
GO:0045667	regulation of osteoblast differentiation	83	28	19.95	0.02903	0.535
GO:0015914	phospholipid transport	29	12	6.97	0.0292	0.535
GO:0046638	positive regulation of alpha-beta T cell differentiation	29	12	6.97	0.0292	0.535
GO:0006695	cholesterol biosynthetic process	42	16	10.1	0.0295	0.535
GO:0021954	central nervous system neuron development	42	16	10.1	0.0295	0.535
GO:0016337	single organismal cell-cell adhesion	336	96	80.77	0.03002	0.535
GO:0048870	cell motility	804	216	193.26	0.03013	0.535
GO:0051674	localization of cell	804	216	193.26	0.03013	0.535
GO:0035264	multicellular organism growth	94	31	22.59	0.03079	0.535
GO:0030111	regulation of Wnt signaling pathway	163	50	39.18	0.03088	0.535
GO:0030097	hemopoiesis	452	126	108.65	0.03098	0.535
GO:0050730	regulation of peptidyl-tyrosine phosphorylation	141	44	33.89	0.03102	0.535
GO:0014911	positive regulation of smooth muscle cell migration	14	7	3.37	0.03118	0.535
GO:2001234	negative regulation of apoptotic signaling pathway	14	7	3.37	0.03118	0.535
GO:0002711	positive regulation of T cell mediated immunity	23	10	5.53	0.03154	0.535
GO:0030224	monocyte differentiation	23	10	5.53	0.03154	0.535
GO:0043551	regulation of phosphatidylinositol 3-kinase activity	23	10	5.53	0.03154	0.535
GO:0046006	regulation of activated T cell proliferation	23	10	5.53	0.03154	0.535
GO:0090218	positive regulation of lipid kinase activity	23	10	5.53	0.03154	0.535
GO:0001775	cell activation	675	183	162.25	0.03173	0.535
GO:0010039	response to iron ion	20	9	4.81	0.0322	0.535
GO:0010508	positive regulation of autophagy	20	9	4.81	0.0322	0.535
GO:0030225	macrophage differentiation	20	9	4.81	0.0322	0.535
GO:0043300	regulation of leukocyte degranulation	20	9	4.81	0.0322	0.535
GO:0045940	positive regulation of steroid metabolic process	20	9	4.81	0.0322	0.535
GO:0050691	regulation of defense response to virus by host	20	9	4.81	0.0322	0.535
GO:0060674	placenta blood vessel development	20	9	4.81	0.0322	0.535
GO:0048147	negative regulation of fibroblast proliferation	17	8	4.09	0.03221	0.535
GO:0051898	negative regulation of protein kinase B signaling	17	8	4.09	0.03221	0.535
GO:0060612	adipose tissue development	17	8	4.09	0.03221	0.535
GO:0072215	regulation of metanephros development	17	8	4.09	0.03221	0.535
GO:0072511	divalent inorganic cation transport	257	75	61.78	0.03227	0.535
GO:0008360	regulation of cell shape	98	32	23.56	0.03275	0.539
GO:0045216	cell-cell junction organization	116	37	27.88	0.03282	0.539
GO:0097305	response to alcohol	91	30	21.87	0.03337	0.546
GO:0048167	regulation of synaptic plasticity	77	26	18.51	0.03412	0.552
GO:0015844	monoamine transport	46	17	11.06	0.03414	0.552
GO:0016311	dephosphorylation	235	69	56.49	0.03417	0.552
GO:0006816	calcium ion transport	220	65	52.88	0.03436	0.552
GO:0010876	lipid localization	205	61	49.28	0.03441	0.552
GO:0006869	lipid transport	179	54	43.03	0.03488	0.558
GO:0045944	positive regulation of transcription from RNA polymerase II promoter	575	157	138.21	0.0353	0.562
GO:0055085	transmembrane transport	772	207	185.57	0.03569	0.563
GO:0045893	positive regulation of transcription, DNA-templated	875	233	210.33	0.03572	0.563
GO:0006888	ER to Golgi vesicle-mediated transport	53	19	12.74	0.03574	0.563
GO:0030098	lymphocyte differentiation	198	59	47.59	0.03603	0.565
GO:0001763	morphogenesis of a branching structure	172	52	41.34	0.03644	0.566
GO:0015833	peptide transport	172	52	41.34	0.03644	0.566
GO:0035666	TRIF-dependent toll-like receptor signaling pathway	60	21	14.42	0.03664	0.566
GO:0048513	organ development	2114	541	508.15	0.03664	0.566
GO:0051254	positive regulation of RNA metabolic process	924	245	222.1	0.03786	0.583
GO:0006730	one-carbon metabolic process	30	12	7.21	0.0383	0.585
GO:0045921	positive regulation of exocytosis	30	12	7.21	0.0383	0.585
GO:0019048	modulation by virus of host morphology or physiology	50	18	12.02	0.03868	0.589
GO:0046777	protein autophosphorylation	169	51	40.62	0.03918	0.594
GO:0031294	lymphocyte costimulation	64	22	15.38	0.04017	0.601
GO:0031295	T cell costimulation	64	22	15.38	0.04017	0.601
GO:0008624	NA	114	36	27.4	0.04023	0.601
GO:0030100	regulation of endocytosis	114	36	27.4	0.04023	0.601
GO:0002762	negative regulation of myeloid leukocyte differentiation	27	11	6.49	0.04057	0.604
GO:0002009	morphogenesis of an epithelium	302	86	72.59	0.04117	0.611
GO:0018193	peptidyl-amino acid modification	586	159	140.86	0.0418	0.618
GO:0006023	aminoglycan biosynthetic process	37	14	8.89	0.04265	0.62
GO:0060416	response to growth hormone	37	14	8.89	0.04265	0.62
GO:0002448	mast cell mediated immunity	24	10	5.77	0.04273	0.62
GO:0007164	establishment of tissue polarity	24	10	5.77	0.04273	0.62
GO:0071359	cellular response to dsRNA	24	10	5.77	0.04273	0.62
GO:0006665	sphingolipid metabolic process	100	32	24.04	0.04287	0.62
GO:0046634	regulation of alpha-beta T cell activation	54	19	12.98	0.04309	0.621
GO:0006760	folic acid-containing compound metabolic process	21	9	5.05	0.04463	0.63
GO:0015849	organic acid transport	178	53	42.79	0.04549	0.63
GO:0001779	natural killer cell differentiation	12	6	2.88	0.04558	0.63
GO:0010765	positive regulation of sodium ion transport	12	6	2.88	0.04558	0.63
GO:0035587	purinergic receptor signaling pathway	12	6	2.88	0.04558	0.63
GO:0042149	cellular response to glucose starvation	12	6	2.88	0.04558	0.63
GO:0086001	cardiac muscle cell action potential	12	6	2.88	0.04558	0.63
GO:0007595	lactation	34	13	8.17	0.04585	0.63
GO:0051937	catecholamine transport	34	13	8.17	0.04585	0.63
GO:0015804	neutral amino acid transport	18	8	4.33	0.04605	0.63
GO:0050892	intestinal absorption	18	8	4.33	0.04605	0.63
GO:0097035	regulation of membrane lipid distribution	18	8	4.33	0.04605	0.63
GO:0048534	hematopoietic or lymphoid organ development	482	132	115.86	0.04613	0.63
GO:0072006	nephron development	79	26	18.99	0.04619	0.63
GO:0018108	peptidyl-tyrosine phosphorylation	182	54	43.75	0.04658	0.63
GO:0060071	Wnt signaling pathway, planar cell polarity pathway	15	7	3.61	0.04659	0.63
GO:0060314	regulation of ryanodine-sensitive calcium-release channel activity	15	7	3.61	0.04659	0.63
GO:0071526	semaphorin-plexin signaling pathway	15	7	3.61	0.04659	0.63
GO:0090175	regulation of establishment of planar polarity	15	7	3.61	0.04659	0.63
GO:0050877	neurological system process	1037	272	249.27	0.04705	0.634
GO:0030183	B cell differentiation	65	22	15.62	0.04736	0.634
GO:0060021	palate development	65	22	15.62	0.04736	0.634
GO:0043408	regulation of MAPK cascade	285	81	68.51	0.04827	0.64
GO:0006887	exocytosis	243	70	58.41	0.04847	0.64
GO:0051048	negative regulation of secretion	101	32	24.28	0.04873	0.64
GO:0045055	regulated secretory pathway	41	15	9.86	0.04902	0.64
GO:0048041	focal adhesion assembly	41	15	9.86	0.04902	0.64
GO:2001233	regulation of apoptotic signaling pathway	41	15	9.86	0.04902	0.64
GO:0007431	salivary gland development	31	12	7.45	0.04922	0.64
GO:0022029	telencephalon cell migration	31	12	7.45	0.04922	0.64
GO:0031102	neuron projection regeneration	31	12	7.45	0.04922	0.64
GO:0001822	kidney development	179	53	43.03	0.04996	0.648
GO:0010212	response to ionizing radiation	105	33	25.24	0.05096	0.658
GO:0006672	ceramide metabolic process	55	19	13.22	0.05146	0.659
GO:0072659	protein localization to plasma membrane	55	19	13.22	0.05146	0.659
GO:0030048	actin filament-based movement	62	21	14.9	0.05148	0.659
GO:0043583	ear development	157	47	37.74	0.05234	0.663
GO:0007435	salivary gland morphogenesis	28	11	6.73	0.05273	0.663
GO:0050732	negative regulation of peptidyl-tyrosine phosphorylation	28	11	6.73	0.05273	0.663
GO:0060396	growth hormone receptor signaling pathway	28	11	6.73	0.05273	0.663
GO:0071378	cellular response to growth hormone stimulus	28	11	6.73	0.05273	0.663
GO:0044403	symbiosis, encompassing mutualism through parasitism	98	31	23.56	0.05279	0.663
GO:0048168	regulation of neuronal synaptic plasticity	38	14	9.13	0.05305	0.663
GO:0071902	positive regulation of protein serine/threonine kinase activity	191	56	45.91	0.05321	0.663
GO:0060271	cilium morphogenesis	80	26	19.23	0.05328	0.663
GO:0006811	ion transport	777	206	186.77	0.05357	0.663
GO:0046942	carboxylic acid transport	176	52	42.31	0.05359	0.663
GO:0006694	steroid biosynthetic process	135	41	32.45	0.05422	0.668
GO:0051649	establishment of localization in cell	1560	401	374.98	0.0543	0.668
GO:0001656	metanephros development	73	24	17.55	0.0545	0.668
GO:0050804	regulation of synaptic transmission	165	49	39.66	0.05497	0.668
GO:0002286	T cell activation involved in immune response	45	16	10.82	0.05511	0.668
GO:0045669	positive regulation of osteoblast differentiation	45	16	10.82	0.05511	0.668
GO:0010741	NA	113	35	27.16	0.05521	0.668
GO:2000145	regulation of cell motility	372	103	89.42	0.05529	0.668
GO:0018212	peptidyl-tyrosine modification	184	54	44.23	0.05588	0.669
GO:0006029	proteoglycan metabolic process	52	18	12.5	0.05596	0.669
GO:0048144	fibroblast proliferation	52	18	12.5	0.05596	0.669
GO:0019218	regulation of steroid metabolic process	59	20	14.18	0.05598	0.669
GO:0010770	positive regulation of cell morphogenesis involved in differentiation	25	10	6.01	0.05632	0.669
GO:0034394	protein localization to cell surface	25	10	6.01	0.05632	0.669
GO:0030334	regulation of cell migration	353	98	84.85	0.05677	0.672
GO:0043299	leukocyte degranulation	35	13	8.41	0.05741	0.676
GO:0090002	establishment of protein localization to plasma membrane	35	13	8.41	0.05741	0.676
GO:0050870	positive regulation of T cell activation	158	47	37.98	0.05766	0.677
GO:0006812	cation transport	553	149	132.93	0.05794	0.678
GO:0006066	alcohol metabolic process	253	72	60.81	0.05813	0.679
GO:0002790	peptide secretion	162	48	38.94	0.05902	0.682
GO:0019219	regulation of nucleobase-containing compound metabolic process	3046	765	732.17	0.05923	0.682
GO:0001836	release of cytochrome c from mitochondria	42	15	10.1	0.05987	0.682
GO:0002456	T cell mediated immunity	42	15	10.1	0.05987	0.682
GO:0043297	apical junction assembly	42	15	10.1	0.05987	0.682
GO:0015872	dopamine transport	22	9	5.29	0.05989	0.682
GO:0045622	regulation of T-helper cell differentiation	22	9	5.29	0.05989	0.682
GO:0060397	JAK-STAT cascade involved in growth hormone signaling pathway	22	9	5.29	0.05989	0.682
GO:0032940	secretion by cell	609	163	146.39	0.06003	0.682
GO:0002756	MyD88-independent toll-like receptor signaling pathway	63	21	15.14	0.06031	0.682
GO:0003001	generation of a signal involved in cell-cell signaling	292	82	70.19	0.06038	0.682
GO:0023061	signal release	292	82	70.19	0.06038	0.682
GO:0048729	tissue morphogenesis	393	108	94.47	0.06065	0.683
GO:0050688	regulation of defense response to virus	56	19	13.46	0.06093	0.684
GO:0032774	RNA biosynthetic process	2909	731	699.24	0.06247	0.692
GO:0048488	synaptic vesicle endocytosis	19	8	4.57	0.06326	0.692
GO:0052312	modulation of transcription in other organism involved in symbiotic interaction	19	8	4.57	0.06326	0.692
GO:0060445	branching involved in salivary gland morphogenesis	19	8	4.57	0.06326	0.692
GO:2001242	regulation of intrinsic apoptotic signaling pathway	19	8	4.57	0.06326	0.692
GO:0010468	regulation of gene expression	3004	754	722.08	0.06362	0.692
GO:0045637	regulation of myeloid cell differentiation	118	36	28.36	0.06394	0.692
GO:0050905	neuromuscular process	67	22	16.1	0.06444	0.692
GO:0008645	hexose transport	96	30	23.08	0.06471	0.692
GO:0015749	monosaccharide transport	96	30	23.08	0.06471	0.692
GO:0015758	glucose transport	96	30	23.08	0.06471	0.692
GO:0006470	protein dephosphorylation	133	40	31.97	0.06481	0.692
GO:0048661	positive regulation of smooth muscle cell proliferation	39	14	9.37	0.06508	0.692
GO:2000112	regulation of cellular macromolecule biosynthetic process	2817	708	677.13	0.06575	0.692
GO:0050867	positive regulation of cell activation	224	64	53.84	0.06585	0.692
GO:0002218	activation of innate immune response	122	37	29.33	0.06597	0.692
GO:0006882	cellular zinc ion homeostasis	16	7	3.85	0.06611	0.692
GO:0055069	zinc ion homeostasis	16	7	3.85	0.06611	0.692
GO:0060713	labyrinthine layer morphogenesis	16	7	3.85	0.06611	0.692
GO:0072224	metanephric glomerulus development	16	7	3.85	0.06611	0.692
GO:0043534	blood vessel endothelial cell migration	53	18	12.74	0.06636	0.692
GO:0046631	alpha-beta T cell activation	78	25	18.75	0.06639	0.692
GO:0030001	metal ion transport	477	129	114.66	0.06673	0.692
GO:0031326	regulation of cellular biosynthetic process	2998	752	720.64	0.06691	0.692
GO:0001738	morphogenesis of a polarized epithelium	29	11	6.97	0.06711	0.692
GO:0032924	activin receptor signaling pathway	29	11	6.97	0.06711	0.692
GO:0001573	ganglioside metabolic process	13	6	3.12	0.06785	0.692
GO:0007076	mitotic chromosome condensation	13	6	3.12	0.06785	0.692
GO:0010885	regulation of cholesterol storage	13	6	3.12	0.06785	0.692
GO:0035196	production of miRNAs involved in gene silencing by miRNA	13	6	3.12	0.06785	0.692
GO:0042508	tyrosine phosphorylation of Stat1 protein	13	6	3.12	0.06785	0.692
GO:0043090	amino acid import	13	6	3.12	0.06785	0.692
GO:0046341	CDP-diacylglycerol metabolic process	13	6	3.12	0.06785	0.692
GO:0070498	interleukin-1-mediated signaling pathway	13	6	3.12	0.06785	0.692
GO:0072661	protein targeting to plasma membrane	13	6	3.12	0.06785	0.692
GO:0086036	regulation of cardiac muscle cell membrane potential	13	6	3.12	0.06785	0.692
GO:2000249	regulation of actin cytoskeleton reorganization	13	6	3.12	0.06785	0.692
GO:0009791	post-embryonic development	71	23	17.07	0.06839	0.696
GO:0031098	stress-activated protein kinase signaling cascade	194	56	46.63	0.06873	0.697
GO:0030099	myeloid cell differentiation	221	63	53.12	0.07018	0.709
GO:0008589	regulation of smoothened signaling pathway	36	13	8.65	0.07077	0.709
GO:0043331	response to dsRNA	36	13	8.65	0.07077	0.709
GO:0060425	lung morphogenesis	36	13	8.65	0.07077	0.709
GO:0090150	establishment of protein localization to membrane	36	13	8.65	0.07077	0.709
GO:0001503	ossification	252	71	60.57	0.07154	0.711
GO:1901137	carbohydrate derivative biosynthetic process	349	96	83.89	0.07174	0.711
GO:0018209	peptidyl-serine modification	108	33	25.96	0.07224	0.711
GO:0008637	apoptotic mitochondrial changes	50	17	12.02	0.07233	0.711
GO:0048145	regulation of fibroblast proliferation	50	17	12.02	0.07233	0.711
GO:0001578	microtubule bundle formation	26	10	6.25	0.07247	0.711
GO:0031103	axon regeneration	26	10	6.25	0.07247	0.711
GO:0050432	catecholamine secretion	26	10	6.25	0.07247	0.711
GO:0044087	regulation of cellular component biogenesis	287	80	68.99	0.07265	0.711
GO:0018105	peptidyl-serine phosphorylation	97	30	23.32	0.07288	0.711
GO:0045834	positive regulation of lipid metabolic process	86	27	20.67	0.07294	0.711
GO:0060341	regulation of cellular localization	534	143	128.36	0.07304	0.711
GO:0033036	macromolecule localization	1643	419	394.93	0.07344	0.713
GO:0009895	negative regulation of catabolic process	68	22	16.35	0.07441	0.715
GO:0051051	negative regulation of transport	241	68	57.93	0.07446	0.715
GO:0044419	interspecies interaction between organisms	377	103	90.62	0.07455	0.715
GO:0030031	cell projection assembly	176	51	42.31	0.07485	0.715
GO:0051251	positive regulation of lymphocyte activation	199	57	47.83	0.07565	0.715
GO:0031331	positive regulation of cellular catabolic process	90	28	21.63	0.076	0.715
GO:0002221	pattern recognition receptor signaling pathway	116	35	27.88	0.07681	0.715
GO:0002709	regulation of T cell mediated immunity	33	12	7.93	0.07699	0.715
GO:0014902	myotube differentiation	33	12	7.93	0.07699	0.715
GO:0030166	proteoglycan biosynthetic process	33	12	7.93	0.07699	0.715
GO:0032092	positive regulation of protein binding	33	12	7.93	0.07699	0.715
GO:0043954	cellular component maintenance	33	12	7.93	0.07699	0.715
GO:0060711	labyrinthine layer development	33	12	7.93	0.07699	0.715
GO:0009628	response to abiotic stimulus	690	182	165.86	0.0771	0.715
GO:0050793	regulation of developmental process	1244	320	299.02	0.07733	0.715
GO:0043068	positive regulation of programmed cell death	559	149	134.37	0.07754	0.715
GO:0001952	regulation of cell-matrix adhesion	54	18	12.98	0.07799	0.715
GO:0001504	neurotransmitter uptake	23	9	5.53	0.07812	0.715
GO:0001736	establishment of planar polarity	23	9	5.53	0.07812	0.715
GO:0002886	regulation of myeloid leukocyte mediated immunity	23	9	5.53	0.07812	0.715
GO:0021879	forebrain neuron differentiation	23	9	5.53	0.07812	0.715
GO:0035195	gene silencing by miRNA	23	9	5.53	0.07812	0.715
GO:0043303	mast cell degranulation	23	9	5.53	0.07812	0.715
GO:0043666	regulation of phosphoprotein phosphatase activity	23	9	5.53	0.07812	0.715
GO:0050433	regulation of catecholamine secretion	23	9	5.53	0.07812	0.715
GO:0055117	regulation of cardiac muscle contraction	23	9	5.53	0.07812	0.715
GO:0035272	exocrine system development	40	14	9.61	0.07878	0.715
GO:0035914	skeletal muscle cell differentiation	40	14	9.61	0.07878	0.715
GO:0046323	glucose import	40	14	9.61	0.07878	0.715
GO:0002758	innate immune response-activating signal transduction	120	36	28.84	0.07897	0.715
GO:0007626	locomotory behavior	120	36	28.84	0.07897	0.715
GO:0031328	positive regulation of cellular biosynthetic process	1108	286	266.33	0.08024	0.718
GO:0045595	regulation of cell differentiation	863	225	207.44	0.08072	0.718
GO:0051924	regulation of calcium ion transport	139	41	33.41	0.08078	0.718
GO:0001892	embryonic placenta development	65	21	15.62	0.08102	0.718
GO:0071214	cellular response to abiotic stimulus	124	37	29.81	0.08105	0.718
GO:0006928	cellular component movement	1044	270	250.95	0.08143	0.718
GO:0030072	peptide hormone secretion	158	46	37.98	0.08148	0.718
GO:0071310	cellular response to organic substance	1040	269	249.99	0.0815	0.718
GO:0007259	JAK-STAT cascade	98	30	23.56	0.08175	0.718
GO:0035148	tube formation	98	30	23.56	0.08175	0.718
GO:0002831	regulation of response to biotic stimulus	76	24	18.27	0.0823	0.718
GO:0034220	ion transmembrane transport	289	80	69.47	0.08278	0.718
GO:0045597	positive regulation of cell differentiation	430	116	103.36	0.08302	0.718
GO:0002294	CD4-positive, alpha-beta T cell differentiation involved in immune response	30	11	7.21	0.08379	0.718
GO:0021695	cerebellar cortex development	30	11	7.21	0.08379	0.718
GO:0042093	T-helper cell differentiation	30	11	7.21	0.08379	0.718
GO:0042503	tyrosine phosphorylation of Stat3 protein	30	11	7.21	0.08379	0.718
GO:0042551	neuron maturation	30	11	7.21	0.08379	0.718
GO:0051353	positive regulation of oxidoreductase activity	30	11	7.21	0.08379	0.718
GO:0097191	extrinsic apoptotic signaling pathway	30	11	7.21	0.08379	0.718
GO:0015807	L-amino acid transport	20	8	4.81	0.08397	0.718
GO:0035924	cellular response to vascular endothelial growth factor stimulus	20	8	4.81	0.08397	0.718
GO:0044255	cellular lipid metabolic process	716	188	172.11	0.084	0.718
GO:0001890	placenta development	102	31	24.52	0.08444	0.718
GO:0048839	inner ear development	132	39	31.73	0.08498	0.718
GO:0030336	negative regulation of cell migration	117	35	28.12	0.08516	0.718
GO:0008630	intrinsic apoptotic signaling pathway in response to DNA damage	37	13	8.89	0.08599	0.718
GO:0002821	positive regulation of adaptive immune response	44	15	10.58	0.08617	0.718
GO:0071300	cellular response to retinoic acid	44	15	10.58	0.08617	0.718
GO:0009889	regulation of biosynthetic process	3026	756	727.37	0.08648	0.718
GO:0035023	regulation of Rho protein signal transduction	155	45	37.26	0.08735	0.718
GO:0007423	sensory organ development	372	101	89.42	0.08753	0.718
GO:0045935	positive regulation of nucleobase-containing compound metabolic process	1026	265	246.62	0.08755	0.718
GO:0044283	small molecule biosynthetic process	325	89	78.12	0.08757	0.718
GO:0006644	phospholipid metabolic process	224	63	53.84	0.08769	0.718
GO:0043065	positive regulation of apoptotic process	554	147	133.17	0.08876	0.718
GO:0001964	startle response	17	7	4.09	0.08985	0.718
GO:0003333	amino acid transmembrane transport	17	7	4.09	0.08985	0.718
GO:0010874	regulation of cholesterol efflux	17	7	4.09	0.08985	0.718
GO:0016241	regulation of macroautophagy	17	7	4.09	0.08985	0.718
GO:0032365	intracellular lipid transport	17	7	4.09	0.08985	0.718
GO:0042104	positive regulation of activated T cell proliferation	17	7	4.09	0.08985	0.718
GO:0060669	embryonic placenta morphogenesis	17	7	4.09	0.08985	0.718
GO:0090342	regulation of cell aging	17	7	4.09	0.08985	0.718
GO:0032147	activation of protein kinase activity	209	59	50.24	0.0904	0.718
GO:0042516	regulation of tyrosine phosphorylation of Stat3 protein	27	10	6.49	0.09123	0.718
GO:0043370	regulation of CD4-positive, alpha-beta T cell differentiation	27	10	6.49	0.09123	0.718
GO:0045668	negative regulation of osteoblast differentiation	27	10	6.49	0.09123	0.718
GO:0050853	B cell receptor signaling pathway	27	10	6.49	0.09123	0.718
GO:0021953	central nervous system neuron differentiation	99	30	23.8	0.09132	0.718
GO:0035303	regulation of dephosphorylation	99	30	23.8	0.09132	0.718
GO:0002791	regulation of peptide secretion	129	38	31.01	0.09142	0.718
GO:0090087	regulation of peptide transport	129	38	31.01	0.09142	0.718
GO:0008643	carbohydrate transport	114	34	27.4	0.09184	0.718
GO:0032409	regulation of transporter activity	114	34	27.4	0.09184	0.718
GO:0002696	positive regulation of leukocyte activation	217	61	52.16	0.09233	0.718
GO:0035295	tube development	373	101	89.66	0.09248	0.718
GO:0034138	toll-like receptor 3 signaling pathway	66	21	15.86	0.09296	0.718
GO:0043588	skin development	48	16	11.54	0.09298	0.718
GO:0045767	regulation of anti-apoptosis	48	16	11.54	0.09298	0.718
GO:0031589	cell-substrate adhesion	194	55	46.63	0.09307	0.718
GO:0008543	fibroblast growth factor receptor signaling pathway	133	39	31.97	0.09335	0.718
GO:0040013	negative regulation of locomotion	133	39	31.97	0.09335	0.718
GO:0035019	somatic stem cell maintenance	34	12	8.17	0.09397	0.718
GO:0051588	regulation of neurotransmitter transport	34	12	8.17	0.09397	0.718
GO:0019229	regulation of vasoconstriction	41	14	9.86	0.09421	0.718
GO:0009790	embryo development	775	202	186.29	0.09448	0.718
GO:0045892	negative regulation of transcription, DNA-templated	703	184	168.98	0.09469	0.718
GO:0007160	cell-matrix adhesion	137	40	32.93	0.0952	0.718
GO:0001914	regulation of T cell mediated cytotoxicity	14	6	3.37	0.09536	0.718
GO:0002011	morphogenesis of an epithelial sheet	14	6	3.37	0.09536	0.718
GO:0006607	NLS-bearing protein import into nucleus	14	6	3.37	0.09536	0.718
GO:0010878	cholesterol storage	14	6	3.37	0.09536	0.718
GO:0031050	dsRNA fragmentation	14	6	3.37	0.09536	0.718
GO:0031122	cytoplasmic microtubule organization	14	6	3.37	0.09536	0.718
GO:0055003	cardiac myofibril assembly	14	6	3.37	0.09536	0.718
GO:0060706	cell differentiation involved in embryonic placenta development	14	6	3.37	0.09536	0.718
GO:0060788	ectodermal placode formation	14	6	3.37	0.09536	0.718
GO:0070918	production of small RNA involved in gene silencing by RNA	14	6	3.37	0.09536	0.718
GO:0071696	ectodermal placode development	14	6	3.37	0.09536	0.718
GO:0071697	ectodermal placode morphogenesis	14	6	3.37	0.09536	0.718
GO:0072202	cell differentiation involved in metanephros development	14	6	3.37	0.09536	0.718
GO:2000178	negative regulation of neural precursor cell proliferation	14	6	3.37	0.09536	0.718
GO:0022603	regulation of anatomical structure morphogenesis	516	137	124.03	0.09596	0.718
GO:0006468	protein phosphorylation	1053	271	253.11	0.09613	0.718
GO:0042384	cilium assembly	59	19	14.18	0.09628	0.718
GO:0006643	membrane lipid metabolic process	107	32	25.72	0.09659	0.718
GO:0010942	positive regulation of cell death	572	151	137.49	0.09743	0.718
GO:0072001	renal system development	187	53	44.95	0.09808	0.718
GO:0048468	cell development	1276	326	306.71	0.09814	0.718
GO:0010628	positive regulation of gene expression	949	245	228.11	0.09873	0.718
GO:0009100	glycoprotein metabolic process	331	90	79.56	0.09887	0.718
GO:0000187	activation of MAPK activity	111	33	26.68	0.09905	0.718
GO:0007568	aging	191	54	45.91	0.09923	0.718
GO:0002279	mast cell activation involved in immune response	24	9	5.77	0.09935	0.718
GO:2001236	regulation of extrinsic apoptotic signaling pathway	24	9	5.77	0.09935	0.718
GO:0001946	lymphangiogenesis	11	5	2.64	0.09967	0.718
GO:0002230	positive regulation of defense response to virus by host	11	5	2.64	0.09967	0.718
GO:0006705	mineralocorticoid biosynthetic process	11	5	2.64	0.09967	0.718
GO:0008212	mineralocorticoid metabolic process	11	5	2.64	0.09967	0.718
GO:0010875	positive regulation of cholesterol efflux	11	5	2.64	0.09967	0.718
GO:0033005	positive regulation of mast cell activation	11	5	2.64	0.09967	0.718
GO:0036303	lymph vessel morphogenesis	11	5	2.64	0.09967	0.718
GO:0038084	vascular endothelial growth factor signaling pathway	11	5	2.64	0.09967	0.718
GO:0042987	amyloid precursor protein catabolic process	11	5	2.64	0.09967	0.718
GO:0045064	T-helper 2 cell differentiation	11	5	2.64	0.09967	0.718
GO:0045749	negative regulation of S phase of mitotic cell cycle	11	5	2.64	0.09967	0.718
GO:0051205	protein insertion into membrane	11	5	2.64	0.09967	0.718
GO:0051927	negative regulation of calcium ion transport via voltage-gated calcium channel activity	11	5	2.64	0.09967	0.718
GO:0051953	negative regulation of amine transport	11	5	2.64	0.09967	0.718
GO:0060134	prepulse inhibition	11	5	2.64	0.09967	0.718
GO:0060900	embryonic camera-type eye formation	11	5	2.64	0.09967	0.718
GO:0070841	inclusion body assembly	11	5	2.64	0.09967	0.718
GO:0071956	NA	11	5	2.64	0.09967	0.718
GO:0090136	epithelial cell-cell adhesion	11	5	2.64	0.09967	0.718
GO:2001237	negative regulation of extrinsic apoptotic signaling pathway	11	5	2.64	0.09967	0.718
GO:0035239	tube morphogenesis	253	70	60.81	0.09973	0.718
GO:0010556	regulation of macromolecule biosynthetic process	2877	718	691.55	0.10028	0.72
GO:0016458	gene silencing	85	26	20.43	0.1005	0.721
GO:0010863	positive regulation of phospholipase C activity	63	20	15.14	0.10129	0.723
GO:0010927	cellular component assembly involved in morphogenesis	115	34	27.64	0.10141	0.723
GO:0060560	developmental growth involved in morphogenesis	115	34	27.64	0.10141	0.723
GO:0032835	glomerulus development	45	15	10.82	0.1017	0.723
GO:0071299	cellular response to vitamin A	45	15	10.82	0.1017	0.723
GO:0030323	respiratory tube development	134	39	32.21	0.10225	0.726
GO:0006942	regulation of striated muscle contraction	38	13	9.13	0.10312	0.728
GO:0071322	cellular response to carbohydrate stimulus	38	13	9.13	0.10312	0.728
GO:0072210	metanephric nephron development	38	13	9.13	0.10312	0.728
GO:2000146	negative regulation of cell motility	119	35	28.6	0.10365	0.729
GO:0008285	negative regulation of cell proliferation	478	127	114.9	0.10378	0.729
GO:0046890	regulation of lipid biosynthetic process	89	27	21.39	0.10378	0.729
GO:0042063	gliogenesis	138	40	33.17	0.10409	0.729
GO:0043543	protein acylation	138	40	33.17	0.10409	0.729
GO:0042472	inner ear morphogenesis	78	24	18.75	0.10535	0.733
GO:0002757	immune response-activating signal transduction	215	60	51.68	0.10538	0.733
GO:0006473	protein acetylation	123	36	29.57	0.1058	0.733
GO:0006898	receptor-mediated endocytosis	123	36	29.57	0.1058	0.733
GO:0007229	integrin-mediated signaling pathway	67	21	16.1	0.10598	0.733
GO:0009914	hormone transport	192	54	46.15	0.10689	0.733
GO:0051224	negative regulation of protein transport	93	28	22.35	0.10689	0.733
GO:0051403	stress-activated MAPK cascade	192	54	46.15	0.10689	0.733
GO:0090276	regulation of peptide hormone secretion	127	37	30.53	0.10785	0.733
GO:0002828	regulation of type 2 immune response	21	8	5.05	0.10818	0.733
GO:0007176	regulation of epidermal growth factor-activated receptor activity	21	8	5.05	0.10818	0.733
GO:0021846	cell proliferation in forebrain	21	8	5.05	0.10818	0.733
GO:0042506	tyrosine phosphorylation of Stat5 protein	21	8	5.05	0.10818	0.733
GO:0030316	osteoclast differentiation	49	16	11.78	0.10855	0.733
GO:0045934	negative regulation of nucleobase-containing compound metabolic process	799	207	192.06	0.10921	0.733
GO:0000165	MAPK cascade	392	105	94.23	0.10966	0.733
GO:0030308	negative regulation of cell growth	131	38	31.49	0.10982	0.733
GO:0030324	lung development	131	38	31.49	0.10982	0.733
GO:0021510	spinal cord development	60	19	14.42	0.11047	0.733
GO:0030177	positive regulation of Wnt signaling pathway	60	19	14.42	0.11047	0.733
GO:0002824	positive regulation of adaptive immune response based on somatic recombination of immune receptors built from immunoglobulin superfamily domains	42	14	10.1	0.11137	0.733
GO:0046635	positive regulation of alpha-beta T cell activation	42	14	10.1	0.11137	0.733
GO:0090263	positive regulation of canonical Wnt signaling pathway	42	14	10.1	0.11137	0.733
GO:0016331	morphogenesis of embryonic epithelium	116	34	27.88	0.1116	0.733
GO:0048754	branching morphogenesis of an epithelial tube	135	39	32.45	0.1117	0.733
GO:0051171	regulation of nitrogen compound metabolic process	3121	776	750.2	0.11256	0.733
GO:0009395	phospholipid catabolic process	28	10	6.73	0.11262	0.733
GO:0010883	regulation of lipid storage	28	10	6.73	0.11262	0.733
GO:0016441	posttranscriptional gene silencing	28	10	6.73	0.11262	0.733
GO:0022898	regulation of transmembrane transporter activity	101	30	24.28	0.11262	0.733
GO:0031076	embryonic camera-type eye development	28	10	6.73	0.11262	0.733
GO:0035194	posttranscriptional gene silencing by RNA	28	10	6.73	0.11262	0.733
GO:0043550	regulation of lipid kinase activity	28	10	6.73	0.11262	0.733
GO:0051702	interaction with symbiont	28	10	6.73	0.11262	0.733
GO:0090257	regulation of muscle system process	101	30	24.28	0.11262	0.733
GO:0002753	cytoplasmic pattern recognition receptor signaling pathway	35	12	8.41	0.11305	0.733
GO:0010629	negative regulation of gene expression	788	204	189.41	0.11343	0.733
GO:0035270	endocrine system development	120	35	28.84	0.11382	0.733
GO:0002520	immune system development	508	134	122.11	0.11453	0.733
GO:0033674	positive regulation of kinase activity	385	103	92.54	0.11482	0.733
GO:0035335	peptidyl-tyrosine dephosphorylation	53	17	12.74	0.11482	0.733
GO:0046903	secretion	696	181	167.3	0.11499	0.733
GO:0050731	positive regulation of peptidyl-tyrosine phosphorylation	105	31	25.24	0.11527	0.733
GO:1900274	regulation of phospholipase C activity	64	20	15.38	0.11545	0.733
GO:0016265	death	1607	406	386.28	0.1158	0.733
GO:0009891	positive regulation of biosynthetic process	1128	288	271.14	0.11696	0.733
GO:0061448	connective tissue development	174	49	41.82	0.11766	0.733
GO:0001945	lymph vessel development	18	7	4.33	0.11772	0.733
GO:0001958	endochondral ossification	18	7	4.33	0.11772	0.733
GO:0021533	cell differentiation in hindbrain	18	7	4.33	0.11772	0.733
GO:0030149	sphingolipid catabolic process	18	7	4.33	0.11772	0.733
GO:0036075	replacement ossification	18	7	4.33	0.11772	0.733
GO:0040020	regulation of meiosis	18	7	4.33	0.11772	0.733
GO:0042522	regulation of tyrosine phosphorylation of Stat5 protein	18	7	4.33	0.11772	0.733
GO:0042559	pteridine-containing compound biosynthetic process	18	7	4.33	0.11772	0.733
GO:0043921	modulation by host of viral transcription	18	7	4.33	0.11772	0.733
GO:0052472	modulation by host of symbiont transcription	18	7	4.33	0.11772	0.733
GO:0030155	regulation of cell adhesion	240	66	57.69	0.11778	0.733
GO:0001938	positive regulation of endothelial cell proliferation	46	15	11.06	0.11883	0.733
GO:0031047	gene silencing by RNA	46	15	11.06	0.11883	0.733
GO:0008219	cell death	1604	405	385.56	0.11901	0.733
GO:0032102	negative regulation of response to external stimulus	113	33	27.16	0.12017	0.733
GO:0021987	cerebral cortex development	57	18	13.7	0.12058	0.733
GO:0043085	positive regulation of catalytic activity	830	214	199.51	0.12059	0.733
GO:0019221	cytokine-mediated signaling pathway	315	85	75.72	0.12129	0.733
GO:0000122	negative regulation of transcription from RNA polymerase II promoter	410	109	98.55	0.12202	0.733
GO:0006464	cellular protein modification process	2308	577	554.78	0.12209	0.733
GO:0036211	protein modification process	2308	577	554.78	0.12209	0.733
GO:0033135	regulation of peptidyl-serine phosphorylation	39	13	9.37	0.12215	0.733
GO:0042059	negative regulation of epidermal growth factor receptor signaling pathway	39	13	9.37	0.12215	0.733
GO:0043367	CD4-positive, alpha-beta T cell differentiation	39	13	9.37	0.12215	0.733
GO:0050764	regulation of phagocytosis	39	13	9.37	0.12215	0.733
GO:0050885	neuromuscular process controlling balance	39	13	9.37	0.12215	0.733
GO:1901185	negative regulation of ERBB signaling pathway	39	13	9.37	0.12215	0.733
GO:0006357	regulation of transcription from RNA polymerase II promoter	1004	257	241.33	0.12226	0.733
GO:0050796	regulation of insulin secretion	117	34	28.12	0.12244	0.733
GO:0010769	regulation of cell morphogenesis involved in differentiation	163	46	39.18	0.12285	0.733
GO:0034762	regulation of transmembrane transport	229	63	55.05	0.12322	0.733
GO:0006700	C21-steroid hormone biosynthetic process	25	9	6.01	0.12356	0.733
GO:0014910	regulation of smooth muscle cell migration	25	9	6.01	0.12356	0.733
GO:0030851	granulocyte differentiation	25	9	6.01	0.12356	0.733
GO:0034446	substrate adhesion-dependent cell spreading	25	9	6.01	0.12356	0.733
GO:0042417	dopamine metabolic process	25	9	6.01	0.12356	0.733
GO:0051926	negative regulation of calcium ion transport	25	9	6.01	0.12356	0.733
GO:0002287	alpha-beta T cell activation involved in immune response	32	11	7.69	0.12414	0.733
GO:0002293	alpha-beta T cell differentiation involved in immune response	32	11	7.69	0.12414	0.733
GO:0006509	membrane protein ectodomain proteolysis	32	11	7.69	0.12414	0.733
GO:0032104	regulation of response to extracellular stimulus	32	11	7.69	0.12414	0.733
GO:0032107	regulation of response to nutrient levels	32	11	7.69	0.12414	0.733
GO:0035176	social behavior	32	11	7.69	0.12414	0.733
GO:1901264	carbohydrate derivative transport	32	11	7.69	0.12414	0.733
GO:0036294	cellular response to decreased oxygen levels	50	16	12.02	0.12559	0.733
GO:0071456	cellular response to hypoxia	50	16	12.02	0.12559	0.733
GO:0042058	regulation of epidermal growth factor receptor signaling pathway	61	19	14.66	0.12587	0.733
GO:0051701	interaction with host	61	19	14.66	0.12587	0.733
GO:1901184	regulation of ERBB signaling pathway	61	19	14.66	0.12587	0.733
GO:0043269	regulation of ion transport	210	58	50.48	0.12723	0.733
GO:0044057	regulation of system process	395	105	94.95	0.12724	0.733
GO:0007274	neuromuscular synaptic transmission	15	6	3.61	0.12787	0.733
GO:0014046	dopamine secretion	15	6	3.61	0.12787	0.733
GO:0014059	regulation of dopamine secretion	15	6	3.61	0.12787	0.733
GO:0021697	cerebellar cortex formation	15	6	3.61	0.12787	0.733
GO:0034199	activation of protein kinase A activity	15	6	3.61	0.12787	0.733
GO:0034383	low-density lipoprotein particle clearance	15	6	3.61	0.12787	0.733
GO:0043304	regulation of mast cell degranulation	15	6	3.61	0.12787	0.733
GO:0046134	pyrimidine nucleoside biosynthetic process	15	6	3.61	0.12787	0.733
GO:0046636	negative regulation of alpha-beta T cell activation	15	6	3.61	0.12787	0.733
GO:0046685	response to arsenic-containing substance	15	6	3.61	0.12787	0.733
GO:0070076	histone lysine demethylation	15	6	3.61	0.12787	0.733
GO:2000273	positive regulation of receptor activity	15	6	3.61	0.12787	0.733
GO:0051969	regulation of transmission of nerve impulse	179	50	43.03	0.1279	0.733
GO:0043410	positive regulation of MAPK cascade	152	43	36.54	0.12827	0.733
GO:0048598	embryonic morphogenesis	419	111	100.72	0.12831	0.733
GO:0060041	retina development in camera-type eye	91	27	21.87	0.12841	0.733
GO:0009612	response to mechanical stimulus	110	32	26.44	0.12939	0.733
GO:0009719	response to endogenous stimulus	820	211	197.11	0.12946	0.733
GO:0051172	negative regulation of nitrogen compound metabolic process	808	208	194.22	0.12988	0.733
GO:0010557	positive regulation of macromolecule biosynthetic process	1006	257	241.81	0.13003	0.733
GO:0046879	hormone secretion	187	52	44.95	0.13014	0.733
GO:0060443	mammary gland morphogenesis	43	14	10.34	0.13027	0.733
GO:0016055	Wnt signaling pathway	273	74	65.62	0.13032	0.733
GO:0034130	toll-like receptor 1 signaling pathway	65	20	15.62	0.13075	0.733
GO:0008016	regulation of heart contraction	95	28	22.84	0.13139	0.733
GO:0046058	cAMP metabolic process	95	28	22.84	0.13139	0.733
GO:0040029	regulation of gene expression, epigenetic	114	33	27.4	0.13171	0.733
GO:0042632	cholesterol homeostasis	54	17	12.98	0.13174	0.733
GO:0055092	sterol homeostasis	54	17	12.98	0.13174	0.733
GO:0051173	positive regulation of nitrogen compound metabolic process	1047	267	251.67	0.13202	0.733
GO:0051253	negative regulation of RNA metabolic process	728	188	174.99	0.13246	0.733
GO:0030178	negative regulation of Wnt signaling pathway	99	29	23.8	0.13419	0.733
GO:0046677	response to antibiotic	36	12	8.65	0.13419	0.733
GO:0060350	endochondral bone morphogenesis	36	12	8.65	0.13419	0.733
GO:2001257	regulation of cation channel activity	36	12	8.65	0.13419	0.733
GO:0050863	regulation of T cell activation	207	57	49.76	0.13501	0.733
GO:0043491	protein kinase B signaling	84	25	20.19	0.13562	0.733
GO:0000045	autophagic vacuole assembly	22	8	5.29	0.13578	0.733
GO:0007090	regulation of S phase of mitotic cell cycle	22	8	5.29	0.13578	0.733
GO:0030104	water homeostasis	22	8	5.29	0.13578	0.733
GO:0033003	regulation of mast cell activation	22	8	5.29	0.13578	0.733
GO:0042517	positive regulation of tyrosine phosphorylation of Stat3 protein	22	8	5.29	0.13578	0.733
GO:0045123	cellular extravasation	22	8	5.29	0.13578	0.733
GO:0045806	negative regulation of endocytosis	22	8	5.29	0.13578	0.733
GO:0001659	temperature homeostasis	29	10	6.97	0.13657	0.733
GO:0008038	neuron recognition	29	10	6.97	0.13657	0.733
GO:0010812	negative regulation of cell-substrate adhesion	29	10	6.97	0.13657	0.733
GO:0032371	regulation of sterol transport	29	10	6.97	0.13657	0.733
GO:0032374	regulation of cholesterol transport	29	10	6.97	0.13657	0.733
GO:0032729	positive regulation of interferon-gamma production	29	10	6.97	0.13657	0.733
GO:0035329	hippo signaling	29	10	6.97	0.13657	0.733
GO:0042177	negative regulation of protein catabolic process	29	10	6.97	0.13657	0.733
GO:0051865	protein autoubiquitination	29	10	6.97	0.13657	0.733
GO:0070423	nucleotide-binding oligomerization domain containing signaling pathway	29	10	6.97	0.13657	0.733
GO:2000514	regulation of CD4-positive, alpha-beta T cell activation	29	10	6.97	0.13657	0.733
GO:0043405	regulation of MAP kinase activity	215	59	51.68	0.13671	0.733
GO:0002224	toll-like receptor signaling pathway	103	30	24.76	0.13683	0.733
GO:0007163	establishment or maintenance of cell polarity	103	30	24.76	0.13683	0.733
GO:0045089	positive regulation of innate immune response	149	42	35.82	0.13709	0.733
GO:0050890	cognition	149	42	35.82	0.13709	0.733
GO:0030148	sphingolipid biosynthetic process	58	18	13.94	0.13735	0.733
GO:0071295	cellular response to vitamin	58	18	13.94	0.13735	0.733
GO:0048568	embryonic organ development	270	73	64.9	0.13749	0.733
GO:0042509	regulation of tyrosine phosphorylation of STAT protein	47	15	11.3	0.13754	0.733
GO:0048678	response to axon injury	47	15	11.3	0.13754	0.733
GO:0051271	negative regulation of cellular component movement	126	36	30.29	0.13797	0.733
GO:0007158	neuron cell-cell adhesion	12	5	2.88	0.13831	0.733
GO:0008340	determination of adult lifespan	12	5	2.88	0.13831	0.733
GO:0010745	negative regulation of macrophage derived foam cell differentiation	12	5	2.88	0.13831	0.733
GO:0016024	CDP-diacylglycerol biosynthetic process	12	5	2.88	0.13831	0.733
GO:0019067	NA	12	5	2.88	0.13831	0.733
GO:0021544	subpallium development	12	5	2.88	0.13831	0.733
GO:0021799	cerebral cortex radially oriented cell migration	12	5	2.88	0.13831	0.733
GO:0031650	regulation of heat generation	12	5	2.88	0.13831	0.733
GO:0031652	positive regulation of heat generation	12	5	2.88	0.13831	0.733
GO:0032373	positive regulation of sterol transport	12	5	2.88	0.13831	0.733
GO:0032376	positive regulation of cholesterol transport	12	5	2.88	0.13831	0.733
GO:0035904	aorta development	12	5	2.88	0.13831	0.733
GO:0042510	regulation of tyrosine phosphorylation of Stat1 protein	12	5	2.88	0.13831	0.733
GO:0043092	L-amino acid import	12	5	2.88	0.13831	0.733
GO:0043174	nucleoside salvage	12	5	2.88	0.13831	0.733
GO:0045624	positive regulation of T-helper cell differentiation	12	5	2.88	0.13831	0.733
GO:0060442	branching involved in prostate gland morphogenesis	12	5	2.88	0.13831	0.733
GO:0060525	prostate glandular acinus development	12	5	2.88	0.13831	0.733
GO:0060766	negative regulation of androgen receptor signaling pathway	12	5	2.88	0.13831	0.733
GO:0071108	protein K48-linked deubiquitination	12	5	2.88	0.13831	0.733
GO:0043412	macromolecule modification	2396	597	575.93	0.13847	0.733
GO:0048705	skeletal system morphogenesis	153	43	36.78	0.13856	0.733
GO:0060541	respiratory system development	153	43	36.78	0.13856	0.733
GO:0021543	pallium development	88	26	21.15	0.13889	0.733
GO:0034765	regulation of ion transmembrane transport	107	31	25.72	0.13933	0.733
GO:0002064	epithelial cell development	73	22	17.55	0.13944	0.733
GO:0002755	MyD88-dependent toll-like receptor signaling pathway	73	22	17.55	0.13944	0.733
GO:0008063	Toll signaling pathway	73	22	17.55	0.13944	0.733
GO:0042303	molting cycle	73	22	17.55	0.13944	0.733
GO:0042633	hair cycle	73	22	17.55	0.13944	0.733
GO:0080134	regulation of response to stress	649	168	156	0.13956	0.733
GO:0046883	regulation of hormone secretion	157	44	37.74	0.13997	0.734
GO:0007267	cell-cell signaling	972	248	233.64	0.14003	0.734
GO:0043009	chordate embryonic development	433	114	104.08	0.14098	0.738
GO:0008104	protein localization	1399	353	336.28	0.14162	0.74
GO:0033500	carbohydrate homeostasis	92	27	22.11	0.14194	0.74
GO:0042593	glucose homeostasis	92	27	22.11	0.14194	0.74
GO:0009163	nucleoside biosynthetic process	40	13	9.61	0.14303	0.742
GO:0030516	regulation of axon extension	40	13	9.61	0.14303	0.742
GO:0034332	adherens junction organization	40	13	9.61	0.14303	0.742
GO:0045768	positive regulation of anti-apoptosis	40	13	9.61	0.14303	0.742
GO:0030073	insulin secretion	138	39	33.17	0.14334	0.742
GO:0031323	regulation of cellular metabolic process	3967	978	953.56	0.14343	0.742
GO:0001701	in utero embryonic development	263	71	63.22	0.1445	0.742
GO:0009890	negative regulation of biosynthetic process	872	223	209.6	0.14523	0.742
GO:0045860	positive regulation of protein kinase activity	366	97	87.98	0.14536	0.742
GO:0006796	phosphate-containing compound metabolic process	1396	352	335.56	0.14554	0.742
GO:0019216	regulation of lipid metabolic process	181	50	43.51	0.14718	0.742
GO:0045926	negative regulation of growth	181	50	43.51	0.14718	0.742
GO:0001936	regulation of endothelial cell proliferation	66	20	15.86	0.14719	0.742
GO:0019827	stem cell maintenance	66	20	15.86	0.14719	0.742
GO:0071495	cellular response to endogenous stimulus	518	135	124.51	0.14751	0.742
GO:0002292	T cell differentiation involved in immune response	33	11	7.93	0.14771	0.742
GO:0007006	mitochondrial membrane organization	33	11	7.93	0.14771	0.742
GO:0033344	cholesterol efflux	33	11	7.93	0.14771	0.742
GO:0045576	mast cell activation	33	11	7.93	0.14771	0.742
GO:0050805	negative regulation of synaptic transmission	33	11	7.93	0.14771	0.742
GO:0061005	cell differentiation involved in kidney development	33	11	7.93	0.14771	0.742
GO:0072080	nephron tubule development	33	11	7.93	0.14771	0.742
GO:0097285	cell-type specific apoptotic process	228	62	54.8	0.14781	0.742
GO:0009743	response to carbohydrate	123	35	29.57	0.148	0.742
GO:0051188	cofactor biosynthetic process	123	35	29.57	0.148	0.742
GO:0006793	phosphorus metabolic process	1397	352	335.8	0.14925	0.742
GO:0043406	positive regulation of MAP kinase activity	154	43	37.02	0.14935	0.742
GO:0002825	regulation of T-helper 1 type immune response	19	7	4.57	0.14948	0.742
GO:0006103	2-oxoglutarate metabolic process	19	7	4.57	0.14948	0.742
GO:0007194	negative regulation of adenylate cyclase activity	19	7	4.57	0.14948	0.742
GO:0021696	cerebellar cortex morphogenesis	19	7	4.57	0.14948	0.742
GO:0045907	positive regulation of vasoconstriction	19	7	4.57	0.14948	0.742
GO:0046466	membrane lipid catabolic process	19	7	4.57	0.14948	0.742
GO:0051445	regulation of meiotic cell cycle	19	7	4.57	0.14948	0.742
GO:0071453	cellular response to oxygen levels	55	17	13.22	0.15001	0.742
GO:0060191	regulation of lipase activity	104	30	25	0.15003	0.742
GO:0050865	regulation of cell activation	323	86	77.64	0.15017	0.742
GO:0007157	heterophilic cell-cell adhesion via plasma membrane cell adhesion molecules	26	9	6.25	0.1506	0.742
GO:0009110	vitamin biosynthetic process	26	9	6.25	0.1506	0.742
GO:0019439	aromatic compound catabolic process	26	9	6.25	0.1506	0.742
GO:0051963	regulation of synapse assembly	26	9	6.25	0.1506	0.742
GO:0002275	myeloid cell activation involved in immune response	44	14	10.58	0.15085	0.742
GO:0006687	glycosphingolipid metabolic process	44	14	10.58	0.15085	0.742
GO:0007034	vacuolar transport	44	14	10.58	0.15085	0.742
GO:0032623	interleukin-2 production	44	14	10.58	0.15085	0.742
GO:0050803	regulation of synapse structure and activity	44	14	10.58	0.15085	0.742
GO:0051925	regulation of calcium ion transport via voltage-gated calcium channel activity	44	14	10.58	0.15085	0.742
GO:0006629	lipid metabolic process	1011	257	243.02	0.15087	0.742
GO:0043409	negative regulation of MAPK cascade	70	21	16.83	0.15152	0.743
GO:0048864	stem cell development	70	21	16.83	0.15152	0.743
GO:0044242	cellular lipid catabolic process	131	37	31.49	0.15167	0.743
GO:0018394	peptidyl-lysine acetylation	108	31	25.96	0.15241	0.745
GO:0034284	response to monosaccharide	108	31	25.96	0.15241	0.745
GO:0051260	protein homooligomerization	205	56	49.28	0.1527	0.745
GO:0051249	regulation of lymphocyte activation	264	71	63.46	0.15286	0.745
GO:0018205	peptidyl-lysine modification	135	38	32.45	0.15336	0.747
GO:0009792	embryo development ending in birth or egg hatching	439	115	105.52	0.15395	0.748
GO:0031325	positive regulation of cellular metabolic process	1680	421	403.83	0.15399	0.748
GO:0060402	calcium ion transport into cytosol	74	22	17.79	0.1555	0.754
GO:0001654	eye development	229	62	55.05	0.15694	0.756
GO:0002444	myeloid leukocyte mediated immunity	48	15	11.54	0.1578	0.756
GO:0045761	regulation of adenylate cyclase activity	48	15	11.54	0.1578	0.756
GO:0046847	filopodium assembly	48	15	11.54	0.1578	0.756
GO:0044344	cellular response to fibroblast growth factor stimulus	147	41	35.33	0.15794	0.756
GO:0071774	response to fibroblast growth factor	147	41	35.33	0.15794	0.756
GO:0032412	regulation of ion transmembrane transporter activity	97	28	23.32	0.159	0.756
GO:0034142	toll-like receptor 4 signaling pathway	78	23	18.75	0.15919	0.756
GO:0030217	T cell differentiation	151	42	36.3	0.15931	0.756
GO:0043506	regulation of JUN kinase activity	63	19	15.14	0.16027	0.756
GO:0051347	positive regulation of transferase activity	392	103	94.23	0.1603	0.756
GO:0031329	regulation of cellular catabolic process	404	106	97.11	0.16048	0.756
GO:0051345	positive regulation of hydrolase activity	428	112	102.88	0.16066	0.756
GO:0009749	response to glucose	101	29	24.28	0.16155	0.756
GO:0008593	regulation of Notch signaling pathway	30	10	7.21	0.16296	0.756
GO:0014812	muscle cell migration	30	10	7.21	0.16296	0.756
GO:0035567	non-canonical Wnt signaling pathway	30	10	7.21	0.16296	0.756
GO:0048008	platelet-derived growth factor receptor signaling pathway	30	10	7.21	0.16296	0.756
GO:0051128	regulation of cellular component organization	1091	276	262.25	0.1633	0.756
GO:0009101	glycoprotein biosynthetic process	285	76	68.51	0.16333	0.756
GO:0018393	internal peptidyl-lysine acetylation	105	30	25.24	0.16393	0.756
GO:0050808	synapse organization	105	30	25.24	0.16393	0.756
GO:0007260	tyrosine phosphorylation of STAT protein	52	16	12.5	0.16402	0.756
GO:0042310	vasoconstriction	52	16	12.5	0.16402	0.756
GO:0045582	positive regulation of T cell differentiation	52	16	12.5	0.16402	0.756
GO:0032872	regulation of stress-activated MAPK cascade	132	37	31.73	0.16406	0.756
GO:0070302	regulation of stress-activated protein kinase signaling cascade	132	37	31.73	0.16406	0.756
GO:0008361	regulation of cell size	67	20	16.1	0.16472	0.756
GO:0001782	B cell homeostasis	16	6	3.85	0.16492	0.756
GO:0001953	negative regulation of cell-matrix adhesion	16	6	3.85	0.16492	0.756
GO:0003254	regulation of membrane depolarization	16	6	3.85	0.16492	0.756
GO:0006111	regulation of gluconeogenesis	16	6	3.85	0.16492	0.756
GO:0006590	thyroid hormone generation	16	6	3.85	0.16492	0.756
GO:0007004	telomere maintenance via telomerase	16	6	3.85	0.16492	0.756
GO:0009214	cyclic nucleotide catabolic process	16	6	3.85	0.16492	0.756
GO:0014009	glial cell proliferation	16	6	3.85	0.16492	0.756
GO:0015813	L-glutamate transport	16	6	3.85	0.16492	0.756
GO:0021680	cerebellar Purkinje cell layer development	16	6	3.85	0.16492	0.756
GO:0030517	negative regulation of axon extension	16	6	3.85	0.16492	0.756
GO:0033006	regulation of mast cell activation involved in immune response	16	6	3.85	0.16492	0.756
GO:0042362	fat-soluble vitamin biosynthetic process	16	6	3.85	0.16492	0.756
GO:0045061	thymic T cell selection	16	6	3.85	0.16492	0.756
GO:0050891	multicellular organismal water homeostasis	16	6	3.85	0.16492	0.756
GO:0051043	regulation of membrane protein ectodomain proteolysis	16	6	3.85	0.16492	0.756
GO:0051647	nucleus localization	16	6	3.85	0.16492	0.756
GO:0070527	platelet aggregation	16	6	3.85	0.16492	0.756
GO:0072012	glomerulus vasculature development	16	6	3.85	0.16492	0.756
GO:1901160	primary amino compound metabolic process	16	6	3.85	0.16492	0.756
GO:0035710	CD4-positive, alpha-beta T cell activation	41	13	9.86	0.1657	0.756
GO:0001655	urogenital system development	230	62	55.29	0.1664	0.756
GO:0001954	positive regulation of cell-matrix adhesion	23	8	5.53	0.16653	0.756
GO:0006890	retrograde vesicle-mediated transport, Golgi to ER	23	8	5.53	0.16653	0.756
GO:0014073	response to tropane	23	8	5.53	0.16653	0.756
GO:0030815	negative regulation of cAMP metabolic process	23	8	5.53	0.16653	0.756
GO:0030818	negative regulation of cAMP biosynthetic process	23	8	5.53	0.16653	0.756
GO:0040018	positive regulation of multicellular organism growth	23	8	5.53	0.16653	0.756
GO:0042220	response to cocaine	23	8	5.53	0.16653	0.756
GO:0061098	positive regulation of protein tyrosine kinase activity	23	8	5.53	0.16653	0.756
GO:0015918	sterol transport	56	17	13.46	0.1696	0.767
GO:0030301	cholesterol transport	56	17	13.46	0.1696	0.767
GO:0030856	regulation of epithelial cell differentiation	56	17	13.46	0.1696	0.767
GO:0072073	kidney epithelium development	56	17	13.46	0.1696	0.767
GO:0010001	glial cell differentiation	117	33	28.12	0.17023	0.769
GO:0043270	positive regulation of ion transport	75	22	18.03	0.17255	0.777
GO:0060401	cytosolic calcium ion transport	75	22	18.03	0.17255	0.777
GO:0040017	positive regulation of locomotion	207	56	49.76	0.17275	0.777
GO:0070252	actin-mediated cell contraction	45	14	10.82	0.17304	0.778
GO:0033209	tumor necrosis factor-mediated signaling pathway	34	11	8.17	0.17341	0.778
GO:0061326	renal tubule development	34	11	8.17	0.17341	0.778
GO:0009108	coenzyme biosynthetic process	98	28	23.56	0.17395	0.778
GO:0043112	receptor metabolic process	98	28	23.56	0.17395	0.778
GO:0003008	system process	1436	360	345.17	0.1741	0.778
GO:0046467	membrane lipid biosynthetic process	60	18	14.42	0.17463	0.78
GO:0016042	lipid catabolic process	223	60	53.6	0.17515	0.781
GO:0009746	response to hexose	106	30	25.48	0.17853	0.786
GO:0007269	neurotransmitter secretion	83	24	19.95	0.17916	0.786
GO:0048675	axon extension	64	19	15.38	0.17919	0.786
GO:0071418	cellular response to amine stimulus	49	15	11.78	0.17953	0.786
GO:0014909	smooth muscle cell migration	27	9	6.49	0.18029	0.786
GO:0030641	regulation of cellular pH	27	9	6.49	0.18029	0.786
GO:0034381	plasma lipoprotein particle clearance	27	9	6.49	0.18029	0.786
GO:0045980	negative regulation of nucleotide metabolic process	27	9	6.49	0.18029	0.786
GO:0090398	cellular senescence	27	9	6.49	0.18029	0.786
GO:0006475	internal protein amino acid acetylation	110	31	26.44	0.1806	0.786
GO:0045930	negative regulation of mitotic cell cycle	38	12	9.13	0.18234	0.786
GO:0051952	regulation of amine transport	38	12	9.13	0.18234	0.786
GO:0002076	osteoblast development	13	5	3.12	0.18235	0.786
GO:0010888	negative regulation of lipid storage	13	5	3.12	0.18235	0.786
GO:0032106	positive regulation of response to extracellular stimulus	13	5	3.12	0.18235	0.786
GO:0032109	positive regulation of response to nutrient levels	13	5	3.12	0.18235	0.786
GO:0043101	purine-containing compound salvage	13	5	3.12	0.18235	0.786
GO:0045342	MHC class II biosynthetic process	13	5	3.12	0.18235	0.786
GO:0046519	sphingoid metabolic process	13	5	3.12	0.18235	0.786
GO:0048339	paraxial mesoderm development	13	5	3.12	0.18235	0.786
GO:0051155	positive regulation of striated muscle cell differentiation	13	5	3.12	0.18235	0.786
GO:0051457	maintenance of protein location in nucleus	13	5	3.12	0.18235	0.786
GO:0060081	membrane hyperpolarization	13	5	3.12	0.18235	0.786
GO:0060716	labyrinthine layer blood vessel development	13	5	3.12	0.18235	0.786
GO:0072074	kidney mesenchyme development	13	5	3.12	0.18235	0.786
GO:0072075	metanephric mesenchyme development	13	5	3.12	0.18235	0.786
GO:2000278	regulation of DNA biosynthetic process	13	5	3.12	0.18235	0.786
GO:0009605	response to external stimulus	1189	299	285.8	0.18283	0.786
GO:0030522	intracellular receptor signaling pathway	208	56	50	0.18332	0.786
GO:0051272	positive regulation of cellular component movement	208	56	50	0.18332	0.786
GO:0001942	hair follicle development	68	20	16.35	0.18333	0.786
GO:0022404	molting cycle process	68	20	16.35	0.18333	0.786
GO:0022405	hair cycle process	68	20	16.35	0.18333	0.786
GO:0034134	toll-like receptor 2 signaling pathway	68	20	16.35	0.18333	0.786
GO:0070555	response to interleukin-1	68	20	16.35	0.18333	0.786
GO:0003401	axis elongation	20	7	4.81	0.18476	0.786
GO:0006783	heme biosynthetic process	20	7	4.81	0.18476	0.786
GO:0007271	synaptic transmission, cholinergic	20	7	4.81	0.18476	0.786
GO:0031280	negative regulation of cyclase activity	20	7	4.81	0.18476	0.786
GO:0032488	Cdc42 protein signal transduction	20	7	4.81	0.18476	0.786
GO:0042982	amyloid precursor protein metabolic process	20	7	4.81	0.18476	0.786
GO:0043114	regulation of vascular permeability	20	7	4.81	0.18476	0.786
GO:0046688	response to copper ion	20	7	4.81	0.18476	0.786
GO:0048169	regulation of long-term neuronal synaptic plasticity	20	7	4.81	0.18476	0.786
GO:2001258	negative regulation of cation channel activity	20	7	4.81	0.18476	0.786
GO:0031623	receptor internalization	53	16	12.74	0.18529	0.787
GO:0043507	positive regulation of JUN kinase activity	53	16	12.74	0.18529	0.787
GO:0001841	neural tube formation	72	21	17.31	0.1871	0.792
GO:0006921	cellular component disassembly involved in execution phase of apoptosis	72	21	17.31	0.1871	0.792
GO:0010518	positive regulation of phospholipase activity	72	21	17.31	0.1871	0.792
GO:0016053	organic acid biosynthetic process	256	68	61.54	0.18838	0.796
GO:0046394	carboxylic acid biosynthetic process	256	68	61.54	0.18838	0.796
GO:0032386	regulation of intracellular transport	177	48	42.55	0.18918	0.798
GO:0010970	microtubule-based transport	42	13	10.1	0.19005	0.798
GO:0043966	histone H3 acetylation	42	13	10.1	0.19005	0.798
GO:0001843	neural tube closure	57	17	13.7	0.19043	0.798
GO:0045638	negative regulation of myeloid cell differentiation	57	17	13.7	0.19043	0.798
GO:0045862	positive regulation of proteolysis	57	17	13.7	0.19043	0.798
GO:0060606	tube closure	57	17	13.7	0.19043	0.798
GO:0001935	endothelial cell proliferation	76	22	18.27	0.19054	0.798
GO:0006144	purine nucleobase metabolic process	31	10	7.45	0.19161	0.799
GO:0006213	pyrimidine nucleoside metabolic process	31	10	7.45	0.19161	0.799
GO:0030004	cellular monovalent inorganic cation homeostasis	31	10	7.45	0.19161	0.799
GO:0048730	epidermis morphogenesis	31	10	7.45	0.19161	0.799
GO:0051055	negative regulation of lipid biosynthetic process	31	10	7.45	0.19161	0.799
GO:0032501	multicellular organismal process	4913	1202	1180.95	0.19272	0.802
GO:0006171	cAMP biosynthetic process	80	23	19.23	0.19369	0.805
GO:0060193	positive regulation of lipase activity	80	23	19.23	0.19369	0.805
GO:0006767	water-soluble vitamin metabolic process	61	18	14.66	0.19504	0.808
GO:0018958	phenol-containing compound metabolic process	61	18	14.66	0.19504	0.808
GO:0045621	positive regulation of lymphocyte differentiation	61	18	14.66	0.19504	0.808
GO:0030198	extracellular matrix organization	150	41	36.06	0.19529	0.808
GO:0006937	regulation of muscle contraction	84	24	20.19	0.19658	0.809
GO:0007270	neuron-neuron synaptic transmission	84	24	20.19	0.19658	0.809
GO:0008585	female gonad development	84	24	20.19	0.19658	0.809
GO:0015837	amine transport	84	24	20.19	0.19658	0.809
GO:0060491	regulation of cell projection assembly	46	14	11.06	0.19676	0.809
GO:0061387	regulation of extent of cell growth	46	14	11.06	0.19676	0.809
GO:0031327	negative regulation of cellular biosynthetic process	858	217	206.24	0.19774	0.811
GO:0019220	regulation of phosphate metabolic process	846	214	203.35	0.19885	0.811
GO:0051174	regulation of phosphorus metabolic process	846	214	203.35	0.19885	0.811
GO:0002694	regulation of leukocyte activation	301	79	72.35	0.1998	0.811
GO:0030800	negative regulation of cyclic nucleotide metabolic process	24	8	5.77	0.20012	0.811
GO:0030803	negative regulation of cyclic nucleotide biosynthetic process	24	8	5.77	0.20012	0.811
GO:0042133	neurotransmitter metabolic process	24	8	5.77	0.20012	0.811
GO:0046326	positive regulation of glucose import	24	8	5.77	0.20012	0.811
GO:0048640	negative regulation of developmental growth	24	8	5.77	0.20012	0.811
GO:0050850	positive regulation of calcium-mediated signaling	24	8	5.77	0.20012	0.811
GO:0002028	regulation of sodium ion transport	35	11	8.41	0.20107	0.811
GO:0030101	natural killer cell activation	35	11	8.41	0.20107	0.811
GO:0034109	homotypic cell-cell adhesion	35	11	8.41	0.20107	0.811
GO:0043535	regulation of blood vessel endothelial cell migration	35	11	8.41	0.20107	0.811
GO:0070830	tight junction assembly	35	11	8.41	0.20107	0.811
GO:0070988	demethylation	35	11	8.41	0.20107	0.811
GO:0071230	cellular response to amino acid stimulus	35	11	8.41	0.20107	0.811
GO:0071326	cellular response to monosaccharide stimulus	35	11	8.41	0.20107	0.811
GO:0071331	cellular response to hexose stimulus	35	11	8.41	0.20107	0.811
GO:0071333	cellular response to glucose stimulus	35	11	8.41	0.20107	0.811
GO:0032946	positive regulation of mononuclear cell proliferation	92	26	22.11	0.20168	0.812
GO:0001933	negative regulation of protein phosphorylation	182	49	43.75	0.20192	0.812
GO:0016310	phosphorylation	1189	298	285.8	0.20212	0.812
GO:1901135	carbohydrate derivative metabolic process	981	247	235.81	0.20255	0.812
GO:0006664	glycolipid metabolic process	50	15	12.02	0.20265	0.812
GO:0031670	cellular response to nutrient	69	20	16.59	0.20294	0.812
GO:0042326	negative regulation of phosphorylation	194	52	46.63	0.20367	0.812
GO:0046545	development of primary female sexual characteristics	96	27	23.08	0.20394	0.812
GO:0030278	regulation of ossification	139	38	33.41	0.20567	0.812
GO:0001913	T cell mediated cytotoxicity	17	6	4.09	0.20587	0.812
GO:0006278	RNA-dependent DNA replication	17	6	4.09	0.20587	0.812
GO:0015800	acidic amino acid transport	17	6	4.09	0.20587	0.812
GO:0030866	cortical actin cytoskeleton organization	17	6	4.09	0.20587	0.812
GO:0042491	auditory receptor cell differentiation	17	6	4.09	0.20587	0.812
GO:0043372	positive regulation of CD4-positive, alpha-beta T cell differentiation	17	6	4.09	0.20587	0.812
GO:0048016	inositol phosphate-mediated signaling	17	6	4.09	0.20587	0.812
GO:0051954	positive regulation of amine transport	17	6	4.09	0.20587	0.812
GO:0060395	SMAD protein signal transduction	17	6	4.09	0.20587	0.812
GO:0061437	renal system vasculature development	17	6	4.09	0.20587	0.812
GO:0061440	kidney vasculature development	17	6	4.09	0.20587	0.812
GO:2000736	regulation of stem cell differentiation	17	6	4.09	0.20587	0.812
GO:0006302	double-strand break repair	100	28	24.04	0.20602	0.812
GO:0034341	response to interferon-gamma	100	28	24.04	0.20602	0.812
GO:0070727	cellular macromolecule localization	831	210	199.75	0.2061	0.812
GO:0042127	regulation of cell proliferation	1039	261	249.75	0.2074	0.816
GO:0007156	homophilic cell adhesion via plasma membrane adhesion molecules	104	29	25	0.20794	0.816
GO:0043434	response to peptide hormone	358	93	86.05	0.20839	0.816
GO:0007254	JNK cascade	151	41	36.3	0.2087	0.816
GO:0043062	extracellular structure organization	151	41	36.3	0.2087	0.816
GO:0006915	apoptotic process	1440	359	346.14	0.20906	0.816
GO:0032663	regulation of interleukin-2 production	39	12	9.37	0.20909	0.816
GO:0050807	regulation of synapse organization	39	12	9.37	0.20909	0.816
GO:0060840	artery development	39	12	9.37	0.20909	0.816
GO:0043524	negative regulation of neuron apoptotic process	77	22	18.51	0.20943	0.816
GO:1901215	negative regulation of neuron death	77	22	18.51	0.20943	0.816
GO:0006367	transcription initiation from RNA polymerase II promoter	155	42	37.26	0.20957	0.816
GO:0009892	negative regulation of metabolic process	1256	314	301.91	0.20991	0.817
GO:0048193	Golgi vesicle transport	163	44	39.18	0.21116	0.819
GO:0031099	regeneration	112	31	26.92	0.21138	0.819
GO:0060828	regulation of canonical Wnt signaling pathway	112	31	26.92	0.21138	0.819
GO:0031334	positive regulation of protein complex assembly	81	23	19.47	0.21224	0.819
GO:0006342	chromatin silencing	28	9	6.73	0.21234	0.819
GO:0045599	negative regulation of fat cell differentiation	28	9	6.73	0.21234	0.819
GO:0050690	regulation of defense response to virus by virus	28	9	6.73	0.21234	0.819
GO:0072529	pyrimidine-containing compound catabolic process	28	9	6.73	0.21234	0.819
GO:2001235	positive regulation of apoptotic signaling pathway	28	9	6.73	0.21234	0.819
GO:0043407	negative regulation of MAP kinase activity	58	17	13.94	0.21244	0.819
GO:0010975	regulation of neuron projection development	179	48	43.03	0.21375	0.823
GO:0043010	camera-type eye development	195	52	46.87	0.21569	0.828
GO:0060429	epithelium development	508	130	122.11	0.21594	0.828
GO:0032768	regulation of monooxygenase activity	43	13	10.34	0.21595	0.828
GO:0061097	regulation of protein tyrosine kinase activity	43	13	10.34	0.21595	0.828
GO:0010563	negative regulation of phosphorus metabolic process	199	53	47.83	0.21609	0.828
GO:0045936	negative regulation of phosphate metabolic process	199	53	47.83	0.21609	0.828
GO:0072527	pyrimidine-containing compound metabolic process	62	18	14.9	0.21655	0.828
GO:0051960	regulation of nervous system development	375	97	90.14	0.21658	0.828
GO:0012501	programmed cell death	1454	362	349.5	0.21691	0.828
GO:0034504	protein localization to nucleus	215	57	51.68	0.2174	0.829
GO:0080135	regulation of cellular response to stress	247	65	59.37	0.21889	0.83
GO:0007611	learning or memory	136	37	32.69	0.21905	0.83
GO:0071375	cellular response to peptide hormone stimulus	255	67	61.29	0.21908	0.83
GO:0019222	regulation of metabolic process	4375	1070	1051.63	0.21914	0.83
GO:0045664	regulation of neuron differentiation	279	73	67.06	0.21928	0.83
GO:0048638	regulation of developmental growth	93	26	22.35	0.2193	0.83
GO:0070665	positive regulation of leukocyte proliferation	93	26	22.35	0.2193	0.83
GO:0043900	regulation of multi-organism process	97	27	23.32	0.22127	0.83
GO:0030705	cytoskeleton-dependent intracellular transport	47	14	11.3	0.22188	0.83
GO:0045814	negative regulation of gene expression, epigenetic	32	10	7.69	0.22228	0.83
GO:0050709	negative regulation of protein secretion	32	10	7.69	0.22228	0.83
GO:0009310	amine catabolic process	21	7	5.05	0.22305	0.83
GO:0010822	positive regulation of mitochondrion organization	21	7	5.05	0.22305	0.83
GO:0016338	calcium-independent cell-cell adhesion via plasma membrane cell-adhesion molecules	21	7	5.05	0.22305	0.83
GO:0030858	positive regulation of epithelial cell differentiation	21	7	5.05	0.22305	0.83
GO:0042402	cellular biogenic amine catabolic process	21	7	5.05	0.22305	0.83
GO:0042596	fear response	21	7	5.05	0.22305	0.83
GO:0046633	alpha-beta T cell proliferation	21	7	5.05	0.22305	0.83
GO:0051350	negative regulation of lyase activity	21	7	5.05	0.22305	0.83
GO:0072207	metanephric epithelium development	21	7	5.05	0.22305	0.83
GO:0045807	positive regulation of endocytosis	70	20	16.83	0.22351	0.83
GO:0006366	transcription from RNA polymerase II promoter	1218	304	292.77	0.22442	0.83
GO:0032970	regulation of actin filament-based process	164	44	39.42	0.22457	0.83
GO:0048562	embryonic organ morphogenesis	172	46	41.34	0.22568	0.83
GO:0009893	positive regulation of metabolic process	1768	438	424.98	0.22635	0.83
GO:0030814	regulation of cAMP metabolic process	74	21	17.79	0.22648	0.83
GO:0061351	neural precursor cell proliferation	74	21	17.79	0.22648	0.83
GO:0018210	peptidyl-threonine modification	51	15	12.26	0.22704	0.83
GO:0019432	triglyceride biosynthetic process	51	15	12.26	0.22704	0.83
GO:0021536	diencephalon development	51	15	12.26	0.22704	0.83
GO:0031279	regulation of cyclase activity	51	15	12.26	0.22704	0.83
GO:0032368	regulation of lipid transport	51	15	12.26	0.22704	0.83
GO:0071417	cellular response to organonitrogen compound	51	15	12.26	0.22704	0.83
GO:0042098	T cell proliferation	113	31	27.16	0.22768	0.83
GO:0031667	response to nutrient levels	336	87	80.77	0.22769	0.83
GO:0002263	cell activation involved in immune response	117	32	28.12	0.22897	0.83
GO:0002366	leukocyte activation involved in immune response	117	32	28.12	0.22897	0.83
GO:0046328	regulation of JNK cascade	117	32	28.12	0.22897	0.83
GO:0031344	regulation of cell projection organization	220	58	52.88	0.22938	0.83
GO:0002764	immune response-regulating signaling pathway	228	60	54.8	0.22963	0.83
GO:0002253	activation of immune response	252	66	60.57	0.22996	0.83
GO:0007405	neuroblast proliferation	36	11	8.65	0.2305	0.83
GO:0010821	regulation of mitochondrion organization	36	11	8.65	0.2305	0.83
GO:0043487	regulation of RNA stability	36	11	8.65	0.2305	0.83
GO:0046324	regulation of glucose import	36	11	8.65	0.2305	0.83
GO:0048708	astrocyte differentiation	36	11	8.65	0.2305	0.83
GO:2000177	regulation of neural precursor cell proliferation	36	11	8.65	0.2305	0.83
GO:0006004	fucose metabolic process	14	5	3.37	0.23068	0.83
GO:0006198	cAMP catabolic process	14	5	3.37	0.23068	0.83
GO:0006978	DNA damage response, signal transduction by p53 class mediator resulting in transcription of p21 class mediator	14	5	3.37	0.23068	0.83
GO:0008105	asymmetric protein localization	14	5	3.37	0.23068	0.83
GO:0021871	forebrain regionalization	14	5	3.37	0.23068	0.83
GO:0030260	entry into host cell	14	5	3.37	0.23068	0.83
GO:0030852	regulation of granulocyte differentiation	14	5	3.37	0.23068	0.83
GO:0031649	heat generation	14	5	3.37	0.23068	0.83
GO:0032225	regulation of synaptic transmission, dopaminergic	14	5	3.37	0.23068	0.83
GO:0043691	reverse cholesterol transport	14	5	3.37	0.23068	0.83
GO:0044409	entry into host	14	5	3.37	0.23068	0.83
GO:0046653	tetrahydrofolate metabolic process	14	5	3.37	0.23068	0.83
GO:0051322	anaphase	14	5	3.37	0.23068	0.83
GO:0051806	entry into cell of other organism involved in symbiotic interaction	14	5	3.37	0.23068	0.83
GO:0051828	entry into other organism involved in symbiotic interaction	14	5	3.37	0.23068	0.83
GO:0052126	movement in host environment	14	5	3.37	0.23068	0.83
GO:0052192	movement in environment of other organism involved in symbiotic interaction	14	5	3.37	0.23068	0.83
GO:2001238	positive regulation of extrinsic apoptotic signaling pathway	14	5	3.37	0.23068	0.83
GO:0051050	positive regulation of transport	425	109	102.16	0.23081	0.83
GO:0034613	cellular protein localization	827	208	198.79	0.23105	0.83
GO:0006633	fatty acid biosynthetic process	125	34	30.05	0.23126	0.83
GO:0071478	cellular response to radiation	55	16	13.22	0.23156	0.83
GO:0000271	polysaccharide biosynthetic process	82	23	19.71	0.23159	0.83
GO:0005976	polysaccharide metabolic process	133	36	31.97	0.23321	0.832
GO:0010469	regulation of receptor activity	59	17	14.18	0.23554	0.832
GO:0010810	regulation of cell-substrate adhesion	90	25	21.63	0.23579	0.832
GO:0045596	negative regulation of cell differentiation	357	92	85.81	0.23602	0.832
GO:0000188	inactivation of MAPK activity	25	8	6.01	0.23614	0.832
GO:0019674	NAD metabolic process	25	8	6.01	0.23614	0.832
GO:0030809	negative regulation of nucleotide biosynthetic process	25	8	6.01	0.23614	0.832
GO:0034121	regulation of toll-like receptor signaling pathway	25	8	6.01	0.23614	0.832
GO:0034644	cellular response to UV	25	8	6.01	0.23614	0.832
GO:0042092	type 2 immune response	25	8	6.01	0.23614	0.832
GO:0046928	regulation of neurotransmitter secretion	25	8	6.01	0.23614	0.832
GO:0051004	regulation of lipoprotein lipase activity	25	8	6.01	0.23614	0.832
GO:0051453	regulation of intracellular pH	25	8	6.01	0.23614	0.832
GO:0051893	regulation of focal adhesion assembly	25	8	6.01	0.23614	0.832
GO:0051966	regulation of synaptic transmission, glutamatergic	25	8	6.01	0.23614	0.832
GO:0060325	face morphogenesis	25	8	6.01	0.23614	0.832
GO:0090109	regulation of cell-substrate junction assembly	25	8	6.01	0.23614	0.832
GO:1900372	negative regulation of purine nucleotide biosynthetic process	25	8	6.01	0.23614	0.832
GO:1900543	negative regulation of purine nucleotide metabolic process	25	8	6.01	0.23614	0.832
GO:0006584	catecholamine metabolic process	40	12	9.61	0.2374	0.834
GO:0009712	catechol-containing compound metabolic process	40	12	9.61	0.2374	0.834
GO:0034311	diol metabolic process	40	12	9.61	0.2374	0.834
GO:0043271	negative regulation of ion transport	40	12	9.61	0.2374	0.834
GO:0007043	cell-cell junction assembly	63	18	15.14	0.23906	0.837
GO:0042102	positive regulation of T cell proliferation	63	18	15.14	0.23906	0.837
GO:0051238	sequestering of metal ion	63	18	15.14	0.23906	0.837
GO:0044093	positive regulation of molecular function	1008	252	242.3	0.23917	0.837
GO:0030335	positive regulation of cell migration	197	52	47.35	0.24077	0.842
GO:0045088	regulation of innate immune response	201	53	48.31	0.24093	0.842
GO:0031349	positive regulation of defense response	205	54	49.28	0.24107	0.842
GO:0002684	positive regulation of immune system process	487	124	117.06	0.24188	0.843
GO:0007605	sensory perception of sound	106	29	25.48	0.24214	0.843
GO:0048771	tissue remodeling	106	29	25.48	0.24214	0.843
GO:0002705	positive regulation of leukocyte mediated immunity	44	13	10.58	0.24326	0.845
GO:0002708	positive regulation of lymphocyte mediated immunity	44	13	10.58	0.24326	0.845
GO:0021915	neural tube development	110	30	26.44	0.2434	0.845
GO:0031347	regulation of defense response	378	97	90.86	0.24385	0.846
GO:0046907	intracellular transport	1013	253	243.5	0.24445	0.847
GO:0032870	cellular response to hormone stimulus	370	95	88.94	0.24455	0.847
GO:0061039	NA	71	20	17.07	0.24497	0.848
GO:0009894	regulation of catabolic process	455	116	109.37	0.24531	0.848
GO:0002429	immune response-activating cell surface receptor signaling pathway	118	32	28.36	0.24558	0.848
GO:0016079	synaptic vesicle exocytosis	29	9	6.97	0.24643	0.848
GO:0032312	regulation of ARF GTPase activity	29	9	6.97	0.24643	0.848
GO:0045762	positive regulation of adenylate cyclase activity	29	9	6.97	0.24643	0.848
GO:0071479	cellular response to ionizing radiation	29	9	6.97	0.24643	0.848
GO:0055088	lipid homeostasis	75	21	18.03	0.24746	0.848
GO:0032101	regulation of response to external stimulus	334	86	80.28	0.24754	0.848
GO:0010243	response to organonitrogen compound	130	35	31.25	0.24818	0.848
GO:0018107	peptidyl-threonine phosphorylation	48	14	11.54	0.24827	0.848
GO:0046822	regulation of nucleocytoplasmic transport	134	36	32.21	0.2489	0.848
GO:2000113	negative regulation of cellular macromolecule biosynthetic process	789	198	189.65	0.24893	0.848
GO:0010517	regulation of phospholipase activity	79	22	18.99	0.24969	0.848
GO:0006482	protein demethylation	18	6	4.33	0.24994	0.848
GO:0008214	protein dealkylation	18	6	4.33	0.24994	0.848
GO:0009084	glutamine family amino acid biosynthetic process	18	6	4.33	0.24994	0.848
GO:0009303	rRNA transcription	18	6	4.33	0.24994	0.848
GO:0016577	histone demethylation	18	6	4.33	0.24994	0.848
GO:0043266	regulation of potassium ion transport	18	6	4.33	0.24994	0.848
GO:0044089	positive regulation of cellular component biogenesis	18	6	4.33	0.24994	0.848
GO:0046640	regulation of alpha-beta T cell proliferation	18	6	4.33	0.24994	0.848
GO:0070328	triglyceride homeostasis	18	6	4.33	0.24994	0.848
GO:0070741	response to interleukin-6	18	6	4.33	0.24994	0.848
GO:2001014	regulation of skeletal muscle cell differentiation	18	6	4.33	0.24994	0.848
GO:0006022	aminoglycan metabolic process	83	23	19.95	0.25169	0.853
GO:0010921	regulation of phosphatase activity	83	23	19.95	0.25169	0.853
GO:0009416	response to light stimulus	174	46	41.82	0.25307	0.857
GO:0002819	regulation of adaptive immune response	87	24	20.91	0.25349	0.857
GO:0051170	nuclear import	194	51	46.63	0.25375	0.857
GO:0060562	epithelial tube morphogenesis	202	53	48.56	0.25384	0.857
GO:0006821	chloride transport	33	10	7.93	0.2547	0.857
GO:0007257	activation of JUN kinase activity	33	10	7.93	0.2547	0.857
GO:0050848	regulation of calcium-mediated signaling	33	10	7.93	0.2547	0.857
GO:0060324	face development	33	10	7.93	0.2547	0.857
GO:0001838	embryonic epithelial tube formation	91	25	21.87	0.2551	0.857
GO:0050671	positive regulation of lymphocyte proliferation	91	25	21.87	0.2551	0.857
GO:0042446	hormone biosynthetic process	56	16	13.46	0.25634	0.857
GO:0042471	ear morphogenesis	95	26	22.84	0.25656	0.857
GO:0051239	regulation of multicellular organismal process	1561	386	375.22	0.2575	0.857
GO:0046660	female sex differentiation	99	27	23.8	0.25787	0.857
GO:0016573	histone acetylation	103	28	24.76	0.25905	0.857
GO:0014020	primary neural tube formation	60	17	14.42	0.25962	0.857
GO:0001562	response to protozoan	11	4	2.64	0.26049	0.857
GO:0002283	neutrophil activation involved in immune response	11	4	2.64	0.26049	0.857
GO:0006884	cell volume homeostasis	11	4	2.64	0.26049	0.857
GO:0018202	peptidyl-histidine modification	11	4	2.64	0.26049	0.857
GO:0031269	pseudopodium assembly	11	4	2.64	0.26049	0.857
GO:0032352	positive regulation of hormone metabolic process	11	4	2.64	0.26049	0.857
GO:0033605	positive regulation of catecholamine secretion	11	4	2.64	0.26049	0.857
GO:0034113	heterotypic cell-cell adhesion	11	4	2.64	0.26049	0.857
GO:0034122	negative regulation of toll-like receptor signaling pathway	11	4	2.64	0.26049	0.857
GO:0042069	regulation of catecholamine metabolic process	11	4	2.64	0.26049	0.857
GO:0043922	negative regulation by host of viral transcription	11	4	2.64	0.26049	0.857
GO:0051894	positive regulation of focal adhesion assembly	11	4	2.64	0.26049	0.857
GO:0060438	trachea development	11	4	2.64	0.26049	0.857
GO:0060561	apoptotic process involved in morphogenesis	11	4	2.64	0.26049	0.857
GO:0072111	cell proliferation involved in kidney development	11	4	2.64	0.26049	0.857
GO:0072160	nephron tubule epithelial cell differentiation	11	4	2.64	0.26049	0.857
GO:0090162	establishment of epithelial cell polarity	11	4	2.64	0.26049	0.857
GO:2000696	regulation of epithelial cell differentiation involved in kidney development	11	4	2.64	0.26049	0.857
GO:0034097	response to cytokine	473	120	113.7	0.26067	0.857
GO:0045670	regulation of osteoclast differentiation	37	11	8.89	0.26146	0.857
GO:0048010	vascular endothelial growth factor receptor signaling pathway	37	11	8.89	0.26146	0.857
GO:0048806	genitalia development	37	11	8.89	0.26146	0.857
GO:0050994	regulation of lipid catabolic process	37	11	8.89	0.26146	0.857
GO:0051970	negative regulation of transmission of nerve impulse	37	11	8.89	0.26146	0.857
GO:0009896	positive regulation of catabolic process	119	32	28.6	0.2627	0.857
GO:0051093	negative regulation of developmental process	453	115	108.89	0.26326	0.857
GO:0010562	positive regulation of phosphorus metabolic process	518	131	124.51	0.26331	0.857
GO:0045937	positive regulation of phosphate metabolic process	518	131	124.51	0.26331	0.857
GO:0001963	synaptic transmission, dopaminergic	22	7	5.29	0.26378	0.857
GO:0010623	developmental programmed cell death	22	7	5.29	0.26378	0.857
GO:0032228	regulation of synaptic transmission, GABAergic	22	7	5.29	0.26378	0.857
GO:0038061	NIK/NF-kappaB signaling	22	7	5.29	0.26378	0.857
GO:0043616	keratinocyte proliferation	22	7	5.29	0.26378	0.857
GO:0045494	photoreceptor cell maintenance	22	7	5.29	0.26378	0.857
GO:0045581	negative regulation of T cell differentiation	22	7	5.29	0.26378	0.857
GO:0060444	branching involved in mammary gland duct morphogenesis	22	7	5.29	0.26378	0.857
GO:0051017	actin filament bundle assembly	68	19	16.35	0.26501	0.86
GO:0042325	regulation of phosphorylation	771	193	185.33	0.26527	0.86
GO:0001932	regulation of protein phosphorylation	722	181	173.55	0.26533	0.86
GO:0071704	organic substance metabolic process	1033	257	248.3	0.26595	0.861
GO:0002682	regulation of immune system process	763	191	183.4	0.26646	0.861
GO:0032844	regulation of homeostatic process	219	57	52.64	0.26648	0.861
GO:0046889	positive regulation of lipid biosynthetic process	41	12	9.86	0.26708	0.861
GO:0072009	nephron epithelium development	41	12	9.86	0.26708	0.861
GO:0030817	regulation of cAMP biosynthetic process	72	20	17.31	0.26723	0.861
GO:0006606	protein import into nucleus	191	50	45.91	0.26729	0.861
GO:0031644	regulation of neurological system process	191	50	45.91	0.26729	0.861
GO:0051130	positive regulation of cellular component organization	421	107	101.2	0.26743	0.861
GO:0070374	positive regulation of ERK1 and ERK2 cascade	76	21	18.27	0.26919	0.865
GO:0070887	cellular response to chemical stimulus	1399	346	336.28	0.2699	0.865
GO:0050778	positive regulation of immune response	316	81	75.96	0.2702	0.865
GO:0016567	protein ubiquitination	519	131	124.75	0.27171	0.865
GO:0019915	lipid storage	45	13	10.82	0.27178	0.865
GO:0031032	actomyosin structure organization	45	13	10.82	0.27178	0.865
GO:0031330	negative regulation of cellular catabolic process	45	13	10.82	0.27178	0.865
GO:0031532	actin cytoskeleton reorganization	45	13	10.82	0.27178	0.865
GO:0035872	nucleotide-binding domain, leucine rich repeat containing receptor signaling pathway	45	13	10.82	0.27178	0.865
GO:0006904	vesicle docking involved in exocytosis	26	8	6.25	0.27416	0.865
GO:0007190	activation of adenylate cyclase activity	26	8	6.25	0.27416	0.865
GO:0010092	specification of organ identity	26	8	6.25	0.27416	0.865
GO:0010828	positive regulation of glucose transport	26	8	6.25	0.27416	0.865
GO:0019438	aromatic compound biosynthetic process	26	8	6.25	0.27416	0.865
GO:0048260	positive regulation of receptor-mediated endocytosis	26	8	6.25	0.27416	0.865
GO:0051932	synaptic transmission, GABAergic	26	8	6.25	0.27416	0.865
GO:0060428	lung epithelium development	26	8	6.25	0.27416	0.865
GO:0001934	positive regulation of protein phosphorylation	499	126	119.95	0.27467	0.865
GO:0050770	regulation of axonogenesis	92	25	22.11	0.27504	0.865
GO:0072175	epithelial tube formation	92	25	22.11	0.27504	0.865
GO:0048646	anatomical structure formation involved in morphogenesis	703	176	168.98	0.27561	0.865
GO:0043255	regulation of carbohydrate biosynthetic process	49	14	11.78	0.27577	0.865
GO:0008277	regulation of G-protein coupled receptor protein signaling pathway	96	26	23.08	0.27611	0.865
GO:0048863	stem cell differentiation	96	26	23.08	0.27611	0.865
GO:0060284	regulation of cell development	426	108	102.4	0.27623	0.865
GO:0045787	positive regulation of cell cycle	100	27	24.04	0.27705	0.865
GO:0070372	regulation of ERK1 and ERK2 cascade	100	27	24.04	0.27705	0.865
GO:0045785	positive regulation of cell adhesion	108	29	25.96	0.27861	0.865
GO:0050851	antigen receptor-mediated signaling pathway	108	29	25.96	0.27861	0.865
GO:0010817	regulation of hormone levels	333	85	80.04	0.27898	0.865
GO:0045639	positive regulation of myeloid cell differentiation	53	15	12.74	0.27916	0.865
GO:0046460	neutral lipid biosynthetic process	53	15	12.74	0.27916	0.865
GO:0046463	acylglycerol biosynthetic process	53	15	12.74	0.27916	0.865
GO:0055007	cardiac muscle cell differentiation	53	15	12.74	0.27916	0.865
GO:0010720	positive regulation of cell development	136	36	32.69	0.28159	0.865
GO:0007033	vacuole organization	57	16	13.7	0.28207	0.865
GO:0007202	activation of phospholipase C activity	57	16	13.7	0.28207	0.865
GO:0002369	T cell cytokine production	15	5	3.61	0.28208	0.865
GO:0006555	methionine metabolic process	15	5	3.61	0.28208	0.865
GO:0007413	axonal fasciculation	15	5	3.61	0.28208	0.865
GO:0016578	histone deubiquitination	15	5	3.61	0.28208	0.865
GO:0021602	cranial nerve morphogenesis	15	5	3.61	0.28208	0.865
GO:0030857	negative regulation of epithelial cell differentiation	15	5	3.61	0.28208	0.865
GO:0032105	negative regulation of response to extracellular stimulus	15	5	3.61	0.28208	0.865
GO:0032108	negative regulation of response to nutrient levels	15	5	3.61	0.28208	0.865
GO:0032461	positive regulation of protein oligomerization	15	5	3.61	0.28208	0.865
GO:0032816	positive regulation of natural killer cell activation	15	5	3.61	0.28208	0.865
GO:0042772	DNA damage response, signal transduction resulting in transcription	15	5	3.61	0.28208	0.865
GO:0045684	positive regulation of epidermis development	15	5	3.61	0.28208	0.865
GO:0045745	positive regulation of G-protein coupled receptor protein signaling pathway	15	5	3.61	0.28208	0.865
GO:0045747	positive regulation of Notch signaling pathway	15	5	3.61	0.28208	0.865
GO:0050995	negative regulation of lipid catabolic process	15	5	3.61	0.28208	0.865
GO:2000649	regulation of sodium ion transmembrane transporter activity	15	5	3.61	0.28208	0.865
GO:2001244	positive regulation of intrinsic apoptotic signaling pathway	15	5	3.61	0.28208	0.865
GO:0021700	developmental maturation	152	40	36.54	0.28211	0.865
GO:0008633	activation of pro-apoptotic gene products	30	9	7.21	0.2822	0.865
GO:0010977	negative regulation of neuron projection development	30	9	7.21	0.2822	0.865
GO:0030262	apoptotic nuclear changes	30	9	7.21	0.2822	0.865
GO:0033261	regulation of S phase	30	9	7.21	0.2822	0.865
GO:0035690	cellular response to drug	30	9	7.21	0.2822	0.865
GO:0050766	positive regulation of phagocytosis	30	9	7.21	0.2822	0.865
GO:0060603	mammary gland duct morphogenesis	30	9	7.21	0.2822	0.865
GO:0071482	cellular response to light stimulus	30	9	7.21	0.2822	0.865
GO:0007224	smoothened signaling pathway	61	17	14.66	0.28457	0.871
GO:0034764	positive regulation of transmembrane transport	61	17	14.66	0.28457	0.871
GO:0060349	bone morphogenesis	61	17	14.66	0.28457	0.871
GO:0006493	protein O-linked glycosylation	65	18	15.62	0.28672	0.876
GO:0009062	fatty acid catabolic process	65	18	15.62	0.28672	0.876
GO:0010558	negative regulation of macromolecule biosynthetic process	815	203	195.9	0.2868	0.876
GO:0022406	membrane docking	34	10	8.17	0.28857	0.878
GO:0030239	myofibril assembly	34	10	8.17	0.28857	0.878
GO:0043488	regulation of mRNA stability	34	10	8.17	0.28857	0.878
GO:0010827	regulation of glucose transport	69	19	16.59	0.28859	0.878
GO:0001764	neuron migration	73	20	17.55	0.29021	0.882
GO:0030203	glycosaminoglycan metabolic process	73	20	17.55	0.29021	0.882
GO:0006935	chemotaxis	554	139	133.17	0.29201	0.886
GO:0042330	taxis	554	139	133.17	0.29201	0.886
GO:0052548	regulation of endopeptidase activity	221	57	53.12	0.29267	0.888
GO:0048639	positive regulation of developmental growth	38	11	9.13	0.2937	0.89
GO:0018196	peptidyl-asparagine modification	85	23	20.43	0.29386	0.89
GO:2000147	positive regulation of cell motility	201	52	48.31	0.29469	0.891
GO:0006487	protein N-linked glycosylation	89	24	21.39	0.29476	0.891
GO:0006516	glycoprotein catabolic process	19	6	4.57	0.29631	0.891
GO:0009074	aromatic amino acid family catabolic process	19	6	4.57	0.29631	0.891
GO:0030865	cortical cytoskeleton organization	19	6	4.57	0.29631	0.891
GO:0042403	thyroid hormone metabolic process	19	6	4.57	0.29631	0.891
GO:0051668	localization within membrane	19	6	4.57	0.29631	0.891
GO:0060351	cartilage development involved in endochondral bone morphogenesis	19	6	4.57	0.29631	0.891
GO:0090003	regulation of establishment of protein localization to plasma membrane	19	6	4.57	0.29631	0.891
GO:2000516	positive regulation of CD4-positive, alpha-beta T cell activation	19	6	4.57	0.29631	0.891
GO:0032943	mononuclear cell proliferation	165	43	39.66	0.29752	0.893
GO:0043433	negative regulation of sequence-specific DNA binding transcription factor activity	109	29	26.2	0.29759	0.893
GO:0035249	synaptic transmission, glutamatergic	42	12	10.1	0.29789	0.893
GO:0097006	regulation of plasma lipoprotein particle levels	42	12	10.1	0.29789	0.893
GO:0006112	energy reserve metabolic process	149	39	35.82	0.29827	0.893
GO:0042176	regulation of protein catabolic process	125	33	30.05	0.29844	0.893
GO:0008654	phospholipid biosynthetic process	129	34	31.01	0.29851	0.893
GO:0009725	response to hormone	653	163	156.96	0.29962	0.895
GO:0031109	microtubule polymerization or depolymerization	46	13	11.06	0.30134	0.899
GO:0045833	negative regulation of lipid metabolic process	46	13	11.06	0.30134	0.899
GO:0048589	developmental growth	246	63	59.13	0.30273	0.902
GO:0009880	embryonic pattern specification	50	14	12.02	0.3042	0.902
GO:0071260	cellular response to mechanical stimulus	50	14	12.02	0.3042	0.902
GO:0000737	DNA catabolic process, endonucleolytic	23	7	5.53	0.30633	0.902
GO:0001975	response to amphetamine	23	7	5.53	0.30633	0.902
GO:0006309	apoptotic DNA fragmentation	23	7	5.53	0.30633	0.902
GO:0006829	zinc ion transport	23	7	5.53	0.30633	0.902
GO:0010165	response to X-ray	23	7	5.53	0.30633	0.902
GO:0010259	multicellular organismal aging	23	7	5.53	0.30633	0.902
GO:0015695	organic cation transport	23	7	5.53	0.30633	0.902
GO:0021988	olfactory lobe development	23	7	5.53	0.30633	0.902
GO:0031952	regulation of protein autophosphorylation	23	7	5.53	0.30633	0.902
GO:0032413	negative regulation of ion transmembrane transporter activity	23	7	5.53	0.30633	0.902
GO:0035850	epithelial cell differentiation involved in kidney development	23	7	5.53	0.30633	0.902
GO:0021549	cerebellum development	54	15	12.98	0.30659	0.902
GO:0042475	odontogenesis of dentin-containing tooth	54	15	12.98	0.30659	0.902
GO:0045666	positive regulation of neuron differentiation	54	15	12.98	0.30659	0.902
GO:0051339	regulation of lyase activity	54	15	12.98	0.30659	0.902
GO:0061136	regulation of proteasomal protein catabolic process	54	15	12.98	0.30659	0.902
GO:0090317	negative regulation of intracellular protein transport	58	16	13.94	0.30859	0.907
GO:0042327	positive regulation of phosphorylation	511	128	122.83	0.30873	0.907
GO:0022037	metencephalon development	62	17	14.9	0.31026	0.911
GO:0046824	positive regulation of nucleocytoplasmic transport	66	18	15.86	0.31166	0.912
GO:0051591	response to cAMP	66	18	15.86	0.31166	0.912
GO:0060333	interferon-gamma-mediated signaling pathway	70	19	16.83	0.31283	0.912
GO:0090090	negative regulation of canonical Wnt signaling pathway	70	19	16.83	0.31283	0.912
GO:0030261	chromosome condensation	27	8	6.49	0.31369	0.912
GO:0033014	tetrapyrrole biosynthetic process	27	8	6.49	0.31369	0.912
GO:0045620	negative regulation of lymphocyte differentiation	27	8	6.49	0.31369	0.912
GO:0071897	DNA biosynthetic process	27	8	6.49	0.31369	0.912
GO:0090199	regulation of release of cytochrome c from mitochondria	27	8	6.49	0.31369	0.912
GO:0043549	regulation of kinase activity	577	144	138.69	0.31391	0.912
GO:0019722	calcium-mediated signaling	82	22	19.71	0.31526	0.912
GO:0006575	cellular modified amino acid metabolic process	138	36	33.17	0.31582	0.912
GO:0009187	cyclic nucleotide metabolic process	122	32	29.33	0.31673	0.912
GO:0003015	heart process	114	30	27.4	0.31695	0.912
GO:0060047	heart contraction	114	30	27.4	0.31695	0.912
GO:0044249	cellular biosynthetic process	4466	1085	1073.5	0.31733	0.912
GO:0009615	response to virus	231	59	55.53	0.31843	0.912
GO:0009991	response to extracellular stimulus	357	90	85.81	0.31882	0.912
GO:0022409	positive regulation of cell-cell adhesion	31	9	7.45	0.31926	0.912
GO:0031281	positive regulation of cyclase activity	31	9	7.45	0.31926	0.912
GO:0032436	positive regulation of proteasomal ubiquitin-dependent protein catabolic process	31	9	7.45	0.31926	0.912
GO:0042490	mechanoreceptor differentiation	31	9	7.45	0.31926	0.912
GO:0045840	positive regulation of mitosis	31	9	7.45	0.31926	0.912
GO:0051785	positive regulation of nuclear division	31	9	7.45	0.31926	0.912
GO:0071377	cellular response to glucagon stimulus	31	9	7.45	0.31926	0.912
GO:0071559	response to transforming growth factor beta	31	9	7.45	0.31926	0.912
GO:1901071	glucosamine-containing compound metabolic process	31	9	7.45	0.31926	0.912
GO:0045859	regulation of protein kinase activity	549	137	131.96	0.3195	0.912
GO:0000090	mitotic anaphase	12	4	2.88	0.32158	0.912
GO:0000768	syncytium formation by plasma membrane fusion	12	4	2.88	0.32158	0.912
GO:0006086	acetyl-CoA biosynthetic process from pyruvate	12	4	2.88	0.32158	0.912
GO:0009086	methionine biosynthetic process	12	4	2.88	0.32158	0.912
GO:0010510	regulation of acetyl-CoA biosynthetic process from pyruvate	12	4	2.88	0.32158	0.912
GO:0010884	positive regulation of lipid storage	12	4	2.88	0.32158	0.912
GO:0016558	protein import into peroxisome matrix	12	4	2.88	0.32158	0.912
GO:0021904	dorsal/ventral neural tube patterning	12	4	2.88	0.32158	0.912
GO:0021984	adenohypophysis development	12	4	2.88	0.32158	0.912
GO:0030540	female genitalia development	12	4	2.88	0.32158	0.912
GO:0031116	positive regulation of microtubule polymerization	12	4	2.88	0.32158	0.912
GO:0031268	pseudopodium organization	12	4	2.88	0.32158	0.912
GO:0031581	hemidesmosome assembly	12	4	2.88	0.32158	0.912
GO:0032878	regulation of establishment or maintenance of cell polarity	12	4	2.88	0.32158	0.912
GO:0035304	regulation of protein dephosphorylation	12	4	2.88	0.32158	0.912
GO:0044319	wound healing, spreading of cells	12	4	2.88	0.32158	0.912
GO:0045346	regulation of MHC class II biosynthetic process	12	4	2.88	0.32158	0.912
GO:0046415	urate metabolic process	12	4	2.88	0.32158	0.912
GO:0051044	positive regulation of membrane protein ectodomain proteolysis	12	4	2.88	0.32158	0.912
GO:0060026	convergent extension	12	4	2.88	0.32158	0.912
GO:0071354	cellular response to interleukin-6	12	4	2.88	0.32158	0.912
GO:0072163	mesonephric epithelium development	12	4	2.88	0.32158	0.912
GO:0021983	pituitary gland development	35	10	8.41	0.32357	0.916
GO:0048742	regulation of skeletal muscle fiber development	35	10	8.41	0.32357	0.916
GO:0008284	positive regulation of cell proliferation	562	140	135.09	0.32585	0.922
GO:0007041	lysosomal transport	39	11	9.37	0.32694	0.923
GO:0031110	regulation of microtubule polymerization or depolymerization	39	11	9.37	0.32694	0.923
GO:0033762	response to glucagon	39	11	9.37	0.32694	0.923
GO:0035601	protein deacylation	39	11	9.37	0.32694	0.923
GO:0048546	digestive tract morphogenesis	43	12	10.34	0.3296	0.927
GO:0060048	cardiac muscle contraction	43	12	10.34	0.3296	0.927
GO:0046651	lymphocyte proliferation	163	42	39.18	0.32984	0.927
GO:0051348	negative regulation of transferase activity	159	41	38.22	0.33047	0.927
GO:0032868	response to insulin	236	60	56.73	0.33123	0.927
GO:0065008	regulation of biological quality	2290	559	550.45	0.33154	0.927
GO:0032434	regulation of proteasomal ubiquitin-dependent protein catabolic process	47	13	11.3	0.33172	0.927
GO:0001501	skeletal system development	346	87	83.17	0.33243	0.927
GO:0052547	regulation of peptidase activity	228	58	54.8	0.33287	0.927
GO:0006469	negative regulation of protein kinase activity	139	36	33.41	0.33342	0.927
GO:0042307	positive regulation of protein import into nucleus	55	15	13.22	0.33473	0.927
GO:2000117	negative regulation of cysteine-type endopeptidase activity	55	15	13.22	0.33473	0.927
GO:0003170	heart valve development	16	5	3.85	0.33534	0.927
GO:0003179	heart valve morphogenesis	16	5	3.85	0.33534	0.927
GO:0006688	glycosphingolipid biosynthetic process	16	5	3.85	0.33534	0.927
GO:0007214	gamma-aminobutyric acid signaling pathway	16	5	3.85	0.33534	0.927
GO:0032332	positive regulation of chondrocyte differentiation	16	5	3.85	0.33534	0.927
GO:0032770	positive regulation of monooxygenase activity	16	5	3.85	0.33534	0.927
GO:0043537	negative regulation of blood vessel endothelial cell migration	16	5	3.85	0.33534	0.927
GO:0045742	positive regulation of epidermal growth factor receptor signaling pathway	16	5	3.85	0.33534	0.927
GO:0046697	decidualization	16	5	3.85	0.33534	0.927
GO:0050829	defense response to Gram-negative bacterium	16	5	3.85	0.33534	0.927
GO:0051962	positive regulation of nervous system development	16	5	3.85	0.33534	0.927
GO:0051965	positive regulation of synapse assembly	16	5	3.85	0.33534	0.927
GO:0060119	inner ear receptor cell development	16	5	3.85	0.33534	0.927
GO:0071312	cellular response to alkaloid	16	5	3.85	0.33534	0.927
GO:1901186	positive regulation of ERBB signaling pathway	16	5	3.85	0.33534	0.927
GO:2000021	regulation of ion homeostasis	115	30	27.64	0.33637	0.927
GO:0051341	regulation of oxidoreductase activity	63	17	15.14	0.33658	0.927
GO:0072358	cardiovascular system development	674	167	162.01	0.33674	0.927
GO:0072359	circulatory system development	674	167	162.01	0.33674	0.927
GO:0050954	sensory perception of mechanical stimulus	111	29	26.68	0.33676	0.927
GO:0051896	regulation of protein kinase B signaling	67	18	16.1	0.33719	0.927
GO:0034976	response to endoplasmic reticulum stress	103	27	24.76	0.33744	0.927
GO:0006200	ATP catabolic process	71	19	17.07	0.33763	0.927
GO:0007188	adenylate cyclase-modulating G-protein coupled receptor signaling pathway	99	26	23.8	0.33771	0.927
GO:0002699	positive regulation of immune effector process	95	25	22.84	0.33793	0.927
GO:0043542	endothelial cell migration	95	25	22.84	0.33793	0.927
GO:0072329	monocarboxylic acid catabolic process	75	20	18.03	0.33793	0.927
GO:0002703	regulation of leukocyte mediated immunity	91	24	21.87	0.33809	0.927
GO:0034612	response to tumor necrosis factor	91	24	21.87	0.33809	0.927
GO:0007009	plasma membrane organization	79	21	18.99	0.33811	0.927
GO:0048523	negative regulation of cellular process	2544	620	611.51	0.33894	0.929
GO:0048878	chemical homeostasis	740	183	177.88	0.339	0.929
GO:0002697	regulation of immune effector process	192	49	46.15	0.34037	0.932
GO:0031324	negative regulation of cellular metabolic process	1156	284	277.87	0.34088	0.933
GO:0016043	cellular component organization	3655	888	878.56	0.3413	0.933
GO:0050878	regulation of body fluid levels	564	140	135.57	0.34364	0.935
GO:0007398	ectoderm development	20	6	4.81	0.34411	0.935
GO:0032094	response to food	20	6	4.81	0.34411	0.935
GO:0032673	regulation of interleukin-4 production	20	6	4.81	0.34411	0.935
GO:0035412	regulation of catenin import into nucleus	20	6	4.81	0.34411	0.935
GO:0045071	negative regulation of viral genome replication	20	6	4.81	0.34411	0.935
GO:0048525	negative regulation of viral process	20	6	4.81	0.34411	0.935
GO:0048854	brain morphogenesis	20	6	4.81	0.34411	0.935
GO:0050710	negative regulation of cytokine secretion	20	6	4.81	0.34411	0.935
GO:0051046	regulation of secretion	380	95	91.34	0.34709	0.94
GO:0071345	cellular response to cytokine stimulus	380	95	91.34	0.34709	0.94
GO:0009058	biosynthetic process	4582	1111	1101.39	0.34767	0.94
GO:0033673	negative regulation of kinase activity	148	38	35.58	0.34963	0.94
GO:0000291	nuclear-transcribed mRNA catabolic process, exonucleolytic	24	7	5.77	0.35006	0.94
GO:0001912	positive regulation of leukocyte mediated cytotoxicity	24	7	5.77	0.35006	0.94
GO:0006044	N-acetylglucosamine metabolic process	24	7	5.77	0.35006	0.94
GO:0006586	indolalkylamine metabolic process	24	7	5.77	0.35006	0.94
GO:0006779	porphyrin-containing compound biosynthetic process	24	7	5.77	0.35006	0.94
GO:0010862	positive regulation of pathway-restricted SMAD protein phosphorylation	24	7	5.77	0.35006	0.94
GO:0030835	negative regulation of actin filament depolymerization	24	7	5.77	0.35006	0.94
GO:0042430	indole-containing compound metabolic process	24	7	5.77	0.35006	0.94
GO:0042451	purine nucleoside biosynthetic process	24	7	5.77	0.35006	0.94
GO:0043928	exonucleolytic nuclear-transcribed mRNA catabolic process involved in deadenylation-dependent decay	24	7	5.77	0.35006	0.94
GO:0046129	purine ribonucleoside biosynthetic process	24	7	5.77	0.35006	0.94
GO:0048384	retinoic acid receptor signaling pathway	24	7	5.77	0.35006	0.94
GO:0050909	sensory perception of taste	24	7	5.77	0.35006	0.94
GO:0051489	regulation of filopodium assembly	24	7	5.77	0.35006	0.94
GO:0006631	fatty acid metabolic process	270	68	64.9	0.35039	0.94
GO:0009888	tissue development	1104	271	265.37	0.35123	0.942
GO:0010604	positive regulation of macromolecule metabolic process	1649	403	396.37	0.3516	0.942
GO:0000226	microtubule cytoskeleton organization	262	66	62.98	0.35243	0.944
GO:0000578	embryonic axis specification	28	8	6.73	0.35423	0.944
GO:0006891	intra-Golgi vesicle-mediated transport	28	8	6.73	0.35423	0.944
GO:0045646	regulation of erythrocyte differentiation	28	8	6.73	0.35423	0.944
GO:0045776	negative regulation of blood pressure	28	8	6.73	0.35423	0.944
GO:0048278	vesicle docking	28	8	6.73	0.35423	0.944
GO:0060512	prostate gland morphogenesis	28	8	6.73	0.35423	0.944
GO:0051338	regulation of transferase activity	594	147	142.78	0.3549	0.944
GO:0030032	lamellipodium assembly	32	9	7.69	0.35721	0.944
GO:0030433	ER-associated ubiquitin-dependent protein catabolic process	32	9	7.69	0.35721	0.944
GO:0032481	positive regulation of type I interferon production	32	9	7.69	0.35721	0.944
GO:0033138	positive regulation of peptidyl-serine phosphorylation	32	9	7.69	0.35721	0.944
GO:0045682	regulation of epidermis development	32	9	7.69	0.35721	0.944
GO:0045931	positive regulation of mitotic cell cycle	32	9	7.69	0.35721	0.944
GO:0048146	positive regulation of fibroblast proliferation	32	9	7.69	0.35721	0.944
GO:0050679	positive regulation of epithelial cell proliferation	108	28	25.96	0.3576	0.944
GO:0071216	cellular response to biotic stimulus	100	26	24.04	0.35903	0.944
GO:0014068	positive regulation of phosphatidylinositol 3-kinase signaling	36	10	8.65	0.35936	0.944
GO:0048259	regulation of receptor-mediated endocytosis	36	10	8.65	0.35936	0.944
GO:0050771	negative regulation of axonogenesis	36	10	8.65	0.35936	0.944
GO:0046488	phosphatidylinositol metabolic process	96	25	23.08	0.3597	0.944
GO:0051186	cofactor metabolic process	234	59	56.25	0.3598	0.944
GO:0023021	termination of signal transduction	40	11	9.61	0.3609	0.944
GO:0051225	spindle assembly	40	11	9.61	0.3609	0.944
GO:0071229	cellular response to acid chemical	40	11	9.61	0.3609	0.944
GO:0009314	response to radiation	279	70	67.06	0.3612	0.944
GO:0010033	response to organic substance	1597	390	383.87	0.36125	0.944
GO:0018279	protein N-linked glycosylation via asparagine	84	22	20.19	0.36151	0.944
GO:0002698	negative regulation of immune effector process	44	12	10.58	0.36198	0.944
GO:0071347	cellular response to interleukin-1	44	12	10.58	0.36198	0.944
GO:0045580	regulation of T cell differentiation	80	21	19.23	0.36203	0.944
GO:0007162	negative regulation of cell adhesion	76	20	18.27	0.36248	0.944
GO:0006809	nitric oxide biosynthetic process	48	13	11.54	0.36271	0.944
GO:0051817	modification of morphology or physiology of other organism involved in symbiotic interaction	48	13	11.54	0.36271	0.944
GO:2000242	negative regulation of reproductive process	48	13	11.54	0.36271	0.944
GO:0009451	RNA modification	52	14	12.5	0.36317	0.944
GO:0046425	regulation of JAK-STAT cascade	64	17	15.38	0.36338	0.944
GO:0048660	regulation of smooth muscle cell proliferation	64	17	15.38	0.36338	0.944
GO:0048704	embryonic skeletal system morphogenesis	64	17	15.38	0.36338	0.944
GO:0001658	branching involved in ureteric bud morphogenesis	56	15	13.46	0.3634	0.944
GO:0019217	regulation of fatty acid metabolic process	60	16	14.42	0.36346	0.944
GO:0046209	nitric oxide metabolic process	60	16	14.42	0.36346	0.944
GO:0061180	mammary gland epithelium development	60	16	14.42	0.36346	0.944
GO:0040007	growth	702	173	168.74	0.36414	0.944
GO:0001568	blood vessel development	439	109	105.52	0.36458	0.944
GO:0070647	protein modification by small protein conjugation or removal	612	151	147.11	0.36866	0.944
GO:0006486	protein glycosylation	235	59	56.49	0.3739	0.944
GO:0043413	macromolecule glycosylation	235	59	56.49	0.3739	0.944
GO:0043067	regulation of programmed cell death	1124	275	270.18	0.37442	0.944
GO:0006352	DNA-templated transcription, initiation	182	46	43.75	0.37475	0.944
GO:0007219	Notch signaling pathway	121	31	29.09	0.37496	0.944
GO:0071900	regulation of protein serine/threonine kinase activity	317	79	76.2	0.37594	0.944
GO:0048511	rhythmic process	178	45	42.79	0.37598	0.944
GO:0010605	negative regulation of macromolecule metabolic process	1178	288	283.16	0.37643	0.944
GO:0046034	ATP metabolic process	113	29	27.16	0.37721	0.944
GO:0080090	regulation of primary metabolic process	3884	941	933.61	0.37827	0.944
GO:0002252	immune effector process	346	86	83.17	0.37954	0.944
GO:0014075	response to amine	101	26	24.28	0.38062	0.944
GO:0030902	hindbrain development	97	25	23.32	0.38175	0.944
GO:0006650	glycerophospholipid metabolic process	158	40	37.98	0.38234	0.944
GO:0050920	regulation of chemotaxis	93	24	22.35	0.38289	0.944
GO:0002714	positive regulation of B cell mediated immunity	13	4	3.12	0.38346	0.944
GO:0002724	regulation of T cell cytokine production	13	4	3.12	0.38346	0.944
GO:0002891	positive regulation of immunoglobulin mediated immune response	13	4	3.12	0.38346	0.944
GO:0003091	renal water homeostasis	13	4	3.12	0.38346	0.944
GO:0003323	type B pancreatic cell development	13	4	3.12	0.38346	0.944
GO:0003337	mesenchymal to epithelial transition involved in metanephros morphogenesis	13	4	3.12	0.38346	0.944
GO:0006525	arginine metabolic process	13	4	3.12	0.38346	0.944
GO:0006677	glycosylceramide metabolic process	13	4	3.12	0.38346	0.944
GO:0006684	sphingomyelin metabolic process	13	4	3.12	0.38346	0.944
GO:0006925	inflammatory cell apoptotic process	13	4	3.12	0.38346	0.944
GO:0006949	syncytium formation	13	4	3.12	0.38346	0.944
GO:0009129	pyrimidine nucleoside monophosphate metabolic process	13	4	3.12	0.38346	0.944
GO:0010823	negative regulation of mitochondrion organization	13	4	3.12	0.38346	0.944
GO:0032204	regulation of telomere maintenance	13	4	3.12	0.38346	0.944
GO:0032897	negative regulation of viral transcription	13	4	3.12	0.38346	0.944
GO:0035964	COPI-coated vesicle budding	13	4	3.12	0.38346	0.944
GO:0043584	nose development	13	4	3.12	0.38346	0.944
GO:0043618	regulation of transcription from RNA polymerase II promoter in response to stress	13	4	3.12	0.38346	0.944
GO:0045086	positive regulation of interleukin-2 biosynthetic process	13	4	3.12	0.38346	0.944
GO:0048194	Golgi vesicle budding	13	4	3.12	0.38346	0.944
GO:0048200	Golgi transport vesicle coating	13	4	3.12	0.38346	0.944
GO:0048205	COPI coating of Golgi vesicle	13	4	3.12	0.38346	0.944
GO:0050650	chondroitin sulfate proteoglycan biosynthetic process	13	4	3.12	0.38346	0.944
GO:0055070	copper ion homeostasis	13	4	3.12	0.38346	0.944
GO:0055094	response to lipoprotein particle	13	4	3.12	0.38346	0.944
GO:0070670	response to interleukin-4	13	4	3.12	0.38346	0.944
GO:0071391	cellular response to estrogen stimulus	13	4	3.12	0.38346	0.944
GO:0090025	regulation of monocyte chemotaxis	13	4	3.12	0.38346	0.944
GO:0090307	spindle assembly involved in mitosis	13	4	3.12	0.38346	0.944
GO:0032886	regulation of microtubule-based process	89	23	21.39	0.38402	0.944
GO:0071219	cellular response to molecule of bacterial origin	89	23	21.39	0.38402	0.944
GO:0045184	establishment of protein localization	1142	279	274.5	0.38427	0.944
GO:0007507	heart development	330	82	79.32	0.38443	0.944
GO:0030799	regulation of cyclic nucleotide metabolic process	85	22	20.43	0.38514	0.944
GO:0060348	bone development	85	22	20.43	0.38514	0.944
GO:0032446	protein modification by small protein conjugation	548	135	131.72	0.38556	0.944
GO:0032388	positive regulation of intracellular transport	81	21	19.47	0.38625	0.944
GO:0043279	response to alkaloid	81	21	19.47	0.38625	0.944
GO:0043393	regulation of protein binding	81	21	19.47	0.38625	0.944
GO:0042113	B cell activation	146	37	35.09	0.38633	0.944
GO:0033157	regulation of intracellular protein transport	138	35	33.17	0.38908	0.944
GO:0007250	activation of NF-kappaB-inducing kinase activity	17	5	4.09	0.38928	0.944
GO:0009651	response to salt stress	17	5	4.09	0.38928	0.944
GO:0010799	regulation of peptidyl-threonine phosphorylation	17	5	4.09	0.38928	0.944
GO:0010894	negative regulation of steroid biosynthetic process	17	5	4.09	0.38928	0.944
GO:0015697	quaternary ammonium group transport	17	5	4.09	0.38928	0.944
GO:0031113	regulation of microtubule polymerization	17	5	4.09	0.38928	0.944
GO:0031365	N-terminal protein amino acid modification	17	5	4.09	0.38928	0.944
GO:0032489	regulation of Cdc42 protein signal transduction	17	5	4.09	0.38928	0.944
GO:0032728	positive regulation of interferon-beta production	17	5	4.09	0.38928	0.944
GO:0032814	regulation of natural killer cell activation	17	5	4.09	0.38928	0.944
GO:0043088	regulation of Cdc42 GTPase activity	17	5	4.09	0.38928	0.944
GO:0043277	apoptotic cell clearance	17	5	4.09	0.38928	0.944
GO:0043330	response to exogenous dsRNA	17	5	4.09	0.38928	0.944
GO:0045939	negative regulation of steroid metabolic process	17	5	4.09	0.38928	0.944
GO:0046135	pyrimidine nucleoside catabolic process	17	5	4.09	0.38928	0.944
GO:0051491	positive regulation of filopodium assembly	17	5	4.09	0.38928	0.944
GO:0060600	dichotomous subdivision of an epithelial terminal unit	17	5	4.09	0.38928	0.944
GO:0072078	nephron tubule morphogenesis	17	5	4.09	0.38928	0.944
GO:0072234	metanephric nephron tubule development	17	5	4.09	0.38928	0.944
GO:0072243	metanephric nephron epithelium development	17	5	4.09	0.38928	0.944
GO:1901222	regulation of NIK/NF-kappaB signaling	17	5	4.09	0.38928	0.944
GO:0071706	tumor necrosis factor superfamily cytokine production	69	18	16.59	0.38949	0.944
GO:0010594	regulation of endothelial cell migration	65	17	15.62	0.39052	0.944
GO:0022407	regulation of cell-cell adhesion	65	17	15.62	0.39052	0.944
GO:0032640	tumor necrosis factor production	65	17	15.62	0.39052	0.944
GO:0032680	regulation of tumor necrosis factor production	65	17	15.62	0.39052	0.944
GO:0044271	cellular nitrogen compound biosynthetic process	384	95	92.3	0.39149	0.944
GO:0007416	synapse assembly	61	16	14.66	0.39151	0.944
GO:0030510	regulation of BMP signaling pathway	61	16	14.66	0.39151	0.944
GO:0032387	negative regulation of intracellular transport	61	16	14.66	0.39151	0.944
GO:0045744	negative regulation of G-protein coupled receptor protein signaling pathway	61	16	14.66	0.39151	0.944
GO:0042108	positive regulation of cytokine biosynthetic process	57	15	13.7	0.39245	0.944
GO:0042787	protein ubiquitination involved in ubiquitin-dependent protein catabolic process	57	15	13.7	0.39245	0.944
GO:0009950	dorsal/ventral axis specification	21	6	5.05	0.39254	0.944
GO:0010543	regulation of platelet activation	21	6	5.05	0.39254	0.944
GO:0010718	positive regulation of epithelial to mesenchymal transition	21	6	5.05	0.39254	0.944
GO:0030201	heparan sulfate proteoglycan metabolic process	21	6	5.05	0.39254	0.944
GO:0031529	ruffle organization	21	6	5.05	0.39254	0.944
GO:0035162	embryonic hemopoiesis	21	6	5.05	0.39254	0.944
GO:0035411	catenin import into nucleus	21	6	5.05	0.39254	0.944
GO:0045604	regulation of epidermal cell differentiation	21	6	5.05	0.39254	0.944
GO:0045773	positive regulation of axon extension	21	6	5.05	0.39254	0.944
GO:0060765	regulation of androgen receptor signaling pathway	21	6	5.05	0.39254	0.944
GO:0061333	renal tubule morphogenesis	21	6	5.05	0.39254	0.944
GO:0015698	inorganic anion transport	53	14	12.74	0.39332	0.944
GO:0015908	fatty acid transport	53	14	12.74	0.39332	0.944
GO:0030816	positive regulation of cAMP metabolic process	49	13	11.78	0.39411	0.944
GO:0030819	positive regulation of cAMP biosynthetic process	49	13	11.78	0.39411	0.944
GO:0048709	oligodendrocyte differentiation	49	13	11.78	0.39411	0.944
GO:0051149	positive regulation of muscle cell differentiation	49	13	11.78	0.39411	0.944
GO:2000377	regulation of reactive oxygen species metabolic process	49	13	11.78	0.39411	0.944
GO:0042060	wound healing	586	144	140.86	0.39414	0.944
GO:0002548	monocyte chemotaxis	25	7	6.01	0.39436	0.944
GO:0021587	cerebellum morphogenesis	25	7	6.01	0.39436	0.944
GO:0042455	ribonucleoside biosynthetic process	25	7	6.01	0.39436	0.944
GO:0043489	RNA stabilization	25	7	6.01	0.39436	0.944
GO:0043502	regulation of muscle adaptation	25	7	6.01	0.39436	0.944
GO:0048013	ephrin receptor signaling pathway	25	7	6.01	0.39436	0.944
GO:0048048	embryonic eye morphogenesis	25	7	6.01	0.39436	0.944
GO:0048255	mRNA stabilization	25	7	6.01	0.39436	0.944
GO:0051851	modification by host of symbiont morphology or physiology	25	7	6.01	0.39436	0.944
GO:1901019	regulation of calcium ion transmembrane transporter activity	25	7	6.01	0.39436	0.944
GO:0032602	chemokine production	45	12	10.82	0.39478	0.944
GO:0046330	positive regulation of JNK cascade	45	12	10.82	0.39478	0.944
GO:0001678	cellular glucose homeostasis	41	11	9.86	0.3953	0.944
GO:0003382	epithelial cell morphogenesis	29	8	6.97	0.3953	0.944
GO:0010742	macrophage derived foam cell differentiation	29	8	6.97	0.3953	0.944
GO:0016574	histone ubiquitination	29	8	6.97	0.3953	0.944
GO:0016575	histone deacetylation	29	8	6.97	0.3953	0.944
GO:0030514	negative regulation of BMP signaling pathway	29	8	6.97	0.3953	0.944
GO:0031343	positive regulation of cell killing	29	8	6.97	0.3953	0.944
GO:0031645	negative regulation of neurological system process	41	11	9.86	0.3953	0.944
GO:0042044	fluid transport	41	11	9.86	0.3953	0.944
GO:0042993	positive regulation of transcription factor import into nucleus	29	8	6.97	0.3953	0.944
GO:0045069	regulation of viral genome replication	29	8	6.97	0.3953	0.944
GO:0046165	alcohol biosynthetic process	41	11	9.86	0.3953	0.944
GO:0048538	thymus development	29	8	6.97	0.3953	0.944
GO:0055006	cardiac cell development	29	8	6.97	0.3953	0.944
GO:0055013	cardiac muscle cell development	29	8	6.97	0.3953	0.944
GO:0060323	head morphogenesis	29	8	6.97	0.3953	0.944
GO:0090077	foam cell differentiation	29	8	6.97	0.3953	0.944
GO:0006040	amino sugar metabolic process	37	10	8.89	0.39562	0.944
GO:0007159	leukocyte cell-cell adhesion	37	10	8.89	0.39562	0.944
GO:0010595	positive regulation of endothelial cell migration	37	10	8.89	0.39562	0.944
GO:0002763	positive regulation of myeloid leukocyte differentiation	33	9	7.93	0.39566	0.944
GO:0006778	porphyrin-containing compound metabolic process	33	9	7.93	0.39566	0.944
GO:0051349	positive regulation of lyase activity	33	9	7.93	0.39566	0.944
GO:0071695	anatomical structure maturation	33	9	7.93	0.39566	0.944
GO:0010941	regulation of cell death	1152	281	276.91	0.39587	0.944
GO:0034645	cellular macromolecule biosynthetic process	3685	892	885.77	0.39664	0.945
GO:0042981	regulation of apoptotic process	1115	272	268.01	0.39734	0.945
GO:0006766	vitamin metabolic process	114	29	27.4	0.39778	0.945
GO:0042306	regulation of protein import into nucleus	114	29	27.4	0.39778	0.945
GO:0071705	nitrogen compound transport	114	29	27.4	0.39778	0.945
GO:1900180	regulation of protein localization to nucleus	114	29	27.4	0.39778	0.945
GO:0016570	histone modification	249	62	59.85	0.39809	0.945
GO:0051094	positive regulation of developmental process	591	145	142.06	0.40221	0.954
GO:0008286	insulin receptor signaling pathway	151	38	36.3	0.40291	0.955
GO:0006913	nucleocytoplasmic transport	311	77	74.76	0.40336	0.956
GO:0046474	glycerophospholipid biosynthetic process	98	25	23.56	0.40402	0.957
GO:0042698	ovulation cycle	94	24	22.59	0.40564	0.96
GO:0000041	transition metal ion transport	86	22	20.67	0.40898	0.967
GO:0070661	leukocyte proliferation	172	43	41.34	0.41214	0.974
GO:0048588	developmental cell growth	78	20	18.75	0.41244	0.975
GO:0044282	small molecule catabolic process	209	52	50.24	0.41333	0.976
GO:0002285	lymphocyte activation involved in immune response	74	19	17.79	0.41422	0.978
GO:0000077	DNA damage checkpoint	123	31	29.57	0.41478	0.978
GO:0010035	response to inorganic substance	345	85	82.93	0.41657	0.982
GO:0006461	protein complex assembly	700	171	168.26	0.41671	0.982
GO:0070085	glycosylation	238	59	57.21	0.41687	0.982
GO:0055067	monovalent inorganic cation homeostasis	66	17	15.86	0.41788	0.983
GO:0006732	coenzyme metabolic process	197	49	47.35	0.41833	0.984
GO:0046483	heterocycle metabolic process	907	221	218.02	0.41852	0.984
GO:0050821	protein stabilization	62	16	14.9	0.41978	0.984
GO:0060255	regulation of macromolecule metabolic process	3757	908	903.08	0.42017	0.984
GO:0007601	visual perception	189	47	45.43	0.42181	0.984
GO:0045165	cell fate commitment	185	46	44.47	0.42359	0.984
GO:0006635	fatty acid beta-oxidation	54	14	12.98	0.42368	0.984
GO:0001707	mesoderm formation	50	13	12.02	0.4257	0.984
GO:0006839	mitochondrial transport	99	25	23.8	0.42642	0.984
GO:0006984	ER-nucleus signaling pathway	95	24	22.84	0.42853	0.984
GO:0032944	regulation of mononuclear cell proliferation	136	34	32.69	0.42864	0.984
GO:0006885	regulation of pH	42	11	10.1	0.42987	0.984
GO:0033619	membrane protein proteolysis	42	11	10.1	0.42987	0.984
GO:0090092	regulation of transmembrane receptor protein serine/threonine kinase signaling pathway	132	33	31.73	0.43066	0.984
GO:0048706	embryonic skeletal system development	91	23	21.87	0.4307	0.984
GO:0006476	protein deacetylation	38	10	9.13	0.43202	0.984
GO:0006833	water transport	38	10	9.13	0.43202	0.984
GO:0031570	DNA integrity checkpoint	128	32	30.77	0.43274	0.984
GO:0070271	protein complex biogenesis	702	171	168.74	0.43388	0.984
GO:0006513	protein monoubiquitination	34	9	8.17	0.43421	0.984
GO:0010171	body morphogenesis	34	9	8.17	0.43421	0.984
GO:0031663	lipopolysaccharide-mediated signaling pathway	34	9	8.17	0.43421	0.984
GO:0048286	lung alveolus development	34	9	8.17	0.43421	0.984
GO:0072528	pyrimidine-containing compound biosynthetic process	34	9	8.17	0.43421	0.984
GO:0001910	regulation of leukocyte mediated cytotoxicity	30	8	7.21	0.43642	0.984
GO:0007031	peroxisome organization	30	8	7.21	0.43642	0.984
GO:0030042	actin filament depolymerization	30	8	7.21	0.43642	0.984
GO:0030520	intracellular estrogen receptor signaling pathway	30	8	7.21	0.43642	0.984
GO:0032410	negative regulation of transporter activity	30	8	7.21	0.43642	0.984
GO:0060113	inner ear receptor cell differentiation	30	8	7.21	0.43642	0.984
GO:0050795	regulation of behavior	120	30	28.84	0.43704	0.984
GO:0030802	regulation of cyclic nucleotide biosynthetic process	79	20	18.99	0.43763	0.984
GO:0071779	NA	79	20	18.99	0.43763	0.984
GO:0050953	sensory perception of light stimulus	190	47	45.67	0.43807	0.984
GO:0010743	regulation of macrophage derived foam cell differentiation	26	7	6.25	0.43864	0.984
GO:0019748	secondary metabolic process	26	7	6.25	0.43864	0.984
GO:0019835	cytolysis	26	7	6.25	0.43864	0.984
GO:0030901	midbrain development	26	7	6.25	0.43864	0.984
GO:0046580	negative regulation of Ras protein signal transduction	26	7	6.25	0.43864	0.984
GO:0048485	sympathetic nervous system development	26	7	6.25	0.43864	0.984
GO:0060740	prostate gland epithelium morphogenesis	26	7	6.25	0.43864	0.984
GO:2000379	positive regulation of reactive oxygen species metabolic process	26	7	6.25	0.43864	0.984
GO:2000027	regulation of organ morphogenesis	116	29	27.88	0.43928	0.984
GO:0006706	steroid catabolic process	22	6	5.29	0.44082	0.984
GO:0008299	isoprenoid biosynthetic process	22	6	5.29	0.44082	0.984
GO:0009126	purine nucleoside monophosphate metabolic process	22	6	5.29	0.44082	0.984
GO:0009167	purine ribonucleoside monophosphate metabolic process	22	6	5.29	0.44082	0.984
GO:0019059	initiation of viral infection	22	6	5.29	0.44082	0.984
GO:0021772	olfactory bulb development	22	6	5.29	0.44082	0.984
GO:0046513	ceramide biosynthetic process	22	6	5.29	0.44082	0.984
GO:0046785	microtubule polymerization	22	6	5.29	0.44082	0.984
GO:0048596	embryonic camera-type eye morphogenesis	22	6	5.29	0.44082	0.984
GO:0048846	axon extension involved in axon guidance	22	6	5.29	0.44082	0.984
GO:0050654	chondroitin sulfate proteoglycan metabolic process	22	6	5.29	0.44082	0.984
GO:0051693	actin filament capping	22	6	5.29	0.44082	0.984
GO:0072595	maintenance of protein localization in organelle	22	6	5.29	0.44082	0.984
GO:0051169	nuclear transport	314	77	75.48	0.44135	0.984
GO:0007292	female gamete generation	71	18	17.07	0.44266	0.984
GO:0071356	cellular response to tumor necrosis factor	71	18	17.07	0.44266	0.984
GO:0002089	lens morphogenesis in camera-type eye	18	5	4.33	0.44287	0.984
GO:0006400	tRNA modification	18	5	4.33	0.44287	0.984
GO:0006929	substrate-dependent cell migration	18	5	4.33	0.44287	0.984
GO:0007220	Notch receptor processing	18	5	4.33	0.44287	0.984
GO:0009067	aspartate family amino acid biosynthetic process	18	5	4.33	0.44287	0.984
GO:0009132	nucleoside diphosphate metabolic process	18	5	4.33	0.44287	0.984
GO:0009247	glycolipid biosynthetic process	18	5	4.33	0.44287	0.984
GO:0010390	histone monoubiquitination	18	5	4.33	0.44287	0.984
GO:0021955	central nervous system neuron axonogenesis	18	5	4.33	0.44287	0.984
GO:0030204	chondroitin sulfate metabolic process	18	5	4.33	0.44287	0.984
GO:0031648	protein destabilization	18	5	4.33	0.44287	0.984
GO:0043620	regulation of DNA-templated transcription in response to stress	18	5	4.33	0.44287	0.984
GO:0045616	regulation of keratinocyte differentiation	18	5	4.33	0.44287	0.984
GO:0046329	negative regulation of JNK cascade	18	5	4.33	0.44287	0.984
GO:0072170	metanephric tubule development	18	5	4.33	0.44287	0.984
GO:0090200	positive regulation of release of cytochrome c from mitochondria	18	5	4.33	0.44287	0.984
GO:0050673	epithelial cell proliferation	211	52	50.72	0.44422	0.984
GO:0002467	germinal center formation	14	4	3.37	0.44457	0.984
GO:0003416	endochondral bone growth	14	4	3.37	0.44457	0.984
GO:0006085	acetyl-CoA biosynthetic process	14	4	3.37	0.44457	0.984
GO:0006241	CTP biosynthetic process	14	4	3.37	0.44457	0.984
GO:0006568	tryptophan metabolic process	14	4	3.37	0.44457	0.984
GO:0006825	copper ion transport	14	4	3.37	0.44457	0.984
GO:0007567	parturition	14	4	3.37	0.44457	0.984
GO:0009209	pyrimidine ribonucleoside triphosphate biosynthetic process	14	4	3.37	0.44457	0.984
GO:0009435	NAD biosynthetic process	14	4	3.37	0.44457	0.984
GO:0010507	negative regulation of autophagy	14	4	3.37	0.44457	0.984
GO:0010761	fibroblast migration	14	4	3.37	0.44457	0.984
GO:0010830	regulation of myotube differentiation	14	4	3.37	0.44457	0.984
GO:0010922	positive regulation of phosphatase activity	14	4	3.37	0.44457	0.984
GO:0014808	release of sequestered calcium ion into cytosol by sarcoplasmic reticulum	14	4	3.37	0.44457	0.984
GO:0031998	regulation of fatty acid beta-oxidation	14	4	3.37	0.44457	0.984
GO:0032007	negative regulation of TOR signaling	14	4	3.37	0.44457	0.984
GO:0032494	response to peptidoglycan	14	4	3.37	0.44457	0.984
GO:0034661	ncRNA catabolic process	14	4	3.37	0.44457	0.984
GO:0042573	retinoic acid metabolic process	14	4	3.37	0.44457	0.984
GO:0043984	histone H4-K16 acetylation	14	4	3.37	0.44457	0.984
GO:0045737	positive regulation of cyclin-dependent protein serine/threonine kinase activity	14	4	3.37	0.44457	0.984
GO:0045815	positive regulation of gene expression, epigenetic	14	4	3.37	0.44457	0.984
GO:0046036	CTP metabolic process	14	4	3.37	0.44457	0.984
GO:0046641	positive regulation of alpha-beta T cell proliferation	14	4	3.37	0.44457	0.984
GO:0046885	regulation of hormone biosynthetic process	14	4	3.37	0.44457	0.984
GO:0048557	embryonic digestive tract morphogenesis	14	4	3.37	0.44457	0.984
GO:0051193	regulation of cofactor metabolic process	14	4	3.37	0.44457	0.984
GO:0051196	regulation of coenzyme metabolic process	14	4	3.37	0.44457	0.984
GO:0060602	branch elongation of an epithelium	14	4	3.37	0.44457	0.984
GO:0060749	mammary gland alveolus development	14	4	3.37	0.44457	0.984
GO:0061099	negative regulation of protein tyrosine kinase activity	14	4	3.37	0.44457	0.984
GO:0061377	mammary gland lobule development	14	4	3.37	0.44457	0.984
GO:0072530	purine-containing compound transmembrane transport	14	4	3.37	0.44457	0.984
GO:1901070	guanosine-containing compound biosynthetic process	14	4	3.37	0.44457	0.984
GO:2000779	regulation of double-strand break repair	14	4	3.37	0.44457	0.984
GO:0048659	smooth muscle cell proliferation	67	17	16.1	0.44532	0.985
GO:0043200	response to amino acid	63	16	15.14	0.4481	0.989
GO:0045995	regulation of embryonic development	63	16	15.14	0.4481	0.989
GO:0051099	positive regulation of binding	63	16	15.14	0.4481	0.989
GO:0033077	T cell differentiation in thymus	59	15	14.18	0.451	0.993
GO:0050728	negative regulation of inflammatory response	59	15	14.18	0.451	0.993
GO:0009059	macromolecule biosynthetic process	3756	906	902.84	0.45145	0.993
GO:0006639	acylglycerol metabolic process	96	24	23.08	0.45147	0.993
GO:0009636	response to toxic substance	96	24	23.08	0.45147	0.993
GO:0042129	regulation of T cell proliferation	96	24	23.08	0.45147	0.993
GO:0045619	regulation of lymphocyte differentiation	96	24	23.08	0.45147	0.993
GO:0002768	immune response-regulating cell surface receptor signaling pathway	129	32	31.01	0.45254	0.994
GO:0006805	xenobiotic metabolic process	129	32	31.01	0.45254	0.994
GO:0006641	triglyceride metabolic process	92	23	22.11	0.45415	0.997
GO:0042157	lipoprotein metabolic process	92	23	22.11	0.45415	0.997
GO:0032869	cellular response to insulin stimulus	191	47	45.91	0.45437	0.997
GO:0071363	cellular response to growth factor stimulus	253	62	60.81	0.45457	0.997
GO:0050792	regulation of viral process	88	22	21.15	0.45694	0.997
GO:0070925	organelle assembly	88	22	21.15	0.45694	0.997
GO:0033554	cellular response to stress	1074	260	258.16	0.4581	0.997
GO:0006109	regulation of carbohydrate metabolic process	84	21	20.19	0.45982	0.997
GO:0071222	cellular response to lipopolysaccharide	84	21	20.19	0.45982	0.997
GO:0070371	ERK1 and ERK2 cascade	117	29	28.12	0.4601	0.997
GO:0046486	glycerolipid metabolic process	241	59	57.93	0.46043	0.997
GO:0010976	positive regulation of neuron projection development	47	12	11.3	0.46069	0.997
GO:0019362	pyridine nucleotide metabolic process	47	12	11.3	0.46069	0.997
GO:0046496	nicotinamide nucleotide metabolic process	47	12	11.3	0.46069	0.997
GO:0048645	organ formation	47	12	11.3	0.46069	0.997
GO:0072524	pyridine-containing compound metabolic process	47	12	11.3	0.46069	0.997
GO:0032535	regulation of cellular component size	146	36	35.09	0.462	0.997
GO:0045017	glycerolipid biosynthetic process	146	36	35.09	0.462	0.997
GO:0002822	regulation of adaptive immune response based on somatic recombination of immune receptors built from immunoglobulin superfamily domains	80	20	19.23	0.46283	0.997
GO:0010675	regulation of cellular carbohydrate metabolic process	80	20	19.23	0.46283	0.997
GO:0030808	regulation of nucleotide biosynthetic process	80	20	19.23	0.46283	0.997
GO:0055072	iron ion homeostasis	80	20	19.23	0.46283	0.997
GO:1900371	regulation of purine nucleotide biosynthetic process	80	20	19.23	0.46283	0.997
GO:0007178	transmembrane receptor protein serine/threonine kinase signaling pathway	204	50	49.04	0.46398	0.997
GO:0002793	positive regulation of peptide secretion	43	11	10.34	0.46434	0.997
GO:0010522	regulation of calcium ion transport into cytosol	43	11	10.34	0.46434	0.997
GO:0033555	multicellular organismal response to stress	43	11	10.34	0.46434	0.997
GO:0045727	positive regulation of translation	43	11	10.34	0.46434	0.997
GO:0043627	response to estrogen	142	35	34.13	0.46449	0.997
GO:0070201	regulation of establishment of protein localization	262	64	62.98	0.46479	0.997
GO:0001944	vasculature development	461	112	110.81	0.46603	0.997
GO:0000096	sulfur amino acid metabolic process	39	10	9.37	0.46826	0.997
GO:0002040	sprouting angiogenesis	39	10	9.37	0.46826	0.997
GO:0008207	C21-steroid hormone metabolic process	39	10	9.37	0.46826	0.997
GO:0015909	long-chain fatty acid transport	39	10	9.37	0.46826	0.997
GO:0042531	positive regulation of tyrosine phosphorylation of STAT protein	39	10	9.37	0.46826	0.997
GO:0060078	regulation of postsynaptic membrane potential	39	10	9.37	0.46826	0.997
GO:0050767	regulation of neurogenesis	341	83	81.97	0.46854	0.997
GO:0035051	cardiocyte differentiation	72	18	17.31	0.46925	0.997
GO:2000241	regulation of reproductive process	134	33	32.21	0.46965	0.997
GO:0007600	sensory perception	395	96	94.95	0.46979	0.997
GO:0051146	striated muscle cell differentiation	163	40	39.18	0.47033	0.997
GO:0015031	protein transport	1109	268	266.57	0.47076	0.997
GO:0009410	response to xenobiotic stimulus	130	32	31.25	0.47234	0.997
GO:0071466	cellular response to xenobiotic stimulus	130	32	31.25	0.47234	0.997
GO:0006901	vesicle coating	35	9	8.41	0.47251	0.997
GO:0009161	ribonucleoside monophosphate metabolic process	35	9	8.41	0.47251	0.997
GO:0010717	regulation of epithelial to mesenchymal transition	35	9	8.41	0.47251	0.997
GO:0006638	neutral lipid metabolic process	97	24	23.32	0.47439	0.997
GO:0006814	sodium ion transport	97	24	23.32	0.47439	0.997
GO:0009611	response to wounding	1014	245	243.74	0.47452	0.997
GO:0007015	actin filament organization	184	45	44.23	0.47537	0.997
GO:0046364	monosaccharide biosynthetic process	64	16	15.38	0.47634	0.997
GO:0021515	cell differentiation in spinal cord	31	8	7.45	0.47717	0.997
GO:0032760	positive regulation of tumor necrosis factor production	31	8	7.45	0.47717	0.997
GO:0070206	protein trimerization	31	8	7.45	0.47717	0.997
GO:0031647	regulation of protein stability	93	23	22.35	0.47757	0.997
GO:0007599	hemostasis	483	117	116.1	0.47922	0.997
GO:0007588	excretion	60	15	14.42	0.48019	0.997
GO:0014065	phosphatidylinositol 3-kinase signaling	60	15	14.42	0.48019	0.997
GO:0019319	hexose biosynthetic process	60	15	14.42	0.48019	0.997
GO:0003013	circulatory system process	288	70	69.23	0.48023	0.997
GO:0051216	cartilage development	147	36	35.33	0.48065	0.997
GO:0007596	blood coagulation	479	116	115.14	0.4808	0.997
GO:0042476	odontogenesis	89	22	21.39	0.48088	0.997
GO:0007369	gastrulation	118	29	28.36	0.4809	0.997
GO:0009072	aromatic amino acid family metabolic process	27	7	6.49	0.48238	0.997
GO:0010907	positive regulation of glucose metabolic process	27	7	6.49	0.48238	0.997
GO:0014047	glutamate secretion	27	7	6.49	0.48238	0.997
GO:0030834	regulation of actin filament depolymerization	27	7	6.49	0.48238	0.997
GO:0042168	heme metabolic process	27	7	6.49	0.48238	0.997
GO:0042304	regulation of fatty acid biosynthetic process	27	7	6.49	0.48238	0.997
GO:0048009	insulin-like growth factor receptor signaling pathway	27	7	6.49	0.48238	0.997
GO:0048521	negative regulation of behavior	27	7	6.49	0.48238	0.997
GO:0051058	negative regulation of small GTPase mediated signal transduction	27	7	6.49	0.48238	0.997
GO:0071560	cellular response to transforming growth factor beta stimulus	27	7	6.49	0.48238	0.997
GO:0090102	cochlea development	27	7	6.49	0.48238	0.997
GO:0016569	covalent chromatin modification	255	62	61.29	0.48298	0.997
GO:0007179	transforming growth factor beta receptor signaling pathway	114	28	27.4	0.48394	0.997
GO:0045598	regulation of fat cell differentiation	56	14	13.46	0.48428	0.997
GO:0018130	heterocycle biosynthetic process	280	68	67.3	0.48429	0.997
GO:0022602	ovulation cycle process	85	21	20.43	0.48433	0.997
GO:0008283	cell proliferation	1373	331	330.03	0.48569	0.997
GO:0032103	positive regulation of response to external stimulus	139	34	33.41	0.48621	0.997
GO:0071901	negative regulation of protein serine/threonine kinase activity	81	20	19.47	0.48794	0.997
GO:0001937	negative regulation of endothelial cell proliferation	23	6	5.53	0.48829	0.997
GO:0006536	glutamate metabolic process	23	6	5.53	0.48829	0.997
GO:0009954	proximal/distal pattern formation	23	6	5.53	0.48829	0.997
GO:0021517	ventral spinal cord development	23	6	5.53	0.48829	0.997
GO:0021795	cerebral cortex cell migration	23	6	5.53	0.48829	0.997
GO:0022408	negative regulation of cell-cell adhesion	23	6	5.53	0.48829	0.997
GO:0032370	positive regulation of lipid transport	23	6	5.53	0.48829	0.997
GO:0032873	negative regulation of stress-activated MAPK cascade	23	6	5.53	0.48829	0.997
GO:0044003	modification by symbiont of host morphology or physiology	23	6	5.53	0.48829	0.997
GO:0070303	negative regulation of stress-activated protein kinase signaling cascade	23	6	5.53	0.48829	0.997
GO:0070534	protein K63-linked ubiquitination	23	6	5.53	0.48829	0.997
GO:0032874	positive regulation of stress-activated MAPK cascade	52	13	12.5	0.48865	0.997
GO:0043154	negative regulation of cysteine-type endopeptidase activity involved in apoptotic process	52	13	12.5	0.48865	0.997
GO:0044275	cellular carbohydrate catabolic process	52	13	12.5	0.48865	0.997
GO:0070304	positive regulation of stress-activated protein kinase signaling cascade	52	13	12.5	0.48865	0.997
GO:0050670	regulation of lymphocyte proliferation	135	33	32.45	0.48911	0.997
GO:0060070	canonical Wnt signaling pathway	160	39	38.46	0.4907	0.997
GO:0044264	cellular polysaccharide metabolic process	77	19	18.51	0.49172	0.997
GO:0019932	second-messenger-mediated signaling	131	32	31.49	0.49209	0.997
GO:0001541	ovarian follicle development	48	12	11.54	0.49335	0.997
GO:0046427	positive regulation of JAK-STAT cascade	48	12	11.54	0.49335	0.997
GO:0042221	response to chemical	2435	586	585.31	0.4948	0.997
GO:1901136	carbohydrate derivative catabolic process	497	120	119.46	0.49509	0.997
GO:0006110	regulation of glycolytic process	19	5	4.57	0.49522	0.997
GO:0006893	Golgi to plasma membrane transport	19	5	4.57	0.49522	0.997
GO:0010632	regulation of epithelial cell migration	19	5	4.57	0.49522	0.997
GO:0032459	regulation of protein oligomerization	19	5	4.57	0.49522	0.997
GO:0032735	positive regulation of interleukin-12 production	19	5	4.57	0.49522	0.997
GO:0032862	activation of Rho GTPase activity	19	5	4.57	0.49522	0.997
GO:0034605	cellular response to heat	19	5	4.57	0.49522	0.997
GO:0042119	neutrophil activation	19	5	4.57	0.49522	0.997
GO:0043536	positive regulation of blood vessel endothelial cell migration	19	5	4.57	0.49522	0.997
GO:0045076	regulation of interleukin-2 biosynthetic process	19	5	4.57	0.49522	0.997
GO:0048873	homeostasis of number of cells within a tissue	19	5	4.57	0.49522	0.997
GO:0050927	positive regulation of positive chemotaxis	19	5	4.57	0.49522	0.997
GO:0051452	intracellular pH reduction	19	5	4.57	0.49522	0.997
GO:0060231	mesenchymal to epithelial transition	19	5	4.57	0.49522	0.997
GO:0070723	response to cholesterol	19	5	4.57	0.49522	0.997
GO:0071320	cellular response to cAMP	19	5	4.57	0.49522	0.997
GO:0030168	platelet activation	206	50	49.52	0.49558	0.997
GO:0070646	protein modification by small protein removal	73	18	17.55	0.4957	0.997
GO:0051090	regulation of sequence-specific DNA binding transcription factor activity	310	75	74.52	0.49639	0.997
GO:0050900	leukocyte migration	231	56	55.53	0.49642	0.997
GO:0050866	negative regulation of cell activation	98	24	23.56	0.49722	0.997
[truncated: 2,110 more rows]

## Sheet: Molecular Function
GO.ID	Term	Annotated	Significant	Expected	classicFisher	BH.pVal
GO:0005543	phospholipid binding	469	154	113.35	9.7e-06	0.0362
GO:0008289	lipid binding	675	207	163.14	4.7e-05	0.0634
GO:0005085	guanyl-nucleotide exchange factor activity	150	58	36.25	5.1e-05	0.0634
GO:0005083	small GTPase regulator activity	257	88	62.11	0.00016	0.124
GO:0030695	GTPase regulator activity	396	127	95.71	0.00018	0.124
GO:0008092	cytoskeletal protein binding	579	177	139.94	0.0002	0.124
GO:0046872	metal ion binding	3551	935	858.24	0.00026	0.131
GO:0051020	GTPase binding	145	54	35.04	0.00028	0.131
GO:0060589	nucleoside-triphosphatase regulator activity	408	129	98.61	0.00032	0.133
GO:0001228	RNA polymerase II transcription regulatory region sequence-specific DNA binding transcription factor activity involved in positive regulation of transcription	46	22	11.12	0.0004	0.149
GO:0043167	ion binding	3603	944	870.8	0.0005	0.161
GO:0043169	cation binding	3593	941	868.39	0.00054	0.161
GO:0001077	RNA polymerase II core promoter proximal region sequence-specific DNA binding transcription factor activity involved in positive regulation of transcription	44	21	10.63	0.00056	0.161
GO:0031267	small GTPase binding	127	47	30.69	0.0008	0.18
GO:0016717	oxidoreductase activity, acting on paired donors, with oxidation of a pair of donors resulting in the reduction of molecular oxygen to two molecules of water	5	5	1.21	0.00082	0.18
GO:0030306	ADP-ribosylation factor binding	5	5	1.21	0.00082	0.18
GO:0086006	voltage-gated sodium channel activity involved in cardiac muscle cell action potential	5	5	1.21	0.00082	0.18
GO:0005086	ARF guanyl-nucleotide exchange factor activity	18	11	4.35	0.00091	0.189
GO:0046914	transition metal ion binding	2039	549	492.8	0.00096	0.189
GO:0008270	zinc ion binding	1780	482	430.21	0.00126	0.235
GO:0005088	Ras guanyl-nucleotide exchange factor activity	84	33	20.3	0.00146	0.259
GO:0001784	phosphotyrosine binding	14	9	3.38	0.00166	0.282
GO:0000982	RNA polymerase II core promoter proximal region sequence-specific DNA binding transcription factor activity	66	27	15.95	0.00191	0.308
GO:0017016	Ras GTPase binding	115	42	27.79	0.00198	0.308
GO:0008013	beta-catenin binding	57	24	13.78	0.00211	0.315
GO:0005516	calmodulin binding	153	53	36.98	0.0022	0.316
GO:0005089	Rho guanyl-nucleotide exchange factor activity	70	28	16.92	0.00237	0.328
GO:0045309	protein phosphorylated amino acid binding	20	11	4.83	0.00294	0.392
GO:0004012	phospholipid-translocating ATPase activity	15	9	3.63	0.00326	0.396
GO:0004128	cytochrome-b5 reductase activity, acting on NAD(P)H	8	6	1.93	0.0035	0.396
GO:0016653	oxidoreductase activity, acting on NAD(P)H, heme protein as acceptor	8	6	1.93	0.0035	0.396
GO:0017154	semaphorin receptor activity	8	6	1.93	0.0035	0.396
GO:0051400	BH domain binding	8	6	1.93	0.0035	0.396
GO:0046982	protein heterodimerization activity	256	81	61.87	0.00371	0.407
GO:0051864	histone demethylase activity (H3-K36 specific)	6	5	1.45	0.00394	0.42
GO:0042605	peptide antigen binding	13	8	3.14	0.0045	0.467
GO:0042578	phosphoric ester hydrolase activity	335	102	80.97	0.00469	0.473
GO:0046983	protein dimerization activity	733	207	177.16	0.00512	0.503
GO:0032451	demethylase activity	19	10	4.59	0.00688	0.658
GO:0019899	enzyme binding	995	273	240.48	0.00739	0.689
GO:0000981	sequence-specific DNA binding RNA polymerase II transcription factor activity	208	66	50.27	0.00764	0.695
GO:0031435	mitogen-activated protein kinase kinase kinase binding	14	8	3.38	0.00828	0.736
GO:0017048	Rho GTPase binding	47	19	11.36	0.00988	0.857
GO:0003779	actin binding	324	96	78.31	0.01323	0.975
GO:0015085	calcium ion transmembrane transporter activity	102	35	24.65	0.01326	0.975
GO:0008420	CTD phosphatase activity	5	4	1.21	0.01375	0.975
GO:0010314	phosphatidylinositol-5-phosphate binding	5	4	1.21	0.01375	0.975
GO:0051721	protein phosphatase 2A binding	15	8	3.63	0.01403	0.975
GO:0004768	stearoyl-CoA 9-desaturase activity	3	3	0.73	0.01411	0.975
GO:0004999	vasoactive intestinal polypeptide receptor activity	3	3	0.73	0.01411	0.975
GO:0008332	low voltage-gated calcium channel activity	3	3	0.73	0.01411	0.975
GO:0016215	acyl-CoA desaturase activity	3	3	0.73	0.01411	0.975
GO:0050698	proteoglycan sulfotransferase activity	3	3	0.73	0.01411	0.975
GO:0070644	vitamin D response element binding	3	3	0.73	0.01411	0.975
GO:0005154	epidermal growth factor receptor binding	21	10	5.08	0.01624	1
GO:0015081	sodium ion transmembrane transporter activity	115	38	27.79	0.01926	1
GO:0005310	dicarboxylic acid transmembrane transporter activity	13	7	3.14	0.02018	1
GO:0004871	signal transducer activity	1099	294	265.62	0.02094	1
GO:0060089	molecular transducer activity	1099	294	265.62	0.02094	1
GO:0005548	phospholipid transporter activity	28	12	6.77	0.0227	1
GO:0044325	ion channel binding	28	12	6.77	0.0227	1
GO:0051015	actin filament binding	64	23	15.47	0.02306	1
GO:0017153	sodium:dicarboxylate symporter activity	8	5	1.93	0.02361	1
GO:0031420	alkali metal ion binding	8	5	1.93	0.02361	1
GO:0070513	death domain binding	8	5	1.93	0.02361	1
GO:0003700	sequence-specific DNA binding transcription factor activity	916	246	221.39	0.02787	1
GO:0042803	protein homodimerization activity	506	141	122.29	0.02831	1
GO:0048185	activin binding	11	6	2.66	0.02922	1
GO:0005096	GTPase activator activity	232	69	56.07	0.02924	1
GO:0035591	signaling adaptor activity	62	22	14.98	0.02993	1
GO:0015296	anion:cation symporter activity	29	12	7.01	0.0304	1
GO:0001071	nucleic acid binding transcription factor activity	918	246	221.87	0.03051	1
GO:0008017	microtubule binding	97	32	23.44	0.03055	1
GO:0016791	phosphatase activity	240	71	58.01	0.03062	1
GO:0032947	protein complex scaffold	42	16	10.15	0.03095	1
GO:0015294	solute:cation symporter activity	76	26	18.37	0.03097	1
GO:0015631	tubulin binding	144	45	34.8	0.03137	1
GO:0070064	proline-rich region binding	14	7	3.38	0.03208	1
GO:0005215	transporter activity	1086	288	262.47	0.03301	1
GO:0030506	ankyrin binding	17	8	4.11	0.03322	1
GO:0032266	phosphatidylinositol-3-phosphate binding	17	8	4.11	0.03322	1
GO:0042809	vitamin D receptor binding	17	8	4.11	0.03322	1
GO:0070412	R-SMAD binding	17	8	4.11	0.03322	1
GO:0015175	neutral amino acid transmembrane transporter activity	20	9	4.83	0.03329	1
GO:0003997	acyl-CoA oxidase activity	6	4	1.45	0.03335	1
GO:0005375	copper ion transmembrane transporter activity	6	4	1.45	0.03335	1
GO:0015368	calcium:cation antiporter activity	6	4	1.45	0.03335	1
GO:0004620	phospholipase activity	87	29	21.03	0.03339	1
GO:0016747	transferase activity, transferring acyl groups other than amino-acyl groups	160	49	38.67	0.03636	1
GO:0032934	sterol binding	30	12	7.25	0.03983	1
GO:0022892	substrate-specific transporter activity	897	239	216.79	0.04086	1
GO:0008081	phosphoric diester hydrolase activity	92	30	22.24	0.0411	1
GO:0072509	divalent inorganic cation transmembrane transporter activity	121	38	29.24	0.04192	1
GO:0000977	RNA polymerase II regulatory region sequence-specific DNA binding	64	22	15.47	0.04246	1
GO:0015245	fatty acid transporter activity	9	5	2.18	0.04268	1
GO:0000979	RNA polymerase II core promoter sequence-specific DNA binding	21	9	5.08	0.04608	1
GO:0004683	calmodulin-dependent protein kinase activity	21	9	5.08	0.04608	1
GO:0005343	organic acid:sodium symporter activity	21	9	5.08	0.04608	1
GO:0001733	galactosylceramide sulfotransferase activity	4	3	0.97	0.04621	1
GO:0004515	nicotinate-nucleotide adenylyltransferase activity	4	3	0.97	0.04621	1
GO:0004897	ciliary neurotrophic factor receptor activity	4	3	0.97	0.04621	1
GO:0015379	potassium:chloride symporter activity	4	3	0.97	0.04621	1
GO:0017160	Ral GTPase binding	4	3	0.97	0.04621	1
GO:0022821	potassium ion antiporter activity	4	3	0.97	0.04621	1
GO:0031402	sodium ion binding	4	3	0.97	0.04621	1
GO:0046977	TAP binding	4	3	0.97	0.04621	1
GO:0046978	TAP1 binding	4	3	0.97	0.04621	1
GO:0046979	TAP2 binding	4	3	0.97	0.04621	1
GO:0050694	galactose 3-O-sulfotransferase activity	4	3	0.97	0.04621	1
GO:0051434	BH3 domain binding	4	3	0.97	0.04621	1
GO:0052658	inositol-1,4,5-trisphosphate 5-phosphatase activity	4	3	0.97	0.04621	1
GO:0070097	delta-catenin binding	4	3	0.97	0.04621	1
GO:0005112	Notch binding	12	6	2.9	0.04671	1
GO:0022857	transmembrane transporter activity	849	226	205.19	0.04732	1
GO:0022891	substrate-specific transmembrane transporter activity	770	206	186.1	0.04738	1
GO:0015491	cation:cation antiporter activity	18	8	4.35	0.04743	1
GO:0004198	calcium-dependent cysteine-type endopeptidase activity	15	7	3.63	0.04787	1
GO:0008484	sulfuric ester hydrolase activity	15	7	3.63	0.04787	1
GO:0035035	histone acetyltransferase binding	15	7	3.63	0.04787	1
GO:0005275	amine transmembrane transporter activity	76	25	18.37	0.05312	1
GO:0004713	protein tyrosine kinase activity	138	42	33.35	0.05432	1
GO:0046873	metal ion transmembrane transporter activity	339	95	81.93	0.05484	1
GO:0005262	calcium channel activity	87	28	21.03	0.05513	1
GO:0019199	transmembrane receptor protein kinase activity	80	26	19.34	0.05647	1
GO:0004722	protein serine/threonine phosphatase activity	45	16	10.88	0.05757	1
GO:0019239	deaminase activity	25	10	6.04	0.05821	1
GO:0048487	beta-tubulin binding	25	10	6.04	0.05821	1
GO:0000248	C-5 sterol desaturase activity	2	2	0.48	0.0584	1
GO:0003989	acetyl-CoA carboxylase activity	2	2	0.48	0.0584	1
GO:0004008	copper-exporting ATPase activity	2	2	0.48	0.0584	1
GO:0004345	glucose-6-phosphate dehydrogenase activity	2	2	0.48	0.0584	1
GO:0004348	glucosylceramidase activity	2	2	0.48	0.0584	1
GO:0004379	glycylpeptide N-tetradecanoyltransferase activity	2	2	0.48	0.0584	1
GO:0004507	steroid 11-beta-monooxygenase activity	2	2	0.48	0.0584	1
GO:0004615	phosphomannomutase activity	2	2	0.48	0.0584	1
GO:0004797	thymidine kinase activity	2	2	0.48	0.0584	1
GO:0004915	interleukin-6 receptor activity	2	2	0.48	0.0584	1
GO:0004923	leukemia inhibitory factor receptor activity	2	2	0.48	0.0584	1
GO:0004967	glucagon receptor activity	2	2	0.48	0.0584	1
GO:0005146	leukemia inhibitory factor receptor binding	2	2	0.48	0.0584	1
GO:0005314	high-affinity glutamate transmembrane transporter activity	2	2	0.48	0.0584	1
GO:0008273	calcium, potassium:sodium antiporter activity	2	2	0.48	0.0584	1
GO:0015056	corticotrophin-releasing factor receptor activity	2	2	0.48	0.0584	1
GO:0015137	citrate transmembrane transporter activity	2	2	0.48	0.0584	1
GO:0015141	succinate transmembrane transporter activity	2	2	0.48	0.0584	1
GO:0015142	tricarboxylic acid transmembrane transporter activity	2	2	0.48	0.0584	1
GO:0015180	L-alanine transmembrane transporter activity	2	2	0.48	0.0584	1
GO:0015266	protein channel activity	2	2	0.48	0.0584	1
GO:0015433	peptide antigen-transporting ATPase activity	2	2	0.48	0.0584	1
GO:0019107	myristoyltransferase activity	2	2	0.48	0.0584	1
GO:0019981	interleukin-6 binding	2	2	0.48	0.0584	1
GO:0022858	alanine transmembrane transporter activity	2	2	0.48	0.0584	1
GO:0030158	protein xylosyltransferase activity	2	2	0.48	0.0584	1
GO:0031753	endothelial differentiation G-protein coupled receptor binding	2	2	0.48	0.0584	1
GO:0031755	Edg-2 lysophosphatidic acid receptor binding	2	2	0.48	0.0584	1
GO:0034186	apolipoprotein A-I binding	2	2	0.48	0.0584	1
GO:0034437	glycoprotein transporter activity	2	2	0.48	0.0584	1
GO:0035374	chondroitin sulfate binding	2	2	0.48	0.0584	1
GO:0035575	histone demethylase activity (H4-K20 specific)	2	2	0.48	0.0584	1
GO:0043682	copper-transporting ATPase activity	2	2	0.48	0.0584	1
GO:0046703	natural killer cell lectin-like receptor binding	2	2	0.48	0.0584	1
GO:0046922	peptide-O-fucosyltransferase activity	2	2	0.48	0.0584	1
GO:0070704	sterol desaturase activity	2	2	0.48	0.0584	1
GO:0071558	histone demethylase activity (H3-K27 specific)	2	2	0.48	0.0584	1
GO:0001012	RNA polymerase II regulatory region DNA binding	66	22	15.95	0.05843	1
GO:0015377	cation:chloride symporter activity	7	4	1.69	0.06309	1
GO:0017002	activin-activated receptor activity	7	4	1.69	0.06309	1
GO:0033691	sialic acid binding	7	4	1.69	0.06309	1
GO:0045294	alpha-catenin binding	7	4	1.69	0.06309	1
GO:0015075	ion transmembrane transporter activity	658	176	159.03	0.06317	1
GO:0004197	cysteine-type endopeptidase activity	63	21	15.23	0.06343	1
GO:0008324	cation transmembrane transporter activity	497	135	120.12	0.06365	1
GO:0005097	Rab GTPase activator activity	49	17	11.84	0.06366	1
GO:0015662	ATPase activity, coupled to transmembrane movement of ions, phosphorylative mechanism	49	17	11.84	0.06366	1
GO:0019904	protein domain specific binding	513	139	123.99	0.06476	1
GO:0005484	SNAP receptor activity	19	8	4.59	0.06507	1
GO:0015026	coreceptor activity	19	8	4.59	0.06507	1
GO:0005099	Ras GTPase activator activity	103	32	24.89	0.06626	1
GO:0042802	identical protein binding	766	203	185.13	0.0666	1
GO:0048306	calcium-dependent protein binding	39	14	9.43	0.06769	1
GO:0004016	adenylate cyclase activity	10	5	2.42	0.06872	1
GO:0005161	platelet-derived growth factor receptor binding	10	5	2.42	0.06872	1
GO:0016861	intramolecular oxidoreductase activity, interconverting aldoses and ketoses	10	5	2.42	0.06872	1
GO:0030742	GTP-dependent protein binding	10	5	2.42	0.06872	1
GO:0042626	ATPase activity, coupled to transmembrane movement of substances	96	30	23.2	0.06876	1
GO:0004835	tubulin-tyrosine ligase activity	13	6	3.14	0.06945	1
GO:0016411	acylglycerol O-acyltransferase activity	13	6	3.14	0.06945	1
GO:0017075	syntaxin-1 binding	13	6	3.14	0.06945	1
GO:0022804	active transmembrane transporter activity	316	88	76.37	0.07108	1
GO:0004714	transmembrane receptor protein tyrosine kinase activity	64	21	15.47	0.07367	1
GO:0004721	phosphoprotein phosphatase activity	160	47	38.67	0.07502	1
GO:0004222	metalloendopeptidase activity	97	30	23.44	0.07734	1
GO:0016820	hydrolase activity, acting on acid anhydrides, catalyzing transmembrane movement of substances	97	30	23.44	0.07734	1
GO:0043492	ATPase activity, coupled to movement of substances	97	30	23.44	0.07734	1
GO:0005272	sodium channel activity	33	12	7.98	0.07972	1
GO:0015485	cholesterol binding	23	9	5.56	0.08044	1
GO:0015179	L-amino acid transmembrane transporter activity	40	14	9.67	0.08183	1
GO:0004879	ligand-activated sequence-specific DNA binding RNA polymerase II transcription factor activity	47	16	11.36	0.08221	1
GO:0008134	transcription factor binding	377	103	91.12	0.08368	1
GO:0016746	transferase activity, transferring acyl groups	211	60	51	0.08573	1
GO:0001046	core promoter sequence-specific DNA binding	30	11	7.25	0.08657	1
GO:0003707	steroid hormone receptor activity	51	17	12.33	0.08875	1
GO:0016298	lipase activity	102	31	24.65	0.08953	1
GO:0019902	phosphatase binding	102	31	24.65	0.08953	1
GO:0016881	acid-amino acid ligase activity	285	79	68.88	0.09064	1
GO:0001104	RNA polymerase II transcription cofactor activity	62	20	14.98	0.09239	1
GO:0003887	DNA-directed DNA polymerase activity	27	10	6.53	0.09404	1
GO:0001515	opioid peptide activity	5	3	1.21	0.09491	1
GO:0004723	calcium-dependent protein serine/threonine phosphatase activity	5	3	1.21	0.09491	1
GO:0004904	interferon receptor activity	5	3	1.21	0.09491	1
GO:0005007	fibroblast growth factor-activated receptor activity	5	3	1.21	0.09491	1
GO:0005078	MAP-kinase scaffold activity	5	3	1.21	0.09491	1
GO:0008294	calcium- and calmodulin-responsive adenylate cyclase activity	5	3	1.21	0.09491	1
GO:0008967	phosphoglycolate phosphatase activity	5	3	1.21	0.09491	1
GO:0015440	peptide-transporting ATPase activity	5	3	1.21	0.09491	1
GO:0016174	NAD(P)H oxidase activity	5	3	1.21	0.09491	1
GO:0030955	potassium ion binding	5	3	1.21	0.09491	1
GO:0032454	histone demethylase activity (H3-K9 specific)	5	3	1.21	0.09491	1
GO:0070215	MDM2 binding	5	3	1.21	0.09491	1
GO:0070273	phosphatidylinositol-4-phosphate binding	5	3	1.21	0.09491	1
GO:0070290	N-acylphosphatidylethanolamine-specific phospholipase D activity	5	3	1.21	0.09491	1
GO:0002020	protease binding	48	16	11.6	0.09674	1
GO:0000980	RNA polymerase II distal enhancer sequence-specific DNA binding	14	6	3.38	0.09748	1
GO:0005247	voltage-gated chloride channel activity	14	6	3.38	0.09748	1
GO:0005248	voltage-gated sodium channel activity	14	6	3.38	0.09748	1
GO:0032452	histone demethylase activity	14	6	3.38	0.09748	1
GO:0005342	organic acid transmembrane transporter activity	88	27	21.27	0.09776	1
GO:0008565	protein transporter activity	88	27	21.27	0.09776	1
GO:0070851	growth factor receptor binding	88	27	21.27	0.09776	1
GO:0004623	phospholipase A2 activity	24	9	5.8	0.10217	1
GO:0005326	neurotransmitter transporter activity	24	9	5.8	0.10217	1
GO:0008093	cytoskeletal adaptor activity	24	9	5.8	0.10217	1
GO:0016645	oxidoreductase activity, acting on the CH-NH group of donors	24	9	5.8	0.10217	1
GO:0000983	RNA polymerase II core promoter sequence-specific DNA binding transcription factor activity	8	4	1.93	0.10257	1
GO:0003841	1-acylglycerol-3-phosphate O-acyltransferase activity	8	4	1.93	0.10257	1
GO:0005021	vascular endothelial growth factor-activated receptor activity	8	4	1.93	0.10257	1
GO:0043522	leucine zipper domain binding	8	4	1.93	0.10257	1
GO:0051766	inositol trisphosphate kinase activity	8	4	1.93	0.10257	1
GO:0005506	iron ion binding	195	55	47.13	0.10836	1
GO:0016788	hydrolase activity, acting on ester bonds	671	176	162.17	0.10943	1
GO:0016773	phosphotransferase activity, alcohol group as acceptor	683	179	165.07	0.10963	1
GO:0015144	carbohydrate transmembrane transporter activity	21	8	5.08	0.11099	1
GO:0051119	sugar transmembrane transporter activity	21	8	5.08	0.11099	1
GO:0004842	ubiquitin-protein transferase activity	242	67	58.49	0.11339	1
GO:0035091	phosphatidylinositol binding	146	42	35.29	0.1148	1
GO:0005319	lipid transporter activity	60	19	14.5	0.11521	1
GO:0016763	transferase activity, transferring pentosyl groups	42	14	10.15	0.11538	1
GO:0004629	phospholipase C activity	35	12	8.46	0.11675	1
GO:0008301	DNA binding, bending	53	17	12.81	0.1194	1
GO:0001105	RNA polymerase II transcription coactivator activity	18	7	4.35	0.12049	1
GO:0017080	sodium channel regulator activity	18	7	4.35	0.12049	1
GO:0042625	ATPase activity, coupled to transmembrane movement of ions	64	20	15.47	0.1205	1
GO:0015108	chloride transmembrane transporter activity	79	24	19.09	0.12397	1
GO:0015103	inorganic anion transmembrane transporter activity	109	32	26.34	0.12445	1
GO:0005496	steroid binding	68	21	16.43	0.12542	1
GO:0030374	ligand-dependent nuclear receptor transcription coactivator activity	39	13	9.43	0.12626	1
GO:0035326	enhancer binding	25	9	6.04	0.1269	1
GO:0003823	antigen binding	32	11	7.73	0.12791	1
GO:0015278	calcium-release channel activity	15	6	3.63	0.13056	1
GO:0043548	phosphatidylinositol 3-kinase binding	15	6	3.63	0.13056	1
GO:0015399	primary active transmembrane transporter activity	106	31	25.62	0.13387	1
GO:0015405	P-P-bond-hydrolysis-driven transmembrane transporter activity	106	31	25.62	0.13387	1
GO:0017137	Rab GTPase binding	43	14	10.39	0.13477	1
GO:0019787	small conjugating protein ligase activity	257	70	62.11	0.13899	1
GO:0001158	enhancer sequence-specific DNA binding	22	8	5.32	0.13913	1
GO:0019213	deacetylase activity	29	10	7.01	0.14041	1
GO:0019905	syntaxin binding	29	10	7.01	0.14041	1
GO:0005031	tumor necrosis factor-activated receptor activity	12	5	2.9	0.14087	1
GO:0005416	cation:amino acid symporter activity	12	5	2.9	0.14087	1
GO:0008242	omega peptidase activity	12	5	2.9	0.14087	1
GO:0051010	microtubule plus-end binding	12	5	2.9	0.14087	1
GO:0019903	protein phosphatase binding	69	21	16.68	0.1411	1
GO:0000309	nicotinamide-nucleotide adenylyltransferase activity	3	2	0.73	0.14698	1
GO:0003726	double-stranded RNA adenosine deaminase activity	3	2	0.73	0.14698	1
GO:0003951	NAD+ kinase activity	3	2	0.73	0.14698	1
GO:0004013	adenosylhomocysteinase activity	3	2	0.73	0.14698	1
GO:0004118	cGMP-stimulated cyclic-nucleotide phosphodiesterase activity	3	2	0.73	0.14698	1
GO:0004346	glucose-6-phosphatase activity	3	2	0.73	0.14698	1
GO:0004461	lactose synthase activity	3	2	0.73	0.14698	1
GO:0004924	oncostatin-M receptor activity	3	2	0.73	0.14698	1
GO:0005017	platelet-derived growth factor-activated receptor activity	3	2	0.73	0.14698	1
GO:0008107	galactoside 2-alpha-L-fucosyltransferase activity	3	2	0.73	0.14698	1
GO:0008449	N-acetylglucosamine-6-sulfatase activity	3	2	0.73	0.14698	1
GO:0015018	galactosylgalactosylxylosylprotein 3-beta-glucuronosyltransferase activity	3	2	0.73	0.14698	1
GO:0015181	arginine transmembrane transporter activity	3	2	0.73	0.14698	1
GO:0015186	L-glutamine transmembrane transporter activity	3	2	0.73	0.14698	1
GO:0015556	C4-dicarboxylate transmembrane transporter activity	3	2	0.73	0.14698	1
GO:0015925	galactosidase activity	3	2	0.73	0.14698	1
GO:0016362	activin receptor activity, type II	3	2	0.73	0.14698	1
GO:0016802	trialkylsulfonium hydrolase activity	3	2	0.73	0.14698	1
GO:0016972	thiol oxidase activity	3	2	0.73	0.14698	1
GO:0030229	very-low-density lipoprotein particle receptor activity	3	2	0.73	0.14698	1
GO:0031005	filamin binding	3	2	0.73	0.14698	1
GO:0031127	alpha-(1,2)-fucosyltransferase activity	3	2	0.73	0.14698	1
GO:0031997	N-terminal myristoylation domain binding	3	2	0.73	0.14698	1
GO:0032183	SUMO binding	3	2	0.73	0.14698	1
GO:0033829	O-fucosylpeptide 3-beta-N-acetylglucosaminyltransferase activity	3	2	0.73	0.14698	1
GO:0034046	poly(G) binding	3	2	0.73	0.14698	1
GO:0034711	inhibin binding	3	2	0.73	0.14698	1
GO:0035174	histone serine kinase activity	3	2	0.73	0.14698	1
GO:0038085	vascular endothelial growth factor binding	3	2	0.73	0.14698	1
GO:0043533	inositol 1,3,4,5 tetrakisphosphate binding	3	2	0.73	0.14698	1
GO:0044323	retinoic acid-responsive element binding	3	2	0.73	0.14698	1
GO:0046976	histone methyltransferase activity (H3-K27 specific)	3	2	0.73	0.14698	1
GO:0046980	tapasin binding	3	2	0.73	0.14698	1
GO:0050309	sugar-terminal-phosphatase activity	3	2	0.73	0.14698	1
GO:0052659	inositol-1,3,4,5-tetrakisphosphate 5-phosphatase activity	3	2	0.73	0.14698	1
GO:0072542	protein phosphatase activator activity	3	2	0.73	0.14698	1
GO:0015171	amino acid transmembrane transporter activity	62	19	14.98	0.1482	1
GO:0038023	signaling receptor activity	812	209	196.25	0.15019	1
GO:0005351	sugar:proton symporter activity	9	4	2.18	0.15047	1
GO:0005402	cation:sugar symporter activity	9	4	2.18	0.15047	1
GO:0008187	poly-pyrimidine tract binding	9	4	2.18	0.15047	1
GO:0008271	secondary active sulfate transmembrane transporter activity	9	4	2.18	0.15047	1
GO:0015197	peptide transporter activity	9	4	2.18	0.15047	1
GO:0016812	hydrolase activity, acting on carbon-nitrogen (but not peptide) bonds, in cyclic amides	9	4	2.18	0.15047	1
GO:0017049	GTP-Rho binding	9	4	2.18	0.15047	1
GO:0030898	actin-dependent ATPase activity	9	4	2.18	0.15047	1
GO:0031690	adrenergic receptor binding	9	4	2.18	0.15047	1
GO:0032794	GTPase activating protein binding	9	4	2.18	0.15047	1
GO:0016740	transferase activity	1609	406	388.88	0.15108	1
GO:0005328	neurotransmitter:sodium symporter activity	19	7	4.59	0.15281	1
GO:0015370	solute:sodium symporter activity	44	14	10.63	0.15586	1
GO:0051219	phosphoprotein binding	44	14	10.63	0.15586	1
GO:0001727	lipid kinase activity	6	3	1.45	0.15646	1
GO:0001846	opsonin binding	6	3	1.45	0.15646	1
GO:0004767	sphingomyelin phosphodiesterase activity	6	3	1.45	0.15646	1
GO:0004969	histamine receptor activity	6	3	1.45	0.15646	1
GO:0004972	N-methyl-D-aspartate selective glutamate receptor activity	6	3	1.45	0.15646	1
GO:0016417	S-acyltransferase activity	6	3	1.45	0.15646	1
GO:0019237	centromeric DNA binding	6	3	1.45	0.15646	1
GO:0035673	oligopeptide transmembrane transporter activity	6	3	1.45	0.15646	1
GO:0042153	RPTP-like protein binding	6	3	1.45	0.15646	1
GO:0046943	carboxylic acid transmembrane transporter activity	85	25	20.54	0.15718	1
GO:0008234	cysteine-type peptidase activity	127	36	30.69	0.15835	1
GO:0019901	protein kinase binding	327	87	79.03	0.16421	1
GO:0005509	calcium ion binding	598	155	144.53	0.16482	1
GO:0046966	thyroid hormone receptor binding	30	10	7.25	0.16734	1
GO:0004407	histone deacetylase activity	16	6	3.87	0.16819	1
GO:0016646	oxidoreductase activity, acting on the CH-NH group of donors, NAD or NADP as acceptor	16	6	3.87	0.16819	1
GO:0016780	phosphotransferase activity, for other substituted phosphate groups	16	6	3.87	0.16819	1
GO:0033558	protein deacetylase activity	16	6	3.87	0.16819	1
GO:0004725	protein tyrosine phosphatase activity	101	29	24.41	0.16946	1
GO:0019838	growth factor binding	101	29	24.41	0.16946	1
GO:0015298	solute:cation antiporter activity	23	8	5.56	0.17043	1
GO:0031593	polyubiquitin binding	23	8	5.56	0.17043	1
GO:0060090	binding, bridging	136	38	32.87	0.17497	1
GO:0003690	double-stranded DNA binding	140	39	33.84	0.17666	1
GO:0008509	anion transmembrane transporter activity	140	39	33.84	0.17666	1
GO:0005515	protein binding	6665	1634	1610.85	0.18023	1
GO:0016772	transferase activity, transferring phosphorus-containing groups	843	215	203.74	0.18532	1
GO:0008417	fucosyltransferase activity	13	5	3.14	0.1855	1
GO:0015116	sulfate transmembrane transporter activity	13	5	3.14	0.1855	1
GO:0034185	apolipoprotein binding	13	5	3.14	0.1855	1
GO:0008375	acetylglucosaminyltransferase activity	38	12	9.18	0.18759	1
GO:0000978	RNA polymerase II core promoter proximal region sequence-specific DNA binding	20	7	4.83	0.18865	1
GO:0046875	ephrin receptor binding	20	7	4.83	0.18865	1
GO:0004672	protein kinase activity	574	148	138.73	0.19053	1
GO:0022890	inorganic cation transmembrane transporter activity	414	108	100.06	0.19212	1
GO:0020037	heme binding	118	33	28.52	0.1936	1
GO:0000987	core promoter proximal region sequence-specific DNA binding	31	10	7.49	0.19651	1
GO:0005245	voltage-gated calcium channel activity	31	10	7.49	0.19651	1
GO:0034061	DNA polymerase activity	31	10	7.49	0.19651	1
GO:0042169	SH2 domain binding	31	10	7.49	0.19651	1
GO:0043621	protein self-association	31	10	7.49	0.19651	1
GO:0032182	small conjugating protein binding	57	17	13.78	0.19701	1
GO:0001076	RNA polymerase II transcription factor binding transcription factor activity	76	22	18.37	0.19812	1
GO:0015291	secondary active transmembrane transporter activity	177	48	42.78	0.20074	1
GO:0008144	drug binding	80	23	19.34	0.20154	1
GO:0001190	RNA polymerase II transcription factor binding transcription factor activity involved in positive regulation of transcription	24	8	5.8	0.20456	1
GO:0043022	ribosome binding	24	8	5.8	0.20456	1
GO:0046915	transition metal ion transmembrane transporter activity	24	8	5.8	0.20456	1
GO:0004000	adenosine deaminase activity	10	4	2.42	0.20497	1
GO:0005251	delayed rectifier potassium channel activity	10	4	2.42	0.20497	1
GO:0005283	sodium:amino acid symporter activity	10	4	2.42	0.20497	1
GO:0019203	carbohydrate phosphatase activity	10	4	2.42	0.20497	1
GO:0019206	nucleoside kinase activity	10	4	2.42	0.20497	1
GO:0035004	phosphatidylinositol 3-kinase activity	10	4	2.42	0.20497	1
GO:0050308	sugar-phosphatase activity	10	4	2.42	0.20497	1
GO:0005488	binding	10826	2633	2616.52	0.20622	1
GO:0008374	O-acyltransferase activity	35	11	8.46	0.20642	1
GO:0016879	ligase activity, forming carbon-nitrogen bonds	316	83	76.37	0.20657	1
GO:0001106	RNA polymerase II transcription corepressor activity	17	6	4.11	0.2097	1
GO:0008395	steroid hydroxylase activity	17	6	4.11	0.2097	1
GO:0008601	protein phosphatase type 2A regulator activity	17	6	4.11	0.2097	1
GO:0030159	receptor signaling complex scaffold activity	17	6	4.11	0.2097	1
GO:0046906	tetrapyrrole binding	127	35	30.69	0.21211	1
GO:0004896	cytokine receptor activity	77	22	18.61	0.21749	1
GO:0016706	oxidoreductase activity, acting on paired donors, with incorporation or reduction of molecular oxygen, 2-oxoglutarate as one donor, and incorporation of one atom each of oxygen into both donors	43	13	10.39	0.22211	1
GO:0004674	protein serine/threonine kinase activity	414	107	100.06	0.22506	1
GO:0001103	RNA polymerase II repressing transcription factor binding	7	3	1.69	0.22649	1
GO:0003680	AT DNA binding	7	3	1.69	0.22649	1
GO:0004931	extracellular ATP-gated cation channel activity	7	3	1.69	0.22649	1
GO:0005068	transmembrane receptor protein tyrosine kinase adaptor activity	7	3	1.69	0.22649	1
GO:0008440	inositol-1,4,5-trisphosphate 3-kinase activity	7	3	1.69	0.22649	1
GO:0015198	oligopeptide transporter activity	7	3	1.69	0.22649	1
GO:0016308	1-phosphatidylinositol-4-phosphate 5-kinase activity	7	3	1.69	0.22649	1
GO:0016742	hydroxymethyl-, formyl- and related transferase activity	7	3	1.69	0.22649	1
GO:0019957	C-C chemokine binding	7	3	1.69	0.22649	1
GO:0031624	ubiquitin conjugating enzyme binding	7	3	1.69	0.22649	1
GO:0031957	very long-chain fatty acid-CoA ligase activity	7	3	1.69	0.22649	1
GO:0035381	ATP-gated ion channel activity	7	3	1.69	0.22649	1
GO:0044390	small protein conjugating enzyme binding	7	3	1.69	0.22649	1
GO:0042287	MHC protein binding	21	7	5.08	0.22748	1
GO:0001159	core promoter proximal region DNA binding	32	10	7.73	0.22769	1
GO:0004402	histone acetyltransferase activity	47	14	11.36	0.2284	1
GO:0050839	cell adhesion molecule binding	47	14	11.36	0.2284	1
GO:0043565	sequence-specific DNA binding	612	156	147.91	0.23063	1
GO:0003995	acyl-CoA dehydrogenase activity	14	5	3.38	0.2344	1
GO:0005035	death receptor activity	14	5	3.38	0.2344	1
GO:0005542	folic acid binding	14	5	3.38	0.2344	1
GO:0015295	solute:proton symporter activity	14	5	3.38	0.2344	1
GO:0016408	C-acyltransferase activity	14	5	3.38	0.2344	1
GO:0017136	NAD-dependent histone deacetylase activity	14	5	3.38	0.2344	1
GO:0030332	cyclin binding	14	5	3.38	0.2344	1
GO:0031996	thioesterase binding	14	5	3.38	0.2344	1
GO:0034979	NAD-dependent protein deacetylase activity	14	5	3.38	0.2344	1
GO:0008047	enzyme activator activity	375	97	90.63	0.23497	1
GO:0000149	SNARE binding	36	11	8.7	0.23635	1
GO:0000009	alpha-1,6-mannosyltransferase activity	1	1	0.24	0.24169	1
GO:0000150	recombinase activity	1	1	0.24	0.24169	1
GO:0000250	lanosterol synthase activity	1	1	0.24	0.24169	1
GO:0000386	second spliceosomal transesterification activity	1	1	0.24	0.24169	1
GO:0000822	inositol hexakisphosphate binding	1	1	0.24	0.24169	1
GO:0001205	RNA polymerase II distal enhancer sequence-specific DNA binding transcription factor activity involved in positive regulation of transcription	1	1	0.24	0.24169	1
GO:0001532	interleukin-21 receptor activity	1	1	0.24	0.24169	1
GO:0001631	cysteinyl leukotriene receptor activity	1	1	0.24	0.24169	1
GO:0001635	calcitonin gene-related peptide receptor activity	1	1	0.24	0.24169	1
GO:0001681	sialate O-acetylesterase activity	1	1	0.24	0.24169	1
GO:0001851	complement component C3b binding	1	1	0.24	0.24169	1
GO:0001855	complement component C4b binding	1	1	0.24	0.24169	1
GO:0001861	complement component C4b receptor activity	1	1	0.24	0.24169	1
GO:0001873	polysaccharide receptor activity	1	1	0.24	0.24169	1
GO:0001874	(1->3)-beta-D-glucan receptor activity	1	1	0.24	0.24169	1
GO:0001918	farnesylated protein binding	1	1	0.24	0.24169	1
GO:0003826	alpha-ketoacid dehydrogenase activity	1	1	0.24	0.24169	1
GO:0003827	alpha-1,3-mannosylglycoprotein 2-beta-N-acetylglucosaminyltransferase activity	1	1	0.24	0.24169	1
GO:0003830	beta-1,4-mannosylglycoprotein 4-beta-N-acetylglucosaminyltransferase activity	1	1	0.24	0.24169	1
GO:0003835	beta-galactoside alpha-2,6-sialyltransferase activity	1	1	0.24	0.24169	1
GO:0003837	beta-ureidopropionase activity	1	1	0.24	0.24169	1
GO:0003842	1-pyrroline-5-carboxylate dehydrogenase activity	1	1	0.24	0.24169	1
GO:0003863	3-methyl-2-oxobutanoate dehydrogenase (2-methylpropanoyl-transferring) activity	1	1	0.24	0.24169	1
GO:0003867	4-aminobutyrate transaminase activity	1	1	0.24	0.24169	1
GO:0003881	CDP-diacylglycerol-inositol 3-phosphatidyltransferase activity	1	1	0.24	0.24169	1
GO:0003882	CDP-diacylglycerol-serine O-phosphatidyltransferase activity	1	1	0.24	0.24169	1
GO:0003947	(N-acetylneuraminyl)-galactosylglucosylceramide N-acetylgalactosaminyltransferase activity	1	1	0.24	0.24169	1
GO:0003958	NADPH-hemoprotein reductase activity	1	1	0.24	0.24169	1
GO:0003968	RNA-directed RNA polymerase activity	1	1	0.24	0.24169	1
GO:0003975	UDP-N-acetylglucosamine-dolichyl-phosphate N-acetylglucosaminephosphotransferase activity	1	1	0.24	0.24169	1
GO:0003976	UDP-N-acetylglucosamine-lysosomal-enzyme N-acetylglucosaminephosphotransferase activity	1	1	0.24	0.24169	1
GO:0003979	UDP-glucose 6-dehydrogenase activity	1	1	0.24	0.24169	1
GO:0004042	acetyl-CoA:L-glutamate N-acetyltransferase activity	1	1	0.24	0.24169	1
GO:0004056	argininosuccinate lyase activity	1	1	0.24	0.24169	1
GO:0004061	arylformamidase activity	1	1	0.24	0.24169	1
GO:0004113	2',3'-cyclic-nucleotide 3'-phosphodiesterase activity	1	1	0.24	0.24169	1
GO:0004146	dihydrofolate reductase activity	1	1	0.24	0.24169	1
GO:0004149	dihydrolipoyllysine-residue succinyltransferase activity	1	1	0.24	0.24169	1
GO:0004155	6,7-dihydropteridine reductase activity	1	1	0.24	0.24169	1
GO:0004163	diphosphomevalonate decarboxylase activity	1	1	0.24	0.24169	1
GO:0004326	tetrahydrofolylpolyglutamate synthase activity	1	1	0.24	0.24169	1
GO:0004343	glucosamine 6-phosphate N-acetyltransferase activity	1	1	0.24	0.24169	1
GO:0004347	glucose-6-phosphate isomerase activity	1	1	0.24	0.24169	1
GO:0004362	glutathione-disulfide reductase activity	1	1	0.24	0.24169	1
GO:0004371	glycerone kinase activity	1	1	0.24	0.24169	1
GO:0004423	iduronate-2-sulfatase activity	1	1	0.24	0.24169	1
GO:0004479	methionyl-tRNA formyltransferase activity	1	1	0.24	0.24169	1
GO:0004483	mRNA (nucleoside-2'-O-)-methyltransferase activity	1	1	0.24	0.24169	1
GO:0004489	methylenetetrahydrofolate reductase (NAD(P)H) activity	1	1	0.24	0.24169	1
GO:0004498	calcidiol 1-monooxygenase activity	1	1	0.24	0.24169	1
GO:0004502	kynurenine 3-monooxygenase activity	1	1	0.24	0.24169	1
GO:0004509	steroid 21-monooxygenase activity	1	1	0.24	0.24169	1
GO:0004513	neolactotetraosylceramide alpha-2,3-sialyltransferase activity	1	1	0.24	0.24169	1
GO:0004557	alpha-galactosidase activity	1	1	0.24	0.24169	1
GO:0004588	orotate phosphoribosyltransferase activity	1	1	0.24	0.24169	1
GO:0004590	orotidine-5'-phosphate decarboxylase activity	1	1	0.24	0.24169	1
GO:0004633	phosphopantothenoylcysteine decarboxylase activity	1	1	0.24	0.24169	1
GO:0004642	phosphoribosylformylglycinamidine synthase activity	1	1	0.24	0.24169	1
GO:0004655	porphobilinogen synthase activity	1	1	0.24	0.24169	1
GO:0004657	proline dehydrogenase activity	1	1	0.24	0.24169	1
GO:0004671	protein C-terminal S-isoprenylcysteine carboxyl O-methyltransferase activity	1	1	0.24	0.24169	1
GO:0004676	3-phosphoinositide-dependent protein kinase activity	1	1	0.24	0.24169	1
GO:0004686	elongation factor-2 kinase activity	1	1	0.24	0.24169	1
GO:0004731	purine-nucleoside phosphorylase activity	1	1	0.24	0.24169	1
GO:0004733	pyridoxamine-phosphate oxidase activity	1	1	0.24	0.24169	1
GO:0004757	sepiapterin reductase activity	1	1	0.24	0.24169	1
GO:0004773	steryl-sulfatase activity	1	1	0.24	0.24169	1
GO:0004807	triose-phosphate isomerase activity	1	1	0.24	0.24169	1
GO:0004838	L-tyrosine:2-oxoglutarate aminotransferase activity	1	1	0.24	0.24169	1
GO:0004852	uroporphyrinogen-III synthase activity	1	1	0.24	0.24169	1
GO:0004855	xanthine oxidase activity	1	1	0.24	0.24169	1
GO:0004877	complement component C3b receptor activity	1	1	0.24	0.24169	1
GO:0004903	growth hormone receptor activity	1	1	0.24	0.24169	1
GO:0004921	interleukin-11 receptor activity	1	1	0.24	0.24169	1
GO:0004938	alpha2-adrenergic receptor activity	1	1	0.24	0.24169	1
GO:0004947	bradykinin receptor activity	1	1	0.24	0.24169	1
GO:0004960	thromboxane receptor activity	1	1	0.24	0.24169	1
GO:0004961	thromboxane A2 receptor activity	1	1	0.24	0.24169	1
GO:0004978	corticotropin receptor activity	1	1	0.24	0.24169	1
GO:0005008	hepatocyte growth factor-activated receptor activity	1	1	0.24	0.24169	1
GO:0005018	platelet-derived growth factor alpha-receptor activity	1	1	0.24	0.24169	1
GO:0005098	Ran GTPase activator activity	1	1	0.24	0.24169	1
GO:0005121	Toll binding	1	1	0.24	0.24169	1
GO:0005130	granulocyte colony-stimulating factor receptor binding	1	1	0.24	0.24169	1
GO:0005142	interleukin-11 receptor binding	1	1	0.24	0.24169	1
GO:0005147	oncostatin-M receptor binding	1	1	0.24	0.24169	1
GO:0005150	interleukin-1, Type I receptor binding	1	1	0.24	0.24169	1
GO:0005252	open rectifier potassium channel activity	1	1	0.24	0.24169	1
GO:0005287	high-affinity basic amino acid transmembrane transporter activity	1	1	0.24	0.24169	1
GO:0005289	high-affinity arginine transmembrane transporter activity	1	1	0.24	0.24169	1
GO:0005330	dopamine:sodium symporter activity	1	1	0.24	0.24169	1
GO:0005335	serotonin:sodium symporter activity	1	1	0.24	0.24169	1
GO:0005353	fructose transmembrane transporter activity	1	1	0.24	0.24169	1
GO:0005368	taurine transmembrane transporter activity	1	1	0.24	0.24169	1
GO:0005369	taurine:sodium symporter activity	1	1	0.24	0.24169	1
GO:0008116	prostaglandin-I synthase activity	1	1	0.24	0.24169	1
GO:0008117	sphinganine-1-phosphate aldolase activity	1	1	0.24	0.24169	1
GO:0008118	N-acetyllactosaminide alpha-2,3-sialyltransferase activity	1	1	0.24	0.24169	1
GO:0008126	acetylesterase activity	1	1	0.24	0.24169	1
GO:0008251	tRNA-specific adenosine deaminase activity	1	1	0.24	0.24169	1
GO:0008267	poly-glutamine tract binding	1	1	0.24	0.24169	1
GO:0008397	sterol 12-alpha-hydroxylase activity	1	1	0.24	0.24169	1
GO:0008398	sterol 14-demethylase activity	1	1	0.24	0.24169	1
GO:0008434	calcitriol receptor activity	1	1	0.24	0.24169	1
GO:0008456	alpha-N-acetylgalactosaminidase activity	1	1	0.24	0.24169	1
GO:0008478	pyridoxal kinase activity	1	1	0.24	0.24169	1
GO:0008502	melatonin receptor activity	1	1	0.24	0.24169	1
GO:0008579	JUN kinase phosphatase activity	1	1	0.24	0.24169	1
GO:0008705	methionine synthase activity	1	1	0.24	0.24169	1
GO:0008761	UDP-N-acetylglucosamine 2-epimerase activity	1	1	0.24	0.24169	1
GO:0008783	agmatinase activity	1	1	0.24	0.24169	1
GO:0008798	beta-aspartyl-peptidase activity	1	1	0.24	0.24169	1
GO:0008812	choline dehydrogenase activity	1	1	0.24	0.24169	1
GO:0008892	guanine deaminase activity	1	1	0.24	0.24169	1
GO:0008897	holo-[acyl-carrier-protein] synthase activity	1	1	0.24	0.24169	1
GO:0008963	phospho-N-acetylmuramoyl-pentapeptide-transferase activity	1	1	0.24	0.24169	1
GO:0009019	tRNA (guanine-N1-)-methyltransferase activity	1	1	0.24	0.24169	1
GO:0010385	double-stranded methylated DNA binding	1	1	0.24	0.24169	1
GO:0015019	heparan-alpha-glucosaminide N-acetyltransferase activity	1	1	0.24	0.24169	1
GO:0015112	nitrate transmembrane transporter activity	1	1	0.24	0.24169	1
GO:0015117	thiosulfate transmembrane transporter activity	1	1	0.24	0.24169	1
GO:0015132	prostaglandin transmembrane transporter activity	1	1	0.24	0.24169	1
GO:0015136	sialic acid transmembrane transporter activity	1	1	0.24	0.24169	1
GO:0015195	L-threonine transmembrane transporter activity	1	1	0.24	0.24169	1
GO:0015362	high-affinity sodium:dicarboxylate symporter activity	1	1	0.24	0.24169	1
GO:0015578	mannose transmembrane transporter activity	1	1	0.24	0.24169	1
GO:0016034	maleylacetoacetate isomerase activity	1	1	0.24	0.24169	1
GO:0016155	formyltetrahydrofolate dehydrogenase activity	1	1	0.24	0.24169	1
GO:0016250	N-sulfoglucosamine sulfohydrolase activity	1	1	0.24	0.24169	1
GO:0016495	C-X3-C chemokine receptor activity	1	1	0.24	0.24169	1
GO:0016517	interleukin-12 receptor activity	1	1	0.24	0.24169	1
GO:0016711	flavonoid 3'-monooxygenase activity	1	1	0.24	0.24169	1
GO:0016727	oxidoreductase activity, acting on CH or CH2 groups, oxygen as acceptor	1	1	0.24	0.24169	1
GO:0016751	S-succinyltransferase activity	1	1	0.24	0.24169	1
GO:0016826	hydrolase activity, acting on acid sulfur-nitrogen bonds	1	1	0.24	0.24169	1
GO:0016913	follicle-stimulating hormone activity	1	1	0.24	0.24169	1
GO:0016937	short-branched-chain-acyl-CoA dehydrogenase activity	1	1	0.24	0.24169	1
GO:0017020	myosin phosphatase regulator activity	1	1	0.24	0.24169	1
GO:0017061	S-methyl-5-thioadenosine phosphorylase activity	1	1	0.24	0.24169	1
GO:0017174	glycine N-methyltransferase activity	1	1	0.24	0.24169	1
GO:0017188	aspartate N-acetyltransferase activity	1	1	0.24	0.24169	1
GO:0018169	ribosomal S6-glutamic acid ligase activity	1	1	0.24	0.24169	1
GO:0019778	Atg12 activating enzyme activity	1	1	0.24	0.24169	1
GO:0019811	cocaine binding	1	1	0.24	0.24169	1
GO:0019970	interleukin-11 binding	1	1	0.24	0.24169	1
GO:0030226	apolipoprotein receptor activity	1	1	0.24	0.24169	1
GO:0030372	high molecular weight B cell growth factor receptor binding	1	1	0.24	0.24169	1
GO:0030379	neurotensin receptor activity, non-G-protein coupled	1	1	0.24	0.24169	1
GO:0030407	formimidoyltransferase activity	1	1	0.24	0.24169	1
GO:0030409	glutamate formimidoyltransferase activity	1	1	0.24	0.24169	1
GO:0030412	formimidoyltetrahydrofolate cyclodeaminase activity	1	1	0.24	0.24169	1
GO:0030616	transforming growth factor beta receptor, common-partner cytoplasmic mediator activity	1	1	0.24	0.24169	1
GO:0030729	acetoacetate-CoA ligase activity	1	1	0.24	0.24169	1
GO:0030791	arsenite methyltransferase activity	1	1	0.24	0.24169	1
GO:0030792	methylarsonite methyltransferase activity	1	1	0.24	0.24169	1
GO:0031403	lithium ion binding	1	1	0.24	0.24169	1
GO:0031433	telethonin binding	1	1	0.24	0.24169	1
GO:0031559	oxidosqualene cyclase activity	1	1	0.24	0.24169	1
GO:0031692	alpha-1B adrenergic receptor binding	1	1	0.24	0.24169	1
GO:0031697	beta-1 adrenergic receptor binding	1	1	0.24	0.24169	1
GO:0031750	D3 dopamine receptor binding	1	1	0.24	0.24169	1
GO:0031798	type 1 metabotropic glutamate receptor binding	1	1	0.24	0.24169	1
GO:0031867	EP4 subtype prostaglandin E2 receptor binding	1	1	0.24	0.24169	1
GO:0032027	myosin light chain binding	1	1	0.24	0.24169	1
GO:0032028	myosin head/neck binding	1	1	0.24	0.24169	1
GO:0032089	NACHT domain binding	1	1	0.24	0.24169	1
GO:0032145	succinate-semialdehyde dehydrogenase binding	1	1	0.24	0.24169	1
GO:0032184	SUMO polymer binding	1	1	0.24	0.24169	1
GO:0032427	GBD domain binding	1	1	0.24	0.24169	1
GO:0032500	muramyl dipeptide binding	1	1	0.24	0.24169	1
GO:0032791	lead ion binding	1	1	0.24	0.24169	1
GO:0033041	sweet taste receptor activity	1	1	0.24	0.24169	1
GO:0033778	7alpha-hydroxycholest-4-en-3-one 12alpha-hydroxylase activity	1	1	0.24	0.24169	1
GO:0033814	propanoyl-CoA C-acyltransferase activity	1	1	0.24	0.24169	1
GO:0033925	mannosyl-glycoprotein endo-beta-N-acetylglucosaminidase activity	1	1	0.24	0.24169	1
GO:0034012	FAD-AMP lyase (cyclizing) activity	1	1	0.24	0.24169	1
GO:0034040	lipid-transporting ATPase activity	1	1	0.24	0.24169	1
GO:0034041	sterol-transporting ATPase activity	1	1	0.24	0.24169	1
GO:0034188	apolipoprotein A-I receptor activity	1	1	0.24	0.24169	1
GO:0034338	short-chain carboxylesterase activity	1	1	0.24	0.24169	1
GO:0034485	phosphatidylinositol-3,4,5-trisphosphate 5-phosphatase activity	1	1	0.24	0.24169	1
GO:0034590	L-hydroxyproline transmembrane transporter activity	1	1	0.24	0.24169	1
GO:0034602	oxoglutarate dehydrogenase (NAD+) activity	1	1	0.24	0.24169	1
GO:0035478	chylomicron binding	1	1	0.24	0.24169	1
GO:0035515	oxidative RNA demethylase activity	1	1	0.24	0.24169	1
GO:0035516	oxidative DNA demethylase activity	1	1	0.24	0.24169	1
GO:0035538	carbohydrate response element binding	1	1	0.24	0.24169	1
GO:0035615	clathrin adaptor activity	1	1	0.24	0.24169	1
GO:0035715	chemokine (C-C motif) ligand 2 binding	1	1	0.24	0.24169	1
GO:0035716	chemokine (C-C motif) ligand 12 binding	1	1	0.24	0.24169	1
GO:0035755	cardiolipin hydrolase activity	1	1	0.24	0.24169	1
GO:0036139	peptidyl-histidine dioxygenase activity	1	1	0.24	0.24169	1
GO:0036140	peptidyl-asparagine 3-dioxygenase activity	1	1	0.24	0.24169	1
GO:0038048	dynorphin receptor activity	1	1	0.24	0.24169	1
GO:0038052	estrogen-activated sequence-specific DNA binding RNA polymerase II transcription factor activity	1	1	0.24	0.24169	1
GO:0042084	5-methyltetrahydrofolate-dependent methyltransferase activity	1	1	0.24	0.24169	1
GO:0042292	URM1 activating enzyme activity	1	1	0.24	0.24169	1
GO:0043221	SMC family protein binding	1	1	0.24	0.24169	1
GO:0043404	corticotropin-releasing hormone receptor activity	1	1	0.24	0.24169	1
GO:0043715	2,3-diketo-5-methylthiopentyl-1-phosphate enolase activity	1	1	0.24	0.24169	1
GO:0043716	2-hydroxy-3-keto-5-methylthiopentenyl-1-phosphate phosphatase activity	1	1	0.24	0.24169	1
GO:0043754	dihydrolipoyllysine-residue (2-methylpropanoyl)transferase activity	1	1	0.24	0.24169	1
GO:0043874	acireductone synthase activity	1	1	0.24	0.24169	1
GO:0043997	histone acetyltransferase activity (H4-K12 specific)	1	1	0.24	0.24169	1
GO:0045352	interleukin-1 Type I receptor antagonist activity	1	1	0.24	0.24169	1
GO:0045353	interleukin-1 Type II receptor antagonist activity	1	1	0.24	0.24169	1
GO:0046523	S-methyl-5-thioribose-1-phosphate isomerase activity	1	1	0.24	0.24169	1
GO:0046525	xylosylprotein 4-beta-galactosyltransferase activity	1	1	0.24	0.24169	1
GO:0046715	borate transmembrane transporter activity	1	1	0.24	0.24169	1
GO:0046964	3'-phosphoadenosine 5'-phosphosulfate transmembrane transporter activity	1	1	0.24	0.24169	1
GO:0046996	oxidoreductase activity, acting on paired donors, with incorporation or reduction of molecular oxygen, with NAD(P)H as one donor, and the other dehydrogenated	1	1	0.24	0.24169	1
GO:0047291	lactosylceramide alpha-2,3-sialyltransferase activity	1	1	0.24	0.24169	1
GO:0047298	(S)-3-amino-2-methylpropionate transaminase activity	1	1	0.24	0.24169	1
GO:0047325	inositol tetrakisphosphate 1-kinase activity	1	1	0.24	0.24169	1
GO:0047395	glycerophosphoinositol glycerophosphodiesterase activity	1	1	0.24	0.24169	1
GO:0047408	alkenylglycerophosphocholine hydrolase activity	1	1	0.24	0.24169	1
GO:0047409	alkenylglycerophosphoethanolamine hydrolase activity	1	1	0.24	0.24169	1
GO:0047545	2-hydroxyglutarate dehydrogenase activity	1	1	0.24	0.24169	1
GO:0047598	7-dehydrocholesterol reductase activity	1	1	0.24	0.24169	1
GO:0047726	iron-cytochrome-c reductase activity	1	1	0.24	0.24169	1
GO:0047730	carnosine synthase activity	1	1	0.24	0.24169	1
GO:0047783	corticosterone 18-monooxygenase activity	1	1	0.24	0.24169	1
GO:0047800	cysteamine dioxygenase activity	1	1	0.24	0.24169	1
GO:0047874	dolichyldiphosphatase activity	1	1	0.24	0.24169	1
GO:0047936	glucose 1-dehydrogenase [NAD(P)] activity	1	1	0.24	0.24169	1
GO:0048101	calcium- and calmodulin-regulated 3',5'-cyclic-GMP phosphodiesterase activity	1	1	0.24	0.24169	1
GO:0050046	lathosterol oxidase activity	1	1	0.24	0.24169	1
GO:0050113	inositol oxygenase activity	1	1	0.24	0.24169	1
GO:0050124	N-acylneuraminate-9-phosphatase activity	1	1	0.24	0.24169	1
GO:0050277	sedoheptulokinase activity	1	1	0.24	0.24169	1
GO:0050333	thiamin-triphosphatase activity	1	1	0.24	0.24169	1
GO:0050354	triokinase activity	1	1	0.24	0.24169	1
GO:0050614	delta24-sterol reductase activity	1	1	0.24	0.24169	1
GO:0050683	AF-1 domain binding	1	1	0.24	0.24169	1
GO:0050809	diazepam binding	1	1	0.24	0.24169	1
GO:0051139	metal ion:proton antiporter activity	1	1	0.24	0.24169	1
GO:0051264	mono-olein transacylation activity	1	1	0.24	0.24169	1
GO:0051265	diolein transacylation activity	1	1	0.24	0.24169	1
GO:0051381	histamine binding	1	1	0.24	0.24169	1
GO:0051435	BH4 domain binding	1	1	0.24	0.24169	1
GO:0052725	inositol-1,3,4-trisphosphate 6-kinase activity	1	1	0.24	0.24169	1
GO:0052726	inositol-1,3,4-trisphosphate 5-kinase activity	1	1	0.24	0.24169	1
GO:0052899	N(1),N(12)-diacetylspermine:oxygen oxidoreductase (3-acetamidopropanal-forming) activity	1	1	0.24	0.24169	1
GO:0052902	spermidine:oxygen oxidoreductase (3-aminopropanal-forming) activity	1	1	0.24	0.24169	1
GO:0052903	N1-acetylspermine:oxygen oxidoreductase (3-acetamidopropanal-forming) activity	1	1	0.24	0.24169	1
GO:0052904	N1-acetylspermidine:oxygen oxidoreductase (3-acetamidopropanal-forming) activity	1	1	0.24	0.24169	1
GO:0052906	tRNA (guanine(37)-N(1))-methyltransferase activity	1	1	0.24	0.24169	1
GO:0052917	dol-P-Man:Man(7)GlcNAc(2)-PP-Dol alpha-1,6-mannosyltransferase activity	1	1	0.24	0.24169	1
GO:0060001	minus-end directed microfilament motor activity	1	1	0.24	0.24169	1
GO:0070012	oligopeptidase activity	1	1	0.24	0.24169	1
GO:0070119	ciliary neurotrophic factor binding	1	1	0.24	0.24169	1
GO:0070404	NADH binding	1	1	0.24	0.24169	1
GO:0070506	high-density lipoprotein particle receptor activity	1	1	0.24	0.24169	1
GO:0070539	linoleic acid binding	1	1	0.24	0.24169	1
GO:0070547	L-tyrosine aminotransferase activity	1	1	0.24	0.24169	1
GO:0070735	protein-glycine ligase activity	1	1	0.24	0.24169	1
GO:0070736	protein-glycine ligase activity, initiating	1	1	0.24	0.24169	1
GO:0070774	phytoceramidase activity	1	1	0.24	0.24169	1
GO:0070976	TIR domain binding	1	1	0.24	0.24169	1
GO:0071164	RNA trimethylguanosine synthase activity	1	1	0.24	0.24169	1
GO:0071714	icosanoid transmembrane transporter activity	1	1	0.24	0.24169	1
GO:0071862	protein phosphatase type 1 activator activity	1	1	0.24	0.24169	1
GO:0071884	vitamin D receptor activator activity	1	1	0.24	0.24169	1
GO:0086062	voltage-gated sodium channel activity involved in Purkinje myocyte action potential	1	1	0.24	0.24169	1
GO:0090409	malonyl-CoA synthetase activity	1	1	0.24	0.24169	1
GO:0030165	PDZ domain binding	86	24	20.79	0.24283	1
GO:0000293	ferric-chelate reductase activity	4	2	0.97	0.24776	1
GO:0003831	beta-N-acetylglucosaminylglycopeptide beta-1,4-galactosyltransferase activity	4	2	0.97	0.24776	1
GO:0003945	N-acetyllactosamine synthase activity	4	2	0.97	0.24776	1
GO:0004028	3-chloroallyl aldehyde dehydrogenase activity	4	2	0.97	0.24776	1
GO:0004035	alkaline phosphatase activity	4	2	0.97	0.24776	1
GO:0004645	phosphorylase activity	4	2	0.97	0.24776	1
GO:0004694	eukaryotic translation initiation factor 2alpha kinase activity	4	2	0.97	0.24776	1
GO:0004740	pyruvate dehydrogenase (acetyl-transferring) kinase activity	4	2	0.97	0.24776	1
GO:0004791	thioredoxin-disulfide reductase activity	4	2	0.97	0.24776	1
GO:0004849	uridine kinase activity	4	2	0.97	0.24776	1
GO:0005030	neurotrophin receptor activity	4	2	0.97	0.24776	1
GO:0005087	Ran guanyl-nucleotide exchange factor activity	4	2	0.97	0.24776	1
GO:0005127	ciliary neurotrophic factor receptor binding	4	2	0.97	0.24776	1
GO:0005220	inositol 1,4,5-trisphosphate-sensitive calcium-release channel activity	4	2	0.97	0.24776	1
GO:0005324	long-chain fatty acid transporter activity	4	2	0.97	0.24776	1
GO:0005432	calcium:sodium antiporter activity	4	2	0.97	0.24776	1
GO:0008061	chitin binding	4	2	0.97	0.24776	1
GO:0008179	adenylate cyclase binding	4	2	0.97	0.24776	1
GO:0008517	folic acid transporter activity	4	2	0.97	0.24776	1
GO:0008574	plus-end-directed microtubule motor activity	4	2	0.97	0.24776	1
GO:0015016	[heparan sulfate]-glucosamine N-sulfotransferase activity	4	2	0.97	0.24776	1
GO:0015193	L-proline transmembrane transporter activity	4	2	0.97	0.24776	1
GO:0015220	choline transmembrane transporter activity	4	2	0.97	0.24776	1
GO:0015421	oligopeptide-transporting ATPase activity	4	2	0.97	0.24776	1
GO:0016361	activin receptor activity, type I	4	2	0.97	0.24776	1
GO:0016423	tRNA (guanine) methyltransferase activity	4	2	0.97	0.24776	1
GO:0017056	structural constituent of nuclear pore	4	2	0.97	0.24776	1
GO:0019136	deoxynucleoside kinase activity	4	2	0.97	0.24776	1
GO:0019788	NEDD8 ligase activity	4	2	0.97	0.24776	1
GO:0019871	sodium channel inhibitor activity	4	2	0.97	0.24776	1
GO:0030197	extracellular matrix constituent, lubricant activity	4	2	0.97	0.24776	1
GO:0032795	heterotrimeric G-protein binding	4	2	0.97	0.24776	1
GO:0033192	calmodulin-dependent protein phosphatase activity	4	2	0.97	0.24776	1
GO:0035252	UDP-xylosyltransferase activity	4	2	0.97	0.24776	1
GO:0042285	xylosyltransferase activity	4	2	0.97	0.24776	1
GO:0042577	lipid phosphatase activity	4	2	0.97	0.24776	1
GO:0043495	protein anchor	4	2	0.97	0.24776	1
GO:0043515	kinetochore binding	4	2	0.97	0.24776	1
GO:0045322	unmethylated CpG binding	4	2	0.97	0.24776	1
GO:0045569	TRAIL binding	4	2	0.97	0.24776	1
GO:0052650	NADP-retinol dehydrogenase activity	4	2	0.97	0.24776	1
GO:0080030	methyl indole-3-acetate esterase activity	4	2	0.97	0.24776	1
GO:0080031	methyl salicylate esterase activity	4	2	0.97	0.24776	1
GO:0080032	methyl jasmonate esterase activity	4	2	0.97	0.24776	1
GO:0005254	chloride channel activity	67	19	16.19	0.25032	1
GO:0004693	cyclin-dependent protein serine/threonine kinase activity	29	9	7.01	0.25187	1
GO:0008060	ARF GTPase activator activity	29	9	7.01	0.25187	1
GO:0015459	potassium channel regulator activity	29	9	7.01	0.25187	1
GO:0030971	receptor tyrosine kinase binding	29	9	7.01	0.25187	1
GO:0008080	N-acetyltransferase activity	71	20	17.16	0.25339	1
GO:0000146	microfilament motor activity	18	6	4.35	0.2543	1
GO:0005001	transmembrane receptor protein tyrosine phosphatase activity	18	6	4.35	0.2543	1
GO:0015932	nucleobase-containing compound transmembrane transporter activity	18	6	4.35	0.2543	1
GO:0016409	palmitoyltransferase activity	18	6	4.35	0.2543	1
GO:0017134	fibroblast growth factor binding	18	6	4.35	0.2543	1
GO:0019198	transmembrane receptor protein phosphatase activity	18	6	4.35	0.2543	1
GO:0019894	kinesin binding	18	6	4.35	0.2543	1
GO:0035254	glutamate receptor binding	18	6	4.35	0.2543	1
GO:0017124	SH3 domain binding	114	31	27.55	0.2552	1
GO:0005070	SH3/SH2 adaptor activity	48	14	11.6	0.25526	1
GO:0016301	kinase activity	733	185	177.16	0.25609	1
GO:0022843	voltage-gated cation channel activity	118	32	28.52	0.25645	1
GO:0005261	cation channel activity	249	65	60.18	0.25701	1
GO:0004872	receptor activity	1002	251	242.17	0.26036	1
GO:0005100	Rho GTPase activator activity	33	10	7.98	0.26059	1
GO:0015297	antiporter activity	56	16	13.53	0.264	1
GO:0046332	SMAD binding	56	16	13.53	0.264	1
GO:0016634	oxidoreductase activity, acting on the CH-CH group of donors, oxygen as acceptor	11	4	2.66	0.26402	1
GO:0042301	phosphate ion binding	11	4	2.66	0.26402	1
GO:0048407	platelet-derived growth factor binding	11	4	2.66	0.26402	1
GO:0070411	I-SMAD binding	11	4	2.66	0.26402	1
GO:0019900	kinase binding	362	93	87.49	0.2645	1
GO:0001191	RNA polymerase II transcription factor binding transcription factor activity involved in negative regulation of transcription	22	7	5.32	0.26871	1
GO:0003950	NAD+ ADP-ribosyltransferase activity	22	7	5.32	0.26871	1
GO:0003713	transcription coactivator activity	254	66	61.39	0.26896	1
GO:0015293	symporter activity	115	31	27.79	0.27301	1
GO:0050660	flavin adenine dinucleotide binding	68	19	16.43	0.27357	1
GO:0005546	phosphatidylinositol-4,5-bisphosphate binding	26	8	6.28	0.2796	1
GO:0031072	heat shock protein binding	80	22	19.34	0.28032	1
GO:0016407	acetyltransferase activity	84	23	20.3	0.28211	1
GO:0015267	channel activity	384	98	92.81	0.28297	1
GO:0022803	passive transmembrane transporter activity	384	98	92.81	0.28297	1
GO:0005216	ion channel activity	360	92	87.01	0.28518	1
GO:0004435	phosphatidylinositol phospholipase C activity	30	9	7.25	0.28811	1
GO:0004527	exonuclease activity	57	16	13.78	0.29015	1
GO:0035064	methylated histone binding	34	10	8.22	0.29491	1
GO:0000339	RNA cap binding	8	3	1.93	0.30084	1
GO:0001972	retinoic acid binding	8	3	1.93	0.30084	1
GO:0004716	receptor signaling protein tyrosine kinase activity	8	3	1.93	0.30084	1
GO:0005337	nucleoside transmembrane transporter activity	8	3	1.93	0.30084	1
GO:0005522	profilin binding	8	3	1.93	0.30084	1
GO:0008253	5'-nucleotidase activity	8	3	1.93	0.30084	1
GO:0008266	poly(U) RNA binding	8	3	1.93	0.30084	1
GO:0015280	ligand-gated sodium channel activity	8	3	1.93	0.30084	1
GO:0015924	mannosyl-oligosaccharide mannosidase activity	8	3	1.93	0.30084	1
GO:0016668	oxidoreductase activity, acting on a sulfur group of donors, NAD(P) as acceptor	8	3	1.93	0.30084	1
GO:0016679	oxidoreductase activity, acting on diphenols and related substances as donors	8	3	1.93	0.30084	1
GO:0043121	neurotrophin binding	8	3	1.93	0.30084	1
GO:0046030	inositol trisphosphate phosphatase activity	8	3	1.93	0.30084	1
GO:0050998	nitric-oxide synthase binding	8	3	1.93	0.30084	1
GO:0005201	extracellular matrix structural constituent	77	21	18.61	0.30113	1
GO:0000062	fatty-acyl-CoA binding	19	6	4.59	0.30115	1
GO:0001968	fibronectin binding	19	6	4.59	0.30115	1
GO:0008373	sialyltransferase activity	19	6	4.59	0.30115	1
GO:0016849	phosphorus-oxygen lyase activity	19	6	4.59	0.30115	1
GO:0050699	WW domain binding	19	6	4.59	0.30115	1
GO:0050661	NADP binding	42	12	10.15	0.30501	1
GO:0032403	protein complex binding	265	68	64.05	0.30529	1
GO:0005244	voltage-gated ion channel activity	161	42	38.91	0.31166	1
GO:0016705	oxidoreductase activity, acting on paired donors, with incorporation or reduction of molecular oxygen	149	39	36.01	0.31166	1
GO:0022832	voltage-gated channel activity	161	42	38.91	0.31166	1
GO:0043130	ubiquitin binding	54	15	13.05	0.31475	1
GO:0005158	insulin receptor binding	27	8	6.53	0.31955	1
GO:0016701	oxidoreductase activity, acting on single donors with incorporation of molecular oxygen	78	21	18.85	0.3245	1
GO:0070491	repressing transcription factor binding	31	9	7.49	0.32558	1
GO:0003746	translation elongation factor activity	12	4	2.9	0.3256	1
GO:0005123	death receptor binding	12	4	2.9	0.3256	1
GO:0010485	H4 histone acetyltransferase activity	12	4	2.9	0.3256	1
GO:0015172	acidic amino acid transmembrane transporter activity	12	4	2.9	0.3256	1
GO:0016307	phosphatidylinositol phosphate kinase activity	12	4	2.9	0.3256	1
GO:0042800	histone methyltransferase activity (H3-K4 specific)	12	4	2.9	0.3256	1
GO:0045295	gamma-catenin binding	12	4	2.9	0.3256	1
GO:0051393	alpha-actinin binding	12	4	2.9	0.3256	1
GO:0052742	phosphatidylinositol kinase activity	12	4	2.9	0.3256	1
GO:0070403	NAD+ binding	12	4	2.9	0.3256	1
GO:0022838	substrate-specific channel activity	368	93	88.94	0.32728	1
GO:0035257	nuclear hormone receptor binding	102	27	24.65	0.32823	1
GO:0030674	protein binding, bridging	126	33	30.45	0.32915	1
GO:0001047	core promoter binding	43	12	10.39	0.3371	1
GO:0004675	transmembrane receptor protein serine/threonine kinase activity	16	5	3.87	0.34001	1
GO:0005024	transforming growth factor beta-activated receptor activity	16	5	3.87	0.34001	1
GO:0016896	exoribonuclease activity, producing 5'-phosphomonoesters	16	5	3.87	0.34001	1
GO:0043168	anion binding	16	5	3.87	0.34001	1
GO:0001948	glycoprotein binding	55	15	13.29	0.34324	1
GO:0016779	nucleotidyltransferase activity	103	27	24.89	0.3491	1
GO:0004888	transmembrane signaling receptor activity	725	180	175.22	0.3493	1
GO:0009975	cyclase activity	20	6	4.83	0.34936	1
GO:0035250	UDP-galactosyltransferase activity	20	6	4.83	0.34936	1
GO:0043531	ADP binding	20	6	4.83	0.34936	1
GO:0000099	sulfur amino acid transmembrane transporter activity	5	2	1.21	0.34966	1
GO:0000400	four-way junction DNA binding	5	2	1.21	0.34966	1
GO:0000403	Y-form DNA binding	5	2	1.21	0.34966	1
GO:0003691	double-stranded telomeric DNA binding	5	2	1.21	0.34966	1
GO:0003828	alpha-N-acetylneuraminate alpha-2,8-sialyltransferase activity	5	2	1.21	0.34966	1
GO:0004704	NF-kappaB-inducing kinase activity	5	2	1.21	0.34966	1
GO:0004758	serine C-palmitoyltransferase activity	5	2	1.21	0.34966	1
GO:0004865	protein serine/threonine phosphatase inhibitor activity	5	2	1.21	0.34966	1
GO:0005138	interleukin-6 receptor binding	5	2	1.21	0.34966	1
GO:0005167	neurotrophin TRK receptor binding	5	2	1.21	0.34966	1
GO:0005168	neurotrophin TRKA receptor binding	5	2	1.21	0.34966	1
GO:0008429	phosphatidylethanolamine binding	5	2	1.21	0.34966	1
GO:0008568	microtubule-severing ATPase activity	5	2	1.21	0.34966	1
GO:0015184	L-cystine transmembrane transporter activity	5	2	1.21	0.34966	1
GO:0015187	glycine transmembrane transporter activity	5	2	1.21	0.34966	1
GO:0016015	morphogen activity	5	2	1.21	0.34966	1
GO:0016454	C-palmitoyltransferase activity	5	2	1.21	0.34966	1
GO:0016723	oxidoreductase activity, oxidizing metal ions, NAD or NADP as acceptor	5	2	1.21	0.34966	1
GO:0019534	toxin transporter activity	5	2	1.21	0.34966	1
GO:0030618	transforming growth factor beta receptor, pathway-specific cytoplasmic mediator activity	5	2	1.21	0.34966	1
GO:0031013	troponin I binding	5	2	1.21	0.34966	1
GO:0034452	dynactin binding	5	2	1.21	0.34966	1
GO:0034481	chondroitin sulfotransferase activity	5	2	1.21	0.34966	1
GO:0042289	MHC class II protein binding	5	2	1.21	0.34966	1
GO:0044183	protein binding involved in protein folding	5	2	1.21	0.34966	1
GO:0046974	histone methyltransferase activity (H3-K9 specific)	5	2	1.21	0.34966	1
GO:0047499	calcium-independent phospholipase A2 activity	5	2	1.21	0.34966	1
GO:0050656	3'-phosphoadenosine 5'-phosphosulfate binding	5	2	1.21	0.34966	1
GO:0051739	NA	5	2	1.21	0.34966	1
GO:0052743	inositol tetrakisphosphate phosphatase activity	5	2	1.21	0.34966	1
GO:0055103	ligase regulator activity	5	2	1.21	0.34966	1
GO:0070530	K63-linked polyubiquitin binding	5	2	1.21	0.34966	1
GO:0071949	FAD binding	5	2	1.21	0.34966	1
GO:0008173	RNA methyltransferase activity	24	7	5.8	0.35582	1
GO:0000976	transcription regulatory region sequence-specific DNA binding	120	31	29	0.36813	1
GO:0043021	ribonucleoprotein complex binding	44	12	10.63	0.36981	1
GO:0008146	sulfotransferase activity	48	13	11.6	0.37088	1
GO:0003705	RNA polymerase II distal enhancer sequence-specific DNA binding transcription factor activity	96	25	23.2	0.3712	1
GO:0016782	transferase activity, transferring sulfur-containing groups	56	15	13.53	0.37223	1
GO:0016410	N-acyltransferase activity	84	22	20.3	0.37229	1
GO:0000988	protein binding transcription factor activity	462	115	111.66	0.37371	1
GO:0005388	calcium-transporting ATPase activity	9	3	2.18	0.37603	1
GO:0008158	hedgehog receptor activity	9	3	2.18	0.37603	1
GO:0008175	tRNA methyltransferase activity	9	3	2.18	0.37603	1
GO:0015385	sodium:proton antiporter activity	9	3	2.18	0.37603	1
GO:0016303	1-phosphatidylinositol-3-kinase activity	9	3	2.18	0.37603	1
GO:0016595	glutamate binding	9	3	2.18	0.37603	1
GO:0016713	oxidoreductase activity, acting on paired donors, with incorporation or reduction of molecular oxygen, reduced iron-sulfur protein as one donor, and incorporation of one atom of oxygen	9	3	2.18	0.37603	1
GO:0042975	peroxisome proliferator activated receptor binding	9	3	2.18	0.37603	1
GO:0043539	protein serine/threonine kinase activator activity	9	3	2.18	0.37603	1
GO:0043560	insulin receptor substrate binding	9	3	2.18	0.37603	1
GO:0072349	modified amino acid transmembrane transporter activity	9	3	2.18	0.37603	1
GO:0003712	transcription cofactor activity	434	108	104.89	0.37999	1
GO:0005523	tropomyosin binding	13	4	3.14	0.38787	1
GO:0005527	macrolide binding	13	4	3.14	0.38787	1
GO:0005528	FK506 binding	13	4	3.14	0.38787	1
GO:0010181	FMN binding	13	4	3.14	0.38787	1
GO:0015145	monosaccharide transmembrane transporter activity	13	4	3.14	0.38787	1
GO:0015149	hexose transmembrane transporter activity	13	4	3.14	0.38787	1
GO:0031432	titin binding	13	4	3.14	0.38787	1
GO:0032129	histone deacetylase activity (H3-K9 specific)	13	4	3.14	0.38787	1
GO:0035173	histone kinase activity	13	4	3.14	0.38787	1
GO:0046969	NAD-dependent histone deacetylase activity (H3-K9 specific)	13	4	3.14	0.38787	1
GO:0004175	endopeptidase activity	329	82	79.52	0.3941	1
GO:0004532	exoribonuclease activity	17	5	4.11	0.39431	1
GO:0004970	ionotropic glutamate receptor activity	17	5	4.11	0.39431	1
GO:0070566	adenylyltransferase activity	17	5	4.11	0.39431	1
GO:0005253	anion channel activity	77	20	18.61	0.39787	1
GO:0016702	oxidoreductase activity, acting on single donors with incorporation of molecular oxygen, incorporation of two atoms of oxygen	77	20	18.61	0.39787	1
GO:0016917	GABA receptor activity	21	6	5.08	0.39811	1
GO:0071813	lipoprotein particle binding	21	6	5.08	0.39811	1
GO:0071814	protein-lipid complex binding	21	6	5.08	0.39811	1
GO:0004112	cyclic-nucleotide phosphodiesterase activity	25	7	6.04	0.40043	1
GO:0008066	glutamate receptor activity	25	7	6.04	0.40043	1
GO:0016814	hydrolase activity, acting on carbon-nitrogen (but not peptide) bonds, in cyclic amidines	29	8	7.01	0.40183	1
GO:0019829	cation-transporting ATPase activity	29	8	7.01	0.40183	1
GO:0051536	iron-sulfur cluster binding	49	13	11.84	0.40255	1
GO:0051540	metal cluster binding	49	13	11.84	0.40255	1
GO:0002039	p53 binding	45	12	10.88	0.40288	1
GO:0018024	histone-lysine N-methyltransferase activity	37	10	8.94	0.40298	1
GO:0008168	methyltransferase activity	171	43	41.33	0.41103	1
GO:0047485	protein N-terminus binding	82	21	19.82	0.42169	1
GO:0000010	trans-hexaprenyltranstransferase activity	2	1	0.48	0.42498	1
GO:0000295	adenine nucleotide transmembrane transporter activity	2	1	0.48	0.42498	1
GO:0000340	RNA 7-methylguanosine cap binding	2	1	0.48	0.42498	1
GO:0000406	double-strand/single-strand DNA junction binding	2	1	0.48	0.42498	1
GO:0000774	adenyl-nucleotide exchange factor activity	2	1	0.48	0.42498	1
GO:0001025	RNA polymerase III transcription factor binding	2	1	0.48	0.42498	1
GO:0001156	TFIIIC-class transcription factor binding	2	1	0.48	0.42498	1
GO:0001605	adrenomedullin receptor activity	2	1	0.48	0.42498	1
GO:0001607	neuromedin U receptor activity	2	1	0.48	0.42498	1
GO:0001729	ceramide kinase activity	2	1	0.48	0.42498	1
GO:0001785	prostaglandin J receptor activity	2	1	0.48	0.42498	1
GO:0001847	opsonin receptor activity	2	1	0.48	0.42498	1
GO:0001872	(1->3)-beta-D-glucan binding	2	1	0.48	0.42498	1
GO:0002151	G-quadruplex RNA binding	2	1	0.48	0.42498	1
GO:0003839	gamma-glutamylcyclotransferase activity	2	1	0.48	0.42498	1
GO:0003858	3-hydroxybutyrate dehydrogenase activity	2	1	0.48	0.42498	1
GO:0003875	ADP-ribosylarginine hydrolase activity	2	1	0.48	0.42498	1
GO:0003876	AMP deaminase activity	2	1	0.48	0.42498	1
GO:0003880	protein C-terminal carboxyl O-methyltransferase activity	2	1	0.48	0.42498	1
GO:0003912	DNA nucleotidylexotransferase activity	2	1	0.48	0.42498	1
GO:0003920	GMP reductase activity	2	1	0.48	0.42498	1
GO:0003938	IMP dehydrogenase activity	2	1	0.48	0.42498	1
GO:0003943	N-acetylgalactosamine-4-sulfatase activity	2	1	0.48	0.42498	1
GO:0003955	NAD(P)H dehydrogenase (quinone) activity	2	1	0.48	0.42498	1
GO:0004020	adenylylsulfate kinase activity	2	1	0.48	0.42498	1
GO:0004021	L-alanine:2-oxoglutarate aminotransferase activity	2	1	0.48	0.42498	1
GO:0004063	aryldialkylphosphatase activity	2	1	0.48	0.42498	1
GO:0004103	choline kinase activity	2	1	0.48	0.42498	1
GO:0004105	choline-phosphate cytidylyltransferase activity	2	1	0.48	0.42498	1
GO:0004157	dihydropyrimidinase activity	2	1	0.48	0.42498	1
GO:0004174	electron-transferring-flavoprotein dehydrogenase activity	2	1	0.48	0.42498	1
GO:0004314	[acyl-carrier-protein] S-malonyltransferase activity	2	1	0.48	0.42498	1
GO:0004342	glucosamine-6-phosphate deaminase activity	2	1	0.48	0.42498	1
GO:0004368	glycerol-3-phosphate dehydrogenase activity	2	1	0.48	0.42498	1
GO:0004476	mannose-6-phosphate isomerase activity	2	1	0.48	0.42498	1
GO:0004478	methionine adenosyltransferase activity	2	1	0.48	0.42498	1
GO:0004500	dopamine beta-monooxygenase activity	2	1	0.48	0.42498	1
GO:0004565	beta-galactosidase activity	2	1	0.48	0.42498	1
GO:0004572	mannosyl-oligosaccharide 1,3-1,6-alpha-mannosidase activity	2	1	0.48	0.42498	1
GO:0004647	phosphoserine phosphatase activity	2	1	0.48	0.42498	1
GO:0004660	protein farnesyltransferase activity	2	1	0.48	0.42498	1
GO:0004666	prostaglandin-endoperoxide synthase activity	2	1	0.48	0.42498	1
GO:0004724	magnesium-dependent protein serine/threonine phosphatase activity	2	1	0.48	0.42498	1
GO:0004741	[pyruvate dehydrogenase (lipoamide)] phosphatase activity	2	1	0.48	0.42498	1
GO:0004743	pyruvate kinase activity	2	1	0.48	0.42498	1
GO:0004772	sterol O-acyltransferase activity	2	1	0.48	0.42498	1
GO:0004779	sulfate adenylyltransferase activity	2	1	0.48	0.42498	1
GO:0004781	sulfate adenylyltransferase (ATP) activity	2	1	0.48	0.42498	1
GO:0004800	thyroxine 5'-deiodinase activity	2	1	0.48	0.42498	1
GO:0004803	transposase activity	2	1	0.48	0.42498	1
GO:0004823	leucine-tRNA ligase activity	2	1	0.48	0.42498	1
GO:0004839	ubiquitin activating enzyme activity	2	1	0.48	0.42498	1
GO:0004854	xanthine dehydrogenase activity	2	1	0.48	0.42498	1
GO:0004905	type I interferon receptor activity	2	1	0.48	0.42498	1
GO:0004906	interferon-gamma receptor activity	2	1	0.48	0.42498	1
GO:0004909	interleukin-1, Type I, activating receptor activity	2	1	0.48	0.42498	1
GO:0004913	interleukin-4 receptor activity	2	1	0.48	0.42498	1
GO:0004956	prostaglandin D receptor activity	2	1	0.48	0.42498	1
GO:0004996	thyroid-stimulating hormone receptor activity	2	1	0.48	0.42498	1
GO:0005011	macrophage colony-stimulating factor receptor activity	2	1	0.48	0.42498	1
GO:0005019	platelet-derived growth factor beta-receptor activity	2	1	0.48	0.42498	1
GO:0005094	Rho GDP-dissociation inhibitor activity	2	1	0.48	0.42498	1
GO:0005119	smoothened binding	2	1	0.48	0.42498	1
GO:0005133	interferon-gamma receptor binding	2	1	0.48	0.42498	1
GO:0005151	interleukin-1, Type II receptor binding	2	1	0.48	0.42498	1
GO:0005157	macrophage colony-stimulating factor receptor binding	2	1	0.48	0.42498	1
GO:0005280	hydrogen:amino acid symporter activity	2	1	0.48	0.42498	1
GO:0005347	ATP transmembrane transporter activity	2	1	0.48	0.42498	1
GO:0005427	proton-dependent oligopeptide secondary active transmembrane transporter activity	2	1	0.48	0.42498	1
GO:0005502	11-cis retinal binding	2	1	0.48	0.42498	1
GO:0008119	thiopurine S-methyltransferase activity	2	1	0.48	0.42498	1
GO:0008160	protein tyrosine phosphatase activator activity	2	1	0.48	0.42498	1
GO:0008176	tRNA (guanine-N7-)-methyltransferase activity	2	1	0.48	0.42498	1
GO:0008281	sulfonylurea receptor activity	2	1	0.48	0.42498	1
GO:0008386	cholesterol monooxygenase (side-chain-cleaving) activity	2	1	0.48	0.42498	1
GO:0008422	beta-glucosidase activity	2	1	0.48	0.42498	1
GO:0008459	chondroitin 6-sulfotransferase activity	2	1	0.48	0.42498	1
GO:0008479	queuine tRNA-ribosyltransferase activity	2	1	0.48	0.42498	1
GO:0008511	sodium:potassium:chloride symporter activity	2	1	0.48	0.42498	1
GO:0008520	L-ascorbate:sodium symporter activity	2	1	0.48	0.42498	1
GO:0008523	sodium-dependent multivitamin transmembrane transporter activity	2	1	0.48	0.42498	1
GO:0008525	phosphatidylcholine transporter activity	2	1	0.48	0.42498	1
GO:0008545	JUN kinase kinase activity	2	1	0.48	0.42498	1
GO:0009384	N-acylmannosamine kinase activity	2	1	0.48	0.42498	1
GO:0009882	blue light photoreceptor activity	2	1	0.48	0.42498	1
GO:0010465	nerve growth factor receptor activity	2	1	0.48	0.42498	1
GO:0010484	H3 histone acetyltransferase activity	2	1	0.48	0.42498	1
GO:0010736	serum response element binding	2	1	0.48	0.42498	1
GO:0015039	NADPH-adrenodoxin reductase activity	2	1	0.48	0.42498	1
GO:0015140	malate transmembrane transporter activity	2	1	0.48	0.42498	1
GO:0015143	urate transmembrane transporter activity	2	1	0.48	0.42498	1
GO:0015189	L-lysine transmembrane transporter activity	2	1	0.48	0.42498	1
GO:0015211	purine nucleoside transmembrane transporter activity	2	1	0.48	0.42498	1
GO:0015216	purine nucleotide transmembrane transporter activity	2	1	0.48	0.42498	1
GO:0015217	ADP transmembrane transporter activity	2	1	0.48	0.42498	1
GO:0015228	coenzyme A transmembrane transporter activity	2	1	0.48	0.42498	1
GO:0015229	L-ascorbic acid transporter activity	2	1	0.48	0.42498	1
GO:0015247	aminophospholipid transporter activity	2	1	0.48	0.42498	1
GO:0015322	secondary active oligopeptide transmembrane transporter activity	2	1	0.48	0.42498	1
GO:0015349	thyroid hormone transmembrane transporter activity	2	1	0.48	0.42498	1
GO:0015375	glycine:sodium symporter activity	2	1	0.48	0.42498	1
GO:0015382	sodium:sulfate symporter activity	2	1	0.48	0.42498	1
GO:0015386	potassium:proton antiporter activity	2	1	0.48	0.42498	1
GO:0015501	glutamate:sodium symporter activity	2	1	0.48	0.42498	1
GO:0016167	glial cell-derived neurotrophic factor receptor activity	2	1	0.48	0.42498	1
GO:0016206	catechol O-methyltransferase activity	2	1	0.48	0.42498	1
GO:0016401	palmitoyl-CoA oxidase activity	2	1	0.48	0.42498	1
GO:0016402	pristanoyl-CoA oxidase activity	2	1	0.48	0.42498	1
GO:0016404	15-hydroxyprostaglandin dehydrogenase (NAD+) activity	2	1	0.48	0.42498	1
GO:0016419	S-malonyltransferase activity	2	1	0.48	0.42498	1
GO:0016420	malonyltransferase activity	2	1	0.48	0.42498	1
GO:0016426	tRNA (adenine) methyltransferase activity	2	1	0.48	0.42498	1
GO:0016429	tRNA (adenine-N1-)-methyltransferase activity	2	1	0.48	0.42498	1
GO:0016509	long-chain-3-hydroxyacyl-CoA dehydrogenase activity	2	1	0.48	0.42498	1
GO:0016524	latrotoxin receptor activity	2	1	0.48	0.42498	1
GO:0016532	superoxide dismutase copper chaperone activity	2	1	0.48	0.42498	1
GO:0016534	cyclin-dependent protein kinase 5 activator activity	2	1	0.48	0.42498	1
GO:0016649	oxidoreductase activity, acting on the CH-NH group of donors, quinone or similar compound as acceptor	2	1	0.48	0.42498	1
GO:0016657	oxidoreductase activity, acting on NAD(P)H, nitrogenous group as acceptor	2	1	0.48	0.42498	1
GO:0016726	oxidoreductase activity, acting on CH or CH2 groups, NAD or NADP as acceptor	2	1	0.48	0.42498	1
GO:0016842	amidine-lyase activity	2	1	0.48	0.42498	1
GO:0017034	Rap guanyl-nucleotide exchange factor activity	2	1	0.48	0.42498	1
GO:0017057	6-phosphogluconolactonase activity	2	1	0.48	0.42498	1
GO:0019706	protein-cysteine S-palmitoyltransferase activity	2	1	0.48	0.42498	1
GO:0019707	protein-cysteine S-acyltransferase activity	2	1	0.48	0.42498	1
GO:0019784	NEDD8-specific protease activity	2	1	0.48	0.42498	1
GO:0030144	alpha-1,6-mannosylglycoprotein 6-beta-N-acetylglucosaminyltransferase activity	2	1	0.48	0.42498	1
GO:0030272	5-formyltetrahydrofolate cyclo-ligase activity	2	1	0.48	0.42498	1
GO:0030350	iron-responsive element binding	2	1	0.48	0.42498	1
GO:0030548	acetylcholine receptor regulator activity	2	1	0.48	0.42498	1
GO:0030628	pre-mRNA 3'-splice site binding	2	1	0.48	0.42498	1
GO:0030881	beta-2-microglobulin binding	2	1	0.48	0.42498	1
GO:0030882	lipid antigen binding	2	1	0.48	0.42498	1
GO:0030884	exogenous lipid antigen binding	2	1	0.48	0.42498	1
GO:0030977	taurine binding	2	1	0.48	0.42498	1
GO:0031696	alpha-2C adrenergic receptor binding	2	1	0.48	0.42498	1
GO:0031698	beta-2 adrenergic receptor binding	2	1	0.48	0.42498	1
GO:0031727	CCR2 chemokine receptor binding	2	1	0.48	0.42498	1
GO:0031752	D5 dopamine receptor binding	2	1	0.48	0.42498	1
GO:0031862	prostanoid receptor binding	2	1	0.48	0.42498	1
GO:0032143	single thymine insertion binding	2	1	0.48	0.42498	1
GO:0032181	dinucleotide repeat insertion binding	2	1	0.48	0.42498	1
GO:0032356	oxidized DNA binding	2	1	0.48	0.42498	1
GO:0032357	oxidized purine DNA binding	2	1	0.48	0.42498	1
GO:0032450	maltose alpha-glucosidase activity	2	1	0.48	0.42498	1
GO:0032767	copper-dependent protein binding	2	1	0.48	0.42498	1
GO:0033743	peptide-methionine (R)-S-oxide reductase activity	2	1	0.48	0.42498	1
GO:0033754	indoleamine 2,3-dioxygenase activity	2	1	0.48	0.42498	1
GO:0033872	[heparan sulfate]-glucosamine 3-sulfotransferase 3 activity	2	1	0.48	0.42498	1
GO:0034189	very-low-density lipoprotein particle binding	2	1	0.48	0.42498	1
GO:0034701	tripeptidase activity	2	1	0.48	0.42498	1
GO:0034736	cholesterol O-acyltransferase activity	2	1	0.48	0.42498	1
GO:0034988	Fc-gamma receptor I complex binding	2	1	0.48	0.42498	1
GO:0035256	G-protein coupled glutamate receptor binding	2	1	0.48	0.42498	1
GO:0035325	Toll-like receptor binding	2	1	0.48	0.42498	1
GO:0035403	histone kinase activity (H3-T6 specific)	2	1	0.48	0.42498	1
GO:0035473	lipase binding	2	1	0.48	0.42498	1
GO:0035514	DNA demethylase activity	2	1	0.48	0.42498	1
GO:0035612	AP-2 adaptor complex binding	2	1	0.48	0.42498	1
GO:0035717	chemokine (C-C motif) ligand 7 binding	2	1	0.48	0.42498	1
GO:0038025	reelin receptor activity	2	1	0.48	0.42498	1
GO:0042019	interleukin-23 binding	2	1	0.48	0.42498	1
GO:0042020	interleukin-23 receptor activity	2	1	0.48	0.42498	1
GO:0042328	heparan sulfate N-acetylglucosaminyltransferase activity	2	1	0.48	0.42498	1
GO:0042392	sphingosine-1-phosphate phosphatase activity	2	1	0.48	0.42498	1
GO:0042835	BRE binding	2	1	0.48	0.42498	1
GO:0042903	tubulin deacetylase activity	2	1	0.48	0.42498	1
GO:0043024	ribosomal small subunit binding	2	1	0.48	0.42498	1
GO:0043199	sulfate binding	2	1	0.48	0.42498	1
GO:0043262	adenosine-diphosphatase activity	2	1	0.48	0.42498	1
GO:0043423	3-phosphoinositide-dependent protein kinase binding	2	1	0.48	0.42498	1
GO:0043734	DNA-N1-methyladenine dioxygenase activity	2	1	0.48	0.42498	1
GO:0045155	electron transporter, transferring electrons from CoQH2-cytochrome c reductase complex and cytochrome c oxidase complex activity	2	1	0.48	0.42498	1
GO:0045505	dynein intermediate chain binding	2	1	0.48	0.42498	1
GO:0045509	interleukin-27 receptor activity	2	1	0.48	0.42498	1
GO:0045519	interleukin-23 receptor binding	2	1	0.48	0.42498	1
GO:0046592	polyamine oxidase activity	2	1	0.48	0.42498	1
GO:0046899	nucleoside triphosphate adenylate kinase activity	2	1	0.48	0.42498	1
GO:0047134	protein-disulfide reductase activity	2	1	0.48	0.42498	1
GO:0047223	beta-1,3-galactosyl-O-glycosyl-glycoprotein beta-1,3-N-acetylglucosaminyltransferase activity	2	1	0.48	0.42498	1
GO:0047322	[hydroxymethylglutaryl-CoA reductase (NADPH)] kinase activity	2	1	0.48	0.42498	1
GO:0047635	alanine-oxo-acid transaminase activity	2	1	0.48	0.42498	1
GO:0047696	beta-adrenergic receptor kinase activity	2	1	0.48	0.42498	1
GO:0048257	3'-flap endonuclease activity	2	1	0.48	0.42498	1
GO:0050211	procollagen galactosyltransferase activity	2	1	0.48	0.42498	1
GO:0050347	trans-octaprenyltranstransferase activity	2	1	0.48	0.42498	1
GO:0050405	[acetyl-CoA carboxylase] kinase activity	2	1	0.48	0.42498	1
GO:0050473	arachidonate 15-lipoxygenase activity	2	1	0.48	0.42498	1
GO:0050509	N-acetylglucosaminyl-proteoglycan 4-beta-glucuronosyltransferase activity	2	1	0.48	0.42498	1
GO:0050816	phosphothreonine binding	2	1	0.48	0.42498	1
GO:0051032	nucleic acid transmembrane transporter activity	2	1	0.48	0.42498	1
GO:0051033	RNA transmembrane transporter activity	2	1	0.48	0.42498	1
GO:0051424	corticotropin-releasing hormone binding	2	1	0.48	0.42498	1
GO:0051765	inositol tetrakisphosphate kinase activity	2	1	0.48	0.42498	1
GO:0052593	tryptamine:oxygen oxidoreductase (deaminating) activity	2	1	0.48	0.42498	1
GO:0052594	aminoacetone:oxygen oxidoreductase(deaminating) activity	2	1	0.48	0.42498	1
GO:0052595	aliphatic-amine oxidase activity	2	1	0.48	0.42498	1
GO:0052596	phenethylamine:oxygen oxidoreductase (deaminating) activity	2	1	0.48	0.42498	1
GO:0052901	spermine:oxygen oxidoreductase (spermidine-forming) activity	2	1	0.48	0.42498	1
GO:0060002	plus-end directed microfilament motor activity	2	1	0.48	0.42498	1
GO:0070051	fibrinogen binding	2	1	0.48	0.42498	1
GO:0070653	high-density lipoprotein particle receptor binding	2	1	0.48	0.42498	1
GO:0070739	protein-glutamic acid ligase activity	2	1	0.48	0.42498	1
GO:0070890	sodium-dependent L-ascorbate transmembrane transporter activity	2	1	0.48	0.42498	1
GO:0070915	lysophosphatidic acid receptor activity	2	1	0.48	0.42498	1
GO:0071791	chemokine (C-C motif) ligand 5 binding	2	1	0.48	0.42498	1
GO:0072345	NAADP-sensitive calcium-release channel activity	2	1	0.48	0.42498	1
GO:0080122	AMP transmembrane transporter activity	2	1	0.48	0.42498	1
GO:0019955	cytokine binding	58	15	14.02	0.43101	1
GO:0000989	transcription factor binding transcription factor activity	447	110	108.03	0.43116	1
GO:0032813	tumor necrosis factor receptor superfamily binding	34	9	8.22	0.44139	1
GO:0008378	galactosyltransferase activity	30	8	7.25	0.44318	1
GO:0016741	transferase activity, transferring one-carbon groups	177	44	42.78	0.44354	1
GO:0005109	frizzled binding	26	7	6.28	0.44495	1
GO:0051539	4 iron, 4 sulfur cluster binding	26	7	6.28	0.44495	1
GO:0000014	single-stranded DNA endodeoxyribonuclease activity	6	2	1.45	0.44626	1
GO:0001609	G-protein coupled adenosine receptor activity	6	2	1.45	0.44626	1
GO:0001640	adenylate cyclase inhibiting G-protein coupled glutamate receptor activity	6	2	1.45	0.44626	1
GO:0003988	acetyl-CoA C-acyltransferase activity	6	2	1.45	0.44626	1
GO:0004047	aminomethyltransferase activity	6	2	1.45	0.44626	1
GO:0004075	biotin carboxylase activity	6	2	1.45	0.44626	1
GO:0004331	fructose-2,6-bisphosphate 2-phosphatase activity	6	2	1.45	0.44626	1
GO:0004571	mannosyl-oligosaccharide 1,2-alpha-mannosidase activity	6	2	1.45	0.44626	1
GO:0004630	phospholipase D activity	6	2	1.45	0.44626	1
GO:0004703	G-protein coupled receptor kinase activity	6	2	1.45	0.44626	1
GO:0004908	interleukin-1 receptor activity	6	2	1.45	0.44626	1
GO:0005113	patched binding	6	2	1.45	0.44626	1
GO:0005152	interleukin-1 receptor antagonist activity	6	2	1.45	0.44626	1
GO:0008035	high-density lipoprotein particle binding	6	2	1.45	0.44626	1
GO:0008172	S-methyltransferase activity	6	2	1.45	0.44626	1
GO:0008312	7S RNA binding	6	2	1.45	0.44626	1
GO:0008762	UDP-N-acetylmuramate dehydrogenase activity	6	2	1.45	0.44626	1
GO:0015106	bicarbonate transmembrane transporter activity	6	2	1.45	0.44626	1
GO:0015174	basic amino acid transmembrane transporter activity	6	2	1.45	0.44626	1
GO:0016165	linoleate 13S-lipoxygenase activity	6	2	1.45	0.44626	1
GO:0016421	CoA carboxylase activity	6	2	1.45	0.44626	1
GO:0016670	oxidoreductase activity, acting on a sulfur group of donors, oxygen as acceptor	6	2	1.45	0.44626	1
GO:0016783	sulfurtransferase activity	6	2	1.45	0.44626	1
GO:0017108	5'-flap endonuclease activity	6	2	1.45	0.44626	1
GO:0019211	phosphatase activator activity	6	2	1.45	0.44626	1
GO:0030020	extracellular matrix structural constituent conferring tensile strength	6	2	1.45	0.44626	1
GO:0030346	protein phosphatase 2B binding	6	2	1.45	0.44626	1
GO:0032036	myosin heavy chain binding	6	2	1.45	0.44626	1
GO:0035497	cAMP response element binding	6	2	1.45	0.44626	1
GO:0046790	virion binding	6	2	1.45	0.44626	1
GO:0047372	acylglycerol lipase activity	6	2	1.45	0.44626	1
GO:0048406	nerve growth factor binding	6	2	1.45	0.44626	1
GO:0001540	beta-amyloid binding	22	6	5.32	0.44664	1
GO:0008308	voltage-gated anion channel activity	22	6	5.32	0.44664	1
GO:0016796	exonuclease activity, active with either ribo- or deoxyribonucleic acids and producing 5'-phosphomonoesters	22	6	5.32	0.44664	1
GO:0042165	neurotransmitter binding	22	6	5.32	0.44664	1
GO:0004033	aldo-keto reductase (NADP) activity	18	5	4.35	0.44815	1
GO:0004890	GABA-A receptor activity	18	5	4.35	0.44815	1
GO:0005234	extracellular-glutamate-gated ion channel activity	18	5	4.35	0.44815	1
GO:0016922	ligand-dependent nuclear receptor binding	18	5	4.35	0.44815	1
GO:0051213	dioxygenase activity	79	20	19.09	0.44854	1
GO:0000175	3'-5'-exoribonuclease activity	14	4	3.38	0.44926	1
GO:0001882	nucleoside binding	14	4	3.38	0.44926	1
GO:0004089	carbonate dehydratase activity	14	4	3.38	0.44926	1
GO:0016888	endodeoxyribonuclease activity, producing 5'-phosphomonoesters	14	4	3.38	0.44926	1
GO:0030228	lipoprotein particle receptor activity	14	4	3.38	0.44926	1
GO:0030275	LRR domain binding	14	4	3.38	0.44926	1
GO:0033549	MAP kinase phosphatase activity	14	4	3.38	0.44926	1
GO:0042288	MHC class I protein binding	14	4	3.38	0.44926	1
GO:0043394	proteoglycan binding	14	4	3.38	0.44926	1
GO:0050664	oxidoreductase activity, acting on NAD(P)H, oxygen as acceptor	14	4	3.38	0.44926	1
GO:0004065	arylsulfatase activity	10	3	2.42	0.44934	1
GO:0004115	3',5'-cyclic-AMP phosphodiesterase activity	10	3	2.42	0.44934	1
GO:0005072	transforming growth factor beta receptor, cytoplasmic mediator activity	10	3	2.42	0.44934	1
GO:0005218	intracellular ligand-gated calcium channel activity	10	3	2.42	0.44934	1
GO:0005451	monovalent cation:proton antiporter activity	10	3	2.42	0.44934	1
GO:0008195	phosphatidate phosphatase activity	10	3	2.42	0.44934	1
GO:0008252	nucleotidase activity	10	3	2.42	0.44934	1
GO:0008641	small protein activating enzyme activity	10	3	2.42	0.44934	1
GO:0016725	oxidoreductase activity, acting on CH or CH2 groups	10	3	2.42	0.44934	1
GO:0016801	hydrolase activity, acting on ether bonds	10	3	2.42	0.44934	1
GO:0017110	nucleoside-diphosphatase activity	10	3	2.42	0.44934	1
GO:0017166	vinculin binding	10	3	2.42	0.44934	1
GO:0042043	neurexin family protein binding	10	3	2.42	0.44934	1
GO:0043395	heparan sulfate proteoglycan binding	10	3	2.42	0.44934	1
GO:0047555	3',5'-cyclic-GMP phosphodiesterase activity	10	3	2.42	0.44934	1
GO:0070410	co-SMAD binding	10	3	2.42	0.44934	1
GO:0016278	lysine N-methyltransferase activity	39	10	9.43	0.47599	1
GO:0016279	protein-lysine N-methyltransferase activity	39	10	9.43	0.47599	1
GO:0004003	ATP-dependent DNA helicase activity	31	8	7.49	0.48409	1
GO:0008408	3'-5' exonuclease activity	31	8	7.49	0.48409	1
GO:0001078	RNA polymerase II core promoter proximal region sequence-specific DNA binding transcription factor activity involved in negative regulation of transcription	23	6	5.56	0.49427	1
GO:0001227	RNA polymerase II transcription regulatory region sequence-specific DNA binding transcription factor activity involved in negative regulation of transcription	23	6	5.56	0.49427	1
GO:0070330	aromatase activity	23	6	5.56	0.49427	1
GO:0008022	protein C-terminus binding	147	36	35.53	0.49564	1
GO:0003682	chromatin binding	230	56	55.59	0.50031	1
GO:0030552	cAMP binding	19	5	4.59	0.50066	1
GO:0043236	laminin binding	19	5	4.59	0.50066	1
GO:0043425	bHLH transcription factor binding	19	5	4.59	0.50066	1
GO:0008237	metallopeptidase activity	168	41	40.6	0.5014	1
GO:0004707	MAP kinase activity	15	4	3.63	0.50851	1
GO:0042805	actinin binding	15	4	3.63	0.50851	1
GO:0016247	channel regulator activity	69	17	16.68	0.51017	1
GO:0003678	DNA helicase activity	40	10	9.67	0.51187	1
GO:0008138	protein tyrosine/serine/threonine phosphatase activity	40	10	9.67	0.51187	1
GO:0015077	monovalent inorganic cation transmembrane transporter activity	285	69	68.88	0.51666	1
GO:0004536	deoxyribonuclease activity	36	9	8.7	0.51764	1
GO:0051427	hormone receptor binding	115	28	27.79	0.51824	1
GO:0005041	low-density lipoprotein receptor activity	11	3	2.66	0.51883	1
GO:0005313	L-glutamate transmembrane transporter activity	11	3	2.66	0.51883	1
GO:0008191	metalloendopeptidase inhibitor activity	11	3	2.66	0.51883	1
GO:0019956	chemokine binding	11	3	2.66	0.51883	1
GO:0030276	clathrin binding	11	3	2.66	0.51883	1
GO:0030507	spectrin binding	11	3	2.66	0.51883	1
GO:0031078	histone deacetylase activity (H3-K14 specific)	11	3	2.66	0.51883	1
GO:0031434	mitogen-activated protein kinase kinase binding	11	3	2.66	0.51883	1
GO:0032041	NAD-dependent histone deacetylase activity (H3-K14 specific)	11	3	2.66	0.51883	1
GO:0034483	heparan sulfate sulfotransferase activity	11	3	2.66	0.51883	1
GO:0034739	histone deacetylase activity (H4-K16 specific)	11	3	2.66	0.51883	1
GO:0046970	NAD-dependent histone deacetylase activity (H4-K16 specific)	11	3	2.66	0.51883	1
GO:0048551	metalloenzyme inhibitor activity	11	3	2.66	0.51883	1
GO:0050321	tau-protein kinase activity	11	3	2.66	0.51883	1
GO:0080025	phosphatidylinositol-3,5-bisphosphate binding	11	3	2.66	0.51883	1
GO:0003924	GTPase activity	219	53	52.93	0.52198	1
GO:0050840	extracellular matrix binding	32	8	7.73	0.52415	1
GO:0016757	transferase activity, transferring glycosyl groups	236	57	57.04	0.52785	1
GO:0001848	complement binding	7	2	1.69	0.53416	1
GO:0003696	satellite DNA binding	7	2	1.69	0.53416	1
GO:0003708	retinoic acid receptor activity	7	2	1.69	0.53416	1
GO:0004017	adenylate kinase activity	7	2	1.69	0.53416	1
GO:0004126	cytidine deaminase activity	7	2	1.69	0.53416	1
GO:0004445	inositol-polyphosphate 5-phosphatase activity	7	2	1.69	0.53416	1
GO:0004679	AMP-activated protein kinase activity	7	2	1.69	0.53416	1
GO:0004691	cAMP-dependent protein kinase activity	7	2	1.69	0.53416	1
GO:0005165	neurotrophin receptor binding	7	2	1.69	0.53416	1
GO:0005521	lamin binding	7	2	1.69	0.53416	1
GO:0008121	ubiquinol-cytochrome-c reductase activity	7	2	1.69	0.53416	1
GO:0008443	phosphofructokinase activity	7	2	1.69	0.53416	1
GO:0008499	UDP-galactose:beta-N-acetylglucosamine beta-1,3-galactosyltransferase activity	7	2	1.69	0.53416	1
GO:0008504	monoamine transmembrane transporter activity	7	2	1.69	0.53416	1
GO:0008527	taste receptor activity	7	2	1.69	0.53416	1
GO:0008553	hydrogen-exporting ATPase activity, phosphorylative mechanism	7	2	1.69	0.53416	1
GO:0008889	glycerophosphodiester phosphodiesterase activity	7	2	1.69	0.53416	1
GO:0015271	outward rectifier potassium channel activity	7	2	1.69	0.53416	1
GO:0016018	cyclosporin A binding	7	2	1.69	0.53416	1
GO:0016624	oxidoreductase activity, acting on the aldehyde or oxo group of donors, disulfide as acceptor	7	2	1.69	0.53416	1
GO:0016681	oxidoreductase activity, acting on diphenols and related substances as donors, cytochrome as acceptor	7	2	1.69	0.53416	1
GO:0016885	ligase activity, forming carbon-carbon bonds	7	2	1.69	0.53416	1
GO:0031994	insulin-like growth factor I binding	7	2	1.69	0.53416	1
GO:0034595	phosphatidylinositol phosphate 5-phosphatase activity	7	2	1.69	0.53416	1
GO:0034713	type I transforming growth factor beta receptor binding	7	2	1.69	0.53416	1
GO:0035198	miRNA binding	7	2	1.69	0.53416	1
GO:0043422	protein kinase B binding	7	2	1.69	0.53416	1
GO:0045125	bioactive lipid receptor activity	7	2	1.69	0.53416	1
GO:0051371	muscle alpha-actinin binding	7	2	1.69	0.53416	1
GO:0008757	S-adenosylmethionine-dependent methyltransferase activity	91	22	21.99	0.53999	1
GO:0004114	3',5'-cyclic-nucleotide phosphodiesterase activity	24	6	5.8	0.54041	1
GO:0019840	isoprenoid binding	24	6	5.8	0.54041	1
GO:0004190	aspartic-type endopeptidase activity	20	5	4.83	0.55109	1
GO:0070001	aspartic-type peptidase activity	20	5	4.83	0.55109	1
GO:0003774	motor activity	125	30	30.21	0.55238	1
GO:0016810	hydrolase activity, acting on carbon-nitrogen (but not peptide) bonds	100	24	24.17	0.55453	1
GO:0019888	protein phosphatase regulator activity	54	13	13.05	0.55902	1
GO:0048029	monosaccharide binding	54	13	13.05	0.55902	1
GO:0004601	peroxidase activity	33	8	7.98	0.56305	1
GO:0016684	oxidoreductase activity, acting on peroxide as acceptor	33	8	7.98	0.56305	1
GO:0016859	cis-trans isomerase activity	33	8	7.98	0.56305	1
GO:0022836	gated channel activity	276	66	66.71	0.5635	1
GO:0008135	translation factor activity, nucleic acid binding	71	17	17.16	0.56356	1
GO:0000404	heteroduplex DNA loop binding	3	1	0.73	0.56397	1
GO:0001030	RNA polymerase III type 1 promoter DNA binding	3	1	0.73	0.56397	1
GO:0001031	RNA polymerase III type 2 promoter DNA binding	3	1	0.73	0.56397	1
GO:0001032	RNA polymerase III type 3 promoter DNA binding	3	1	0.73	0.56397	1
GO:0001591	dopamine neurotransmitter receptor activity, coupled via Gi/Go	3	1	0.73	0.56397	1
GO:0001849	complement component C1q binding	3	1	0.73	0.56397	1
GO:0001883	purine nucleoside binding	3	1	0.73	0.56397	1
GO:0002060	purine nucleobase binding	3	1	0.73	0.56397	1
GO:0003836	beta-galactoside (CMP) alpha-2,3-sialyltransferase activity	3	1	0.73	0.56397	1
GO:0003847	1-alkyl-2-acetylglycerophosphocholine esterase activity	3	1	0.73	0.56397	1
GO:0003872	6-phosphofructokinase activity	3	1	0.73	0.56397	1
GO:0003953	NAD+ nucleosidase activity	3	1	0.73	0.56397	1
GO:0003985	acetyl-CoA C-acetyltransferase activity	3	1	0.73	0.56397	1
GO:0004117	calmodulin-dependent cyclic-nucleotide phosphodiesterase activity	3	1	0.73	0.56397	1
GO:0004367	glycerol-3-phosphate dehydrogenase [NAD+] activity	3	1	0.73	0.56397	1
GO:0004370	glycerol kinase activity	3	1	0.73	0.56397	1
GO:0004416	hydroxyacylglutathione hydrolase activity	3	1	0.73	0.56397	1
GO:0004430	1-phosphatidylinositol 4-kinase activity	3	1	0.73	0.56397	1
GO:0004449	isocitrate dehydrogenase (NAD+) activity	3	1	0.73	0.56397	1
GO:0004516	nicotinate phosphoribosyltransferase activity	3	1	0.73	0.56397	1
GO:0004517	nitric-oxide synthase activity	3	1	0.73	0.56397	1
GO:0004582	dolichyl-phosphate beta-D-mannosyltransferase activity	3	1	0.73	0.56397	1
GO:0004591	oxoglutarate dehydrogenase (succinyl-transferring) activity	3	1	0.73	0.56397	1
GO:0004677	DNA-dependent protein kinase activity	3	1	0.73	0.56397	1
GO:0004687	myosin light chain kinase activity	3	1	0.73	0.56397	1
GO:0004748	ribonucleoside-diphosphate reductase activity, thioredoxin disulfide as acceptor	3	1	0.73	0.56397	1
GO:0004792	thiosulfate sulfurtransferase activity	3	1	0.73	0.56397	1
GO:0004833	tryptophan 2,3-dioxygenase activity	3	1	0.73	0.56397	1
GO:0004875	complement receptor activity	3	1	0.73	0.56397	1
GO:0004886	9-cis retinoic acid receptor activity	3	1	0.73	0.56397	1
GO:0004948	calcitonin receptor activity	3	1	0.73	0.56397	1
GO:0004949	cannabinoid receptor activity	3	1	0.73	0.56397	1
GO:0004965	G-protein coupled GABA receptor activity	3	1	0.73	0.56397	1
GO:0004974	leukotriene receptor activity	3	1	0.73	0.56397	1
GO:0004992	platelet activating factor receptor activity	3	1	0.73	0.56397	1
GO:0005025	transforming growth factor beta receptor activity, type I	3	1	0.73	0.56397	1
GO:0005134	interleukin-2 receptor binding	3	1	0.73	0.56397	1
GO:0005176	ErbB-2 class receptor binding	3	1	0.73	0.56397	1
GO:0005250	A-type (transient outward) potassium channel activity	3	1	0.73	0.56397	1
GO:0005294	neutral L-amino acid secondary active transmembrane transporter activity	3	1	0.73	0.56397	1
GO:0005329	dopamine transmembrane transporter activity	3	1	0.73	0.56397	1
GO:0008142	oxysterol binding	3	1	0.73	0.56397	1
GO:0008184	glycogen phosphorylase activity	3	1	0.73	0.56397	1
GO:0008331	high voltage-gated calcium channel activity	3	1	0.73	0.56397	1
GO:0008384	IkappaB kinase activity	3	1	0.73	0.56397	1
GO:0008401	retinoic acid 4-hydroxylase activity	3	1	0.73	0.56397	1
GO:0008431	vitamin E binding	3	1	0.73	0.56397	1
GO:0008454	alpha-1,3-mannosylglycoprotein 4-beta-N-acetylglucosaminyltransferase activity	3	1	0.73	0.56397	1
GO:0008474	palmitoyl-(protein) hydrolase activity	3	1	0.73	0.56397	1
GO:0008475	procollagen-lysine 5-dioxygenase activity	3	1	0.73	0.56397	1
GO:0008853	exodeoxyribonuclease III activity	3	1	0.73	0.56397	1
GO:0008898	S-adenosylmethionine-homocysteine S-methyltransferase activity	3	1	0.73	0.56397	1
GO:0008969	phosphohistidine phosphatase activity	3	1	0.73	0.56397	1
GO:0010521	telomerase inhibitor activity	3	1	0.73	0.56397	1
GO:0010997	anaphase-promoting complex binding	3	1	0.73	0.56397	1
GO:0015183	L-aspartate transmembrane transporter activity	3	1	0.73	0.56397	1
GO:0015194	L-serine transmembrane transporter activity	3	1	0.73	0.56397	1
GO:0015215	nucleotide transmembrane transporter activity	3	1	0.73	0.56397	1
GO:0015222	serotonin transmembrane transporter activity	3	1	0.73	0.56397	1
GO:0015252	hydrogen ion channel activity	3	1	0.73	0.56397	1
GO:0016149	translation release factor activity, codon specific	3	1	0.73	0.56397	1
GO:0016176	superoxide-generating NADPH oxidase activator activity	3	1	0.73	0.56397	1
GO:0016262	protein N-acetylglucosaminyltransferase activity	3	1	0.73	0.56397	1
GO:0016309	1-phosphatidylinositol-5-phosphate 4-kinase activity	3	1	0.73	0.56397	1
GO:0016312	inositol bisphosphate phosphatase activity	3	1	0.73	0.56397	1
GO:0016508	long-chain-enoyl-CoA hydratase activity	3	1	0.73	0.56397	1
GO:0016647	oxidoreductase activity, acting on the CH-NH group of donors, oxygen as acceptor	3	1	0.73	0.56397	1
GO:0016728	oxidoreductase activity, acting on CH or CH2 groups, disulfide as acceptor	3	1	0.73	0.56397	1
GO:0016748	succinyltransferase activity	3	1	0.73	0.56397	1
GO:0016882	cyclo-ligase activity	3	1	0.73	0.56397	1
GO:0016929	SUMO-specific protease activity	3	1	0.73	0.56397	1
GO:0017162	aryl hydrocarbon receptor binding	3	1	0.73	0.56397	1
GO:0019531	oxalate transmembrane transporter activity	3	1	0.73	0.56397	1
GO:0019797	procollagen-proline 3-dioxygenase activity	3	1	0.73	0.56397	1
GO:0019826	oxygen sensor activity	3	1	0.73	0.56397	1
GO:0019862	IgA binding	3	1	0.73	0.56397	1
GO:0019911	structural constituent of myelin sheath	3	1	0.73	0.56397	1
GO:0022889	serine transmembrane transporter activity	3	1	0.73	0.56397	1
GO:0030023	extracellular matrix constituent conferring elasticity	3	1	0.73	0.56397	1
GO:0030160	GKAP/Homer scaffold activity	3	1	0.73	0.56397	1
GO:0030899	calcium-dependent ATPase activity	3	1	0.73	0.56397	1
GO:0030984	kininogen binding	3	1	0.73	0.56397	1
GO:0031544	peptidyl-proline 3-dioxygenase activity	3	1	0.73	0.56397	1
GO:0031681	G-protein beta-subunit binding	3	1	0.73	0.56397	1
GO:0031735	CCR10 chemokine receptor binding	3	1	0.73	0.56397	1
GO:0031849	olfactory receptor binding	3	1	0.73	0.56397	1
GO:0032137	guanine/thymine mispair binding	3	1	0.73	0.56397	1
GO:0032139	dinucleotide insertion or deletion binding	3	1	0.73	0.56397	1
GO:0032142	single guanine insertion binding	3	1	0.73	0.56397	1
GO:0034987	immunoglobulin receptor binding	3	1	0.73	0.56397	1
GO:0035005	1-phosphatidylinositol-4-phosphate 3-kinase activity	3	1	0.73	0.56397	1
GO:0035939	microsatellite binding	3	1	0.73	0.56397	1
GO:0036122	BMP binding	3	1	0.73	0.56397	1
GO:0042500	aspartic endopeptidase activity, intramembrane cleaving	3	1	0.73	0.56397	1
GO:0042608	T cell receptor binding	3	1	0.73	0.56397	1
GO:0042806	fucose binding	3	1	0.73	0.56397	1
GO:0043184	vascular endothelial growth factor receptor 2 binding	3	1	0.73	0.56397	1
GO:0045545	syndecan binding	3	1	0.73	0.56397	1
GO:0046934	phosphatidylinositol-4,5-bisphosphate 3-kinase activity	3	1	0.73	0.56397	1
GO:0047238	glucuronosyl-N-acetylgalactosaminyl-proteoglycan 4-beta-N-acetylgalactosaminyltransferase activity	3	1	0.73	0.56397	1
GO:0047374	methylumbelliferyl-acetate deacetylase activity	3	1	0.73	0.56397	1
GO:0047756	chondroitin 4-sulfotransferase activity	3	1	0.73	0.56397	1
GO:0048273	mitogen-activated protein kinase p38 binding	3	1	0.73	0.56397	1
GO:0050265	RNA uridylyltransferase activity	3	1	0.73	0.56397	1
GO:0050508	glucuronosyl-N-acetylglucosaminyl-proteoglycan 4-alpha-N-acetylglucosaminyltransferase activity	3	1	0.73	0.56397	1
GO:0050510	N-acetylgalactosaminyl-proteoglycan 3-beta-glucuronosyltransferase activity	3	1	0.73	0.56397	1
GO:0052813	phosphatidylinositol bisphosphate kinase activity	3	1	0.73	0.56397	1
GO:0055056	D-glucose transmembrane transporter activity	3	1	0.73	0.56397	1
GO:0055077	gap junction hemi-channel activity	3	1	0.73	0.56397	1
GO:0070576	vitamin D 24-hydroxylase activity	3	1	0.73	0.56397	1
GO:0070699	type II activin receptor binding	3	1	0.73	0.56397	1
GO:0071532	ankyrin repeat binding	3	1	0.73	0.56397	1
GO:0080084	5S rDNA binding	3	1	0.73	0.56397	1
GO:0080130	L-phenylalanine:2-oxoglutarate aminotransferase activity	3	1	0.73	0.56397	1
GO:0097108	hedgehog family protein binding	3	1	0.73	0.56397	1
GO:0008028	monocarboxylic acid transmembrane transporter activity	16	4	3.87	0.56467	1
GO:0015299	solute:proton antiporter activity	16	4	3.87	0.56467	1
GO:0043014	alpha-tubulin binding	16	4	3.87	0.56467	1
GO:0004520	endodeoxyribonuclease activity	29	7	7.01	0.57293	1
GO:0004715	non-membrane spanning protein tyrosine kinase activity	42	10	10.15	0.58108	1
GO:0004559	alpha-mannosidase activity	12	3	2.9	0.58324	1
GO:0004953	icosanoid receptor activity	12	3	2.9	0.58324	1
GO:0004954	prostanoid receptor activity	12	3	2.9	0.58324	1
GO:0005243	gap junction channel activity	12	3	2.9	0.58324	1
GO:0005344	oxygen transporter activity	12	3	2.9	0.58324	1
GO:0005355	glucose transmembrane transporter activity	12	3	2.9	0.58324	1
GO:0008106	alcohol dehydrogenase (NADP+) activity	12	3	2.9	0.58324	1
GO:0010576	metalloenzyme regulator activity	12	3	2.9	0.58324	1
GO:0016493	C-C chemokine receptor activity	12	3	2.9	0.58324	1
GO:0017127	cholesterol transporter activity	12	3	2.9	0.58324	1
GO:0030544	Hsp70 protein binding	12	3	2.9	0.58324	1
GO:0030675	Rac GTPase activator activity	12	3	2.9	0.58324	1
GO:0035255	ionotropic glutamate receptor binding	12	3	2.9	0.58324	1
GO:0071889	14-3-3 protein binding	12	3	2.9	0.58324	1
GO:0016712	oxidoreductase activity, acting on paired donors, with incorporation or reduction of molecular oxygen, reduced flavin or flavoprotein as one donor, and incorporation of one atom of oxygen	25	6	6.04	0.58462	1
GO:0003777	microtubule motor activity	72	17	17.4	0.58947	1
GO:0030145	manganese ion binding	38	9	9.18	0.59016	1
GO:0031418	L-ascorbic acid binding	21	5	5.08	0.59889	1
GO:0000975	regulatory region DNA binding	304	72	73.47	0.60139	1
GO:0001067	regulatory region nucleic acid binding	304	72	73.47	0.60139	1
GO:0042826	histone deacetylase binding	64	15	15.47	0.60242	1
GO:0005231	excitatory extracellular ligand-gated ion channel activity	47	11	11.36	0.6047	1
GO:0004312	fatty acid synthase activity	8	2	1.93	0.61193	1
GO:0005005	transmembrane-ephrin receptor activity	8	2	1.93	0.61193	1
GO:0005436	sodium:phosphate symporter activity	8	2	1.93	0.61193	1
GO:0005536	glucose binding	8	2	1.93	0.61193	1
GO:0008140	cAMP response element binding protein binding	8	2	1.93	0.61193	1
GO:0008432	JUN kinase binding	8	2	1.93	0.61193	1
GO:0015926	glucosidase activity	8	2	1.93	0.61193	1
GO:0016840	carbon-nitrogen lyase activity	8	2	1.93	0.61193	1
GO:0016868	intramolecular transferase activity, phosphotransferases	8	2	1.93	0.61193	1
GO:0017169	CDP-alcohol phosphatidyltransferase activity	8	2	1.93	0.61193	1
GO:0019992	diacylglycerol binding	8	2	1.93	0.61193	1
GO:0034450	ubiquitin-ubiquitin ligase activity	8	2	1.93	0.61193	1
GO:0044548	S100 protein binding	8	2	1.93	0.61193	1
GO:0047498	calcium-dependent phospholipase A2 activity	8	2	1.93	0.61193	1
GO:0048256	flap endonuclease activity	8	2	1.93	0.61193	1
GO:0048531	beta-1,3-galactosyltransferase activity	8	2	1.93	0.61193	1
GO:0050700	CARD domain binding	8	2	1.93	0.61193	1
GO:0070628	proteasome binding	8	2	1.93	0.61193	1
GO:0005537	mannose binding	17	4	4.11	0.61709	1
GO:0008320	protein transmembrane transporter activity	17	4	4.11	0.61709	1
GO:0015464	acetylcholine receptor activity	17	4	4.11	0.61709	1
GO:0022884	macromolecule transmembrane transporter activity	17	4	4.11	0.61709	1
GO:0046961	proton-transporting ATPase activity, rotational mechanism	17	4	4.11	0.61709	1
GO:0003725	double-stranded RNA binding	39	9	9.43	0.62441	1
GO:0005080	protein kinase C binding	39	9	9.43	0.62441	1
GO:0043028	cysteine-type endopeptidase regulator activity involved in apoptotic process	39	9	9.43	0.62441	1
GO:0030234	enzyme regulator activity	871	207	210.51	0.62657	1
GO:0050662	coenzyme binding	176	41	42.54	0.63604	1
GO:0008276	protein methyltransferase activity	61	14	14.74	0.63671	1
GO:0005178	integrin binding	74	17	17.88	0.63927	1
GO:0004622	lysophospholipase activity	13	3	3.14	0.64186	1
GO:0005095	GTPase inhibitor activity	13	3	3.14	0.64186	1
GO:0005159	insulin-like growth factor receptor binding	13	3	3.14	0.64186	1
GO:0005385	zinc ion transmembrane transporter activity	13	3	3.14	0.64186	1
GO:0009881	photoreceptor activity	13	3	3.14	0.64186	1
GO:0015101	organic cation transmembrane transporter activity	13	3	3.14	0.64186	1
GO:0015248	sterol transporter activity	13	3	3.14	0.64186	1
GO:0015923	mannosidase activity	13	3	3.14	0.64186	1
GO:0016594	glycine binding	13	3	3.14	0.64186	1
GO:0016641	oxidoreductase activity, acting on the CH-NH2 group of donors, oxygen as acceptor	13	3	3.14	0.64186	1
GO:0016805	dipeptidase activity	13	3	3.14	0.64186	1
GO:0017017	MAP kinase tyrosine/serine/threonine phosphatase activity	13	3	3.14	0.64186	1
GO:0042166	acetylcholine binding	13	3	3.14	0.64186	1
GO:0046933	proton-transporting ATP synthase activity, rotational mechanism	13	3	3.14	0.64186	1
GO:0047617	acyl-CoA hydrolase activity	13	3	3.14	0.64186	1
GO:0070577	lysine-acetylated histone binding	13	3	3.14	0.64186	1
GO:0070717	poly-purine tract binding	13	3	3.14	0.64186	1
GO:0004497	monooxygenase activity	87	20	21.03	0.64238	1
GO:0005501	retinoid binding	22	5	5.32	0.64367	1
GO:0031683	G-protein beta/gamma-subunit complex binding	22	5	5.32	0.64367	1
GO:0005230	extracellular ligand-gated ion channel activity	70	16	16.92	0.64658	1
GO:0035586	purinergic receptor activity	31	7	7.49	0.64985	1
GO:0001085	RNA polymerase II transcription factor binding	49	11	11.84	0.66452	1
GO:0004702	receptor signaling protein serine/threonine kinase activity	49	11	11.84	0.66452	1
GO:0005540	hyaluronic acid binding	18	4	4.35	0.66536	1
GO:0008656	cysteine-type endopeptidase activator activity involved in apoptotic process	18	4	4.35	0.66536	1
GO:0017022	myosin binding	27	6	6.53	0.66586	1
GO:0000064	L-ornithine transmembrane transporter activity	4	1	0.97	0.66938	1
GO:0000104	succinate dehydrogenase activity	4	1	0.97	0.66938	1
GO:0000900	translation repressor activity, nucleic acid binding	4	1	0.97	0.66938	1
GO:0001016	RNA polymerase III regulatory region DNA binding	4	1	0.97	0.66938	1
GO:0001875	lipopolysaccharide receptor activity	4	1	0.97	0.66938	1
GO:0002054	nucleobase binding	4	1	0.97	0.66938	1
GO:0003846	2-acylglycerol O-acyltransferase activity	4	1	0.97	0.66938	1
GO:0003873	6-phosphofructo-2-kinase activity	4	1	0.97	0.66938	1
GO:0003886	DNA (cytosine-5-)-methyltransferase activity	4	1	0.97	0.66938	1
GO:0003917	DNA topoisomerase type I activity	4	1	0.97	0.66938	1
GO:0003956	NAD(P)+-protein-arginine ADP-ribosyltransferase activity	4	1	0.97	0.66938	1
GO:0004064	arylesterase activity	4	1	0.97	0.66938	1
GO:0004095	carnitine O-palmitoyltransferase activity	4	1	0.97	0.66938	1
GO:0004169	dolichyl-phosphate-mannose-protein mannosyltransferase activity	4	1	0.97	0.66938	1
GO:0004305	ethanolamine kinase activity	4	1	0.97	0.66938	1
GO:0004311	farnesyltranstransferase activity	4	1	0.97	0.66938	1
GO:0004427	inorganic diphosphatase activity	4	1	0.97	0.66938	1
GO:0004535	poly(A)-specific ribonuclease activity	4	1	0.97	0.66938	1
GO:0004668	protein-arginine deiminase activity	4	1	0.97	0.66938	1
GO:0004706	JUN kinase kinase kinase activity	4	1	0.97	0.66938	1
GO:0004720	protein-lysine 6-oxidase activity	4	1	0.97	0.66938	1
GO:0004735	pyrroline-5-carboxylate reductase activity	4	1	0.97	0.66938	1
GO:0004936	alpha-adrenergic receptor activity	4	1	0.97	0.66938	1
GO:0004958	prostaglandin F receptor activity	4	1	0.97	0.66938	1
GO:0004977	melanocortin receptor activity	4	1	0.97	0.66938	1
GO:0004994	somatostatin receptor activity	4	1	0.97	0.66938	1
GO:0005006	epidermal growth factor-activated receptor activity	4	1	0.97	0.66938	1
GO:0005010	insulin-like growth factor-activated receptor activity	4	1	0.97	0.66938	1
GO:0005042	netrin receptor activity	4	1	0.97	0.66938	1
GO:0005047	signal recognition particle binding	4	1	0.97	0.66938	1
GO:0005332	gamma-aminobutyric acid:sodium symporter activity	4	1	0.97	0.66938	1
GO:0005534	galactose binding	4	1	0.97	0.66938	1
GO:0008174	mRNA methyltransferase activity	4	1	0.97	0.66938	1
GO:0008467	[heparan sulfate]-glucosamine 3-sulfotransferase 1 activity	4	1	0.97	0.66938	1
GO:0008486	diphosphoinositol-polyphosphate diphosphatase activity	4	1	0.97	0.66938	1
GO:0008518	reduced folate carrier activity	4	1	0.97	0.66938	1
GO:0008526	phosphatidylinositol transporter activity	4	1	0.97	0.66938	1
GO:0008607	phosphorylase kinase regulator activity	4	1	0.97	0.66938	1
GO:0008821	crossover junction endodeoxyribonuclease activity	4	1	0.97	0.66938	1
GO:0009922	fatty acid elongase activity	4	1	0.97	0.66938	1
GO:0015057	thrombin receptor activity	4	1	0.97	0.66938	1
GO:0015168	glycerol transmembrane transporter activity	4	1	0.97	0.66938	1
GO:0015467	G-protein activated inward rectifier potassium channel activity	4	1	0.97	0.66938	1
GO:0016286	small conductance calcium-activated potassium channel activity	4	1	0.97	0.66938	1
GO:0016416	O-palmitoyltransferase activity	4	1	0.97	0.66938	1
GO:0016453	C-acetyltransferase activity	4	1	0.97	0.66938	1
GO:0016531	copper chaperone activity	4	1	0.97	0.66938	1
GO:0016715	oxidoreductase activity, acting on paired donors, with incorporation or reduction of molecular oxygen, reduced ascorbate as one donor, and incorporation of one atom of oxygen	4	1	0.97	0.66938	1
GO:0016907	G-protein coupled acetylcholine receptor activity	4	1	0.97	0.66938	1
GO:0017040	ceramidase activity	4	1	0.97	0.66938	1
GO:0017089	glycolipid transporter activity	4	1	0.97	0.66938	1
GO:0017112	Rab guanyl-nucleotide exchange factor activity	4	1	0.97	0.66938	1
GO:0017150	tRNA dihydrouridine synthase activity	4	1	0.97	0.66938	1
GO:0019204	nucleotide phosphatase activity	4	1	0.97	0.66938	1
GO:0019215	intermediate filament binding	4	1	0.97	0.66938	1
GO:0030172	troponin C binding	4	1	0.97	0.66938	1
GO:0030284	estrogen receptor activity	4	1	0.97	0.66938	1
GO:0030375	thyroid hormone receptor coactivator activity	4	1	0.97	0.66938	1
GO:0031685	adenosine receptor binding	4	1	0.97	0.66938	1
GO:0031694	alpha-2A adrenergic receptor binding	4	1	0.97	0.66938	1
GO:0032138	single base insertion or deletion binding	4	1	0.97	0.66938	1
GO:0032549	ribonucleoside binding	4	1	0.97	0.66938	1
GO:0033130	acetylcholine receptor binding	4	1	0.97	0.66938	1
GO:0033265	choline binding	4	1	0.97	0.66938	1
GO:0033695	oxidoreductase activity, acting on CH or CH2 groups, quinone or similar compound as acceptor	4	1	0.97	0.66938	1
GO:0034056	estrogen response element binding	4	1	0.97	0.66938	1
GO:0034594	phosphatidylinositol trisphosphate phosphatase activity	4	1	0.97	0.66938	1
GO:0034617	tetrahydrobiopterin binding	4	1	0.97	0.66938	1
GO:0034618	arginine binding	4	1	0.97	0.66938	1
GO:0034875	caffeine oxidase activity	4	1	0.97	0.66938	1
GO:0035033	histone deacetylase regulator activity	4	1	0.97	0.66938	1
GO:0043140	ATP-dependent 3'-5' DNA helicase activity	4	1	0.97	0.66938	1
GO:0045134	uridine-diphosphatase activity	4	1	0.97	0.66938	1
GO:0045159	myosin II binding	4	1	0.97	0.66938	1
GO:0045499	chemorepellent activity	4	1	0.97	0.66938	1
GO:0047184	1-acylglycerophosphocholine O-acyltransferase activity	4	1	0.97	0.66938	1
GO:0048495	Roundabout binding	4	1	0.97	0.66938	1
GO:0050501	hyaluronan synthase activity	4	1	0.97	0.66938	1
GO:0050815	phosphoserine binding	4	1	0.97	0.66938	1
GO:0050897	cobalt ion binding	4	1	0.97	0.66938	1
GO:0051185	coenzyme transporter activity	4	1	0.97	0.66938	1
GO:0051379	epinephrine binding	4	1	0.97	0.66938	1
GO:0051380	norepinephrine binding	4	1	0.97	0.66938	1
GO:0051425	PTB domain binding	4	1	0.97	0.66938	1
GO:0052840	inositol diphosphate tetrakisphosphate diphosphatase activity	4	1	0.97	0.66938	1
GO:0052841	inositol bisdiphosphate tetrakisphosphate diphosphatase activity	4	1	0.97	0.66938	1
GO:0052842	inositol diphosphate pentakisphosphate diphosphatase activity	4	1	0.97	0.66938	1
GO:0052843	inositol-1-diphosphate-2,3,4,5,6-pentakisphosphate diphosphatase activity	4	1	0.97	0.66938	1
GO:0052844	inositol-3-diphosphate-1,2,4,5,6-pentakisphosphate diphosphatase activity	4	1	0.97	0.66938	1
GO:0052845	inositol-5-diphosphate-1,2,3,4,6-pentakisphosphate diphosphatase activity	4	1	0.97	0.66938	1
GO:0052846	inositol-1,5-bisdiphosphate-2,3,4,6-tetrakisphosphate 1-diphosphatase activity	4	1	0.97	0.66938	1
GO:0052847	inositol-1,5-bisdiphosphate-2,3,4,6-tetrakisphosphate 5-diphosphatase activity	4	1	0.97	0.66938	1
GO:0052848	inositol-3,5-bisdiphosphate-2,3,4,6-tetrakisphosphate 5-diphosphatase activity	4	1	0.97	0.66938	1
GO:0055106	ubiquitin-protein transferase regulator activity	4	1	0.97	0.66938	1
GO:0070053	thrombospondin receptor activity	4	1	0.97	0.66938	1
GO:0070546	L-phenylalanine aminotransferase activity	4	1	0.97	0.66938	1
GO:0070579	methylcytosine dioxygenase activity	4	1	0.97	0.66938	1
GO:0070700	BMP receptor binding	4	1	0.97	0.66938	1
GO:0070728	leucine binding	4	1	0.97	0.66938	1
GO:0070815	peptidyl-lysine 5-dioxygenase activity	4	1	0.97	0.66938	1
GO:0003899	DNA-directed RNA polymerase activity	36	8	8.7	0.67011	1
GO:0034062	RNA polymerase activity	36	8	8.7	0.67011	1
GO:0019205	nucleobase-containing compound kinase activity	45	10	10.88	0.67566	1
GO:0042054	histone methyltransferase activity	45	10	10.88	0.67566	1
GO:0000993	RNA polymerase II core binding	9	2	2.18	0.67934	1
GO:0004550	nucleoside diphosphate kinase activity	9	2	2.18	0.67934	1
GO:0004690	cyclic nucleotide-dependent protein kinase activity	9	2	2.18	0.67934	1
GO:0008139	nuclear localization sequence binding	9	2	2.18	0.67934	1
GO:0008409	5'-3' exonuclease activity	9	2	2.18	0.67934	1
GO:0015250	water channel activity	9	2	2.18	0.67934	1
GO:0015643	toxic substance binding	9	2	2.18	0.67934	1
GO:0015665	alcohol transmembrane transporter activity	9	2	2.18	0.67934	1
GO:0016290	palmitoyl-CoA hydrolase activity	9	2	2.18	0.67934	1
GO:0031419	cobalamin binding	9	2	2.18	0.67934	1
GO:0035259	glucocorticoid receptor binding	9	2	2.18	0.67934	1
GO:0036002	pre-mRNA binding	9	2	2.18	0.67934	1
GO:0043995	histone acetyltransferase activity (H4-K5 specific)	9	2	2.18	0.67934	1
GO:0043996	histone acetyltransferase activity (H4-K8 specific)	9	2	2.18	0.67934	1
GO:0046972	histone acetyltransferase activity (H4-K16 specific)	9	2	2.18	0.67934	1
GO:0050780	dopamine receptor binding	9	2	2.18	0.67934	1
GO:0070696	transmembrane receptor protein serine/threonine kinase binding	9	2	2.18	0.67934	1
GO:0016209	antioxidant activity	54	12	13.05	0.68168	1
GO:0005525	GTP binding	353	82	85.32	0.68182	1
GO:0003755	peptidyl-prolyl cis-trans isomerase activity	32	7	7.73	0.68504	1
GO:0003730	mRNA 3'-UTR binding	23	5	5.56	0.68518	1
GO:0005164	tumor necrosis factor receptor binding	23	5	5.56	0.68518	1
GO:0008194	UDP-glycosyltransferase activity	115	26	27.79	0.68707	1
GO:0019208	phosphatase regulator activity	63	14	15.23	0.68783	1
GO:0019209	kinase activator activity	41	9	9.91	0.68805	1
GO:0001786	phosphatidylserine binding	14	3	3.38	0.69438	1
GO:0004143	diacylglycerol kinase activity	14	3	3.38	0.69438	1
GO:0004745	retinol dehydrogenase activity	14	3	3.38	0.69438	1
GO:0008171	O-methyltransferase activity	14	3	3.38	0.69438	1
GO:0015114	phosphate ion transmembrane transporter activity	14	3	3.38	0.69438	1
GO:0015645	fatty acid ligase activity	14	3	3.38	0.69438	1
GO:0030169	low-density lipoprotein particle binding	14	3	3.38	0.69438	1
GO:0050253	retinyl-palmitate esterase activity	14	3	3.38	0.69438	1
GO:0016758	transferase activity, transferring hexosyl groups	167	38	40.36	0.69467	1
GO:0016765	transferase activity, transferring alkyl or aryl (other than methyl) groups	46	10	11.12	0.70418	1
GO:0051087	chaperone binding	46	10	11.12	0.70418	1
GO:0003714	transcription corepressor activity	172	39	41.57	0.70528	1
GO:0004653	polypeptide N-acetylgalactosaminyltransferase activity	19	4	4.59	0.70928	1
GO:0008200	ion channel inhibitor activity	19	4	4.59	0.70928	1
GO:0016248	channel inhibitor activity	19	4	4.59	0.70928	1
GO:0000287	magnesium ion binding	168	38	40.6	0.70959	1
GO:0019001	guanyl nucleotide binding	365	84	88.22	0.71834	1
GO:0032561	guanyl ribonucleotide binding	365	84	88.22	0.71834	1
GO:0001637	G-protein coupled chemoattractant receptor activity	24	5	5.8	0.72327	1
GO:0004950	chemokine receptor activity	24	5	5.8	0.72327	1
GO:0030331	estrogen receptor binding	24	5	5.8	0.72327	1
GO:0051117	ATPase binding	24	5	5.8	0.72327	1
GO:0005249	voltage-gated potassium channel activity	69	15	16.68	0.72504	1
GO:0016811	hydrolase activity, acting on carbon-nitrogen (but not peptide) bonds, in linear amides	47	10	11.36	0.73106	1
GO:0001098	basal transcription machinery binding	10	2	2.42	0.73684	1
GO:0001099	basal RNA polymerase II transcription machinery binding	10	2	2.42	0.73684	1
GO:0004029	aldehyde dehydrogenase (NAD) activity	10	2	2.42	0.73684	1
GO:0004467	long-chain fatty acid-CoA ligase activity	10	2	2.42	0.73684	1
GO:0004602	glutathione peroxidase activity	10	2	2.42	0.73684	1
GO:0005149	interleukin-1 receptor binding	10	2	2.42	0.73684	1
GO:0005372	water transmembrane transporter activity	10	2	2.42	0.73684	1
GO:0016500	protein-hormone receptor activity	10	2	2.42	0.73684	1
GO:0016722	oxidoreductase activity, oxidizing metal ions	10	2	2.42	0.73684	1
GO:0016862	intramolecular oxidoreductase activity, interconverting keto- and enol-groups	10	2	2.42	0.73684	1
GO:0019789	SUMO ligase activity	10	2	2.42	0.73684	1
GO:0033612	receptor serine/threonine kinase binding	10	2	2.42	0.73684	1
GO:0035240	dopamine binding	10	2	2.42	0.73684	1
GO:0070016	armadillo repeat domain binding	10	2	2.42	0.73684	1
GO:0071837	HMG box domain binding	10	2	2.42	0.73684	1
GO:0042162	telomeric DNA binding	15	3	3.63	0.74085	1
GO:0048020	CCR chemokine receptor binding	15	3	3.63	0.74085	1
GO:0051183	vitamin transporter activity	15	3	3.63	0.74085	1
GO:0051184	cofactor transporter activity	15	3	3.63	0.74085	1
GO:0052745	inositol phosphate phosphatase activity	15	3	3.63	0.74085	1
GO:0070063	RNA polymerase binding	15	3	3.63	0.74085	1
GO:0016627	oxidoreductase activity, acting on the CH-CH group of donors	52	11	12.57	0.74374	1
GO:0035258	steroid hormone receptor binding	61	13	14.74	0.74459	1
GO:0009055	electron carrier activity	149	33	36.01	0.74752	1
GO:0016787	hydrolase activity	2171	513	524.71	0.74753	1
GO:0005057	receptor signaling protein activity	101	22	24.41	0.74793	1
GO:0004364	glutathione transferase activity	20	4	4.83	0.74883	1
GO:0004709	MAP kinase kinase kinase activity	20	4	4.83	0.74883	1
GO:0005217	intracellular ligand-gated ion channel activity	20	4	4.83	0.74883	1
GO:0015020	glucuronosyltransferase activity	20	4	4.83	0.74883	1
GO:0042813	Wnt-activated receptor activity	20	4	4.83	0.74883	1
GO:0043027	cysteine-type endopeptidase inhibitor activity involved in apoptotic process	20	4	4.83	0.74883	1
GO:0045296	cadherin binding	20	4	4.83	0.74883	1
GO:0000182	rDNA binding	5	1	1.21	0.74931	1
GO:0000828	inositol hexakisphosphate kinase activity	5	1	1.21	0.74931	1
GO:0000832	inositol hexakisphosphate 5-kinase activity	5	1	1.21	0.74931	1
GO:0001517	N-acetylglucosamine 6-O-sulfotransferase activity	5	1	1.21	0.74931	1
GO:0001537	N-acetylgalactosamine 4-O-sulfotransferase activity	5	1	1.21	0.74931	1
GO:0001595	angiotensin receptor activity	5	1	1.21	0.74931	1
GO:0002162	dystroglycan binding	5	1	1.21	0.74931	1
GO:0003923	GPI-anchor transamidase activity	5	1	1.21	0.74931	1
GO:0004300	enoyl-CoA hydratase activity	5	1	1.21	0.74931	1
GO:0004366	glycerol-3-phosphate O-acyltransferase activity	5	1	1.21	0.74931	1
GO:0004438	phosphatidylinositol-3-phosphatase activity	5	1	1.21	0.74931	1
GO:0004448	isocitrate dehydrogenase activity	5	1	1.21	0.74931	1
GO:0004459	L-lactate dehydrogenase activity	5	1	1.21	0.74931	1
GO:0004523	RNA-DNA hybrid ribonuclease activity	5	1	1.21	0.74931	1
GO:0004528	phosphodiesterase I activity	5	1	1.21	0.74931	1
GO:0004558	alpha-1,4-glucosidase activity	5	1	1.21	0.74931	1
GO:0004652	polynucleotide adenylyltransferase activity	5	1	1.21	0.74931	1
GO:0004689	phosphorylase kinase activity	5	1	1.21	0.74931	1
GO:0004945	angiotensin type II receptor activity	5	1	1.21	0.74931	1
GO:0004952	dopamine neurotransmitter receptor activity	5	1	1.21	0.74931	1
GO:0004957	prostaglandin E receptor activity	5	1	1.21	0.74931	1
GO:0004982	N-formyl peptide receptor activity	5	1	1.21	0.74931	1
GO:0005004	GPI-linked ephrin receptor activity	5	1	1.21	0.74931	1
GO:0005143	interleukin-12 receptor binding	5	1	1.21	0.74931	1
GO:0005219	ryanodine-sensitive calcium-release channel activity	5	1	1.21	0.74931	1
GO:0005384	manganese ion transmembrane transporter activity	5	1	1.21	0.74931	1
GO:0008020	G-protein coupled photoreceptor activity	5	1	1.21	0.74931	1
GO:0008131	primary amine oxidase activity	5	1	1.21	0.74931	1
GO:0008330	protein tyrosine/threonine phosphatase activity	5	1	1.21	0.74931	1
GO:0009008	DNA-methyltransferase activity	5	1	1.21	0.74931	1
GO:0009374	biotin binding	5	1	1.21	0.74931	1
GO:0010340	carboxyl-O-methyltransferase activity	5	1	1.21	0.74931	1
GO:0010861	thyroid hormone receptor activator activity	5	1	1.21	0.74931	1
GO:0015038	glutathione disulfide oxidoreductase activity	5	1	1.21	0.74931	1
GO:0015166	polyol transmembrane transporter activity	5	1	1.21	0.74931	1
GO:0015185	gamma-aminobutyric acid transmembrane transporter activity	5	1	1.21	0.74931	1
GO:0015321	sodium-dependent phosphate transmembrane transporter activity	5	1	1.21	0.74931	1
GO:0016530	metallochaperone activity	5	1	1.21	0.74931	1
GO:0016841	ammonia-lyase activity	5	1	1.21	0.74931	1
GO:0016901	oxidoreductase activity, acting on the CH-OH group of donors, quinone or similar compound as acceptor	5	1	1.21	0.74931	1
GO:0017081	chloride channel regulator activity	5	1	1.21	0.74931	1
GO:0017176	phosphatidylinositol N-acetylglucosaminyltransferase activity	5	1	1.21	0.74931	1
GO:0019855	calcium channel inhibitor activity	5	1	1.21	0.74931	1
GO:0030215	semaphorin receptor binding	5	1	1.21	0.74931	1
GO:0030911	TPR domain binding	5	1	1.21	0.74931	1
GO:0031730	CCR5 chemokine receptor binding	5	1	1.21	0.74931	1
GO:0032405	MutLalpha complex binding	5	1	1.21	0.74931	1
GO:0035014	phosphatidylinositol 3-kinase regulator activity	5	1	1.21	0.74931	1
GO:0035184	histone threonine kinase activity	5	1	1.21	0.74931	1
GO:0036041	long-chain fatty acid binding	5	1	1.21	0.74931	1
GO:0038036	sphingosine-1-phosphate receptor activity	5	1	1.21	0.74931	1
GO:0043008	ATP-dependent protein binding	5	1	1.21	0.74931	1
GO:0043125	ErbB-3 class receptor binding	5	1	1.21	0.74931	1
GO:0043138	3'-5' DNA helicase activity	5	1	1.21	0.74931	1
GO:0043139	5'-3' DNA helicase activity	5	1	1.21	0.74931	1
GO:0043426	MRF binding	5	1	1.21	0.74931	1
GO:0043546	molybdopterin cofactor binding	5	1	1.21	0.74931	1
GO:0043559	insulin binding	5	1	1.21	0.74931	1
GO:0048027	mRNA 5'-UTR binding	5	1	1.21	0.74931	1
GO:0051637	Gram-positive bacterial cell surface binding	5	1	1.21	0.74931	1
GO:0051998	protein carboxyl O-methyltransferase activity	5	1	1.21	0.74931	1
GO:0052723	inositol hexakisphosphate 1-kinase activity	5	1	1.21	0.74931	1
GO:0052724	inositol hexakisphosphate 3-kinase activity	5	1	1.21	0.74931	1
GO:0052744	phosphatidylinositol monophosphate phosphatase activity	5	1	1.21	0.74931	1
GO:0070095	fructose-6-phosphate binding	5	1	1.21	0.74931	1
GO:0070679	inositol 1,4,5 trisphosphate binding	5	1	1.21	0.74931	1
GO:0070697	activin receptor binding	5	1	1.21	0.74931	1
GO:0003824	catalytic activity	4931	1176	1191.77	0.75184	1
GO:0044212	transcription regulatory region DNA binding	296	67	71.54	0.75363	1
GO:0016866	intramolecular transferase activity	25	5	6.04	0.75793	1
GO:0017147	Wnt-protein binding	25	5	6.04	0.75793	1
GO:0015276	ligand-gated ion channel activity	128	28	30.94	0.75927	1
GO:0022834	ligand-gated channel activity	128	28	30.94	0.75927	1
GO:0016860	intramolecular oxidoreductase activity	39	8	9.43	0.75954	1
GO:0033293	monocarboxylic acid binding	39	8	9.43	0.75954	1
GO:0016651	oxidoreductase activity, acting on NAD(P)H	84	18	20.3	0.75969	1
GO:0003677	DNA binding	2104	496	508.51	0.76431	1
GO:0004091	NA	30	6	7.25	0.76722	1
GO:0004864	protein phosphatase inhibitor activity	30	6	7.25	0.76722	1
GO:0016874	ligase activity	460	105	111.18	0.76911	1
GO:0004712	protein serine/threonine/tyrosine kinase activity	35	7	8.46	0.77635	1
GO:0016893	endonuclease activity, active with either ribo- or deoxyribonucleic acids and producing 5'-phosphomonoesters	35	7	8.46	0.77635	1
GO:0008170	N-methyltransferase activity	58	12	14.02	0.77725	1
GO:0005518	collagen binding	49	10	11.84	0.77981	1
GO:0048037	cofactor binding	247	55	59.7	0.78074	1
GO:0000030	mannosyltransferase activity	16	3	3.87	0.78151	1
GO:0004708	MAP kinase kinase activity	16	3	3.87	0.78151	1
GO:0004889	acetylcholine-activated cation-selective channel activity	16	3	3.87	0.78151	1
GO:0005003	ephrin receptor activity	16	3	3.87	0.78151	1
GO:0016289	CoA hydrolase activity	16	3	3.87	0.78151	1
GO:0051019	mitogen-activated protein kinase binding	16	3	3.87	0.78151	1
GO:0051537	2 iron, 2 sulfur cluster binding	16	3	3.87	0.78151	1
GO:0052866	phosphatidylinositol phosphate phosphatase activity	16	3	3.87	0.78151	1
GO:0005504	fatty acid binding	21	4	5.08	0.78411	1
GO:0005545	1-phosphatidylinositol binding	21	4	5.08	0.78411	1
GO:0016505	peptidase activator activity involved in apoptotic process	21	4	5.08	0.78411	1
GO:0003727	single-stranded RNA binding	40	8	9.67	0.78515	1
GO:0004385	guanylate kinase activity	11	2	2.66	0.78528	1
GO:0004955	prostaglandin receptor activity	11	2	2.66	0.78528	1
GO:0005487	nucleocytoplasmic transporter activity	11	2	2.66	0.78528	1
GO:0008199	ferric iron binding	11	2	2.66	0.78528	1
GO:0016813	hydrolase activity, acting on carbon-nitrogen (but not peptide) bonds, in linear amidines	11	2	2.66	0.78528	1
GO:0032404	mismatch repair complex binding	11	2	2.66	0.78528	1
GO:0043175	RNA polymerase core enzyme binding	11	2	2.66	0.78528	1
GO:0043274	phospholipase binding	11	2	2.66	0.78528	1
GO:0090079	translation regulator activity, nucleic acid binding	11	2	2.66	0.78528	1
GO:0019207	kinase regulator activity	121	26	29.24	0.78584	1
GO:0052689	carboxylic ester hydrolase activity	99	21	23.93	0.78827	1
GO:0001614	purinergic nucleotide receptor activity	26	5	6.28	0.78922	1
GO:0016502	nucleotide receptor activity	26	5	6.28	0.78922	1
GO:0070888	E-box binding	26	5	6.28	0.78922	1
GO:0035639	purine ribonucleoside triphosphate binding	1726	404	417.15	0.79427	1
GO:0008376	acetylgalactosaminyltransferase activity	31	6	7.49	0.79539	1
GO:0030554	adenyl nucleotide binding	1437	335	347.31	0.79783	1
GO:0005524	ATP binding	1404	327	339.33	0.8007	1
GO:0043178	alcohol binding	36	7	8.7	0.80199	1
GO:0043566	structure-specific DNA binding	206	45	49.79	0.80618	1
GO:0008083	growth factor activity	149	32	36.01	0.80627	1
GO:0005044	scavenger receptor activity	41	8	9.91	0.80869	1
GO:0008307	structural constituent of muscle	41	8	9.91	0.80869	1
GO:0001758	retinal dehydrogenase activity	6	1	1.45	0.80992	1
GO:0003747	translation release factor activity	6	1	1.45	0.80992	1
GO:0003916	DNA topoisomerase activity	6	1	1.45	0.80992	1
GO:0004030	aldehyde dehydrogenase [NAD(P)+] activity	6	1	1.45	0.80992	1
GO:0004439	phosphatidylinositol-4,5-bisphosphate 5-phosphatase activity	6	1	1.45	0.80992	1
GO:0004457	lactate dehydrogenase activity	6	1	1.45	0.80992	1
GO:0004568	chitinase activity	6	1	1.45	0.80992	1
GO:0005000	vasopressin receptor activity	6	1	1.45	0.80992	1
GO:0005172	vascular endothelial growth factor receptor binding	6	1	1.45	0.80992	1
GO:0008079	translation termination factor activity	6	1	1.45	0.80992	1
GO:0008113	peptide-methionine (S)-S-oxide reductase activity	6	1	1.45	0.80992	1
GO:0008157	protein phosphatase 1 binding	6	1	1.45	0.80992	1
GO:0008503	benzodiazepine receptor activity	6	1	1.45	0.80992	1
GO:0008599	protein phosphatase type 1 regulator activity	6	1	1.45	0.80992	1
GO:0015037	peptide disulfide oxidoreductase activity	6	1	1.45	0.80992	1
GO:0015205	nucleobase transmembrane transporter activity	6	1	1.45	0.80992	1
GO:0015651	quaternary ammonium group transmembrane transporter activity	6	1	1.45	0.80992	1
GO:0016406	carnitine O-acyltransferase activity	6	1	1.45	0.80992	1
GO:0019103	pyrimidine nucleotide binding	6	1	1.45	0.80992	1
GO:0030021	extracellular matrix structural constituent conferring compression resistance	6	1	1.45	0.80992	1
GO:0030235	nitric-oxide synthase regulator activity	6	1	1.45	0.80992	1
GO:0030274	LIM domain binding	6	1	1.45	0.80992	1
GO:0030280	structural constituent of epidermis	6	1	1.45	0.80992	1
GO:0030345	structural constituent of tooth enamel	6	1	1.45	0.80992	1
GO:0030957	Tat protein binding	6	1	1.45	0.80992	1
GO:0030976	thiamine pyrophosphate binding	6	1	1.45	0.80992	1
GO:0031702	type 1 angiotensin receptor binding	6	1	1.45	0.80992	1
GO:0032052	bile acid binding	6	1	1.45	0.80992	1
GO:0032135	DNA insertion or deletion binding	6	1	1.45	0.80992	1
GO:0043237	laminin-1 binding	6	1	1.45	0.80992	1
GO:0045236	CXCR chemokine receptor binding	6	1	1.45	0.80992	1
GO:0050733	RS domain binding	6	1	1.45	0.80992	1
GO:0070567	cytidylyltransferase activity	6	1	1.45	0.80992	1
GO:0070569	uridylyltransferase activity	6	1	1.45	0.80992	1
GO:0042393	histone binding	96	20	23.2	0.81097	1
GO:0019201	nucleotide kinase activity	22	4	5.32	0.81532	1
GO:0003743	translation initiation factor activity	46	9	11.12	0.81535	1
GO:0005160	transforming growth factor beta receptor binding	17	3	4.11	0.81674	1
GO:0008603	cAMP-dependent protein kinase regulator activity	17	3	4.11	0.81674	1
GO:0016638	oxidoreductase activity, acting on the CH-NH2 group of donors	17	3	4.11	0.81674	1
GO:0042974	retinoic acid receptor binding	17	3	4.11	0.81674	1
GO:0016620	oxidoreductase activity, acting on the aldehyde or oxo group of donors, NAD or NADP as acceptor	27	5	6.53	0.81726	1
GO:0032559	adenyl ribonucleotide binding	1429	332	345.37	0.81759	1
GO:0003729	mRNA binding	83	17	20.06	0.8192	1
GO:0016504	peptidase activator activity	32	6	7.73	0.82086	1
GO:0019212	phosphatase inhibitor activity	32	6	7.73	0.82086	1
GO:0017076	purine nucleotide binding	1767	412	427.06	0.82324	1
GO:0016776	phosphotransferase activity, phosphate group as acceptor	37	7	8.94	0.82532	1
GO:0000155	phosphorelay sensor kinase activity	12	2	2.9	0.82569	1
GO:0003785	actin monomer binding	12	2	2.9	0.82569	1
GO:0003906	DNA-(apurinic or apyrimidinic site) lyase activity	12	2	2.9	0.82569	1
GO:0005452	inorganic anion exchanger activity	12	2	2.9	0.82569	1
GO:0008514	organic anion transmembrane transporter activity	12	2	2.9	0.82569	1
GO:0016918	retinal binding	12	2	2.9	0.82569	1
GO:0030553	cGMP binding	12	2	2.9	0.82569	1
GO:0043325	phosphatidylinositol-3,4-bisphosphate binding	12	2	2.9	0.82569	1
GO:0045502	dynein binding	12	2	2.9	0.82569	1
GO:0046965	retinoid X receptor binding	12	2	2.9	0.82569	1
GO:0060590	ATPase regulator activity	12	2	2.9	0.82569	1
GO:0032555	purine ribonucleotide binding	1756	409	424.4	0.82915	1
GO:0032553	ribonucleotide binding	1757	409	424.65	0.83276	1
GO:0004518	nuclease activity	147	31	35.53	0.83486	1
GO:0019783	small conjugating protein-specific protease activity	47	9	11.36	0.83531	1
GO:0051287	NAD binding	47	9	11.36	0.83531	1
GO:0017111	nucleoside-triphosphatase activity	727	165	175.71	0.84098	1
GO:0005126	cytokine receptor binding	192	41	46.4	0.84204	1
GO:0016831	carboxy-lyase activity	28	5	6.77	0.84221	1
GO:0016877	ligase activity, forming carbon-sulfur bonds	28	5	6.77	0.84221	1
GO:0030551	cyclic nucleotide binding	28	5	6.77	0.84221	1
GO:0016597	amino acid binding	80	16	19.34	0.84266	1
GO:0038024	cargo receptor activity	57	11	13.78	0.84559	1
GO:0050681	androgen receptor binding	38	7	9.18	0.84643	1
GO:0005104	fibroblast growth factor receptor binding	18	3	4.35	0.84701	1
GO:0005547	phosphatidylinositol-3,4,5-trisphosphate binding	18	3	4.35	0.84701	1
GO:0015301	anion:anion antiporter activity	18	3	4.35	0.84701	1
GO:0016538	cyclin-dependent protein serine/threonine kinase regulator activity	18	3	4.35	0.84701	1
GO:0048365	Rac GTPase binding	18	3	4.35	0.84701	1
GO:0070325	lipoprotein particle receptor binding	18	3	4.35	0.84701	1
GO:0070011	peptidase activity, acting on L-amino acid peptides	493	110	119.15	0.84977	1
GO:0004843	ubiquitin-specific protease activity	43	8	10.39	0.8498	1
GO:0016853	isomerase activity	126	26	30.45	0.85022	1
GO:0002161	aminoacyl-tRNA editing activity	7	1	1.69	0.85588	1
GO:0004176	ATP-dependent peptidase activity	7	1	1.69	0.85588	1
GO:0004529	exodeoxyribonuclease activity	7	1	1.69	0.85588	1
GO:0004887	thyroid hormone receptor activity	7	1	1.69	0.85588	1
GO:0004935	adrenergic receptor activity	7	1	1.69	0.85588	1
GO:0005110	frizzled-2 binding	7	1	1.69	0.85588	1
GO:0008046	axon guidance receptor activity	7	1	1.69	0.85588	1
GO:0008318	protein prenyltransferase activity	7	1	1.69	0.85588	1
GO:0008494	translation activator activity	7	1	1.69	0.85588	1
GO:0015232	heme transporter activity	7	1	1.69	0.85588	1
GO:0015277	kainate selective glutamate receptor activity	7	1	1.69	0.85588	1
GO:0016494	C-X-C chemokine receptor activity	7	1	1.69	0.85588	1
GO:0016803	ether hydrolase activity	7	1	1.69	0.85588	1
GO:0016832	aldehyde-lyase activity	7	1	1.69	0.85588	1
GO:0016857	racemase and epimerase activity, acting on carbohydrates and derivatives	7	1	1.69	0.85588	1
GO:0016889	endodeoxyribonuclease activity, producing 3'-phosphomonoesters	7	1	1.69	0.85588	1
GO:0016895	exodeoxyribonuclease activity, producing 5'-phosphomonoesters	7	1	1.69	0.85588	1
GO:0019798	procollagen-proline dioxygenase activity	7	1	1.69	0.85588	1
GO:0031492	nucleosomal DNA binding	7	1	1.69	0.85588	1
GO:0043295	glutathione binding	7	1	1.69	0.85588	1
GO:0046920	alpha-(1->3)-fucosyltransferase activity	7	1	1.69	0.85588	1
GO:0047760	butyrate-CoA ligase activity	7	1	1.69	0.85588	1
GO:0050811	GABA receptor binding	7	1	1.69	0.85588	1
GO:0070061	fructose binding	7	1	1.69	0.85588	1
GO:1900750	oligopeptide binding	7	1	1.69	0.85588	1
GO:0016462	pyrophosphatase activity	756	171	182.72	0.85758	1
GO:0000217	DNA secondary structure binding	13	2	3.14	0.85911	1
GO:0004659	prenyltransferase activity	13	2	3.14	0.85911	1
GO:0004673	protein histidine kinase activity	13	2	3.14	0.85911	1
GO:0008536	Ran GTPase binding	13	2	3.14	0.85911	1
GO:0017091	AU-rich element binding	13	2	3.14	0.85911	1
GO:0030547	receptor inhibitor activity	13	2	3.14	0.85911	1
GO:0048019	receptor antagonist activity	13	2	3.14	0.85911	1
GO:0048038	quinone binding	13	2	3.14	0.85911	1
GO:0070742	C2H2 zinc finger domain binding	13	2	3.14	0.85911	1
GO:0001871	pattern binding	185	39	44.71	0.85928	1
GO:0030247	polysaccharide binding	185	39	44.71	0.85928	1
GO:0031406	carboxylic acid binding	145	30	35.04	0.86102	1
GO:0008227	G-protein coupled amine receptor activity	34	6	8.22	0.86419	1
GO:0016709	oxidoreductase activity, acting on paired donors, with incorporation or reduction of molecular oxygen, NAD(P)H as one donor, and incorporation of one atom of oxygen	34	6	8.22	0.86419	1
GO:0019825	oxygen binding	34	6	8.22	0.86419	1
GO:0016836	hydro-lyase activity	39	7	9.43	0.86544	1
GO:0016818	hydrolase activity, acting on acid anhydrides, in phosphorus-containing anhydrides	758	171	183.2	0.86672	1
GO:0003684	damaged DNA binding	44	8	10.63	0.86753	1
GO:0005539	glycosaminoglycan binding	164	34	39.64	0.87101	1
GO:0005246	calcium channel regulator activity	19	3	4.59	0.87284	1
GO:0016799	hydrolase activity, hydrolyzing N-glycosyl compounds	19	3	4.59	0.87284	1
GO:0019200	carbohydrate kinase activity	19	3	4.59	0.87284	1
GO:0022829	wide pore channel activity	19	3	4.59	0.87284	1
GO:0042379	chemokine receptor binding	54	10	13.05	0.87308	1
GO:0042623	ATPase activity, coupled	271	58	65.5	0.87507	1
GO:0016817	hydrolase activity, acting on acid anhydrides	760	171	183.68	0.87543	1
GO:0004540	ribonuclease activity	59	11	14.26	0.87623	1
GO:0015079	potassium ion transmembrane transporter activity	115	23	27.79	0.87814	1
GO:0019887	protein kinase regulator activity	106	21	25.62	0.87988	1
GO:0030295	protein kinase activator activity	35	6	8.46	0.88237	1
GO:0008329	signaling pattern recognition receptor activity	14	2	3.38	0.88657	1
GO:0009982	pseudouridine synthase activity	14	2	3.38	0.88657	1
GO:0030983	mismatched DNA binding	14	2	3.38	0.88657	1
GO:0031491	nucleosome binding	14	2	3.38	0.88657	1
GO:0042056	chemoattractant activity	14	2	3.38	0.88657	1
GO:0050750	low-density lipoprotein particle receptor binding	14	2	3.38	0.88657	1
GO:0005520	insulin-like growth factor binding	25	4	6.04	0.88731	1
GO:0001671	ATPase activator activity	8	1	1.93	0.89073	1
GO:0003810	protein-glutamine gamma-glutamyltransferase activity	8	1	1.93	0.89073	1
GO:0003857	3-hydroxyacyl-CoA dehydrogenase activity	8	1	1.93	0.89073	1
GO:0004526	ribonuclease P activity	8	1	1.93	0.89073	1
GO:0004726	non-membrane spanning protein tyrosine phosphatase activity	8	1	1.93	0.89073	1
GO:0004985	opioid receptor activity	8	1	1.93	0.89073	1
GO:0005092	GDP-dissociation inhibitor activity	8	1	1.93	0.89073	1
GO:0019864	IgG binding	8	1	1.93	0.89073	1
GO:0030371	translation repressor activity	8	1	1.93	0.89073	1
GO:0030676	Rac guanyl-nucleotide exchange factor activity	8	1	1.93	0.89073	1
GO:0031543	peptidyl-proline dioxygenase activity	8	1	1.93	0.89073	1
GO:0031701	angiotensin receptor binding	8	1	1.93	0.89073	1
GO:0032395	MHC class II receptor activity	8	1	1.93	0.89073	1
GO:0032407	MutSalpha complex binding	8	1	1.93	0.89073	1
GO:0042834	peptidoglycan binding	8	1	1.93	0.89073	1
GO:0046870	cadmium ion binding	8	1	1.93	0.89073	1
GO:0016887	ATPase activity	340	73	82.17	0.89392	1
GO:0005242	inward rectifier potassium channel activity	20	3	4.83	0.89472	1
GO:0008483	transaminase activity	20	3	4.83	0.89472	1
GO:0033613	activating transcription factor binding	41	7	9.91	0.89766	1
GO:0042277	peptide binding	122	24	29.49	0.90056	1
GO:0051082	unfolded protein binding	113	22	27.31	0.9026	1
GO:0019003	GDP binding	26	4	6.28	0.90515	1
GO:0004806	triglyceride lipase activity	15	2	3.63	0.90899	1
GO:0032393	MHC class I receptor activity	15	2	3.63	0.90899	1
GO:0051635	bacterial cell surface binding	15	2	3.63	0.90899	1
GO:0019210	kinase inhibitor activity	47	8	11.36	0.91069	1
GO:0005267	potassium channel activity	100	19	24.17	0.91106	1
GO:0030545	receptor regulator activity	42	7	10.15	0.91115	1
GO:0016903	oxidoreductase activity, acting on the aldehyde or oxo group of donors	37	6	8.94	0.9126	1
GO:0004221	ubiquitin thiolesterase activity	62	11	14.98	0.9128	1
GO:0019843	rRNA binding	21	3	5.08	0.91316	1
GO:0008233	peptidase activity	515	112	124.47	0.91451	1
GO:0004519	endonuclease activity	91	17	21.99	0.91472	1
GO:0017046	peptide hormone binding	32	5	7.73	0.91546	1
GO:0003756	protein disulfide isomerase activity	9	1	2.18	0.91716	1
GO:0005391	sodium:potassium-exchanging ATPase activity	9	1	2.18	0.91716	1
GO:0008430	selenium binding	9	1	2.18	0.91716	1
GO:0016671	oxidoreductase activity, acting on a sulfur group of donors, disulfide as acceptor	9	1	2.18	0.91716	1
GO:0016864	intramolecular oxidoreductase activity, transposing S-S bonds	9	1	2.18	0.91716	1
GO:0017025	TBP-class protein binding	9	1	2.18	0.91716	1
GO:0031369	translation initiation factor binding	9	1	2.18	0.91716	1
GO:0034237	protein kinase A regulatory subunit binding	9	1	2.18	0.91716	1
GO:0051428	peptide hormone receptor binding	9	1	2.18	0.91716	1
GO:0070402	NADPH binding	9	1	2.18	0.91716	1
GO:0031625	ubiquitin protein ligase binding	138	27	33.35	0.91726	1
GO:0044389	small conjugating protein ligase binding	138	27	33.35	0.91726	1
GO:0005507	copper ion binding	53	9	12.81	0.92186	1
GO:0030170	pyridoxal phosphate binding	53	9	12.81	0.92186	1
GO:0070279	vitamin B6 binding	53	9	12.81	0.92186	1
GO:0008201	heparin binding	125	24	30.21	0.92352	1
GO:0004697	protein kinase C activity	16	2	3.87	0.9272	1
GO:0015269	calcium-activated potassium channel activity	16	2	3.87	0.9272	1
GO:0016775	phosphotransferase activity, nitrogenous group as acceptor	16	2	3.87	0.9272	1
GO:0072341	modified amino acid binding	16	2	3.87	0.9272	1
GO:0016769	transferase activity, transferring nitrogenous groups	22	3	5.32	0.92861	1
GO:0016891	endoribonuclease activity, producing 5'-phosphomonoesters	22	3	5.32	0.92861	1
GO:0045182	translation regulator activity	22	3	5.32	0.92861	1
GO:0051059	NF-kappaB binding	22	3	5.32	0.92861	1
GO:0016790	thiolester hydrolase activity	88	16	21.27	0.92906	1
GO:0030246	carbohydrate binding	383	81	92.57	0.92969	1
GO:0019842	vitamin binding	131	25	31.66	0.93216	1
GO:0030546	receptor activator activity	28	4	6.77	0.93347	1
GO:0004522	pancreatic ribonuclease activity	10	1	2.42	0.93719	1
GO:0004549	tRNA-specific ribonuclease activity	10	1	2.42	0.93719	1
GO:0008143	poly(A) binding	10	1	2.42	0.93719	1
GO:0015450	P-P-bond-hydrolysis-driven protein transmembrane transporter activity	10	1	2.42	0.93719	1
GO:0016175	superoxide-generating NADPH oxidase activity	10	1	2.42	0.93719	1
GO:0016884	carbon-nitrogen ligase activity, with glutamine as amido-N-donor	10	1	2.42	0.93719	1
GO:0034593	phosphatidylinositol bisphosphate phosphatase activity	10	1	2.42	0.93719	1
GO:0043176	amine binding	34	5	8.22	0.93932	1
GO:0030594	neurotransmitter receptor activity	65	11	15.71	0.93982	1
GO:0016667	oxidoreductase activity, acting on a sulfur group of donors	50	8	12.08	0.94123	1
GO:0004181	metallocarboxypeptidase activity	23	3	5.56	0.94149	1
GO:0016675	oxidoreductase activity, acting on a heme group of donors	23	3	5.56	0.94149	1
GO:0031490	chromatin DNA binding	23	3	5.56	0.94149	1
GO:0019865	immunoglobulin binding	17	2	4.11	0.94192	1
GO:0043015	gamma-tubulin binding	17	2	4.11	0.94192	1
GO:0004860	protein kinase inhibitor activity	45	7	10.88	0.94282	1
GO:0008009	chemokine activity	45	7	10.88	0.94282	1
[truncated: 1,733 more rows]

## Sheet: Cellular Component
GO.ID	Term	Annotated	Significant	Expected	classicFisher	BH.pVal
GO:0016020	membrane	6622	1761	1584.88	6e-12	7.66e-09
GO:0071944	cell periphery	3635	998	869.98	8.2e-09	5.24e-06
GO:0044425	membrane part	5179	1378	1239.52	1.5e-08	5.43e-06
GO:0005886	plasma membrane	3563	977	852.75	1.7e-08	5.43e-06
GO:0030054	cell junction	682	220	163.23	2.7e-07	6.9e-05
GO:0005912	adherens junction	183	72	43.8	2.3e-06	0.00049
GO:0070161	anchoring junction	200	76	47.87	5.6e-06	0.00102
GO:0016021	integral component of membrane	4323	1134	1034.65	1.6e-05	0.0023
GO:0005925	focal adhesion	118	49	28.24	1.7e-05	0.0023
GO:0031090	organelle membrane	2159	594	516.72	1.8e-05	0.0023
GO:0031224	intrinsic component of membrane	4424	1157	1058.82	2.2e-05	0.00255
GO:0005924	cell-substrate adherens junction	123	49	29.44	6.2e-05	0.0066
GO:0016323	basolateral plasma membrane	268	91	64.14	0.00012	0.0102
GO:0030055	cell-substrate junction	129	50	30.87	0.00012	0.0102
GO:0045202	synapse	429	136	102.67	0.00012	0.0102
GO:0005768	endosome	508	157	121.58	0.00016	0.012
GO:0030136	clathrin-coated vesicle	177	64	42.36	0.00016	0.012
GO:0044459	plasma membrane part	1900	518	454.74	0.00018	0.0128
GO:0030659	cytoplasmic vesicle membrane	311	102	74.43	0.00021	0.0141
GO:0012506	vesicle membrane	323	105	77.31	0.00025	0.016
GO:0030135	coated vesicle	222	76	53.13	0.00031	0.0189
GO:0044464	cell part	12849	3133	3075.22	0.00057	0.0319
GO:0012505	endomembrane system	1610	439	385.33	0.00058	0.0319
GO:0005623	cell	12850	3133	3075.46	0.0006	0.0319
GO:0008021	synaptic vesicle	91	36	21.78	0.00065	0.0332
GO:0030672	synaptic vesicle membrane	44	20	10.53	0.00142	0.0697
GO:0033267	axon part	109	40	26.09	0.00187	0.0884
GO:0031988	membrane-bounded vesicle	791	224	189.31	0.00198	0.0903
GO:0044456	synapse part	323	100	77.31	0.00215	0.0932
GO:0031982	vesicle	866	243	207.26	0.00219	0.0932
GO:0016023	cytoplasmic membrane-bounded vesicle	774	219	185.25	0.00231	0.0952
GO:0044431	Golgi apparatus part	572	166	136.9	0.0025	0.0998
GO:0031256	leading edge membrane	84	32	20.1	0.00259	0.1
GO:0031410	cytoplasmic vesicle	832	233	199.13	0.00297	0.112
GO:0031984	organelle subcompartment	82	31	19.63	0.00343	0.125
GO:0031985	Golgi cisterna	79	30	18.91	0.00366	0.128
GO:0044224	juxtaparanode region of axon	6	5	1.44	0.00376	0.128
GO:0044304	main axon	32	15	7.66	0.0038	0.128
GO:0000139	Golgi membrane	494	144	118.23	0.0039	0.128
GO:0030665	clathrin-coated vesicle membrane	88	32	21.06	0.00592	0.189
GO:0031252	cell leading edge	231	72	55.29	0.00695	0.216
GO:0032580	Golgi cisterna membrane	69	26	16.51	0.00736	0.224
GO:0030673	axolemma	9	6	2.15	0.00794	0.236
GO:0043005	neuron projection	531	151	127.09	0.00847	0.246
GO:0030424	axon	241	74	57.68	0.00927	0.263
GO:0016327	apicolateral plasma membrane	109	37	26.09	0.0115	0.318
GO:0005737	cytoplasm	8301	2045	1986.72	0.0126	0.342
GO:0005938	cell cortex	171	54	40.93	0.0135	0.347
GO:0000788	nuclear nucleosome	3	3	0.72	0.0137	0.347
GO:0032444	activin responsive factor complex	3	3	0.72	0.0137	0.347
GO:0055037	recycling endosome	62	23	14.84	0.0139	0.347
GO:0031253	cell projection membrane	161	51	38.53	0.015	0.369
GO:0030662	coated vesicle membrane	126	41	30.16	0.0173	0.416
GO:0045121	membrane raft	170	53	40.69	0.0184	0.434
GO:0030312	external encapsulating structure	13	7	3.11	0.0191	0.436
GO:0044433	cytoplasmic vesicle part	362	104	86.64	0.0192	0.436
GO:0005795	Golgi stack	109	36	26.09	0.0195	0.436
GO:0005770	late endosome	138	44	33.03	0.0202	0.438
GO:0030864	cortical actin cytoskeleton	31	13	7.42	0.0203	0.438
GO:0042995	cell projection	1053	280	252.02	0.0206	0.438
GO:0019867	outer membrane	142	45	33.99	0.0212	0.443
GO:0032587	ruffle membrane	51	19	12.21	0.0229	0.47
GO:0044444	cytoplasmic part	6123	1517	1465.45	0.0232	0.47
GO:0030313	cell envelope	11	6	2.63	0.0279	0.532
GO:0031527	filopodium membrane	11	6	2.63	0.0279	0.532
GO:0044462	external encapsulating structure part	11	6	2.63	0.0279	0.532
GO:0060053	neurofilament cytoskeleton	11	6	2.63	0.0279	0.532
GO:0043296	apical junction complex	105	34	25.13	0.0303	0.568
GO:0002116	semaphorin receptor complex	6	4	1.44	0.0322	0.596
GO:0044448	cell cortex part	81	27	19.39	0.035	0.627
GO:0010008	endosome membrane	282	81	67.49	0.0353	0.627
GO:0005794	Golgi apparatus	1058	278	253.22	0.0357	0.627
GO:0044440	endosomal part	290	83	69.41	0.0363	0.627
GO:0016529	sarcoplasmic reticulum	50	18	11.97	0.0372	0.627
GO:0033017	sarcoplasmic reticulum membrane	30	12	7.18	0.0372	0.627
GO:0005802	trans-Golgi network	85	28	20.34	0.0373	0.627
GO:0032588	trans-Golgi network membrane	9	5	2.15	0.041	0.632
GO:0048786	presynaptic active zone	9	5	2.15	0.041	0.632
GO:0016528	sarcoplasm	54	19	12.92	0.0414	0.632
GO:0030140	trans-Golgi network transport vesicle	24	10	5.74	0.0416	0.632
GO:0030117	membrane coat	68	23	16.27	0.0418	0.632
GO:0048475	coated membrane	68	23	16.27	0.0418	0.632
GO:0044463	cell projection part	553	150	132.35	0.0422	0.632
GO:0032432	actin filament bundle	44	16	10.53	0.0437	0.632
GO:0042734	presynaptic membrane	44	16	10.53	0.0437	0.632
GO:0000932	cytoplasmic mRNA processing body	34	13	8.14	0.0445	0.632
GO:0000407	pre-autophagosomal structure	12	6	2.87	0.0447	0.632
GO:0005911	cell-cell junction	266	76	63.66	0.045	0.632
GO:0033553	rDNA heterochromatin	4	3	0.96	0.045	0.632
GO:0042825	TAP complex	4	3	0.96	0.045	0.632
GO:0097136	Bcl-2 family protein complex	4	3	0.96	0.045	0.632
GO:0031968	organelle outer membrane	138	42	33.03	0.0474	0.656
GO:0030119	AP-type membrane coat adaptor complex	31	12	7.42	0.0478	0.656
GO:0030027	lamellipodium	109	34	26.09	0.0504	0.665
GO:0016328	lateral plasma membrane	28	11	6.7	0.0513	0.665
GO:0030131	clathrin adaptor complex	28	11	6.7	0.0513	0.665
GO:0031965	nuclear membrane	165	49	39.49	0.0516	0.665
GO:0005829	cytosol	2156	546	516.01	0.0543	0.665
GO:0043197	dendritic spine	132	40	31.59	0.0553	0.665
GO:0044309	neuron spine	132	40	31.59	0.0553	0.665
GO:0000815	ESCRT III complex	2	2	0.48	0.0573	0.665
GO:0005724	nuclear telomeric heterochromatin	2	2	0.48	0.0573	0.665
GO:0005853	eukaryotic translation elongation factor 1 complex	2	2	0.48	0.0573	0.665
GO:0009279	cell outer membrane	2	2	0.48	0.0573	0.665
GO:0031074	nucleocytoplasmic shuttling complex	2	2	0.48	0.0573	0.665
GO:0035517	PR-DUB complex	2	2	0.48	0.0573	0.665
GO:0044300	cerebellar mossy fiber	2	2	0.48	0.0573	0.665
GO:0070436	Grb2-EGFR complex	2	2	0.48	0.0573	0.665
GO:0071818	BAT3 complex	2	2	0.48	0.0573	0.665
GO:0072379	ER membrane insertion complex	2	2	0.48	0.0573	0.665
GO:0001725	stress fiber	42	15	10.05	0.058	0.667
GO:0030863	cortical cytoskeleton	49	17	11.73	0.0588	0.667
GO:0005769	early endosome	178	52	42.6	0.0602	0.667
GO:0005622	intracellular	11345	2750	2715.26	0.0604	0.667
GO:0005741	mitochondrial outer membrane	118	36	28.24	0.0607	0.667
GO:0005677	chromatin silencing complex	7	4	1.68	0.0611	0.667
GO:0045179	apical cortex	7	4	1.68	0.0611	0.667
GO:0000323	lytic vacuole	294	82	70.36	0.0639	0.685
GO:0005764	lysosome	294	82	70.36	0.0639	0.685
GO:0001518	voltage-gated sodium channel complex	13	6	3.11	0.0666	0.697
GO:0031430	M band	13	6	3.11	0.0666	0.697
GO:0034706	sodium channel complex	13	6	3.11	0.0666	0.697
GO:0043235	receptor complex	149	44	35.66	0.0676	0.701
GO:0005789	endoplasmic reticulum membrane	706	186	168.97	0.0687	0.705
GO:0014069	postsynaptic density	97	30	23.22	0.0696	0.705
GO:0044327	dendritic spine head	97	30	23.22	0.0696	0.705
GO:0044297	cell body	257	72	61.51	0.0721	0.715
GO:0005923	tight junction	90	28	21.54	0.0727	0.715
GO:0070160	occluding junction	90	28	21.54	0.0727	0.715
GO:0015629	actin cytoskeleton	335	92	80.18	0.0728	0.715
GO:0045334	clathrin-coated endocytic vesicle	23	9	5.5	0.0763	0.74
GO:0005913	cell-cell adherens junction	40	14	9.57	0.0765	0.74
GO:0042175	nuclear outer membrane-endoplasmic reticulum membrane network	721	189	172.56	0.0779	0.744
GO:0044306	neuron projection terminus	65	21	15.56	0.0781	0.744
GO:0005765	lysosomal membrane	128	38	30.63	0.0789	0.745
GO:0043025	neuronal cell body	239	67	57.2	0.0794	0.745
GO:0031226	intrinsic component of plasma membrane	1157	297	276.91	0.0807	0.752
GO:0042641	actomyosin	51	17	12.21	0.0824	0.752
GO:0005773	vacuole	349	95	83.53	0.0832	0.752
GO:0030133	transport vesicle	121	36	28.96	0.0832	0.752
GO:0030118	clathrin coat	37	13	8.86	0.0836	0.752
GO:0031519	PcG protein complex	37	13	8.86	0.0836	0.752
GO:0008305	integrin complex	27	10	6.46	0.0891	0.79
GO:0055038	recycling endosome membrane	27	10	6.46	0.0891	0.79
GO:0005856	cytoskeleton	1637	414	391.79	0.0918	0.804
GO:0030314	junctional membrane complex	5	3	1.2	0.0926	0.804
GO:0042824	MHC class I peptide loading complex	5	3	1.2	0.0926	0.804
GO:0030173	integral component of Golgi membrane	45	15	10.77	0.0988	0.852
GO:0005883	neurofilament	8	4	1.91	0.0995	0.853
GO:0016592	mediator complex	31	11	7.42	0.1	0.854
GO:0031201	SNARE complex	21	8	5.03	0.106	0.891
GO:0032589	neuron projection membrane	21	8	5.03	0.106	0.891
GO:0044432	endoplasmic reticulum part	790	204	189.07	0.109	0.908
GO:0032154	cleavage furrow	35	12	8.38	0.11	0.914
GO:0030425	dendrite	299	81	71.56	0.111	0.918
GO:0042383	sarcolemma	83	25	19.86	0.117	0.961
GO:0005881	cytoplasmic microtubule	32	11	7.66	0.121	0.967
GO:0001917	photoreceptor inner segment	15	6	3.59	0.126	0.967
GO:0005874	microtubule	322	86	77.07	0.133	0.967
GO:0005776	autophagic vacuole	29	10	6.94	0.134	0.967
GO:0030914	STAGA complex	12	5	2.87	0.136	0.967
GO:0042101	T cell receptor complex	12	5	2.87	0.136	0.967
GO:0005887	integral component of plasma membrane	1118	283	267.58	0.139	0.967
GO:0030139	endocytic vesicle	123	35	29.44	0.142	0.967
GO:0002193	MAML1-RBP-Jkappa- ICN1 complex	3	2	0.72	0.144	0.967
GO:0005850	eukaryotic translation initiation factor 2 complex	3	2	0.72	0.144	0.967
GO:0005896	interleukin-6 receptor complex	3	2	0.72	0.144	0.967
GO:0005900	oncostatin-M receptor complex	3	2	0.72	0.144	0.967
GO:0005947	mitochondrial alpha-ketoglutarate dehydrogenase complex	3	2	0.72	0.144	0.967
GO:0008540	proteasome regulatory particle, base subcomplex	3	2	0.72	0.144	0.967
GO:0016939	kinesin II complex	3	2	0.72	0.144	0.967
GO:0016942	insulin-like growth factor binding protein complex	3	2	0.72	0.144	0.967
GO:0019814	immunoglobulin complex	3	2	0.72	0.144	0.967
GO:0019815	B cell receptor complex	3	2	0.72	0.144	0.967
GO:0031933	telomeric heterochromatin	3	2	0.72	0.144	0.967
GO:0032593	insulin-responsive compartment	3	2	0.72	0.144	0.967
GO:0033270	paranode region of axon	3	2	0.72	0.144	0.967
GO:0034742	NA	3	2	0.72	0.144	0.967
GO:0043196	varicosity	3	2	0.72	0.144	0.967
GO:0043293	apoptosome	3	2	0.72	0.144	0.967
GO:0045240	dihydrolipoyl dehydrogenase complex	3	2	0.72	0.144	0.967
GO:0045323	interleukin-1 receptor complex	3	2	0.72	0.144	0.967
GO:0070969	ULK1-ATG13-FIP200 complex	3	2	0.72	0.144	0.967
GO:0000145	exocyst	9	4	2.15	0.146	0.967
GO:0000792	heterochromatin	55	17	13.16	0.146	0.967
GO:0001931	uropod	9	4	2.15	0.146	0.967
GO:0014701	junctional sarcoplasmic reticulum membrane	9	4	2.15	0.146	0.967
GO:0030288	outer membrane-bounded periplasmic space	9	4	2.15	0.146	0.967
GO:0031254	cell trailing edge	9	4	2.15	0.146	0.967
GO:0034045	pre-autophagosomal structure membrane	9	4	2.15	0.146	0.967
GO:0042597	periplasmic space	9	4	2.15	0.146	0.967
GO:0043240	Fanconi anaemia nuclear complex	9	4	2.15	0.146	0.967
GO:0001772	immunological synapse	19	7	4.55	0.147	0.967
GO:0030137	COPI-coated vesicle	19	7	4.55	0.147	0.967
GO:0001726	ruffle	112	32	26.81	0.149	0.967
GO:0009986	cell surface	440	115	105.31	0.149	0.967
GO:0000151	ubiquitin ligase complex	143	40	34.22	0.15	0.967
GO:0030121	AP-1 adaptor complex	6	3	1.44	0.153	0.967
GO:0036064	ciliary basal body	6	3	1.44	0.153	0.967
GO:0043230	extracellular organelle	6	3	1.44	0.153	0.967
GO:0065010	extracellular membrane-bounded organelle	6	3	1.44	0.153	0.967
GO:0070382	exocytic vesicle	6	3	1.44	0.153	0.967
GO:0031228	intrinsic component of Golgi membrane	48	15	11.49	0.154	0.967
GO:0005891	voltage-gated calcium channel complex	30	10	7.18	0.16	0.999
GO:0030120	vesicle coat	41	13	9.81	0.162	1
GO:0005771	multivesicular body	23	8	5.5	0.164	1
GO:0005901	caveola	56	17	13.4	0.165	1
GO:0000118	histone deacetylase complex	45	14	10.77	0.169	1
GO:0045177	apical part of cell	259	69	61.99	0.169	1
GO:0005793	endoplasmic reticulum-Golgi intermediate compartment	60	18	14.36	0.17	1
GO:0043679	axon terminus	60	18	14.36	0.17	1
GO:0046658	anchored component of plasma membrane	27	9	6.46	0.177	1
GO:0032153	cell division site	38	12	9.09	0.178	1
GO:0032155	cell division site part	38	12	9.09	0.178	1
GO:0031463	Cul3-RING ubiquitin ligase complex	13	5	3.11	0.18	1
GO:0031301	integral component of organelle membrane	181	49	43.32	0.181	1
GO:0030125	clathrin vesicle coat	20	7	4.79	0.182	1
GO:0097060	synaptic membrane	189	51	45.23	0.182	1
GO:0005783	endoplasmic reticulum	1129	283	270.21	0.186	1
GO:0015630	microtubule cytoskeleton	807	204	193.14	0.189	1
GO:0005798	Golgi-associated vesicle	61	18	14.6	0.19	1
GO:0005932	NA	61	18	14.6	0.19	1
GO:0005884	actin filament	50	15	11.97	0.198	1
GO:0008385	IkappaB kinase complex	10	4	2.39	0.2	1
GO:0030128	clathrin coat of endocytic vesicle	10	4	2.39	0.2	1
GO:0005774	vacuolar membrane	167	45	39.97	0.203	1
GO:0031941	filamentous actin	17	6	4.07	0.203	1
GO:0016605	PML body	70	20	16.75	0.217	1
GO:0005667	transcription factor complex	256	67	61.27	0.218	1
GO:0016234	inclusion body	32	10	7.66	0.218	1
GO:0005640	nuclear outer membrane	21	7	5.03	0.22	1
GO:0005871	kinesin complex	21	7	5.03	0.22	1
GO:0030315	T-tubule	21	7	5.03	0.22	1
GO:0014731	spectrin-associated cytoskeleton	7	3	1.68	0.222	1
GO:0017146	N-methyl-D-aspartate selective glutamate receptor complex	7	3	1.68	0.222	1
GO:0031045	dense core granule	7	3	1.68	0.222	1
GO:0034747	NA	7	3	1.68	0.222	1
GO:0035371	microtubule plus-end	7	3	1.68	0.222	1
GO:0045171	intercellular bridge	7	3	1.68	0.222	1
GO:0070775	H3 histone acetyltransferase complex	7	3	1.68	0.222	1
GO:0070776	MOZ/MORF histone acetyltransferase complex	7	3	1.68	0.222	1
GO:0031461	cullin-RING ubiquitin ligase complex	82	23	19.63	0.225	1
GO:0005905	coated pit	55	16	13.16	0.226	1
GO:0005671	Ada2/Gcn5/Ada3 transcription activator complex	14	5	3.35	0.228	1
GO:0005865	striated muscle thin filament	14	5	3.35	0.228	1
GO:0033116	endoplasmic reticulum-Golgi intermediate compartment membrane	25	8	5.98	0.232	1
GO:0035770	ribonucleoprotein granule	63	18	15.08	0.233	1
GO:0034703	cation channel complex	118	32	28.24	0.237	1
GO:0000126	transcription factor TFIIIB complex	1	1	0.24	0.239	1
GO:0005595	collagen type XII trimer	1	1	0.24	0.239	1
GO:0005956	protein kinase CK2 complex	1	1	0.24	0.239	1
GO:0008622	epsilon DNA polymerase complex	1	1	0.24	0.239	1
GO:0016938	kinesin I complex	1	1	0.24	0.239	1
GO:0019012	virion	1	1	0.24	0.239	1
GO:0019028	viral capsid	1	1	0.24	0.239	1
GO:0030690	Noc1p-Noc2p complex	1	1	0.24	0.239	1
GO:0031240	external side of cell outer membrane	1	1	0.24	0.239	1
GO:0031257	cell trailing edge membrane	1	1	0.24	0.239	1
GO:0031259	uropod membrane	1	1	0.24	0.239	1
GO:0031302	intrinsic component of endosome membrane	1	1	0.24	0.239	1
GO:0031592	centrosomal corona	1	1	0.24	0.239	1
GO:0031595	nuclear proteasome complex	1	1	0.24	0.239	1
GO:0031680	G-protein beta/gamma-subunit complex	1	1	0.24	0.239	1
GO:0032144	4-aminobutyrate transaminase complex	1	1	0.24	0.239	1
GO:0032426	stereocilium bundle tip	1	1	0.24	0.239	1
GO:0032579	apical lamina of hyaline layer	1	1	0.24	0.239	1
GO:0033166	hyaline layer	1	1	0.24	0.239	1
GO:0033193	Lsd1/2 complex	1	1	0.24	0.239	1
GO:0034423	autophagic vacuole lumen	1	1	0.24	0.239	1
GO:0034466	chromaffin granule lumen	1	1	0.24	0.239	1
GO:0035861	site of double-strand break	1	1	0.24	0.239	1
GO:0042022	interleukin-12 receptor complex	1	1	0.24	0.239	1
GO:0042406	extrinsic component of endoplasmic reticulum membrane	1	1	0.24	0.239	1
GO:0042564	NLS-dependent protein nuclear import complex	1	1	0.24	0.239	1
GO:0044302	dentate gyrus mossy fiber	1	1	0.24	0.239	1
GO:0044322	endoplasmic reticulum quality control compartment	1	1	0.24	0.239	1
GO:0044423	virion part	1	1	0.24	0.239	1
GO:0045092	interleukin-18 receptor complex	1	1	0.24	0.239	1
GO:0048476	Holliday junction resolvase complex	1	1	0.24	0.239	1
GO:0070110	ciliary neurotrophic factor receptor complex	1	1	0.24	0.239	1
GO:0070195	growth hormone receptor complex	1	1	0.24	0.239	1
GO:0070522	ERCC4-ERCC1 complex	1	1	0.24	0.239	1
GO:0070821	tertiary granule membrane	1	1	0.24	0.239	1
GO:0071062	alphav-beta3 integrin-vitronectin complex	1	1	0.24	0.239	1
GO:0071914	prominosome	1	1	0.24	0.239	1
GO:0097140	BIM-BCL-xl complex	1	1	0.24	0.239	1
GO:0097141	BIM-BCL-2 complex	1	1	0.24	0.239	1
GO:0097197	tetraspanin-enriched microdomain	1	1	0.24	0.239	1
GO:0031300	intrinsic component of organelle membrane	202	53	48.35	0.243	1
GO:0000137	Golgi cis cisterna	4	2	0.96	0.244	1
GO:0005736	DNA-directed RNA polymerase I complex	4	2	0.96	0.244	1
GO:0005862	muscle thin filament tropomyosin	4	2	0.96	0.244	1
GO:0030062	mitochondrial tricarboxylic acid cycle enzyme complex	4	2	0.96	0.244	1
GO:0030285	integral component of synaptic vesicle membrane	4	2	0.96	0.244	1
GO:0030891	VCB complex	4	2	0.96	0.244	1
GO:0030904	retromer complex	4	2	0.96	0.244	1
GO:0036021	endolysosome lumen	4	2	0.96	0.244	1
GO:0042584	chromaffin granule membrane	4	2	0.96	0.244	1
GO:0071141	SMAD protein complex	4	2	0.96	0.244	1
GO:0060170	ciliary membrane	18	6	4.31	0.247	1
GO:0030658	transport vesicle membrane	60	17	14.36	0.253	1
GO:0000790	nuclear chromatin	131	35	31.35	0.255	1
GO:0044437	vacuolar part	191	50	45.71	0.256	1
GO:0043195	terminal bouton	37	11	8.86	0.257	1
GO:0001891	phagocytic cup	11	4	2.63	0.258	1
GO:0002102	podosome	11	4	2.63	0.258	1
GO:0005721	pericentric heterochromatin	11	4	2.63	0.258	1
GO:0042599	lamellar body	11	4	2.63	0.258	1
GO:0031672	A band	22	7	5.27	0.26	1
GO:0043209	myelin sheath	26	8	6.22	0.27	1
GO:0016585	chromatin remodeling complex	124	33	29.68	0.272	1
GO:0005779	integral component of peroxisomal membrane	15	5	3.59	0.279	1
GO:0031231	intrinsic component of peroxisomal membrane	15	5	3.59	0.279	1
GO:0044430	cytoskeletal part	1168	288	279.54	0.284	1
GO:0044424	intracellular part	11054	2659	2645.61	0.286	1
GO:0048471	perinuclear region of cytoplasm	433	109	103.63	0.287	1
GO:0034704	calcium channel complex	38	11	9.09	0.288	1
GO:0043204	perikaryon	38	11	9.09	0.288	1
GO:0005605	basal lamina	19	6	4.55	0.293	1
GO:0010494	cytoplasmic stress granule	19	6	4.55	0.293	1
GO:0001527	microfibril	8	3	1.91	0.295	1
GO:0005915	zonula adherens	8	3	1.91	0.295	1
GO:0016342	catenin complex	8	3	1.91	0.295	1
GO:0016442	RISC complex	8	3	1.91	0.295	1
GO:0031095	platelet dense tubular network membrane	8	3	1.91	0.295	1
GO:0031332	RNAi effector complex	8	3	1.91	0.295	1
GO:0034451	centriolar satellite	8	3	1.91	0.295	1
GO:0016324	apical plasma membrane	198	51	47.39	0.297	1
GO:0034702	ion channel complex	186	48	44.52	0.299	1
GO:0000784	nuclear chromosome, telomeric region	23	7	5.5	0.302	1
GO:0012510	trans-Golgi network transport vesicle membrane	12	4	2.87	0.318	1
GO:0030130	clathrin coat of trans-Golgi network vesicle	12	4	2.87	0.318	1
GO:0035102	PRC1 complex	12	4	2.87	0.318	1
GO:0043205	fibril	12	4	2.87	0.318	1
GO:0031225	anchored component of membrane	127	33	30.4	0.325	1
GO:0030666	endocytic vesicle membrane	71	19	16.99	0.33	1
GO:0080008	Cul4-RING E3 ubiquitin ligase complex	20	6	4.79	0.34	1
GO:0030061	mitochondrial crista	5	2	1.2	0.345	1
GO:0030870	Mre11 complex	5	2	1.2	0.345	1
GO:0034366	spherical high-density lipoprotein particle	5	2	1.2	0.345	1
GO:0042583	chromaffin granule	5	2	1.2	0.345	1
GO:0045239	tricarboxylic acid cycle enzyme complex	5	2	1.2	0.345	1
GO:0070062	extracellular vesicular exosome	5	2	1.2	0.345	1
GO:0070938	contractile ring	5	2	1.2	0.345	1
GO:0009925	basal plasma membrane	32	9	7.66	0.352	1
GO:0005876	spindle microtubule	40	11	9.57	0.355	1
GO:0000109	nucleotide-excision repair complex	9	3	2.15	0.369	1
GO:0008091	spectrin	9	3	2.15	0.369	1
GO:0030122	AP-2 adaptor complex	9	3	2.15	0.369	1
GO:0048188	Set1C/COMPASS complex	9	3	2.15	0.369	1
GO:0005730	nucleolus	553	136	132.35	0.372	1
GO:0043229	intracellular organelle	9583	2302	2293.55	0.375	1
GO:0044450	microtubule organizing center part	81	21	19.39	0.378	1
GO:0030126	COPI vesicle coat	13	4	3.11	0.38	1
GO:0030867	rough endoplasmic reticulum membrane	13	4	3.11	0.38	1
GO:0031235	intrinsic component of the cytoplasmic side of the plasma membrane	13	4	3.11	0.38	1
GO:0031258	lamellipodium membrane	13	4	3.11	0.38	1
GO:0000307	cyclin-dependent protein kinase holoenzyme complex	17	5	4.07	0.385	1
GO:0030669	clathrin-coated endocytic vesicle membrane	17	5	4.07	0.385	1
GO:0019005	SCF ubiquitin ligase complex	25	7	5.98	0.39	1
GO:0031594	neuromuscular junction	37	10	8.86	0.39	1
GO:0043226	organelle	9594	2303	2296.18	0.4	1
GO:0000124	SAGA complex	2	1	0.48	0.421	1
GO:0000221	vacuolar proton-transporting V-type ATPase, V1 domain	2	1	0.48	0.421	1
GO:0000308	cytoplasmic cyclin-dependent protein kinase holoenzyme complex	2	1	0.48	0.421	1
GO:0002133	polycystin complex	2	1	0.48	0.421	1
GO:0005584	collagen type I trimer	2	1	0.48	0.421	1
GO:0005607	laminin-2 complex	2	1	0.48	0.421	1
GO:0005712	chiasma	2	1	0.48	0.421	1
GO:0005784	Sec61 translocon complex	2	1	0.48	0.421	1
GO:0005873	plus-end kinesin complex	2	1	0.48	0.421	1
GO:0005955	calcineurin complex	2	1	0.48	0.421	1
GO:0008623	CHRAC	2	1	0.48	0.421	1
GO:0016507	mitochondrial fatty acid beta-oxidation multienzyme complex	2	1	0.48	0.421	1
GO:0019008	molybdopterin synthase complex	2	1	0.48	0.421	1
GO:0030014	CCR4-NOT complex	2	1	0.48	0.421	1
GO:0030112	glycocalyx	2	1	0.48	0.421	1
GO:0030689	Noc complex	2	1	0.48	0.421	1
GO:0030895	apolipoprotein B mRNA editing enzyme complex	2	1	0.48	0.421	1
GO:0030981	cortical microtubule cytoskeleton	2	1	0.48	0.421	1
GO:0031515	tRNA (m1A) methyltransferase complex	2	1	0.48	0.421	1
GO:0031523	Myb complex	2	1	0.48	0.421	1
GO:0031597	cytosolic proteasome complex	2	1	0.48	0.421	1
GO:0031673	H zone	2	1	0.48	0.421	1
GO:0032002	interleukin-28 receptor complex	2	1	0.48	0.421	1
GO:0032116	SMC loading complex	2	1	0.48	0.421	1
GO:0032301	MutSalpha complex	2	1	0.48	0.421	1
GO:0032302	MutSbeta complex	2	1	0.48	0.421	1
GO:0032390	MutLbeta complex	2	1	0.48	0.421	1
GO:0032433	filopodium tip	2	1	0.48	0.421	1
GO:0032591	dendritic spine membrane	2	1	0.48	0.421	1
GO:0032937	SREBP-SCAP-Insig complex	2	1	0.48	0.421	1
GO:0033010	paranodal junction	2	1	0.48	0.421	1
GO:0033093	Weibel-Palade body	2	1	0.48	0.421	1
GO:0033596	TSC1-TSC2 complex	2	1	0.48	0.421	1
GO:0035101	FACT complex	2	1	0.48	0.421	1
GO:0036117	hyaluranon cable	2	1	0.48	0.421	1
GO:0036125	fatty acid beta-oxidation multienzyme complex	2	1	0.48	0.421	1
GO:0043527	tRNA methyltransferase complex	2	1	0.48	0.421	1
GO:0044294	dendritic growth cone	2	1	0.48	0.421	1
GO:0045252	oxoglutarate dehydrogenase complex	2	1	0.48	0.421	1
GO:0060077	inhibitory synapse	2	1	0.48	0.421	1
GO:0070435	Shc-EGFR complex	2	1	0.48	0.421	1
GO:0070743	interleukin-23 complex	2	1	0.48	0.421	1
GO:0070765	gamma-secretase complex	2	1	0.48	0.421	1
GO:0071256	translocon complex	2	1	0.48	0.421	1
GO:0071797	LUBAC complex	2	1	0.48	0.421	1
GO:0072534	perineuronal net	2	1	0.48	0.421	1
GO:0072536	interleukin-23 receptor complex	2	1	0.48	0.421	1
GO:0097025	MPP7-DLG1-LIN7 complex	2	1	0.48	0.421	1
GO:0097196	Shu complex	2	1	0.48	0.421	1
GO:0005791	rough endoplasmic reticulum	38	10	9.09	0.426	1
GO:0030660	Golgi-associated vesicle membrane	38	10	9.09	0.426	1
GO:0005635	nuclear envelope	265	65	63.42	0.433	1
GO:0044420	extracellular matrix part	174	43	41.64	0.433	1
GO:0000159	protein phosphatase type 2A complex	18	5	4.31	0.439	1
GO:0000127	transcription factor TFIIIC complex	6	2	1.44	0.441	1
GO:0000153	cytoplasmic ubiquitin ligase complex	6	2	1.44	0.441	1
GO:0000177	cytoplasmic exosome (RNase complex)	6	2	1.44	0.441	1
GO:0002178	palmitoyltransferase complex	6	2	1.44	0.441	1
GO:0005587	collagen type IV trimer	6	2	1.44	0.441	1
GO:0005593	FACIT collagen trimer	6	2	1.44	0.441	1
GO:0005766	primary lysosome	6	2	1.44	0.441	1
GO:0016011	dystroglycan complex	6	2	1.44	0.441	1
GO:0016012	sarcoglycan complex	6	2	1.44	0.441	1
GO:0017059	serine C-palmitoyltransferase complex	6	2	1.44	0.441	1
GO:0030877	beta-catenin destruction complex	6	2	1.44	0.441	1
GO:0030992	intraciliary transport particle B	6	2	1.44	0.441	1
GO:0031211	endoplasmic reticulum palmitoyltransferase complex	6	2	1.44	0.441	1
GO:0031264	death-inducing signaling complex	6	2	1.44	0.441	1
GO:0031307	integral component of mitochondrial outer membrane	14	4	3.35	0.441	1
GO:0031588	AMP-activated protein kinase complex	6	2	1.44	0.441	1
GO:0032584	growth cone membrane	6	2	1.44	0.441	1
GO:0034992	microtubule organizing center attachment site	6	2	1.44	0.441	1
GO:0034993	SUN-KASH complex	6	2	1.44	0.441	1
GO:0035869	ciliary transition zone	14	4	3.35	0.441	1
GO:0042582	azurophil granule	6	2	1.44	0.441	1
GO:0043190	ATP-binding cassette (ABC) transporter complex	6	2	1.44	0.441	1
GO:0005952	cAMP-dependent protein kinase complex	10	3	2.39	0.442	1
GO:0031080	nuclear pore outer ring	10	3	2.39	0.442	1
GO:0031094	platelet dense tubular network	10	3	2.39	0.442	1
GO:0033180	proton-transporting V-type ATPase, V1 domain	10	3	2.39	0.442	1
GO:0033268	node of Ranvier	10	3	2.39	0.442	1
GO:0030496	midbody	80	20	19.15	0.454	1
GO:0000123	histone acetyltransferase complex	72	18	17.23	0.461	1
GO:0031902	late endosome membrane	72	18	17.23	0.461	1
GO:0045178	basal part of cell	39	10	9.33	0.462	1
GO:0030018	Z disc	68	17	16.27	0.465	1
GO:0031526	brush border membrane	35	9	8.38	0.467	1
GO:0030176	integral component of endoplasmic reticulum membrane	85	21	20.34	0.475	1
GO:0005921	gap junction	27	7	6.46	0.477	1
GO:0031975	envelope	748	180	179.02	0.481	1
GO:0034707	chloride channel complex	52	13	12.45	0.482	1
GO:0005875	microtubule associated complex	98	24	23.45	0.488	1
GO:0000178	exosome (RNase complex)	19	5	4.55	0.491	1
GO:0000795	synaptonemal complex	19	5	4.55	0.491	1
GO:0016010	dystrophin-associated glycoprotein complex	19	5	4.55	0.491	1
GO:0042470	melanosome	90	22	21.54	0.495	1
GO:0048770	pigment granule	90	22	21.54	0.495	1
GO:0016581	NuRD complex	15	4	3.59	0.5	1
GO:0030663	COPI-coated vesicle membrane	15	4	3.59	0.5	1
GO:0031306	intrinsic component of mitochondrial outer membrane	15	4	3.59	0.5	1
GO:0005815	microtubule organizing center	450	108	107.7	0.505	1
GO:0005814	centriole	57	14	13.64	0.507	1
GO:0005819	spindle	212	51	50.74	0.51	1
GO:0005614	interstitial matrix	11	3	2.63	0.511	1
GO:0016580	Sin3 complex	11	3	2.63	0.511	1
GO:0031105	septin complex	11	3	2.63	0.511	1
GO:0031143	pseudopodium	11	3	2.63	0.511	1
GO:0032156	septin cytoskeleton	11	3	2.63	0.511	1
GO:0035145	exon-exon junction complex	11	3	2.63	0.511	1
GO:0070822	Sin3-type complex	11	3	2.63	0.511	1
GO:0072686	mitotic spindle	11	3	2.63	0.511	1
GO:0043231	intracellular membrane-bounded organelle	8665	2073	2073.84	0.521	1
GO:0043227	membrane-bounded organelle	8674	2075	2075.99	0.523	1
GO:0000506	glycosylphosphatidylinositol-N-acetylglucosaminyltransferase (GPI-GnT) complex	7	2	1.68	0.528	1
GO:0016461	unconventional myosin complex	7	2	1.68	0.528	1
GO:0016593	Cdc73/Paf1 complex	7	2	1.68	0.528	1
GO:0030056	hemidesmosome	7	2	1.68	0.528	1
GO:0030935	sheet-forming collagen trimer	7	2	1.68	0.528	1
GO:0030990	intraciliary transport particle	7	2	1.68	0.528	1
GO:0031464	Cul4A-RING E3 ubiquitin ligase complex	7	2	1.68	0.528	1
GO:0032279	asymmetric synapse	7	2	1.68	0.528	1
GO:0033018	sarcoplasmic reticulum lumen	7	2	1.68	0.528	1
GO:0036019	endolysosome	7	2	1.68	0.528	1
GO:0036128	CatSper complex	7	2	1.68	0.528	1
GO:0043083	synaptic cleft	7	2	1.68	0.528	1
GO:0044295	axonal growth cone	7	2	1.68	0.528	1
GO:0045211	postsynaptic membrane	163	39	39.01	0.531	1
GO:0072372	primary cilium	75	18	17.95	0.539	1
GO:0016235	aggresome	20	5	4.79	0.541	1
GO:0034364	high-density lipoprotein particle	20	5	4.79	0.541	1
GO:0031966	mitochondrial membrane	458	109	109.62	0.546	1
GO:0031227	intrinsic component of endoplasmic reticulum membrane	101	24	24.17	0.555	1
GO:0032420	stereocilium	16	4	3.83	0.556	1
GO:0033178	proton-transporting two-sector ATPase complex, catalytic domain	16	4	3.83	0.556	1
GO:0008076	voltage-gated potassium channel complex	63	15	15.08	0.558	1
GO:0034705	potassium channel complex	63	15	15.08	0.558	1
GO:0005604	basement membrane	80	19	19.15	0.559	1
GO:0030426	growth cone	80	19	19.15	0.559	1
GO:0000120	RNA polymerase I transcription factor complex	3	1	0.72	0.56	1
GO:0000138	Golgi trans cisterna	3	1	0.72	0.56	1
GO:0000220	vacuolar proton-transporting V-type ATPase, V0 domain	3	1	0.72	0.56	1
GO:0005588	collagen type V trimer	3	1	0.72	0.56	1
GO:0005594	collagen type IX trimer	3	1	0.72	0.56	1
GO:0005610	laminin-5 complex	3	1	0.72	0.56	1
GO:0005945	6-phosphofructokinase complex	3	1	0.72	0.56	1
GO:0009331	glycerol-3-phosphate dehydrogenase complex	3	1	0.72	0.56	1
GO:0014802	terminal cisterna	3	1	0.72	0.56	1
GO:0016533	cyclin-dependent protein kinase 5 holoenzyme complex	3	1	0.72	0.56	1
GO:0016600	flotillin complex	3	1	0.72	0.56	1
GO:0030687	preribosome, large subunit precursor	3	1	0.72	0.56	1
GO:0031501	mannosyltransferase complex	3	1	0.72	0.56	1
GO:0031618	nuclear pericentric heterochromatin	3	1	0.72	0.56	1
GO:0031905	early endosome lumen	3	1	0.72	0.56	1
GO:0031931	TORC1 complex	3	1	0.72	0.56	1
GO:0032009	early phagosome	3	1	0.72	0.56	1
GO:0032449	CBM complex	3	1	0.72	0.56	1
GO:0033185	dolichol-phosphate-mannose synthase complex	3	1	0.72	0.56	1
GO:0033557	Slx1-Slx4 complex	3	1	0.72	0.56	1
GO:0034363	intermediate-density lipoprotein particle	3	1	0.72	0.56	1
GO:0042105	alpha-beta T cell receptor complex	3	1	0.72	0.56	1
GO:0043259	laminin-10 complex	3	1	0.72	0.56	1
GO:0043260	laminin-11 complex	3	1	0.72	0.56	1
GO:0044292	dendrite terminus	3	1	0.72	0.56	1
GO:0045098	type III intermediate filament	3	1	0.72	0.56	1
GO:0045298	tubulin complex	3	1	0.72	0.56	1
GO:0070032	synaptobrevin 2-SNAP-25-syntaxin-1a-complexin I complex	3	1	0.72	0.56	1
GO:0071821	FANCM-MHF complex	3	1	0.72	0.56	1
GO:0071942	XPC complex	3	1	0.72	0.56	1
GO:0071986	Ragulator complex	3	1	0.72	0.56	1
GO:0097038	perinuclear endoplasmic reticulum	3	1	0.72	0.56	1
GO:0097208	alveolar lamellar body	3	1	0.72	0.56	1
GO:0009897	external side of plasma membrane	178	42	42.6	0.571	1
GO:0008328	ionotropic glutamate receptor complex	25	6	5.98	0.574	1
GO:0070461	SAGA-type complex	25	6	5.98	0.574	1
GO:0000940	condensed chromosome outer kinetochore	12	3	2.87	0.576	1
GO:0042588	zymogen granule	12	3	2.87	0.576	1
GO:0051233	spindle midzone	12	3	2.87	0.576	1
GO:0071565	nBAF complex	12	3	2.87	0.576	1
GO:0000922	spindle pole	85	20	20.34	0.577	1
GO:0030427	site of polarized growth	81	19	19.39	0.583	1
GO:0005643	nuclear pore	60	14	14.36	0.593	1
GO:0016459	myosin complex	60	14	14.36	0.593	1
GO:0031901	early endosome membrane	73	17	17.47	0.597	1
GO:0031967	organelle envelope	737	174	176.39	0.598	1
GO:0005581	collagen trimer	86	20	20.58	0.6	1
GO:0001750	photoreceptor outer segment	30	7	7.18	0.601	1
GO:0005775	vacuolar lumen	30	7	7.18	0.601	1
GO:0005861	troponin complex	8	2	1.91	0.606	1
GO:0005942	phosphatidylinositol 3-kinase complex	8	2	1.91	0.606	1
GO:0016281	eukaryotic translation initiation factor 4F complex	8	2	1.91	0.606	1
GO:0034464	BBSome	8	2	1.91	0.606	1
GO:0042589	zymogen granule membrane	8	2	1.91	0.606	1
GO:0043218	compact myelin	8	2	1.91	0.606	1
GO:0005922	connexon complex	17	4	4.07	0.608	1
GO:0032421	stereocilium bundle	17	4	4.07	0.608	1
GO:0044454	nuclear chromosome part	219	51	52.41	0.615	1
GO:0005801	cis-Golgi network	26	6	6.22	0.616	1
GO:0000781	chromosome, telomeric region	48	11	11.49	0.621	1
GO:0005583	fibrillar collagen trimer	13	3	3.11	0.634	1
GO:0005665	DNA-directed RNA polymerase II, core complex	13	3	3.11	0.634	1
GO:0016471	vacuolar proton-transporting V-type ATPase complex	13	3	3.11	0.634	1
GO:0030057	desmosome	22	5	5.27	0.634	1
GO:0030684	preribosome	13	3	3.11	0.634	1
GO:0043596	nuclear replication fork	22	5	5.27	0.634	1
GO:0043228	non-membrane-bounded organelle	2823	669	675.64	0.636	1
GO:0043232	intracellular non-membrane-bounded organelle	2823	669	675.64	0.636	1
GO:0005740	mitochondrial envelope	480	112	114.88	0.641	1
GO:0005578	proteinaceous extracellular matrix	336	78	80.42	0.644	1
GO:0005637	nuclear inner membrane	27	6	6.46	0.655	1
GO:0008023	transcription elongation factor complex	27	6	6.46	0.655	1
GO:0014704	intercalated disc	27	6	6.46	0.655	1
GO:0043202	lysosomal lumen	27	6	6.46	0.655	1
GO:0005669	transcription factor TFIID complex	18	4	4.31	0.657	1
GO:0030175	filopodium	45	10	10.77	0.662	1
GO:0045335	phagocytic vesicle	45	10	10.77	0.662	1
GO:0000444	MIS12/MIND type complex	4	1	0.96	0.665	1
GO:0000801	central element	4	1	0.96	0.665	1
GO:0005638	lamin filament	4	1	0.96	0.665	1
GO:0005658	alpha DNA polymerase:primase complex	4	1	0.96	0.665	1
GO:0005749	mitochondrial respiratory chain complex II	4	1	0.96	0.665	1
GO:0005826	actomyosin contractile ring	4	1	0.96	0.665	1
GO:0005827	polar microtubule	4	1	0.96	0.665	1
GO:0005828	kinetochore microtubule	4	1	0.96	0.665	1
GO:0005954	calcium- and calmodulin-dependent protein kinase complex	4	1	0.96	0.665	1
GO:0016602	CCAAT-binding factor complex	4	1	0.96	0.665	1
GO:0030688	preribosome, small subunit precursor	4	1	0.96	0.665	1
GO:0031262	Ndc80 complex	4	1	0.96	0.665	1
GO:0031265	CD95 death-inducing signaling complex	4	1	0.96	0.665	1
GO:0031465	Cul4B-RING E3 ubiquitin ligase complex	4	1	0.96	0.665	1
GO:0032021	NELF complex	4	1	0.96	0.665	1
GO:0032045	guanyl-nucleotide exchange factor complex	4	1	0.96	0.665	1
GO:0032133	chromosome passenger complex	4	1	0.96	0.665	1
GO:0032777	Piccolo NuA4 histone acetyltransferase complex	4	1	0.96	0.665	1
GO:0033503	HULC complex	4	1	0.96	0.665	1
GO:0035748	myelin sheath abaxonal region	4	1	0.96	0.665	1
GO:0042272	nuclear RNA export factor complex	4	1	0.96	0.665	1
GO:0042405	nuclear inclusion body	4	1	0.96	0.665	1
GO:0043219	lateral loop	4	1	0.96	0.665	1
GO:0045254	pyruvate dehydrogenase complex	4	1	0.96	0.665	1
GO:0045257	succinate dehydrogenase complex (ubiquinone)	4	1	0.96	0.665	1
GO:0045273	respiratory chain complex II	4	1	0.96	0.665	1
GO:0045281	succinate dehydrogenase complex	4	1	0.96	0.665	1
GO:0045283	fumarate reductase complex	4	1	0.96	0.665	1
GO:0060187	cell pole	4	1	0.96	0.665	1
GO:0070044	synaptobrevin 2-SNAP-25-syntaxin-1a complex	4	1	0.96	0.665	1
GO:0070820	tertiary granule	4	1	0.96	0.665	1
GO:0072487	MSL complex	4	1	0.96	0.665	1
GO:0046930	pore complex	76	17	18.19	0.669	1
GO:0000808	origin recognition complex	9	2	2.15	0.673	1
GO:0005664	nuclear origin of replication recognition complex	9	2	2.15	0.673	1
GO:0005838	proteasome regulatory particle	9	2	2.15	0.673	1
GO:0017119	Golgi transport complex	9	2	2.15	0.673	1
GO:0030127	COPII vesicle coat	9	2	2.15	0.673	1
GO:0031304	intrinsic component of mitochondrial inner membrane	9	2	2.15	0.673	1
GO:0031305	integral component of mitochondrial inner membrane	9	2	2.15	0.673	1
GO:0033179	proton-transporting V-type ATPase, V0 domain	9	2	2.15	0.673	1
GO:0043234	protein complex	2945	696	704.84	0.673	1
GO:0034358	plasma lipoprotein particle	32	7	7.66	0.674	1
GO:0005811	lipid particle	41	9	9.81	0.676	1
GO:0005844	polysome	23	5	5.5	0.676	1
GO:0033176	proton-transporting V-type ATPase complex	23	5	5.5	0.676	1
GO:0000421	autophagic vacuole membrane	14	3	3.35	0.687	1
GO:0005790	smooth endoplasmic reticulum	14	3	3.35	0.687	1
GO:0030132	clathrin coat of coated pit	14	3	3.35	0.687	1
GO:0045120	pronucleus	14	3	3.35	0.687	1
GO:0030667	secretory granule membrane	46	10	11.01	0.691	1
GO:0030134	ER to Golgi transport vesicle	28	6	6.7	0.692	1
GO:0030670	phagocytic vesicle membrane	28	6	6.7	0.692	1
GO:0032592	integral component of mitochondrial membrane	28	6	6.7	0.692	1
GO:0009898	cytoplasmic side of plasma membrane	95	21	22.74	0.7	1
GO:0031233	intrinsic component of external side of plasma membrane	19	4	4.55	0.701	1
GO:0005834	heterotrimeric G-protein complex	33	7	7.9	0.707	1
GO:0031513	nonmotile primary cilium	60	13	14.36	0.707	1
GO:0032994	protein-lipid complex	33	7	7.9	0.707	1
GO:0005929	cilium	200	45	47.87	0.709	1
GO:0005720	nuclear heterochromatin	24	5	5.74	0.714	1
GO:0012507	ER to Golgi transport vesicle membrane	24	5	5.74	0.714	1
GO:0030017	sarcomere	118	26	28.24	0.72	1
GO:0044291	cell-cell contact zone	29	6	6.94	0.727	1
GO:0005903	brush border	52	11	12.45	0.731	1
GO:0005916	fascia adherens	10	2	2.39	0.731	1
GO:0008278	cohesin complex	10	2	2.39	0.731	1
GO:0016272	prefoldin complex	10	2	2.39	0.731	1
GO:0030934	anchoring collagen complex	10	2	2.39	0.731	1
GO:0031904	endosome lumen	10	2	2.39	0.731	1
GO:0032300	mismatch repair complex	10	2	2.39	0.731	1
GO:0035098	ESC/E(Z) complex	10	2	2.39	0.731	1
GO:0035631	CD40 receptor complex	10	2	2.39	0.731	1
GO:0036038	TCTN-B9D complex	10	2	2.39	0.731	1
GO:0042613	MHC class II protein complex	10	2	2.39	0.731	1
GO:0043256	laminin complex	10	2	2.39	0.731	1
GO:0031674	I band	79	17	18.91	0.733	1
GO:0031362	anchored component of external side of plasma membrane	15	3	3.59	0.734	1
GO:0031528	microvillus membrane	15	3	3.59	0.734	1
GO:0043034	costamere	15	3	3.59	0.734	1
GO:0071556	integral component of lumenal side of endoplasmic reticulum membrane	15	3	3.59	0.734	1
GO:0000228	nuclear chromosome	259	58	61.99	0.743	1
GO:0031012	extracellular matrix	397	90	95.02	0.743	1
GO:0044438	microbody part	75	16	17.95	0.743	1
GO:0044439	peroxisomal part	75	16	17.95	0.743	1
GO:0000275	mitochondrial proton-transporting ATP synthase complex, catalytic core F(1)	5	1	1.2	0.745	1
GO:0000276	mitochondrial proton-transporting ATP synthase complex, coupling factor F(o)	5	1	1.2	0.745	1
GO:0000347	THO complex	5	1	1.2	0.745	1
GO:0000445	THO complex part of transcription export complex	5	1	1.2	0.745	1
GO:0001739	sex chromatin	5	1	1.2	0.745	1
GO:0005697	telomerase holoenzyme complex	5	1	1.2	0.745	1
GO:0005964	phosphorylase kinase complex	5	1	1.2	0.745	1
GO:0010369	chromocenter	5	1	1.2	0.745	1
GO:0020017	NA	5	1	1.2	0.745	1
GO:0033256	I-kappaB/NF-kappaB complex	5	1	1.2	0.745	1
GO:0035068	micro-ribonucleoprotein complex	5	1	1.2	0.745	1
GO:0042587	glycogen granule	5	1	1.2	0.745	1
GO:0042765	GPI-anchor transamidase complex	5	1	1.2	0.745	1
GO:0042788	polysomal ribosome	5	1	1.2	0.745	1
GO:0043220	Schmidt-Lanterman incisure	5	1	1.2	0.745	1
GO:0045261	proton-transporting ATP synthase complex, catalytic core F(1)	5	1	1.2	0.745	1
GO:0070937	CRD-mediated mRNA stability complex	5	1	1.2	0.745	1
GO:0071546	pi-body	5	1	1.2	0.745	1
GO:0072669	tRNA-splicing ligase complex	5	1	1.2	0.745	1
GO:0005813	centrosome	350	79	83.77	0.746	1
GO:0019898	extrinsic component of membrane	111	24	26.57	0.75	1
GO:0005778	peroxisomal membrane	53	11	12.68	0.755	1
GO:0031903	microbody membrane	53	11	12.68	0.755	1
GO:0008287	protein serine/threonine phosphatase complex	44	9	10.53	0.759	1
GO:0008180	COP9 signalosome	35	7	8.38	0.767	1
GO:0000777	condensed chromosome kinetochore	81	17	19.39	0.771	1
GO:0005892	acetylcholine-gated channel complex	16	3	3.83	0.775	1
GO:0070603	SWI/SNF superfamily-type complex	21	4	5.03	0.777	1
GO:0000775	chromosome, centromeric region	144	31	34.46	0.78	1
GO:0000782	telomere cap complex	11	2	2.63	0.78	1
GO:0000783	nuclear telomere cap complex	11	2	2.63	0.78	1
GO:0000930	gamma-tubulin complex	11	2	2.63	0.78	1
GO:0005833	hemoglobin complex	11	2	2.63	0.78	1
GO:0022624	proteasome accessory complex	11	2	2.63	0.78	1
GO:0032281	alpha-amino-3-hydroxy-5-methyl-4-isoxazolepropionic acid selective glutamate receptor complex	11	2	2.63	0.78	1
GO:0071564	npBAF complex	11	2	2.63	0.78	1
GO:0005634	nucleus	5415	1277	1296	0.782	1
GO:0005796	Golgi lumen	45	9	10.77	0.783	1
GO:0044449	contractile fiber part	131	28	31.35	0.784	1
GO:0005782	peroxisomal matrix	31	6	7.42	0.787	1
GO:0031907	microbody lumen	31	6	7.42	0.787	1
GO:0000776	kinetochore	100	21	23.93	0.788	1
GO:0044451	nucleoplasm part	765	174	183.09	0.797	1
GO:0017053	transcriptional repressor complex	55	11	13.16	0.798	1
GO:0044446	intracellular organelle part	5660	1334	1354.64	0.799	1
GO:0000785	chromatin	282	62	67.49	0.8	1
GO:0044422	organelle part	5740	1353	1373.78	0.8	1
GO:0005777	peroxisome	110	23	26.33	0.803	1
GO:0042579	microbody	110	23	26.33	0.803	1
GO:0034708	methyltransferase complex	60	12	14.36	0.805	1
GO:0000176	nuclear exosome (RNase complex)	6	1	1.44	0.806	1
GO:0001939	female pronucleus	6	1	1.44	0.806	1
GO:0005655	nucleolar ribonuclease P complex	6	1	1.44	0.806	1
GO:0005682	U5 snRNP	6	1	1.44	0.806	1
GO:0005786	signal recognition particle, endoplasmic reticulum targeting	6	1	1.44	0.806	1
GO:0005832	chaperonin-containing T-complex	6	1	1.44	0.806	1
GO:0005851	eukaryotic translation initiation factor 2B complex	6	1	1.44	0.806	1
GO:0005869	dynactin complex	6	1	1.44	0.806	1
GO:0016589	NURF complex	6	1	1.44	0.806	1
GO:0019908	nuclear cyclin-dependent protein kinase holoenzyme complex	6	1	1.44	0.806	1
GO:0030677	ribonuclease P complex	6	1	1.44	0.806	1
GO:0030681	multimeric ribonuclease P complex	6	1	1.44	0.806	1
GO:0030686	90S preribosome	6	1	1.44	0.806	1
GO:0030915	Smc5-Smc6 complex	6	1	1.44	0.806	1
GO:0031010	ISWI-type complex	6	1	1.44	0.806	1
GO:0031462	Cul2-RING ubiquitin ligase complex	6	1	1.44	0.806	1
GO:0031616	spindle pole centrosome	6	1	1.44	0.806	1
GO:0032040	small-subunit processome	6	1	1.44	0.806	1
GO:0032590	dendrite membrane	6	1	1.44	0.806	1
GO:0032809	neuronal cell body membrane	6	1	1.44	0.806	1
GO:0036056	filtration diaphragm	6	1	1.44	0.806	1
GO:0036057	slit diaphragm	6	1	1.44	0.806	1
GO:0042382	paraspeckles	6	1	1.44	0.806	1
GO:0044298	cell body membrane	6	1	1.44	0.806	1
GO:0048500	signal recognition particle	6	1	1.44	0.806	1
GO:0070419	nonhomologous end joining complex	6	1	1.44	0.806	1
GO:0071437	invadopodium	6	1	1.44	0.806	1
GO:0071458	integral component of cytoplasmic side of endoplasmic reticulum membrane	6	1	1.44	0.806	1
GO:0071778	WINAC complex	6	1	1.44	0.806	1
GO:0034361	very-low-density lipoprotein particle	17	3	4.07	0.811	1
GO:0034385	triglyceride-rich lipoprotein particle	17	3	4.07	0.811	1
GO:0030016	myofibril	138	29	33.03	0.817	1
GO:0000428	DNA-directed RNA polymerase complex	93	19	22.26	0.819	1
GO:0055029	nuclear DNA-directed RNA polymerase complex	93	19	22.26	0.819	1
GO:0001673	male germ cell nucleus	12	2	2.87	0.821	1
GO:0002080	acrosomal membrane	12	2	2.87	0.821	1
GO:0032839	dendrite cytoplasm	12	2	2.87	0.821	1
GO:0060076	excitatory synapse	12	2	2.87	0.821	1
GO:0030880	RNA polymerase complex	94	19	22.5	0.834	1
GO:0043292	contractile fiber	144	30	34.46	0.835	1
GO:0005902	microvillus	57	11	13.64	0.836	1
GO:0033177	proton-transporting two-sector ATPase complex, proton-transporting domain	18	3	4.31	0.842	1
GO:0000779	condensed chromosome, centromeric region	86	17	20.58	0.85	1
GO:0035097	histone methyltransferase complex	58	11	13.88	0.852	1
GO:0005579	membrane attack complex	7	1	1.68	0.853	1
GO:0005606	laminin-1 complex	7	1	1.68	0.853	1
GO:0005652	nuclear lamina	7	1	1.68	0.853	1
GO:0005666	DNA-directed RNA polymerase III complex	7	1	1.68	0.853	1
GO:0008290	F-actin capping protein complex	7	1	1.68	0.853	1
GO:0031512	motile primary cilium	7	1	1.68	0.853	1
GO:0032585	multivesicular body membrane	7	1	1.68	0.853	1
GO:0070652	HAUS complex	7	1	1.68	0.853	1
GO:0072357	PTW/PP1 phosphatase complex	7	1	1.68	0.853	1
GO:0005849	mRNA cleavage factor complex	13	2	3.11	0.855	1
GO:0043186	P granule	13	2	3.11	0.855	1
GO:0045495	pole plasm	13	2	3.11	0.855	1
GO:0060293	germ plasm	13	2	3.11	0.855	1
GO:0042611	MHC protein complex	29	5	6.94	0.858	1
GO:0016591	DNA-directed RNA polymerase II, holoenzyme	82	16	19.63	0.859	1
GO:0005680	anaphase-promoting complex	19	3	4.55	0.868	1
GO:0005788	endoplasmic reticulum lumen	106	21	25.37	0.868	1
GO:0030530	heterogeneous nuclear ribonucleoprotein complex	19	3	4.55	0.868	1
GO:0042612	MHC class I protein complex	19	3	4.55	0.868	1
GO:0044447	axoneme part	25	4	5.98	0.882	1
GO:0000315	organellar large ribosomal subunit	14	2	3.35	0.883	1
GO:0005762	mitochondrial large ribosomal subunit	14	2	3.35	0.883	1
GO:0031011	Ino80 complex	14	2	3.35	0.883	1
GO:0033202	DNA helicase complex	14	2	3.35	0.883	1
GO:0033276	transcription factor TFTC complex	14	2	3.35	0.883	1
GO:0043073	germ cell nucleus	14	2	3.35	0.883	1
GO:0097346	INO80-type complex	14	2	3.35	0.883	1
GO:0000346	transcription export complex	8	1	1.91	0.888	1
GO:0005744	mitochondrial inner membrane presequence translocase complex	8	1	1.91	0.888	1
GO:0031371	ubiquitin conjugating enzyme complex	8	1	1.91	0.888	1
GO:0033162	melanosome membrane	8	1	1.91	0.888	1
GO:0033391	chromatoid body	8	1	1.91	0.888	1
GO:0035253	ciliary rootlet	8	1	1.91	0.888	1
GO:0035327	transcriptionally active chromatin	8	1	1.91	0.888	1
GO:0042575	DNA polymerase complex	8	1	1.91	0.888	1
GO:0045009	chitosome	8	1	1.91	0.888	1
GO:0071203	WASH complex	8	1	1.91	0.888	1
GO:0000313	organellar ribosome	46	8	11.01	0.891	1
GO:0005761	mitochondrial ribosome	46	8	11.01	0.891	1
GO:0016469	proton-transporting two-sector ATPase complex	41	7	9.81	0.891	1
GO:0031234	extrinsic component of cytoplasmic side of plasma membrane	46	8	11.01	0.891	1
GO:0001669	acrosomal vesicle	51	9	12.21	0.892	1
GO:0000314	organellar small ribosomal subunit	15	2	3.59	0.906	1
GO:0005763	mitochondrial small ribosomal subunit	15	2	3.59	0.906	1
GO:0016514	SWI/SNF complex	15	2	3.59	0.906	1
GO:0030894	replisome	15	2	3.59	0.906	1
GO:0035267	NuA4 histone acetyltransferase complex	15	2	3.59	0.906	1
GO:0043601	nuclear replisome	15	2	3.59	0.906	1
GO:0005657	replication fork	37	6	8.86	0.907	1
GO:0045111	intermediate filament cytoskeleton	184	37	44.04	0.907	1
GO:0001741	XY body	9	1	2.15	0.915	1
GO:0005847	mRNA cleavage and polyadenylation specificity factor complex	9	1	2.15	0.915	1
GO:0031312	extrinsic component of organelle membrane	9	1	2.15	0.915	1
GO:0031514	motile cilium	9	1	2.15	0.915	1
GO:0042555	MCM complex	9	1	2.15	0.915	1
GO:0042581	specific granule	9	1	2.15	0.915	1
GO:0043194	axon initial segment	9	1	2.15	0.915	1
GO:0044441	ciliary part	92	17	22.02	0.915	1
GO:0045263	proton-transporting ATP synthase complex, coupling factor F(o)	9	1	2.15	0.915	1
GO:0044665	MLL1/2 complex	27	4	6.46	0.916	1
GO:0071339	MLL1 complex	27	4	6.46	0.916	1
GO:0005694	chromosome	583	126	139.53	0.919	1
GO:0005753	mitochondrial proton-transporting ATP synthase complex	16	2	3.83	0.924	1
GO:0043189	H4/H2A histone acetyltransferase complex	16	2	3.83	0.924	1
GO:0044429	mitochondrial part	681	148	162.99	0.924	1
GO:0000793	condensed chromosome	155	30	37.1	0.928	1
GO:0016604	nuclear body	262	53	62.71	0.934	1
GO:0005678	chromatin assembly complex	10	1	2.39	0.935	1
GO:0005719	nuclear euchromatin	10	1	2.39	0.935	1
GO:0072546	ER membrane protein complex	10	1	2.39	0.935	1
GO:0000152	nuclear ubiquitin ligase complex	23	3	5.5	0.939	1
GO:0045259	proton-transporting ATP synthase complex	17	2	4.07	0.939	1
GO:0005930	axoneme	61	10	14.6	0.943	1
GO:0016607	nuclear speck	144	27	34.46	0.944	1
GO:0044427	chromosomal part	494	104	118.23	0.945	1
GO:0035085	NA	46	7	11.01	0.947	1
GO:0019897	extrinsic component of plasma membrane	72	12	17.23	0.949	1
GO:0044452	nucleolar part	24	3	5.74	0.95	1
GO:0000242	pericentriolar material	11	1	2.63	0.951	1
GO:0000791	euchromatin	11	1	2.63	0.951	1
GO:0005845	mRNA cap binding complex	11	1	2.63	0.951	1
GO:0030897	HOPS complex	11	1	2.63	0.951	1
GO:0034518	RNA cap binding complex	11	1	2.63	0.951	1
GO:0042627	chylomicron	11	1	2.63	0.951	1
GO:0000803	sex chromosome	18	2	4.31	0.952	1
GO:0005758	mitochondrial intermembrane space	42	6	10.05	0.957	1
GO:0005858	axonemal dynein complex	12	1	2.87	0.963	1
GO:0032039	integrator complex	12	1	2.87	0.963	1
GO:0034362	low-density lipoprotein particle	12	1	2.87	0.963	1
GO:0031981	nuclear lumen	1945	434	465.51	0.967	1
GO:0016460	myosin II complex	20	2	4.79	0.969	1
GO:0032838	cell projection cytoplasm	20	2	4.79	0.969	1
GO:0005654	nucleoplasm	1395	306	333.87	0.97	1
GO:0005868	cytoplasmic dynein complex	13	1	3.11	0.972	1
GO:0000794	condensed nuclear chromosome	56	8	13.4	0.974	1
GO:0005739	mitochondrion	1361	297	325.74	0.975	1
GO:0030532	small nuclear ribonucleoprotein complex	34	4	8.14	0.977	1
GO:0042645	mitochondrial nucleoid	34	4	8.14	0.977	1
GO:0043198	dendritic shaft	28	3	6.7	0.978	1
GO:0001533	cornified envelope	22	2	5.27	0.981	1
GO:0009295	nucleoid	35	4	8.38	0.981	1
GO:0019866	organelle inner membrane	340	66	81.37	0.981	1
GO:0005743	mitochondrial inner membrane	313	60	74.91	0.982	1
GO:0015934	large ribosomal subunit	59	8	14.12	0.984	1
GO:0034399	nuclear periphery	82	12	19.63	0.986	1
GO:0009434	NA	37	4	8.86	0.987	1
GO:0031970	organelle envelope lumen	49	6	11.73	0.987	1
GO:0032391	photoreceptor connecting cilium	16	1	3.83	0.987	1
GO:0044442	NA	16	1	3.83	0.987	1
GO:0044460	flagellum part	16	1	3.83	0.987	1
GO:0000502	proteasome complex	61	8	14.6	0.988	1
GO:0019861	flagellum	55	7	13.16	0.988	1
GO:0005759	mitochondrial matrix	263	48	62.95	0.99	1
GO:0022625	cytosolic large ribosomal subunit	38	4	9.09	0.99	1
GO:0070469	respiratory chain	62	8	14.84	0.99	1
GO:0016363	nuclear matrix	74	10	17.71	0.991	1
GO:0045095	keratin filament	69	9	16.51	0.992	1
GO:0005839	proteasome core complex	18	1	4.31	0.993	1
GO:0032993	protein-DNA complex	99	14	23.69	0.994	1
GO:0044428	nuclear part	2302	505	550.95	0.994	1
GO:0044445	cytosolic part	145	23	34.7	0.994	1
GO:0005747	mitochondrial respiratory chain complex I	36	3	8.62	0.996	1
GO:0030286	dynein complex	36	3	8.62	0.996	1
GO:0030964	NADH dehydrogenase complex	36	3	8.62	0.996	1
GO:0045271	respiratory chain complex I	36	3	8.62	0.996	1
GO:0000786	nucleosome	63	7	15.08	0.997	1
GO:0005882	intermediate filament	149	22	35.66	0.998	1
GO:0015030	Cajal body	46	4	11.01	0.998	1
GO:0030141	secretory granule	222	36	53.13	0.998	1
GO:0032991	macromolecular complex	3461	765	828.34	0.998	1
GO:0070013	intracellular organelle lumen	2394	520	572.97	0.998	1
GO:0071013	catalytic step 2 spliceosome	77	9	18.43	0.998	1
GO:0005746	mitochondrial respiratory chain	57	5	13.64	0.999	1
GO:0015935	small ribosomal subunit	44	3	10.53	0.999	1
GO:0022627	cytosolic small ribosomal subunit	25	1	5.98	0.999	1
GO:0043233	organelle lumen	2438	523	583.5	0.999	1
GO:0044455	mitochondrial membrane part	125	16	29.92	0.999	1
GO:0000015	phosphopyruvate hydratase complex	4	0	0.96	1	1
GO:0000110	nucleotide-excision repair factor 1 complex	1	0	0.24	1	1
GO:0000125	PCAF complex	6	0	1.44	1	1
GO:0000133	polarisome	1	0	0.24	1	1
GO:0000164	protein phosphatase type 1 complex	3	0	0.72	1	1
GO:0000172	ribonuclease MRP complex	2	0	0.48	1	1
GO:0000214	tRNA-intron endonuclease complex	3	0	0.72	1	1
GO:0000229	cytoplasmic chromosome	1	0	0.24	1	1
GO:0000235	astral microtubule	1	0	0.24	1	1
GO:0000439	core TFIIH complex	1	0	0.24	1	1
GO:0000441	NA	3	0	0.72	1	1
GO:0000778	condensed nuclear chromosome kinetochore	4	0	0.96	1	1
GO:0000780	condensed nuclear chromosome, centromeric region	13	0	3.11	1	1
GO:0000789	cytoplasmic chromatin	1	0	0.24	1	1
GO:0000796	condensin complex	6	0	1.44	1	1
GO:0000797	condensin core heterodimer	1	0	0.24	1	1
GO:0000799	nuclear condensin complex	1	0	0.24	1	1
GO:0000800	lateral element	4	0	0.96	1	1
GO:0000802	transverse filament	1	0	0.24	1	1
GO:0000805	X chromosome	5	0	1.2	1	1
GO:0000806	Y chromosome	2	0	0.48	1	1
GO:0000835	ER ubiquitin ligase complex	1	0	0.24	1	1
GO:0000836	Hrd1p ubiquitin ligase complex	1	0	0.24	1	1
GO:0000931	gamma-tubulin large complex	4	0	0.96	1	1
GO:0000939	condensed chromosome inner kinetochore	2	0	0.48	1	1
GO:0000942	condensed nuclear chromosome outer kinetochore	3	0	0.72	1	1
GO:0000974	Prp19 complex	4	0	0.96	1	1
GO:0001401	mitochondrial sorting and assembly machinery complex	1	0	0.24	1	1
GO:0001520	outer dense fiber	3	0	0.72	1	1
GO:0001534	radial spoke	1	0	0.24	1	1
GO:0001650	fibrillar center	2	0	0.48	1	1
GO:0001652	granular component	4	0	0.96	1	1
GO:0001674	female germ cell nucleus	2	0	0.48	1	1
GO:0001740	Barr body	3	0	0.72	1	1
GO:0001940	male pronucleus	4	0	0.96	1	1
GO:0002079	inner acrosomal membrane	2	0	0.48	1	1
GO:0002081	outer acrosomal membrane	2	0	0.48	1	1
GO:0002139	stereocilia coupling link	4	0	0.96	1	1
GO:0002141	stereocilia ankle link	4	0	0.96	1	1
GO:0002142	stereocilia ankle link complex	4	0	0.96	1	1
GO:0002177	manchette	2	0	0.48	1	1
GO:0005575	cellular_component	14862	3557	3557	1	1
GO:0005576	extracellular region	1863	349	445.88	1	1
GO:0005577	fibrinogen complex	8	0	1.91	1	1
GO:0005582	collagen type XV trimer	1	0	0.24	1	1
GO:0005585	collagen type II trimer	1	0	0.24	1	1
GO:0005586	collagen type III trimer	1	0	0.24	1	1
GO:0005589	collagen type VI trimer	3	0	0.72	1	1
GO:0005590	collagen type VII trimer	1	0	0.24	1	1
GO:0005591	collagen type VIII trimer	1	0	0.24	1	1
GO:0005592	collagen type XI trimer	2	0	0.48	1	1
GO:0005596	collagen type XIV trimer	1	0	0.24	1	1
GO:0005597	collagen type XVI trimer	1	0	0.24	1	1
GO:0005598	short-chain collagen trimer	1	0	0.24	1	1
GO:0005600	collagen type XIII trimer	1	0	0.24	1	1
GO:0005602	complement component C1 complex	2	0	0.48	1	1
GO:0005608	laminin-3 complex	2	0	0.48	1	1
GO:0005615	extracellular space	767	128	183.57	1	1
GO:0005639	integral component of nuclear inner membrane	3	0	0.72	1	1
GO:0005641	nuclear envelope lumen	7	0	1.68	1	1
GO:0005642	annulate lamellae	2	0	0.48	1	1
GO:0005662	DNA replication factor A complex	7	0	1.68	1	1
GO:0005663	DNA replication factor C complex	6	0	1.44	1	1
GO:0005672	transcription factor TFIIA complex	4	0	0.96	1	1
GO:0005673	transcription factor TFIIE complex	1	0	0.24	1	1
GO:0005674	transcription factor TFIIF complex	2	0	0.48	1	1
GO:0005675	holo TFIIH complex	11	0	2.63	1	1
GO:0005681	spliceosomal complex	139	11	33.27	1	1
GO:0005683	U7 snRNP	7	0	1.68	1	1
GO:0005684	U2-type spliceosomal complex	2	0	0.48	1	1
GO:0005685	U1 snRNP	1	0	0.24	1	1
GO:0005686	U2 snRNP	3	0	0.72	1	1
GO:0005687	U4 snRNP	2	0	0.48	1	1
GO:0005688	U6 snRNP	2	0	0.48	1	1
GO:0005689	U12-type spliceosomal complex	23	0	5.5	1	1
GO:0005690	U4atac snRNP	1	0	0.24	1	1
GO:0005726	perichromatin fibrils	2	0	0.48	1	1
GO:0005731	nucleolus organizer region	1	0	0.24	1	1
GO:0005732	small nucleolar ribonucleoprotein complex	12	0	2.87	1	1
GO:0005742	mitochondrial outer membrane translocase complex	7	0	1.68	1	1
GO:0005750	mitochondrial respiratory chain complex III	5	0	1.2	1	1
GO:0005751	mitochondrial respiratory chain complex IV	2	0	0.48	1	1
GO:0005754	mitochondrial proton-transporting ATP synthase, catalytic core	1	0	0.24	1	1
GO:0005757	mitochondrial permeability transition pore complex	1	0	0.24	1	1
GO:0005760	gamma DNA polymerase complex	2	0	0.48	1	1
GO:0005767	secondary lysosome	5	0	1.2	1	1
GO:0005785	signal recognition particle receptor complex	2	0	0.48	1	1
GO:0005787	signal peptidase complex	3	0	0.72	1	1
GO:0005797	Golgi medial cisterna	4	0	0.96	1	1
GO:0005816	spindle pole body	1	0	0.24	1	1
GO:0005818	aster	1	0	0.24	1	1
GO:0005840	ribosome	161	20	38.53	1	1
GO:0005852	eukaryotic translation initiation factor 3 complex	13	0	3.11	1	1
GO:0005854	nascent polypeptide-associated complex	1	0	0.24	1	1
GO:0005859	muscle myosin complex	15	0	3.59	1	1
GO:0005863	striated muscle myosin thick filament	3	0	0.72	1	1
GO:0005879	axonemal microtubule	2	0	0.48	1	1
GO:0005885	Arp2/3 protein complex	6	0	1.44	1	1
GO:0005889	hydrogen:potassium-exchanging ATPase complex	1	0	0.24	1	1
GO:0005890	sodium:potassium-exchanging ATPase complex	7	0	1.68	1	1
GO:0005895	interleukin-5 receptor complex	1	0	0.24	1	1
GO:0005898	interleukin-13 receptor complex	1	0	0.24	1	1
GO:0005899	insulin receptor complex	3	0	0.72	1	1
GO:0005914	spot adherens junction	1	0	0.24	1	1
GO:0005927	muscle tendon junction	3	0	0.72	1	1
GO:0005943	phosphatidylinositol 3-kinase complex, class IA	1	0	0.24	1	1
GO:0005944	phosphatidylinositol 3-kinase complex, class IB	2	0	0.48	1	1
GO:0005953	CAAX-protein geranylgeranyltransferase complex	1	0	0.24	1	1
GO:0005958	DNA-dependent protein kinase-DNA ligase 4 complex	5	0	1.2	1	1
GO:0005960	glycine cleavage complex	2	0	0.48	1	1
GO:0005967	mitochondrial pyruvate dehydrogenase complex	1	0	0.24	1	1
GO:0005968	Rab-protein geranylgeranyltransferase complex	2	0	0.48	1	1
GO:0005969	serine-pyruvate aminotransferase complex	1	0	0.24	1	1
GO:0005971	ribonucleoside-diphosphate reductase complex	1	0	0.24	1	1
GO:0008024	positive transcription elongation factor complex b	1	0	0.24	1	1
GO:0008043	intracellular ferritin complex	2	0	0.48	1	1
GO:0008074	guanylate cyclase complex, soluble	1	0	0.24	1	1
GO:0008250	oligosaccharyltransferase complex	9	0	2.15	1	1
GO:0008274	gamma-tubulin ring complex	4	0	0.96	1	1
GO:0008275	gamma-tubulin small complex	1	0	0.24	1	1
GO:0008280	cohesin core heterodimer	1	0	0.24	1	1
GO:0008282	ATP-sensitive potassium channel complex	2	0	0.48	1	1
GO:0008303	caspase complex	1	0	0.24	1	1
GO:0008352	katanin complex	1	0	0.24	1	1
GO:0008537	proteasome activator complex	2	0	0.48	1	1
GO:0009330	DNA topoisomerase complex (ATP-hydrolyzing)	1	0	0.24	1	1
GO:0009346	citrate lyase complex	2	0	0.48	1	1
GO:0009348	ornithine carbamoyltransferase complex	1	0	0.24	1	1
GO:0009368	endopeptidase Clp complex	1	0	0.24	1	1
GO:0009841	mitochondrial endopeptidase Clp complex	1	0	0.24	1	1
GO:0010370	perinucleolar chromocenter	1	0	0.24	1	1
GO:0014705	C zone	1	0	0.24	1	1
GO:0014804	terminal cisterna lumen	1	0	0.24	1	1
GO:0016013	syntrophin complex	1	0	0.24	1	1
GO:0016028	rhabdomere	1	0	0.24	1	1
GO:0016035	zeta DNA polymerase complex	2	0	0.48	1	1
GO:0016590	ACF complex	1	0	0.24	1	1
GO:0017071	intracellular cyclic nucleotide activated cation channel complex	4	0	0.96	1	1
GO:0017090	meprin A complex	1	0	0.24	1	1
GO:0017101	aminoacyl-tRNA synthetase multienzyme complex	2	0	0.48	1	1
GO:0017109	glutamate-cysteine ligase complex	2	0	0.48	1	1
GO:0018995	host	1	0	0.24	1	1
GO:0019035	viral integration complex	1	0	0.24	1	1
GO:0019185	snRNA-activating protein complex	1	0	0.24	1	1
GO:0019773	proteasome core complex, alpha-subunit complex	8	0	1.91	1	1
GO:0019907	cyclin-dependent protein kinase activating kinase holoenzyme complex	6	0	1.44	1	1
GO:0022626	cytosolic ribosome	66	5	15.8	1	1
GO:0030008	TRAPP complex	2	0	0.48	1	1
GO:0030289	protein phosphatase 4 complex	2	0	0.48	1	1
GO:0030430	host cell cytoplasm	1	0	0.24	1	1
GO:0030478	actin cap	2	0	0.48	1	1
GO:0030479	actin cortical patch	2	0	0.48	1	1
GO:0030485	smooth muscle contractile fiber	1	0	0.24	1	1
GO:0030526	granulocyte macrophage colony-stimulating factor receptor complex	1	0	0.24	1	1
GO:0030529	ribonucleoprotein complex	488	66	116.8	1	1
GO:0030692	Noc4p-Nop14p complex	1	0	0.24	1	1
GO:0030849	autosome	2	0	0.48	1	1
GO:0030868	smooth endoplasmic reticulum membrane	5	0	1.2	1	1
GO:0030874	nucleolar chromatin	1	0	0.24	1	1
GO:0030892	mitotic cohesin complex	2	0	0.48	1	1
GO:0030893	meiotic cohesin complex	5	0	1.2	1	1
GO:0030936	transmembrane collagen trimer	1	0	0.24	1	1
GO:0030956	glutamyl-tRNA(Gln) amidotransferase complex	3	0	0.72	1	1
GO:0031021	interphase microtubule organizing center	1	0	0.24	1	1
GO:0031082	BLOC complex	7	0	1.68	1	1
GO:0031083	BLOC-1 complex	7	0	1.68	1	1
GO:0031088	platelet dense granule membrane	5	0	1.2	1	1
GO:0031091	platelet alpha granule	57	3	13.64	1	1
GO:0031092	platelet alpha granule membrane	5	0	1.2	1	1
GO:0031093	platelet alpha granule lumen	46	2	11.01	1	1
GO:0031205	endoplasmic reticulum Sec complex	2	0	0.48	1	1
GO:0031209	SCAR complex	1	0	0.24	1	1
GO:0031213	RSF complex	2	0	0.48	1	1
GO:0031229	intrinsic component of nuclear inner membrane	3	0	0.72	1	1
GO:0031232	extrinsic component of external side of plasma membrane	5	0	1.2	1	1
GO:0031260	pseudopodium membrane	1	0	0.24	1	1
GO:0031298	replication fork protection complex	1	0	0.24	1	1
GO:0031308	intrinsic component of nuclear outer membrane	1	0	0.24	1	1
GO:0031309	integral component of nuclear outer membrane	1	0	0.24	1	1
GO:0031313	extrinsic component of endosome membrane	4	0	0.96	1	1
GO:0031314	extrinsic component of mitochondrial inner membrane	2	0	0.48	1	1
GO:0031315	extrinsic component of mitochondrial outer membrane	2	0	0.48	1	1
GO:0031372	UBC13-MMS2 complex	2	0	0.48	1	1
GO:0031379	RNA-directed RNA polymerase complex	1	0	0.24	1	1
GO:0031380	nuclear RNA-directed RNA polymerase complex	1	0	0.24	1	1
GO:0031428	box C/D snoRNP complex	3	0	0.72	1	1
GO:0031429	box H/ACA snoRNP complex	1	0	0.24	1	1
GO:0031436	BRCA1-BARD1 complex	2	0	0.48	1	1
GO:0031466	Cul5-RING ubiquitin ligase complex	4	0	0.96	1	1
GO:0031838	haptoglobin-hemoglobin complex	2	0	0.48	1	1
GO:0031932	TORC2 complex	3	0	0.72	1	1
GO:0031974	membrane-enclosed lumen	2480	529	593.55	1	1
GO:0031983	vesicle lumen	53	4	12.68	1	1
GO:0032010	phagolysosome	4	0	0.96	1	1
GO:0032044	DSIF complex	2	0	0.48	1	1
GO:0032059	bleb	7	0	1.68	1	1
GO:0032127	dense core granule membrane	1	0	0.24	1	1
GO:0032280	symmetric synapse	2	0	0.48	1	1
GO:0032299	ribonuclease H2 complex	3	0	0.72	1	1
GO:0032311	angiogenin-PRI complex	2	0	0.48	1	1
GO:0032389	MutLalpha complex	6	0	1.44	1	1
GO:0032437	cuticular plate	2	0	0.48	1	1
GO:0032473	cytoplasmic side of mitochondrial outer membrane	1	0	0.24	1	1
GO:0032541	cortical endoplasmic reticulum	1	0	0.24	1	1
GO:0032797	SMN complex	2	0	0.48	1	1
GO:0032798	Swi5-Sfr1 complex	2	0	0.48	1	1
GO:0032806	carboxy-terminal domain protein kinase complex	2	0	0.48	1	1
GO:0032807	DNA ligase IV complex	2	0	0.48	1	1
GO:0032982	myosin filament	15	0	3.59	1	1
GO:0032983	kainate selective glutamate receptor complex	4	0	0.96	1	1
GO:0032996	Bcl3-Bcl10 complex	1	0	0.24	1	1
GO:0032997	Fc receptor complex	2	0	0.48	1	1
GO:0032998	Fc-epsilon receptor I complex	2	0	0.48	1	1
GO:0033011	perinuclear theca	3	0	0.72	1	1
GO:0033061	DNA recombinase mediator complex	2	0	0.48	1	1
GO:0033150	cytoskeletal calyx	2	0	0.48	1	1
GO:0033165	interphotoreceptor matrix	1	0	0.24	1	1
GO:0033186	CAF-1 complex	3	0	0.72	1	1
GO:0033257	Bcl3/NF-kappaB2 complex	2	0	0.48	1	1
GO:0033269	internode region of axon	2	0	0.48	1	1
GO:0033588	Elongator holoenzyme complex	1	0	0.24	1	1
GO:0033593	BRCA2-MAGE-D1 complex	1	0	0.24	1	1
GO:0033643	host cell part	1	0	0.24	1	1
GO:0033646	host intracellular part	1	0	0.24	1	1
GO:0033647	host intracellular organelle	1	0	0.24	1	1
GO:0033648	host intracellular membrane-bounded organelle	1	0	0.24	1	1
GO:0033655	host cell cytoplasm part	1	0	0.24	1	1
GO:0034098	Cdc48p-Npl4p-Ufd1p AAA ATPase complex	4	0	0.96	1	1
GO:0034359	mature chylomicron	1	0	0.24	1	1
GO:0034360	chylomicron remnant	1	0	0.24	1	1
GO:0034365	discoidal high-density lipoprotein particle	1	0	0.24	1	1
GO:0034663	endoplasmic reticulum chaperone complex	2	0	0.48	1	1
GO:0034667	integrin alpha3-beta1 complex	1	0	0.24	1	1
GO:0034673	inhibin-betaglycan-ActRII complex	3	0	0.72	1	1
GO:0034678	integrin alpha8-beta1 complex	2	0	0.48	1	1
GO:0034679	integrin alpha9-beta1 complex	2	0	0.48	1	1
GO:0034750	Scrib-APC-beta-catenin complex	2	0	0.48	1	1
GO:0034751	aryl hydrocarbon receptor complex	1	0	0.24	1	1
GO:0034752	cytosolic aryl hydrocarbon receptor complex	1	0	0.24	1	1
GO:0034774	secretory granule lumen	48	3	11.49	1	1
GO:0035003	subapical complex	1	0	0.24	1	1
GO:0035086	NA	8	0	1.91	1	1
GO:0035189	Rb-E2F complex	3	0	0.72	1	1
GO:0035339	SPOTS complex	2	0	0.48	1	1
GO:0035354	Toll-like receptor 1-Toll-like receptor 2 protein complex	2	0	0.48	1	1
GO:0035355	Toll-like receptor 2-Toll-like receptor 6 protein complex	2	0	0.48	1	1
GO:0035370	UBC13-UEV1A complex	2	0	0.48	1	1
GO:0035578	azurophil granule lumen	1	0	0.24	1	1
GO:0035686	sperm fibrous sheath	1	0	0.24	1	1
GO:0035692	macrophage migration inhibitory factor receptor complex	1	0	0.24	1	1
GO:0035693	NOS2-CD74 complex	1	0	0.24	1	1
GO:0035749	myelin sheath adaxonal region	4	0	0.96	1	1
GO:0035867	alphav-beta3 integrin-IGF-1-IGF1R complex	1	0	0.24	1	1
GO:0035985	senescence-associated heterochromatin focus	3	0	0.72	1	1
GO:0036020	endolysosome membrane	3	0	0.72	1	1
GO:0036024	protein C inhibitor-TMPRSS7 complex	1	0	0.24	1	1
GO:0036025	protein C inhibitor-TMPRSS11E complex	1	0	0.24	1	1
GO:0036026	protein C inhibitor-PLAT complex	1	0	0.24	1	1
GO:0036027	protein C inhibitor-PLAU complex	1	0	0.24	1	1
GO:0036028	protein C inhibitor-thrombin complex	1	0	0.24	1	1
GO:0036029	protein C inhibitor-KLK3 complex	1	0	0.24	1	1
GO:0036030	protein C inhibitor-plasma kallikrein complex	1	0	0.24	1	1
GO:0036053	glomerular endothelium fenestra	1	0	0.24	1	1
GO:0036126	sperm flagellum	1	0	0.24	1	1
GO:0042585	germinal vesicle	1	0	0.24	1	1
GO:0042622	photoreceptor outer segment membrane	6	0	1.44	1	1
GO:0042629	mast cell granule	3	0	0.72	1	1
GO:0042643	actomyosin, actin portion	1	0	0.24	1	1
GO:0042709	succinate-CoA ligase complex	1	0	0.24	1	1
GO:0042719	mitochondrial intermembrane space protein transporter complex	6	0	1.44	1	1
GO:0042720	mitochondrial inner membrane peptidase complex	1	0	0.24	1	1
GO:0042827	platelet dense granule	6	0	1.44	1	1
GO:0043020	NADPH oxidase complex	9	0	2.15	1	1
GO:0043033	isoamylase complex	1	0	0.24	1	1
GO:0043159	acrosomal matrix	1	0	0.24	1	1
GO:0043203	axon hillock	2	0	0.48	1	1
GO:0043245	extraorganismal space	1	0	0.24	1	1
GO:0043257	laminin-8 complex	1	0	0.24	1	1
GO:0043265	ectoplasm	1	0	0.24	1	1
GO:0043509	activin A complex	1	0	0.24	1	1
GO:0043511	inhibin complex	2	0	0.48	1	1
GO:0043512	inhibin A complex	2	0	0.48	1	1
GO:0043514	interleukin-12 complex	2	0	0.48	1	1
GO:0043540	6-phosphofructo-2-kinase/fructose-2,6-biphosphatase complex	1	0	0.24	1	1
GO:0043564	Ku70:Ku80 complex	2	0	0.48	1	1
GO:0043625	delta DNA polymerase complex	3	0	0.72	1	1
GO:0043626	PCNA complex	1	0	0.24	1	1
GO:0043656	intracellular region of host	1	0	0.24	1	1
GO:0043657	host cell	1	0	0.24	1	1
GO:0044194	cytolytic granule	2	0	0.48	1	1
GO:0044214	fully spanning plasma membrane	1	0	0.24	1	1
GO:0044215	other organism	1	0	0.24	1	1
GO:0044216	other organism cell	1	0	0.24	1	1
GO:0044217	other organism part	1	0	0.24	1	1
GO:0044299	C-fiber	2	0	0.48	1	1
GO:0044316	cone cell pedicle	1	0	0.24	1	1
GO:0044352	pinosome	1	0	0.24	1	1
GO:0044354	macropinosome	1	0	0.24	1	1
GO:0044391	ribosomal subunit	102	11	24.41	1	1
GO:0044421	extracellular region part	985	183	235.75	1	1
GO:0044453	nuclear membrane part	4	0	0.96	1	1
GO:0044609	DBIRD complex	2	0	0.48	1	1
GO:0045025	mitochondrial degradosome	2	0	0.48	1	1
GO:0045160	myosin I complex	1	0	0.24	1	1
GO:0045180	basal cortex	2	0	0.48	1	1
GO:0045244	succinate-CoA ligase complex (GDP-forming)	1	0	0.24	1	1
GO:0045267	proton-transporting ATP synthase, catalytic core	1	0	0.24	1	1
GO:0045275	respiratory chain complex III	5	0	1.2	1	1
GO:0045277	respiratory chain complex IV	2	0	0.48	1	1
GO:0046540	U4/U6 x U5 tri-snRNP complex	3	0	0.72	1	1
GO:0046581	intercellular canaliculus	8	0	1.91	1	1
GO:0046691	intracellular canaliculus	2	0	0.48	1	1
GO:0046696	lipopolysaccharide receptor complex	3	0	0.72	1	1
GO:0048179	activin receptor complex	2	0	0.48	1	1
GO:0048180	activin complex	1	0	0.24	1	1
GO:0048237	rough endoplasmic reticulum lumen	1	0	0.24	1	1
GO:0048269	methionine adenosyltransferase complex	1	0	0.24	1	1
GO:0051286	cell tip	3	0	0.72	1	1
GO:0055087	Ski complex	2	0	0.48	1	1
GO:0060171	stereocilium membrane	2	0	0.48	1	1
GO:0060198	clathrin-sculpted vesicle	11	0	2.63	1	1
GO:0060199	clathrin-sculpted glutamate transport vesicle	3	0	0.72	1	1
GO:0060200	clathrin-sculpted acetylcholine transport vesicle	3	0	0.72	1	1
GO:0060201	clathrin-sculpted acetylcholine transport vesicle membrane	3	0	0.72	1	1
GO:0060203	clathrin-sculpted glutamate transport vesicle membrane	3	0	0.72	1	1
GO:0060205	cytoplasmic membrane-bounded vesicle lumen	51	3	12.21	1	1
GO:0060342	photoreceptor inner segment membrane	1	0	0.24	1	1
GO:0061200	clathrin-sculpted gamma-aminobutyric acid transport vesicle	7	0	1.68	1	1
GO:0061202	clathrin-sculpted gamma-aminobutyric acid transport vesicle membrane	7	0	1.68	1	1
GO:0070022	transforming growth factor beta receptor homodimeric complex	3	0	0.72	1	1
GO:0070081	clathrin-sculpted monoamine transport vesicle	4	0	0.96	1	1
GO:0070083	clathrin-sculpted monoamine transport vesicle membrane	4	0	0.96	1	1
GO:0070188	Stn1-Ten1 complex	2	0	0.48	1	1
GO:0070274	RES complex	1	0	0.24	1	1
GO:0070288	ferritin complex	2	0	0.48	1	1
GO:0070369	beta-catenin-TCF7L2 complex	2	0	0.48	1	1
GO:0070438	mTOR-FKBP12-rapamycin complex	1	0	0.24	1	1
GO:0070531	BRCA1-A complex	7	0	1.68	1	1
GO:0070545	PeBoW complex	2	0	0.48	1	1
GO:0070552	BRISC complex	4	0	0.96	1	1
GO:0070557	PCNA-p21 complex	2	0	0.48	1	1
GO:0070685	macropinocytic cup	1	0	0.24	1	1
GO:0070688	MLL5-L complex	8	0	1.91	1	1
GO:0070695	FHF complex	5	0	1.2	1	1
GO:0070722	Tle3-Aes complex	1	0	0.24	1	1
GO:0070761	pre-snoRNP complex	5	0	1.2	1	1
GO:0070826	paraferritin complex	1	0	0.24	1	1
GO:0070852	cell body fiber	4	0	0.96	1	1
GO:0070860	RNA polymerase I core factor complex	1	0	0.24	1	1
GO:0070876	SOSS complex	4	0	0.96	1	1
GO:0070971	endoplasmic reticulum exit site	2	0	0.48	1	1
GO:0071001	U4/U6 snRNP	3	0	0.72	1	1
GO:0071065	alpha9-beta1 integrin-vascular cell adhesion molecule-1 complex	2	0	0.48	1	1
GO:0071133	alpha9-beta1 integrin-ADAM8 complex	1	0	0.24	1	1
GO:0071204	histone pre-mRNA 3'end processing complex	6	0	1.44	1	1
GO:0071438	invadopodium membrane	3	0	0.72	1	1
GO:0071439	clathrin complex	1	0	0.24	1	1
GO:0071547	piP-body	4	0	0.96	1	1
GO:0071595	Nem1-Spo7 phosphatase complex	1	0	0.24	1	1
GO:0071598	neuronal ribonucleoprotein granule	1	0	0.24	1	1
GO:0071664	catenin-TCF7L2 complex	3	0	0.72	1	1
GO:0071665	gamma-catenin-TCF7L2 complex	1	0	0.24	1	1
GO:0071782	endoplasmic reticulum tubular network	1	0	0.24	1	1
GO:0071817	MMXD complex	5	0	1.2	1	1
GO:0071920	cleavage body	2	0	0.48	1	1
GO:0071953	elastic fiber	1	0	0.24	1	1
GO:0072517	host cell viral assembly compartment	1	0	0.24	1	1
GO:0072558	NLRP1 inflammasome complex	1	0	0.24	1	1
GO:0072562	blood microparticle	2	0	0.48	1	1
GO:0072563	endothelial microparticle	2	0	0.48	1	1
GO:0072588	box H/ACA RNP complex	1	0	0.24	1	1
GO:0097014	ciliary cytoplasm	8	0	1.91	1	1
GO:0097057	TRAF2-GSTP1 complex	1	0	0.24	1	1
GO:0097058	CRLF-CLCF1 complex	2	0	0.48	1	1
GO:0097059	CNTFR-CLCF1 complex	2	0	0.48	1	1
GO:0097149	centralspindlin complex	3	0	0.72	1	1
GO:0097179	protease inhibitor complex	1	0	0.24	1	1
GO:0097180	serine protease inhibitor complex	1	0	0.24	1	1
GO:0097181	protein C inhibitor-coagulation factor V complex	1	0	0.24	1	1
GO:0097182	protein C inhibitor-coagulation factor Xa complex	1	0	0.24	1	1
GO:0097183	protein C inhibitor-coagulation factor XI complex	1	0	0.24	1	1
GO:0097209	epidermal lamellar body	3	0	0.72	1	1
GO:0097223	sperm part	1	0	0.24	1	1
GO:0097227	sperm annulus	1	0	0.24	1	1
