# Supplementary material for: A statistically inferred microRNA network identifies breast cancer target miR-940 as an actin cytoskeleton regulator
Source: Sci Rep. 2015 Feb 12;5:8336. doi: 10.1038/srep08336 (PMC5389139; doi:10.1038/srep08336)
Supplement: Supplementary Information — Dataset 9 [file srep08336-s10.xls]

## Sheet: Legends
Supplementary Table VIII. GO enrichment calculation for the sphere of influence of the assorted club II (only genes shared by 25% of the miRNAs). Are represented on each and every sheet, GO: the id of the ontology accession number. Term: the name of the ontology. Annotated: the number of annotated term considering the background genes used in the calculation. Significant: the number of genes anno…

## Sheet: Biological Process
GO.ID	Term	Annotated	Significant	Expected	classicFisher	BH.pVal
GO:0007154	cell communication	4338	1020	832.33	1.4e-18	5.75e-15
GO:0023052	signaling	4226	986	810.85	1.3e-16	2.67e-13
GO:0007399	nervous system development	1539	406	295.29	1.1e-13	1.51e-10
GO:0023051	regulation of signaling	1778	455	341.15	5.3e-13	5.44e-10
GO:0007268	synaptic transmission	574	176	110.13	1.1e-11	9.04e-09
GO:0035637	multicellular organismal signaling	652	193	125.1	3.3e-11	2.26e-08
GO:0007165	signal transduction	3789	860	727	7.5e-11	4.4e-08
GO:0007264	small GTPase mediated signal transduction	575	173	110.33	9e-11	4.57e-08
GO:0009966	regulation of signal transduction	1553	394	297.98	1e-10	4.57e-08
GO:0019226	transmission of nerve impulse	644	189	123.56	1.2e-10	4.93e-08
GO:0007265	Ras protein signal transduction	353	117	67.73	2.1e-10	7.84e-08
GO:0048666	neuron development	714	204	137	2.8e-10	9.59e-08
GO:0022008	neurogenesis	1010	271	193.79	4.1e-10	1.3e-07
GO:0035556	intracellular signal transduction	1716	425	329.25	5.4e-10	1.58e-07
GO:0048856	anatomical structure development	3476	789	666.94	8.3e-10	2.27e-07
GO:0030030	cell projection organization	822	226	157.72	1.4e-09	3.6e-07
GO:0030182	neuron differentiation	876	238	168.08	1.6e-09	3.87e-07
GO:0007409	axonogenesis	479	145	91.91	2e-09	4.57e-07
GO:0048699	generation of neurons	952	254	182.66	2.8e-09	5.96e-07
GO:0048731	system development	3014	691	578.3	2.9e-09	5.96e-07
GO:0051056	regulation of small GTPase mediated signal transduction	336	109	64.47	3.4e-09	6.65e-07
GO:0048667	cell morphogenesis involved in neuron differentiation	521	154	99.96	4e-09	7.43e-07
GO:0051179	localization	3782	845	725.65	4.3e-09	7.43e-07
GO:0032502	developmental process	3958	880	759.42	4.6e-09	7.43e-07
GO:0048858	cell projection morphogenesis	611	175	117.23	4.6e-09	7.43e-07
GO:0031175	neuron projection development	624	178	119.73	4.7e-09	7.43e-07
GO:0040011	locomotion	1118	289	214.51	6.7e-09	1.02e-06
GO:0048812	neuron projection morphogenesis	530	155	101.69	7.9e-09	1.16e-06
GO:0032990	cell part morphogenesis	623	176	119.54	1.3e-08	1.78e-06
GO:0051716	cellular response to stimulus	4591	1002	880.88	1.3e-08	1.78e-06
GO:0007267	cell-cell signaling	972	255	186.5	1.4e-08	1.86e-06
GO:0000902	cell morphogenesis	843	226	161.75	1.5e-08	1.93e-06
GO:0046578	regulation of Ras protein signal transduction	252	85	48.35	2.5e-08	3.11e-06
GO:0000904	cell morphogenesis involved in differentiation	626	175	120.11	3.1e-08	3.75e-06
GO:0007275	multicellular organismal development	3536	787	678.45	4.7e-08	5.52e-06
GO:0032989	cellular component morphogenesis	892	234	171.15	5.9e-08	6.73e-06
GO:0030029	actin filament-based process	415	124	79.63	6.9e-08	7.66e-06
GO:0048869	cellular developmental process	2496	573	478.91	1e-07	1.08e-05
GO:0030154	cell differentiation	2348	542	450.51	1.2e-07	1.26e-05
GO:0048583	regulation of response to stimulus	2027	475	388.92	1.3e-07	1.34e-05
GO:0048468	cell development	1276	316	244.83	1.4e-07	1.4e-05
GO:0048011	neurotrophin TRK receptor signaling pathway	219	74	42.02	1.9e-07	1.86e-05
GO:0016477	cell migration	744	198	142.75	2.2e-07	2.1e-05
GO:0007411	axon guidance	333	102	63.89	2.7e-07	2.52e-05
GO:0007169	transmembrane receptor protein tyrosine kinase signaling pathway	581	160	111.48	3.5e-07	3.2e-05
GO:0009653	anatomical structure morphogenesis	1827	429	350.55	5e-07	4.47e-05
GO:0007167	enzyme linked receptor protein signaling pathway	784	205	150.43	5.3e-07	4.63e-05
GO:0010646	regulation of cell communication	1317	321	252.69	5.5e-07	4.71e-05
GO:0050877	neurological system process	1037	260	198.97	6.9e-07	5.79e-05
GO:0001505	regulation of neurotransmitter levels	120	46	23.02	7.6e-07	6.25e-05
GO:0007166	cell surface receptor signaling pathway	2103	484	403.5	1e-06	8.06e-05
GO:0032501	multicellular organismal process	4913	1046	942.66	1.4e-06	0.00011
GO:0032011	ARF protein signal transduction	45	23	8.63	1.5e-06	0.00011
GO:0032012	regulation of ARF protein signal transduction	45	23	8.63	1.5e-06	0.00011
GO:0048870	cell motility	804	207	154.26	1.5e-06	0.00011
GO:0051674	localization of cell	804	207	154.26	1.5e-06	0.00011
GO:0030036	actin cytoskeleton organization	369	107	70.8	2.6e-06	0.00019
GO:0003001	generation of a signal involved in cell-cell signaling	292	88	56.03	3.7e-06	0.00025
GO:0006836	neurotransmitter transport	115	43	22.07	3.7e-06	0.00025
GO:0023061	signal release	292	88	56.03	3.7e-06	0.00025
GO:0006928	cellular component movement	1044	255	200.31	7.7e-06	0.00052
GO:0007417	central nervous system development	590	155	113.2	1e-05	0.00066
GO:0006810	transport	3040	663	583.29	1.9e-05	0.00124
GO:0003008	system process	1436	335	275.53	2e-05	0.00126
GO:0032879	regulation of localization	1179	281	226.22	2e-05	0.00126
GO:0007612	learning	75	30	14.39	2.4e-05	0.00149
GO:0051234	establishment of localization	3092	672	593.26	2.6e-05	0.00159
GO:0045595	regulation of cell differentiation	863	212	165.58	3.2e-05	0.00193
GO:0021537	telencephalon development	136	46	26.09	3.6e-05	0.00211
GO:0055085	transmembrane transport	772	192	148.12	3.6e-05	0.00211
GO:0022604	regulation of cell morphogenesis	272	79	52.19	4.8e-05	0.00278
GO:0072657	protein localization to membrane	78	30	14.97	5.7e-05	0.00325
GO:0007010	cytoskeleton organization	728	181	139.68	6.2e-05	0.00349
GO:0044087	regulation of cellular component biogenesis	287	82	55.07	6.6e-05	0.00366
GO:0010769	regulation of cell morphogenesis involved in differentiation	163	52	31.27	6.9e-05	0.00378
GO:0010720	positive regulation of cell development	136	45	26.09	7.9e-05	0.00427
GO:0015833	peptide transport	172	54	33	8.1e-05	0.00432
GO:0050804	regulation of synaptic transmission	165	52	31.66	9.8e-05	0.00516
GO:0043113	receptor clustering	18	11	3.45	0.00011	0.00572
GO:0002790	peptide secretion	162	51	31.08	0.00012	0.00609
GO:0030072	peptide hormone secretion	158	50	30.32	0.00012	0.00609
GO:0046879	hormone secretion	187	57	35.88	0.00013	0.00651
GO:0007266	Rho protein signal transduction	188	57	36.07	0.00015	0.00717
GO:0009914	hormone transport	192	58	36.84	0.00015	0.00717
GO:0050793	regulation of developmental process	1244	288	238.69	0.00015	0.00717
GO:0051270	regulation of cellular component movement	394	105	75.6	0.00015	0.00717
GO:0048518	positive regulation of biological process	3120	668	598.64	0.00019	0.00887
GO:0051017	actin filament bundle assembly	68	26	13.05	0.00019	0.00887
GO:0048489	synaptic vesicle transport	47	20	9.02	0.0002	0.00923
GO:0008306	associative learning	44	19	8.44	0.00022	0.01004
GO:0031344	regulation of cell projection organization	220	64	42.21	0.00023	0.01039
GO:0016192	vesicle-mediated transport	858	205	164.63	0.00024	0.01072
GO:0048041	focal adhesion assembly	41	18	7.87	0.00025	0.01105
GO:0035023	regulation of Rho protein signal transduction	155	48	29.74	0.00028	0.01224
GO:0051239	regulation of multicellular organismal process	1561	351	299.51	0.00029	0.01254
GO:0071702	organic substance transport	473	121	90.75	0.00031	0.01327
GO:0051960	regulation of nervous system development	375	99	71.95	0.00033	0.01398
GO:0007626	locomotory behavior	120	39	23.02	0.00035	0.01468
GO:0007420	brain development	425	110	81.55	0.00036	0.01494
GO:0032312	regulation of ARF GTPase activity	29	14	5.56	0.00037	0.01505
GO:0046777	protein autophosphorylation	169	51	32.43	0.00037	0.01505
GO:0007044	cell-substrate junction assembly	56	22	10.74	0.00038	0.01531
GO:0060284	regulation of cell development	426	110	81.74	0.00039	0.01556
GO:0031329	regulation of cellular catabolic process	404	105	77.52	0.00041	0.0162
GO:0002052	positive regulation of neuroblast proliferation	12	8	2.3	0.00043	0.01683
GO:0040012	regulation of locomotion	396	103	75.98	0.00045	0.01744
GO:0009894	regulation of catabolic process	455	116	87.3	0.00047	0.01805
GO:0051969	regulation of transmission of nerve impulse	179	53	34.34	0.00048	0.01826
GO:0034330	cell junction organization	184	54	35.3	0.00054	0.02036
GO:0048585	negative regulation of response to stimulus	664	161	127.4	0.00055	0.02055
GO:0030900	forebrain development	231	65	44.32	0.00056	0.02073
GO:0010648	negative regulation of cell communication	581	143	111.48	0.00057	0.02091
GO:0060021	palate development	65	24	12.47	0.00062	0.02254
GO:0048513	organ development	2114	460	405.61	0.00066	0.02379
GO:0048167	regulation of synaptic plasticity	77	27	14.77	0.00074	0.02644
GO:0021885	forebrain cell migration	34	15	6.52	0.00077	0.02704
GO:0043087	regulation of GTPase activity	212	60	40.68	0.00077	0.02704
GO:0016458	gene silencing	85	29	16.31	0.0008	0.02786
GO:0048522	positive regulation of cellular process	2858	608	548.37	0.00082	0.02831
GO:0023057	negative regulation of signaling	577	141	110.71	0.00085	0.02911
GO:0022029	telencephalon cell migration	31	14	5.95	0.00086	0.0292
GO:0010975	regulation of neuron projection development	179	52	34.34	0.00088	0.02964
GO:0016441	posttranscriptional gene silencing	28	13	5.37	0.00096	0.03181
GO:0035194	posttranscriptional gene silencing by RNA	28	13	5.37	0.00096	0.03181
GO:0033124	regulation of GTP catabolic process	214	60	41.06	0.00099	0.03254
GO:0010770	positive regulation of cell morphogenesis involved in differentiation	25	12	4.8	0.00104	0.03392
GO:0021954	central nervous system neuron development	42	17	8.06	0.00115	0.03721
GO:0031589	cell-substrate adhesion	194	55	37.22	0.00119	0.0382
GO:0006935	chemotaxis	554	135	106.3	0.00122	0.03856
GO:0042330	taxis	554	135	106.3	0.00122	0.03856
GO:0001649	osteoblast differentiation	119	37	22.83	0.00123	0.03858
GO:0006897	endocytosis	335	87	64.28	0.00126	0.03866
GO:0021953	central nervous system neuron differentiation	99	32	19	0.00126	0.03866
GO:0001654	eye development	229	63	43.94	0.00127	0.03866
GO:0051130	positive regulation of cellular component organization	421	106	80.78	0.00127	0.03866
GO:0043010	camera-type eye development	195	55	37.41	0.00135	0.04079
GO:0007423	sensory organ development	372	95	71.38	0.00138	0.04139
GO:0046883	regulation of hormone secretion	157	46	30.12	0.00139	0.04139
GO:0044057	regulation of system process	395	100	75.79	0.00142	0.04197
GO:0035329	hippo signaling	29	13	5.56	0.00143	0.04197
GO:0050767	regulation of neurogenesis	341	88	65.43	0.00145	0.04226
GO:0050770	regulation of axonogenesis	92	30	17.65	0.0015	0.04339
GO:0006914	autophagy	100	32	19.19	0.00151	0.04339
GO:0065009	regulation of molecular function	1675	367	321.38	0.00154	0.04394
GO:0009968	negative regulation of signal transduction	539	131	103.42	0.00159	0.04506
GO:0007155	cell adhesion	856	198	164.24	0.0017	0.04784
GO:0007015	actin filament organization	184	52	35.3	0.00172	0.04798
GO:0001504	neurotransmitter uptake	23	11	4.41	0.00174	0.04798
GO:0035195	gene silencing by miRNA	23	11	4.41	0.00174	0.04798
GO:0034329	cell junction assembly	163	47	31.27	0.00179	0.04898
GO:0050769	positive regulation of neurogenesis	105	33	20.15	0.0018	0.04898
GO:0007632	visual behavior	33	14	6.33	0.00182	0.0492
GO:0030073	insulin secretion	138	41	26.48	0.00185	0.04968
GO:0071495	cellular response to endogenous stimulus	518	126	99.39	0.00188	0.05016
GO:0022610	biological adhesion	858	198	164.63	0.00191	0.05031
GO:0030334	regulation of cell migration	353	90	67.73	0.00191	0.05031
GO:0051049	regulation of transport	868	200	166.54	0.00196	0.0513
GO:0040029	regulation of gene expression, epigenetic	114	35	21.87	0.00209	0.05435
GO:0045471	response to ethanol	90	29	17.27	0.00219	0.0566
GO:0002762	negative regulation of myeloid leukocyte differentiation	27	12	5.18	0.00238	0.06074
GO:0042147	retrograde transport, endosome to Golgi	27	12	5.18	0.00238	0.06074
GO:0031346	positive regulation of cell projection organization	119	36	22.83	0.00241	0.06075
GO:0031644	regulation of neurological system process	191	53	36.65	0.00241	0.06075
GO:0051899	membrane depolarization	71	24	13.62	0.00251	0.06289
GO:0007269	neurotransmitter secretion	83	27	15.93	0.00262	0.06471
GO:0060041	retina development in camera-type eye	91	29	17.46	0.00263	0.06471
GO:0097305	response to alcohol	91	29	17.46	0.00263	0.06471
GO:0032318	regulation of Ras GTPase activity	149	43	28.59	0.00268	0.06516
GO:0050890	cognition	149	43	28.59	0.00268	0.06516
GO:0021510	spinal cord development	60	21	11.51	0.00283	0.0684
GO:0001701	in utero embryonic development	263	69	50.46	0.0029	0.06886
GO:0001666	response to hypoxia	210	57	40.29	0.00291	0.06886
GO:0007160	cell-matrix adhesion	137	40	26.29	0.00295	0.06886
GO:0097193	intrinsic apoptotic signaling pathway	31	13	5.95	0.00297	0.06886
GO:0032940	secretion by cell	609	144	116.85	0.003	0.06886
GO:0002761	regulation of myeloid leukocyte differentiation	68	23	13.05	0.00303	0.06886
GO:0010765	positive regulation of sodium ion transport	12	7	2.3	0.00303	0.06886
GO:0021799	cerebral cortex radially oriented cell migration	12	7	2.3	0.00303	0.06886
GO:0035904	aorta development	12	7	2.3	0.00303	0.06886
GO:0040013	negative regulation of locomotion	133	39	25.52	0.00304	0.06886
GO:2000145	regulation of cell motility	372	93	71.38	0.00304	0.06886
GO:0071310	cellular response to organic substance	1040	234	199.55	0.00305	0.06886
GO:0002791	regulation of peptide secretion	129	38	24.75	0.00312	0.06967
GO:0090087	regulation of peptide transport	129	38	24.75	0.00312	0.06967
GO:0001945	lymph vessel development	18	9	3.45	0.00314	0.06974
GO:0021543	pallium development	88	28	16.88	0.00317	0.06987
GO:0010628	positive regulation of gene expression	949	215	182.09	0.00318	0.06987
GO:0030336	negative regulation of cell migration	117	35	22.45	0.00337	0.07366
GO:0008542	visual learning	28	12	5.37	0.00344	0.07479
GO:0070482	response to oxygen levels	225	60	43.17	0.00355	0.07677
GO:0032970	regulation of actin filament-based process	164	46	31.47	0.00359	0.07702
GO:0036293	response to decreased oxygen levels	212	57	40.68	0.00364	0.07702
GO:0015844	monoamine transport	46	17	8.83	0.00365	0.07702
GO:0001503	ossification	252	66	48.35	0.00369	0.07702
GO:0006865	amino acid transport	97	30	18.61	0.00371	0.07702
GO:0051271	negative regulation of cellular component movement	126	37	24.18	0.00372	0.07702
GO:0007173	epidermal growth factor receptor signaling pathway	160	45	30.7	0.00373	0.07702
GO:0038127	ERBB signaling pathway	160	45	30.7	0.00373	0.07702
GO:0045664	regulation of neuron differentiation	279	72	53.53	0.00373	0.07702
GO:0045893	positive regulation of transcription, DNA-templated	875	199	167.89	0.00375	0.07704
GO:0009790	embryo development	775	178	148.7	0.00391	0.07993
GO:0051893	regulation of focal adhesion assembly	25	11	4.8	0.00395	0.07995
GO:0090109	regulation of cell-substrate junction assembly	25	11	4.8	0.00395	0.07995
GO:0021700	developmental maturation	152	43	29.16	0.00402	0.08058
GO:0031669	cellular response to nutrient levels	152	43	29.16	0.00402	0.08058
GO:0071363	cellular response to growth factor stimulus	253	66	48.54	0.00407	0.08118
GO:0090276	regulation of peptide hormone secretion	127	37	24.37	0.0043	0.08536
GO:0051128	regulation of cellular component organization	1091	243	209.33	0.00434	0.08574
GO:0015850	organic hydroxy compound transport	43	16	8.25	0.00438	0.0859
GO:0022603	regulation of anatomical structure morphogenesis	516	123	99.01	0.00439	0.0859
GO:0030048	actin filament-based movement	62	21	11.9	0.00442	0.08607
GO:2000146	negative regulation of cell motility	119	35	22.83	0.00456	0.08838
GO:0007405	neuroblast proliferation	36	14	6.91	0.00474	0.09101
GO:2000177	regulation of neural precursor cell proliferation	36	14	6.91	0.00474	0.09101
GO:0031668	cellular response to extracellular stimulus	175	48	33.58	0.00479	0.09154
GO:0009887	organ morphogenesis	688	159	132.01	0.00486	0.0916
GO:0016079	synaptic vesicle exocytosis	29	12	5.56	0.00486	0.0916
GO:0042177	negative regulation of protein catabolic process	29	12	5.56	0.00486	0.0916
GO:0008088	axon cargo transport	19	9	3.65	0.00497	0.09283
GO:0048488	synaptic vesicle endocytosis	19	9	3.65	0.00497	0.09283
GO:0045944	positive regulation of transcription from RNA polymerase II promoter	575	135	110.33	0.00516	0.09594
GO:0046888	negative regulation of hormone secretion	40	15	7.67	0.00526	0.09727
GO:0045597	positive regulation of cell differentiation	430	104	82.5	0.00534	0.09727
GO:0006111	regulation of gluconeogenesis	16	8	3.07	0.00535	0.09727
GO:0035725	sodium ion transmembrane transport	16	8	3.07	0.00535	0.09727
GO:0072224	metanephric glomerulus development	16	8	3.07	0.00535	0.09727
GO:0009605	response to external stimulus	1189	262	228.13	0.0055	0.09905
GO:0045667	regulation of osteoblast differentiation	83	26	15.93	0.0055	0.09905
GO:0008361	regulation of cell size	67	22	12.86	0.00552	0.09905
GO:0009719	response to endogenous stimulus	820	186	157.33	0.00559	0.09987
GO:0042063	gliogenesis	138	39	26.48	0.00605	0.10762
GO:0050796	regulation of insulin secretion	117	34	22.45	0.00629	0.11128
GO:0007193	adenylate cyclase-inhibiting G-protein coupled receptor signaling pathway	37	14	7.1	0.00631	0.11128
GO:0051641	cellular localization	1761	377	337.88	0.00644	0.11309
GO:0007270	neuron-neuron synaptic transmission	84	26	16.12	0.00654	0.11435
GO:0030224	monocyte differentiation	23	10	4.41	0.00657	0.11439
GO:0050808	synapse organization	105	31	20.15	0.00688	0.11928
GO:0048732	gland development	241	62	46.24	0.00725	0.12517
GO:0016055	Wnt signaling pathway	273	69	52.38	0.00747	0.12753
GO:0008624	NA	114	33	21.87	0.00748	0.12753
GO:0032409	regulation of transporter activity	114	33	21.87	0.00748	0.12753
GO:0010506	regulation of autophagy	49	17	9.4	0.00759	0.12885
GO:0046903	secretion	696	159	133.54	0.00762	0.12885
GO:0048523	negative regulation of cellular process	2544	532	488.12	0.00784	0.13199
GO:0009267	cellular response to starvation	81	25	15.54	0.00787	0.13199
GO:0045668	negative regulation of osteoblast differentiation	27	11	5.18	0.00794	0.13262
GO:0021987	cerebral cortex development	57	19	10.94	0.00799	0.13292
GO:0007611	learning or memory	136	38	26.09	0.00815	0.13503
GO:0048168	regulation of neuronal synaptic plasticity	38	14	7.29	0.00825	0.1356
GO:0072210	metanephric nephron development	38	14	7.29	0.00825	0.1356
GO:0060612	adipose tissue development	17	8	3.26	0.00843	0.13746
GO:0072215	regulation of metanephros development	17	8	3.26	0.00843	0.13746
GO:0043434	response to peptide hormone	358	87	68.69	0.00897	0.14284
GO:0031102	neuron projection regeneration	31	12	5.95	0.00906	0.14284
GO:0030852	regulation of granulocyte differentiation	14	7	2.69	0.00917	0.14284
GO:0055003	cardiac myofibril assembly	14	7	2.69	0.00917	0.14284
GO:0072202	cell differentiation involved in metanephros development	14	7	2.69	0.00917	0.14284
GO:0031047	gene silencing by RNA	46	16	8.83	0.0092	0.14284
GO:0070848	response to growth factor	271	68	52	0.00933	0.14284
GO:0042133	neurotransmitter metabolic process	24	10	4.6	0.00935	0.14284
GO:0071359	cellular response to dsRNA	24	10	4.6	0.00935	0.14284
GO:0001941	postsynaptic membrane organization	11	6	2.11	0.00944	0.14284
GO:0001946	lymphangiogenesis	11	6	2.11	0.00944	0.14284
GO:0036303	lymph vessel morphogenesis	11	6	2.11	0.00944	0.14284
GO:0045649	regulation of macrophage differentiation	11	6	2.11	0.00944	0.14284
GO:0048679	regulation of axon regeneration	11	6	2.11	0.00944	0.14284
GO:0051894	positive regulation of focal adhesion assembly	11	6	2.11	0.00944	0.14284
GO:0061298	retina vasculature development in camera-type eye	11	6	2.11	0.00944	0.14284
GO:0061337	cardiac conduction	11	6	2.11	0.00944	0.14284
GO:0070570	regulation of neuron projection regeneration	11	6	2.11	0.00944	0.14284
GO:0019048	modulation by virus of host morphology or physiology	50	17	9.59	0.00949	0.14284
GO:0036294	cellular response to decreased oxygen levels	50	17	9.59	0.00949	0.14284
GO:0071456	cellular response to hypoxia	50	17	9.59	0.00949	0.14284
GO:0008543	fibroblast growth factor receptor signaling pathway	133	37	25.52	0.00962	0.14308
GO:0030811	regulation of nucleotide catabolic process	235	60	45.09	0.00963	0.14308
GO:0033121	regulation of purine nucleotide catabolic process	235	60	45.09	0.00963	0.14308
GO:0001952	regulation of cell-matrix adhesion	54	18	10.36	0.00968	0.14308
GO:0051291	protein heterooligomerization	54	18	10.36	0.00968	0.14308
GO:0006184	GTP catabolic process	350	85	67.15	0.00987	0.14536
GO:0042060	wound healing	586	135	112.44	0.01001	0.14652
GO:0051254	positive regulation of RNA metabolic process	924	205	177.29	0.01002	0.14652
GO:0006152	purine nucleoside catabolic process	355	86	68.11	0.01014	0.14723
GO:0046130	purine ribonucleoside catabolic process	355	86	68.11	0.01014	0.14723
GO:1901069	guanosine-containing compound catabolic process	351	85	67.35	0.01064	0.15394
GO:0006468	protein phosphorylation	1053	231	202.04	0.0109	0.15715
GO:0048546	digestive tract morphogenesis	43	15	8.25	0.01116	0.16034
GO:0002573	myeloid leukocyte differentiation	117	33	22.45	0.01127	0.16079
GO:0010001	glial cell differentiation	117	33	22.45	0.01127	0.16079
GO:2000026	regulation of multicellular organismal development	961	212	184.39	0.01139	0.16125
GO:0016043	cellular component organization	3655	748	701.29	0.0114	0.16125
GO:0043270	positive regulation of ion transport	75	23	14.39	0.01142	0.16125
GO:0043085	positive regulation of catalytic activity	830	185	159.25	0.01169	0.1645
GO:0008277	regulation of G-protein coupled receptor protein signaling pathway	96	28	18.42	0.01173	0.1645
GO:0010863	positive regulation of phospholipase C activity	63	20	12.09	0.01186	0.16576
GO:0001974	blood vessel remodeling	32	12	6.14	0.01202	0.16686
GO:0016044	NA	362	87	69.46	0.01202	0.16686
GO:0043009	chordate embryonic development	433	102	83.08	0.01251	0.17308
GO:0015804	neutral amino acid transport	18	8	3.45	0.01266	0.17456
GO:0015837	amine transport	84	25	16.12	0.01282	0.17487
GO:0042454	ribonucleoside catabolic process	363	87	69.65	0.01291	0.17487
GO:0050771	negative regulation of axonogenesis	36	13	6.91	0.01291	0.17487
GO:0044093	positive regulation of molecular function	1008	221	193.41	0.01294	0.17487
GO:0030851	granulocyte differentiation	25	10	4.8	0.01295	0.17487
GO:0042417	dopamine metabolic process	25	10	4.8	0.01295	0.17487
GO:0042221	response to chemical	2435	507	467.21	0.01298	0.17487
GO:0022898	regulation of transmembrane transporter activity	101	29	19.38	0.01308	0.17564
GO:0016236	macroautophagy	40	14	7.67	0.01355	0.1796
GO:0018105	peptidyl-serine phosphorylation	97	28	18.61	0.01355	0.1796
GO:0030516	regulation of axon extension	40	14	7.67	0.01355	0.1796
GO:0046323	glucose import	40	14	7.67	0.01355	0.1796
GO:0061024	membrane organization	364	87	69.84	0.01385	0.18299
GO:0030879	mammary gland development	110	31	21.11	0.0139	0.18306
GO:0009895	negative regulation of catabolic process	68	21	13.05	0.01401	0.18392
GO:0070838	divalent metal ion transport	253	63	48.54	0.01412	0.18419
GO:0048646	anatomical structure formation involved in morphogenesis	703	158	134.89	0.01413	0.18419
GO:0048675	axon extension	64	20	12.28	0.01421	0.18419
GO:1900274	regulation of phospholipase C activity	64	20	12.28	0.01421	0.18419
GO:0046847	filopodium assembly	48	16	9.21	0.01427	0.18439
GO:0034199	activation of protein kinase A activity	15	7	2.88	0.01438	0.18465
GO:0045879	negative regulation of smoothened signaling pathway	15	7	2.88	0.01438	0.18465
GO:0030514	negative regulation of BMP signaling pathway	29	11	5.56	0.01451	0.18574
GO:0050878	regulation of body fluid levels	564	129	108.22	0.0146	0.18631
GO:0010959	regulation of metal ion transport	172	45	33	0.01482	0.18853
GO:0007610	behavior	441	103	84.61	0.01541	0.19376
GO:0015872	dopamine transport	22	9	4.22	0.01542	0.19376
GO:0090278	negative regulation of peptide hormone secretion	22	9	4.22	0.01542	0.19376
GO:2000179	positive regulation of neural precursor cell proliferation	22	9	4.22	0.01542	0.19376
GO:0065008	regulation of biological quality	2290	477	439.38	0.01561	0.19546
GO:0007158	neuron cell-cell adhesion	12	6	2.3	0.01584	0.19546
GO:0043092	L-amino acid import	12	6	2.3	0.01584	0.19546
GO:0046902	regulation of mitochondrial membrane permeability	12	6	2.3	0.01584	0.19546
GO:0071425	hematopoietic stem cell proliferation	12	6	2.3	0.01584	0.19546
GO:0086001	cardiac muscle cell action potential	12	6	2.3	0.01584	0.19546
GO:0010629	negative regulation of gene expression	788	175	151.19	0.01595	0.19622
GO:0009199	ribonucleoside triphosphate metabolic process	475	110	91.14	0.01614	0.19797
GO:0001764	neuron migration	73	22	14.01	0.01622	0.19836
GO:0018193	peptidyl-amino acid modification	586	133	112.44	0.017	0.20642
GO:0050772	positive regulation of axonogenesis	41	14	7.87	0.01703	0.20642
GO:2001233	regulation of apoptotic signaling pathway	41	14	7.87	0.01703	0.20642
GO:0060070	canonical Wnt signaling pathway	160	42	30.7	0.01711	0.20665
GO:0007163	establishment or maintenance of cell polarity	103	29	19.76	0.01717	0.20665
GO:0030510	regulation of BMP signaling pathway	61	19	11.7	0.0172	0.20665
GO:0046834	lipid phosphorylation	26	10	4.99	0.0175	0.20915
GO:0043255	regulation of carbohydrate biosynthetic process	49	16	9.4	0.01751	0.20915
GO:0044344	cellular response to fibroblast growth factor stimulus	147	39	28.2	0.01774	0.21068
GO:0071774	response to fibroblast growth factor	147	39	28.2	0.01774	0.21068
GO:0072358	cardiovascular system development	674	151	129.32	0.01799	0.21242
GO:0072359	circulatory system development	674	151	129.32	0.01799	0.21242
GO:0009203	ribonucleoside triphosphate catabolic process	420	98	80.59	0.01823	0.21304
GO:0009207	purine ribonucleoside triphosphate catabolic process	420	98	80.59	0.01823	0.21304
GO:0009792	embryo development ending in birth or egg hatching	439	102	84.23	0.01825	0.21304
GO:0010632	regulation of epithelial cell migration	19	8	3.65	0.01825	0.21304
GO:0048534	hematopoietic or lymphoid organ development	482	111	92.48	0.0184	0.21418
GO:0018209	peptidyl-serine modification	108	30	20.72	0.01876	0.21775
GO:0034220	ion transmembrane transport	289	70	55.45	0.01893	0.21892
GO:0021872	forebrain generation of neurons	30	11	5.76	0.01902	0.21892
GO:0042551	neuron maturation	30	11	5.76	0.01902	0.21892
GO:0009146	purine nucleoside triphosphate catabolic process	421	98	80.78	0.01939	0.22255
GO:0072511	divalent inorganic cation transport	257	63	49.31	0.01959	0.22422
GO:0009164	nucleoside catabolic process	374	88	71.76	0.0198	0.226
GO:0046039	GTP metabolic process	360	85	69.07	0.01999	0.22667
GO:0031345	negative regulation of cell projection organization	66	20	12.66	0.02002	0.22667
GO:0051588	regulation of neurotransmitter transport	34	12	6.52	0.02008	0.22667
GO:0051937	catecholamine transport	34	12	6.52	0.02008	0.22667
GO:0055123	digestive system development	100	28	19.19	0.02038	0.22943
GO:0006942	regulation of striated muscle contraction	38	13	7.29	0.02076	0.23237
GO:0009205	purine ribonucleoside triphosphate metabolic process	470	108	90.18	0.02105	0.23237
GO:0001954	positive regulation of cell-matrix adhesion	23	9	4.41	0.02111	0.23237
GO:0002792	negative regulation of peptide secretion	23	9	4.41	0.02111	0.23237
GO:0043551	regulation of phosphatidylinositol 3-kinase activity	23	9	4.41	0.02111	0.23237
GO:0045058	T cell selection	23	9	4.41	0.02111	0.23237
GO:0050433	regulation of catecholamine secretion	23	9	4.41	0.02111	0.23237
GO:0055117	regulation of cardiac muscle contraction	23	9	4.41	0.02111	0.23237
GO:0033619	membrane protein proteolysis	42	14	8.06	0.02115	0.23237
GO:0048863	stem cell differentiation	96	27	18.42	0.02123	0.23262
GO:0061387	regulation of extent of cell growth	46	15	8.83	0.02131	0.23288
GO:1901160	primary amino compound metabolic process	16	7	3.07	0.02141	0.23306
GO:0007009	plasma membrane organization	79	23	15.16	0.02144	0.23306
GO:0010557	positive regulation of macromolecule biosynthetic process	1006	218	193.02	0.02178	0.23613
GO:0033674	positive regulation of kinase activity	385	90	73.87	0.02187	0.23648
GO:0046942	carboxylic acid transport	176	45	33.77	0.022	0.23648
GO:0030155	regulation of cell adhesion	240	59	46.05	0.02203	0.23648
GO:0048565	digestive tract development	92	26	17.65	0.0221	0.23648
GO:0071842	NA	2942	603	564.48	0.0221	0.23648
GO:0006464	cellular protein modification process	2308	478	442.84	0.02237	0.23813
GO:0036211	protein modification process	2308	478	442.84	0.02237	0.23813
GO:0071496	cellular response to external stimulus	222	55	42.6	0.0228	0.2419
GO:0009791	post-embryonic development	71	21	13.62	0.02286	0.2419
GO:0008643	carbohydrate transport	114	31	21.87	0.02296	0.2419
GO:0071705	nitrogen compound transport	114	31	21.87	0.02296	0.2419
GO:0032868	response to insulin	236	58	45.28	0.02315	0.24328
GO:0009154	purine ribonucleotide catabolic process	424	98	81.35	0.02326	0.24381
GO:0006811	ion transport	777	171	149.08	0.02343	0.24497
GO:0032412	regulation of ion transmembrane transporter activity	97	27	18.61	0.02419	0.2508
GO:0001568	blood vessel development	439	101	84.23	0.02423	0.2508
GO:0009143	nucleoside triphosphate catabolic process	425	98	81.55	0.02468	0.2508
GO:0009261	ribonucleotide catabolic process	425	98	81.55	0.02468	0.2508
GO:0021952	central nervous system projection neuron axonogenesis	13	6	2.49	0.02472	0.2508
GO:0035196	production of miRNAs involved in gene silencing by miRNA	13	6	2.49	0.02472	0.2508
GO:0043090	amino acid import	13	6	2.49	0.02472	0.2508
GO:0048339	paraxial mesoderm development	13	6	2.49	0.02472	0.2508
GO:0060081	membrane hyperpolarization	13	6	2.49	0.02472	0.2508
GO:0072661	protein targeting to plasma membrane	13	6	2.49	0.02472	0.2508
GO:0086036	regulation of cardiac muscle cell membrane potential	13	6	2.49	0.02472	0.2508
GO:2000278	regulation of DNA biosynthetic process	13	6	2.49	0.02472	0.2508
GO:0060193	positive regulation of lipase activity	80	23	15.35	0.02479	0.25089
GO:0051347	positive regulation of transferase activity	392	91	75.21	0.02516	0.25098
GO:0006672	ceramide metabolic process	55	17	10.55	0.02525	0.25098
GO:0071453	cellular response to oxygen levels	55	17	10.55	0.02525	0.25098
GO:0072659	protein localization to plasma membrane	55	17	10.55	0.02525	0.25098
GO:0090002	establishment of protein localization to plasma membrane	35	12	6.72	0.02536	0.25098
GO:0010677	negative regulation of cellular carbohydrate metabolic process	20	8	3.84	0.02541	0.25098
GO:0015807	L-amino acid transport	20	8	3.84	0.02541	0.25098
GO:0030225	macrophage differentiation	20	8	3.84	0.02541	0.25098
GO:0035924	cellular response to vascular endothelial growth factor stimulus	20	8	3.84	0.02541	0.25098
GO:0046676	negative regulation of insulin secretion	20	8	3.84	0.02541	0.25098
GO:0007599	hemostasis	483	110	92.67	0.02551	0.25106
GO:0043547	positive regulation of GTPase activity	146	38	28.01	0.02554	0.25106
GO:0050807	regulation of synapse organization	39	13	7.48	0.02582	0.25261
GO:0060840	artery development	39	13	7.48	0.02582	0.25261
GO:0032231	regulation of actin filament bundle assembly	43	14	8.25	0.02598	0.25357
GO:0009144	purine nucleoside triphosphate metabolic process	474	108	90.95	0.02636	0.25667
GO:0015849	organic acid transport	178	45	34.15	0.02651	0.25705
GO:0016337	single organismal cell-cell adhesion	336	79	64.47	0.02655	0.25705
GO:0010518	positive regulation of phospholipase activity	72	21	13.81	0.02661	0.25705
GO:0007596	blood coagulation	479	109	91.91	0.02665	0.25705
GO:0035148	tube formation	98	27	18.8	0.02747	0.26401
GO:0017157	regulation of exocytosis	68	20	13.05	0.0275	0.26401
GO:0051649	establishment of localization in cell	1560	328	299.32	0.02765	0.2646
GO:0034762	regulation of transmembrane transport	229	56	43.94	0.02769	0.2646
GO:0032870	cellular response to hormone stimulus	370	86	70.99	0.02803	0.266
GO:0051094	positive regulation of developmental process	591	132	113.4	0.02806	0.266
GO:0030835	negative regulation of actin filament depolymerization	24	9	4.6	0.02816	0.266
GO:0051385	response to mineralocorticoid	24	9	4.6	0.02816	0.266
GO:0051602	response to electrical stimulus	24	9	4.6	0.02816	0.266
GO:0006816	calcium ion transport	220	54	42.21	0.02824	0.26614
GO:0034765	regulation of ion transmembrane transport	107	29	20.53	0.02834	0.26647
GO:0035264	multicellular organism growth	94	26	18.04	0.0287	0.26924
GO:0001822	kidney development	179	45	34.34	0.02902	0.27162
GO:0060341	regulation of cellular localization	534	120	102.46	0.02963	0.2754
GO:0042594	response to starvation	103	28	19.76	0.02968	0.2754
GO:0050817	coagulation	481	109	92.29	0.0297	0.2754
GO:0006342	chromatin silencing	28	10	5.37	0.02996	0.2754
GO:0030856	regulation of epithelial cell differentiation	56	17	10.74	0.02996	0.2754
GO:0035094	response to nicotine	28	10	5.37	0.02996	0.2754
GO:0045646	regulation of erythrocyte differentiation	28	10	5.37	0.02996	0.2754
GO:0051261	protein depolymerization	56	17	10.74	0.02996	0.2754
GO:0001964	startle response	17	7	3.26	0.0305	0.27788
GO:0003333	amino acid transmembrane transport	17	7	3.26	0.0305	0.27788
GO:0051954	positive regulation of amine transport	17	7	3.26	0.0305	0.27788
GO:0090342	regulation of cell aging	17	7	3.26	0.0305	0.27788
GO:0030099	myeloid cell differentiation	221	54	42.4	0.0306	0.27818
GO:0043149	stress fiber assembly	44	14	8.44	0.03157	0.28341
GO:0043242	negative regulation of protein complex disassembly	44	14	8.44	0.03157	0.28341
GO:0050803	regulation of synapse structure and activity	44	14	8.44	0.03157	0.28341
GO:0071300	cellular response to retinoic acid	44	14	8.44	0.03157	0.28341
GO:0045913	positive regulation of carbohydrate metabolic process	36	12	6.91	0.03159	0.28341
GO:0090150	establishment of protein localization to membrane	36	12	6.91	0.03159	0.28341
GO:0035914	skeletal muscle cell differentiation	40	13	7.67	0.03173	0.28405
GO:0051050	positive regulation of transport	425	97	81.55	0.03249	0.29022
GO:0032956	regulation of actin cytoskeleton organization	153	39	29.36	0.03267	0.2912
GO:0010906	regulation of glucose metabolic process	65	19	12.47	0.0331	0.29439
GO:0009141	nucleoside triphosphate metabolic process	488	110	93.63	0.03333	0.29542
GO:0030031	cell projection assembly	176	44	33.77	0.03336	0.29542
GO:0050790	regulation of catalytic activity	1311	277	251.54	0.03353	0.29564
GO:0035295	tube development	373	86	71.57	0.03363	0.29564
GO:0010033	response to organic substance	1597	334	306.42	0.03403	0.29564
GO:0048588	developmental cell growth	78	22	14.97	0.03405	0.29564
GO:0060627	regulation of vesicle-mediated transport	190	47	36.46	0.03405	0.29564
GO:0071375	cellular response to peptide hormone stimulus	255	61	48.93	0.03406	0.29564
GO:0006917	NA	378	87	72.53	0.03409	0.29564
GO:0006650	glycerophospholipid metabolic process	158	40	30.32	0.03411	0.29564
GO:0046887	positive regulation of hormone secretion	61	18	11.7	0.03422	0.29564
GO:0046128	purine ribonucleoside metabolic process	402	92	77.13	0.03428	0.29564
GO:0010718	positive regulation of epithelial to mesenchymal transition	21	8	4.03	0.03432	0.29564
GO:0035162	embryonic hemopoiesis	21	8	4.03	0.03432	0.29564
GO:0045912	negative regulation of carbohydrate metabolic process	21	8	4.03	0.03432	0.29564
GO:0002520	immune system development	508	114	97.47	0.03451	0.29666
GO:0006665	sphingolipid metabolic process	100	27	19.19	0.03503	0.3005
GO:1901068	guanosine-containing compound metabolic process	369	85	70.8	0.0352	0.30116
GO:0007202	activation of phospholipase C activity	57	17	10.94	0.0353	0.30116
GO:0061351	neural precursor cell proliferation	74	21	14.2	0.03548	0.30116
GO:1900542	regulation of purine nucleotide metabolic process	317	74	60.82	0.03587	0.30116
GO:0045637	regulation of myeloid cell differentiation	118	31	22.64	0.03609	0.30116
GO:0043534	blood vessel endothelial cell migration	53	16	10.17	0.03631	0.30116
GO:0055007	cardiac muscle cell differentiation	53	16	10.17	0.03631	0.30116
GO:0002011	morphogenesis of an epithelial sheet	14	6	2.69	0.03638	0.30116
GO:0008105	asymmetric protein localization	14	6	2.69	0.03638	0.30116
GO:0010634	positive regulation of epithelial cell migration	14	6	2.69	0.03638	0.30116
GO:0010830	regulation of myotube differentiation	14	6	2.69	0.03638	0.30116
GO:0031050	dsRNA fragmentation	14	6	2.69	0.03638	0.30116
GO:0043984	histone H4-K16 acetylation	14	6	2.69	0.03638	0.30116
GO:0045737	positive regulation of cyclin-dependent protein serine/threonine kinase activity	14	6	2.69	0.03638	0.30116
GO:0048557	embryonic digestive tract morphogenesis	14	6	2.69	0.03638	0.30116
GO:0070918	production of small RNA involved in gene silencing by RNA	14	6	2.69	0.03638	0.30116
GO:2001234	negative regulation of apoptotic signaling pathway	14	6	2.69	0.03638	0.30116
GO:0046854	phosphatidylinositol phosphorylation	25	9	4.8	0.03671	0.30116
GO:0048013	ephrin receptor signaling pathway	25	9	4.8	0.03671	0.30116
GO:0008645	hexose transport	96	26	18.42	0.03672	0.30116
GO:0015749	monosaccharide transport	96	26	18.42	0.03672	0.30116
GO:0015758	glucose transport	96	26	18.42	0.03672	0.30116
GO:0018108	peptidyl-tyrosine phosphorylation	182	45	34.92	0.03768	0.30663
GO:0031032	actomyosin structure organization	45	14	8.63	0.03799	0.30663
GO:0032835	glomerulus development	45	14	8.63	0.03799	0.30663
GO:0071299	cellular response to vitamin A	45	14	8.63	0.03799	0.30663
GO:0008038	neuron recognition	29	10	5.56	0.03809	0.30663
GO:0010812	negative regulation of cell-substrate adhesion	29	10	5.56	0.03809	0.30663
GO:0009743	response to carbohydrate	123	32	23.6	0.03815	0.30663
GO:0016197	endosomal transport	123	32	23.6	0.03815	0.30663
GO:0019827	stem cell maintenance	66	19	12.66	0.03839	0.30663
GO:0043269	regulation of ion transport	210	51	40.29	0.03848	0.30663
GO:0033500	carbohydrate homeostasis	92	25	17.65	0.03849	0.30663
GO:0042593	glucose homeostasis	92	25	17.65	0.03849	0.30663
GO:0043408	regulation of MAPK cascade	285	67	54.68	0.03857	0.30663
GO:0051493	regulation of cytoskeleton organization	238	57	45.67	0.03857	0.30663
GO:0006644	phospholipid metabolic process	224	54	42.98	0.0386	0.30663
GO:0010676	positive regulation of cellular carbohydrate metabolic process	33	11	6.33	0.03873	0.30663
GO:0050805	negative regulation of synaptic transmission	33	11	6.33	0.03873	0.30663
GO:0061005	cell differentiation involved in kidney development	33	11	6.33	0.03873	0.30663
GO:0038032	termination of G-protein coupled receptor signaling pathway	37	12	7.1	0.03883	0.30683
GO:0072006	nephron development	79	22	15.16	0.03892	0.30695
GO:0045860	positive regulation of protein kinase activity	366	84	70.22	0.03908	0.30762
GO:0006796	phosphate-containing compound metabolic process	1396	293	267.85	0.03916	0.30766
GO:0009749	response to glucose	101	27	19.38	0.03935	0.30857
GO:0032535	regulation of cellular component size	146	37	28.01	0.03975	0.31111
GO:0006793	phosphorus metabolic process	1397	293	268.04	0.04037	0.31453
GO:0045596	negative regulation of cell differentiation	357	82	68.5	0.04038	0.31453
GO:0071840	cellular component organization or biogenesis	3762	758	721.82	0.04047	0.31453
GO:0012502	induction of programmed cell death	381	87	73.1	0.04055	0.31453
GO:0042278	purine nucleoside metabolic process	405	92	77.71	0.04057	0.31453
GO:0048519	negative regulation of biological process	2790	568	535.32	0.04115	0.31839
GO:0009725	response to hormone	653	143	125.29	0.04126	0.31839
GO:0071295	cellular response to vitamin	58	17	11.13	0.0413	0.31839
GO:0021955	central nervous system neuron axonogenesis	18	7	3.45	0.04185	0.32128
GO:2001014	regulation of skeletal muscle cell differentiation	18	7	3.45	0.04185	0.32128
GO:0009746	response to hexose	106	28	20.34	0.04191	0.32128
GO:0006109	regulation of carbohydrate metabolic process	84	23	16.12	0.04227	0.32224
GO:0006909	phagocytosis	84	23	16.12	0.04227	0.32224
GO:0097190	apoptotic signaling pathway	84	23	16.12	0.04227	0.32224
GO:0009150	purine ribonucleotide metabolic process	488	109	93.63	0.04262	0.32314
GO:0006884	cell volume homeostasis	11	5	2.11	0.04286	0.32314
GO:0031269	pseudopodium assembly	11	5	2.11	0.04286	0.32314
GO:0038084	vascular endothelial growth factor signaling pathway	11	5	2.11	0.04286	0.32314
GO:0070841	inclusion body assembly	11	5	2.11	0.04286	0.32314
GO:2000696	regulation of epithelial cell differentiation involved in kidney development	11	5	2.11	0.04286	0.32314
GO:0045892	negative regulation of transcription, DNA-templated	703	153	134.89	0.04295	0.32323
GO:0016310	phosphorylation	1189	251	228.13	0.04316	0.32408
GO:0006140	regulation of nucleotide metabolic process	320	74	61.4	0.04329	0.32408
GO:0016570	histone modification	249	59	47.78	0.0433	0.32408
GO:0009880	embryonic pattern specification	50	15	9.59	0.04405	0.32909
GO:0010675	regulation of cellular carbohydrate metabolic process	80	22	15.35	0.04428	0.33021
GO:0018212	peptidyl-tyrosine modification	184	45	35.3	0.04447	0.33103
GO:0001963	synaptic transmission, dopaminergic	22	8	4.22	0.04511	0.33398
GO:0043552	positive regulation of phosphatidylinositol 3-kinase activity	22	8	4.22	0.04511	0.33398
GO:0051693	actin filament capping	22	8	4.22	0.04511	0.33398
GO:0045935	positive regulation of nucleobase-containing compound metabolic process	1026	218	196.86	0.04536	0.33522
GO:0007243	NA	729	158	139.87	0.04549	0.33558
GO:0050900	leukocyte migration	231	55	44.32	0.04579	0.33719
GO:0035249	synaptic transmission, glutamatergic	42	13	8.06	0.04635	0.33974
GO:0090263	positive regulation of canonical Wnt signaling pathway	42	13	8.06	0.04635	0.33974
GO:0030323	respiratory tube development	134	34	25.71	0.0464	0.33974
GO:0045216	cell-cell junction organization	116	30	22.26	0.04683	0.33974
GO:0010828	positive regulation of glucose transport	26	9	4.99	0.04688	0.33974
GO:0031103	axon regeneration	26	9	4.99	0.04688	0.33974
GO:0050432	catecholamine secretion	26	9	4.99	0.04688	0.33974
GO:0006476	protein deacetylation	38	12	7.29	0.04717	0.33974
GO:0048639	positive regulation of developmental growth	38	12	7.29	0.04717	0.33974
GO:0051272	positive regulation of cellular component movement	208	50	39.91	0.04717	0.33974
GO:0051952	regulation of amine transport	38	12	7.29	0.04717	0.33974
GO:0001944	vasculature development	461	103	88.45	0.04727	0.33974
GO:0010977	negative regulation of neuron projection development	30	10	5.76	0.04762	0.33974
GO:0021695	cerebellar cortex development	30	10	5.76	0.04762	0.33974
GO:0030042	actin filament depolymerization	30	10	5.76	0.04762	0.33974
GO:0032233	positive regulation of actin filament bundle assembly	30	10	5.76	0.04762	0.33974
GO:0035567	non-canonical Wnt signaling pathway	30	10	5.76	0.04762	0.33974
GO:0007595	lactation	34	11	6.52	0.04765	0.33974
GO:0030534	adult behavior	85	23	16.31	0.04779	0.33974
GO:0097194	execution phase of apoptosis	85	23	16.31	0.04779	0.33974
GO:0051924	regulation of calcium ion transport	139	35	26.67	0.04838	0.34282
GO:0051336	regulation of hydrolase activity	701	152	134.5	0.04839	0.34282
GO:0051494	negative regulation of cytoskeleton organization	72	20	13.81	0.04853	0.34322
GO:0048589	developmental growth	246	58	47.2	0.04873	0.34404
GO:0031328	positive regulation of cellular biosynthetic process	1108	234	212.59	0.0489	0.34427
GO:0030097	hemopoiesis	452	101	86.73	0.04893	0.34427
GO:0006813	potassium ion transport	103	27	19.76	0.04916	0.34458
GO:0007219	Notch signaling pathway	121	31	23.22	0.04919	0.34458
GO:0031099	regeneration	112	29	21.49	0.04931	0.34458
GO:0060828	regulation of canonical Wnt signaling pathway	112	29	21.49	0.04931	0.34458
GO:0051345	positive regulation of hydrolase activity	428	96	82.12	0.04944	0.3449
GO:0010647	positive regulation of cell communication	682	148	130.86	0.04975	0.34648
GO:0043412	macromolecule modification	2396	489	459.72	0.04995	0.34697
GO:0009259	ribonucleotide metabolic process	501	111	96.13	0.04999	0.34697
GO:0051046	regulation of secretion	380	86	72.91	0.05011	0.34722
GO:0072523	purine-containing compound catabolic process	472	105	90.56	0.0504	0.34722
GO:0009119	ribonucleoside metabolic process	414	93	79.43	0.05075	0.34722
GO:0007274	neuromuscular synaptic transmission	15	6	2.88	0.05104	0.34722
GO:0007413	axonal fasciculation	15	6	2.88	0.05104	0.34722
GO:0014046	dopamine secretion	15	6	2.88	0.05104	0.34722
GO:0014059	regulation of dopamine secretion	15	6	2.88	0.05104	0.34722
GO:0032461	positive regulation of protein oligomerization	15	6	2.88	0.05104	0.34722
GO:0043981	histone H4-K5 acetylation	15	6	2.88	0.05104	0.34722
GO:0043982	histone H4-K8 acetylation	15	6	2.88	0.05104	0.34722
GO:0045648	positive regulation of erythrocyte differentiation	15	6	2.88	0.05104	0.34722
GO:0071526	semaphorin-plexin signaling pathway	15	6	2.88	0.05104	0.34722
GO:0010810	regulation of cell-substrate adhesion	90	24	17.27	0.05118	0.3473
GO:0009893	positive regulation of metabolic process	1768	365	339.23	0.05122	0.3473
GO:0014013	regulation of gliogenesis	51	15	9.79	0.05172	0.34954
GO:0018210	peptidyl-threonine modification	51	15	9.79	0.05172	0.34954
GO:0034284	response to monosaccharide	108	28	20.72	0.05192	0.35031
GO:1901136	carbohydrate derivative catabolic process	497	110	95.36	0.05208	0.35081
GO:0030111	regulation of Wnt signaling pathway	163	40	31.27	0.05297	0.35623
GO:0010976	positive regulation of neuron projection development	47	14	9.02	0.05351	0.35927
GO:0030324	lung development	131	33	25.14	0.05371	0.36002
GO:0046700	heterocycle catabolic process	527	116	101.12	0.05391	0.36078
GO:0008016	regulation of heart contraction	95	25	18.23	0.05445	0.3638
GO:0006887	exocytosis	243	57	46.62	0.05477	0.36534
GO:0006195	purine nucleotide catabolic process	469	104	89.99	0.05514	0.36625
GO:0002793	positive regulation of peptide secretion	43	13	8.25	0.05518	0.36625
GO:0031325	positive regulation of cellular metabolic process	1680	347	322.34	0.05532	0.36625
GO:0051173	positive regulation of nitrogen compound metabolic process	1047	221	200.89	0.05546	0.36625
GO:0006893	Golgi to plasma membrane transport	19	7	3.65	0.05562	0.36625
GO:0021696	cerebellar cortex morphogenesis	19	7	3.65	0.05562	0.36625
GO:0070723	response to cholesterol	19	7	3.65	0.05562	0.36625
GO:2001242	regulation of intrinsic apoptotic signaling pathway	19	7	3.65	0.05562	0.36625
GO:0023056	positive regulation of signaling	680	147	130.47	0.05597	0.36797
GO:0072001	renal system development	187	45	35.88	0.05633	0.36974
GO:0043549	regulation of kinase activity	577	126	110.71	0.05652	0.3704
GO:0035601	protein deacylation	39	12	7.48	0.05666	0.37071
GO:0007186	G-protein coupled receptor signaling pathway	538	118	103.23	0.05696	0.37071
GO:0070887	cellular response to chemical stimulus	1399	291	268.43	0.05737	0.37071
GO:0046434	organophosphate catabolic process	504	111	96.7	0.05749	0.37071
GO:0006812	cation transport	553	121	106.1	0.05776	0.37071
GO:0008344	adult locomotory behavior	56	16	10.74	0.05784	0.37071
GO:0001975	response to amphetamine	23	8	4.41	0.05792	0.37071
GO:0006890	retrograde vesicle-mediated transport, Golgi to ER	23	8	4.41	0.05792	0.37071
GO:0010259	multicellular organismal aging	23	8	4.41	0.05792	0.37071
GO:0010827	regulation of glucose transport	69	19	13.24	0.05792	0.37071
GO:0014073	response to tropane	23	8	4.41	0.05792	0.37071
GO:0021795	cerebral cortex cell migration	23	8	4.41	0.05792	0.37071
GO:0031670	cellular response to nutrient	69	19	13.24	0.05792	0.37071
GO:0042220	response to cocaine	23	8	4.41	0.05792	0.37071
GO:0090218	positive regulation of lipid kinase activity	23	8	4.41	0.05792	0.37071
GO:0010907	positive regulation of glucose metabolic process	27	9	5.18	0.05876	0.37491
GO:0030834	regulation of actin filament depolymerization	27	9	5.18	0.05876	0.37491
GO:0001655	urogenital system development	230	54	44.13	0.05931	0.37784
GO:0042472	inner ear morphogenesis	78	21	14.97	0.05948	0.37833
GO:0030509	BMP signaling pathway	96	25	18.42	0.0607	0.3855
GO:0008286	insulin receptor signaling pathway	151	37	28.97	0.06194	0.38789
GO:0008053	mitochondrial fusion	12	5	2.3	0.06216	0.38789
GO:0008340	determination of adult lifespan	12	5	2.3	0.06216	0.38789
GO:0021544	subpallium development	12	5	2.3	0.06216	0.38789
GO:0031268	pseudopodium organization	12	5	2.3	0.06216	0.38789
GO:0044319	wound healing, spreading of cells	12	5	2.3	0.06216	0.38789
GO:0045725	positive regulation of glycogen biosynthetic process	12	5	2.3	0.06216	0.38789
GO:0060216	definitive hemopoiesis	12	5	2.3	0.06216	0.38789
GO:0060525	prostate glandular acinus development	12	5	2.3	0.06216	0.38789
GO:0071108	protein K48-linked deubiquitination	12	5	2.3	0.06216	0.38789
GO:0071354	cellular response to interleukin-6	12	5	2.3	0.06216	0.38789
GO:0051338	regulation of transferase activity	594	129	113.97	0.06221	0.38789
GO:0018107	peptidyl-threonine phosphorylation	48	14	9.21	0.0627	0.38976
GO:0043588	skin development	48	14	9.21	0.0627	0.38976
GO:0071841	NA	3035	612	582.33	0.06299	0.39098
GO:0045744	negative regulation of G-protein coupled receptor protein signaling pathway	61	17	11.7	0.06363	0.39317
GO:0051701	interaction with host	61	17	11.7	0.06363	0.39317
GO:0090101	negative regulation of transmembrane receptor protein serine/threonine kinase signaling pathway	61	17	11.7	0.06363	0.39317
GO:0030001	metal ion transport	477	105	91.52	0.06387	0.3939
GO:0051048	negative regulation of secretion	101	26	19.38	0.06394	0.3939
GO:0051253	negative regulation of RNA metabolic process	728	156	139.68	0.06415	0.39438
GO:0009166	nucleotide catabolic process	482	106	92.48	0.06421	0.39438
GO:0016569	covalent chromatin modification	255	59	48.93	0.06449	0.39551
GO:0051093	negative regulation of developmental process	453	100	86.92	0.06505	0.39794
GO:0051925	regulation of calcium ion transport via voltage-gated calcium channel activity	44	13	8.44	0.06508	0.39794
GO:0031323	regulation of cellular metabolic process	3967	793	761.15	0.06539	0.39924
GO:0048864	stem cell development	70	19	13.43	0.06574	0.40078
GO:0060560	developmental growth involved in morphogenesis	115	29	22.07	0.06637	0.40402
GO:0045638	negative regulation of myeloid cell differentiation	57	16	10.94	0.06664	0.40506
GO:0010517	regulation of phospholipase activity	79	21	15.16	0.06692	0.40557
GO:0050768	negative regulation of neurogenesis	79	21	15.16	0.06692	0.40557
GO:0048568	embryonic organ development	270	62	51.81	0.06729	0.40626
GO:0023021	termination of signal transduction	40	12	7.67	0.06735	0.40626
GO:0034332	adherens junction organization	40	12	7.67	0.06735	0.40626
GO:0001667	ameboidal cell migration	97	25	18.61	0.06743	0.40626
GO:0009628	response to abiotic stimulus	690	148	132.39	0.0681	0.40825
GO:0001953	negative regulation of cell-matrix adhesion	16	6	3.07	0.06883	0.40825
GO:0003254	regulation of membrane depolarization	16	6	3.07	0.06883	0.40825
GO:0006882	cellular zinc ion homeostasis	16	6	3.07	0.06883	0.40825
GO:0009214	cyclic nucleotide catabolic process	16	6	3.07	0.06883	0.40825
GO:0030517	negative regulation of axon extension	16	6	3.07	0.06883	0.40825
GO:0050891	multicellular organismal water homeostasis	16	6	3.07	0.06883	0.40825
GO:0055069	zinc ion homeostasis	16	6	3.07	0.06883	0.40825
GO:0070527	platelet aggregation	16	6	3.07	0.06883	0.40825
GO:0072012	glomerulus vasculature development	16	6	3.07	0.06883	0.40825
GO:0009888	tissue development	1104	231	211.83	0.06896	0.40825
GO:0008589	regulation of smoothened signaling pathway	36	11	6.91	0.06942	0.40825
GO:0043331	response to dsRNA	36	11	6.91	0.06942	0.40825
GO:0043487	regulation of RNA stability	36	11	6.91	0.06942	0.40825
GO:0046324	regulation of glucose import	36	11	6.91	0.06942	0.40825
GO:0048708	astrocyte differentiation	36	11	6.91	0.06942	0.40825
GO:0010817	regulation of hormone levels	333	75	63.89	0.06945	0.40825
GO:0009116	nucleoside metabolic process	440	97	84.42	0.07022	0.41084
GO:0001890	placenta development	102	26	19.57	0.07074	0.41084
GO:0008585	female gonad development	84	22	16.12	0.0711	0.41084
GO:0048638	regulation of developmental growth	93	24	17.84	0.07113	0.41084
GO:0051224	negative regulation of protein transport	93	24	17.84	0.07113	0.41084
GO:0006509	membrane protein ectodomain proteolysis	32	10	6.14	0.07117	0.41084
GO:0035176	social behavior	32	10	6.14	0.07117	0.41084
GO:0045814	negative regulation of gene expression, epigenetic	32	10	6.14	0.07117	0.41084
GO:0071396	cellular response to lipid	32	10	6.14	0.07117	0.41084
GO:0009892	negative regulation of metabolic process	1256	261	240.99	0.07169	0.41084
GO:0002065	columnar/cuboidal epithelial cell differentiation	20	7	3.84	0.07188	0.41084
GO:0007398	ectoderm development	20	7	3.84	0.07188	0.41084
GO:0010508	positive regulation of autophagy	20	7	3.84	0.07188	0.41084
GO:0043114	regulation of vascular permeability	20	7	3.84	0.07188	0.41084
GO:0048169	regulation of long-term neuronal synaptic plasticity	20	7	3.84	0.07188	0.41084
GO:0048265	response to pain	20	7	3.84	0.07188	0.41084
GO:0051412	response to corticosterone	20	7	3.84	0.07188	0.41084
GO:0060674	placenta blood vessel development	20	7	3.84	0.07188	0.41084
GO:0009967	positive regulation of signal transduction	642	138	123.18	0.07196	0.41084
GO:0019222	regulation of metabolic process	4375	871	839.43	0.07223	0.41084
GO:0043550	regulation of lipid kinase activity	28	9	5.37	0.0724	0.41084
GO:0046626	regulation of insulin receptor signaling pathway	28	9	5.37	0.0724	0.41084
GO:0050732	negative regulation of peptidyl-tyrosine phosphorylation	28	9	5.37	0.0724	0.41084
GO:2001235	positive regulation of apoptotic signaling pathway	28	9	5.37	0.0724	0.41084
GO:0000165	MAPK cascade	392	87	75.21	0.07262	0.41084
GO:0046326	positive regulation of glucose import	24	8	4.6	0.0728	0.41084
GO:0048384	retinoic acid receptor signaling pathway	24	8	4.6	0.0728	0.41084
GO:0048640	negative regulation of developmental growth	24	8	4.6	0.0728	0.41084
GO:2001236	regulation of extrinsic apoptotic signaling pathway	24	8	4.6	0.0728	0.41084
GO:0021766	hippocampus development	49	14	9.4	0.07289	0.41084
GO:0014070	response to organic cyclic compound	200	47	38.37	0.07324	0.41225
GO:0006643	membrane lipid metabolic process	107	27	20.53	0.07391	0.41545
GO:0010243	response to organonitrogen compound	130	32	24.94	0.07415	0.41623
GO:0061039	NA	71	19	13.62	0.07425	0.41623
GO:0032869	cellular response to insulin stimulus	191	45	36.65	0.07556	0.42299
GO:0051146	striated muscle cell differentiation	163	39	31.27	0.07676	0.42912
GO:0009891	positive regulation of biosynthetic process	1128	235	216.43	0.07743	0.43228
GO:0051172	negative regulation of nitrogen compound metabolic process	808	171	155.03	0.07801	0.43493
GO:0050905	neuromuscular process	67	18	12.86	0.07822	0.43551
GO:0007162	negative regulation of cell adhesion	76	20	14.58	0.0791	0.43981
GO:0019229	regulation of vasoconstriction	41	12	7.87	0.07926	0.44011
GO:0042475	odontogenesis of dentin-containing tooth	54	15	10.36	0.08012	0.44428
GO:0043254	regulation of protein complex assembly	159	38	30.51	0.08087	0.44784
GO:0031667	response to nutrient levels	336	75	64.47	0.08139	0.45011
GO:0016311	dephosphorylation	235	54	45.09	0.08202	0.45298
GO:0051492	regulation of stress fiber assembly	37	11	7.1	0.08236	0.45304
GO:0051970	negative regulation of transmission of nerve impulse	37	11	7.1	0.08236	0.45304
GO:0060416	response to growth hormone	37	11	7.1	0.08236	0.45304
GO:0003013	circulatory system process	288	65	55.26	0.08293	0.45556
GO:0007498	mesoderm development	90	23	17.27	0.08326	0.4567
GO:0030218	erythrocyte differentiation	72	19	13.81	0.08347	0.4567
GO:0035051	cardiocyte differentiation	72	19	13.81	0.08347	0.4567
GO:0031334	positive regulation of protein complex assembly	81	21	15.54	0.08367	0.45718
GO:0001707	mesoderm formation	50	14	9.59	0.0841	0.45837
GO:0032102	negative regulation of response to external stimulus	113	28	21.68	0.08429	0.45837
GO:0040017	positive regulation of locomotion	207	48	39.72	0.08527	0.45837
GO:0007006	mitochondrial membrane organization	33	10	6.33	0.08528	0.45837
GO:0014902	myotube differentiation	33	10	6.33	0.08528	0.45837
GO:0030166	proteoglycan biosynthetic process	33	10	6.33	0.08528	0.45837
GO:0032092	positive regulation of protein binding	33	10	6.33	0.08528	0.45837
GO:0071695	anatomical structure maturation	33	10	6.33	0.08528	0.45837
GO:0002076	osteoblast development	13	5	2.49	0.08556	0.45837
GO:0003337	mesenchymal to epithelial transition involved in metanephros morphogenesis	13	5	2.49	0.08556	0.45837
GO:0006684	sphingomyelin metabolic process	13	5	2.49	0.08556	0.45837
GO:0010042	response to manganese ion	13	5	2.49	0.08556	0.45837
GO:0032314	regulation of Rac GTPase activity	13	5	2.49	0.08556	0.45837
GO:0046856	phosphatidylinositol dephosphorylation	13	5	2.49	0.08556	0.45837
GO:0060716	labyrinthine layer blood vessel development	13	5	2.49	0.08556	0.45837
GO:0007156	homophilic cell adhesion via plasma membrane adhesion molecules	104	26	19.95	0.08581	0.45911
GO:0010469	regulation of receptor activity	59	16	11.32	0.08682	0.45941
GO:0043542	endothelial cell migration	95	24	18.23	0.08707	0.45941
GO:0046058	cAMP metabolic process	95	24	18.23	0.08707	0.45941
GO:1901292	nucleoside phosphate catabolic process	489	106	93.82	0.08729	0.45941
GO:0048839	inner ear development	132	32	25.33	0.08776	0.45941
GO:0090092	regulation of transmembrane receptor protein serine/threonine kinase signaling pathway	132	32	25.33	0.08776	0.45941
GO:0001659	temperature homeostasis	29	9	5.56	0.08784	0.45941
GO:0016575	histone deacetylation	29	9	5.56	0.08784	0.45941
GO:0048538	thymus development	29	9	5.56	0.08784	0.45941
GO:0055006	cardiac cell development	29	9	5.56	0.08784	0.45941
GO:0055013	cardiac muscle cell development	29	9	5.56	0.08784	0.45941
GO:0060996	dendritic spine development	29	9	5.56	0.08784	0.45941
GO:1900076	regulation of cellular response to insulin stimulus	29	9	5.56	0.08784	0.45941
GO:0006869	lipid transport	179	42	34.34	0.08802	0.45941
GO:0009991	response to extracellular stimulus	357	79	68.5	0.08807	0.45941
GO:0001942	hair follicle development	68	18	13.05	0.0881	0.45941
GO:0022404	molting cycle process	68	18	13.05	0.0881	0.45941
GO:0022405	hair cycle process	68	18	13.05	0.0881	0.45941
GO:0060491	regulation of cell projection assembly	46	13	8.83	0.08821	0.45941
GO:0009890	negative regulation of biosynthetic process	872	183	167.31	0.08918	0.45941
GO:0015012	heparan sulfate proteoglycan biosynthetic process	17	6	3.26	0.08973	0.45941
GO:0015800	acidic amino acid transport	17	6	3.26	0.08973	0.45941
GO:0016241	regulation of macroautophagy	17	6	3.26	0.08973	0.45941
GO:0017158	regulation of calcium ion-dependent exocytosis	17	6	3.26	0.08973	0.45941
GO:0030866	cortical actin cytoskeleton organization	17	6	3.26	0.08973	0.45941
GO:0051491	positive regulation of filopodium assembly	17	6	3.26	0.08973	0.45941
GO:0061437	renal system vasculature development	17	6	3.26	0.08973	0.45941
GO:0061440	kidney vasculature development	17	6	3.26	0.08973	0.45941
GO:2000736	regulation of stem cell differentiation	17	6	3.26	0.08973	0.45941
GO:0000188	inactivation of MAPK activity	25	8	4.8	0.08978	0.45941
GO:0010631	epithelial cell migration	25	8	4.8	0.08978	0.45941
GO:0034446	substrate adhesion-dependent cell spreading	25	8	4.8	0.08978	0.45941
GO:0046928	regulation of neurotransmitter secretion	25	8	4.8	0.08978	0.45941
GO:0051966	regulation of synaptic transmission, glutamatergic	25	8	4.8	0.08978	0.45941
GO:0090132	epithelium migration	25	8	4.8	0.08978	0.45941
GO:0045859	regulation of protein kinase activity	549	118	105.34	0.09029	0.46144
GO:0006760	folic acid-containing compound metabolic process	21	7	4.03	0.09067	0.46166
GO:0030201	heparan sulfate proteoglycan metabolic process	21	7	4.03	0.09067	0.46166
GO:0045773	positive regulation of axon extension	21	7	4.03	0.09067	0.46166
GO:2000117	negative regulation of cysteine-type endopeptidase activity	55	15	10.55	0.09147	0.46516
GO:0031327	negative regulation of cellular biosynthetic process	858	180	164.63	0.09206	0.46668
GO:0003015	heart process	114	28	21.87	0.09211	0.46668
GO:0060047	heart contraction	114	28	21.87	0.09211	0.46668
GO:0061035	regulation of cartilage development	42	12	8.06	0.09243	0.46715
GO:0090277	positive regulation of peptide hormone secretion	42	12	8.06	0.09243	0.46715
GO:0090066	regulation of anatomical structure size	237	54	45.47	0.09262	0.46754
GO:0030010	establishment of cell polarity	64	17	12.28	0.09301	0.46865
GO:0001656	metanephros development	73	19	14.01	0.09341	0.46865
GO:0002064	epithelial cell development	73	19	14.01	0.09341	0.46865
GO:0042303	molting cycle	73	19	14.01	0.09341	0.46865
GO:0042633	hair cycle	73	19	14.01	0.09341	0.46865
GO:0008610	lipid biosynthetic process	471	102	90.37	0.09369	0.46948
GO:0048469	cell maturation	105	26	20.15	0.09409	0.47091
GO:0046488	phosphatidylinositol metabolic process	96	24	18.42	0.09586	0.4786
GO:0046545	development of primary female sexual characteristics	96	24	18.42	0.09586	0.4786
GO:0006833	water transport	38	11	7.29	0.0967	0.48221
GO:0019637	organophosphate metabolic process	940	196	180.36	0.09735	0.48486
GO:0043583	ear development	157	37	30.12	0.09886	0.49179
GO:0048514	blood vessel morphogenesis	384	84	73.68	0.09954	0.49457
GO:0044270	cellular nitrogen compound catabolic process	537	115	103.03	0.10084	0.50042
GO:0043488	regulation of mRNA stability	34	10	6.52	0.10096	0.50042
GO:0010604	positive regulation of macromolecule metabolic process	1649	336	316.39	0.1012	0.501
GO:0035239	tube morphogenesis	253	57	48.54	0.10138	0.50129
GO:0008015	blood circulation	287	64	55.07	0.10207	0.50409
GO:0007605	sensory perception of sound	106	26	20.34	0.10288	0.50748
GO:0060541	respiratory system development	153	36	29.36	0.10418	0.51328
GO:0006493	protein O-linked glycosylation	65	17	12.47	0.10445	0.51338
GO:0034504	protein localization to nucleus	215	49	41.25	0.10445	0.51338
GO:0048008	platelet-derived growth factor receptor signaling pathway	30	9	5.76	0.10507	0.51581
GO:0030278	regulation of ossification	139	33	26.67	0.10536	0.51662
GO:0050954	sensory perception of mechanical stimulus	111	27	21.3	0.1061	0.51962
GO:0060048	cardiac muscle contraction	43	12	8.25	0.10685	0.52205
GO:0061097	regulation of protein tyrosine kinase activity	43	12	8.25	0.10685	0.52205
GO:0034655	nucleobase-containing compound catabolic process	504	108	96.7	0.10748	0.52451
GO:0001578	microtubule bundle formation	26	8	4.99	0.10885	0.52868
GO:0033280	response to vitamin D	26	8	4.99	0.10885	0.52868
GO:0051932	synaptic transmission, GABAergic	26	8	4.99	0.10885	0.52868
GO:0051963	regulation of synapse assembly	26	8	4.99	0.10885	0.52868
GO:0042310	vasoconstriction	52	14	9.98	0.10965	0.53069
GO:0006112	energy reserve metabolic process	149	35	28.59	0.10982	0.53069
GO:0021761	limbic system development	61	16	11.7	0.11053	0.53069
GO:0032321	positive regulation of Rho GTPase activity	61	16	11.7	0.11053	0.53069
GO:0045934	negative regulation of nucleobase-containing compound metabolic process	799	167	153.3	0.11133	0.53069
GO:0000045	autophagic vacuole assembly	22	7	4.22	0.11192	0.53069
GO:0030104	water homeostasis	22	7	4.22	0.11192	0.53069
GO:0032228	regulation of synaptic transmission, GABAergic	22	7	4.22	0.11192	0.53069
GO:0060986	endocrine hormone secretion	22	7	4.22	0.11192	0.53069
GO:0060997	dendritic spine morphogenesis	22	7	4.22	0.11192	0.53069
GO:0030335	positive regulation of cell migration	197	45	37.8	0.11236	0.53069
GO:0045685	regulation of glial cell differentiation	39	11	7.48	0.11243	0.53069
GO:0050764	regulation of phagocytosis	39	11	7.48	0.11243	0.53069
GO:0050885	neuromuscular process controlling balance	39	11	7.48	0.11243	0.53069
GO:0060078	regulation of postsynaptic membrane potential	39	11	7.48	0.11243	0.53069
GO:0006198	cAMP catabolic process	14	5	2.69	0.11288	0.53069
GO:0006607	NLS-bearing protein import into nucleus	14	5	2.69	0.11288	0.53069
GO:0032225	regulation of synaptic transmission, dopaminergic	14	5	2.69	0.11288	0.53069
GO:0042136	neurotransmitter biosynthetic process	14	5	2.69	0.11288	0.53069
GO:0060749	mammary gland alveolus development	14	5	2.69	0.11288	0.53069
GO:0060788	ectodermal placode formation	14	5	2.69	0.11288	0.53069
GO:0061099	negative regulation of protein tyrosine kinase activity	14	5	2.69	0.11288	0.53069
GO:0061377	mammary gland lobule development	14	5	2.69	0.11288	0.53069
GO:0070875	positive regulation of glycogen metabolic process	14	5	2.69	0.11288	0.53069
GO:0071696	ectodermal placode development	14	5	2.69	0.11288	0.53069
GO:0071697	ectodermal placode morphogenesis	14	5	2.69	0.11288	0.53069
GO:2000178	negative regulation of neural precursor cell proliferation	14	5	2.69	0.11288	0.53069
GO:2001238	positive regulation of extrinsic apoptotic signaling pathway	14	5	2.69	0.11288	0.53069
GO:0043491	protein kinase B signaling	84	21	16.12	0.1136	0.53258
GO:0002089	lens morphogenesis in camera-type eye	18	6	3.45	0.11367	0.53258
GO:0021533	cell differentiation in hindbrain	18	6	3.45	0.11367	0.53258
GO:1901135	carbohydrate derivative metabolic process	981	203	188.23	0.11503	0.53814
GO:0008360	regulation of cell shape	98	24	18.8	0.11512	0.53814
GO:0010605	negative regulation of macromolecule metabolic process	1178	242	226.02	0.11554	0.53949
GO:0045767	regulation of anti-apoptosis	48	13	9.21	0.11589	0.54051
GO:0051051	negative regulation of transport	241	54	46.24	0.11655	0.54266
GO:0007569	cell aging	66	17	12.66	0.11671	0.54266
GO:0032319	regulation of Rho GTPase activity	89	22	17.08	0.11788	0.54266
GO:0033273	response to vitamin	150	35	28.78	0.11792	0.54266
GO:0002028	regulation of sodium ion transport	35	10	6.72	0.1182	0.54266
GO:0010717	regulation of epithelial to mesenchymal transition	35	10	6.72	0.1182	0.54266
GO:0034109	homotypic cell-cell adhesion	35	10	6.72	0.1182	0.54266
GO:0043535	regulation of blood vessel endothelial cell migration	35	10	6.72	0.1182	0.54266
GO:0071230	cellular response to amino acid stimulus	35	10	6.72	0.1182	0.54266
GO:0071326	cellular response to monosaccharide stimulus	35	10	6.72	0.1182	0.54266
GO:0071331	cellular response to hexose stimulus	35	10	6.72	0.1182	0.54266
GO:0071333	cellular response to glucose stimulus	35	10	6.72	0.1182	0.54266
GO:0071804	cellular potassium ion transport	35	10	6.72	0.1182	0.54266
GO:0071805	potassium ion transmembrane transport	35	10	6.72	0.1182	0.54266
GO:0034976	response to endoplasmic reticulum stress	103	25	19.76	0.11867	0.54421
GO:0071704	organic substance metabolic process	1033	213	198.2	0.12011	0.5502
GO:0000910	cytokinesis	94	23	18.04	0.12186	0.55698
GO:0022612	gland morphogenesis	94	23	18.04	0.12186	0.55698
GO:0050730	regulation of peptidyl-tyrosine phosphorylation	141	33	27.05	0.1221	0.55702
GO:0030522	intracellular receptor signaling pathway	208	47	39.91	0.12214	0.55702
GO:0042439	ethanolamine-containing compound metabolic process	44	12	8.44	0.12251	0.55809
GO:0001525	angiogenesis	320	70	61.4	0.12302	0.55979
GO:0048813	dendrite morphogenesis	62	16	11.9	0.12372	0.5601
GO:0050821	protein stabilization	62	16	11.9	0.12372	0.5601
GO:0015908	fatty acid transport	53	14	10.17	0.12398	0.5601
GO:0045639	positive regulation of myeloid cell differentiation	53	14	10.17	0.12398	0.5601
GO:0080135	regulation of cellular response to stress	247	55	47.39	0.12409	0.5601
GO:0008285	negative regulation of cell proliferation	478	102	91.71	0.12414	0.5601
GO:0007507	heart development	330	72	63.32	0.12416	0.5601
GO:0033036	macromolecule localization	1643	333	315.24	0.12418	0.5601
GO:0031324	negative regulation of cellular metabolic process	1156	237	221.8	0.12556	0.56399
GO:0007188	adenylate cyclase-modulating G-protein coupled receptor signaling pathway	99	24	19	0.12559	0.56399
GO:0008154	actin polymerization or depolymerization	99	24	19	0.12559	0.56399
GO:0046660	female sex differentiation	99	24	19	0.12559	0.56399
GO:0048598	embryonic morphogenesis	419	90	80.39	0.12614	0.56584
GO:0007178	transmembrane receptor protein serine/threonine kinase signaling pathway	204	46	39.14	0.12818	0.57429
GO:0060191	regulation of lipase activity	104	25	19.95	0.12906	0.57429
GO:0032320	positive regulation of Ras GTPase activity	90	22	17.27	0.12908	0.57429
GO:0035272	exocrine system development	40	11	7.67	0.12953	0.57429
GO:0045768	positive regulation of anti-apoptosis	40	11	7.67	0.12953	0.57429
GO:0061371	determination of heart left/right asymmetry	40	11	7.67	0.12953	0.57429
GO:2000113	negative regulation of cellular macromolecule biosynthetic process	789	164	151.39	0.12974	0.57429
GO:0007229	integrin-mediated signaling pathway	67	17	12.86	0.1298	0.57429
GO:0010627	NA	509	108	97.66	0.1299	0.57429
GO:0071897	DNA biosynthetic process	27	8	5.18	0.12994	0.57429
GO:0072332	intrinsic apoptotic signaling pathway by p53 class mediator	27	8	5.18	0.12994	0.57429
GO:0090102	cochlea development	27	8	5.18	0.12994	0.57429
GO:0090398	cellular senescence	27	8	5.18	0.12994	0.57429
GO:0009100	glycoprotein metabolic process	331	72	63.51	0.12998	0.57429
GO:0030148	sphingolipid biosynthetic process	58	15	11.13	0.13124	0.57755
GO:0043244	regulation of protein complex disassembly	58	15	11.13	0.13124	0.57755
GO:0090317	negative regulation of intracellular protein transport	58	15	11.13	0.13124	0.57755
GO:0048709	oligodendrocyte differentiation	49	13	9.4	0.13142	0.57755
GO:0071418	cellular response to amine stimulus	49	13	9.4	0.13142	0.57755
GO:0010558	negative regulation of macromolecule biosynthetic process	815	169	156.37	0.13307	0.58276
GO:0007187	G-protein coupled receptor signaling pathway, coupled to cyclic nucleotide second messenger	128	30	24.56	0.13344	0.58276
GO:0007179	transforming growth factor beta receptor signaling pathway	114	27	21.87	0.13537	0.58276
GO:0030100	regulation of endocytosis	114	27	21.87	0.13537	0.58276
GO:0021879	forebrain neuron differentiation	23	7	4.41	0.13555	0.58276
GO:0021988	olfactory lobe development	23	7	4.41	0.13555	0.58276
GO:0030815	negative regulation of cAMP metabolic process	23	7	4.41	0.13555	0.58276
GO:0030818	negative regulation of cAMP biosynthetic process	23	7	4.41	0.13555	0.58276
GO:0061098	positive regulation of protein tyrosine kinase activity	23	7	4.41	0.13555	0.58276
GO:0010876	lipid localization	205	46	39.33	0.13581	0.58276
GO:0006470	protein dephosphorylation	133	31	25.52	0.13591	0.58276
GO:0010821	regulation of mitochondrion organization	36	10	6.91	0.13696	0.58276
GO:0019216	regulation of lipid metabolic process	181	41	34.73	0.13697	0.58276
GO:0002756	MyD88-independent toll-like receptor signaling pathway	63	16	12.09	0.13778	0.58276
GO:0017015	regulation of transforming growth factor beta receptor signaling pathway	63	16	12.09	0.13778	0.58276
GO:0043543	protein acylation	138	32	26.48	0.13823	0.58276
GO:0051259	protein oligomerization	303	66	58.14	0.13902	0.58276
GO:0048332	mesoderm morphogenesis	54	14	10.36	0.13932	0.58276
GO:0031330	negative regulation of cellular catabolic process	45	12	8.63	0.1394	0.58276
GO:0048663	neuron fate commitment	45	12	8.63	0.1394	0.58276
GO:0070252	actin-mediated cell contraction	45	12	8.63	0.1394	0.58276
GO:0042327	positive regulation of phosphorylation	511	108	98.05	0.13967	0.58276
GO:0007568	aging	191	43	36.65	0.13986	0.58276
GO:0071902	positive regulation of protein serine/threonine kinase activity	191	43	36.65	0.13986	0.58276
GO:0055002	striated muscle cell development	105	25	20.15	0.13999	0.58276
GO:0034101	erythrocyte homeostasis	77	19	14.77	0.14043	0.58276
GO:0007194	negative regulation of adenylate cyclase activity	19	6	3.65	0.14047	0.58276
GO:0030865	cortical cytoskeleton organization	19	6	3.65	0.14047	0.58276
GO:0032459	regulation of protein oligomerization	19	6	3.65	0.14047	0.58276
GO:0032925	regulation of activin receptor signaling pathway	19	6	3.65	0.14047	0.58276
GO:0050927	positive regulation of positive chemotaxis	19	6	3.65	0.14047	0.58276
GO:0060968	regulation of gene silencing	19	6	3.65	0.14047	0.58276
GO:0090003	regulation of establishment of protein localization to plasma membrane	19	6	3.65	0.14047	0.58276
GO:0009611	response to wounding	1014	208	194.56	0.1415	0.58276
GO:0043122	regulation of I-kappaB kinase/NF-kappaB signaling	172	39	33	0.14239	0.58276
GO:0048562	embryonic organ morphogenesis	172	39	33	0.14239	0.58276
GO:2000147	positive regulation of cell motility	201	45	38.57	0.14249	0.58276
GO:0033673	negative regulation of kinase activity	148	34	28.4	0.1425	0.58276
GO:0021915	neural tube development	110	26	21.11	0.14315	0.58276
GO:0006000	fructose metabolic process	11	4	2.11	0.14352	0.58276
GO:0006998	nuclear envelope organization	11	4	2.11	0.14352	0.58276
GO:0007213	G-protein coupled acetylcholine receptor signaling pathway	11	4	2.11	0.14352	0.58276
GO:0007223	Wnt signaling pathway, calcium modulating pathway	11	4	2.11	0.14352	0.58276
GO:0032026	response to magnesium ion	11	4	2.11	0.14352	0.58276
GO:0032098	regulation of appetite	11	4	2.11	0.14352	0.58276
GO:0033605	positive regulation of catecholamine secretion	11	4	2.11	0.14352	0.58276
GO:0042069	regulation of catecholamine metabolic process	11	4	2.11	0.14352	0.58276
GO:0042634	regulation of hair cycle	11	4	2.11	0.14352	0.58276
GO:0045601	regulation of endothelial cell differentiation	11	4	2.11	0.14352	0.58276
GO:0047496	vesicle transport along microtubule	11	4	2.11	0.14352	0.58276
GO:0048668	collateral sprouting	11	4	2.11	0.14352	0.58276
GO:0051953	negative regulation of amine transport	11	4	2.11	0.14352	0.58276
GO:0060134	prepulse inhibition	11	4	2.11	0.14352	0.58276
GO:0060561	apoptotic process involved in morphogenesis	11	4	2.11	0.14352	0.58276
GO:0060575	intestinal epithelial cell differentiation	11	4	2.11	0.14352	0.58276
GO:0060900	embryonic camera-type eye formation	11	4	2.11	0.14352	0.58276
GO:0090162	establishment of epithelial cell polarity	11	4	2.11	0.14352	0.58276
GO:2000272	negative regulation of receptor activity	11	4	2.11	0.14352	0.58276
GO:2001237	negative regulation of extrinsic apoptotic signaling pathway	11	4	2.11	0.14352	0.58276
GO:0016578	histone deubiquitination	15	5	2.88	0.14379	0.58276
GO:0021697	cerebellar cortex formation	15	5	2.88	0.14379	0.58276
GO:0021895	cerebral cortex neuron differentiation	15	5	2.88	0.14379	0.58276
GO:0030857	negative regulation of epithelial cell differentiation	15	5	2.88	0.14379	0.58276
GO:0032105	negative regulation of response to extracellular stimulus	15	5	2.88	0.14379	0.58276
GO:0032108	negative regulation of response to nutrient levels	15	5	2.88	0.14379	0.58276
GO:0034383	low-density lipoprotein particle clearance	15	5	2.88	0.14379	0.58276
GO:0034695	response to prostaglandin E	15	5	2.88	0.14379	0.58276
GO:0043576	regulation of respiratory gaseous exchange	15	5	2.88	0.14379	0.58276
GO:0045745	positive regulation of G-protein coupled receptor protein signaling pathway	15	5	2.88	0.14379	0.58276
GO:0045838	positive regulation of membrane potential	15	5	2.88	0.14379	0.58276
GO:0048103	somatic stem cell division	15	5	2.88	0.14379	0.58276
GO:0060071	Wnt signaling pathway, planar cell polarity pathway	15	5	2.88	0.14379	0.58276
GO:0070076	histone lysine demethylation	15	5	2.88	0.14379	0.58276
GO:0072283	metanephric renal vesicle morphogenesis	15	5	2.88	0.14379	0.58276
GO:0090175	regulation of establishment of planar polarity	15	5	2.88	0.14379	0.58276
GO:2000273	positive regulation of receptor activity	15	5	2.88	0.14379	0.58276
GO:2000649	regulation of sodium ion transmembrane transporter activity	15	5	2.88	0.14379	0.58276
GO:0002521	leukocyte differentiation	289	63	55.45	0.14381	0.58276
GO:0051129	negative regulation of cellular component organization	289	63	55.45	0.14381	0.58276
GO:0006163	purine nucleotide metabolic process	637	133	122.22	0.14473	0.58377
GO:0032104	regulation of response to extracellular stimulus	32	9	6.14	0.14477	0.58377
GO:0032107	regulation of response to nutrient levels	32	9	6.14	0.14477	0.58377
GO:0045682	regulation of epidermis development	32	9	6.14	0.14477	0.58377
GO:0045931	positive regulation of mitotic cell cycle	32	9	6.14	0.14477	0.58377
GO:0000271	polysaccharide biosynthetic process	82	20	15.73	0.14508	0.58444
GO:0033077	T cell differentiation in thymus	59	15	11.32	0.14638	0.58877
GO:0048729	tissue morphogenesis	393	84	75.41	0.14644	0.58877
GO:0001678	cellular glucose homeostasis	41	11	7.87	0.14796	0.59185
GO:0031645	negative regulation of neurological system process	41	11	7.87	0.14796	0.59185
GO:0042044	fluid transport	41	11	7.87	0.14796	0.59185
GO:0046165	alcohol biosynthetic process	41	11	7.87	0.14796	0.59185
GO:0006469	negative regulation of protein kinase activity	139	32	26.67	0.14806	0.59185
GO:0048193	Golgi vesicle transport	163	37	31.27	0.14807	0.59185
GO:0008629	NA	87	21	16.69	0.14936	0.59642
GO:0010562	positive regulation of phosphorus metabolic process	518	109	99.39	0.14994	0.59758
GO:0045937	positive regulation of phosphate metabolic process	518	109	99.39	0.14994	0.59758
GO:0046486	glycerolipid metabolic process	241	53	46.24	0.15084	0.60058
GO:0006633	fatty acid biosynthetic process	125	29	23.98	0.15145	0.60198
GO:0007249	I-kappaB kinase/NF-kappaB signaling	207	46	39.72	0.15188	0.60198
GO:0031294	lymphocyte costimulation	64	16	12.28	0.15271	0.60198
GO:0031295	T cell costimulation	64	16	12.28	0.15271	0.60198
GO:0009395	phospholipid catabolic process	28	8	5.37	0.15295	0.60198
GO:0014015	positive regulation of gliogenesis	28	8	5.37	0.15295	0.60198
GO:0031076	embryonic camera-type eye development	28	8	5.37	0.15295	0.60198
GO:0032885	regulation of polysaccharide biosynthetic process	28	8	5.37	0.15295	0.60198
GO:0043094	cellular metabolic compound salvage	28	8	5.37	0.15295	0.60198
GO:0045776	negative regulation of blood pressure	28	8	5.37	0.15295	0.60198
GO:0060396	growth hormone receptor signaling pathway	28	8	5.37	0.15295	0.60198
GO:0071378	cellular response to growth hormone stimulus	28	8	5.37	0.15295	0.60198
GO:0072175	epithelial tube formation	92	22	17.65	0.1533	0.60278
GO:0001934	positive regulation of protein phosphorylation	499	105	95.74	0.15509	0.60924
GO:0071383	cellular response to steroid hormone stimulus	55	14	10.55	0.15567	0.61032
GO:0051348	negative regulation of transferase activity	159	36	30.51	0.15581	0.61032
GO:2000116	regulation of cysteine-type endopeptidase activity	159	36	30.51	0.15581	0.61032
GO:0019220	regulation of phosphate metabolic process	846	174	162.32	0.1565	0.6116
GO:0051174	regulation of phosphorus metabolic process	846	174	162.32	0.1565	0.6116
GO:0001947	heart looping	37	10	7.1	0.15718	0.6116
GO:0010595	positive regulation of endothelial cell migration	37	10	7.1	0.15718	0.6116
GO:0032272	negative regulation of protein polymerization	37	10	7.1	0.15718	0.6116
GO:0048010	vascular endothelial growth factor receptor signaling pathway	37	10	7.1	0.15718	0.6116
GO:0048814	regulation of dendrite morphogenesis	37	10	7.1	0.15718	0.6116
GO:0001938	positive regulation of endothelial cell proliferation	46	12	8.83	0.15746	0.61211
GO:0072521	purine-containing compound metabolic process	675	140	129.51	0.15806	0.61386
GO:0008037	cell recognition	69	17	13.24	0.1584	0.61433
GO:0007600	sensory perception	395	84	75.79	0.15848	0.61433
GO:0000122	negative regulation of transcription from RNA polymerase II promoter	410	87	78.67	0.15904	0.61592
GO:0042127	regulation of cell proliferation	1039	212	199.35	0.15929	0.61631
GO:0002448	mast cell mediated immunity	24	7	4.6	0.16139	0.61861
GO:0005979	regulation of glycogen biosynthetic process	24	7	4.6	0.16139	0.61861
GO:0007032	endosome organization	24	7	4.6	0.16139	0.61861
GO:0007164	establishment of tissue polarity	24	7	4.6	0.16139	0.61861
GO:0010962	regulation of glucan biosynthetic process	24	7	4.6	0.16139	0.61861
GO:0030800	negative regulation of cyclic nucleotide metabolic process	24	7	4.6	0.16139	0.61861
GO:0030803	negative regulation of cyclic nucleotide biosynthetic process	24	7	4.6	0.16139	0.61861
GO:0031111	negative regulation of microtubule polymerization or depolymerization	24	7	4.6	0.16139	0.61861
GO:0051489	regulation of filopodium assembly	24	7	4.6	0.16139	0.61861
GO:0097061	dendritic spine organization	24	7	4.6	0.16139	0.61861
GO:0030177	positive regulation of Wnt signaling pathway	60	15	11.51	0.16243	0.62028
GO:0035666	TRIF-dependent toll-like receptor signaling pathway	60	15	11.51	0.16243	0.62028
GO:0046467	membrane lipid biosynthetic process	60	15	11.51	0.16243	0.62028
GO:0061180	mammary gland epithelium development	60	15	11.51	0.16243	0.62028
GO:0006367	transcription initiation from RNA polymerase II promoter	155	35	29.74	0.16397	0.625
GO:0048545	response to steroid hormone	282	61	54.11	0.16397	0.625
GO:0019432	triglyceride biosynthetic process	51	13	9.79	0.16572	0.6305
GO:0071417	cellular response to organonitrogen compound	51	13	9.79	0.16572	0.6305
GO:0050920	regulation of chemotaxis	93	22	17.84	0.1663	0.63212
GO:0048844	artery morphogenesis	33	9	6.33	0.16709	0.63454
GO:0010970	microtubule-based transport	42	11	8.06	0.16767	0.63616
GO:0010594	regulation of endothelial cell migration	65	16	12.47	0.16846	0.63682
GO:0022407	regulation of cell-cell adhesion	65	16	12.47	0.16846	0.63682
GO:0043112	receptor metabolic process	98	23	18.8	0.16976	0.63682
GO:0010039	response to iron ion	20	6	3.84	0.16986	0.63682
GO:0031280	negative regulation of cyclase activity	20	6	3.84	0.16986	0.63682
GO:0032800	receptor biosynthetic process	20	6	3.84	0.16986	0.63682
GO:0042771	intrinsic apoptotic signaling pathway in response to DNA damage by p53 class mediator	20	6	3.84	0.16986	0.63682
GO:0043300	regulation of leukocyte degranulation	20	6	3.84	0.16986	0.63682
GO:0044060	regulation of endocrine process	20	6	3.84	0.16986	0.63682
GO:0048854	brain morphogenesis	20	6	3.84	0.16986	0.63682
GO:0050691	regulation of defense response to virus by host	20	6	3.84	0.16986	0.63682
GO:0050926	regulation of positive chemotaxis	20	6	3.84	0.16986	0.63682
GO:0061077	chaperone-mediated protein folding	20	6	3.84	0.16986	0.63682
GO:0050688	regulation of defense response to virus	56	14	10.74	0.17297	0.64789
GO:0043409	negative regulation of MAPK cascade	70	17	13.43	0.17387	0.6499
GO:0080090	regulation of primary metabolic process	3884	765	745.23	0.17452	0.6499
GO:0035107	appendage morphogenesis	108	25	20.72	0.17589	0.6499
GO:0035108	limb morphogenesis	108	25	20.72	0.17589	0.6499
GO:0050851	antigen receptor-mediated signaling pathway	108	25	20.72	0.17589	0.6499
GO:0042476	odontogenesis	89	21	17.08	0.17634	0.6499
GO:0048678	response to axon injury	47	12	9.02	0.17666	0.6499
GO:0006351	transcription, DNA-templated	2847	564	546.26	0.1767	0.6499
GO:0003382	epithelial cell morphogenesis	29	8	5.56	0.17776	0.6499
GO:0006206	pyrimidine nucleobase metabolic process	29	8	5.56	0.17776	0.6499
GO:0032330	regulation of chondrocyte differentiation	29	8	5.56	0.17776	0.6499
GO:0032924	activin receptor signaling pathway	29	8	5.56	0.17776	0.6499
GO:0090130	tissue migration	29	8	5.56	0.17776	0.6499
GO:0001782	B cell homeostasis	16	5	3.07	0.17787	0.6499
GO:0007214	gamma-aminobutyric acid signaling pathway	16	5	3.07	0.17787	0.6499
GO:0010869	regulation of receptor biosynthetic process	16	5	3.07	0.17787	0.6499
GO:0014009	glial cell proliferation	16	5	3.07	0.17787	0.6499
GO:0015813	L-glutamate transport	16	5	3.07	0.17787	0.6499
GO:0032332	positive regulation of chondrocyte differentiation	16	5	3.07	0.17787	0.6499
GO:0043537	negative regulation of blood vessel endothelial cell migration	16	5	3.07	0.17787	0.6499
GO:0045061	thymic T cell selection	16	5	3.07	0.17787	0.6499
GO:0045671	negative regulation of osteoclast differentiation	16	5	3.07	0.17787	0.6499
GO:0046697	decidualization	16	5	3.07	0.17787	0.6499
GO:0050482	arachidonic acid secretion	16	5	3.07	0.17787	0.6499
GO:0051043	regulation of membrane protein ectodomain proteolysis	16	5	3.07	0.17787	0.6499
GO:0060119	inner ear receptor cell development	16	5	3.07	0.17787	0.6499
GO:0010741	NA	113	26	21.68	0.17862	0.6499
GO:0017156	calcium ion-dependent exocytosis	38	10	7.29	0.17877	0.6499
GO:0043525	positive regulation of neuron apoptotic process	38	10	7.29	0.17877	0.6499
GO:0071322	cellular response to carbohydrate stimulus	38	10	7.29	0.17877	0.6499
GO:1901216	positive regulation of neuron death	38	10	7.29	0.17877	0.6499
GO:0007224	smoothened signaling pathway	61	15	11.7	0.17936	0.6499
GO:0007416	synapse assembly	61	15	11.7	0.17936	0.6499
GO:0032387	negative regulation of intracellular transport	61	15	11.7	0.17936	0.6499
GO:0034764	positive regulation of transmembrane transport	61	15	11.7	0.17936	0.6499
GO:0042058	regulation of epidermal growth factor receptor signaling pathway	61	15	11.7	0.17936	0.6499
GO:1901184	regulation of ERBB signaling pathway	61	15	11.7	0.17936	0.6499
GO:0043627	response to estrogen	142	32	27.25	0.17992	0.65136
GO:0032101	regulation of response to external stimulus	334	71	64.08	0.18255	0.65382
GO:0042325	regulation of phosphorylation	771	158	147.93	0.1831	0.65382
GO:0006171	cAMP biosynthetic process	80	19	15.35	0.18313	0.65382
GO:0030178	negative regulation of Wnt signaling pathway	99	23	19	0.18313	0.65382
GO:0060271	cilium morphogenesis	80	19	15.35	0.18313	0.65382
GO:0006606	protein import into nucleus	191	42	36.65	0.1835	0.65382
GO:0001779	natural killer cell differentiation	12	4	2.3	0.18419	0.65382
GO:0010884	positive regulation of lipid storage	12	4	2.3	0.18419	0.65382
GO:0014048	regulation of glutamate secretion	12	4	2.3	0.18419	0.65382
GO:0018195	peptidyl-arginine modification	12	4	2.3	0.18419	0.65382
GO:0019067	NA	12	4	2.3	0.18419	0.65382
GO:0021511	spinal cord patterning	12	4	2.3	0.18419	0.65382
GO:0021904	dorsal/ventral neural tube patterning	12	4	2.3	0.18419	0.65382
GO:0034104	negative regulation of tissue remodeling	12	4	2.3	0.18419	0.65382
GO:0035587	purinergic receptor signaling pathway	12	4	2.3	0.18419	0.65382
GO:0060008	Sertoli cell differentiation	12	4	2.3	0.18419	0.65382
GO:0060026	convergent extension	12	4	2.3	0.18419	0.65382
GO:0060037	pharyngeal system development	12	4	2.3	0.18419	0.65382
GO:0060039	pericardium development	12	4	2.3	0.18419	0.65382
GO:0060442	branching involved in prostate gland morphogenesis	12	4	2.3	0.18419	0.65382
GO:0070672	response to interleukin-15	12	4	2.3	0.18419	0.65382
GO:0090004	positive regulation of establishment of protein localization to plasma membrane	12	4	2.3	0.18419	0.65382
GO:0006029	proteoglycan metabolic process	52	13	9.98	0.18442	0.65382
GO:0043154	negative regulation of cysteine-type endopeptidase activity involved in apoptotic process	52	13	9.98	0.18442	0.65382
GO:0051591	response to cAMP	66	16	12.66	0.18502	0.65539
GO:0033555	multicellular organismal response to stress	43	11	8.25	0.18858	0.66347
GO:0014910	regulation of smooth muscle cell migration	25	7	4.8	0.18924	0.66347
GO:0021587	cerebellum morphogenesis	25	7	4.8	0.18924	0.66347
GO:0030809	negative regulation of nucleotide biosynthetic process	25	7	4.8	0.18924	0.66347
GO:0034394	protein localization to cell surface	25	7	4.8	0.18924	0.66347
GO:0043489	RNA stabilization	25	7	4.8	0.18924	0.66347
GO:0048048	embryonic eye morphogenesis	25	7	4.8	0.18924	0.66347
GO:0048255	mRNA stabilization	25	7	4.8	0.18924	0.66347
GO:0050798	activated T cell proliferation	25	7	4.8	0.18924	0.66347
GO:0051568	histone H3-K4 methylation	25	7	4.8	0.18924	0.66347
GO:1900372	negative regulation of purine nucleotide biosynthetic process	25	7	4.8	0.18924	0.66347
GO:1900543	negative regulation of purine nucleotide metabolic process	25	7	4.8	0.18924	0.66347
GO:0006692	prostanoid metabolic process	34	9	6.52	0.19089	0.66456
GO:0032024	positive regulation of insulin secretion	34	9	6.52	0.19089	0.66456
GO:0035019	somatic stem cell maintenance	34	9	6.52	0.19089	0.66456
GO:0048286	lung alveolus development	34	9	6.52	0.19089	0.66456
GO:0060079	regulation of excitatory postsynaptic membrane potential	34	9	6.52	0.19089	0.66456
GO:0001932	regulation of protein phosphorylation	722	148	138.53	0.191	0.66456
GO:0016568	chromatin modification	410	86	78.67	0.19112	0.66456
GO:0001843	neural tube closure	57	14	10.94	0.19118	0.66456
GO:0060606	tube closure	57	14	10.94	0.19118	0.66456
GO:0001933	negative regulation of protein phosphorylation	182	40	34.92	0.19133	0.66456
GO:0006352	DNA-templated transcription, initiation	182	40	34.92	0.19133	0.66456
GO:0008104	protein localization	1399	281	268.43	0.1925	0.66806
GO:0042471	ear morphogenesis	95	22	18.23	0.19402	0.67277
GO:0048593	camera-type eye morphogenesis	76	18	14.58	0.19461	0.67424
GO:0002444	myeloid leukocyte mediated immunity	48	12	9.21	0.19691	0.68091
GO:0045761	regulation of adenylate cyclase activity	48	12	9.21	0.19691	0.68091
GO:0045787	positive regulation of cell cycle	100	23	19.19	0.19703	0.68091
GO:0008654	phospholipid biosynthetic process	129	29	24.75	0.1979	0.68308
GO:0043279	response to alkaloid	81	19	15.54	0.19868	0.68308
GO:0043393	regulation of protein binding	81	19	15.54	0.19868	0.68308
GO:0010942	positive regulation of cell death	572	118	109.75	0.1992	0.68308
GO:0048511	rhythmic process	178	39	34.15	0.2007	0.68308
GO:0001881	receptor recycling	21	6	4.03	0.20154	0.68308
GO:0002042	cell migration involved in sprouting angiogenesis	21	6	4.03	0.20154	0.68308
GO:0002446	neutrophil mediated immunity	21	6	4.03	0.20154	0.68308
GO:0009268	response to pH	21	6	4.03	0.20154	0.68308
GO:0009310	amine catabolic process	21	6	4.03	0.20154	0.68308
GO:0010543	regulation of platelet activation	21	6	4.03	0.20154	0.68308
GO:0010822	positive regulation of mitochondrion organization	21	6	4.03	0.20154	0.68308
GO:0021846	cell proliferation in forebrain	21	6	4.03	0.20154	0.68308
GO:0033598	mammary gland epithelial cell proliferation	21	6	4.03	0.20154	0.68308
GO:0042402	cellular biogenic amine catabolic process	21	6	4.03	0.20154	0.68308
GO:0042596	fear response	21	6	4.03	0.20154	0.68308
GO:0048710	regulation of astrocyte differentiation	21	6	4.03	0.20154	0.68308
GO:0051350	negative regulation of lyase activity	21	6	4.03	0.20154	0.68308
GO:0060765	regulation of androgen receptor signaling pathway	21	6	4.03	0.20154	0.68308
GO:0002040	sprouting angiogenesis	39	10	7.48	0.20165	0.68308
GO:0003143	embryonic heart tube morphogenesis	39	10	7.48	0.20165	0.68308
GO:0015909	long-chain fatty acid transport	39	10	7.48	0.20165	0.68308
GO:0042059	negative regulation of epidermal growth factor receptor signaling pathway	39	10	7.48	0.20165	0.68308
GO:1901185	negative regulation of ERBB signaling pathway	39	10	7.48	0.20165	0.68308
GO:0000226	microtubule cytoskeleton organization	262	56	50.27	0.20219	0.68376
GO:0045834	positive regulation of lipid metabolic process	86	20	16.5	0.20235	0.68376
GO:0050852	T cell receptor signaling pathway	86	20	16.5	0.20235	0.68376
GO:0015698	inorganic anion transport	53	13	10.17	0.20406	0.6838
GO:0046460	neutral lipid biosynthetic process	53	13	10.17	0.20406	0.6838
GO:0046463	acylglycerol biosynthetic process	53	13	10.17	0.20406	0.6838
GO:0006730	one-carbon metabolic process	30	8	5.76	0.20419	0.6838
GO:0008633	activation of pro-apoptotic gene products	30	8	5.76	0.20419	0.6838
GO:0030520	intracellular estrogen receptor signaling pathway	30	8	5.76	0.20419	0.6838
GO:0032881	regulation of polysaccharide metabolic process	30	8	5.76	0.20419	0.6838
GO:0042503	tyrosine phosphorylation of Stat3 protein	30	8	5.76	0.20419	0.6838
GO:0042558	pteridine-containing compound metabolic process	30	8	5.76	0.20419	0.6838
GO:0051353	positive regulation of oxidoreductase activity	30	8	5.76	0.20419	0.6838
GO:0097191	extrinsic apoptotic signaling pathway	30	8	5.76	0.20419	0.6838
GO:0002009	morphogenesis of an epithelium	302	64	57.94	0.20438	0.68387
GO:0010927	cellular component assembly involved in morphogenesis	115	26	22.07	0.20463	0.68415
GO:0001838	embryonic epithelial tube formation	91	21	17.46	0.20567	0.68707
GO:0043281	regulation of cysteine-type endopeptidase activity involved in apoptotic process	154	34	29.55	0.20593	0.68738
GO:0035270	endocrine system development	120	27	23.02	0.20676	0.68924
GO:0001841	neural tube formation	72	17	13.81	0.20699	0.68924
GO:0007368	determination of left/right symmetry	72	17	13.81	0.20699	0.68924
GO:0022607	cellular component assembly	1383	277	265.36	0.20995	0.69853
GO:0007215	glutamate receptor signaling pathway	44	11	8.44	0.2106	0.69956
GO:0043967	histone H4 acetylation	44	11	8.44	0.2106	0.69956
GO:0010721	negative regulation of cell development	101	23	19.38	0.21143	0.70062
GO:0014075	response to amine	101	23	19.38	0.21143	0.70062
GO:0090257	regulation of muscle system process	101	23	19.38	0.21143	0.70062
GO:0043068	positive regulation of programmed cell death	559	115	107.26	0.21213	0.70237
GO:0043065	positive regulation of apoptotic process	554	114	106.3	0.21242	0.70276
GO:0007389	pattern specification process	368	77	70.61	0.21301	0.70288
GO:0044255	cellular lipid metabolic process	716	146	137.38	0.21302	0.70288
GO:0048592	eye morphogenesis	106	24	20.34	0.21393	0.70288
GO:0048771	tissue remodeling	106	24	20.34	0.21393	0.70288
GO:0042326	negative regulation of phosphorylation	194	42	37.22	0.21397	0.70288
GO:0051170	nuclear import	194	42	37.22	0.21397	0.70288
GO:0019219	regulation of nucleobase-containing compound metabolic process	3046	600	584.44	0.21416	0.70288
GO:0003230	cardiac atrium development	17	5	3.26	0.2146	0.70288
GO:0015697	quaternary ammonium group transport	17	5	3.26	0.2146	0.70288
GO:0043277	apoptotic cell clearance	17	5	3.26	0.2146	0.70288
GO:0046839	phospholipid dephosphorylation	17	5	3.26	0.2146	0.70288
GO:0010563	negative regulation of phosphorus metabolic process	199	43	38.18	0.21468	0.70288
GO:0045936	negative regulation of phosphate metabolic process	199	43	38.18	0.21468	0.70288
GO:0042391	regulation of membrane potential	204	44	39.14	0.21534	0.70438
GO:0007043	cell-cell junction assembly	63	15	12.09	0.21565	0.70438
GO:0007613	memory	63	15	12.09	0.21565	0.70438
GO:0006024	glycosaminoglycan biosynthetic process	35	9	6.72	0.21606	0.7046
GO:0048742	regulation of skeletal muscle fiber development	35	9	6.72	0.21606	0.7046
GO:0031100	organ regeneration	49	12	9.4	0.21815	0.70696
GO:0035050	embryonic heart tube development	49	12	9.4	0.21815	0.70696
GO:0043467	regulation of generation of precursor metabolites and energy	49	12	9.4	0.21815	0.70696
GO:2000377	regulation of reactive oxygen species metabolic process	49	12	9.4	0.21815	0.70696
GO:0006904	vesicle docking involved in exocytosis	26	7	4.99	0.21885	0.70696
GO:0007157	heterophilic cell-cell adhesion via plasma membrane cell adhesion molecules	26	7	4.99	0.21885	0.70696
GO:0007190	activation of adenylate cyclase activity	26	7	4.99	0.21885	0.70696
GO:0014003	oligodendrocyte development	26	7	4.99	0.21885	0.70696
GO:0046580	negative regulation of Ras protein signal transduction	26	7	4.99	0.21885	0.70696
GO:0048260	positive regulation of receptor-mediated endocytosis	26	7	4.99	0.21885	0.70696
GO:0051496	positive regulation of stress fiber assembly	26	7	4.99	0.21885	0.70696
GO:0070873	regulation of glycogen metabolic process	26	7	4.99	0.21885	0.70696
GO:0007422	peripheral nervous system development	68	16	13.05	0.22039	0.71138
GO:0051171	regulation of nitrogen compound metabolic process	3121	614	598.83	0.22208	0.71627
GO:0001704	formation of primary germ layer	73	17	14.01	0.22457	0.71909
GO:0070646	protein modification by small protein removal	73	17	14.01	0.22457	0.71909
GO:0048871	multicellular organismal homeostasis	136	30	26.09	0.22504	0.71909
GO:0006584	catecholamine metabolic process	40	10	7.67	0.22569	0.71909
GO:0009712	catechol-containing compound metabolic process	40	10	7.67	0.22569	0.71909
GO:0034311	diol metabolic process	40	10	7.67	0.22569	0.71909
GO:0071229	cellular response to acid chemical	40	10	7.67	0.22569	0.71909
GO:0045017	glycerolipid biosynthetic process	146	32	28.01	0.22763	0.71909
GO:0001573	ganglioside metabolic process	13	4	2.49	0.22803	0.71909
GO:0002262	myeloid cell homeostasis	13	4	2.49	0.22803	0.71909
GO:0003091	renal water homeostasis	13	4	2.49	0.22803	0.71909
GO:0007076	mitotic chromosome condensation	13	4	2.49	0.22803	0.71909
GO:0010823	negative regulation of mitochondrion organization	13	4	2.49	0.22803	0.71909
GO:0010866	regulation of triglyceride biosynthetic process	13	4	2.49	0.22803	0.71909
GO:0010885	regulation of cholesterol storage	13	4	2.49	0.22803	0.71909
GO:0014888	striated muscle adaptation	13	4	2.49	0.22803	0.71909
GO:0015669	gas transport	13	4	2.49	0.22803	0.71909
GO:0031293	membrane protein intracellular domain proteolysis	13	4	2.49	0.22803	0.71909
GO:0032400	melanosome localization	13	4	2.49	0.22803	0.71909
GO:0034204	lipid translocation	13	4	2.49	0.22803	0.71909
GO:0045332	phospholipid translocation	13	4	2.49	0.22803	0.71909
GO:0045342	MHC class II biosynthetic process	13	4	2.49	0.22803	0.71909
GO:0045885	positive regulation of survival gene product expression	13	4	2.49	0.22803	0.71909
GO:0051155	positive regulation of striated muscle cell differentiation	13	4	2.49	0.22803	0.71909
GO:0051457	maintenance of protein location in nucleus	13	4	2.49	0.22803	0.71909
GO:0051875	pigment granule localization	13	4	2.49	0.22803	0.71909
GO:0060260	regulation of transcription initiation from RNA polymerase II promoter	13	4	2.49	0.22803	0.71909
GO:0070670	response to interleukin-4	13	4	2.49	0.22803	0.71909
GO:0071391	cellular response to estrogen stimulus	13	4	2.49	0.22803	0.71909
GO:0030041	actin filament polymerization	78	18	14.97	0.22828	0.71933
GO:0044283	small molecule biosynthetic process	325	68	62.36	0.22968	0.72234
GO:0009101	glycoprotein biosynthetic process	285	60	54.68	0.2298	0.72234
GO:0051090	regulation of sequence-specific DNA binding transcription factor activity	310	65	59.48	0.22983	0.72234
GO:0034637	cellular carbohydrate biosynthetic process	59	14	11.32	0.23012	0.72234
GO:0042384	cilium assembly	59	14	11.32	0.23012	0.72234
GO:0001508	action potential	112	25	21.49	0.23055	0.72234
GO:0070727	cellular macromolecule localization	831	168	159.44	0.23055	0.72234
GO:0044248	cellular catabolic process	1537	306	294.91	0.23179	0.72234
GO:0007431	salivary gland development	31	8	5.95	0.23205	0.72234
GO:0010332	response to gamma radiation	31	8	5.95	0.23205	0.72234
GO:0021515	cell differentiation in spinal cord	31	8	5.95	0.23205	0.72234
GO:0035137	hindlimb morphogenesis	31	8	5.95	0.23205	0.72234
GO:0042490	mechanoreceptor differentiation	31	8	5.95	0.23205	0.72234
GO:0048730	epidermis morphogenesis	31	8	5.95	0.23205	0.72234
GO:0051055	negative regulation of lipid biosynthetic process	31	8	5.95	0.23205	0.72234
GO:0071377	cellular response to glucagon stimulus	31	8	5.95	0.23205	0.72234
GO:0045669	positive regulation of osteoblast differentiation	45	11	8.63	0.23364	0.72377
GO:0009187	cyclic nucleotide metabolic process	122	27	23.41	0.23405	0.72377
GO:0051648	vesicle localization	64	15	12.28	0.23492	0.72377
GO:0002244	hematopoietic progenitor cell differentiation	22	6	4.22	0.23515	0.72377
GO:0017145	stem cell division	22	6	4.22	0.23515	0.72377
GO:0021772	olfactory bulb development	22	6	4.22	0.23515	0.72377
GO:0031069	hair follicle morphogenesis	22	6	4.22	0.23515	0.72377
GO:0043616	keratinocyte proliferation	22	6	4.22	0.23515	0.72377
GO:0045494	photoreceptor cell maintenance	22	6	4.22	0.23515	0.72377
GO:0046513	ceramide biosynthetic process	22	6	4.22	0.23515	0.72377
GO:0046627	negative regulation of insulin receptor signaling pathway	22	6	4.22	0.23515	0.72377
GO:0048596	embryonic camera-type eye morphogenesis	22	6	4.22	0.23515	0.72377
GO:0048846	axon extension involved in axon guidance	22	6	4.22	0.23515	0.72377
GO:0060444	branching involved in mammary gland duct morphogenesis	22	6	4.22	0.23515	0.72377
GO:1900077	negative regulation of cellular response to insulin stimulus	22	6	4.22	0.23515	0.72377
GO:0031647	regulation of protein stability	93	21	17.84	0.23716	0.72941
GO:0006461	protein complex assembly	700	142	134.31	0.23766	0.7304
GO:0044403	symbiosis, encompassing mutualism through parasitism	98	22	18.8	0.23953	0.73505
GO:0046474	glycerophospholipid biosynthetic process	98	22	18.8	0.23953	0.73505
GO:0008637	apoptotic mitochondrial changes	50	12	9.59	0.24029	0.73573
GO:0016266	O-glycan processing	50	12	9.59	0.24029	0.73573
GO:0033692	cellular polysaccharide biosynthetic process	50	12	9.59	0.24029	0.73573
GO:0060429	epithelium development	508	104	97.47	0.24241	0.73947
GO:0060425	lung morphogenesis	36	9	6.91	0.24242	0.73947
GO:2001257	regulation of cation channel activity	36	9	6.91	0.24242	0.73947
GO:0006479	protein methylation	74	17	14.2	0.24277	0.73947
GO:0008213	protein alkylation	74	17	14.2	0.24277	0.73947
GO:0031016	pancreas development	74	17	14.2	0.24277	0.73947
GO:0060402	calcium ion transport into cytosol	74	17	14.2	0.24277	0.73947
GO:0018394	peptidyl-lysine acetylation	108	24	20.72	0.24358	0.74058
GO:0045785	positive regulation of cell adhesion	108	24	20.72	0.24358	0.74058
GO:0001763	morphogenesis of a branching structure	172	37	33	0.24439	0.74058
GO:0046034	ATP metabolic process	113	25	21.68	0.2453	0.74058
GO:0031333	negative regulation of protein complex assembly	55	13	10.55	0.24592	0.74058
GO:0042307	positive regulation of protein import into nucleus	55	13	10.55	0.24592	0.74058
GO:0051403	stress-activated MAPK cascade	192	41	36.84	0.24641	0.74058
GO:0060562	epithelial tube morphogenesis	202	43	38.76	0.24712	0.74058
GO:0006473	protein acetylation	123	27	23.6	0.24827	0.74058
GO:0006937	regulation of muscle contraction	84	19	16.12	0.24886	0.74058
GO:0006366	transcription from RNA polymerase II promoter	1218	243	233.7	0.24954	0.74058
GO:0045927	positive regulation of growth	128	28	24.56	0.24955	0.74058
GO:0070271	protein complex biogenesis	702	142	134.69	0.24966	0.74058
GO:0006693	prostaglandin metabolic process	27	7	5.18	0.24997	0.74058
GO:0014047	glutamate secretion	27	7	5.18	0.24997	0.74058
GO:0014909	smooth muscle cell migration	27	7	5.18	0.24997	0.74058
GO:0030261	chromosome condensation	27	7	5.18	0.24997	0.74058
GO:0030641	regulation of cellular pH	27	7	5.18	0.24997	0.74058
GO:0034381	plasma lipoprotein particle clearance	27	7	5.18	0.24997	0.74058
GO:0042516	regulation of tyrosine phosphorylation of Stat3 protein	27	7	5.18	0.24997	0.74058
GO:0045980	negative regulation of nucleotide metabolic process	27	7	5.18	0.24997	0.74058
GO:0048009	insulin-like growth factor receptor signaling pathway	27	7	5.18	0.24997	0.74058
GO:0048521	negative regulation of behavior	27	7	5.18	0.24997	0.74058
GO:0051058	negative regulation of small GTPase mediated signal transduction	27	7	5.18	0.24997	0.74058
GO:0090199	regulation of release of cytochrome c from mitochondria	27	7	5.18	0.24997	0.74058
GO:0014020	primary neural tube formation	60	14	11.51	0.25073	0.74058
GO:0019233	sensory perception of pain	60	14	11.51	0.25073	0.74058
GO:0019319	hexose biosynthetic process	60	14	11.51	0.25073	0.74058
GO:0033143	regulation of intracellular steroid hormone receptor signaling pathway	41	10	7.87	0.25076	0.74058
GO:0045055	regulated secretory pathway	41	10	7.87	0.25076	0.74058
GO:0048477	oogenesis	41	10	7.87	0.25076	0.74058
GO:0050806	positive regulation of synaptic transmission	41	10	7.87	0.25076	0.74058
GO:0046890	regulation of lipid biosynthetic process	89	20	17.08	0.25139	0.74058
GO:0033157	regulation of intracellular protein transport	138	30	26.48	0.25173	0.74058
GO:0043123	positive regulation of I-kappaB kinase/NF-kappaB signaling	138	30	26.48	0.25173	0.74058
GO:0006996	organelle organization	1897	375	363.98	0.25274	0.74058
GO:0001958	endochondral ossification	18	5	3.45	0.25341	0.74058
GO:0006482	protein demethylation	18	5	3.45	0.25341	0.74058
GO:0006929	substrate-dependent cell migration	18	5	3.45	0.25341	0.74058
GO:0007220	Notch receptor processing	18	5	3.45	0.25341	0.74058
GO:0008214	protein dealkylation	18	5	3.45	0.25341	0.74058
GO:0016577	histone demethylation	18	5	3.45	0.25341	0.74058
GO:0030149	sphingolipid catabolic process	18	5	3.45	0.25341	0.74058
GO:0036075	replacement ossification	18	5	3.45	0.25341	0.74058
GO:0043266	regulation of potassium ion transport	18	5	3.45	0.25341	0.74058
GO:0043620	regulation of DNA-templated transcription in response to stress	18	5	3.45	0.25341	0.74058
GO:0044089	positive regulation of cellular component biogenesis	18	5	3.45	0.25341	0.74058
GO:0051293	establishment of spindle localization	18	5	3.45	0.25341	0.74058
GO:0070328	triglyceride homeostasis	18	5	3.45	0.25341	0.74058
GO:0070741	response to interleukin-6	18	5	3.45	0.25341	0.74058
GO:0071604	transforming growth factor beta production	18	5	3.45	0.25341	0.74058
GO:0071634	regulation of transforming growth factor beta production	18	5	3.45	0.25341	0.74058
GO:0072077	renal vesicle morphogenesis	18	5	3.45	0.25341	0.74058
GO:0090181	regulation of cholesterol metabolic process	18	5	3.45	0.25341	0.74058
GO:0090190	positive regulation of branching involved in ureteric bud morphogenesis	18	5	3.45	0.25341	0.74058
GO:0090200	positive regulation of release of cytochrome c from mitochondria	18	5	3.45	0.25341	0.74058
GO:0097035	regulation of membrane lipid distribution	18	5	3.45	0.25341	0.74058
GO:0006357	regulation of transcription from RNA polymerase II promoter	1004	201	192.64	0.25469	0.74324
GO:0001892	embryonic placenta development	65	15	12.47	0.25486	0.74324
GO:0030183	B cell differentiation	65	15	12.47	0.25486	0.74324
GO:0035303	regulation of dephosphorylation	99	22	19	0.25564	0.74498
GO:0010608	posttranscriptional regulation of gene expression	308	64	59.1	0.25682	0.74789
GO:0003158	endothelium development	46	11	8.83	0.25758	0.74851
GO:0010811	positive regulation of cell-substrate adhesion	46	11	8.83	0.25758	0.74851
GO:0031109	microtubule polymerization or depolymerization	46	11	8.83	0.25758	0.74851
GO:0090090	negative regulation of canonical Wnt signaling pathway	70	16	13.43	0.25844	0.75048
GO:0048738	cardiac muscle tissue development	109	24	20.91	0.25902	0.75163
GO:0043414	macromolecule methylation	114	25	21.87	0.26045	0.75512
GO:0030032	lamellipodium assembly	32	8	6.14	0.26114	0.75512
GO:0030433	ER-associated ubiquitin-dependent protein catabolic process	32	8	6.14	0.26114	0.75512
GO:0030837	negative regulation of actin filament polymerization	32	8	6.14	0.26114	0.75512
GO:0046530	photoreceptor cell differentiation	32	8	6.14	0.26114	0.75512
GO:0060401	cytosolic calcium ion transport	75	17	14.39	0.26155	0.7552
GO:0048736	appendage development	119	26	22.83	0.26172	0.7552
GO:0060173	limb development	119	26	22.83	0.26172	0.7552
GO:0006576	cellular biogenic amine metabolic process	124	27	23.79	0.26285	0.7574
GO:0071214	cellular response to abiotic stimulus	124	27	23.79	0.26285	0.7574
GO:0031279	regulation of cyclase activity	51	12	9.79	0.26323	0.75743
GO:0051705	multi-organism behavior	51	12	9.79	0.26323	0.75743
GO:0006919	activation of cysteine-type endopeptidase activity involved in apoptotic process	80	18	15.35	0.26426	0.7588
GO:0009855	determination of bilateral symmetry	80	18	15.35	0.26426	0.7588
GO:0097202	activation of cysteine-type endopeptidase activity	80	18	15.35	0.26426	0.7588
GO:0034613	cellular protein localization	827	166	158.68	0.26518	0.76091
GO:0022602	ovulation cycle process	85	19	16.31	0.26664	0.76229
GO:0021782	glial cell development	56	13	10.74	0.26798	0.76229
GO:0045598	regulation of fat cell differentiation	56	13	10.74	0.26798	0.76229
GO:0072073	kidney epithelium development	56	13	10.74	0.26798	0.76229
GO:0051147	regulation of muscle cell differentiation	90	20	17.27	0.26873	0.76229
GO:0007601	visual perception	189	40	36.26	0.26964	0.76229
GO:0031098	stress-activated protein kinase signaling cascade	194	41	37.22	0.26976	0.76229
GO:0006023	aminoglycan biosynthetic process	37	9	7.1	0.26982	0.76229
GO:0007159	leukocyte cell-cell adhesion	37	9	7.1	0.26982	0.76229
GO:0030512	negative regulation of transforming growth factor beta receptor signaling pathway	37	9	7.1	0.26982	0.76229
GO:0045670	regulation of osteoclast differentiation	37	9	7.1	0.26982	0.76229
GO:0001736	establishment of planar polarity	23	6	4.41	0.2703	0.76229
GO:0002886	regulation of myeloid leukocyte mediated immunity	23	6	4.41	0.2703	0.76229
GO:0007528	neuromuscular junction development	23	6	4.41	0.2703	0.76229
GO:0015695	organic cation transport	23	6	4.41	0.2703	0.76229
GO:0022408	negative regulation of cell-cell adhesion	23	6	4.41	0.2703	0.76229
GO:0031952	regulation of protein autophosphorylation	23	6	4.41	0.2703	0.76229
GO:0035850	epithelial cell differentiation involved in kidney development	23	6	4.41	0.2703	0.76229
GO:0040018	positive regulation of multicellular organism growth	23	6	4.41	0.2703	0.76229
GO:0043303	mast cell degranulation	23	6	4.41	0.2703	0.76229
GO:0043666	regulation of phosphoprotein phosphatase activity	23	6	4.41	0.2703	0.76229
GO:0045600	positive regulation of fat cell differentiation	23	6	4.41	0.2703	0.76229
GO:0046006	regulation of activated T cell proliferation	23	6	4.41	0.2703	0.76229
GO:0070534	protein K63-linked ubiquitination	23	6	4.41	0.2703	0.76229
GO:0071385	cellular response to glucocorticoid stimulus	23	6	4.41	0.2703	0.76229
GO:0006984	ER-nucleus signaling pathway	95	21	18.23	0.27056	0.7625
GO:0016579	protein deubiquitination	61	14	11.7	0.27198	0.7641
GO:0018958	phenol-containing compound metabolic process	61	14	11.7	0.27198	0.7641
GO:0016358	dendrite development	100	22	19.19	0.27218	0.7641
GO:0018393	internal peptidyl-lysine acetylation	105	23	20.15	0.2736	0.7641
GO:0000132	establishment of mitotic spindle orientation	14	4	2.69	0.2741	0.7641
GO:0003209	cardiac atrium morphogenesis	14	4	2.69	0.2741	0.7641
GO:0003416	endochondral bone growth	14	4	2.69	0.2741	0.7641
GO:0006004	fucose metabolic process	14	4	2.69	0.2741	0.7641
GO:0007494	midgut development	14	4	2.69	0.2741	0.7641
GO:0010507	negative regulation of autophagy	14	4	2.69	0.2741	0.7641
GO:0010761	fibroblast migration	14	4	2.69	0.2741	0.7641
GO:0010878	cholesterol storage	14	4	2.69	0.2741	0.7641
GO:0014911	positive regulation of smooth muscle cell migration	14	4	2.69	0.2741	0.7641
GO:0045815	positive regulation of gene expression, epigenetic	14	4	2.69	0.2741	0.7641
GO:0051294	establishment of spindle orientation	14	4	2.69	0.2741	0.7641
GO:0060706	cell differentiation involved in embryonic placenta development	14	4	2.69	0.2741	0.7641
GO:0006475	internal protein amino acid acetylation	110	24	21.11	0.27485	0.76567
GO:0034138	toll-like receptor 3 signaling pathway	66	15	12.66	0.2754	0.76668
GO:0001836	release of cytochrome c from mitochondria	42	10	8.06	0.27672	0.76931
GO:0043297	apical junction assembly	42	10	8.06	0.27672	0.76931
GO:0032259	methylation	125	27	23.98	0.27776	0.77168
GO:0018205	peptidyl-lysine modification	135	29	25.9	0.27914	0.77499
GO:0051098	regulation of binding	150	32	28.78	0.28057	0.77544
GO:0001935	endothelial cell proliferation	76	17	14.58	0.28083	0.77544
GO:0051260	protein homooligomerization	205	43	39.33	0.28162	0.77544
GO:0016051	carbohydrate biosynthetic process	175	37	33.58	0.28168	0.77544
GO:0044262	cellular carbohydrate metabolic process	185	39	35.5	0.2818	0.77544
GO:0050953	sensory perception of light stimulus	190	40	36.46	0.2818	0.77544
GO:0030705	cytoskeleton-dependent intracellular transport	47	11	9.02	0.28231	0.77544
GO:0031646	positive regulation of neurological system process	47	11	9.02	0.28231	0.77544
GO:0000578	embryonic axis specification	28	7	5.37	0.28232	0.77544
GO:0007212	dopamine receptor signaling pathway	28	7	5.37	0.28232	0.77544
GO:0007435	salivary gland morphogenesis	28	7	5.37	0.28232	0.77544
GO:0021575	hindbrain morphogenesis	28	7	5.37	0.28232	0.77544
GO:0046470	phosphatidylcholine metabolic process	28	7	5.37	0.28232	0.77544
GO:0048278	vesicle docking	28	7	5.37	0.28232	0.77544
GO:0048566	embryonic digestive tract development	28	7	5.37	0.28232	0.77544
GO:0050690	regulation of defense response to virus by virus	28	7	5.37	0.28232	0.77544
GO:0009799	specification of symmetry	81	18	15.54	0.283	0.77678
GO:0046483	heterocycle metabolic process	907	181	174.03	0.284	0.77901
GO:0032355	response to estradiol	86	19	16.5	0.28487	0.78087
GO:0006497	protein lipidation	52	12	9.98	0.28688	0.78534
GO:0051153	regulation of striated muscle cell differentiation	52	12	9.98	0.28688	0.78534
GO:0044419	interspecies interaction between organisms	377	77	72.34	0.28721	0.78572
GO:0009636	response to toxic substance	96	21	18.42	0.28788	0.78703
GO:0061053	somite development	57	13	10.94	0.29067	0.79045
GO:0045444	fat cell differentiation	111	24	21.3	0.29103	0.79045
GO:0006821	chloride transport	33	8	6.33	0.29124	0.79045
GO:0007257	activation of JUN kinase activity	33	8	6.33	0.29124	0.79045
GO:0022617	extracellular matrix disassembly	33	8	6.33	0.29124	0.79045
GO:0043954	cellular component maintenance	33	8	6.33	0.29124	0.79045
GO:0042692	muscle cell differentiation	236	49	45.28	0.29166	0.79045
GO:0043523	regulation of neuron apoptotic process	121	26	23.22	0.29244	0.79045
GO:1901214	regulation of neuron death	121	26	23.22	0.29244	0.79045
GO:0055001	muscle cell development	126	27	24.18	0.29298	0.79045
GO:0001516	prostaglandin biosynthetic process	19	5	3.65	0.29375	0.79045
GO:0006110	regulation of glycolytic process	19	5	3.65	0.29375	0.79045
GO:0007026	negative regulation of microtubule depolymerization	19	5	3.65	0.29375	0.79045
GO:0007616	long-term memory	19	5	3.65	0.29375	0.79045
GO:0035088	establishment or maintenance of apical/basal cell polarity	19	5	3.65	0.29375	0.79045
GO:0042119	neutrophil activation	19	5	3.65	0.29375	0.79045
GO:0043536	positive regulation of blood vessel endothelial cell migration	19	5	3.65	0.29375	0.79045
GO:0046457	prostanoid biosynthetic process	19	5	3.65	0.29375	0.79045
GO:0046466	membrane lipid catabolic process	19	5	3.65	0.29375	0.79045
GO:0060231	mesenchymal to epithelial transition	19	5	3.65	0.29375	0.79045
GO:0060445	branching involved in salivary gland morphogenesis	19	5	3.65	0.29375	0.79045
GO:0061245	establishment or maintenance of bipolar cell polarity	19	5	3.65	0.29375	0.79045
GO:0071320	cellular response to cAMP	19	5	3.65	0.29375	0.79045
GO:0072087	renal vesicle development	19	5	3.65	0.29375	0.79045
GO:0048872	homeostasis of number of cells	146	31	28.01	0.29433	0.79149
GO:0010468	regulation of gene expression	3004	587	576.38	0.29592	0.79525
GO:0051896	regulation of protein kinase B signaling	67	15	12.86	0.29647	0.79621
GO:0048584	positive regulation of response to stimulus	961	191	184.39	0.2996	0.80409
GO:0048747	muscle fiber development	77	17	14.77	0.30058	0.80619
GO:0006355	regulation of transcription, DNA-templated	2602	509	499.25	0.30257	0.811
GO:0006997	nucleus organization	43	10	8.25	0.30344	0.81227
GO:0060443	mammary gland morphogenesis	43	10	8.25	0.30344	0.81227
GO:0042157	lipoprotein metabolic process	92	20	17.65	0.30463	0.81281
GO:0001960	negative regulation of cytokine-mediated signaling pathway	24	6	4.6	0.30661	0.81281
GO:0002279	mast cell activation involved in immune response	24	6	4.6	0.30661	0.81281
GO:0006586	indolalkylamine metabolic process	24	6	4.6	0.30661	0.81281
GO:0007019	microtubule depolymerization	24	6	4.6	0.30661	0.81281
GO:0007628	adult walking behavior	24	6	4.6	0.30661	0.81281
GO:0032309	icosanoid secretion	24	6	4.6	0.30661	0.81281
GO:0032633	interleukin-4 production	24	6	4.6	0.30661	0.81281
GO:0035116	embryonic hindlimb morphogenesis	24	6	4.6	0.30661	0.81281
GO:0042430	indole-containing compound metabolic process	24	6	4.6	0.30661	0.81281
GO:0050850	positive regulation of calcium-mediated signaling	24	6	4.6	0.30661	0.81281
GO:0050909	sensory perception of taste	24	6	4.6	0.30661	0.81281
GO:0071384	cellular response to corticosteroid stimulus	24	6	4.6	0.30661	0.81281
GO:0071715	icosanoid transport	24	6	4.6	0.30661	0.81281
GO:0072273	metanephric nephron morphogenesis	24	6	4.6	0.30661	0.81281
GO:0001541	ovarian follicle development	48	11	9.21	0.30769	0.8141
GO:0032386	regulation of intracellular transport	177	37	33.96	0.30769	0.8141
GO:0090183	regulation of kidney development	48	11	9.21	0.30769	0.8141
GO:0006986	response to unfolded protein	127	27	24.37	0.30849	0.81478
GO:0032872	regulation of stress-activated MAPK cascade	132	28	25.33	0.30864	0.81478
GO:0070302	regulation of stress-activated protein kinase signaling cascade	132	28	25.33	0.30864	0.81478
GO:0061138	morphogenesis of a branching epithelium	147	31	28.2	0.30874	0.81478
GO:0035335	peptidyl-tyrosine dephosphorylation	53	12	10.17	0.31112	0.81948
GO:0043507	positive regulation of JUN kinase activity	53	12	10.17	0.31112	0.81948
GO:0050773	regulation of dendrite development	53	12	10.17	0.31112	0.81948
GO:0006066	alcohol metabolic process	253	52	48.54	0.31247	0.82251
GO:0001676	long-chain fatty acid metabolic process	29	7	5.56	0.31558	0.82621
GO:0018410	C-terminal protein amino acid modification	29	7	5.56	0.31558	0.82621
GO:0030513	positive regulation of BMP signaling pathway	29	7	5.56	0.31558	0.82621
GO:0043124	negative regulation of I-kappaB kinase/NF-kappaB signaling	29	7	5.56	0.31558	0.82621
GO:0045762	positive regulation of adenylate cyclase activity	29	7	5.56	0.31558	0.82621
GO:0060323	head morphogenesis	29	7	5.56	0.31558	0.82621
GO:0072088	nephron epithelium morphogenesis	29	7	5.56	0.31558	0.82621
GO:0007589	body fluid secretion	63	14	12.09	0.31616	0.82621
GO:0007584	response to nutrient	218	45	41.83	0.31673	0.82621
GO:0048741	skeletal muscle fiber development	68	15	13.05	0.318	0.82621
GO:0006941	striated muscle contraction	73	16	14.01	0.31951	0.82621
GO:0008063	Toll signaling pathway	73	16	14.01	0.31951	0.82621
GO:0007218	neuropeptide signaling pathway	78	17	14.97	0.32073	0.82621
GO:0034142	toll-like receptor 4 signaling pathway	78	17	14.97	0.32073	0.82621
GO:0001919	regulation of receptor recycling	15	4	2.88	0.32148	0.82621
GO:0006656	phosphatidylcholine biosynthetic process	15	4	2.88	0.32148	0.82621
GO:0006972	hyperosmotic response	15	4	2.88	0.32148	0.82621
GO:0010002	cardioblast differentiation	15	4	2.88	0.32148	0.82621
GO:0021516	dorsal spinal cord development	15	4	2.88	0.32148	0.82621
GO:0021602	cranial nerve morphogenesis	15	4	2.88	0.32148	0.82621
GO:0031146	SCF-dependent proteasomal ubiquitin-dependent protein catabolic process	15	4	2.88	0.32148	0.82621
GO:0032467	positive regulation of cytokinesis	15	4	2.88	0.32148	0.82621
GO:0043001	Golgi to plasma membrane protein transport	15	4	2.88	0.32148	0.82621
GO:0043304	regulation of mast cell degranulation	15	4	2.88	0.32148	0.82621
GO:0045880	positive regulation of smoothened signaling pathway	15	4	2.88	0.32148	0.82621
GO:0046685	response to arsenic-containing substance	15	4	2.88	0.32148	0.82621
GO:0050982	detection of mechanical stimulus	15	4	2.88	0.32148	0.82621
GO:0060314	regulation of ryanodine-sensitive calcium-release channel activity	15	4	2.88	0.32148	0.82621
GO:0061001	regulation of dendritic spine morphogenesis	15	4	2.88	0.32148	0.82621
GO:0090311	regulation of protein deacetylation	15	4	2.88	0.32148	0.82621
GO:2000142	regulation of DNA-templated transcription, initiation	15	4	2.88	0.32148	0.82621
GO:2000311	regulation of alpha-amino-3-hydroxy-5-methyl-4-isoxazole propionate selective glutamate receptor activity	15	4	2.88	0.32148	0.82621
GO:2001244	positive regulation of intrinsic apoptotic signaling pathway	15	4	2.88	0.32148	0.82621
GO:0001889	liver development	83	18	15.93	0.32172	0.82621
GO:0010921	regulation of phosphatase activity	83	18	15.93	0.32172	0.82621
GO:0032526	response to retinoic acid	83	18	15.93	0.32172	0.82621
GO:0006513	protein monoubiquitination	34	8	6.52	0.32212	0.82621
GO:0010171	body morphogenesis	34	8	6.52	0.32212	0.82621
GO:0022406	membrane docking	34	8	6.52	0.32212	0.82621
GO:0030239	myofibril assembly	34	8	6.52	0.32212	0.82621
GO:0033209	tumor necrosis factor-mediated signaling pathway	34	8	6.52	0.32212	0.82621
GO:0010950	positive regulation of endopeptidase activity	103	22	19.76	0.32393	0.82883
GO:0016573	histone acetylation	103	22	19.76	0.32393	0.82883
GO:2001141	regulation of RNA biosynthetic process	2618	511	502.32	0.32396	0.82883
GO:0050679	positive regulation of epithelial cell proliferation	108	23	20.72	0.32416	0.82883
GO:0002429	immune response-activating cell surface receptor signaling pathway	118	25	22.64	0.32435	0.82883
GO:0007369	gastrulation	118	25	22.64	0.32435	0.82883
GO:0001755	neural crest cell migration	39	9	7.48	0.32701	0.83256
GO:0031110	regulation of microtubule polymerization or depolymerization	39	9	7.48	0.32701	0.83256
GO:0033135	regulation of peptidyl-serine phosphorylation	39	9	7.48	0.32701	0.83256
GO:0033762	response to glucagon	39	9	7.48	0.32701	0.83256
GO:0048661	positive regulation of smooth muscle cell proliferation	39	9	7.48	0.32701	0.83256
GO:0032774	RNA biosynthetic process	2909	567	558.15	0.32707	0.83256
GO:0042110	T cell activation	300	61	57.56	0.32723	0.83256
GO:0050867	positive regulation of cell activation	224	46	42.98	0.32811	0.83428
GO:0051248	negative regulation of protein metabolic process	397	80	76.17	0.3297	0.83781
GO:0032147	activation of protein kinase activity	209	43	40.1	0.33029	0.83816
GO:0002088	lens development in camera-type eye	44	10	8.44	0.33074	0.83816
GO:0002275	myeloid cell activation involved in immune response	44	10	8.44	0.33074	0.83816
GO:0051971	positive regulation of transmission of nerve impulse	44	10	8.44	0.33074	0.83816
GO:0051251	positive regulation of lymphocyte activation	199	41	38.18	0.33172	0.83816
GO:0006970	response to osmotic stress	49	11	9.4	0.33361	0.83816
GO:0030316	osteoclast differentiation	49	11	9.4	0.33361	0.83816
GO:0050886	endocrine process	49	11	9.4	0.33361	0.83816
GO:0051897	positive regulation of protein kinase B signaling	49	11	9.4	0.33361	0.83816
GO:0001893	maternal placenta development	20	5	3.84	0.33505	0.83816
GO:0006071	glycerol metabolic process	20	5	3.84	0.33505	0.83816
GO:0006783	heme biosynthetic process	20	5	3.84	0.33505	0.83816
GO:0007271	synaptic transmission, cholinergic	20	5	3.84	0.33505	0.83816
GO:0031114	regulation of microtubule depolymerization	20	5	3.84	0.33505	0.83816
GO:0033687	osteoblast proliferation	20	5	3.84	0.33505	0.83816
GO:0034694	response to prostaglandin	20	5	3.84	0.33505	0.83816
GO:0035412	regulation of catenin import into nucleus	20	5	3.84	0.33505	0.83816
GO:0042982	amyloid precursor protein metabolic process	20	5	3.84	0.33505	0.83816
GO:0045686	negative regulation of glial cell differentiation	20	5	3.84	0.33505	0.83816
GO:0045687	positive regulation of glial cell differentiation	20	5	3.84	0.33505	0.83816
GO:0050856	regulation of T cell receptor signaling pathway	20	5	3.84	0.33505	0.83816
GO:0051653	spindle localization	20	5	3.84	0.33505	0.83816
GO:0060998	regulation of dendritic spine development	20	5	3.84	0.33505	0.83816
GO:0090207	regulation of triglyceride metabolic process	20	5	3.84	0.33505	0.83816
GO:1900449	regulation of glutamate receptor signaling pathway	20	5	3.84	0.33505	0.83816
GO:0061448	connective tissue development	174	36	33.39	0.33514	0.83816
GO:0021549	cerebellum development	54	12	10.36	0.33584	0.83838
GO:0044259	multicellular organismal macromolecule metabolic process	54	12	10.36	0.33584	0.83838
GO:0051339	regulation of lyase activity	54	12	10.36	0.33584	0.83838
GO:0046364	monosaccharide biosynthetic process	64	14	12.28	0.3389	0.84499
GO:0048660	regulation of smooth muscle cell proliferation	64	14	12.28	0.3389	0.84499
GO:0035966	response to topologically incorrect protein	134	28	25.71	0.33977	0.84526
GO:0046822	regulation of nucleocytoplasmic transport	134	28	25.71	0.33977	0.84526
GO:0051252	regulation of RNA metabolic process	2674	521	513.06	0.34011	0.84526
GO:0071779	NA	79	17	15.16	0.34122	0.84526
GO:0042306	regulation of protein import into nucleus	114	24	21.87	0.34133	0.84526
GO:1900180	regulation of protein localization to nucleus	114	24	21.87	0.34133	0.84526
GO:0043433	negative regulation of sequence-specific DNA binding transcription factor activity	109	23	20.91	0.34158	0.84526
GO:0030968	endoplasmic reticulum unfolded protein response	84	18	16.12	0.34159	0.84526
GO:0034620	cellular response to unfolded protein	84	18	16.12	0.34159	0.84526
GO:0032886	regulation of microtubule-based process	89	19	17.08	0.3418	0.84526
GO:0035967	cellular response to topologically incorrect protein	89	19	17.08	0.3418	0.84526
GO:0043280	positive regulation of cysteine-type endopeptidase activity involved in apoptotic process	99	21	19	0.34188	0.84526
GO:2001056	positive regulation of cysteine-type endopeptidase activity	99	21	19	0.34188	0.84526
GO:0042698	ovulation cycle	94	20	18.04	0.34189	0.84526
GO:0032964	collagen biosynthetic process	25	6	4.8	0.34367	0.84607
GO:0051453	regulation of intracellular pH	25	6	4.8	0.34367	0.84607
GO:0060325	face morphogenesis	25	6	4.8	0.34367	0.84607
GO:1901019	regulation of calcium ion transmembrane transporter activity	25	6	4.8	0.34367	0.84607
GO:0016053	organic acid biosynthetic process	256	52	49.12	0.3464	0.84607
GO:0046394	carboxylic acid biosynthetic process	256	52	49.12	0.3464	0.84607
GO:0045165	cell fate commitment	185	38	35.5	0.34725	0.84607
GO:0045321	leukocyte activation	486	97	93.25	0.34786	0.84607
GO:0007031	peroxisome organization	30	7	5.76	0.34949	0.84607
GO:0008593	regulation of Notch signaling pathway	30	7	5.76	0.34949	0.84607
GO:0014812	muscle cell migration	30	7	5.76	0.34949	0.84607
GO:0035690	cellular response to drug	30	7	5.76	0.34949	0.84607
GO:0045921	positive regulation of exocytosis	30	7	5.76	0.34949	0.84607
GO:0050766	positive regulation of phagocytosis	30	7	5.76	0.34949	0.84607
GO:0060113	inner ear receptor cell differentiation	30	7	5.76	0.34949	0.84607
GO:0060603	mammary gland duct morphogenesis	30	7	5.76	0.34949	0.84607
GO:0071482	cellular response to light stimulus	30	7	5.76	0.34949	0.84607
GO:0002753	cytoplasmic pattern recognition receptor signaling pathway	35	8	6.72	0.35355	0.84607
GO:0043299	leukocyte degranulation	35	8	6.72	0.35355	0.84607
GO:0070830	tight junction assembly	35	8	6.72	0.35355	0.84607
GO:0008283	cell proliferation	1373	269	263.44	0.35506	0.84607
GO:0000085	mitotic G2 phase	11	3	2.11	0.3556	0.84607
GO:0001916	positive regulation of T cell mediated cytotoxicity	11	3	2.11	0.3556	0.84607
GO:0002230	positive regulation of defense response to virus by host	11	3	2.11	0.3556	0.84607
GO:0002281	macrophage activation involved in immune response	11	3	2.11	0.3556	0.84607
GO:0002283	neutrophil activation involved in immune response	11	3	2.11	0.3556	0.84607
GO:0006569	tryptophan catabolic process	11	3	2.11	0.3556	0.84607
GO:0006705	mineralocorticoid biosynthetic process	11	3	2.11	0.3556	0.84607
GO:0006837	serotonin transport	11	3	2.11	0.3556	0.84607
GO:0007020	microtubule nucleation	11	3	2.11	0.3556	0.84607
GO:0007064	mitotic sister chromatid cohesion	11	3	2.11	0.3556	0.84607
GO:0008212	mineralocorticoid metabolic process	11	3	2.11	0.3556	0.84607
GO:0018198	peptidyl-cysteine modification	11	3	2.11	0.3556	0.84607
GO:0021527	spinal cord association neuron differentiation	11	3	2.11	0.3556	0.84607
GO:0022010	central nervous system myelination	11	3	2.11	0.3556	0.84607
GO:0032291	axon ensheathment in central nervous system	11	3	2.11	0.3556	0.84607
GO:0033005	positive regulation of mast cell activation	11	3	2.11	0.3556	0.84607
GO:0033151	V(D)J recombination	11	3	2.11	0.3556	0.84607
GO:0033599	regulation of mammary gland epithelial cell proliferation	11	3	2.11	0.3556	0.84607
GO:0034122	negative regulation of toll-like receptor signaling pathway	11	3	2.11	0.3556	0.84607
GO:0042436	indole-containing compound catabolic process	11	3	2.11	0.3556	0.84607
GO:0042640	anagen	11	3	2.11	0.3556	0.84607
GO:0042987	amyloid precursor protein catabolic process	11	3	2.11	0.3556	0.84607
GO:0043383	negative T cell selection	11	3	2.11	0.3556	0.84607
GO:0044273	sulfur compound catabolic process	11	3	2.11	0.3556	0.84607
GO:0045540	regulation of cholesterol biosynthetic process	11	3	2.11	0.3556	0.84607
GO:0046218	indolalkylamine catabolic process	11	3	2.11	0.3556	0.84607
GO:0048715	negative regulation of oligodendrocyte differentiation	11	3	2.11	0.3556	0.84607
GO:0048857	neural nucleus development	11	3	2.11	0.3556	0.84607
GO:0048934	peripheral nervous system neuron differentiation	11	3	2.11	0.3556	0.84607
GO:0048935	peripheral nervous system neuron development	11	3	2.11	0.3556	0.84607
GO:0050667	homocysteine metabolic process	11	3	2.11	0.3556	0.84607
GO:0050912	detection of chemical stimulus involved in sensory perception of taste	11	3	2.11	0.3556	0.84607
GO:0050930	induction of positive chemotaxis	11	3	2.11	0.3556	0.84607
GO:0051000	positive regulation of nitric-oxide synthase activity	11	3	2.11	0.3556	0.84607
GO:0051205	protein insertion into membrane	11	3	2.11	0.3556	0.84607
GO:0051319	G2 phase	11	3	2.11	0.3556	0.84607
GO:0051927	negative regulation of calcium ion transport via voltage-gated calcium channel activity	11	3	2.11	0.3556	0.84607
GO:0051968	positive regulation of synaptic transmission, glutamatergic	11	3	2.11	0.3556	0.84607
GO:0071305	cellular response to vitamin D	11	3	2.11	0.3556	0.84607
GO:0071545	inositol phosphate catabolic process	11	3	2.11	0.3556	0.84607
GO:0071780	NA	11	3	2.11	0.3556	0.84607
GO:0072111	cell proliferation involved in kidney development	11	3	2.11	0.3556	0.84607
GO:0072160	nephron tubule epithelial cell differentiation	11	3	2.11	0.3556	0.84607
GO:0090136	epithelial cell-cell adhesion	11	3	2.11	0.3556	0.84607
GO:0045446	endothelial cell differentiation	40	9	7.67	0.35643	0.84698
GO:0060993	kidney morphogenesis	40	9	7.67	0.35643	0.84698
GO:0030168	platelet activation	206	42	39.53	0.3566	0.84698
GO:0070201	regulation of establishment of protein localization	262	53	50.27	0.35682	0.84701
GO:0042176	regulation of protein catabolic process	125	26	23.98	0.35715	0.8473
GO:0033554	cellular response to stress	1074	211	206.07	0.35779	0.84803
GO:0050795	regulation of behavior	120	25	23.02	0.35787	0.84803
GO:0001776	leukocyte homeostasis	45	10	8.63	0.35848	0.8485
GO:0034968	histone lysine methylation	45	10	8.63	0.35848	0.8485
GO:0055082	cellular chemical homeostasis	549	109	105.34	0.35968	0.85049
GO:0050731	positive regulation of peptidyl-tyrosine phosphorylation	105	22	20.15	0.35984	0.85049
GO:0031018	endocrine pancreas development	50	11	9.59	0.35994	0.85049
GO:0042158	lipoprotein biosynthetic process	55	12	10.55	0.36094	0.85176
GO:0031331	positive regulation of cellular catabolic process	90	19	17.27	0.36136	0.85176
GO:0061008	hepaticobiliary system development	85	18	16.31	0.36172	0.85176
GO:0007017	microtubule-based process	380	76	72.91	0.36185	0.85176
GO:0034130	toll-like receptor 1 signaling pathway	65	14	12.47	0.36197	0.85176
GO:0070507	regulation of microtubule cytoskeleton organization	75	16	14.39	0.36213	0.85176
GO:0033993	response to lipid	70	15	13.43	0.36214	0.85176
GO:0045807	positive regulation of endocytosis	70	15	13.43	0.36214	0.85176
GO:0003170	heart valve development	16	4	3.07	0.36935	0.85822
GO:0003179	heart valve morphogenesis	16	4	3.07	0.36935	0.85822
GO:0006590	thyroid hormone generation	16	4	3.07	0.36935	0.85822
GO:0016254	preassembly of GPI anchor in ER membrane	16	4	3.07	0.36935	0.85822
GO:0030878	thyroid gland development	16	4	3.07	0.36935	0.85822
GO:0032770	positive regulation of monooxygenase activity	16	4	3.07	0.36935	0.85822
GO:0033006	regulation of mast cell activation involved in immune response	16	4	3.07	0.36935	0.85822
GO:0033158	regulation of protein import into nucleus, translocation	16	4	3.07	0.36935	0.85822
GO:0033630	positive regulation of cell adhesion mediated by integrin	16	4	3.07	0.36935	0.85822
GO:0033688	regulation of osteoblast proliferation	16	4	3.07	0.36935	0.85822
GO:0040001	establishment of mitotic spindle localization	16	4	3.07	0.36935	0.85822
GO:0043586	tongue development	16	4	3.07	0.36935	0.85822
GO:0045577	regulation of B cell differentiation	16	4	3.07	0.36935	0.85822
GO:0045742	positive regulation of epidermal growth factor receptor signaling pathway	16	4	3.07	0.36935	0.85822
GO:0050829	defense response to Gram-negative bacterium	16	4	3.07	0.36935	0.85822
GO:0051647	nucleus localization	16	4	3.07	0.36935	0.85822
GO:0051962	positive regulation of nervous system development	16	4	3.07	0.36935	0.85822
GO:0051965	positive regulation of synapse assembly	16	4	3.07	0.36935	0.85822
GO:0060644	mammary gland epithelial cell differentiation	16	4	3.07	0.36935	0.85822
GO:0071312	cellular response to alkaloid	16	4	3.07	0.36935	0.85822
GO:1901186	positive regulation of ERBB signaling pathway	16	4	3.07	0.36935	0.85822
GO:0051640	organelle localization	146	30	28.01	0.36948	0.85822
GO:0030308	negative regulation of cell growth	131	27	25.14	0.37275	0.86533
GO:0048762	mesenchymal cell differentiation	126	26	24.18	0.37384	0.86682
GO:0070085	glycosylation	238	48	45.67	0.37463	0.86682
GO:0016331	morphogenesis of embryonic epithelium	116	24	22.26	0.37599	0.86682
GO:2000027	regulation of organ morphogenesis	116	24	22.26	0.37599	0.86682
GO:0007176	regulation of epidermal growth factor-activated receptor activity	21	5	4.03	0.37677	0.86682
GO:0009950	dorsal/ventral axis specification	21	5	4.03	0.37677	0.86682
GO:0014037	Schwann cell differentiation	21	5	4.03	0.37677	0.86682
GO:0016338	calcium-independent cell-cell adhesion via plasma membrane cell-adhesion molecules	21	5	4.03	0.37677	0.86682
GO:0032845	negative regulation of homeostatic process	21	5	4.03	0.37677	0.86682
GO:0035411	catenin import into nucleus	21	5	4.03	0.37677	0.86682
GO:0045604	regulation of epidermal cell differentiation	21	5	4.03	0.37677	0.86682
GO:0048484	enteric nervous system development	21	5	4.03	0.37677	0.86682
GO:0050922	negative regulation of chemotaxis	21	5	4.03	0.37677	0.86682
GO:0060343	trabecula formation	21	5	4.03	0.37677	0.86682
GO:0072207	metanephric epithelium development	21	5	4.03	0.37677	0.86682
GO:0090189	regulation of branching involved in ureteric bud morphogenesis	21	5	4.03	0.37677	0.86682
GO:0019318	hexose metabolic process	223	45	42.79	0.37857	0.87048
GO:0051249	regulation of lymphocyte activation	264	53	50.65	0.37994	0.87195
GO:0001702	gastrulation with mouth forming second	26	6	4.99	0.38112	0.87195
GO:0010092	specification of organ identity	26	6	4.99	0.38112	0.87195
GO:0014014	negative regulation of gliogenesis	26	6	4.99	0.38112	0.87195
GO:0032890	regulation of organic acid transport	26	6	4.99	0.38112	0.87195
GO:0042461	photoreceptor cell development	26	6	4.99	0.38112	0.87195
GO:0045861	negative regulation of proteolysis	26	6	4.99	0.38112	0.87195
GO:0060740	prostate gland epithelium morphogenesis	26	6	4.99	0.38112	0.87195
GO:2000379	positive regulation of reactive oxygen species metabolic process	26	6	4.99	0.38112	0.87195
GO:0008284	positive regulation of cell proliferation	562	111	107.83	0.38149	0.87231
GO:0043410	positive regulation of MAPK cascade	152	31	29.16	0.3837	0.87411
GO:0003281	ventricular septum development	31	7	5.95	0.38374	0.87411
GO:0022409	positive regulation of cell-cell adhesion	31	7	5.95	0.38374	0.87411
GO:0030004	cellular monovalent inorganic cation homeostasis	31	7	5.95	0.38374	0.87411
GO:0031281	positive regulation of cyclase activity	31	7	5.95	0.38374	0.87411
GO:0071559	response to transforming growth factor beta	31	7	5.95	0.38374	0.87411
GO:0002831	regulation of response to biotic stimulus	76	16	14.58	0.38381	0.87411
GO:0006200	ATP catabolic process	71	15	13.62	0.38459	0.87411
GO:0046824	positive regulation of nucleocytoplasmic transport	66	14	12.66	0.38528	0.87411
GO:0055067	monovalent inorganic cation homeostasis	66	14	12.66	0.38528	0.87411
GO:0002027	regulation of heart rate	36	8	6.91	0.3853	0.87411
GO:0032411	positive regulation of transporter activity	36	8	6.91	0.3853	0.87411
GO:0060350	endochondral bone morphogenesis	36	8	6.91	0.3853	0.87411
GO:0006767	water-soluble vitamin metabolic process	61	13	11.7	0.38586	0.87411
GO:0040014	regulation of multicellular organism growth	61	13	11.7	0.38586	0.87411
GO:0072009	nephron epithelium development	41	9	7.87	0.38615	0.87411
GO:0006094	gluconeogenesis	56	12	10.74	0.38629	0.87411
GO:0016571	histone methylation	56	12	10.74	0.38629	0.87411
GO:0045833	negative regulation of lipid metabolic process	46	10	8.83	0.38651	0.87411
GO:0006636	unsaturated fatty acid biosynthetic process	51	11	9.79	0.38653	0.87411
GO:0009056	catabolic process	1825	355	350.16	0.3889	0.87898
GO:0060255	regulation of macromolecule metabolic process	3757	727	720.86	0.39023	0.8815
GO:0032844	regulation of homeostatic process	219	44	42.02	0.39276	0.88673
GO:0014031	mesenchymal cell development	117	24	22.45	0.39355	0.88803
GO:0010740	NA	327	65	62.74	0.39627	0.8935
GO:0003018	vascular process in circulatory system	107	22	20.53	0.3965	0.8935
GO:0050870	positive regulation of T cell activation	158	32	30.32	0.3975	0.8935
GO:0006814	sodium ion transport	97	20	18.61	0.3995	0.8935
GO:0006486	protein glycosylation	235	47	45.09	0.40078	0.8935
GO:0043413	macromolecule glycosylation	235	47	45.09	0.40078	0.8935
GO:0032946	positive regulation of mononuclear cell proliferation	92	19	17.65	0.40102	0.8935
GO:0051495	positive regulation of cytoskeleton organization	82	17	15.73	0.4041	0.8935
GO:0009117	nucleotide metabolic process	756	148	145.05	0.40484	0.8935
GO:0009416	response to light stimulus	174	35	33.39	0.40734	0.8935
GO:0050865	regulation of cell activation	323	64	61.97	0.40844	0.8935
GO:0031571	mitotic G1 DNA damage checkpoint	67	14	12.86	0.40874	0.8935
GO:0035265	organ growth	67	14	12.86	0.40874	0.8935
GO:0048659	smooth muscle cell proliferation	67	14	12.86	0.40874	0.8935
GO:0002062	chondrocyte differentiation	62	13	11.9	0.41028	0.8935
GO:0022037	metencephalon development	62	13	11.9	0.41028	0.8935
GO:0007033	vacuole organization	57	12	10.94	0.41179	0.8935
GO:0001977	renal system process involved in regulation of blood volume	12	3	2.3	0.41274	0.8935
GO:0003215	cardiac right ventricle morphogenesis	12	3	2.3	0.41274	0.8935
GO:0007143	female meiotic division	12	3	2.3	0.41274	0.8935
GO:0008347	glial cell migration	12	3	2.3	0.41274	0.8935
GO:0009086	methionine biosynthetic process	12	3	2.3	0.41274	0.8935
GO:0010288	response to lead ion	12	3	2.3	0.41274	0.8935
GO:0016024	CDP-diacylglycerol biosynthetic process	12	3	2.3	0.41274	0.8935
GO:0021984	adenohypophysis development	12	3	2.3	0.41274	0.8935
GO:0030252	growth hormone secretion	12	3	2.3	0.41274	0.8935
GO:0030540	female genitalia development	12	3	2.3	0.41274	0.8935
GO:0031650	regulation of heat generation	12	3	2.3	0.41274	0.8935
GO:0031652	positive regulation of heat generation	12	3	2.3	0.41274	0.8935
GO:0031954	positive regulation of protein autophosphorylation	12	3	2.3	0.41274	0.8935
GO:0032095	regulation of response to food	12	3	2.3	0.41274	0.8935
GO:0032462	regulation of protein homooligomerization	12	3	2.3	0.41274	0.8935
GO:0033327	Leydig cell differentiation	12	3	2.3	0.41274	0.8935
GO:0033631	cell-cell adhesion mediated by integrin	12	3	2.3	0.41274	0.8935
GO:0034260	negative regulation of GTPase activity	12	3	2.3	0.41274	0.8935
GO:0042026	protein refolding	12	3	2.3	0.41274	0.8935
GO:0042510	regulation of tyrosine phosphorylation of Stat1 protein	12	3	2.3	0.41274	0.8935
GO:0043129	surfactant homeostasis	12	3	2.3	0.41274	0.8935
GO:0043173	nucleotide salvage	12	3	2.3	0.41274	0.8935
GO:0043174	nucleoside salvage	12	3	2.3	0.41274	0.8935
GO:0045197	establishment or maintenance of epithelial cell apical/basal polarity	12	3	2.3	0.41274	0.8935
GO:0045346	regulation of MHC class II biosynthetic process	12	3	2.3	0.41274	0.8935
GO:0048385	regulation of retinoic acid receptor signaling pathway	12	3	2.3	0.41274	0.8935
GO:0048875	chemical homeostasis within a tissue	12	3	2.3	0.41274	0.8935
GO:0050919	negative chemotaxis	12	3	2.3	0.41274	0.8935
GO:0051044	positive regulation of membrane protein ectodomain proteolysis	12	3	2.3	0.41274	0.8935
GO:0060251	regulation of glial cell proliferation	12	3	2.3	0.41274	0.8935
GO:0060766	negative regulation of androgen receptor signaling pathway	12	3	2.3	0.41274	0.8935
GO:0070242	thymocyte apoptotic process	12	3	2.3	0.41274	0.8935
GO:0070293	renal absorption	12	3	2.3	0.41274	0.8935
GO:0070528	protein kinase C signaling	12	3	2.3	0.41274	0.8935
GO:0070849	response to epidermal growth factor	12	3	2.3	0.41274	0.8935
GO:0071636	positive regulation of transforming growth factor beta production	12	3	2.3	0.41274	0.8935
GO:0046649	lymphocyte activation	406	80	77.9	0.41422	0.8935
GO:0043406	positive regulation of MAP kinase activity	154	31	29.55	0.4146	0.8935
GO:0055086	nucleobase-containing small molecule metabolic process	835	163	160.21	0.41466	0.8935
GO:0010952	positive regulation of peptidase activity	108	22	20.72	0.415	0.8935
GO:0006885	regulation of pH	42	9	8.06	0.41599	0.8935
GO:0043966	histone H3 acetylation	42	9	8.06	0.41599	0.8935
GO:0060688	regulation of morphogenesis of a branching structure	42	9	8.06	0.41599	0.8935
GO:0001662	behavioral fear response	17	4	3.26	0.41696	0.8935
GO:0009584	detection of visible light	17	4	3.26	0.41696	0.8935
GO:0009651	response to salt stress	17	4	3.26	0.41696	0.8935
GO:0010894	negative regulation of steroid biosynthetic process	17	4	3.26	0.41696	0.8935
GO:0014074	response to purine-containing compound	17	4	3.26	0.41696	0.8935
GO:0031365	N-terminal protein amino acid modification	17	4	3.26	0.41696	0.8935
GO:0032489	regulation of Cdc42 protein signal transduction	17	4	3.26	0.41696	0.8935
GO:0033146	regulation of intracellular estrogen receptor signaling pathway	17	4	3.26	0.41696	0.8935
GO:0042491	auditory receptor cell differentiation	17	4	3.26	0.41696	0.8935
GO:0042745	circadian sleep/wake cycle	17	4	3.26	0.41696	0.8935
GO:0043088	regulation of Cdc42 GTPase activity	17	4	3.26	0.41696	0.8935
GO:0045939	negative regulation of steroid metabolic process	17	4	3.26	0.41696	0.8935
GO:0048016	inositol phosphate-mediated signaling	17	4	3.26	0.41696	0.8935
GO:0048713	regulation of oligodendrocyte differentiation	17	4	3.26	0.41696	0.8935
GO:0051898	negative regulation of protein kinase B signaling	17	4	3.26	0.41696	0.8935
GO:0055012	ventricular cardiac muscle cell differentiation	17	4	3.26	0.41696	0.8935
GO:0060395	SMAD protein signal transduction	17	4	3.26	0.41696	0.8935
GO:0060600	dichotomous subdivision of an epithelial terminal unit	17	4	3.26	0.41696	0.8935
GO:0070306	lens fiber cell differentiation	17	4	3.26	0.41696	0.8935
GO:0072078	nephron tubule morphogenesis	17	4	3.26	0.41696	0.8935
GO:0072234	metanephric nephron tubule development	17	4	3.26	0.41696	0.8935
GO:0072243	metanephric nephron epithelium development	17	4	3.26	0.41696	0.8935
GO:0042733	embryonic digit morphogenesis	37	8	7.1	0.41715	0.8935
GO:0050994	regulation of lipid catabolic process	37	8	7.1	0.41715	0.8935
GO:0001775	cell activation	675	132	129.51	0.4175	0.8935
GO:0005975	carbohydrate metabolic process	675	132	129.51	0.4175	0.8935
GO:0019751	polyol metabolic process	32	7	6.14	0.41807	0.8935
GO:0032481	positive regulation of type I interferon production	32	7	6.14	0.41807	0.8935
GO:0048146	positive regulation of fibroblast proliferation	32	7	6.14	0.41807	0.8935
GO:0050709	negative regulation of protein secretion	32	7	6.14	0.41807	0.8935
GO:0072028	nephron morphogenesis	32	7	6.14	0.41807	0.8935
GO:0007517	muscle organ development	293	58	56.22	0.41821	0.8935
GO:0010623	developmental programmed cell death	22	5	4.22	0.41842	0.8935
GO:0019400	alditol metabolic process	22	5	4.22	0.41842	0.8935
GO:0035020	regulation of Rac protein signal transduction	22	5	4.22	0.41842	0.8935
GO:0042517	positive regulation of tyrosine phosphorylation of Stat3 protein	22	5	4.22	0.41842	0.8935
GO:0042755	eating behavior	22	5	4.22	0.41842	0.8935
GO:0045123	cellular extravasation	22	5	4.22	0.41842	0.8935
GO:0045806	negative regulation of endocytosis	22	5	4.22	0.41842	0.8935
GO:0045884	regulation of survival gene product expression	22	5	4.22	0.41842	0.8935
GO:0060397	JAK-STAT cascade involved in growth hormone signaling pathway	22	5	4.22	0.41842	0.8935
GO:0033014	tetrapyrrole biosynthetic process	27	6	5.18	0.41859	0.8935
GO:0050853	B cell receptor signaling pathway	27	6	5.18	0.41859	0.8935
GO:0071560	cellular response to transforming growth factor beta stimulus	27	6	5.18	0.41859	0.8935
GO:0070997	neuron death	139	28	26.67	0.42045	0.897
GO:0033002	muscle cell proliferation	93	19	17.84	0.42103	0.89731
GO:0070665	positive regulation of leukocyte proliferation	93	19	17.84	0.42103	0.89731
GO:0050673	epithelial cell proliferation	211	42	40.48	0.42236	0.89968
GO:0071844	NA	1002	195	192.25	0.42291	0.90038
GO:0070925	organelle assembly	88	18	16.88	0.42314	0.90041
GO:0000236	mitotic prometaphase	83	17	15.93	0.42532	0.90458
GO:0040007	growth	702	137	134.69	0.42593	0.9054
GO:0046907	intracellular transport	1013	197	194.36	0.42688	0.90695
GO:0002755	MyD88-dependent toll-like receptor signaling pathway	73	15	14.01	0.42987	0.91284
GO:0045137	development of primary sexual characteristics	191	38	36.65	0.43023	0.91313
GO:0016125	sterol metabolic process	114	23	21.87	0.43123	0.91478
GO:0034134	toll-like receptor 2 signaling pathway	68	14	13.05	0.43227	0.91617
GO:0030198	extracellular matrix organization	150	30	28.78	0.43233	0.91617
GO:0002696	positive regulation of leukocyte activation	217	43	41.64	0.43367	0.91853
GO:0003014	renal system process	63	13	12.09	0.43475	0.91892
GO:0006987	activation of signaling protein activity involved in unfolded protein response	63	13	12.09	0.43475	0.91892
GO:0043200	response to amino acid	63	13	12.09	0.43475	0.91892
GO:0051238	sequestering of metal ion	63	13	12.09	0.43475	0.91892
GO:0032880	regulation of protein localization	305	60	58.52	0.43715	0.92248
GO:0006661	phosphatidylinositol biosynthetic process	58	12	11.13	0.43733	0.92248
GO:0010923	negative regulation of phosphatase activity	58	12	11.13	0.43733	0.92248
GO:0043407	negative regulation of MAP kinase activity	58	12	11.13	0.43733	0.92248
GO:0050863	regulation of T cell activation	207	41	39.72	0.43778	0.92295
GO:0005996	monosaccharide metabolic process	238	47	45.67	0.4385	0.92399
GO:0048878	chemical homeostasis	740	144	141.98	0.43872	0.92399
GO:0048754	branching morphogenesis of an epithelial tube	135	27	25.9	0.43921	0.92407
GO:0051402	neuron apoptotic process	135	27	25.9	0.43921	0.92407
GO:0006888	ER to Golgi vesicle-mediated transport	53	11	10.17	0.44002	0.9253
GO:0031960	response to corticosteroid	130	26	24.94	0.44164	0.92823
GO:0006809	nitric oxide biosynthetic process	48	10	9.21	0.44283	0.92978
GO:0016126	sterol biosynthetic process	48	10	9.21	0.44283	0.92978
GO:0050810	regulation of steroid biosynthetic process	43	9	8.25	0.44578	0.9355
GO:0006913	nucleocytoplasmic transport	311	61	59.67	0.44641	0.93634
GO:0006629	lipid metabolic process	1011	196	193.98	0.44695	0.937
GO:0007254	JNK cascade	151	30	28.97	0.44818	0.93862
GO:0043062	extracellular structure organization	151	30	28.97	0.44818	0.93862
GO:0002260	lymphocyte homeostasis	38	8	7.29	0.4489	0.93869
GO:0031576	NA	38	8	7.29	0.4489	0.93869
GO:0034103	regulation of tissue remodeling	38	8	7.29	0.4489	0.93869
GO:0006631	fatty acid metabolic process	270	53	51.81	0.45077	0.93881
GO:0002763	positive regulation of myeloid leukocyte differentiation	33	7	6.33	0.45221	0.93881
GO:0006506	GPI anchor biosynthetic process	33	7	6.33	0.45221	0.93881
GO:0007205	protein kinase C-activating G-protein coupled receptor signaling pathway	33	7	6.33	0.45221	0.93881
GO:0016601	Rac protein signal transduction	33	7	6.33	0.45221	0.93881
GO:0045576	mast cell activation	33	7	6.33	0.45221	0.93881
GO:0050848	regulation of calcium-mediated signaling	33	7	6.33	0.45221	0.93881
GO:0051349	positive regulation of lyase activity	33	7	6.33	0.45221	0.93881
GO:0060711	labyrinthine layer development	33	7	6.33	0.45221	0.93881
GO:0072080	nephron tubule development	33	7	6.33	0.45221	0.93881
GO:0007623	circadian rhythm	74	15	14.2	0.45255	0.93881
GO:0030814	regulation of cAMP metabolic process	74	15	14.2	0.45255	0.93881
GO:0001754	eye photoreceptor cell differentiation	28	6	5.37	0.45575	0.93881
GO:0003338	metanephros morphogenesis	28	6	5.37	0.45575	0.93881
GO:0010883	regulation of lipid storage	28	6	5.37	0.45575	0.93881
GO:0030279	negative regulation of ossification	28	6	5.37	0.45575	0.93881
GO:0045599	negative regulation of fat cell differentiation	28	6	5.37	0.45575	0.93881
GO:0048701	embryonic cranial skeleton morphogenesis	28	6	5.37	0.45575	0.93881
GO:0060512	prostate gland morphogenesis	28	6	5.37	0.45575	0.93881
GO:0060761	negative regulation of response to cytokine stimulus	28	6	5.37	0.45575	0.93881
GO:0072529	pyrimidine-containing compound catabolic process	28	6	5.37	0.45575	0.93881
GO:0019932	second-messenger-mediated signaling	131	26	25.14	0.4587	0.93881
GO:0000737	DNA catabolic process, endonucleolytic	23	5	4.41	0.45956	0.93881
GO:0006309	apoptotic DNA fragmentation	23	5	4.41	0.45956	0.93881
GO:0006829	zinc ion transport	23	5	4.41	0.45956	0.93881
GO:0010165	response to X-ray	23	5	4.41	0.45956	0.93881
GO:0021517	ventral spinal cord development	23	5	4.41	0.45956	0.93881
GO:0042462	eye photoreceptor cell development	23	5	4.41	0.45956	0.93881
GO:0043029	T cell homeostasis	23	5	4.41	0.45956	0.93881
GO:0044003	modification by symbiont of host morphology or physiology	23	5	4.41	0.45956	0.93881
GO:0019218	regulation of steroid metabolic process	59	12	11.32	0.4628	0.93881
GO:0002209	behavioral defense response	18	4	3.45	0.46369	0.93881
GO:0006385	transcription elongation from RNA polymerase III promoter	18	4	3.45	0.46369	0.93881
GO:0006386	termination of RNA polymerase III transcription	18	4	3.45	0.46369	0.93881
[truncated: 2,110 more rows]

## Sheet: Molecular Function
GO.ID	Term	Annotated	Significant	Expected	classicFisher	BH.pVal
GO:0005083	small GTPase regulator activity	257	97	49.42	2.3e-12	8.58e-09
GO:0030695	GTPase regulator activity	396	129	76.15	1.1e-10	2.05e-07
GO:0008092	cytoskeletal protein binding	579	172	111.34	3.8e-10	4.73e-07
GO:0060589	nucleoside-triphosphatase regulator activity	408	129	78.46	9.4e-10	8.77e-07
GO:0005543	phospholipid binding	469	141	90.19	6.5e-09	4.85e-06
GO:0005085	guanyl-nucleotide exchange factor activity	150	54	28.85	9.8e-07	0.00061
GO:0008289	lipid binding	675	176	129.81	4.9e-06	0.002612
GO:0005096	GTPase activator activity	232	72	44.61	9.9e-06	0.004147
GO:0016773	phosphotransferase activity, alcohol group as acceptor	683	176	131.34	1e-05	0.004147
GO:0003779	actin binding	324	93	62.31	2e-05	0.006531
GO:0051015	actin filament binding	64	27	12.31	2e-05	0.006531
GO:0000981	sequence-specific DNA binding RNA polymerase II transcription factor activity	208	65	40	2.1e-05	0.006531
GO:0005326	neurotransmitter transporter activity	24	14	4.62	2.5e-05	0.007177
GO:0016301	kinase activity	733	182	140.96	7.3e-05	0.018909
GO:0046873	metal ion transmembrane transporter activity	339	94	65.19	7.6e-05	0.018909
GO:0015631	tubulin binding	144	47	27.69	8.6e-05	0.02006
GO:0005088	Ras guanyl-nucleotide exchange factor activity	84	31	16.15	0.00011	0.024148
GO:0005099	Ras GTPase activator activity	103	36	19.81	0.00012	0.02488
GO:0005089	Rho guanyl-nucleotide exchange factor activity	70	27	13.46	0.00013	0.025535
GO:0005328	neurotransmitter:sodium symporter activity	19	11	3.65	0.00021	0.039186
GO:0016717	oxidoreductase activity, acting on paired donors, with oxidation of a pair of donors resulting in the reduction of molecular oxygen to two molecules of water	5	5	0.96	0.00026	0.044105
GO:0086006	voltage-gated sodium channel activity involved in cardiac muscle cell action potential	5	5	0.96	0.00026	0.044105
GO:0046983	protein dimerization activity	733	178	140.96	0.0003	0.048678
GO:0004674	protein serine/threonine kinase activity	414	108	79.61	0.00032	0.04976
GO:0008047	enzyme activator activity	375	99	72.11	0.00036	0.052524
GO:0008060	ARF GTPase activator activity	29	14	5.58	0.00038	0.052524
GO:0042803	protein homodimerization activity	506	128	97.31	0.00038	0.052524
GO:0046872	metal ion binding	3551	751	682.87	0.00042	0.05598
GO:0051010	microtubule plus-end binding	12	8	2.31	0.00044	0.056623
GO:0019904	protein domain specific binding	513	129	98.65	0.00047	0.058468
GO:0015085	calcium ion transmembrane transporter activity	102	34	19.62	0.0005	0.060194
GO:0008013	beta-catenin binding	57	22	10.96	0.00052	0.060645
GO:0003700	sequence-specific DNA binding transcription factor activity	916	215	176.15	0.00056	0.063331
GO:0001071	nucleic acid binding transcription factor activity	918	215	176.54	0.00063	0.067176
GO:0015081	sodium ion transmembrane transporter activity	115	37	22.12	0.00063	0.067176
GO:0001077	RNA polymerase II core promoter proximal region sequence-specific DNA binding transcription factor activity involved in positive regulation of transcription	44	18	8.46	0.00074	0.073658
GO:0004672	protein kinase activity	574	141	110.38	0.00075	0.073658
GO:0043167	ion binding	3603	758	692.87	0.00075	0.073658
GO:0042802	identical protein binding	766	182	147.31	0.0008	0.07464
GO:0005516	calmodulin binding	153	46	29.42	0.00081	0.07464
GO:0000982	RNA polymerase II core promoter proximal region sequence-specific DNA binding transcription factor activity	66	24	12.69	0.00082	0.07464
GO:0016772	transferase activity, transferring phosphorus-containing groups	843	198	162.11	0.00088	0.076336
GO:0008017	microtubule binding	97	32	18.65	0.00089	0.076336
GO:0019838	growth factor binding	101	33	19.42	0.0009	0.076336
GO:0042605	peptide antigen binding	13	8	2.5	0.00094	0.077074
GO:0022857	transmembrane transporter activity	849	199	163.27	0.00095	0.077074
GO:0035091	phosphatidylinositol binding	146	44	28.08	0.00098	0.077816
GO:0043169	cation binding	3593	754	690.95	0.00105	0.079118
GO:0004871	signal transducer activity	1099	251	211.34	0.00106	0.079118
GO:0060089	molecular transducer activity	1099	251	211.34	0.00106	0.079118
GO:0019899	enzyme binding	995	229	191.34	0.00115	0.084153
GO:0001228	RNA polymerase II transcription regulatory region sequence-specific DNA binding transcription factor activity involved in positive regulation of transcription	46	18	8.85	0.00136	0.096469
GO:0015379	potassium:chloride symporter activity	4	4	0.77	0.00137	0.096469
GO:0005275	amine transmembrane transporter activity	76	26	14.62	0.00144	0.09952
GO:0019199	transmembrane receptor protein kinase activity	80	27	15.38	0.00149	0.101103
GO:0072509	divalent inorganic cation transmembrane transporter activity	121	37	23.27	0.00179	0.119291
GO:0046875	ephrin receptor binding	20	10	3.85	0.00189	0.123745
GO:0008270	zinc ion binding	1780	388	342.3	0.00196	0.125876
GO:0030234	enzyme regulator activity	871	201	167.5	0.00199	0.125876
GO:0001046	core promoter sequence-specific DNA binding	30	13	5.77	0.00213	0.13215
GO:0015370	solute:sodium symporter activity	44	17	8.46	0.00216	0.13215
GO:0008093	cytoskeletal adaptor activity	24	11	4.62	0.00272	0.163726
GO:0043565	sequence-specific DNA binding	612	145	117.69	0.00294	0.17416
GO:0000979	RNA polymerase II core promoter sequence-specific DNA binding	21	10	4.04	0.00299	0.174354
GO:0005215	transporter activity	1086	244	208.84	0.00306	0.175691
GO:0005086	ARF guanyl-nucleotide exchange factor activity	18	9	3.46	0.0032	0.176864
GO:0035254	glutamate receptor binding	18	9	3.46	0.0032	0.176864
GO:0051721	protein phosphatase 2A binding	15	8	2.88	0.00326	0.176864
GO:0022891	substrate-specific transmembrane transporter activity	770	178	148.07	0.00327	0.176864
GO:0003682	chromatin binding	230	61	44.23	0.00398	0.212191
GO:0031267	small GTPase binding	127	37	24.42	0.00447	0.232213
GO:0001047	core promoter binding	43	16	8.27	0.00448	0.232213
GO:0004879	ligand-activated sequence-specific DNA binding RNA polymerase II transcription factor activity	47	17	9.04	0.00482	0.243562
GO:0017016	Ras GTPase binding	115	34	22.12	0.00487	0.243562
GO:0022890	inorganic cation transmembrane transporter activity	414	101	79.61	0.00492	0.243562
GO:0005515	protein binding	6665	1341	1281.71	0.00496	0.243562
GO:0005161	platelet-derived growth factor receptor binding	10	6	1.92	0.00518	0.251062
GO:0017075	syntaxin-1 binding	13	7	2.5	0.00556	0.265019
GO:0005262	calcium channel activity	87	27	16.73	0.00561	0.265019
GO:0046982	protein heterodimerization activity	256	66	49.23	0.00576	0.266308
GO:0030306	ADP-ribosylation factor binding	5	4	0.96	0.00578	0.266308
GO:0046914	transition metal ion binding	2039	434	392.11	0.00614	0.279445
GO:0016740	transferase activity	1609	347	309.42	0.00667	0.297721
GO:0005261	cation channel activity	249	64	47.88	0.00695	0.297721
GO:0004768	stearoyl-CoA 9-desaturase activity	3	3	0.58	0.0071	0.297721
GO:0004999	vasoactive intestinal polypeptide receptor activity	3	3	0.58	0.0071	0.297721
GO:0016215	acyl-CoA desaturase activity	3	3	0.58	0.0071	0.297721
GO:0016972	thiol oxidase activity	3	3	0.58	0.0071	0.297721
GO:0070644	vitamin D response element binding	3	3	0.58	0.0071	0.297721
GO:0005097	Rab GTPase activator activity	49	17	9.42	0.00777	0.322196
GO:0032266	phosphatidylinositol-3-phosphate binding	17	8	3.27	0.00855	0.339379
GO:0038023	signaling receptor activity	812	183	156.15	0.00857	0.339379
GO:0008324	cation transmembrane transporter activity	497	117	95.58	0.00869	0.339379
GO:0017154	semaphorin receptor activity	8	5	1.54	0.00873	0.339379
GO:0043121	neurotrophin binding	8	5	1.54	0.00873	0.339379
GO:0046030	inositol trisphosphate phosphatase activity	8	5	1.54	0.00873	0.339379
GO:0051020	GTPase binding	145	40	27.88	0.00884	0.340112
GO:0022804	active transmembrane transporter activity	316	78	60.77	0.00921	0.350732
GO:0030507	spectrin binding	11	6	2.12	0.00955	0.360006
GO:0019901	protein kinase binding	327	80	62.88	0.01059	0.395219
GO:0015075	ion transmembrane transporter activity	658	150	126.54	0.01097	0.403568
GO:0044325	ion channel binding	28	11	5.38	0.01103	0.403568
GO:0017048	Rho GTPase binding	47	16	9.04	0.01177	0.425379
GO:0003707	steroid hormone receptor activity	51	17	9.81	0.01201	0.425379
GO:0022892	substrate-specific transporter activity	897	199	172.5	0.01221	0.425379
GO:0030674	protein binding, bridging	126	35	24.23	0.01225	0.425379
GO:0005244	voltage-gated ion channel activity	161	43	30.96	0.01231	0.425379
GO:0022832	voltage-gated channel activity	161	43	30.96	0.01231	0.425379
GO:0019900	kinase binding	362	87	69.61	0.01275	0.436541
GO:0022843	voltage-gated cation channel activity	118	33	22.69	0.01327	0.450215
GO:0017124	SH3 domain binding	114	32	21.92	0.01381	0.464315
GO:0060090	binding, bridging	136	37	26.15	0.01435	0.470487
GO:0004714	transmembrane receptor protein tyrosine kinase activity	64	20	12.31	0.01456	0.470487
GO:0004331	fructose-2,6-bisphosphate 2-phosphatase activity	6	4	1.15	0.01469	0.470487
GO:0004972	N-methyl-D-aspartate selective glutamate receptor activity	6	4	1.15	0.01469	0.470487
GO:0051864	histone demethylase activity (H3-K36 specific)	6	4	1.15	0.01469	0.470487
GO:0019905	syntaxin binding	29	11	5.58	0.01475	0.470487
GO:0005100	Rho GTPase activator activity	33	12	6.35	0.01594	0.490195
GO:0010485	H4 histone acetyltransferase activity	12	6	2.31	0.01602	0.490195
GO:0035255	ionotropic glutamate receptor binding	12	6	2.31	0.01602	0.490195
GO:0042800	histone methyltransferase activity (H3-K4 specific)	12	6	2.31	0.01602	0.490195
GO:0015665	alcohol transmembrane transporter activity	9	5	1.73	0.01655	0.490195
GO:0042975	peroxisome proliferator activated receptor binding	9	5	1.73	0.01655	0.490195
GO:0043995	histone acetyltransferase activity (H4-K5 specific)	9	5	1.73	0.01655	0.490195
GO:0043996	histone acetyltransferase activity (H4-K8 specific)	9	5	1.73	0.01655	0.490195
GO:0046972	histone acetyltransferase activity (H4-K16 specific)	9	5	1.73	0.01655	0.490195
GO:0000976	transcription regulatory region sequence-specific DNA binding	120	33	23.08	0.01704	0.500734
GO:0005484	SNAP receptor activity	19	8	3.65	0.01849	0.53492
GO:0050699	WW domain binding	19	8	3.65	0.01849	0.53492
GO:0015171	amino acid transmembrane transporter activity	62	19	11.92	0.02092	0.599884
GO:0004675	transmembrane receptor protein serine/threonine kinase activity	16	7	3.08	0.02167	0.599884
GO:0005024	transforming growth factor beta-activated receptor activity	16	7	3.08	0.02167	0.599884
GO:0043168	anion binding	16	7	3.08	0.02167	0.599884
GO:0015267	channel activity	384	90	73.85	0.0217	0.599884
GO:0022803	passive transmembrane transporter activity	384	90	73.85	0.0217	0.599884
GO:0005158	insulin receptor binding	27	10	5.19	0.02348	0.630293
GO:0003873	6-phosphofructo-2-kinase activity	4	3	0.77	0.02432	0.630293
GO:0004897	ciliary neurotrophic factor receptor activity	4	3	0.77	0.02432	0.630293
GO:0005030	neurotrophin receptor activity	4	3	0.77	0.02432	0.630293
GO:0008821	crossover junction endodeoxyribonuclease activity	4	3	0.77	0.02432	0.630293
GO:0015220	choline transmembrane transporter activity	4	3	0.77	0.02432	0.630293
GO:0046977	TAP binding	4	3	0.77	0.02432	0.630293
GO:0046978	TAP1 binding	4	3	0.77	0.02432	0.630293
GO:0046979	TAP2 binding	4	3	0.77	0.02432	0.630293
GO:0004835	tubulin-tyrosine ligase activity	13	6	2.5	0.02498	0.632171
GO:0032129	histone deacetylase activity (H3-K9 specific)	13	6	2.5	0.02498	0.632171
GO:0046969	NAD-dependent histone deacetylase activity (H3-K9 specific)	13	6	2.5	0.02498	0.632171
GO:0015291	secondary active transmembrane transporter activity	177	45	34.04	0.02507	0.632171
GO:0015294	solute:cation symporter activity	76	22	14.62	0.02632	0.659237
GO:0004888	transmembrane signaling receptor activity	725	160	139.42	0.02726	0.678229
GO:0005283	sodium:amino acid symporter activity	10	5	1.92	0.02792	0.682557
GO:0005216	ion channel activity	360	84	69.23	0.02858	0.682557
GO:0000977	RNA polymerase II regulatory region sequence-specific DNA binding	64	19	12.31	0.02899	0.682557
GO:0004445	inositol-polyphosphate 5-phosphatase activity	7	4	1.35	0.02908	0.682557
GO:0008504	monoamine transmembrane transporter activity	7	4	1.35	0.02908	0.682557
GO:0015377	cation:chloride symporter activity	7	4	1.35	0.02908	0.682557
GO:0017002	activin-activated receptor activity	7	4	1.35	0.02908	0.682557
GO:0033691	sialic acid binding	7	4	1.35	0.02908	0.682557
GO:0034595	phosphatidylinositol phosphate 5-phosphatase activity	7	4	1.35	0.02908	0.682557
GO:0032555	purine ribonucleotide binding	1756	367	337.69	0.03144	0.68986
GO:0005070	SH3/SH2 adaptor activity	48	15	9.23	0.03177	0.68986
GO:0000149	SNARE binding	36	12	6.92	0.0321	0.68986
GO:0015179	L-amino acid transmembrane transporter activity	40	13	7.69	0.03227	0.68986
GO:0032553	ribonucleotide binding	1757	367	337.88	0.03235	0.68986
GO:0019903	protein phosphatase binding	69	20	13.27	0.03267	0.68986
GO:0008134	transcription factor binding	377	87	72.5	0.0338	0.68986
GO:0004683	calmodulin-dependent protein kinase activity	21	8	4.04	0.03474	0.68986
GO:0005343	organic acid:sodium symporter activity	21	8	4.04	0.03474	0.68986
GO:0022838	substrate-specific channel activity	368	85	70.77	0.03486	0.68986
GO:0008276	protein methyltransferase activity	61	18	11.73	0.03493	0.68986
GO:0032559	adenyl ribonucleotide binding	1429	301	274.8	0.03497	0.68986
GO:0035639	purine ribonucleoside triphosphate binding	1726	360	331.92	0.03639	0.68986
GO:0005248	voltage-gated sodium channel activity	14	6	2.69	0.03675	0.68986
GO:0017136	NAD-dependent histone deacetylase activity	14	6	2.69	0.03675	0.68986
GO:0031435	mitogen-activated protein kinase kinase kinase binding	14	6	2.69	0.03675	0.68986
GO:0034979	NAD-dependent protein deacetylase activity	14	6	2.69	0.03675	0.68986
GO:0000248	C-5 sterol desaturase activity	2	2	0.38	0.03697	0.68986
GO:0003989	acetyl-CoA carboxylase activity	2	2	0.38	0.03697	0.68986
GO:0004379	glycylpeptide N-tetradecanoyltransferase activity	2	2	0.38	0.03697	0.68986
GO:0004507	steroid 11-beta-monooxygenase activity	2	2	0.38	0.03697	0.68986
GO:0004915	interleukin-6 receptor activity	2	2	0.38	0.03697	0.68986
GO:0004923	leukemia inhibitory factor receptor activity	2	2	0.38	0.03697	0.68986
GO:0004967	glucagon receptor activity	2	2	0.38	0.03697	0.68986
GO:0015056	corticotrophin-releasing factor receptor activity	2	2	0.38	0.03697	0.68986
GO:0015141	succinate transmembrane transporter activity	2	2	0.38	0.03697	0.68986
GO:0015433	peptide antigen-transporting ATPase activity	2	2	0.38	0.03697	0.68986
GO:0016534	cyclin-dependent protein kinase 5 activator activity	2	2	0.38	0.03697	0.68986
GO:0019107	myristoyltransferase activity	2	2	0.38	0.03697	0.68986
GO:0019981	interleukin-6 binding	2	2	0.38	0.03697	0.68986
GO:0035374	chondroitin sulfate binding	2	2	0.38	0.03697	0.68986
GO:0035575	histone demethylase activity (H4-K20 specific)	2	2	0.38	0.03697	0.68986
GO:0043199	sulfate binding	2	2	0.38	0.03697	0.68986
GO:0045505	dynein intermediate chain binding	2	2	0.38	0.03697	0.68986
GO:0046922	peptide-O-fucosyltransferase activity	2	2	0.38	0.03697	0.68986
GO:0047223	beta-1,3-galactosyl-O-glycosyl-glycoprotein beta-1,3-N-acetylglucosaminyltransferase activity	2	2	0.38	0.03697	0.68986
GO:0050211	procollagen galactosyltransferase activity	2	2	0.38	0.03697	0.68986
GO:0051032	nucleic acid transmembrane transporter activity	2	2	0.38	0.03697	0.68986
GO:0051033	RNA transmembrane transporter activity	2	2	0.38	0.03697	0.68986
GO:0070704	sterol desaturase activity	2	2	0.38	0.03697	0.68986
GO:0071558	histone demethylase activity (H3-K27 specific)	2	2	0.38	0.03697	0.68986
GO:0017076	purine nucleotide binding	1767	368	339.8	0.0372	0.690699
GO:0003705	RNA polymerase II distal enhancer sequence-specific DNA binding transcription factor activity	96	26	18.46	0.03766	0.695778
GO:0030554	adenyl nucleotide binding	1437	302	276.34	0.03832	0.704484
GO:0042054	histone methyltransferase activity	45	14	8.65	0.03865	0.707068
GO:0001012	RNA polymerase II regulatory region DNA binding	66	19	12.69	0.03919	0.711243
GO:0005272	sodium channel activity	33	11	6.35	0.03931	0.711243
GO:0018024	histone-lysine N-methyltransferase activity	37	12	7.12	0.03945	0.711243
GO:0000975	regulatory region DNA binding	304	71	58.46	0.04052	0.720223
GO:0001067	regulatory region nucleic acid binding	304	71	58.46	0.04052	0.720223
GO:0035591	signaling adaptor activity	62	18	11.92	0.04066	0.720223
GO:0005524	ATP binding	1404	295	270	0.04072	0.720223
GO:0022836	gated channel activity	276	65	53.08	0.04141	0.720409
GO:0000146	microfilament motor activity	18	7	3.46	0.04232	0.720409
GO:0005001	transmembrane receptor protein tyrosine phosphatase activity	18	7	3.46	0.04232	0.720409
GO:0015491	cation:cation antiporter activity	18	7	3.46	0.04232	0.720409
GO:0015932	nucleobase-containing compound transmembrane transporter activity	18	7	3.46	0.04232	0.720409
GO:0019198	transmembrane receptor protein phosphatase activity	18	7	3.46	0.04232	0.720409
GO:0030276	clathrin binding	11	5	2.12	0.04324	0.720409
GO:0031078	histone deacetylase activity (H3-K14 specific)	11	5	2.12	0.04324	0.720409
GO:0032041	NAD-dependent histone deacetylase activity (H3-K14 specific)	11	5	2.12	0.04324	0.720409
GO:0034739	histone deacetylase activity (H4-K16 specific)	11	5	2.12	0.04324	0.720409
GO:0046970	NAD-dependent histone deacetylase activity (H4-K16 specific)	11	5	2.12	0.04324	0.720409
GO:0048185	activin binding	11	5	2.12	0.04324	0.720409
GO:0048407	platelet-derived growth factor binding	11	5	2.12	0.04324	0.720409
GO:0044212	transcription regulatory region DNA binding	296	69	56.92	0.04449	0.737941
GO:0004713	protein tyrosine kinase activity	138	35	26.54	0.04535	0.748877
GO:0008375	acetylglucosaminyltransferase activity	38	12	7.31	0.0479	0.778495
GO:0004716	receptor signaling protein tyrosine kinase activity	8	4	1.54	0.04944	0.778495
GO:0004985	opioid receptor activity	8	4	1.54	0.04944	0.778495
GO:0005005	transmembrane-ephrin receptor activity	8	4	1.54	0.04944	0.778495
GO:0005021	vascular endothelial growth factor-activated receptor activity	8	4	1.54	0.04944	0.778495
GO:0015280	ligand-gated sodium channel activity	8	4	1.54	0.04944	0.778495
GO:0051400	BH domain binding	8	4	1.54	0.04944	0.778495
GO:0051766	inositol trisphosphate kinase activity	8	4	1.54	0.04944	0.778495
GO:0070513	death domain binding	8	4	1.54	0.04944	0.778495
GO:0004012	phospholipid-translocating ATPase activity	15	6	2.88	0.05155	0.778495
GO:0015278	calcium-release channel activity	15	6	2.88	0.05155	0.778495
GO:0035035	histone acetyltransferase binding	15	6	2.88	0.05155	0.778495
GO:0043548	phosphatidylinositol 3-kinase binding	15	6	2.88	0.05155	0.778495
GO:0008294	calcium- and calmodulin-responsive adenylate cyclase activity	5	3	0.96	0.05215	0.778495
GO:0010314	phosphatidylinositol-5-phosphate binding	5	3	0.96	0.05215	0.778495
GO:0015440	peptide-transporting ATPase activity	5	3	0.96	0.05215	0.778495
GO:0030618	transforming growth factor beta receptor, pathway-specific cytoplasmic mediator activity	5	3	0.96	0.05215	0.778495
GO:0032454	histone demethylase activity (H3-K9 specific)	5	3	0.96	0.05215	0.778495
GO:0034452	dynactin binding	5	3	0.96	0.05215	0.778495
GO:0035014	phosphatidylinositol 3-kinase regulator activity	5	3	0.96	0.05215	0.778495
GO:0036041	long-chain fatty acid binding	5	3	0.96	0.05215	0.778495
GO:0043559	insulin binding	5	3	0.96	0.05215	0.778495
GO:0070215	MDM2 binding	5	3	0.96	0.05215	0.778495
GO:0070273	phosphatidylinositol-4-phosphate binding	5	3	0.96	0.05215	0.778495
GO:0050839	cell adhesion molecule binding	47	14	9.04	0.05439	0.808699
GO:0017137	Rab GTPase binding	43	13	8.27	0.05605	0.829153
GO:0019200	carbohydrate kinase activity	19	7	3.65	0.05621	0.829153
GO:0016278	lysine N-methyltransferase activity	39	12	7.5	0.05751	0.841676
GO:0016279	protein-lysine N-methyltransferase activity	39	12	7.5	0.05751	0.841676
GO:0008757	S-adenosylmethionine-dependent methyltransferase activity	91	24	17.5	0.05861	0.854424
GO:0004872	receptor activity	1002	212	192.69	0.05966	0.866347
GO:0005243	gap junction channel activity	12	5	2.31	0.06269	0.892974
GO:0005416	cation:amino acid symporter activity	12	5	2.31	0.06269	0.892974
GO:0030675	Rac GTPase activator activity	12	5	2.31	0.06269	0.892974
GO:0051393	alpha-actinin binding	12	5	2.31	0.06269	0.892974
GO:0071889	14-3-3 protein binding	12	5	2.31	0.06269	0.892974
GO:0005342	organic acid transmembrane transporter activity	88	23	16.92	0.06887	0.971019
GO:0004407	histone deacetylase activity	16	6	3.08	0.06947	0.971019
GO:0005003	ephrin receptor activity	16	6	3.08	0.06947	0.971019
GO:0033558	protein deacetylase activity	16	6	3.08	0.06947	0.971019
GO:0052866	phosphatidylinositol phosphate phosphatase activity	16	6	3.08	0.06947	0.971019
GO:0019902	phosphatase binding	102	26	19.62	0.07234	1
GO:0015077	monovalent inorganic cation transmembrane transporter activity	285	65	54.81	0.07256	1
GO:0016410	N-acyltransferase activity	84	22	16.15	0.07256	1
GO:0043027	cysteine-type endopeptidase inhibitor activity involved in apoptotic process	20	7	3.85	0.07262	1
GO:0015662	ATPase activity, coupled to transmembrane movement of ions, phosphorylative mechanism	49	14	9.42	0.07403	1
GO:0005388	calcium-transporting ATPase activity	9	4	1.73	0.07575	1
GO:0016812	hydrolase activity, acting on carbon-nitrogen (but not peptide) bonds, in cyclic amides	9	4	1.73	0.07575	1
GO:0017049	GTP-Rho binding	9	4	1.73	0.07575	1
GO:0032794	GTPase activating protein binding	9	4	1.73	0.07575	1
GO:0043539	protein serine/threonine kinase activator activity	9	4	1.73	0.07575	1
GO:0043560	insulin receptor substrate binding	9	4	1.73	0.07575	1
GO:0050780	dopamine receptor binding	9	4	1.73	0.07575	1
GO:0072349	modified amino acid transmembrane transporter activity	9	4	1.73	0.07575	1
GO:0008170	N-methyltransferase activity	58	16	11.15	0.07758	1
GO:0046943	carboxylic acid transmembrane transporter activity	85	22	16.35	0.08083	1
GO:0003777	microtubule motor activity	72	19	13.85	0.08499	1
GO:0005310	dicarboxylic acid transmembrane transporter activity	13	5	2.5	0.08625	1
GO:0008417	fucosyltransferase activity	13	5	2.5	0.08625	1
GO:0070577	lysine-acetylated histone binding	13	5	2.5	0.08625	1
GO:0020037	heme binding	118	29	22.69	0.08921	1
GO:0001609	G-protein coupled adenosine receptor activity	6	3	1.15	0.08961	1
GO:0001727	lipid kinase activity	6	3	1.15	0.08961	1
GO:0004439	phosphatidylinositol-4,5-bisphosphate 5-phosphatase activity	6	3	1.15	0.08961	1
GO:0004767	sphingomyelin phosphodiesterase activity	6	3	1.15	0.08961	1
GO:0004969	histamine receptor activity	6	3	1.15	0.08961	1
GO:0015368	calcium:cation antiporter activity	6	3	1.15	0.08961	1
GO:0016417	S-acyltransferase activity	6	3	1.15	0.08961	1
GO:0016670	oxidoreductase activity, acting on a sulfur group of donors, oxygen as acceptor	6	3	1.15	0.08961	1
GO:0017108	5'-flap endonuclease activity	6	3	1.15	0.08961	1
GO:0019237	centromeric DNA binding	6	3	1.15	0.08961	1
GO:0042153	RPTP-like protein binding	6	3	1.15	0.08961	1
GO:0048406	nerve growth factor binding	6	3	1.15	0.08961	1
GO:0008601	protein phosphatase type 2A regulator activity	17	6	3.27	0.09054	1
GO:0042974	retinoic acid receptor binding	17	6	3.27	0.09054	1
GO:0070412	R-SMAD binding	17	6	3.27	0.09054	1
GO:0004112	cyclic-nucleotide phosphodiesterase activity	25	8	4.81	0.09075	1
GO:0048487	beta-tubulin binding	25	8	4.81	0.09075	1
GO:0032403	protein complex binding	265	60	50.96	0.09123	1
GO:0001948	glycoprotein binding	55	15	10.58	0.09289	1
GO:0003726	double-stranded RNA adenosine deaminase activity	3	2	0.58	0.0967	1
GO:0004117	calmodulin-dependent cyclic-nucleotide phosphodiesterase activity	3	2	0.58	0.0967	1
GO:0004118	cGMP-stimulated cyclic-nucleotide phosphodiesterase activity	3	2	0.58	0.0967	1
GO:0004367	glycerol-3-phosphate dehydrogenase [NAD+] activity	3	2	0.58	0.0967	1
GO:0004687	myosin light chain kinase activity	3	2	0.58	0.0967	1
GO:0004924	oncostatin-M receptor activity	3	2	0.58	0.0967	1
GO:0004965	G-protein coupled GABA receptor activity	3	2	0.58	0.0967	1
GO:0005017	platelet-derived growth factor-activated receptor activity	3	2	0.58	0.0967	1
GO:0005025	transforming growth factor beta receptor activity, type I	3	2	0.58	0.0967	1
GO:0005250	A-type (transient outward) potassium channel activity	3	2	0.58	0.0967	1
GO:0005329	dopamine transmembrane transporter activity	3	2	0.58	0.0967	1
GO:0008107	galactoside 2-alpha-L-fucosyltransferase activity	3	2	0.58	0.0967	1
GO:0015018	galactosylgalactosylxylosylprotein 3-beta-glucuronosyltransferase activity	3	2	0.58	0.0967	1
GO:0015181	arginine transmembrane transporter activity	3	2	0.58	0.0967	1
GO:0015556	C4-dicarboxylate transmembrane transporter activity	3	2	0.58	0.0967	1
GO:0015925	galactosidase activity	3	2	0.58	0.0967	1
GO:0016312	inositol bisphosphate phosphatase activity	3	2	0.58	0.0967	1
GO:0016362	activin receptor activity, type II	3	2	0.58	0.0967	1
GO:0031005	filamin binding	3	2	0.58	0.0967	1
GO:0031127	alpha-(1,2)-fucosyltransferase activity	3	2	0.58	0.0967	1
GO:0032183	SUMO binding	3	2	0.58	0.0967	1
GO:0033829	O-fucosylpeptide 3-beta-N-acetylglucosaminyltransferase activity	3	2	0.58	0.0967	1
GO:0038085	vascular endothelial growth factor binding	3	2	0.58	0.0967	1
GO:0042731	PH domain binding	3	2	0.58	0.0967	1
GO:0043184	vascular endothelial growth factor receptor 2 binding	3	2	0.58	0.0967	1
GO:0044323	retinoic acid-responsive element binding	3	2	0.58	0.0967	1
GO:0046980	tapasin binding	3	2	0.58	0.0967	1
GO:0050508	glucuronosyl-N-acetylglucosaminyl-proteoglycan 4-alpha-N-acetylglucosaminyltransferase activity	3	2	0.58	0.0967	1
GO:0071532	ankyrin repeat binding	3	2	0.58	0.0967	1
GO:0072542	protein phosphatase activator activity	3	2	0.58	0.0967	1
GO:0031625	ubiquitin protein ligase binding	138	33	26.54	0.09993	1
GO:0044389	small conjugating protein ligase binding	138	33	26.54	0.09993	1
GO:0035064	methylated histone binding	34	10	6.54	0.10218	1
GO:0015293	symporter activity	115	28	22.12	0.10259	1
GO:0042578	phosphoric ester hydrolase activity	335	74	64.42	0.1026	1
GO:0015297	antiporter activity	56	15	10.77	0.10534	1
GO:0016758	transferase activity, transferring hexosyl groups	167	39	32.11	0.10536	1
GO:0008378	galactosyltransferase activity	30	9	5.77	0.10625	1
GO:0043492	ATPase activity, coupled to movement of substances	97	24	18.65	0.1073	1
GO:0004016	adenylate cyclase activity	10	4	1.92	0.10763	1
GO:0005072	transforming growth factor beta receptor, cytoplasmic mediator activity	10	4	1.92	0.10763	1
GO:0005251	delayed rectifier potassium channel activity	10	4	1.92	0.10763	1
GO:0019203	carbohydrate phosphatase activity	10	4	1.92	0.10763	1
GO:0035004	phosphatidylinositol 3-kinase activity	10	4	1.92	0.10763	1
GO:0050308	sugar-phosphatase activity	10	4	1.92	0.10763	1
GO:0070410	co-SMAD binding	10	4	1.92	0.10763	1
GO:0071837	HMG box domain binding	10	4	1.92	0.10763	1
GO:0042165	neurotransmitter binding	22	7	4.23	0.11299	1
GO:0001784	phosphotyrosine binding	14	5	2.69	0.11375	1
GO:0005035	death receptor activity	14	5	2.69	0.11375	1
GO:0016888	endodeoxyribonuclease activity, producing 5'-phosphomonoesters	14	5	2.69	0.11375	1
GO:0030332	cyclin binding	14	5	2.69	0.11375	1
GO:0032452	histone demethylase activity	14	5	2.69	0.11375	1
GO:0070064	proline-rich region binding	14	5	2.69	0.11375	1
GO:0019894	kinesin binding	18	6	3.46	0.11465	1
GO:0008080	N-acetyltransferase activity	71	18	13.65	0.12437	1
GO:0000987	core promoter proximal region sequence-specific DNA binding	31	9	5.96	0.12542	1
GO:0005245	voltage-gated calcium channel activity	31	9	5.96	0.12542	1
GO:0008301	DNA binding, bending	53	14	10.19	0.12571	1
GO:0046906	tetrapyrrole binding	127	30	24.42	0.12655	1
GO:0005509	calcium ion binding	598	126	115	0.13292	1
GO:0019955	cytokine binding	58	15	11.15	0.13312	1
GO:0003696	satellite DNA binding	7	3	1.35	0.135	1
GO:0003708	retinoic acid receptor activity	7	3	1.35	0.135	1
GO:0004691	cAMP-dependent protein kinase activity	7	3	1.35	0.135	1
GO:0008440	inositol-1,4,5-trisphosphate 3-kinase activity	7	3	1.35	0.135	1
GO:0008443	phosphofructokinase activity	7	3	1.35	0.135	1
GO:0008499	UDP-galactose:beta-N-acetylglucosamine beta-1,3-galactosyltransferase activity	7	3	1.35	0.135	1
GO:0015271	outward rectifier potassium channel activity	7	3	1.35	0.135	1
GO:0016308	1-phosphatidylinositol-4-phosphate 5-kinase activity	7	3	1.35	0.135	1
GO:0016889	endodeoxyribonuclease activity, producing 3'-phosphomonoesters	7	3	1.35	0.135	1
GO:0031994	insulin-like growth factor I binding	7	3	1.35	0.135	1
GO:0045294	alpha-catenin binding	7	3	1.35	0.135	1
GO:0015298	solute:cation antiporter activity	23	7	4.42	0.13679	1
GO:0008373	sialyltransferase activity	19	6	3.65	0.14163	1
GO:0022829	wide pore channel activity	19	6	3.65	0.14163	1
GO:0030552	cAMP binding	19	6	3.65	0.14163	1
GO:0032451	demethylase activity	19	6	3.65	0.14163	1
GO:0003713	transcription coactivator activity	254	56	48.85	0.14278	1
GO:0008191	metalloendopeptidase inhibitor activity	11	4	2.12	0.14443	1
GO:0042301	phosphate ion binding	11	4	2.12	0.14443	1
GO:0043274	phospholipase binding	11	4	2.12	0.14443	1
GO:0048551	metalloenzyme inhibitor activity	11	4	2.12	0.14443	1
GO:0070411	I-SMAD binding	11	4	2.12	0.14443	1
GO:0008484	sulfuric ester hydrolase activity	15	5	2.88	0.14485	1
GO:0042805	actinin binding	15	5	2.88	0.14485	1
GO:0052745	inositol phosphate phosphatase activity	15	5	2.88	0.14485	1
GO:0001159	core promoter proximal region DNA binding	32	9	6.15	0.14628	1
GO:0003823	antigen binding	32	9	6.15	0.14628	1
GO:0042626	ATPase activity, coupled to transmembrane movement of substances	96	23	18.46	0.14725	1
GO:0005057	receptor signaling protein activity	101	24	19.42	0.15086	1
GO:0003774	motor activity	125	29	24.04	0.15447	1
GO:0016820	hydrolase activity, acting on acid anhydrides, catalyzing transmembrane movement of substances	97	23	18.65	0.15966	1
GO:0005249	voltage-gated potassium channel activity	69	17	13.27	0.16072	1
GO:0004114	3',5'-cyclic-nucleotide phosphodiesterase activity	24	7	4.62	0.1628	1
GO:0046915	transition metal ion transmembrane transporter activity	24	7	4.62	0.1628	1
GO:0000293	ferric-chelate reductase activity	4	2	0.77	0.16907	1
GO:0004035	alkaline phosphatase activity	4	2	0.77	0.16907	1
GO:0004169	dolichyl-phosphate-mannose-protein mannosyltransferase activity	4	2	0.77	0.16907	1
GO:0004305	ethanolamine kinase activity	4	2	0.77	0.16907	1
GO:0004515	nicotinate-nucleotide adenylyltransferase activity	4	2	0.77	0.16907	1
GO:0004645	phosphorylase activity	4	2	0.77	0.16907	1
GO:0004668	protein-arginine deiminase activity	4	2	0.77	0.16907	1
GO:0004694	eukaryotic translation initiation factor 2alpha kinase activity	4	2	0.77	0.16907	1
GO:0004791	thioredoxin-disulfide reductase activity	4	2	0.77	0.16907	1
GO:0004849	uridine kinase activity	4	2	0.77	0.16907	1
GO:0004994	somatostatin receptor activity	4	2	0.77	0.16907	1
GO:0005127	ciliary neurotrophic factor receptor binding	4	2	0.77	0.16907	1
GO:0005220	inositol 1,4,5-trisphosphate-sensitive calcium-release channel activity	4	2	0.77	0.16907	1
GO:0005332	gamma-aminobutyric acid:sodium symporter activity	4	2	0.77	0.16907	1
GO:0005432	calcium:sodium antiporter activity	4	2	0.77	0.16907	1
GO:0008174	mRNA methyltransferase activity	4	2	0.77	0.16907	1
GO:0008517	folic acid transporter activity	4	2	0.77	0.16907	1
GO:0008574	plus-end-directed microtubule motor activity	4	2	0.77	0.16907	1
GO:0015193	L-proline transmembrane transporter activity	4	2	0.77	0.16907	1
GO:0015421	oligopeptide-transporting ATPase activity	4	2	0.77	0.16907	1
GO:0016361	activin receptor activity, type I	4	2	0.77	0.16907	1
GO:0017160	Ral GTPase binding	4	2	0.77	0.16907	1
GO:0022821	potassium ion antiporter activity	4	2	0.77	0.16907	1
GO:0030197	extracellular matrix constituent, lubricant activity	4	2	0.77	0.16907	1
GO:0031402	sodium ion binding	4	2	0.77	0.16907	1
GO:0032795	heterotrimeric G-protein binding	4	2	0.77	0.16907	1
GO:0034594	phosphatidylinositol trisphosphate phosphatase activity	4	2	0.77	0.16907	1
GO:0034617	tetrahydrobiopterin binding	4	2	0.77	0.16907	1
GO:0043495	protein anchor	4	2	0.77	0.16907	1
GO:0045134	uridine-diphosphatase activity	4	2	0.77	0.16907	1
GO:0045322	unmethylated CpG binding	4	2	0.77	0.16907	1
GO:0050897	cobalt ion binding	4	2	0.77	0.16907	1
GO:0051425	PTB domain binding	4	2	0.77	0.16907	1
GO:0051434	BH3 domain binding	4	2	0.77	0.16907	1
GO:0052658	inositol-1,4,5-trisphosphate 5-phosphatase activity	4	2	0.77	0.16907	1
GO:0016747	transferase activity, transferring acyl groups other than amino-acyl groups	160	36	30.77	0.16927	1
GO:0015175	neutral amino acid transmembrane transporter activity	20	6	3.85	0.1712	1
GO:0035250	UDP-galactosyltransferase activity	20	6	3.85	0.1712	1
GO:0045309	protein phosphorylated amino acid binding	20	6	3.85	0.1712	1
GO:0016407	acetyltransferase activity	84	20	16.15	0.17516	1
GO:0046332	SMAD binding	56	14	10.77	0.17518	1
GO:0005488	binding	10826	2099	2081.89	0.17728	1
GO:0000030	mannosyltransferase activity	16	5	3.08	0.17911	1
GO:0043014	alpha-tubulin binding	16	5	3.08	0.17911	1
GO:0015296	anion:cation symporter activity	29	8	5.58	0.17939	1
GO:0003785	actin monomer binding	12	4	2.31	0.1853	1
GO:0005031	tumor necrosis factor-activated receptor activity	12	4	2.31	0.1853	1
GO:0008242	omega peptidase activity	12	4	2.31	0.1853	1
GO:0010576	metalloenzyme regulator activity	12	4	2.31	0.1853	1
GO:0016307	phosphatidylinositol phosphate kinase activity	12	4	2.31	0.1853	1
GO:0045295	gamma-catenin binding	12	4	2.31	0.1853	1
GO:0046965	retinoid X receptor binding	12	4	2.31	0.1853	1
GO:0050431	transforming growth factor beta binding	12	4	2.31	0.1853	1
GO:0000983	RNA polymerase II core promoter sequence-specific DNA binding transcription factor activity	8	3	1.54	0.18634	1
GO:0003841	1-acylglycerol-3-phosphate O-acyltransferase activity	8	3	1.54	0.18634	1
GO:0004128	cytochrome-b5 reductase activity, acting on NAD(P)H	8	3	1.54	0.18634	1
GO:0005337	nucleoside transmembrane transporter activity	8	3	1.54	0.18634	1
GO:0005536	glucose binding	8	3	1.54	0.18634	1
GO:0008140	cAMP response element binding protein binding	8	3	1.54	0.18634	1
GO:0016653	oxidoreductase activity, acting on NAD(P)H, heme protein as acceptor	8	3	1.54	0.18634	1
GO:0017153	sodium:dicarboxylate symporter activity	8	3	1.54	0.18634	1
GO:0031420	alkali metal ion binding	8	3	1.54	0.18634	1
GO:0048256	flap endonuclease activity	8	3	1.54	0.18634	1
GO:0048531	beta-1,3-galactosyltransferase activity	8	3	1.54	0.18634	1
GO:0016791	phosphatase activity	240	52	46.15	0.18742	1
GO:0008066	glutamate receptor activity	25	7	4.81	0.19082	1
GO:0019239	deaminase activity	25	7	4.81	0.19082	1
GO:0035326	enhancer binding	25	7	4.81	0.19082	1
GO:0000035	acyl binding	1	1	0.19	0.1923	1
GO:0000250	lanosterol synthase activity	1	1	0.19	0.1923	1
GO:0000285	1-phosphatidylinositol-3-phosphate 5-kinase activity	1	1	0.19	0.1923	1
GO:0001532	interleukin-21 receptor activity	1	1	0.19	0.1923	1
GO:0001626	nociceptin receptor activity	1	1	0.19	0.1923	1
GO:0003721	telomeric template RNA reverse transcriptase activity	1	1	0.19	0.1923	1
GO:0003830	beta-1,4-mannosylglycoprotein 4-beta-N-acetylglucosaminyltransferase activity	1	1	0.19	0.1923	1
GO:0003835	beta-galactoside alpha-2,6-sialyltransferase activity	1	1	0.19	0.1923	1
GO:0003842	1-pyrroline-5-carboxylate dehydrogenase activity	1	1	0.19	0.1923	1
GO:0003867	4-aminobutyrate transaminase activity	1	1	0.19	0.1923	1
GO:0004056	argininosuccinate lyase activity	1	1	0.19	0.1923	1
GO:0004077	biotin-[acetyl-CoA-carboxylase] ligase activity	1	1	0.19	0.1923	1
GO:0004078	biotin-[methylcrotonoyl-CoA-carboxylase] ligase activity	1	1	0.19	0.1923	1
GO:0004079	biotin-[methylmalonyl-CoA-carboxytransferase] ligase activity	1	1	0.19	0.1923	1
GO:0004080	biotin-[propionyl-CoA-carboxylase (ATP-hydrolyzing)] ligase activity	1	1	0.19	0.1923	1
GO:0004113	2',3'-cyclic-nucleotide 3'-phosphodiesterase activity	1	1	0.19	0.1923	1
GO:0004146	dihydrofolate reductase activity	1	1	0.19	0.1923	1
GO:0004149	dihydrolipoyllysine-residue succinyltransferase activity	1	1	0.19	0.1923	1
GO:0004163	diphosphomevalonate decarboxylase activity	1	1	0.19	0.1923	1
GO:0004326	tetrahydrofolylpolyglutamate synthase activity	1	1	0.19	0.1923	1
GO:0004340	glucokinase activity	1	1	0.19	0.1923	1
GO:0004343	glucosamine 6-phosphate N-acetyltransferase activity	1	1	0.19	0.1923	1
GO:0004347	glucose-6-phosphate isomerase activity	1	1	0.19	0.1923	1
GO:0004371	glycerone kinase activity	1	1	0.19	0.1923	1
GO:0004394	heparan sulfate 2-O-sulfotransferase activity	1	1	0.19	0.1923	1
GO:0004447	iodide peroxidase activity	1	1	0.19	0.1923	1
GO:0004454	ketohexokinase activity	1	1	0.19	0.1923	1
GO:0004482	mRNA (guanine-N7-)-methyltransferase activity	1	1	0.19	0.1923	1
GO:0004483	mRNA (nucleoside-2'-O-)-methyltransferase activity	1	1	0.19	0.1923	1
GO:0004489	methylenetetrahydrofolate reductase (NAD(P)H) activity	1	1	0.19	0.1923	1
GO:0004502	kynurenine 3-monooxygenase activity	1	1	0.19	0.1923	1
GO:0004509	steroid 21-monooxygenase activity	1	1	0.19	0.1923	1
GO:0004511	tyrosine 3-monooxygenase activity	1	1	0.19	0.1923	1
GO:0004557	alpha-galactosidase activity	1	1	0.19	0.1923	1
GO:0004633	phosphopantothenoylcysteine decarboxylase activity	1	1	0.19	0.1923	1
GO:0004655	porphobilinogen synthase activity	1	1	0.19	0.1923	1
GO:0004671	protein C-terminal S-isoprenylcysteine carboxyl O-methyltransferase activity	1	1	0.19	0.1923	1
GO:0004676	3-phosphoinositide-dependent protein kinase activity	1	1	0.19	0.1923	1
GO:0004686	elongation factor-2 kinase activity	1	1	0.19	0.1923	1
GO:0004733	pyridoxamine-phosphate oxidase activity	1	1	0.19	0.1923	1
GO:0004773	steryl-sulfatase activity	1	1	0.19	0.1923	1
GO:0004777	succinate-semialdehyde dehydrogenase (NAD+) activity	1	1	0.19	0.1923	1
GO:0004808	tRNA (5-methylaminomethyl-2-thiouridylate)-methyltransferase activity	1	1	0.19	0.1923	1
GO:0004920	interleukin-10 receptor activity	1	1	0.19	0.1923	1
GO:0004921	interleukin-11 receptor activity	1	1	0.19	0.1923	1
GO:0004938	alpha2-adrenergic receptor activity	1	1	0.19	0.1923	1
GO:0004947	bradykinin receptor activity	1	1	0.19	0.1923	1
GO:0004960	thromboxane receptor activity	1	1	0.19	0.1923	1
GO:0004961	thromboxane A2 receptor activity	1	1	0.19	0.1923	1
GO:0004978	corticotropin receptor activity	1	1	0.19	0.1923	1
GO:0005009	insulin-activated receptor activity	1	1	0.19	0.1923	1
GO:0005018	platelet-derived growth factor alpha-receptor activity	1	1	0.19	0.1923	1
GO:0005098	Ran GTPase activator activity	1	1	0.19	0.1923	1
GO:0005121	Toll binding	1	1	0.19	0.1923	1
GO:0005142	interleukin-11 receptor binding	1	1	0.19	0.1923	1
GO:0005199	structural constituent of cell wall	1	1	0.19	0.1923	1
GO:0005252	open rectifier potassium channel activity	1	1	0.19	0.1923	1
GO:0005287	high-affinity basic amino acid transmembrane transporter activity	1	1	0.19	0.1923	1
GO:0005289	high-affinity arginine transmembrane transporter activity	1	1	0.19	0.1923	1
GO:0005308	creatine transmembrane transporter activity	1	1	0.19	0.1923	1
GO:0005309	creatine:sodium symporter activity	1	1	0.19	0.1923	1
GO:0005325	peroxisomal fatty-acyl-CoA transporter activity	1	1	0.19	0.1923	1
GO:0005330	dopamine:sodium symporter activity	1	1	0.19	0.1923	1
GO:0005334	norepinephrine:sodium symporter activity	1	1	0.19	0.1923	1
GO:0005335	serotonin:sodium symporter activity	1	1	0.19	0.1923	1
GO:0005353	fructose transmembrane transporter activity	1	1	0.19	0.1923	1
GO:0005365	myo-inositol transmembrane transporter activity	1	1	0.19	0.1923	1
GO:0005367	myo-inositol:sodium symporter activity	1	1	0.19	0.1923	1
GO:0005368	taurine transmembrane transporter activity	1	1	0.19	0.1923	1
GO:0005369	taurine:sodium symporter activity	1	1	0.19	0.1923	1
GO:0005464	UDP-xylose transmembrane transporter activity	1	1	0.19	0.1923	1
GO:0008116	prostaglandin-I synthase activity	1	1	0.19	0.1923	1
GO:0008117	sphinganine-1-phosphate aldolase activity	1	1	0.19	0.1923	1
GO:0008118	N-acetyllactosaminide alpha-2,3-sialyltransferase activity	1	1	0.19	0.1923	1
GO:0008267	poly-glutamine tract binding	1	1	0.19	0.1923	1
GO:0008397	sterol 12-alpha-hydroxylase activity	1	1	0.19	0.1923	1
GO:0008434	calcitriol receptor activity	1	1	0.19	0.1923	1
GO:0008456	alpha-N-acetylgalactosaminidase activity	1	1	0.19	0.1923	1
GO:0008478	pyridoxal kinase activity	1	1	0.19	0.1923	1
GO:0008495	protoheme IX farnesyltransferase activity	1	1	0.19	0.1923	1
GO:0008705	methionine synthase activity	1	1	0.19	0.1923	1
GO:0008761	UDP-N-acetylglucosamine 2-epimerase activity	1	1	0.19	0.1923	1
GO:0008798	beta-aspartyl-peptidase activity	1	1	0.19	0.1923	1
GO:0008817	cob(I)yrinic acid a,c-diamide adenosyltransferase activity	1	1	0.19	0.1923	1
GO:0008892	guanine deaminase activity	1	1	0.19	0.1923	1
GO:0008894	guanosine-5'-triphosphate,3'-diphosphate diphosphatase activity	1	1	0.19	0.1923	1
GO:0009019	tRNA (guanine-N1-)-methyltransferase activity	1	1	0.19	0.1923	1
GO:0010385	double-stranded methylated DNA binding	1	1	0.19	0.1923	1
GO:0015019	heparan-alpha-glucosaminide N-acetyltransferase activity	1	1	0.19	0.1923	1
GO:0015112	nitrate transmembrane transporter activity	1	1	0.19	0.1923	1
GO:0015117	thiosulfate transmembrane transporter activity	1	1	0.19	0.1923	1
GO:0015132	prostaglandin transmembrane transporter activity	1	1	0.19	0.1923	1
GO:0015195	L-threonine transmembrane transporter activity	1	1	0.19	0.1923	1
GO:0015227	acyl carnitine transmembrane transporter activity	1	1	0.19	0.1923	1
GO:0015246	fatty-acyl group transporter activity	1	1	0.19	0.1923	1
GO:0015350	methotrexate transporter activity	1	1	0.19	0.1923	1
GO:0015362	high-affinity sodium:dicarboxylate symporter activity	1	1	0.19	0.1923	1
GO:0015607	fatty-acyl-CoA transporter activity	1	1	0.19	0.1923	1
GO:0016153	urocanate hydratase activity	1	1	0.19	0.1923	1
GO:0016232	HNK-1 sulfotransferase activity	1	1	0.19	0.1923	1
GO:0016250	N-sulfoglucosamine sulfohydrolase activity	1	1	0.19	0.1923	1
GO:0016495	C-X3-C chemokine receptor activity	1	1	0.19	0.1923	1
GO:0016751	S-succinyltransferase activity	1	1	0.19	0.1923	1
GO:0016826	hydrolase activity, acting on acid sulfur-nitrogen bonds	1	1	0.19	0.1923	1
GO:0016937	short-branched-chain-acyl-CoA dehydrogenase activity	1	1	0.19	0.1923	1
GO:0016971	flavin-linked sulfhydryl oxidase activity	1	1	0.19	0.1923	1
GO:0017061	S-methyl-5-thioadenosine phosphorylase activity	1	1	0.19	0.1923	1
GO:0017188	aspartate N-acetyltransferase activity	1	1	0.19	0.1923	1
GO:0018271	biotin-protein ligase activity	1	1	0.19	0.1923	1
GO:0019002	GMP binding	1	1	0.19	0.1923	1
GO:0019799	tubulin N-acetyltransferase activity	1	1	0.19	0.1923	1
GO:0019811	cocaine binding	1	1	0.19	0.1923	1
GO:0019912	cyclin-dependent protein kinase activating kinase activity	1	1	0.19	0.1923	1
GO:0019970	interleukin-11 binding	1	1	0.19	0.1923	1
GO:0030372	high molecular weight B cell growth factor receptor binding	1	1	0.19	0.1923	1
GO:0030379	neurotensin receptor activity, non-G-protein coupled	1	1	0.19	0.1923	1
GO:0030487	inositol-4,5-bisphosphate 5-phosphatase activity	1	1	0.19	0.1923	1
GO:0030616	transforming growth factor beta receptor, common-partner cytoplasmic mediator activity	1	1	0.19	0.1923	1
GO:0030729	acetoacetate-CoA ligase activity	1	1	0.19	0.1923	1
GO:0031386	protein tag	1	1	0.19	0.1923	1
GO:0031403	lithium ion binding	1	1	0.19	0.1923	1
GO:0031433	telethonin binding	1	1	0.19	0.1923	1
GO:0031559	oxidosqualene cyclase activity	1	1	0.19	0.1923	1
GO:0031692	alpha-1B adrenergic receptor binding	1	1	0.19	0.1923	1
GO:0031749	D2 dopamine receptor binding	1	1	0.19	0.1923	1
GO:0031750	D3 dopamine receptor binding	1	1	0.19	0.1923	1
GO:0031798	type 1 metabotropic glutamate receptor binding	1	1	0.19	0.1923	1
GO:0031811	G-protein coupled nucleotide receptor binding	1	1	0.19	0.1923	1
GO:0031812	P2Y1 nucleotide receptor binding	1	1	0.19	0.1923	1
GO:0031867	EP4 subtype prostaglandin E2 receptor binding	1	1	0.19	0.1923	1
GO:0032027	myosin light chain binding	1	1	0.19	0.1923	1
GO:0032028	myosin head/neck binding	1	1	0.19	0.1923	1
GO:0032089	NACHT domain binding	1	1	0.19	0.1923	1
GO:0032145	succinate-semialdehyde dehydrogenase binding	1	1	0.19	0.1923	1
GO:0032184	SUMO polymer binding	1	1	0.19	0.1923	1
GO:0032542	sulfiredoxin activity	1	1	0.19	0.1923	1
GO:0032791	lead ion binding	1	1	0.19	0.1923	1
GO:0033041	sweet taste receptor activity	1	1	0.19	0.1923	1
GO:0033142	progesterone receptor binding	1	1	0.19	0.1923	1
GO:0033328	peroxisome membrane targeting sequence binding	1	1	0.19	0.1923	1
GO:0033778	7alpha-hydroxycholest-4-en-3-one 12alpha-hydroxylase activity	1	1	0.19	0.1923	1
GO:0033814	propanoyl-CoA C-acyltransferase activity	1	1	0.19	0.1923	1
GO:0033867	Fas-activated serine/threonine kinase activity	1	1	0.19	0.1923	1
GO:0033925	mannosyl-glycoprotein endo-beta-N-acetylglucosaminidase activity	1	1	0.19	0.1923	1
GO:0034012	FAD-AMP lyase (cyclizing) activity	1	1	0.19	0.1923	1
GO:0034485	phosphatidylinositol-3,4,5-trisphosphate 5-phosphatase activity	1	1	0.19	0.1923	1
GO:0034590	L-hydroxyproline transmembrane transporter activity	1	1	0.19	0.1923	1
GO:0034602	oxoglutarate dehydrogenase (NAD+) activity	1	1	0.19	0.1923	1
GO:0035299	inositol pentakisphosphate 2-kinase activity	1	1	0.19	0.1923	1
GO:0035478	chylomicron binding	1	1	0.19	0.1923	1
GO:0035515	oxidative RNA demethylase activity	1	1	0.19	0.1923	1
GO:0035516	oxidative DNA demethylase activity	1	1	0.19	0.1923	1
GO:0035538	carbohydrate response element binding	1	1	0.19	0.1923	1
GO:0035594	ganglioside binding	1	1	0.19	0.1923	1
GO:0035615	clathrin adaptor activity	1	1	0.19	0.1923	1
GO:0035642	histone methyltransferase activity (H3-R17 specific)	1	1	0.19	0.1923	1
GO:0035727	lysophosphatidic acid binding	1	1	0.19	0.1923	1
GO:0035755	cardiolipin hydrolase activity	1	1	0.19	0.1923	1
GO:0035757	chemokine (C-C motif) ligand 19 binding	1	1	0.19	0.1923	1
GO:0035758	chemokine (C-C motif) ligand 21 binding	1	1	0.19	0.1923	1
GO:0036105	peroxisome membrane class-1 targeting sequence binding	1	1	0.19	0.1923	1
GO:0036139	peptidyl-histidine dioxygenase activity	1	1	0.19	0.1923	1
GO:0036140	peptidyl-asparagine 3-dioxygenase activity	1	1	0.19	0.1923	1
GO:0038048	dynorphin receptor activity	1	1	0.19	0.1923	1
GO:0038052	estrogen-activated sequence-specific DNA binding RNA polymerase II transcription factor activity	1	1	0.19	0.1923	1
GO:0038117	C-C motif chemokine 19 receptor activity	1	1	0.19	0.1923	1
GO:0038121	C-C motif chemokine 21 receptor activity	1	1	0.19	0.1923	1
GO:0042084	5-methyltetrahydrofolate-dependent methyltransferase activity	1	1	0.19	0.1923	1
GO:0042134	rRNA primary transcript binding	1	1	0.19	0.1923	1
GO:0042801	polo kinase kinase activity	1	1	0.19	0.1923	1
GO:0043404	corticotropin-releasing hormone receptor activity	1	1	0.19	0.1923	1
GO:0043754	dihydrolipoyllysine-residue (2-methylpropanoyl)transferase activity	1	1	0.19	0.1923	1
GO:0045031	ATP-activated nucleotide receptor activity	1	1	0.19	0.1923	1
GO:0045032	ADP-activated nucleotide receptor activity	1	1	0.19	0.1923	1
GO:0046523	S-methyl-5-thioribose-1-phosphate isomerase activity	1	1	0.19	0.1923	1
GO:0046556	alpha-L-arabinofuranosidase activity	1	1	0.19	0.1923	1
GO:0046789	host cell surface receptor binding	1	1	0.19	0.1923	1
GO:0046812	host cell surface binding	1	1	0.19	0.1923	1
GO:0046964	3'-phosphoadenosine 5'-phosphosulfate transmembrane transporter activity	1	1	0.19	0.1923	1
GO:0046996	oxidoreductase activity, acting on paired donors, with incorporation or reduction of molecular oxygen, with NAD(P)H as one donor, and the other dehydrogenated	1	1	0.19	0.1923	1
GO:0047016	cholest-5-ene-3-beta,7-alpha-diol 3-beta-dehydrogenase activity	1	1	0.19	0.1923	1
GO:0047220	galactosylxylosylprotein 3-beta-galactosyltransferase activity	1	1	0.19	0.1923	1
GO:0047298	(S)-3-amino-2-methylpropionate transaminase activity	1	1	0.19	0.1923	1
GO:0047312	L-phenylalanine:pyruvate aminotransferase activity	1	1	0.19	0.1923	1
GO:0047316	glutamine-phenylpyruvate transaminase activity	1	1	0.19	0.1923	1
GO:0047325	inositol tetrakisphosphate 1-kinase activity	1	1	0.19	0.1923	1
GO:0047389	glycerophosphocholine phosphodiesterase activity	1	1	0.19	0.1923	1
GO:0047545	2-hydroxyglutarate dehydrogenase activity	1	1	0.19	0.1923	1
GO:0047598	7-dehydrocholesterol reductase activity	1	1	0.19	0.1923	1
GO:0047730	carnosine synthase activity	1	1	0.19	0.1923	1
GO:0047783	corticosterone 18-monooxygenase activity	1	1	0.19	0.1923	1
GO:0047874	dolichyldiphosphatase activity	1	1	0.19	0.1923	1
GO:0047933	glucose-1,6-bisphosphate synthase activity	1	1	0.19	0.1923	1
GO:0047936	glucose 1-dehydrogenase [NAD(P)] activity	1	1	0.19	0.1923	1
GO:0047945	L-glutamine:pyruvate aminotransferase activity	1	1	0.19	0.1923	1
GO:0048101	calcium- and calmodulin-regulated 3',5'-cyclic-GMP phosphodiesterase activity	1	1	0.19	0.1923	1
GO:0048403	brain-derived neurotrophic factor binding	1	1	0.19	0.1923	1
GO:0050046	lathosterol oxidase activity	1	1	0.19	0.1923	1
GO:0050277	sedoheptulokinase activity	1	1	0.19	0.1923	1
GO:0050290	sphingomyelin phosphodiesterase D activity	1	1	0.19	0.1923	1
GO:0050354	triokinase activity	1	1	0.19	0.1923	1
GO:0050561	glutamate-tRNA(Gln) ligase activity	1	1	0.19	0.1923	1
GO:0050614	delta24-sterol reductase activity	1	1	0.19	0.1923	1
GO:0050659	N-acetylgalactosamine 4-sulfate 6-O-sulfotransferase activity	1	1	0.19	0.1923	1
GO:0050683	AF-1 domain binding	1	1	0.19	0.1923	1
GO:0050809	diazepam binding	1	1	0.19	0.1923	1
GO:0051139	metal ion:proton antiporter activity	1	1	0.19	0.1923	1
GO:0051267	CP2 mannose-ethanolamine phosphotransferase activity	1	1	0.19	0.1923	1
GO:0051377	mannose-ethanolamine phosphotransferase activity	1	1	0.19	0.1923	1
GO:0051381	histamine binding	1	1	0.19	0.1923	1
GO:0051435	BH4 domain binding	1	1	0.19	0.1923	1
GO:0052725	inositol-1,3,4-trisphosphate 6-kinase activity	1	1	0.19	0.1923	1
GO:0052726	inositol-1,3,4-trisphosphate 5-kinase activity	1	1	0.19	0.1923	1
GO:0052906	tRNA (guanine(37)-N(1))-methyltransferase activity	1	1	0.19	0.1923	1
GO:0052918	dol-P-Man:Man(8)GlcNAc(2)-PP-Dol alpha-1,2-mannosyltransferase activity	1	1	0.19	0.1923	1
GO:0052926	dol-P-Man:Man(6)GlcNAc(2)-PP-Dol alpha-1,2-mannosyltransferase activity	1	1	0.19	0.1923	1
GO:0060001	minus-end directed microfilament motor activity	1	1	0.19	0.1923	1
GO:0060175	brain-derived neurotrophic factor-activated receptor activity	1	1	0.19	0.1923	1
GO:0070012	oligopeptidase activity	1	1	0.19	0.1923	1
GO:0070119	ciliary neurotrophic factor binding	1	1	0.19	0.1923	1
GO:0070123	transforming growth factor beta receptor activity, type III	1	1	0.19	0.1923	1
GO:0070506	high-density lipoprotein particle receptor activity	1	1	0.19	0.1923	1
GO:0070539	linoleic acid binding	1	1	0.19	0.1923	1
GO:0070735	protein-glycine ligase activity	1	1	0.19	0.1923	1
GO:0070736	protein-glycine ligase activity, initiating	1	1	0.19	0.1923	1
GO:0070840	dynein complex binding	1	1	0.19	0.1923	1
GO:0070976	TIR domain binding	1	1	0.19	0.1923	1
GO:0071714	icosanoid transmembrane transporter activity	1	1	0.19	0.1923	1
GO:0071862	protein phosphatase type 1 activator activity	1	1	0.19	0.1923	1
GO:0086062	voltage-gated sodium channel activity involved in Purkinje myocyte action potential	1	1	0.19	0.1923	1
GO:0090409	malonyl-CoA synthetase activity	1	1	0.19	0.1923	1
GO:0097161	DH domain binding	1	1	0.19	0.1923	1
GO:0016881	acid-amino acid ligase activity	285	61	54.81	0.19247	1
GO:0032182	small conjugating protein binding	57	14	10.96	0.19355	1
GO:0016757	transferase activity, transferring glycosyl groups	236	51	45.38	0.19567	1
GO:0005545	1-phosphatidylinositol binding	21	6	4.04	0.20305	1
GO:0016917	GABA receptor activity	21	6	4.04	0.20305	1
GO:0043028	cysteine-type endopeptidase regulator activity involved in apoptotic process	39	10	7.5	0.20368	1
GO:0016705	oxidoreductase activity, acting on paired donors, with incorporation or reduction of molecular oxygen	149	33	28.65	0.20851	1
GO:0051219	phosphoprotein binding	44	11	8.46	0.21281	1
GO:0001106	RNA polymerase II transcription corepressor activity	17	5	3.27	0.21601	1
GO:0004970	ionotropic glutamate receptor activity	17	5	3.27	0.21601	1
GO:0030506	ankyrin binding	17	5	3.27	0.21601	1
GO:0015399	primary active transmembrane transporter activity	106	24	20.38	0.21736	1
GO:0015405	P-P-bond-hydrolysis-driven transmembrane transporter activity	106	24	20.38	0.21736	1
GO:0047485	protein N-terminus binding	82	19	15.77	0.21786	1
GO:0070888	E-box binding	26	7	5	0.2206	1
GO:0008081	phosphoric diester hydrolase activity	92	21	17.69	0.22442	1
GO:0004222	metalloendopeptidase activity	97	22	18.65	0.22723	1
GO:0005159	insulin-like growth factor receptor binding	13	4	2.5	0.22933	1
GO:0015116	sulfate transmembrane transporter activity	13	4	2.5	0.22933	1
GO:0016411	acylglycerol O-acyltransferase activity	13	4	2.5	0.22933	1
GO:0042169	SH2 domain binding	31	8	5.96	0.23401	1
GO:0043621	protein self-association	31	8	5.96	0.23401	1
GO:0070491	repressing transcription factor binding	31	8	5.96	0.23401	1
GO:0001158	enhancer sequence-specific DNA binding	22	6	4.23	0.23683	1
GO:0001191	RNA polymerase II transcription factor binding transcription factor activity involved in negative regulation of transcription	22	6	4.23	0.23683	1
GO:0042625	ATPase activity, coupled to transmembrane movement of ions	64	15	12.31	0.23773	1
GO:0004690	cyclic nucleotide-dependent protein kinase activity	9	3	1.73	0.24163	1
GO:0008139	nuclear localization sequence binding	9	3	1.73	0.24163	1
GO:0008175	tRNA methyltransferase activity	9	3	1.73	0.24163	1
GO:0008187	poly-pyrimidine tract binding	9	3	1.73	0.24163	1
GO:0008271	secondary active sulfate transmembrane transporter activity	9	3	1.73	0.24163	1
GO:0015197	peptide transporter activity	9	3	1.73	0.24163	1
GO:0015245	fatty acid transporter activity	9	3	1.73	0.24163	1
GO:0015385	sodium:proton antiporter activity	9	3	1.73	0.24163	1
GO:0016303	1-phosphatidylinositol-3-kinase activity	9	3	1.73	0.24163	1
GO:0030898	actin-dependent ATPase activity	9	3	1.73	0.24163	1
GO:0005178	integrin binding	74	17	14.23	0.24584	1
GO:0000988	protein binding transcription factor activity	462	95	88.84	0.2465	1
GO:0000099	sulfur amino acid transmembrane transporter activity	5	2	0.96	0.24702	1
GO:0001515	opioid peptide activity	5	2	0.96	0.24702	1
GO:0003828	alpha-N-acetylneuraminate alpha-2,8-sialyltransferase activity	5	2	0.96	0.24702	1
GO:0004396	hexokinase activity	5	2	0.96	0.24702	1
GO:0004723	calcium-dependent protein serine/threonine phosphatase activity	5	2	0.96	0.24702	1
GO:0005004	GPI-linked ephrin receptor activity	5	2	0.96	0.24702	1
GO:0005007	fibroblast growth factor-activated receptor activity	5	2	0.96	0.24702	1
GO:0005138	interleukin-6 receptor binding	5	2	0.96	0.24702	1
GO:0005167	neurotrophin TRK receptor binding	5	2	0.96	0.24702	1
GO:0005168	neurotrophin TRKA receptor binding	5	2	0.96	0.24702	1
GO:0005384	manganese ion transmembrane transporter activity	5	2	0.96	0.24702	1
GO:0008420	CTD phosphatase activity	5	2	0.96	0.24702	1
GO:0009374	biotin binding	5	2	0.96	0.24702	1
GO:0015166	polyol transmembrane transporter activity	5	2	0.96	0.24702	1
GO:0015184	L-cystine transmembrane transporter activity	5	2	0.96	0.24702	1
GO:0015185	gamma-aminobutyric acid transmembrane transporter activity	5	2	0.96	0.24702	1
GO:0016015	morphogen activity	5	2	0.96	0.24702	1
GO:0016723	oxidoreductase activity, oxidizing metal ions, NAD or NADP as acceptor	5	2	0.96	0.24702	1
GO:0019534	toxin transporter activity	5	2	0.96	0.24702	1
GO:0030911	TPR domain binding	5	2	0.96	0.24702	1
GO:0030955	potassium ion binding	5	2	0.96	0.24702	1
GO:0034481	chondroitin sulfotransferase activity	5	2	0.96	0.24702	1
GO:0043008	ATP-dependent protein binding	5	2	0.96	0.24702	1
GO:0043125	ErbB-3 class receptor binding	5	2	0.96	0.24702	1
GO:0050291	sphingosine N-acyltransferase activity	5	2	0.96	0.24702	1
GO:0070530	K63-linked polyubiquitin binding	5	2	0.96	0.24702	1
GO:0015108	chloride transmembrane transporter activity	79	18	15.19	0.2492	1
GO:0033613	activating transcription factor binding	41	10	7.88	0.2531	1
GO:0015276	ligand-gated ion channel activity	128	28	24.62	0.25363	1
GO:0022834	ligand-gated channel activity	128	28	24.62	0.25363	1
GO:0001105	RNA polymerase II transcription coactivator activity	18	5	3.46	0.255	1
GO:0005234	extracellular-glutamate-gated ion channel activity	18	5	3.46	0.255	1
GO:0050840	extracellular matrix binding	32	8	6.15	0.26326	1
GO:0003712	transcription cofactor activity	434	89	83.46	0.26395	1
GO:0008144	drug binding	80	18	15.38	0.26759	1
GO:0031072	heat shock protein binding	80	18	15.38	0.26759	1
GO:0004930	G-protein coupled receptor activity	369	76	70.96	0.26889	1
GO:0001078	RNA polymerase II core promoter proximal region sequence-specific DNA binding transcription factor activity involved in negative regulation of transcription	23	6	4.42	0.27214	1
GO:0001227	RNA polymerase II transcription regulatory region sequence-specific DNA binding transcription factor activity involved in negative regulation of transcription	23	6	4.42	0.27214	1
GO:0003730	mRNA 3'-UTR binding	23	6	4.42	0.27214	1
GO:0031593	polyubiquitin binding	23	6	4.42	0.27214	1
GO:0004143	diacylglycerol kinase activity	14	4	2.69	0.27556	1
GO:0005247	voltage-gated chloride channel activity	14	4	2.69	0.27556	1
GO:0031996	thioesterase binding	14	4	2.69	0.27556	1
GO:0043394	proteoglycan binding	14	4	2.69	0.27556	1
GO:0008194	UDP-glycosyltransferase activity	115	25	22.12	0.28002	1
GO:0015079	potassium ion transmembrane transporter activity	115	25	22.12	0.28002	1
GO:0005548	phospholipid transporter activity	28	7	5.38	0.28437	1
GO:0030551	cyclic nucleotide binding	28	7	5.38	0.28437	1
GO:0004402	histone acetyltransferase activity	47	11	9.04	0.28495	1
GO:0005506	iron ion binding	195	41	37.5	0.28712	1
GO:0016879	ligase activity, forming carbon-nitrogen bonds	316	65	60.77	0.29151	1
GO:0042393	histone binding	96	21	18.46	0.29167	1
GO:0004725	protein tyrosine phosphatase activity	101	22	19.42	0.29298	1
GO:0008528	G-protein coupled peptide receptor activity	101	22	19.42	0.29298	1
GO:0004653	polypeptide N-acetylgalactosaminyltransferase activity	19	5	3.65	0.29549	1
GO:0016849	phosphorus-oxygen lyase activity	19	5	3.65	0.29549	1
GO:0043425	bHLH transcription factor binding	19	5	3.65	0.29549	1
GO:0004000	adenosine deaminase activity	10	3	1.92	0.29906	1
GO:0004115	3',5'-cyclic-AMP phosphodiesterase activity	10	3	1.92	0.29906	1
GO:0005451	monovalent cation:proton antiporter activity	10	3	1.92	0.29906	1
GO:0008195	phosphatidate phosphatase activity	10	3	1.92	0.29906	1
GO:0016861	intramolecular oxidoreductase activity, interconverting aldoses and ketoses	10	3	1.92	0.29906	1
GO:0017110	nucleoside-diphosphatase activity	10	3	1.92	0.29906	1
GO:0019206	nucleoside kinase activity	10	3	1.92	0.29906	1
GO:0030742	GTP-dependent protein binding	10	3	1.92	0.29906	1
GO:0034593	phosphatidylinositol bisphosphate phosphatase activity	10	3	1.92	0.29906	1
GO:0035240	dopamine binding	10	3	1.92	0.29906	1
GO:0042043	neurexin family protein binding	10	3	1.92	0.29906	1
GO:0047555	3',5'-cyclic-GMP phosphodiesterase activity	10	3	1.92	0.29906	1
GO:0005201	extracellular matrix structural constituent	77	17	14.81	0.30404	1
GO:0016706	oxidoreductase activity, acting on paired donors, with incorporation or reduction of molecular oxygen, 2-oxoglutarate as one donor, and incorporation of one atom each of oxygen into both donors	43	10	8.27	0.30604	1
GO:0030331	estrogen receptor binding	24	6	4.62	0.30858	1
GO:0004842	ubiquitin-protein transferase activity	242	50	46.54	0.30859	1
GO:0001653	peptide receptor activity	102	22	19.62	0.31036	1
GO:0002020	protease binding	48	11	9.23	0.31046	1
GO:0008234	cysteine-type peptidase activity	127	27	24.42	0.31297	1
GO:0004693	cyclin-dependent protein serine/threonine kinase activity	29	7	5.58	0.31777	1
GO:0019213	deacetylase activity	29	7	5.58	0.31777	1
GO:0019829	cation-transporting ATPase activity	29	7	5.58	0.31777	1
GO:0030971	receptor tyrosine kinase binding	29	7	5.58	0.31777	1
GO:0004198	calcium-dependent cysteine-type endopeptidase activity	15	4	2.88	0.32309	1
GO:0051183	vitamin transporter activity	15	4	2.88	0.32309	1
GO:0051184	cofactor transporter activity	15	4	2.88	0.32309	1
GO:0004047	aminomethyltransferase activity	6	2	1.15	0.32573	1
GO:0004075	biotin carboxylase activity	6	2	1.15	0.32573	1
GO:0004703	G-protein coupled receptor kinase activity	6	2	1.15	0.32573	1
GO:0005113	patched binding	6	2	1.15	0.32573	1
GO:0005152	interleukin-1 receptor antagonist activity	6	2	1.15	0.32573	1
GO:0005172	vascular endothelial growth factor receptor binding	6	2	1.15	0.32573	1
GO:0005375	copper ion transmembrane transporter activity	6	2	1.15	0.32573	1
GO:0008035	high-density lipoprotein particle binding	6	2	1.15	0.32573	1
GO:0008157	protein phosphatase 1 binding	6	2	1.15	0.32573	1
GO:0008469	histone-arginine N-methyltransferase activity	6	2	1.15	0.32573	1
GO:0015174	basic amino acid transmembrane transporter activity	6	2	1.15	0.32573	1
GO:0016421	CoA carboxylase activity	6	2	1.15	0.32573	1
GO:0016783	sulfurtransferase activity	6	2	1.15	0.32573	1
GO:0019211	phosphatase activator activity	6	2	1.15	0.32573	1
GO:0030020	extracellular matrix structural constituent conferring tensile strength	6	2	1.15	0.32573	1
GO:0032036	myosin heavy chain binding	6	2	1.15	0.32573	1
GO:0035673	oligopeptide transmembrane transporter activity	6	2	1.15	0.32573	1
GO:0046790	virion binding	6	2	1.15	0.32573	1
GO:0000989	transcription factor binding transcription factor activity	447	90	85.96	0.32942	1
GO:0003725	double-stranded RNA binding	39	9	7.5	0.32957	1
GO:0048306	calcium-dependent protein binding	39	9	7.5	0.32957	1
GO:0000978	RNA polymerase II core promoter proximal region sequence-specific DNA binding	20	5	3.85	0.33692	1
GO:0005048	signal sequence binding	20	5	3.85	0.33692	1
GO:0008483	transaminase activity	20	5	3.85	0.33692	1
GO:0009975	cyclase activity	20	5	3.85	0.33692	1
GO:0042813	Wnt-activated receptor activity	20	5	3.85	0.33692	1
GO:0045296	cadherin binding	20	5	3.85	0.33692	1
GO:0043130	ubiquitin binding	54	12	10.38	0.33887	1
GO:0042826	histone deacetylase binding	64	14	12.31	0.34221	1
GO:0015103	inorganic anion transmembrane transporter activity	109	23	20.96	0.3459	1
GO:0000026	alpha-1,2-mannosyltransferase activity	2	1	0.38	0.34764	1
GO:0000247	C-8 sterol isomerase activity	2	1	0.38	0.34764	1
GO:0000295	adenine nucleotide transmembrane transporter activity	2	1	0.38	0.34764	1
GO:0001025	RNA polymerase III transcription factor binding	2	1	0.38	0.34764	1
GO:0001156	TFIIIC-class transcription factor binding	2	1	0.38	0.34764	1
GO:0001607	neuromedin U receptor activity	2	1	0.38	0.34764	1
GO:0001729	ceramide kinase activity	2	1	0.38	0.34764	1
GO:0001785	prostaglandin J receptor activity	2	1	0.38	0.34764	1
GO:0001888	glucuronyl-galactosyl-proteoglycan 4-alpha-N-acetylglucosaminyltransferase activity	2	1	0.38	0.34764	1
GO:0002151	G-quadruplex RNA binding	2	1	0.38	0.34764	1
GO:0003858	3-hydroxybutyrate dehydrogenase activity	2	1	0.38	0.34764	1
GO:0003876	AMP deaminase activity	2	1	0.38	0.34764	1
GO:0003880	protein C-terminal carboxyl O-methyltransferase activity	2	1	0.38	0.34764	1
GO:0003943	N-acetylgalactosamine-4-sulfatase activity	2	1	0.38	0.34764	1
GO:0003990	acetylcholinesterase activity	2	1	0.38	0.34764	1
GO:0004008	copper-exporting ATPase activity	2	1	0.38	0.34764	1
GO:0004021	L-alanine:2-oxoglutarate aminotransferase activity	2	1	0.38	0.34764	1
GO:0004084	branched-chain-amino-acid transaminase activity	2	1	0.38	0.34764	1
GO:0004103	choline kinase activity	2	1	0.38	0.34764	1
GO:0004105	choline-phosphate cytidylyltransferase activity	2	1	0.38	0.34764	1
GO:0004157	dihydropyrimidinase activity	2	1	0.38	0.34764	1
GO:0004174	electron-transferring-flavoprotein dehydrogenase activity	2	1	0.38	0.34764	1
GO:0004314	[acyl-carrier-protein] S-malonyltransferase activity	2	1	0.38	0.34764	1
GO:0004342	glucosamine-6-phosphate deaminase activity	2	1	0.38	0.34764	1
GO:0004345	glucose-6-phosphate dehydrogenase activity	2	1	0.38	0.34764	1
GO:0004368	glycerol-3-phosphate dehydrogenase activity	2	1	0.38	0.34764	1
GO:0004478	methionine adenosyltransferase activity	2	1	0.38	0.34764	1
GO:0004500	dopamine beta-monooxygenase activity	2	1	0.38	0.34764	1
GO:0004565	beta-galactosidase activity	2	1	0.38	0.34764	1
GO:0004572	mannosyl-oligosaccharide 1,3-1,6-alpha-mannosidase activity	2	1	0.38	0.34764	1
GO:0004615	phosphomannomutase activity	2	1	0.38	0.34764	1
GO:0004666	prostaglandin-endoperoxide synthase activity	2	1	0.38	0.34764	1
GO:0004699	calcium-independent protein kinase C activity	2	1	0.38	0.34764	1
GO:0004797	thymidine kinase activity	2	1	0.38	0.34764	1
GO:0004803	transposase activity	2	1	0.38	0.34764	1
GO:0004818	glutamate-tRNA ligase activity	2	1	0.38	0.34764	1
GO:0004823	leucine-tRNA ligase activity	2	1	0.38	0.34764	1
GO:0004905	type I interferon receptor activity	2	1	0.38	0.34764	1
GO:0004909	interleukin-1, Type I, activating receptor activity	2	1	0.38	0.34764	1
GO:0004918	interleukin-8 receptor activity	2	1	0.38	0.34764	1
GO:0004956	prostaglandin D receptor activity	2	1	0.38	0.34764	1
GO:0004996	thyroid-stimulating hormone receptor activity	2	1	0.38	0.34764	1
GO:0005019	platelet-derived growth factor beta-receptor activity	2	1	0.38	0.34764	1
GO:0005094	Rho GDP-dissociation inhibitor activity	2	1	0.38	0.34764	1
GO:0005119	smoothened binding	2	1	0.38	0.34764	1
GO:0005133	interferon-gamma receptor binding	2	1	0.38	0.34764	1
GO:0005146	leukemia inhibitory factor receptor binding	2	1	0.38	0.34764	1
GO:0005157	macrophage colony-stimulating factor receptor binding	2	1	0.38	0.34764	1
GO:0005314	high-affinity glutamate transmembrane transporter activity	2	1	0.38	0.34764	1
GO:0005333	norepinephrine transmembrane transporter activity	2	1	0.38	0.34764	1
GO:0005347	ATP transmembrane transporter activity	2	1	0.38	0.34764	1
GO:0005462	UDP-N-acetylglucosamine transmembrane transporter activity	2	1	0.38	0.34764	1
GO:0008160	protein tyrosine phosphatase activator activity	2	1	0.38	0.34764	1
GO:0008241	peptidyl-dipeptidase activity	2	1	0.38	0.34764	1
GO:0008273	calcium, potassium:sodium antiporter activity	2	1	0.38	0.34764	1
GO:0008281	sulfonylurea receptor activity	2	1	0.38	0.34764	1
GO:0008459	chondroitin 6-sulfotransferase activity	2	1	0.38	0.34764	1
GO:0008520	L-ascorbate:sodium symporter activity	2	1	0.38	0.34764	1
GO:0008523	sodium-dependent multivitamin transmembrane transporter activity	2	1	0.38	0.34764	1
GO:0008525	phosphatidylcholine transporter activity	2	1	0.38	0.34764	1
GO:0008545	JUN kinase kinase activity	2	1	0.38	0.34764	1
GO:0009384	N-acylmannosamine kinase activity	2	1	0.38	0.34764	1
GO:0009882	blue light photoreceptor activity	2	1	0.38	0.34764	1
GO:0010465	nerve growth factor receptor activity	2	1	0.38	0.34764	1
GO:0010736	serum response element binding	2	1	0.38	0.34764	1
GO:0015137	citrate transmembrane transporter activity	2	1	0.38	0.34764	1
GO:0015140	malate transmembrane transporter activity	2	1	0.38	0.34764	1
GO:0015142	tricarboxylic acid transmembrane transporter activity	2	1	0.38	0.34764	1
GO:0015180	L-alanine transmembrane transporter activity	2	1	0.38	0.34764	1
GO:0015189	L-lysine transmembrane transporter activity	2	1	0.38	0.34764	1
GO:0015211	purine nucleoside transmembrane transporter activity	2	1	0.38	0.34764	1
GO:0015216	purine nucleotide transmembrane transporter activity	2	1	0.38	0.34764	1
GO:0015217	ADP transmembrane transporter activity	2	1	0.38	0.34764	1
GO:0015228	coenzyme A transmembrane transporter activity	2	1	0.38	0.34764	1
GO:0015229	L-ascorbic acid transporter activity	2	1	0.38	0.34764	1
GO:0015272	ATP-activated inward rectifier potassium channel activity	2	1	0.38	0.34764	1
GO:0015349	thyroid hormone transmembrane transporter activity	2	1	0.38	0.34764	1
GO:0015375	glycine:sodium symporter activity	2	1	0.38	0.34764	1
GO:0015386	potassium:proton antiporter activity	2	1	0.38	0.34764	1
GO:0015501	glutamate:sodium symporter activity	2	1	0.38	0.34764	1
GO:0016167	glial cell-derived neurotrophic factor receptor activity	2	1	0.38	0.34764	1
GO:0016206	catechol O-methyltransferase activity	2	1	0.38	0.34764	1
GO:0016403	dimethylargininase activity	2	1	0.38	0.34764	1
GO:0016419	S-malonyltransferase activity	2	1	0.38	0.34764	1
GO:0016420	malonyltransferase activity	2	1	0.38	0.34764	1
GO:0016426	tRNA (adenine) methyltransferase activity	2	1	0.38	0.34764	1
GO:0016429	tRNA (adenine-N1-)-methyltransferase activity	2	1	0.38	0.34764	1
GO:0016492	G-protein coupled neurotensin receptor activity	2	1	0.38	0.34764	1
GO:0016524	latrotoxin receptor activity	2	1	0.38	0.34764	1
GO:0016649	oxidoreductase activity, acting on the CH-NH group of donors, quinone or similar compound as acceptor	2	1	0.38	0.34764	1
GO:0016842	amidine-lyase activity	2	1	0.38	0.34764	1
GO:0017034	Rap guanyl-nucleotide exchange factor activity	2	1	0.38	0.34764	1
GO:0017057	6-phosphogluconolactonase activity	2	1	0.38	0.34764	1
GO:0019706	protein-cysteine S-palmitoyltransferase activity	2	1	0.38	0.34764	1
GO:0019707	protein-cysteine S-acyltransferase activity	2	1	0.38	0.34764	1
GO:0019784	NEDD8-specific protease activity	2	1	0.38	0.34764	1
GO:0019958	C-X-C chemokine binding	2	1	0.38	0.34764	1
GO:0019959	interleukin-8 binding	2	1	0.38	0.34764	1
GO:0022858	alanine transmembrane transporter activity	2	1	0.38	0.34764	1
GO:0030144	alpha-1,6-mannosylglycoprotein 6-beta-N-acetylglucosaminyltransferase activity	2	1	0.38	0.34764	1
GO:0030156	benzodiazepine receptor binding	2	1	0.38	0.34764	1
GO:0030158	protein xylosyltransferase activity	2	1	0.38	0.34764	1
GO:0030272	5-formyltetrahydrofolate cyclo-ligase activity	2	1	0.38	0.34764	1
GO:0030548	acetylcholine receptor regulator activity	2	1	0.38	0.34764	1
GO:0030977	taurine binding	2	1	0.38	0.34764	1
GO:0031405	lipoic acid binding	2	1	0.38	0.34764	1
GO:0031696	alpha-2C adrenergic receptor binding	2	1	0.38	0.34764	1
GO:0031711	bradykinin receptor binding	2	1	0.38	0.34764	1
GO:0031752	D5 dopamine receptor binding	2	1	0.38	0.34764	1
GO:0031753	endothelial differentiation G-protein coupled receptor binding	2	1	0.38	0.34764	1
GO:0031755	Edg-2 lysophosphatidic acid receptor binding	2	1	0.38	0.34764	1
GO:0031862	prostanoid receptor binding	2	1	0.38	0.34764	1
GO:0031995	insulin-like growth factor II binding	2	1	0.38	0.34764	1
GO:0032450	maltose alpha-glucosidase activity	2	1	0.38	0.34764	1
GO:0033188	sphingomyelin synthase activity	2	1	0.38	0.34764	1
GO:0033754	indoleamine 2,3-dioxygenase activity	2	1	0.38	0.34764	1
GO:0033872	[heparan sulfate]-glucosamine 3-sulfotransferase 3 activity	2	1	0.38	0.34764	1
GO:0034186	apolipoprotein A-I binding	2	1	0.38	0.34764	1
GO:0034988	Fc-gamma receptor I complex binding	2	1	0.38	0.34764	1
GO:0035256	G-protein coupled glutamate receptor binding	2	1	0.38	0.34764	1
GO:0035276	ethanol binding	2	1	0.38	0.34764	1
GO:0035325	Toll-like receptor binding	2	1	0.38	0.34764	1
GO:0035403	histone kinase activity (H3-T6 specific)	2	1	0.38	0.34764	1
GO:0035473	lipase binding	2	1	0.38	0.34764	1
GO:0035514	DNA demethylase activity	2	1	0.38	0.34764	1
GO:0035612	AP-2 adaptor complex binding	2	1	0.38	0.34764	1
GO:0042328	heparan sulfate N-acetylglucosaminyltransferase activity	2	1	0.38	0.34764	1
GO:0042392	sphingosine-1-phosphate phosphatase activity	2	1	0.38	0.34764	1
GO:0042903	tubulin deacetylase activity	2	1	0.38	0.34764	1
GO:0043183	vascular endothelial growth factor receptor 1 binding	2	1	0.38	0.34764	1
GO:0043262	adenosine-diphosphatase activity	2	1	0.38	0.34764	1
GO:0043423	3-phosphoinositide-dependent protein kinase binding	2	1	0.38	0.34764	1
GO:0043532	angiostatin binding	2	1	0.38	0.34764	1
GO:0043682	copper-transporting ATPase activity	2	1	0.38	0.34764	1
GO:0043734	DNA-N1-methyladenine dioxygenase activity	2	1	0.38	0.34764	1
GO:0045155	electron transporter, transferring electrons from CoQH2-cytochrome c reductase complex and cytochrome c oxidase complex activity	2	1	0.38	0.34764	1
GO:0045509	interleukin-27 receptor activity	2	1	0.38	0.34764	1
GO:0047134	protein-disulfide reductase activity	2	1	0.38	0.34764	1
GO:0047192	1-alkylglycerophosphocholine O-acetyltransferase activity	2	1	0.38	0.34764	1
GO:0047493	ceramide cholinephosphotransferase activity	2	1	0.38	0.34764	1
GO:0047635	alanine-oxo-acid transaminase activity	2	1	0.38	0.34764	1
GO:0047696	beta-adrenergic receptor kinase activity	2	1	0.38	0.34764	1
GO:0047804	cysteine-S-conjugate beta-lyase activity	2	1	0.38	0.34764	1
GO:0048257	3'-flap endonuclease activity	2	1	0.38	0.34764	1
GO:0050509	N-acetylglucosaminyl-proteoglycan 4-beta-glucuronosyltransferase activity	2	1	0.38	0.34764	1
GO:0050692	DBD domain binding	2	1	0.38	0.34764	1
GO:0051424	corticotropin-releasing hormone binding	2	1	0.38	0.34764	1
GO:0051429	corticotropin-releasing hormone receptor binding	2	1	0.38	0.34764	1
GO:0051431	corticotropin-releasing hormone receptor 2 binding	2	1	0.38	0.34764	1
GO:0051765	inositol tetrakisphosphate kinase activity	2	1	0.38	0.34764	1
GO:0052593	tryptamine:oxygen oxidoreductase (deaminating) activity	2	1	0.38	0.34764	1
GO:0052594	aminoacetone:oxygen oxidoreductase(deaminating) activity	2	1	0.38	0.34764	1
GO:0052595	aliphatic-amine oxidase activity	2	1	0.38	0.34764	1
GO:0052596	phenethylamine:oxygen oxidoreductase (deaminating) activity	2	1	0.38	0.34764	1
GO:0052654	L-leucine transaminase activity	2	1	0.38	0.34764	1
GO:0052655	L-valine transaminase activity	2	1	0.38	0.34764	1
GO:0052656	L-isoleucine transaminase activity	2	1	0.38	0.34764	1
GO:0070034	telomeric RNA binding	2	1	0.38	0.34764	1
GO:0070890	sodium-dependent L-ascorbate transmembrane transporter activity	2	1	0.38	0.34764	1
GO:0071207	histone pre-mRNA stem-loop binding	2	1	0.38	0.34764	1
GO:0072345	NAADP-sensitive calcium-release channel activity	2	1	0.38	0.34764	1
GO:0080122	AMP transmembrane transporter activity	2	1	0.38	0.34764	1
GO:0008188	neuropeptide receptor activity	35	8	6.73	0.35604	1
GO:0004385	guanylate kinase activity	11	3	2.12	0.35704	1
GO:0016813	hydrolase activity, acting on carbon-nitrogen (but not peptide) bonds, in linear amidines	11	3	2.12	0.35704	1
GO:0034483	heparan sulfate sulfotransferase activity	11	3	2.12	0.35704	1
GO:0080025	phosphatidylinositol-3,5-bisphosphate binding	11	3	2.12	0.35704	1
GO:0003690	double-stranded DNA binding	140	29	26.92	0.3598	1
GO:0003677	DNA binding	2104	411	404.61	0.35994	1
GO:0005267	potassium channel activity	100	21	19.23	0.36461	1
GO:0019787	small conjugating protein ligase activity	257	52	49.42	0.36469	1
GO:0015299	solute:proton antiporter activity	16	4	3.08	0.37108	1
GO:0016646	oxidoreductase activity, acting on the CH-NH group of donors, NAD or NADP as acceptor	16	4	3.08	0.37108	1
GO:0016780	phosphotransferase activity, for other substituted phosphate groups	16	4	3.08	0.37108	1
GO:0005154	epidermal growth factor receptor binding	21	5	4.04	0.37875	1
GO:0005109	frizzled binding	26	6	5	0.38332	1
GO:0005546	phosphatidylinositol-4,5-bisphosphate binding	26	6	5	0.38332	1
GO:0030165	PDZ domain binding	86	18	16.54	0.38603	1
GO:0034061	DNA polymerase activity	31	7	5.96	0.38614	1
GO:0035586	purinergic receptor activity	31	7	5.96	0.38614	1
GO:0019209	kinase activator activity	41	9	7.88	0.38891	1
GO:0051087	chaperone binding	46	10	8.85	0.38943	1
GO:0016782	transferase activity, transferring sulfur-containing groups	56	12	10.77	0.38951	1
GO:0008022	protein C-terminus binding	147	30	28.27	0.39026	1
GO:0003924	GTPase activity	219	44	42.11	0.39915	1
GO:0000287	magnesium ion binding	168	34	32.31	0.39995	1
GO:0001103	RNA polymerase II repressing transcription factor binding	7	2	1.35	0.40202	1
GO:0003680	AT DNA binding	7	2	1.35	0.40202	1
GO:0004017	adenylate kinase activity	7	2	1.35	0.40202	1
GO:0004887	thyroid hormone receptor activity	7	2	1.35	0.40202	1
GO:0004931	extracellular ATP-gated cation channel activity	7	2	1.35	0.40202	1
GO:0005110	frizzled-2 binding	7	2	1.35	0.40202	1
GO:0005114	type II transforming growth factor beta receptor binding	7	2	1.35	0.40202	1
GO:0005165	neurotrophin receptor binding	7	2	1.35	0.40202	1
GO:0008046	axon guidance receptor activity	7	2	1.35	0.40202	1
GO:0008527	taste receptor activity	7	2	1.35	0.40202	1
GO:0015198	oligopeptide transporter activity	7	2	1.35	0.40202	1
GO:0016494	C-X-C chemokine receptor activity	7	2	1.35	0.40202	1
GO:0016885	ligase activity, forming carbon-carbon bonds	7	2	1.35	0.40202	1
GO:0031624	ubiquitin conjugating enzyme binding	7	2	1.35	0.40202	1
GO:0031957	very long-chain fatty acid-CoA ligase activity	7	2	1.35	0.40202	1
GO:0035381	ATP-gated ion channel activity	7	2	1.35	0.40202	1
GO:0044390	small protein conjugating enzyme binding	7	2	1.35	0.40202	1
GO:0048156	tau protein binding	7	2	1.35	0.40202	1
GO:0051371	muscle alpha-actinin binding	7	2	1.35	0.40202	1
GO:0004620	phospholipase activity	87	18	16.73	0.4066	1
GO:0004896	cytokine receptor activity	77	16	14.81	0.40946	1
GO:0004221	ubiquitin thiolesterase activity	62	13	11.92	0.41371	1
GO:0005112	Notch binding	12	3	2.31	0.41429	1
GO:0005123	death receptor binding	12	3	2.31	0.41429	1
GO:0005344	oxygen transporter activity	12	3	2.31	0.41429	1
GO:0005355	glucose transmembrane transporter activity	12	3	2.31	0.41429	1
GO:0015172	acidic amino acid transmembrane transporter activity	12	3	2.31	0.41429	1
GO:0030553	cGMP binding	12	3	2.31	0.41429	1
GO:0043325	phosphatidylinositol-3,4-bisphosphate binding	12	3	2.31	0.41429	1
GO:0045502	dynein binding	12	3	2.31	0.41429	1
GO:0052742	phosphatidylinositol kinase activity	12	3	2.31	0.41429	1
GO:0005160	transforming growth factor beta receptor binding	17	4	3.27	0.41879	1
GO:0008395	steroid hydroxylase activity	17	4	3.27	0.41879	1
GO:0043015	gamma-tubulin binding	17	4	3.27	0.41879	1
GO:0008308	voltage-gated anion channel activity	22	5	4.23	0.42049	1
GO:0016769	transferase activity, transferring nitrogenous groups	22	5	4.23	0.42049	1
GO:0019201	nucleotide kinase activity	22	5	4.23	0.42049	1
GO:0031683	G-protein beta/gamma-subunit complex binding	22	5	4.23	0.42049	1
GO:0003887	DNA-directed DNA polymerase activity	27	6	5.19	0.42087	1
GO:0017022	myosin binding	27	6	5.19	0.42087	1
GO:0019001	guanyl nucleotide binding	365	72	70.19	0.42511	1
GO:0032561	guanyl ribonucleotide binding	365	72	70.19	0.42511	1
GO:0016790	thiolester hydrolase activity	88	18	16.92	0.42725	1
GO:0004721	phosphoprotein phosphatase activity	160	32	30.77	0.43357	1
GO:0004197	cysteine-type endopeptidase activity	63	13	12.12	0.43824	1
GO:0008509	anion transmembrane transporter activity	140	28	26.92	0.44206	1
GO:0008146	sulfotransferase activity	48	10	9.23	0.44589	1
GO:0005525	GTP binding	353	69	67.88	0.46114	1
GO:0031490	chromatin DNA binding	23	5	4.42	0.4617	1
GO:0016810	hydrolase activity, acting on carbon-nitrogen (but not peptide) bonds	100	20	19.23	0.46242	1
GO:0004890	GABA-A receptor activity	18	4	3.46	0.46559	1
GO:0016922	ligand-dependent nuclear receptor binding	18	4	3.46	0.46559	1
GO:0017080	sodium channel regulator activity	18	4	3.46	0.46559	1
GO:0048365	Rac GTPase binding	18	4	3.46	0.46559	1
GO:0004622	lysophospholipase activity	13	3	2.5	0.46978	1
GO:0005385	zinc ion transmembrane transporter activity	13	3	2.5	0.46978	1
GO:0005523	tropomyosin binding	13	3	2.5	0.46978	1
GO:0008536	Ran GTPase binding	13	3	2.5	0.46978	1
GO:0010181	FMN binding	13	3	2.5	0.46978	1
GO:0015145	monosaccharide transmembrane transporter activity	13	3	2.5	0.46978	1
GO:0015149	hexose transmembrane transporter activity	13	3	2.5	0.46978	1
GO:0016594	glycine binding	13	3	2.5	0.46978	1
GO:0034185	apolipoprotein binding	13	3	2.5	0.46978	1
GO:0042166	acetylcholine binding	13	3	2.5	0.46978	1
GO:0000309	nicotinamide-nucleotide adenylyltransferase activity	3	1	0.58	0.47311	1
GO:0001030	RNA polymerase III type 1 promoter DNA binding	3	1	0.58	0.47311	1
GO:0001031	RNA polymerase III type 2 promoter DNA binding	3	1	0.58	0.47311	1
GO:0001032	RNA polymerase III type 3 promoter DNA binding	3	1	0.58	0.47311	1
GO:0001591	dopamine neurotransmitter receptor activity, coupled via Gi/Go	3	1	0.58	0.47311	1
GO:0001665	alpha-N-acetylgalactosaminide alpha-2,6-sialyltransferase activity	3	1	0.58	0.47311	1
GO:0001849	complement component C1q binding	3	1	0.58	0.47311	1
GO:0001883	purine nucleoside binding	3	1	0.58	0.47311	1
GO:0003836	beta-galactoside (CMP) alpha-2,3-sialyltransferase activity	3	1	0.58	0.47311	1
GO:0003951	NAD+ kinase activity	3	1	0.58	0.47311	1
GO:0004013	adenosylhomocysteinase activity	3	1	0.58	0.47311	1
GO:0004104	cholinesterase activity	3	1	0.58	0.47311	1
GO:0004307	ethanolaminephosphotransferase activity	3	1	0.58	0.47311	1
GO:0004370	glycerol kinase activity	3	1	0.58	0.47311	1
GO:0004416	hydroxyacylglutathione hydrolase activity	3	1	0.58	0.47311	1
GO:0004461	lactose synthase activity	3	1	0.58	0.47311	1
GO:0004516	nicotinate phosphoribosyltransferase activity	3	1	0.58	0.47311	1
GO:0004517	nitric-oxide synthase activity	3	1	0.58	0.47311	1
GO:0004582	dolichyl-phosphate beta-D-mannosyltransferase activity	3	1	0.58	0.47311	1
GO:0004591	oxoglutarate dehydrogenase (succinyl-transferring) activity	3	1	0.58	0.47311	1
GO:0004614	phosphoglucomutase activity	3	1	0.58	0.47311	1
GO:0004616	phosphogluconate dehydrogenase (decarboxylating) activity	3	1	0.58	0.47311	1
GO:0004833	tryptophan 2,3-dioxygenase activity	3	1	0.58	0.47311	1
GO:0004873	asialoglycoprotein receptor activity	3	1	0.58	0.47311	1
GO:0004886	9-cis retinoic acid receptor activity	3	1	0.58	0.47311	1
GO:0004911	interleukin-2 receptor activity	3	1	0.58	0.47311	1
GO:0004949	cannabinoid receptor activity	3	1	0.58	0.47311	1
GO:0004992	platelet activating factor receptor activity	3	1	0.58	0.47311	1
GO:0005173	stem cell factor receptor binding	3	1	0.58	0.47311	1
GO:0005176	ErbB-2 class receptor binding	3	1	0.58	0.47311	1
GO:0005294	neutral L-amino acid secondary active transmembrane transporter activity	3	1	0.58	0.47311	1
GO:0008142	oxysterol binding	3	1	0.58	0.47311	1
GO:0008184	glycogen phosphorylase activity	3	1	0.58	0.47311	1
GO:0008331	high voltage-gated calcium channel activity	3	1	0.58	0.47311	1
GO:0008332	low voltage-gated calcium channel activity	3	1	0.58	0.47311	1
GO:0008384	IkappaB kinase activity	3	1	0.58	0.47311	1
GO:0008401	retinoic acid 4-hydroxylase activity	3	1	0.58	0.47311	1
GO:0008426	protein kinase C inhibitor activity	3	1	0.58	0.47311	1
GO:0008431	vitamin E binding	3	1	0.58	0.47311	1
GO:0008449	N-acetylglucosamine-6-sulfatase activity	3	1	0.58	0.47311	1
GO:0008454	alpha-1,3-mannosylglycoprotein 4-beta-N-acetylglucosaminyltransferase activity	3	1	0.58	0.47311	1
GO:0008474	palmitoyl-(protein) hydrolase activity	3	1	0.58	0.47311	1
GO:0008475	procollagen-lysine 5-dioxygenase activity	3	1	0.58	0.47311	1
GO:0008898	S-adenosylmethionine-homocysteine S-methyltransferase activity	3	1	0.58	0.47311	1
GO:0008969	phosphohistidine phosphatase activity	3	1	0.58	0.47311	1
GO:0015183	L-aspartate transmembrane transporter activity	3	1	0.58	0.47311	1
GO:0015186	L-glutamine transmembrane transporter activity	3	1	0.58	0.47311	1
GO:0015194	L-serine transmembrane transporter activity	3	1	0.58	0.47311	1
GO:0015215	nucleotide transmembrane transporter activity	3	1	0.58	0.47311	1
GO:0015222	serotonin transmembrane transporter activity	3	1	0.58	0.47311	1
GO:0016176	superoxide-generating NADPH oxidase activator activity	3	1	0.58	0.47311	1
GO:0016212	kynurenine-oxoglutarate transaminase activity	3	1	0.58	0.47311	1
GO:0016309	1-phosphatidylinositol-5-phosphate 4-kinase activity	3	1	0.58	0.47311	1
GO:0016748	succinyltransferase activity	3	1	0.58	0.47311	1
GO:0016802	trialkylsulfonium hydrolase activity	3	1	0.58	0.47311	1
GO:0016882	cyclo-ligase activity	3	1	0.58	0.47311	1
GO:0016929	SUMO-specific protease activity	3	1	0.58	0.47311	1
GO:0017123	Ral GTPase activator activity	3	1	0.58	0.47311	1
GO:0017162	aryl hydrocarbon receptor binding	3	1	0.58	0.47311	1
GO:0019166	trans-2-enoyl-CoA reductase (NADPH) activity	3	1	0.58	0.47311	1
GO:0019531	oxalate transmembrane transporter activity	3	1	0.58	0.47311	1
GO:0019797	procollagen-proline 3-dioxygenase activity	3	1	0.58	0.47311	1
GO:0019826	oxygen sensor activity	3	1	0.58	0.47311	1
GO:0019911	structural constituent of myelin sheath	3	1	0.58	0.47311	1
GO:0019976	interleukin-2 binding	3	1	0.58	0.47311	1
GO:0022889	serine transmembrane transporter activity	3	1	0.58	0.47311	1
GO:0030023	extracellular matrix constituent conferring elasticity	3	1	0.58	0.47311	1
GO:0030160	GKAP/Homer scaffold activity	3	1	0.58	0.47311	1
GO:0030229	very-low-density lipoprotein particle receptor activity	3	1	0.58	0.47311	1
GO:0030899	calcium-dependent ATPase activity	3	1	0.58	0.47311	1
GO:0030984	kininogen binding	3	1	0.58	0.47311	1
GO:0031404	chloride ion binding	3	1	0.58	0.47311	1
GO:0031489	myosin V binding	3	1	0.58	0.47311	1
GO:0031544	peptidyl-proline 3-dioxygenase activity	3	1	0.58	0.47311	1
GO:0031681	G-protein beta-subunit binding	3	1	0.58	0.47311	1
GO:0031997	N-terminal myristoylation domain binding	3	1	0.58	0.47311	1
GO:0032217	riboflavin transporter activity	3	1	0.58	0.47311	1
GO:0034046	poly(G) binding	3	1	0.58	0.47311	1
GO:0034711	inhibin binding	3	1	0.58	0.47311	1
GO:0034987	immunoglobulin receptor binding	3	1	0.58	0.47311	1
GO:0035005	1-phosphatidylinositol-4-phosphate 3-kinase activity	3	1	0.58	0.47311	1
GO:0035939	microsatellite binding	3	1	0.58	0.47311	1
GO:0036122	BMP binding	3	1	0.58	0.47311	1
GO:0036137	kynurenine aminotransferase activity	3	1	0.58	0.47311	1
GO:0042500	aspartic endopeptidase activity, intramembrane cleaving	3	1	0.58	0.47311	1
GO:0043533	inositol 1,3,4,5 tetrakisphosphate binding	3	1	0.58	0.47311	1
GO:0045545	syndecan binding	3	1	0.58	0.47311	1
GO:0046934	phosphatidylinositol-4,5-bisphosphate 3-kinase activity	3	1	0.58	0.47311	1
GO:0046935	1-phosphatidylinositol-3-kinase regulator activity	3	1	0.58	0.47311	1
GO:0046976	histone methyltransferase activity (H3-K27 specific)	3	1	0.58	0.47311	1
GO:0047756	chondroitin 4-sulfotransferase activity	3	1	0.58	0.47311	1
GO:0050220	prostaglandin-E synthase activity	3	1	0.58	0.47311	1
GO:0050265	RNA uridylyltransferase activity	3	1	0.58	0.47311	1
GO:0050544	arachidonic acid binding	3	1	0.58	0.47311	1
GO:0050698	proteoglycan sulfotransferase activity	3	1	0.58	0.47311	1
GO:0052659	inositol-1,3,4,5-tetrakisphosphate 5-phosphatase activity	3	1	0.58	0.47311	1
GO:0052813	phosphatidylinositol bisphosphate kinase activity	3	1	0.58	0.47311	1
GO:0055056	D-glucose transmembrane transporter activity	3	1	0.58	0.47311	1
GO:0055077	gap junction hemi-channel activity	3	1	0.58	0.47311	1
GO:0070548	L-glutamine aminotransferase activity	3	1	0.58	0.47311	1
GO:0080084	5S rDNA binding	3	1	0.58	0.47311	1
GO:0097108	hedgehog family protein binding	3	1	0.58	0.47311	1
GO:2001070	starch binding	3	1	0.58	0.47311	1
GO:0000339	RNA cap binding	8	2	1.54	0.47392	1
GO:0001972	retinoic acid binding	8	2	1.54	0.47392	1
GO:0004312	fatty acid synthase activity	8	2	1.54	0.47392	1
GO:0005092	GDP-dissociation inhibitor activity	8	2	1.54	0.47392	1
GO:0008266	poly(U) RNA binding	8	2	1.54	0.47392	1
GO:0015924	mannosyl-oligosaccharide mannosidase activity	8	2	1.54	0.47392	1
GO:0016273	arginine N-methyltransferase activity	8	2	1.54	0.47392	1
GO:0016274	protein-arginine N-methyltransferase activity	8	2	1.54	0.47392	1
GO:0016668	oxidoreductase activity, acting on a sulfur group of donors, NAD(P) as acceptor	8	2	1.54	0.47392	1
GO:0016868	intramolecular transferase activity, phosphotransferases	8	2	1.54	0.47392	1
GO:0019992	diacylglycerol binding	8	2	1.54	0.47392	1
GO:0030676	Rac guanyl-nucleotide exchange factor activity	8	2	1.54	0.47392	1
GO:0034450	ubiquitin-ubiquitin ligase activity	8	2	1.54	0.47392	1
GO:0043522	leucine zipper domain binding	8	2	1.54	0.47392	1
GO:0050998	nitric-oxide synthase binding	8	2	1.54	0.47392	1
GO:0070628	proteasome binding	8	2	1.54	0.47392	1
GO:0004702	receptor signaling protein serine/threonine kinase activity	49	10	9.42	0.47393	1
GO:0005518	collagen binding	49	10	9.42	0.47393	1
GO:0016788	hydrolase activity, acting on ester bonds	671	130	129.04	0.47774	1
GO:0033293	monocarboxylic acid binding	39	8	7.5	0.48313	1
GO:0030594	neurotransmitter receptor activity	65	13	12.5	0.48705	1
GO:0042277	peptide binding	122	24	23.46	0.48711	1
GO:0008227	G-protein coupled amine receptor activity	34	7	6.54	0.48853	1
GO:0019825	oxygen binding	34	7	6.54	0.48853	1
GO:0015459	potassium channel regulator activity	29	6	5.58	0.49471	1
GO:0016814	hydrolase activity, acting on carbon-nitrogen (but not peptide) bonds, in cyclic amidines	29	6	5.58	0.49471	1
GO:0016746	transferase activity, transferring acyl groups	211	41	40.58	0.49836	1
GO:0001190	RNA polymerase II transcription factor binding transcription factor activity involved in positive regulation of transcription	24	5	4.62	0.50199	1
GO:0001637	G-protein coupled chemoattractant receptor activity	24	5	4.62	0.50199	1
GO:0004623	phospholipase A2 activity	24	5	4.62	0.50199	1
GO:0004950	chemokine receptor activity	24	5	4.62	0.50199	1
GO:0008173	RNA methyltransferase activity	24	5	4.62	0.50199	1
GO:0016645	oxidoreductase activity, acting on the CH-NH group of donors	24	5	4.62	0.50199	1
GO:0051117	ATPase binding	24	5	4.62	0.50199	1
GO:0004722	protein serine/threonine phosphatase activity	45	9	8.65	0.50756	1
GO:0043236	laminin binding	19	4	3.65	0.51095	1
GO:0003678	DNA helicase activity	40	8	7.69	0.51414	1
GO:0004629	phospholipase C activity	35	7	6.73	0.52165	1
GO:0004712	protein serine/threonine/tyrosine kinase activity	35	7	6.73	0.52165	1
GO:0000980	RNA polymerase II distal enhancer sequence-specific DNA binding	14	3	2.69	0.52275	1
GO:0004089	carbonate dehydratase activity	14	3	2.69	0.52275	1
GO:0005542	folic acid binding	14	3	2.69	0.52275	1
GO:0008171	O-methyltransferase activity	14	3	2.69	0.52275	1
GO:0030275	LRR domain binding	14	3	2.69	0.52275	1
GO:0033549	MAP kinase phosphatase activity	14	3	2.69	0.52275	1
GO:0042288	MHC class I protein binding	14	3	2.69	0.52275	1
GO:0048018	receptor agonist activity	14	3	2.69	0.52275	1
GO:0005253	anion channel activity	77	15	14.81	0.52374	1
GO:0005254	chloride channel activity	67	13	12.88	0.53496	1
GO:0003714	transcription corepressor activity	172	33	33.08	0.53699	1
GO:0005391	sodium:potassium-exchanging ATPase activity	9	2	1.73	0.54029	1
GO:0008158	hedgehog receptor activity	9	2	1.73	0.54029	1
GO:0015250	water channel activity	9	2	1.73	0.54029	1
GO:0015643	toxic substance binding	9	2	1.73	0.54029	1
GO:0016595	glutamate binding	9	2	1.73	0.54029	1
GO:0016713	oxidoreductase activity, acting on paired donors, with incorporation or reduction of molecular oxygen, reduced iron-sulfur protein as one donor, and incorporation of one atom of oxygen	9	2	1.73	0.54029	1
GO:0017025	TBP-class protein binding	9	2	1.73	0.54029	1
GO:0031690	adrenergic receptor binding	9	2	1.73	0.54029	1
GO:0035259	glucocorticoid receptor binding	9	2	1.73	0.54029	1
GO:0036002	pre-mRNA binding	9	2	1.73	0.54029	1
GO:0051428	peptide hormone receptor binding	9	2	1.73	0.54029	1
GO:0017147	Wnt-protein binding	25	5	4.81	0.54105	1
GO:0001104	RNA polymerase II transcription cofactor activity	62	12	11.92	0.54128	1
GO:0004536	deoxyribonuclease activity	36	7	6.92	0.55394	1
GO:0004709	MAP kinase kinase kinase activity	20	4	3.85	0.55446	1
GO:0005217	intracellular ligand-gated ion channel activity	20	4	3.85	0.55446	1
GO:0005242	inward rectifier potassium channel activity	20	4	3.85	0.55446	1
GO:0016894	endonuclease activity, active with either ribo- or deoxyribonucleic acids and producing 3'-phosphomonoesters	20	4	3.85	0.55446	1
GO:0043531	ADP binding	20	4	3.85	0.55446	1
GO:0008237	metallopeptidase activity	168	32	32.31	0.55551	1
GO:0019207	kinase regulator activity	121	23	23.27	0.56167	1
GO:0005231	excitatory extracellular ligand-gated ion channel activity	47	9	9.04	0.56438	1
GO:0019783	small conjugating protein-specific protease activity	47	9	9.04	0.56438	1
GO:0004003	ATP-dependent DNA helicase activity	31	6	5.96	0.56507	1
GO:0004707	MAP kinase activity	15	3	2.88	0.57266	1
GO:0004715	non-membrane spanning protein tyrosine kinase activity	42	8	8.08	0.57407	1
GO:0030545	receptor regulator activity	42	8	8.08	0.57407	1
GO:0000064	L-ornithine transmembrane transporter activity	4	1	0.77	0.57446	1
GO:0000104	succinate dehydrogenase activity	4	1	0.77	0.57446	1
GO:0001016	RNA polymerase III regulatory region DNA binding	4	1	0.77	0.57446	1
GO:0001875	lipopolysaccharide receptor activity	4	1	0.77	0.57446	1
GO:0003720	telomerase activity	4	1	0.77	0.57446	1
GO:0003831	beta-N-acetylglucosaminylglycopeptide beta-1,4-galactosyltransferase activity	4	1	0.77	0.57446	1
GO:0003846	2-acylglycerol O-acyltransferase activity	4	1	0.77	0.57446	1
GO:0003886	DNA (cytosine-5-)-methyltransferase activity	4	1	0.77	0.57446	1
GO:0003945	N-acetyllactosamine synthase activity	4	1	0.77	0.57446	1
GO:0003956	NAD(P)+-protein-arginine ADP-ribosyltransferase activity	4	1	0.77	0.57446	1
GO:0003964	RNA-directed DNA polymerase activity	4	1	0.77	0.57446	1
GO:0004311	farnesyltranstransferase activity	4	1	0.77	0.57446	1
GO:0004427	inorganic diphosphatase activity	4	1	0.77	0.57446	1
GO:0004535	poly(A)-specific ribonuclease activity	4	1	0.77	0.57446	1
GO:0004706	JUN kinase kinase kinase activity	4	1	0.77	0.57446	1
GO:0004735	pyrroline-5-carboxylate reductase activity	4	1	0.77	0.57446	1
GO:0004936	alpha-adrenergic receptor activity	4	1	0.77	0.57446	1
GO:0004958	prostaglandin F receptor activity	4	1	0.77	0.57446	1
GO:0004977	melanocortin receptor activity	4	1	0.77	0.57446	1
GO:0005006	epidermal growth factor-activated receptor activity	4	1	0.77	0.57446	1
GO:0005010	insulin-like growth factor-activated receptor activity	4	1	0.77	0.57446	1
GO:0005042	netrin receptor activity	4	1	0.77	0.57446	1
GO:0005087	Ran guanyl-nucleotide exchange factor activity	4	1	0.77	0.57446	1
GO:0005324	long-chain fatty acid transporter activity	4	1	0.77	0.57446	1
GO:0008061	chitin binding	4	1	0.77	0.57446	1
GO:0008179	adenylate cyclase binding	4	1	0.77	0.57446	1
GO:0008467	[heparan sulfate]-glucosamine 3-sulfotransferase 1 activity	4	1	0.77	0.57446	1
GO:0008486	diphosphoinositol-polyphosphate diphosphatase activity	4	1	0.77	0.57446	1
GO:0008518	reduced folate carrier activity	4	1	0.77	0.57446	1
GO:0008526	phosphatidylinositol transporter activity	4	1	0.77	0.57446	1
GO:0009922	fatty acid elongase activity	4	1	0.77	0.57446	1
GO:0015016	[heparan sulfate]-glucosamine N-sulfotransferase activity	4	1	0.77	0.57446	1
GO:0015168	glycerol transmembrane transporter activity	4	1	0.77	0.57446	1
GO:0015467	G-protein activated inward rectifier potassium channel activity	4	1	0.77	0.57446	1
GO:0016423	tRNA (guanine) methyltransferase activity	4	1	0.77	0.57446	1
GO:0016715	oxidoreductase activity, acting on paired donors, with incorporation or reduction of molecular oxygen, reduced ascorbate as one donor, and incorporation of one atom of oxygen	4	1	0.77	0.57446	1
GO:0016907	G-protein coupled acetylcholine receptor activity	4	1	0.77	0.57446	1
GO:0017056	structural constituent of nuclear pore	4	1	0.77	0.57446	1
GO:0017112	Rab guanyl-nucleotide exchange factor activity	4	1	0.77	0.57446	1
GO:0019136	deoxynucleoside kinase activity	4	1	0.77	0.57446	1
GO:0019215	intermediate filament binding	4	1	0.77	0.57446	1
GO:0019871	sodium channel inhibitor activity	4	1	0.77	0.57446	1
GO:0030284	estrogen receptor activity	4	1	0.77	0.57446	1
GO:0031685	adenosine receptor binding	4	1	0.77	0.57446	1
GO:0031694	alpha-2A adrenergic receptor binding	4	1	0.77	0.57446	1
GO:0031821	G-protein coupled serotonin receptor binding	4	1	0.77	0.57446	1
GO:0033192	calmodulin-dependent protein phosphatase activity	4	1	0.77	0.57446	1
GO:0034056	estrogen response element binding	4	1	0.77	0.57446	1
GO:0034618	arginine binding	4	1	0.77	0.57446	1
GO:0035033	histone deacetylase regulator activity	4	1	0.77	0.57446	1
GO:0035242	protein-arginine omega-N asymmetric methyltransferase activity	4	1	0.77	0.57446	1
GO:0035252	UDP-xylosyltransferase activity	4	1	0.77	0.57446	1
GO:0042285	xylosyltransferase activity	4	1	0.77	0.57446	1
GO:0042577	lipid phosphatase activity	4	1	0.77	0.57446	1
GO:0043515	kinetochore binding	4	1	0.77	0.57446	1
GO:0045159	myosin II binding	4	1	0.77	0.57446	1
GO:0045499	chemorepellent activity	4	1	0.77	0.57446	1
GO:0046923	ER retention sequence binding	4	1	0.77	0.57446	1
GO:0047184	1-acylglycerophosphocholine O-acyltransferase activity	4	1	0.77	0.57446	1
GO:0047631	ADP-ribose diphosphatase activity	4	1	0.77	0.57446	1
GO:0048495	Roundabout binding	4	1	0.77	0.57446	1
GO:0050501	hyaluronan synthase activity	4	1	0.77	0.57446	1
GO:0050542	icosanoid binding	4	1	0.77	0.57446	1
GO:0050543	icosatetraenoic acid binding	4	1	0.77	0.57446	1
GO:0050693	LBD domain binding	4	1	0.77	0.57446	1
GO:0051185	coenzyme transporter activity	4	1	0.77	0.57446	1
GO:0051379	epinephrine binding	4	1	0.77	0.57446	1
GO:0051380	norepinephrine binding	4	1	0.77	0.57446	1
GO:0051575	5'-deoxyribose-5-phosphate lyase activity	4	1	0.77	0.57446	1
GO:0052840	inositol diphosphate tetrakisphosphate diphosphatase activity	4	1	0.77	0.57446	1
GO:0052841	inositol bisdiphosphate tetrakisphosphate diphosphatase activity	4	1	0.77	0.57446	1
GO:0052842	inositol diphosphate pentakisphosphate diphosphatase activity	4	1	0.77	0.57446	1
GO:0052843	inositol-1-diphosphate-2,3,4,5,6-pentakisphosphate diphosphatase activity	4	1	0.77	0.57446	1
GO:0052844	inositol-3-diphosphate-1,2,4,5,6-pentakisphosphate diphosphatase activity	4	1	0.77	0.57446	1
GO:0052845	inositol-5-diphosphate-1,2,3,4,6-pentakisphosphate diphosphatase activity	4	1	0.77	0.57446	1
GO:0052846	inositol-1,5-bisdiphosphate-2,3,4,6-tetrakisphosphate 1-diphosphatase activity	4	1	0.77	0.57446	1
GO:0052847	inositol-1,5-bisdiphosphate-2,3,4,6-tetrakisphosphate 5-diphosphatase activity	4	1	0.77	0.57446	1
GO:0052848	inositol-3,5-bisdiphosphate-2,3,4,6-tetrakisphosphate 5-diphosphatase activity	4	1	0.77	0.57446	1
GO:0061133	endopeptidase activator activity	4	1	0.77	0.57446	1
GO:0070053	thrombospondin receptor activity	4	1	0.77	0.57446	1
GO:0070097	delta-catenin binding	4	1	0.77	0.57446	1
GO:0070324	thyroid hormone binding	4	1	0.77	0.57446	1
GO:0070546	L-phenylalanine aminotransferase activity	4	1	0.77	0.57446	1
GO:0070579	methylcytosine dioxygenase activity	4	1	0.77	0.57446	1
GO:0070728	leucine binding	4	1	0.77	0.57446	1
GO:0070815	peptidyl-lysine 5-dioxygenase activity	4	1	0.77	0.57446	1
GO:0080030	methyl indole-3-acetate esterase activity	4	1	0.77	0.57446	1
GO:0080031	methyl salicylate esterase activity	4	1	0.77	0.57446	1
GO:0080032	methyl jasmonate esterase activity	4	1	0.77	0.57446	1
GO:0005504	fatty acid binding	21	4	4.04	0.5958	1
GO:0042287	MHC protein binding	21	4	4.04	0.5958	1
GO:0017046	peptide hormone binding	32	6	6.15	0.59842	1
GO:0004029	aldehyde dehydrogenase (NAD) activity	10	2	1.92	0.60059	1
GO:0004065	arylsulfatase activity	10	2	1.92	0.60059	1
GO:0005372	water transmembrane transporter activity	10	2	1.92	0.60059	1
GO:0016500	protein-hormone receptor activity	10	2	1.92	0.60059	1
GO:0016722	oxidoreductase activity, oxidizing metal ions	10	2	1.92	0.60059	1
GO:0017166	vinculin binding	10	2	1.92	0.60059	1
GO:0019789	SUMO ligase activity	10	2	1.92	0.60059	1
GO:0043395	heparan sulfate proteoglycan binding	10	2	1.92	0.60059	1
GO:0016298	lipase activity	102	19	19.62	0.60149	1
GO:0035257	nuclear hormone receptor binding	102	19	19.62	0.60149	1
GO:0004843	ubiquitin-specific protease activity	43	8	8.27	0.60273	1
GO:0005230	extracellular ligand-gated ion channel activity	70	13	13.46	0.60379	1
GO:0016462	pyrophosphatase activity	756	143	145.38	0.6048	1
GO:0016209	antioxidant activity	54	10	10.38	0.60751	1
GO:0019888	protein phosphatase regulator activity	54	10	10.38	0.60751	1
GO:0016818	hydrolase activity, acting on acid anhydrides, in phosphorus-containing anhydrides	758	143	145.77	0.61873	1
GO:0004708	MAP kinase kinase activity	16	3	3.08	0.61918	1
GO:0016896	exoribonuclease activity, producing 5'-phosphomonoesters	16	3	3.08	0.61918	1
GO:0005319	lipid transporter activity	60	11	11.54	0.6218	1
GO:0004497	monooxygenase activity	87	16	16.73	0.62194	1
GO:0017111	nucleoside-triphosphatase activity	727	137	139.81	0.62243	1
GO:0004601	peroxidase activity	33	6	6.35	0.63035	1
GO:0016684	oxidoreductase activity, acting on peroxide as acceptor	33	6	6.35	0.63035	1
GO:0016817	hydrolase activity, acting on acid anhydrides	760	143	146.15	0.63248	1
GO:0003950	NAD+ ADP-ribosyltransferase activity	22	4	4.23	0.63476	1
GO:0016702	oxidoreductase activity, acting on single donors with incorporation of molecular oxygen, incorporation of two atoms of oxygen	77	14	14.81	0.63799	1
GO:0008565	protein transporter activity	88	16	16.92	0.64132	1
GO:0070851	growth factor receptor binding	88	16	16.92	0.64132	1
GO:0051427	hormone receptor binding	115	21	22.12	0.64163	1
GO:0035258	steroid hormone receptor binding	61	11	11.73	0.64495	1
GO:0030546	receptor activator activity	28	5	5.38	0.64844	1
GO:0001965	G-protein alpha-subunit binding	11	2	2.12	0.65472	1
GO:0005313	L-glutamate transmembrane transporter activity	11	2	2.12	0.65472	1
GO:0008556	potassium-transporting ATPase activity	11	2	2.12	0.65472	1
GO:0019956	chemokine binding	11	2	2.12	0.65472	1
GO:0050321	tau-protein kinase activity	11	2	2.12	0.65472	1
GO:0000182	rDNA binding	5	1	0.96	0.65632	1
GO:0000268	peroxisome targeting sequence binding	5	1	0.96	0.65632	1
GO:0000828	inositol hexakisphosphate kinase activity	5	1	0.96	0.65632	1
GO:0000832	inositol hexakisphosphate 5-kinase activity	5	1	0.96	0.65632	1
GO:0001517	N-acetylglucosamine 6-O-sulfotransferase activity	5	1	0.96	0.65632	1
GO:0001537	N-acetylgalactosamine 4-O-sulfotransferase activity	5	1	0.96	0.65632	1
GO:0001595	angiotensin receptor activity	5	1	0.96	0.65632	1
GO:0003854	3-beta-hydroxy-delta5-steroid dehydrogenase activity	5	1	0.96	0.65632	1
GO:0004438	phosphatidylinositol-3-phosphatase activity	5	1	0.96	0.65632	1
GO:0004558	alpha-1,4-glucosidase activity	5	1	0.96	0.65632	1
GO:0004652	polynucleotide adenylyltransferase activity	5	1	0.96	0.65632	1
GO:0004704	NF-kappaB-inducing kinase activity	5	1	0.96	0.65632	1
GO:0004758	serine C-palmitoyltransferase activity	5	1	0.96	0.65632	1
GO:0004904	interferon receptor activity	5	1	0.96	0.65632	1
GO:0004945	angiotensin type II receptor activity	5	1	0.96	0.65632	1
GO:0004952	dopamine neurotransmitter receptor activity	5	1	0.96	0.65632	1
GO:0004982	N-formyl peptide receptor activity	5	1	0.96	0.65632	1
GO:0005078	MAP-kinase scaffold activity	5	1	0.96	0.65632	1
GO:0005105	type 1 fibroblast growth factor receptor binding	5	1	0.96	0.65632	1
GO:0008131	primary amine oxidase activity	5	1	0.96	0.65632	1
GO:0008429	phosphatidylethanolamine binding	5	1	0.96	0.65632	1
GO:0008568	microtubule-severing ATPase activity	5	1	0.96	0.65632	1
GO:0008967	phosphoglycolate phosphatase activity	5	1	0.96	0.65632	1
GO:0009008	DNA-methyltransferase activity	5	1	0.96	0.65632	1
GO:0010340	carboxyl-O-methyltransferase activity	5	1	0.96	0.65632	1
GO:0015187	glycine transmembrane transporter activity	5	1	0.96	0.65632	1
GO:0015321	sodium-dependent phosphate transmembrane transporter activity	5	1	0.96	0.65632	1
GO:0015347	sodium-independent organic anion transmembrane transporter activity	5	1	0.96	0.65632	1
GO:0016004	phospholipase activator activity	5	1	0.96	0.65632	1
GO:0016174	NAD(P)H oxidase activity	5	1	0.96	0.65632	1
GO:0016413	O-acetyltransferase activity	5	1	0.96	0.65632	1
GO:0016454	C-palmitoyltransferase activity	5	1	0.96	0.65632	1
GO:0016714	oxidoreductase activity, acting on paired donors, with incorporation or reduction of molecular oxygen, reduced pteridine as one donor, and incorporation of one atom of oxygen	5	1	0.96	0.65632	1
GO:0016901	oxidoreductase activity, acting on the CH-OH group of donors, quinone or similar compound as acceptor	5	1	0.96	0.65632	1
GO:0017176	phosphatidylinositol N-acetylglucosaminyltransferase activity	5	1	0.96	0.65632	1
GO:0019855	calcium channel inhibitor activity	5	1	0.96	0.65632	1
GO:0030215	semaphorin receptor binding	5	1	0.96	0.65632	1
GO:0031013	troponin I binding	5	1	0.96	0.65632	1
GO:0031730	CCR5 chemokine receptor binding	5	1	0.96	0.65632	1
GO:0034212	peptide N-acetyltransferase activity	5	1	0.96	0.65632	1
GO:0035184	histone threonine kinase activity	5	1	0.96	0.65632	1
GO:0038036	sphingosine-1-phosphate receptor activity	5	1	0.96	0.65632	1
GO:0042289	MHC class II protein binding	5	1	0.96	0.65632	1
GO:0043426	MRF binding	5	1	0.96	0.65632	1
GO:0046974	histone methyltransferase activity (H3-K9 specific)	5	1	0.96	0.65632	1
GO:0047499	calcium-independent phospholipase A2 activity	5	1	0.96	0.65632	1
GO:0048027	mRNA 5'-UTR binding	5	1	0.96	0.65632	1
GO:0050656	3'-phosphoadenosine 5'-phosphosulfate binding	5	1	0.96	0.65632	1
GO:0051739	NA	5	1	0.96	0.65632	1
GO:0051998	protein carboxyl O-methyltransferase activity	5	1	0.96	0.65632	1
GO:0052723	inositol hexakisphosphate 1-kinase activity	5	1	0.96	0.65632	1
GO:0052724	inositol hexakisphosphate 3-kinase activity	5	1	0.96	0.65632	1
GO:0052743	inositol tetrakisphosphate phosphatase activity	5	1	0.96	0.65632	1
GO:0052744	phosphatidylinositol monophosphate phosphatase activity	5	1	0.96	0.65632	1
GO:0070290	N-acylphosphatidylethanolamine-specific phospholipase D activity	5	1	0.96	0.65632	1
GO:0071949	FAD binding	5	1	0.96	0.65632	1
GO:0097110	scaffold protein binding	5	1	0.96	0.65632	1
GO:0004869	cysteine-type endopeptidase inhibitor activity	45	8	8.65	0.65693	1
GO:0019205	nucleobase-containing compound kinase activity	45	8	8.65	0.65693	1
GO:0016701	oxidoreductase activity, acting on single donors with incorporation of molecular oxygen	78	14	15	0.65817	1
GO:0043176	amine binding	34	6	6.54	0.66074	1
GO:0004532	exoribonuclease activity	17	3	3.27	0.66212	1
GO:0008603	cAMP-dependent protein kinase regulator activity	17	3	3.27	0.66212	1
GO:0015464	acetylcholine receptor activity	17	3	3.27	0.66212	1
GO:0030159	receptor signaling complex scaffold activity	17	3	3.27	0.66212	1
GO:0042809	vitamin D receptor binding	17	3	3.27	0.66212	1
GO:0070566	adenylyltransferase activity	17	3	3.27	0.66212	1
GO:0008138	protein tyrosine/serine/threonine phosphatase activity	40	7	7.69	0.67197	1
GO:0008168	methyltransferase activity	171	31	32.88	0.67362	1
GO:0051213	dioxygenase activity	79	14	15.19	0.67773	1
GO:0004520	endodeoxyribonuclease activity	29	5	5.58	0.68047	1
GO:0016765	transferase activity, transferring alkyl or aryl (other than methyl) groups	46	8	8.85	0.68233	1
GO:0031406	carboxylic acid binding	145	26	27.88	0.68753	1
GO:0008374	O-acyltransferase activity	35	6	6.73	0.68951	1
GO:0016893	endonuclease activity, active with either ribo- or deoxyribonucleic acids and producing 5'-phosphomonoesters	35	6	6.73	0.68951	1
GO:0030295	protein kinase activator activity	35	6	6.73	0.68951	1
GO:0016247	channel regulator activity	69	12	13.27	0.69804	1
GO:0005540	hyaluronic acid binding	18	3	3.46	0.70143	1
GO:0005547	phosphatidylinositol-3,4,5-trisphosphate binding	18	3	3.46	0.70143	1
GO:0008656	cysteine-type endopeptidase activator activity involved in apoptotic process	18	3	3.46	0.70143	1
GO:0016409	palmitoyltransferase activity	18	3	3.46	0.70143	1
GO:0016538	cyclin-dependent protein serine/threonine kinase regulator activity	18	3	3.46	0.70143	1
GO:0017134	fibroblast growth factor binding	18	3	3.46	0.70143	1
GO:0004559	alpha-mannosidase activity	12	2	2.31	0.7028	1
GO:0004953	icosanoid receptor activity	12	2	2.31	0.7028	1
GO:0004954	prostanoid receptor activity	12	2	2.31	0.7028	1
GO:0008514	organic anion transmembrane transporter activity	12	2	2.31	0.7028	1
GO:0030544	Hsp70 protein binding	12	2	2.31	0.7028	1
GO:0070403	NAD+ binding	12	2	2.31	0.7028	1
GO:0004091	NA	30	5	5.77	0.71047	1
GO:0046966	thyroid hormone receptor binding	30	5	5.77	0.71047	1
GO:0030170	pyridoxal phosphate binding	53	9	10.19	0.71446	1
GO:0070279	vitamin B6 binding	53	9	10.19	0.71446	1
GO:0043178	alcohol binding	36	6	6.92	0.71663	1
GO:0001640	adenylate cyclase inhibiting G-protein coupled glutamate receptor activity	6	1	1.15	0.72243	1
GO:0001846	opsonin binding	6	1	1.15	0.72243	1
GO:0003997	acyl-CoA oxidase activity	6	1	1.15	0.72243	1
GO:0004030	aldehyde dehydrogenase [NAD(P)+] activity	6	1	1.15	0.72243	1
GO:0004568	chitinase activity	6	1	1.15	0.72243	1
GO:0004571	mannosyl-oligosaccharide 1,2-alpha-mannosidase activity	6	1	1.15	0.72243	1
GO:0004630	phospholipase D activity	6	1	1.15	0.72243	1
GO:0004908	interleukin-1 receptor activity	6	1	1.15	0.72243	1
GO:0005000	vasopressin receptor activity	6	1	1.15	0.72243	1
GO:0005237	inhibitory extracellular ligand-gated ion channel activity	6	1	1.15	0.72243	1
GO:0008172	S-methyltransferase activity	6	1	1.15	0.72243	1
GO:0008503	benzodiazepine receptor activity	6	1	1.15	0.72243	1
GO:0008599	protein phosphatase type 1 regulator activity	6	1	1.15	0.72243	1
GO:0008762	UDP-N-acetylmuramate dehydrogenase activity	6	1	1.15	0.72243	1
GO:0015106	bicarbonate transmembrane transporter activity	6	1	1.15	0.72243	1
GO:0015165	pyrimidine nucleotide-sugar transmembrane transporter activity	6	1	1.15	0.72243	1
GO:0015205	nucleobase transmembrane transporter activity	6	1	1.15	0.72243	1
GO:0015288	porin activity	6	1	1.15	0.72243	1
GO:0015651	quaternary ammonium group transmembrane transporter activity	6	1	1.15	0.72243	1
GO:0030021	extracellular matrix structural constituent conferring compression resistance	6	1	1.15	0.72243	1
GO:0030235	nitric-oxide synthase regulator activity	6	1	1.15	0.72243	1
GO:0030280	structural constituent of epidermis	6	1	1.15	0.72243	1
GO:0030345	structural constituent of tooth enamel	6	1	1.15	0.72243	1
GO:0030976	thiamine pyrophosphate binding	6	1	1.15	0.72243	1
GO:0031702	type 1 angiotensin receptor binding	6	1	1.15	0.72243	1
GO:0035497	cAMP response element binding	6	1	1.15	0.72243	1
GO:0043237	laminin-1 binding	6	1	1.15	0.72243	1
GO:0045236	CXCR chemokine receptor binding	6	1	1.15	0.72243	1
GO:0047372	acylglycerol lipase activity	6	1	1.15	0.72243	1
GO:0070567	cytidylyltransferase activity	6	1	1.15	0.72243	1
GO:0070569	uridylyltransferase activity	6	1	1.15	0.72243	1
GO:0016763	transferase activity, transferring pentosyl groups	42	7	8.08	0.72304	1
GO:0000166	nucleotide binding	2245	422	431.72	0.72494	1
GO:0001076	RNA polymerase II transcription factor binding transcription factor activity	76	13	14.62	0.72517	1
GO:0097159	organic cyclic compound binding	2246	422	431.92	0.72868	1
GO:1901265	nucleoside phosphate binding	2246	422	431.92	0.72868	1
GO:0048029	monosaccharide binding	54	9	10.38	0.73585	1
GO:0005520	insulin-like growth factor binding	25	4	4.81	0.73627	1
GO:0001968	fibronectin binding	19	3	3.65	0.73714	1
GO:0004004	ATP-dependent RNA helicase activity	19	3	3.65	0.73714	1
GO:0008200	ion channel inhibitor activity	19	3	3.65	0.73714	1
GO:0015026	coreceptor activity	19	3	3.65	0.73714	1
GO:0016248	channel inhibitor activity	19	3	3.65	0.73714	1
GO:0008376	acetylgalactosaminyltransferase activity	31	5	5.96	0.73843	1
GO:0016776	phosphotransferase activity, phosphate group as acceptor	37	6	7.12	0.74206	1
GO:0004659	prenyltransferase activity	13	2	2.5	0.74517	1
GO:0005095	GTPase inhibitor activity	13	2	2.5	0.74517	1
GO:0005527	macrolide binding	13	2	2.5	0.74517	1
GO:0005528	FK506 binding	13	2	2.5	0.74517	1
GO:0008198	ferrous iron binding	13	2	2.5	0.74517	1
GO:0009881	photoreceptor activity	13	2	2.5	0.74517	1
GO:0015101	organic cation transmembrane transporter activity	13	2	2.5	0.74517	1
GO:0015923	mannosidase activity	13	2	2.5	0.74517	1
GO:0016641	oxidoreductase activity, acting on the CH-NH2 group of donors, oxygen as acceptor	13	2	2.5	0.74517	1
GO:0017017	MAP kinase tyrosine/serine/threonine phosphatase activity	13	2	2.5	0.74517	1
GO:0030547	receptor inhibitor activity	13	2	2.5	0.74517	1
GO:0031432	titin binding	13	2	2.5	0.74517	1
GO:0047617	acyl-CoA hydrolase activity	13	2	2.5	0.74517	1
GO:0048019	receptor antagonist activity	13	2	2.5	0.74517	1
GO:0048038	quinone binding	13	2	2.5	0.74517	1
GO:0016741	transferase activity, transferring one-carbon groups	177	31	34.04	0.74816	1
GO:0042562	hormone binding	55	9	10.58	0.75613	1
GO:0042623	ATPase activity, coupled	271	48	52.11	0.76148	1
GO:0016874	ligase activity	460	83	88.46	0.76174	1
GO:0016504	peptidase activator activity	32	5	6.15	0.76436	1
GO:0001614	purinergic nucleotide receptor activity	26	4	5	0.76494	1
GO:0016502	nucleotide receptor activity	26	4	5	0.76494	1
GO:0019003	GDP binding	26	4	5	0.76494	1
GO:0004190	aspartic-type endopeptidase activity	20	3	3.85	0.76938	1
GO:0008186	RNA-dependent ATPase activity	20	3	3.85	0.76938	1
GO:0015020	glucuronosyltransferase activity	20	3	3.85	0.76938	1
GO:0070001	aspartic-type peptidase activity	20	3	3.85	0.76938	1
GO:0001848	complement binding	7	1	1.35	0.77583	1
GO:0002161	aminoacyl-tRNA editing activity	7	1	1.35	0.77583	1
GO:0004126	cytidine deaminase activity	7	1	1.35	0.77583	1
GO:0004176	ATP-dependent peptidase activity	7	1	1.35	0.77583	1
GO:0004679	AMP-activated protein kinase activity	7	1	1.35	0.77583	1
GO:0004935	adrenergic receptor activity	7	1	1.35	0.77583	1
GO:0005068	transmembrane receptor protein tyrosine kinase adaptor activity	7	1	1.35	0.77583	1
GO:0005221	intracellular cyclic nucleotide activated cation channel activity	7	1	1.35	0.77583	1
GO:0005521	lamin binding	7	1	1.35	0.77583	1
GO:0008553	hydrogen-exporting ATPase activity, phosphorylative mechanism	7	1	1.35	0.77583	1
GO:0008889	glycerophosphodiester phosphodiesterase activity	7	1	1.35	0.77583	1
GO:0015232	heme transporter activity	7	1	1.35	0.77583	1
GO:0016624	oxidoreductase activity, acting on the aldehyde or oxo group of donors, disulfide as acceptor	7	1	1.35	0.77583	1
GO:0016832	aldehyde-lyase activity	7	1	1.35	0.77583	1
GO:0016857	racemase and epimerase activity, acting on carbohydrates and derivatives	7	1	1.35	0.77583	1
GO:0019798	procollagen-proline dioxygenase activity	7	1	1.35	0.77583	1
GO:0019957	C-C chemokine binding	7	1	1.35	0.77583	1
GO:0034235	GPI anchor binding	7	1	1.35	0.77583	1
GO:0034713	type I transforming growth factor beta receptor binding	7	1	1.35	0.77583	1
GO:0035198	miRNA binding	7	1	1.35	0.77583	1
GO:0043208	glycosphingolipid binding	7	1	1.35	0.77583	1
GO:0043295	glutathione binding	7	1	1.35	0.77583	1
GO:0043422	protein kinase B binding	7	1	1.35	0.77583	1
GO:0043855	cyclic nucleotide-gated ion channel activity	7	1	1.35	0.77583	1
GO:0045125	bioactive lipid receptor activity	7	1	1.35	0.77583	1
GO:0046920	alpha-(1->3)-fucosyltransferase activity	7	1	1.35	0.77583	1
GO:0047760	butyrate-CoA ligase activity	7	1	1.35	0.77583	1
GO:0051787	misfolded protein binding	7	1	1.35	0.77583	1
GO:0060229	lipase activator activity	7	1	1.35	0.77583	1
GO:1900750	oligopeptide binding	7	1	1.35	0.77583	1
GO:0000175	3'-5'-exoribonuclease activity	14	2	2.69	0.78224	1
GO:0003995	acyl-CoA dehydrogenase activity	14	2	2.69	0.78224	1
GO:0015114	phosphate ion transmembrane transporter activity	14	2	2.69	0.78224	1
GO:0015645	fatty acid ligase activity	14	2	2.69	0.78224	1
GO:0016408	C-acyltransferase activity	14	2	2.69	0.78224	1
GO:0030228	lipoprotein particle receptor activity	14	2	2.69	0.78224	1
GO:0030983	mismatched DNA binding	14	2	2.69	0.78224	1
GO:0031491	nucleosome binding	14	2	2.69	0.78224	1
GO:0050664	oxidoreductase activity, acting on NAD(P)H, oxygen as acceptor	14	2	2.69	0.78224	1
GO:0050750	low-density lipoprotein particle receptor binding	14	2	2.69	0.78224	1
GO:0005200	structural constituent of cytoskeleton	74	12	14.23	0.78728	1
GO:0005080	protein kinase C binding	39	6	7.5	0.78789	1
GO:0016860	intramolecular oxidoreductase activity	39	6	7.5	0.78789	1
GO:0030374	ligand-dependent nuclear receptor transcription coactivator activity	39	6	7.5	0.78789	1
GO:0002039	p53 binding	45	7	8.65	0.78892	1
GO:0016620	oxidoreductase activity, acting on the aldehyde or oxo group of donors, NAD or NADP as acceptor	27	4	5.19	0.79111	1
GO:0016597	amino acid binding	80	13	15.38	0.79138	1
GO:0016887	ATPase activity	340	60	65.38	0.79266	1
GO:0019208	phosphatase regulator activity	63	10	12.12	0.79623	1
GO:0015144	carbohydrate transmembrane transporter activity	21	3	4.04	0.79831	1
GO:0016505	peptidase activator activity involved in apoptotic process	21	3	4.04	0.79831	1
GO:0019843	rRNA binding	21	3	4.04	0.79831	1
GO:0030291	protein serine/threonine kinase inhibitor activity	21	3	4.04	0.79831	1
GO:0031418	L-ascorbic acid binding	21	3	4.04	0.79831	1
GO:0051119	sugar transmembrane transporter activity	21	3	4.04	0.79831	1
GO:0071813	lipoprotein particle binding	21	3	4.04	0.79831	1
GO:0071814	protein-lipid complex binding	21	3	4.04	0.79831	1
GO:0003727	single-stranded RNA binding	40	6	7.69	0.80834	1
GO:0042162	telomeric DNA binding	15	2	2.88	0.81448	1
GO:0051635	bacterial cell surface binding	15	2	2.88	0.81448	1
GO:0051879	Hsp90 protein binding	15	2	2.88	0.81448	1
GO:0016831	carboxy-lyase activity	28	4	5.38	0.81489	1
GO:0016877	ligase activity, forming carbon-sulfur bonds	28	4	5.38	0.81489	1
GO:0043566	structure-specific DNA binding	206	35	39.61	0.81818	1
GO:0003810	protein-glutamine gamma-glutamyltransferase activity	8	1	1.54	0.81896	1
GO:0004526	ribonuclease P activity	8	1	1.54	0.81896	1
GO:0004983	neuropeptide Y receptor activity	8	1	1.54	0.81896	1
GO:0005338	nucleotide-sugar transmembrane transporter activity	8	1	1.54	0.81896	1
GO:0005436	sodium:phosphate symporter activity	8	1	1.54	0.81896	1
GO:0005522	profilin binding	8	1	1.54	0.81896	1
GO:0008253	5'-nucleotidase activity	8	1	1.54	0.81896	1
GO:0008432	JUN kinase binding	8	1	1.54	0.81896	1
GO:0015926	glucosidase activity	8	1	1.54	0.81896	1
GO:0016840	carbon-nitrogen lyase activity	8	1	1.54	0.81896	1
GO:0017169	CDP-alcohol phosphatidyltransferase activity	8	1	1.54	0.81896	1
GO:0031543	peptidyl-proline dioxygenase activity	8	1	1.54	0.81896	1
GO:0031701	angiotensin receptor binding	8	1	1.54	0.81896	1
GO:0032395	MHC class II receptor activity	8	1	1.54	0.81896	1
GO:0032407	MutSalpha complex binding	8	1	1.54	0.81896	1
GO:0044548	S100 protein binding	8	1	1.54	0.81896	1
GO:0046870	cadmium ion binding	8	1	1.54	0.81896	1
GO:0047498	calcium-dependent phospholipase A2 activity	8	1	1.54	0.81896	1
GO:0050700	CARD domain binding	8	1	1.54	0.81896	1
GO:0001540	beta-amyloid binding	22	3	4.23	0.82413	1
GO:0016628	oxidoreductase activity, acting on the CH-CH group of donors, NAD or NADP as acceptor	22	3	4.23	0.82413	1
GO:0016796	exonuclease activity, active with either ribo- or deoxyribonucleic acids and producing 5'-phosphomonoesters	22	3	4.23	0.82413	1
GO:0051059	NF-kappaB binding	22	3	4.23	0.82413	1
GO:0016811	hydrolase activity, acting on carbon-nitrogen (but not peptide) bonds, in linear amides	47	7	9.04	0.82582	1
GO:0019887	protein kinase regulator activity	106	17	20.38	0.83143	1
GO:0004697	protein kinase C activity	16	2	3.08	0.84238	1
GO:0004889	acetylcholine-activated cation-selective channel activity	16	2	3.08	0.84238	1
GO:0008028	monocarboxylic acid transmembrane transporter activity	16	2	3.08	0.84238	1
GO:0016289	CoA hydrolase activity	16	2	3.08	0.84238	1
GO:0051019	mitogen-activated protein kinase binding	16	2	3.08	0.84238	1
GO:0072341	modified amino acid binding	16	2	3.08	0.84238	1
GO:0032947	protein complex scaffold	42	6	8.08	0.84459	1
GO:0004181	metallocarboxypeptidase activity	23	3	4.42	0.84707	1
GO:0000993	RNA polymerase II core binding	9	1	1.73	0.8538	1
GO:0016290	palmitoyl-CoA hydrolase activity	9	1	1.73	0.8538	1
GO:0031369	translation initiation factor binding	9	1	1.73	0.8538	1
GO:0031419	cobalamin binding	9	1	1.73	0.8538	1
GO:0004435	phosphatidylinositol phospholipase C activity	30	4	5.77	0.85577	1
GO:0004864	protein phosphatase inhibitor activity	30	4	5.77	0.85577	1
GO:0032934	sterol binding	30	4	5.77	0.85577	1
GO:0001085	RNA polymerase II transcription factor binding	49	7	9.42	0.85744	1
GO:0016779	nucleotidyltransferase activity	103	16	19.81	0.86145	1
GO:0004175	endopeptidase activity	329	56	63.27	0.86514	1
GO:0008320	protein transmembrane transporter activity	17	2	3.27	0.86642	1
GO:0016638	oxidoreductase activity, acting on the CH-NH2 group of donors	17	2	3.27	0.86642	1
GO:0022884	macromolecule transmembrane transporter activity	17	2	3.27	0.86642	1
GO:0046961	proton-transporting ATPase activity, rotational mechanism	17	2	3.27	0.86642	1
GO:0005496	steroid binding	68	10	13.08	0.86709	1
GO:0005544	calcium-dependent phospholipid binding	24	3	4.62	0.86736	1
GO:0043022	ribosome binding	24	3	4.62	0.86736	1
GO:0008408	3'-5' exonuclease activity	31	4	5.96	0.87316	1
GO:0050681	androgen receptor binding	38	5	7.31	0.88053	1
GO:0036094	small molecule binding	2414	444	464.22	0.88173	1
GO:0001098	basal transcription machinery binding	10	1	1.92	0.88193	1
GO:0001099	basal RNA polymerase II transcription machinery binding	10	1	1.92	0.88193	1
GO:0004467	long-chain fatty acid-CoA ligase activity	10	1	1.92	0.88193	1
GO:0004522	pancreatic ribonuclease activity	10	1	1.92	0.88193	1
GO:0004549	tRNA-specific ribonuclease activity	10	1	1.92	0.88193	1
GO:0004602	glutathione peroxidase activity	10	1	1.92	0.88193	1
GO:0005218	intracellular ligand-gated calcium channel activity	10	1	1.92	0.88193	1
GO:0008252	nucleotidase activity	10	1	1.92	0.88193	1
GO:0008641	small protein activating enzyme activity	10	1	1.92	0.88193	1
GO:0015450	P-P-bond-hydrolysis-driven protein transmembrane transporter activity	10	1	1.92	0.88193	1
GO:0016175	superoxide-generating NADPH oxidase activity	10	1	1.92	0.88193	1
GO:0016801	hydrolase activity, acting on ether bonds	10	1	1.92	0.88193	1
GO:0016846	carbon-sulfur lyase activity	10	1	1.92	0.88193	1
GO:0070016	armadillo repeat domain binding	10	1	1.92	0.88193	1
GO:0001664	G-protein coupled receptor binding	175	28	33.65	0.88443	1
GO:0016712	oxidoreductase activity, acting on paired donors, with incorporation or reduction of molecular oxygen, reduced flavin or flavoprotein as one donor, and incorporation of one atom of oxygen	25	3	4.81	0.88524	1
GO:0016866	intramolecular transferase activity	25	3	4.81	0.88524	1
GO:0070325	lipoprotein particle receptor binding	18	2	3.46	0.88704	1
GO:0005539	glycosaminoglycan binding	164	26	31.54	0.88769	1
GO:0003755	peptidyl-prolyl cis-trans isomerase activity	32	4	6.15	0.8887	1
GO:0019212	phosphatase inhibitor activity	32	4	6.15	0.8887	1
GO:0008026	ATP-dependent helicase activity	106	16	20.38	0.88927	1
GO:0070035	purine NTP-dependent helicase activity	106	16	20.38	0.88927	1
GO:0016836	hydro-lyase activity	39	5	7.5	0.89416	1
GO:0003729	mRNA binding	83	12	15.96	0.89725	1
GO:0016859	cis-trans isomerase activity	33	4	6.35	0.90255	1
GO:0001530	lipopolysaccharide binding	11	1	2.12	0.90466	1
GO:0004861	cyclin-dependent protein serine/threonine kinase inhibitor activity	11	1	2.12	0.90466	1
GO:0004955	prostaglandin receptor activity	11	1	2.12	0.90466	1
GO:0004993	serotonin receptor activity	11	1	2.12	0.90466	1
GO:0005041	low-density lipoprotein receptor activity	11	1	2.12	0.90466	1
GO:0008199	ferric iron binding	11	1	2.12	0.90466	1
GO:0016634	oxidoreductase activity, acting on the CH-CH group of donors, oxygen as acceptor	11	1	2.12	0.90466	1
GO:0016854	racemase and epimerase activity	11	1	2.12	0.90466	1
GO:0030296	protein tyrosine kinase activator activity	11	1	2.12	0.90466	1
GO:0031434	mitogen-activated protein kinase kinase binding	11	1	2.12	0.90466	1
GO:0032404	mismatch repair complex binding	11	1	2.12	0.90466	1
GO:0043175	RNA polymerase core enzyme binding	11	1	2.12	0.90466	1
GO:0046625	sphingolipid binding	11	1	2.12	0.90466	1
GO:0000062	fatty-acyl-CoA binding	19	2	3.65	0.90468	1
GO:0001608	G-protein coupled nucleotide receptor activity	19	2	3.65	0.90468	1
GO:0005246	calcium channel regulator activity	19	2	3.65	0.90468	1
GO:0016878	acid-thiol ligase activity	19	2	3.65	0.90468	1
GO:0045028	G-protein coupled purinergic nucleotide receptor activity	19	2	3.65	0.90468	1
GO:0003724	RNA helicase activity	27	3	5.19	0.91466	1
GO:0016709	oxidoreductase activity, acting on paired donors, with incorporation or reduction of molecular oxygen, NAD(P)H as one donor, and incorporation of one atom of oxygen	34	4	6.54	0.91485	1
GO:0032813	tumor necrosis factor receptor superfamily binding	34	4	6.54	0.91485	1
GO:0005102	receptor binding	1085	192	208.65	0.91694	1
GO:0004364	glutathione transferase activity	20	2	3.85	0.91971	1
GO:0003746	translation elongation factor activity	12	1	2.31	0.92301	1
GO:0003906	DNA-(apurinic or apyrimidinic site) lyase activity	12	1	2.31	0.92301	1
GO:0015238	drug transmembrane transporter activity	12	1	2.31	0.92301	1
GO:0016493	C-C chemokine receptor activity	12	1	2.31	0.92301	1
GO:0016863	intramolecular oxidoreductase activity, transposing C=C bonds	12	1	2.31	0.92301	1
GO:0017127	cholesterol transporter activity	12	1	2.31	0.92301	1
GO:0003824	catalytic activity	4931	917	948.26	0.92579	1
GO:0004518	nuclease activity	147	22	28.27	0.92647	1
GO:0050660	flavin adenine dinucleotide binding	68	9	13.08	0.9267	1
GO:0004386	helicase activity	142	21	27.31	0.93133	1
GO:0003899	DNA-directed RNA polymerase activity	36	4	6.92	0.93537	1
GO:0034062	RNA polymerase activity	36	4	6.92	0.93537	1
GO:0019842	vitamin binding	131	19	25.19	0.93618	1
GO:0008201	heparin binding	125	18	24.04	0.93629	1
GO:0015248	sterol transporter activity	13	1	2.5	0.93783	1
GO:0016805	dipeptidase activity	13	1	2.5	0.93783	1
GO:0016892	endoribonuclease activity, producing 3'-phosphomonoesters	13	1	2.5	0.93783	1
GO:0017091	AU-rich element binding	13	1	2.5	0.93783	1
GO:0035173	histone kinase activity	13	1	2.5	0.93783	1
GO:0051861	glycolipid binding	13	1	2.5	0.93783	1
GO:0070717	poly-purine tract binding	13	1	2.5	0.93783	1
GO:0070742	C2H2 zinc finger domain binding	13	1	2.5	0.93783	1
GO:0016667	oxidoreductase activity, acting on a sulfur group of donors	50	6	9.62	0.93797	1
GO:0001871	pattern binding	185	28	35.58	0.93888	1
GO:0030247	polysaccharide binding	185	28	35.58	0.93888	1
GO:0004527	exonuclease activity	57	7	10.96	0.94055	1
GO:0038024	cargo receptor activity	57	7	10.96	0.94055	1
GO:0004129	cytochrome-c oxidase activity	22	2	4.23	0.94332	1
GO:0005501	retinoid binding	22	2	4.23	0.94332	1
GO:0015002	heme-copper terminal oxidase activity	22	2	4.23	0.94332	1
GO:0016676	oxidoreductase activity, acting on a heme group of donors, oxygen as acceptor	22	2	4.23	0.94332	1
GO:0016903	oxidoreductase activity, acting on the aldehyde or oxo group of donors	37	4	7.12	0.94385	1
GO:0001786	phosphatidylserine binding	14	1	2.69	0.94979	1
GO:0001882	nucleoside binding	14	1	2.69	0.94979	1
GO:0008329	signaling pattern recognition receptor activity	14	1	2.69	0.94979	1
GO:0015929	hexosaminidase activity	14	1	2.69	0.94979	1
GO:0030169	low-density lipoprotein particle binding	14	1	2.69	0.94979	1
GO:0042056	chemoattractant activity	14	1	2.69	0.94979	1
GO:0050253	retinyl-palmitate esterase activity	14	1	2.69	0.94979	1
GO:0071855	neuropeptide receptor binding	14	1	2.69	0.94979	1
GO:0004860	protein kinase inhibitor activity	45	5	8.65	0.95081	1
GO:0004519	endonuclease activity	91	12	17.5	0.95094	1
GO:0030145	manganese ion binding	38	4	7.31	0.95129	1
GO:0016627	oxidoreductase activity, acting on the CH-CH group of donors	52	6	10	0.95155	1
GO:0001102	RNA polymerase II activating transcription factor binding	23	2	4.42	0.95249	1
GO:0015485	cholesterol binding	23	2	4.42	0.95249	1
GO:0016675	oxidoreductase activity, acting on a heme group of donors	23	2	4.42	0.95249	1
GO:0070330	aromatase activity	23	2	4.42	0.95249	1
GO:0004540	ribonuclease activity	59	7	11.35	0.953	1
GO:0003743	translation initiation factor activity	46	5	8.85	0.95696	1
GO:0005507	copper ion binding	53	6	10.19	0.95728	1
GO:0016830	carbon-carbon lyase activity	39	4	7.5	0.95782	1
GO:0052689	carboxylic ester hydrolase activity	99	13	19.04	0.95831	1
GO:0004806	triglyceride lipase activity	15	1	2.88	0.95946	1
GO:0008353	RNA polymerase II carboxy-terminal domain kinase activity	15	1	2.88	0.95946	1
GO:0048020	CCR chemokine receptor binding	15	1	2.88	0.95946	1
GO:0070063	RNA polymerase binding	15	1	2.88	0.95946	1
GO:0008094	DNA-dependent ATPase activity	67	8	12.88	0.95975	1
GO:0019840	isoprenoid binding	24	2	4.62	0.96023	1
GO:0043499	eukaryotic cell surface binding	24	2	4.62	0.96023	1
GO:0016829	lyase activity	143	20	27.5	0.96042	1
GO:0019210	kinase inhibitor activity	47	5	9.04	0.96241	1
GO:0051082	unfolded protein binding	113	15	21.73	0.9635	1
GO:0008233	peptidase activity	515	84	99.04	0.96382	1
GO:0070011	peptidase activity, acting on L-amino acid peptides	493	80	94.81	0.96476	1
GO:0048037	cofactor binding	247	37	47.5	0.96662	1
GO:0005212	structural constituent of eye lens	16	1	3.08	0.96726	1
GO:0015269	calcium-activated potassium channel activity	16	1	3.08	0.96726	1
GO:0005044	scavenger receptor activity	41	4	7.88	0.96852	1
GO:0008307	structural constituent of muscle	41	4	7.88	0.96852	1
GO:0061135	endopeptidase regulator activity	146	20	28.08	0.96919	1
GO:0004553	hydrolase activity, hydrolyzing O-glycosyl compounds	83	10	15.96	0.97046	1
GO:0051539	4 iron, 4 sulfur cluster binding	26	2	5	0.97223	1
GO:0004180	carboxypeptidase activity	42	4	8.08	0.97286	1
GO:0050661	NADP binding	42	4	8.08	0.97286	1
GO:0005537	mannose binding	17	1	3.27	0.97357	1
GO:0004866	endopeptidase inhibitor activity	142	19	27.31	0.97454	1
GO:0016835	carbon-oxygen lyase activity	57	6	10.96	0.97454	1
GO:0008135	translation factor activity, nucleic acid binding	71	8	13.65	0.97489	1
GO:0016787	hydrolase activity	2171	385	417.49	0.97588	1
GO:0043498	cell surface binding	51	5	9.81	0.97842	1
GO:0005104	fibroblast growth factor receptor binding	18	1	3.46	0.97866	1
GO:0015301	anion:anion antiporter activity	18	1	3.46	0.97866	1
GO:0051018	protein kinase A binding	18	1	3.46	0.97866	1
GO:0030246	carbohydrate binding	383	59	73.65	0.97912	1
GO:0005179	hormone activity	93	11	17.88	0.97963	1
GO:0016853	isomerase activity	126	16	24.23	0.98059	1
GO:0008235	metalloexopeptidase activity	37	3	7.12	0.98251	1
GO:0004298	threonine-type endopeptidase activity	19	1	3.65	0.98277	1
GO:0022839	ion gated channel activity	19	1	3.65	0.98277	1
GO:0070003	threonine-type peptidase activity	19	1	3.65	0.98277	1
GO:0061134	peptidase regulator activity	179	24	34.42	0.98471	1
GO:0004521	endoribonuclease activity	38	3	7.31	0.98519	1
GO:0030414	peptidase inhibitor activity	148	19	28.46	0.98523	1
GO:0008238	exopeptidase activity	96	11	18.46	0.98543	1
GO:0005126	cytokine receptor binding	192	26	36.92	0.98547	1
GO:0005227	calcium activated cation channel activity	20	1	3.85	0.98609	1
GO:0008083	growth factor activity	149	19	28.65	0.98655	1
GO:0004177	aminopeptidase activity	30	2	5.77	0.98664	1
GO:0051287	NAD binding	47	4	9.04	0.98733	1
GO:0005198	structural molecule activity	537	84	103.27	0.98793	1
GO:0050662	coenzyme binding	176	23	33.85	0.98848	1
GO:0016755	transferase activity, transferring amino-acyl groups	21	1	4.04	0.98876	1
GO:0016798	hydrolase activity, acting on glycosyl bonds	106	12	20.38	0.98991	1
GO:0015078	hydrogen ion transmembrane transporter activity	86	9	16.54	0.99066	1
GO:0016891	endoribonuclease activity, producing 5'-phosphomonoesters	22	1	4.23	0.99093	1
GO:0045182	translation regulator activity	22	1	4.23	0.99093	1
GO:0005164	tumor necrosis factor receptor binding	23	1	4.42	0.99268	1
GO:0009055	electron carrier activity	149	18	28.65	0.99283	1
GO:0004252	serine-type endopeptidase activity	130	15	25	0.9934	1
GO:0033764	steroid dehydrogenase activity, acting on the CH-OH group of donors, NAD or NADP as acceptor	24	1	4.62	0.99409	1
GO:0003676	nucleic acid binding	2959	522	569.03	0.99428	1
GO:0004867	serine-type endopeptidase inhibitor activity	83	8	15.96	0.99454	1
GO:0043021	ribonucleoprotein complex binding	44	3	8.46	0.99465	1
GO:0016651	oxidoreductase activity, acting on NAD(P)H	84	8	16.15	0.99522	1
GO:0008009	chemokine activity	45	3	8.65	0.9955	1
GO:0042379	chemokine receptor binding	54	4	10.38	0.99584	1
GO:0016229	steroid dehydrogenase activity	27	1	5.19	0.99689	1
GO:0017171	serine hydrolase activity	153	17	29.42	0.99767	1
GO:0051536	iron-sulfur cluster binding	49	3	9.42	0.99777	1
GO:0051540	metal cluster binding	49	3	9.42	0.99777	1
GO:0000049	tRNA binding	29	1	5.58	0.99797	1
GO:0004812	aminoacyl-tRNA ligase activity	40	2	7.69	0.99797	1
GO:0016875	ligase activity, forming carbon-oxygen bonds	40	2	7.69	0.99797	1
GO:0016876	ligase activity, forming aminoacyl-tRNA and related compounds	40	2	7.69	0.99797	1
GO:0008236	serine-type peptidase activity	151	16	29.04	0.99865	1
GO:0003684	damaged DNA binding	44	2	8.46	0.99906	1
GO:0003954	NADH dehydrogenase activity	34	1	6.54	0.9993	1
GO:0008137	NADH dehydrogenase (ubiquinone) activity	34	1	6.54	0.9993	1
GO:0050136	NADH dehydrogenase (quinone) activity	34	1	6.54	0.9993	1
GO:0004857	enzyme inhibitor activity	278	33	53.46	0.99966	1
GO:0003697	single-stranded DNA binding	60	3	11.54	0.99969	1
GO:0005125	cytokine activity	192	20	36.92	0.99971	1
GO:0003735	structural constituent of ribosome	117	9	22.5	0.99987	1
GO:0016491	oxidoreductase activity	648	90	124.61	0.9999	1
GO:0016616	oxidoreductase activity, acting on the CH-OH group of donors, NAD or NADP as acceptor	112	8	21.54	0.99992	1
GO:0016614	oxidoreductase activity, acting on CH-OH group of donors	123	9	23.65	0.99995	1
GO:0016655	oxidoreductase activity, acting on NAD(P)H, quinone or similar compound as acceptor	48	1	9.23	0.99997	1
GO:0003723	RNA binding	771	105	148.27	0.99999	1
GO:0000009	alpha-1,6-mannosyltransferase activity	1	0	0.19	1	1
GO:0000010	trans-hexaprenyltranstransferase activity	2	0	0.38	1	1
GO:0000014	single-stranded DNA endodeoxyribonuclease activity	6	0	1.15	1	1
GO:0000016	lactase activity	1	0	0.19	1	1
GO:0000033	alpha-1,3-mannosyltransferase activity	3	0	0.58	1	1
GO:0000036	ACP phosphopantetheine attachment site binding involved in fatty acid biosynthetic process	1	0	0.19	1	1
GO:0000095	S-adenosyl-L-methionine transmembrane transporter activity	1	0	0.19	1	1
GO:0000150	recombinase activity	1	0	0.19	1	1
GO:0000155	phosphorelay sensor kinase activity	12	0	2.31	1	1
GO:0000156	phosphorelay response regulator activity	2	0	0.38	1	1
GO:0000170	sphingosine hydroxylase activity	1	0	0.19	1	1
GO:0000171	ribonuclease MRP activity	1	0	0.19	1	1
GO:0000179	rRNA (adenine-N6,N6-)-dimethyltransferase activity	4	0	0.77	1	1
GO:0000210	NAD+ diphosphatase activity	1	0	0.19	1	1
GO:0000213	tRNA-intron endonuclease activity	2	0	0.38	1	1
GO:0000215	tRNA 2'-phosphotransferase activity	1	0	0.19	1	1
GO:0000217	DNA secondary structure binding	13	0	2.5	1	1
GO:0000224	peptide-N4-(N-acetyl-beta-glucosaminyl)asparagine amidase activity	1	0	0.19	1	1
GO:0000225	N-acetylglucosaminylphosphatidylinositol deacetylase activity	1	0	0.19	1	1
GO:0000253	3-keto sterol reductase activity	2	0	0.38	1	1
GO:0000254	C-4 methylsterol oxidase activity	1	0	0.19	1	1
GO:0000257	nitrilase activity	1	0	0.19	1	1
GO:0000318	NA	3	0	0.58	1	1
GO:0000334	3-hydroxyanthranilate 3,4-dioxygenase activity	1	0	0.19	1	1
GO:0000340	RNA 7-methylguanosine cap binding	2	0	0.38	1	1
GO:0000386	second spliceosomal transesterification activity	1	0	0.19	1	1
GO:0000400	four-way junction DNA binding	5	0	0.96	1	1
GO:0000401	open form four-way junction DNA binding	1	0	0.19	1	1
GO:0000402	crossed form four-way junction DNA binding	1	0	0.19	1	1
GO:0000403	Y-form DNA binding	5	0	0.96	1	1
GO:0000404	heteroduplex DNA loop binding	3	0	0.58	1	1
GO:0000405	bubble DNA binding	5	0	0.96	1	1
GO:0000406	double-strand/single-strand DNA junction binding	2	0	0.38	1	1
GO:0000700	mismatch base pair DNA N-glycosylase activity	2	0	0.38	1	1
GO:0000701	purine-specific mismatch base pair DNA N-glycosylase activity	1	0	0.19	1	1
GO:0000702	oxidized base lesion DNA N-glycosylase activity	1	0	0.19	1	1
GO:0000773	phosphatidyl-N-methylethanolamine N-methyltransferase activity	1	0	0.19	1	1
GO:0000774	adenyl-nucleotide exchange factor activity	2	0	0.38	1	1
GO:0000822	inositol hexakisphosphate binding	1	0	0.19	1	1
GO:0000823	inositol-1,4,5-trisphosphate 6-kinase activity	1	0	0.19	1	1
GO:0000824	inositol tetrakisphosphate 3-kinase activity	1	0	0.19	1	1
GO:0000827	inositol-1,3,4,5,6-pentakisphosphate kinase activity	2	0	0.38	1	1
GO:0000831	inositol hexakisphosphate 6-kinase activity	1	0	0.19	1	1
GO:0000900	translation repressor activity, nucleic acid binding	4	0	0.77	1	1
GO:0001010	sequence-specific DNA binding transcription factor recruiting transcription factor activity	1	0	0.19	1	1
GO:0001011	sequence-specific DNA binding RNA polymerase recruiting transcription factor activity	1	0	0.19	1	1
GO:0001013	RNA polymerase I regulatory region DNA binding	1	0	0.19	1	1
GO:0001042	RNA polymerase I core binding	1	0	0.19	1	1
GO:0001082	RNA polymerase I transcription factor binding transcription factor activity	1	0	0.19	1	1
GO:0001083	RNA polymerase II basal transcription factor binding transcription factor activity	1	0	0.19	1	1
GO:0001087	TFIIB-class binding transcription factor activity	1	0	0.19	1	1
GO:0001091	RNA polymerase II basal transcription factor binding	1	0	0.19	1	1
GO:0001093	TFIIB-class transcription factor binding	1	0	0.19	1	1
GO:0001134	transcription factor recruiting transcription factor activity	2	0	0.38	1	1
GO:0001163	RNA polymerase I regulatory region sequence-specific DNA binding	1	0	0.19	1	1
GO:0001164	RNA polymerase I CORE element sequence-specific DNA binding	1	0	0.19	1	1
GO:0001167	sequence-specific DNA binding RNA polymerase I transcription factor activity	1	0	0.19	1	1
GO:0001169	RNA polymerase I CORE element sequence-specific DNA binding transcription factor activity	1	0	0.19	1	1
GO:0001186	RNA polymerase I transcription factor recruiting transcription factor activity	1	0	0.19	1	1
GO:0001187	RNA polymerase I CORE element sequence-specific DNA binding transcription factor recruiting transcription factor activity	1	0	0.19	1	1
GO:0001205	RNA polymerase II distal enhancer sequence-specific DNA binding transcription factor activity involved in positive regulation of transcription	1	0	0.19	1	1
GO:0001512	dihydronicotinamide riboside quinone reductase activity	1	0	0.19	1	1
GO:0001567	cholesterol 25-hydroxylase activity	1	0	0.19	1	1
GO:0001588	dopamine neurotransmitter receptor activity, coupled via Gs	2	0	0.38	1	1
GO:0001596	angiotensin type I receptor activity	1	0	0.19	1	1
GO:0001601	peptide YY receptor activity	4	0	0.77	1	1
GO:0001602	pancreatic polypeptide receptor activity	3	0	0.58	1	1
GO:0001605	adrenomedullin receptor activity	2	0	0.38	1	1
GO:0001618	virus receptor activity	3	0	0.58	1	1
GO:0001621	ADP receptor activity	1	0	0.19	1	1
GO:0001631	cysteinyl leukotriene receptor activity	1	0	0.19	1	1
GO:0001632	leukotriene B4 receptor activity	1	0	0.19	1	1
GO:0001635	calcitonin gene-related peptide receptor activity	1	0	0.19	1	1
GO:0001641	group II metabotropic glutamate receptor activity	2	0	0.38	1	1
GO:0001642	group III metabotropic glutamate receptor activity	2	0	0.38	1	1
GO:0001671	ATPase activator activity	8	0	1.54	1	1
GO:0001681	sialate O-acetylesterase activity	1	0	0.19	1	1
GO:0001730	2'-5'-oligoadenylate synthetase activity	2	0	0.38	1	1
GO:0001733	galactosylceramide sulfotransferase activity	4	0	0.77	1	1
GO:0001735	prenylcysteine oxidase activity	1	0	0.19	1	1
GO:0001758	retinal dehydrogenase activity	6	0	1.15	1	1
GO:0001760	aminocarboxymuconate-semialdehyde decarboxylase activity	1	0	0.19	1	1
GO:0001791	IgM binding	1	0	0.19	1	1
GO:0001847	opsonin receptor activity	2	0	0.38	1	1
GO:0001850	complement component C3a binding	1	0	0.19	1	1
GO:0001851	complement component C3b binding	1	0	0.19	1	1
GO:0001855	complement component C4b binding	1	0	0.19	1	1
GO:0001861	complement component C4b receptor activity	1	0	0.19	1	1
GO:0001872	(1->3)-beta-D-glucan binding	2	0	0.38	1	1
GO:0001873	polysaccharide receptor activity	1	0	0.19	1	1
GO:0001874	(1->3)-beta-D-glucan receptor activity	1	0	0.19	1	1
GO:0001884	pyrimidine nucleoside binding	1	0	0.19	1	1
GO:0001918	farnesylated protein binding	1	0	0.19	1	1
GO:0002046	opsin binding	2	0	0.38	1	1
GO:0002054	nucleobase binding	4	0	0.77	1	1
GO:0002055	adenine binding	1	0	0.19	1	1
GO:0002058	uracil binding	1	0	0.19	1	1
GO:0002059	thymine binding	1	0	0.19	1	1
GO:0002060	purine nucleobase binding	3	0	0.58	1	1
GO:0002061	pyrimidine nucleobase binding	1	0	0.19	1	1
GO:0002083	4-hydroxybenzoate decaprenyltransferase activity	1	0	0.19	1	1
GO:0002094	polyprenyltransferase activity	1	0	0.19	1	1
GO:0002113	interleukin-33 binding	1	0	0.19	1	1
GO:0002114	interleukin-33 receptor activity	1	0	0.19	1	1
GO:0002134	UTP binding	2	0	0.38	1	1
GO:0002135	CTP binding	1	0	0.19	1	1
GO:0002162	dystroglycan binding	5	0	0.96	1	1
GO:0003674	molecular_function	13385	2574	2574	1	1
GO:0003681	bent DNA binding	2	0	0.38	1	1
GO:0003688	DNA replication origin binding	6	0	1.15	1	1
GO:0003689	DNA clamp loader activity	2	0	0.38	1	1
GO:0003691	double-stranded telomeric DNA binding	5	0	0.96	1	1
GO:0003692	left-handed Z-DNA binding	1	0	0.19	1	1
GO:0003747	translation release factor activity	6	0	1.15	1	1
GO:0003756	protein disulfide isomerase activity	9	0	1.73	1	1
GO:0003796	lysozyme activity	11	0	2.12	1	1
[truncated: 1,733 more rows]

## Sheet: Cellular Component
GO.ID	Term	Annotated	Significant	Expected	classicFisher	BH.pVal
GO:0016020	membrane	6622	1462	1253.82	1.3e-18	1.66e-15
GO:0071944	cell periphery	3635	866	688.26	1.2e-17	7.66e-15
GO:0005886	plasma membrane	3563	847	674.63	6.8e-17	2.89e-14
GO:0030054	cell junction	682	211	129.13	8.8e-15	2.81e-12
GO:0044425	membrane part	5179	1146	980.6	3.4e-13	8.68e-11
GO:0045202	synapse	429	138	81.23	2.2e-11	4.68e-09
GO:0043005	neuron projection	531	155	100.54	3.9e-09	7.11e-07
GO:0016021	integral component of membrane	4323	944	818.53	5.9e-09	9.42e-07
GO:0030136	clathrin-coated vesicle	177	66	33.51	7.1e-09	9.58e-07
GO:0031224	intrinsic component of membrane	4424	963	837.65	7.5e-09	9.58e-07
GO:0044459	plasma membrane part	1900	452	359.75	9.8e-09	1.14e-06
GO:0042995	cell projection	1053	268	199.38	3.9e-08	4.15e-06
GO:0044456	synapse part	323	100	61.16	1.1e-07	1.08e-05
GO:0008021	synaptic vesicle	91	38	17.23	4e-07	3.65e-05
GO:0030135	coated vesicle	222	73	42.03	4.5e-07	3.83e-05
GO:0031252	cell leading edge	231	75	43.74	5.5e-07	4.39e-05
GO:0015629	actin cytoskeleton	335	100	63.43	7.4e-07	5.56e-05
GO:0044463	cell projection part	553	150	104.71	1e-06	7.09e-05
GO:0012505	endomembrane system	1610	377	304.84	1.2e-06	8.07e-05
GO:0030425	dendrite	299	89	56.61	3.4e-06	0.000217
GO:0042641	actomyosin	51	24	9.66	4.5e-06	0.000274
GO:0030659	cytoplasmic vesicle membrane	311	91	58.89	5.7e-06	0.000331
GO:0012506	vesicle membrane	323	93	61.16	9.3e-06	0.000516
GO:0030672	synaptic vesicle membrane	44	21	8.33	1.4e-05	0.000715
GO:0031090	organelle membrane	2159	481	408.79	1.4e-05	0.000715
GO:0043197	dendritic spine	132	45	24.99	2.5e-05	0.001182
GO:0044309	neuron spine	132	45	24.99	2.5e-05	0.001182
GO:0031256	leading edge membrane	84	32	15.9	3.1e-05	0.001414
GO:0030665	clathrin-coated vesicle membrane	88	33	16.66	3.4e-05	0.001497
GO:0005768	endosome	508	132	96.19	4.4e-05	0.001873
GO:0030424	axon	241	71	45.63	4.6e-05	0.001895
GO:0032432	actin filament bundle	44	20	8.33	5.3e-05	0.002115
GO:0033267	axon part	109	38	20.64	6e-05	0.002322
GO:0000139	Golgi membrane	494	128	93.53	6.5e-05	0.002441
GO:0044431	Golgi apparatus part	572	145	108.3	7e-05	0.002554
GO:0005911	cell-cell junction	266	76	50.36	7.8e-05	0.002688
GO:0005925	focal adhesion	118	40	22.34	8e-05	0.002688
GO:0044464	cell part	12849	2494	2432.85	8e-05	0.002688
GO:0005623	cell	12850	2494	2433.04	8.4e-05	0.00275
GO:0070161	anchoring junction	200	60	37.87	9.9e-05	0.003115
GO:0016323	basolateral plasma membrane	268	76	50.74	0.0001	0.003115
GO:0043025	neuronal cell body	239	68	45.25	0.00021	0.006385
GO:0005924	cell-substrate adherens junction	123	40	23.29	0.00022	0.006385
GO:0030673	axolemma	9	7	1.7	0.00022	0.006385
GO:0031226	intrinsic component of plasma membrane	1157	265	219.07	0.00025	0.007094
GO:0005856	cytoskeleton	1637	363	309.95	0.00027	0.007336
GO:0031410	cytoplasmic vesicle	832	197	157.53	0.00027	0.007336
GO:0044304	main axon	32	15	6.06	0.0003	0.007981
GO:0001725	stress fiber	42	18	7.95	0.00031	0.008079
GO:0030055	cell-substrate junction	129	41	24.43	0.00032	0.008173
GO:0005912	adherens junction	183	54	34.65	0.00034	0.008192
GO:0016023	cytoplasmic membrane-bounded vesicle	774	184	146.55	0.00034	0.008192
GO:0044433	cytoplasmic vesicle part	362	95	68.54	0.00034	0.008192
GO:0031982	vesicle	866	203	163.97	0.00038	0.008986
GO:0044297	cell body	257	71	48.66	0.00039	0.009055
GO:0031988	membrane-bounded vesicle	791	187	149.77	0.00041	0.009349
GO:0031201	SNARE complex	21	11	3.98	0.00059	0.013218
GO:0042734	presynaptic membrane	44	18	8.33	0.00061	0.013431
GO:0005887	integral component of plasma membrane	1118	253	211.68	0.00074	0.016017
GO:0030312	external encapsulating structure	13	8	2.46	0.00085	0.018091
GO:0005794	Golgi apparatus	1058	240	200.32	0.00088	0.018422
GO:0031253	cell projection membrane	161	47	30.48	0.00102	0.021009
GO:0045121	membrane raft	170	49	32.19	0.0011	0.022148
GO:0005881	cytoplasmic microtubule	32	14	6.06	0.00111	0.022148
GO:0044224	juxtaparanode region of axon	6	5	1.14	0.00123	0.024165
GO:0030313	cell envelope	11	7	2.08	0.00139	0.026439
GO:0044462	external encapsulating structure part	11	7	2.08	0.00139	0.026439
GO:0016327	apicolateral plasma membrane	109	34	20.64	0.00142	0.026439
GO:0005802	trans-Golgi network	85	28	16.09	0.00146	0.026439
GO:0014069	postsynaptic density	97	31	18.37	0.00147	0.026439
GO:0044327	dendritic spine head	97	31	18.37	0.00147	0.026439
GO:0030662	coated vesicle membrane	126	38	23.86	0.00155	0.027289
GO:0055037	recycling endosome	62	22	11.74	0.00156	0.027289
GO:0005737	cytoplasm	8301	1640	1571.73	0.00211	0.036412
GO:0000932	cytoplasmic mRNA processing body	34	14	6.44	0.00224	0.03814
GO:0097060	synaptic membrane	189	52	35.79	0.00242	0.040662
GO:0030863	cortical cytoskeleton	49	18	9.28	0.00261	0.042836
GO:0030864	cortical actin cytoskeleton	31	13	5.87	0.00263	0.042836
GO:0032589	neuron projection membrane	21	10	3.98	0.00265	0.042836
GO:0043296	apical junction complex	105	32	19.88	0.00292	0.046611
GO:0044306	neuron projection terminus	65	22	12.31	0.00309	0.048715
GO:0005938	cell cortex	171	47	32.38	0.00387	0.060268
GO:0032587	ruffle membrane	51	18	9.66	0.00431	0.066312
GO:0001726	ruffle	112	33	21.21	0.00456	0.069323
GO:0030027	lamellipodium	109	32	20.64	0.00548	0.082329
GO:0005901	caveola	56	19	10.6	0.00559	0.083005
GO:0044430	cytoskeletal part	1168	254	221.15	0.00651	0.095555
GO:0044448	cell cortex part	81	25	15.34	0.00665	0.096501
GO:0033557	Slx1-Slx4 complex	3	3	0.57	0.00678	0.097282
GO:0005923	tight junction	90	27	17.04	0.00748	0.104967
GO:0070160	occluding junction	90	27	17.04	0.00748	0.104967
GO:0000307	cyclin-dependent protein kinase holoenzyme complex	17	8	3.22	0.00776	0.107712
GO:0005874	microtubule	322	78	60.97	0.01019	0.139383
GO:0005829	cytosol	2156	448	408.22	0.01026	0.139383
GO:0043679	axon terminus	60	19	11.36	0.01254	0.168564
GO:0009986	cell surface	440	102	83.31	0.01379	0.179825
GO:0005769	early endosome	178	46	33.7	0.01383	0.179825
GO:0002116	semaphorin receptor complex	6	4	1.14	0.01388	0.179825
GO:0031594	neuromuscular junction	37	13	7.01	0.01483	0.179825
GO:0043195	terminal bouton	37	13	7.01	0.01483	0.179825
GO:0000118	histone deacetylase complex	45	15	8.52	0.01547	0.179825
GO:0030173	integral component of Golgi membrane	45	15	8.52	0.01547	0.179825
GO:0030175	filopodium	45	15	8.52	0.01547	0.179825
GO:0001931	uropod	9	5	1.7	0.01549	0.179825
GO:0030288	outer membrane-bounded periplasmic space	9	5	1.7	0.01549	0.179825
GO:0031254	cell trailing edge	9	5	1.7	0.01549	0.179825
GO:0032588	trans-Golgi network membrane	9	5	1.7	0.01549	0.179825
GO:0042597	periplasmic space	9	5	1.7	0.01549	0.179825
GO:0048188	Set1C/COMPASS complex	9	5	1.7	0.01549	0.179825
GO:0048786	presynaptic active zone	9	5	1.7	0.01549	0.179825
GO:0010008	endosome membrane	282	68	53.39	0.01721	0.197993
GO:0034703	cation channel complex	118	32	22.34	0.01841	0.209907
GO:0005884	actin filament	50	16	9.47	0.01893	0.213926
GO:0030139	endocytic vesicle	123	33	23.29	0.01971	0.220787
GO:0055038	recycling endosome membrane	27	10	5.11	0.02121	0.235523
GO:0048471	perinuclear region of cytoplasm	433	99	81.99	0.02166	0.238447
GO:0044440	endosomal part	290	69	54.91	0.02199	0.239275
GO:0016585	chromatin remodeling complex	124	33	23.48	0.02211	0.239275
GO:0001518	voltage-gated sodium channel complex	13	6	2.46	0.02324	0.241696
GO:0034706	sodium channel complex	13	6	2.46	0.02324	0.241696
GO:0033553	rDNA heterochromatin	4	3	0.76	0.02328	0.241696
GO:0042825	TAP complex	4	3	0.76	0.02328	0.241696
GO:0071141	SMAD protein complex	4	3	0.76	0.02328	0.241696
GO:0044444	cytoplasmic part	6123	1206	1159.34	0.02491	0.256533
GO:0005952	cAMP-dependent protein kinase complex	10	5	1.89	0.02621	0.267761
GO:0016328	lateral plasma membrane	28	10	5.3	0.02753	0.270724
GO:0005677	chromatin silencing complex	7	4	1.33	0.02756	0.270724
GO:0014731	spectrin-associated cytoskeleton	7	4	1.33	0.02756	0.270724
GO:0017146	N-methyl-D-aspartate selective glutamate receptor complex	7	4	1.33	0.02756	0.270724
GO:0043083	synaptic cleft	7	4	1.33	0.02756	0.270724
GO:0031228	intrinsic component of Golgi membrane	48	15	9.09	0.028	0.272947
GO:0031941	filamentous actin	17	7	3.22	0.02852	0.275909
GO:0009279	cell outer membrane	2	2	0.38	0.03584	0.334071
GO:0033010	paranodal junction	2	2	0.38	0.03584	0.334071
GO:0035517	PR-DUB complex	2	2	0.38	0.03584	0.334071
GO:0071818	BAT3 complex	2	2	0.38	0.03584	0.334071
GO:0072379	ER membrane insertion complex	2	2	0.38	0.03584	0.334071
GO:0005770	late endosome	138	35	26.13	0.03727	0.344883
GO:0005622	intracellular	11345	2184	2148.08	0.04003	0.363454
GO:0005875	microtubule associated complex	98	26	18.56	0.04024	0.363454
GO:0031105	septin complex	11	5	2.08	0.0407	0.363454
GO:0031527	filopodium membrane	11	5	2.08	0.0407	0.363454
GO:0032156	septin cytoskeleton	11	5	2.08	0.0407	0.363454
GO:0043235	receptor complex	149	37	28.21	0.04413	0.391347
GO:0045211	postsynaptic membrane	163	40	30.86	0.04447	0.391643
GO:0005942	phosphatidylinositol 3-kinase complex	8	4	1.51	0.04697	0.408032
GO:0016342	catenin complex	8	4	1.51	0.04697	0.408032
GO:0042824	MHC class I peptide loading complex	5	3	0.95	0.05003	0.431678
GO:0015630	microtubule cytoskeleton	807	171	152.8	0.05239	0.447886
GO:0031965	nuclear membrane	165	40	31.24	0.05261	0.447886
GO:0030119	AP-type membrane coat adaptor complex	31	10	5.87	0.05427	0.458959
GO:0000407	pre-autophagosomal structure	12	5	2.27	0.05916	0.497022
GO:0030133	transport vesicle	121	30	22.91	0.06577	0.548943
GO:0030666	endocytic vesicle membrane	71	19	13.44	0.06663	0.55251
GO:0030131	clathrin adaptor complex	28	9	5.3	0.0675	0.554103
GO:0080008	Cul4-RING E3 ubiquitin ligase complex	20	7	3.79	0.06769	0.554103
GO:0030140	trans-Golgi network transport vesicle	24	8	4.54	0.06821	0.554804
GO:0031300	intrinsic component of organelle membrane	202	47	38.25	0.07042	0.565735
GO:0005783	endoplasmic reticulum	1129	233	213.77	0.07044	0.565735
GO:0008091	spectrin	9	4	1.7	0.07216	0.575927
GO:0005789	endoplasmic reticulum membrane	706	149	133.68	0.07361	0.583851
GO:0030118	clathrin coat	37	11	7.01	0.07624	0.597291
GO:0031519	PcG protein complex	37	11	7.01	0.07624	0.597291
GO:0009898	cytoplasmic side of plasma membrane	95	24	17.99	0.07725	0.601514
GO:0031235	intrinsic component of the cytoplasmic side of the plasma membrane	13	5	2.46	0.08161	0.624932
GO:0031430	M band	13	5	2.46	0.08161	0.624932
GO:0005776	autophagic vacuole	29	9	5.49	0.08209	0.624932
GO:0031461	cullin-RING ubiquitin ligase complex	82	21	15.53	0.08335	0.624932
GO:0008328	ionotropic glutamate receptor complex	25	8	4.73	0.08431	0.624932
GO:0005871	kinesin complex	21	7	3.98	0.08558	0.624932
GO:0030315	T-tubule	21	7	3.98	0.08558	0.624932
GO:0005766	primary lysosome	6	3	1.14	0.08618	0.624932
GO:0042582	azurophil granule	6	3	1.14	0.08618	0.624932
GO:0042622	photoreceptor outer segment membrane	6	3	1.14	0.08618	0.624932
GO:0034702	ion channel complex	186	43	35.22	0.0874	0.624932
GO:0042175	nuclear outer membrane-endoplasmic reticulum membrane network	721	151	136.52	0.08763	0.624932
GO:0030658	transport vesicle membrane	60	16	11.36	0.08953	0.624932
GO:0043204	perikaryon	38	11	7.19	0.08972	0.624932
GO:0042383	sarcolemma	83	21	15.72	0.09252	0.624932
GO:0000788	nuclear nucleosome	3	2	0.57	0.09396	0.624932
GO:0002193	MAML1-RBP-Jkappa- ICN1 complex	3	2	0.57	0.09396	0.624932
GO:0005896	interleukin-6 receptor complex	3	2	0.57	0.09396	0.624932
GO:0005899	insulin receptor complex	3	2	0.57	0.09396	0.624932
GO:0009331	glycerol-3-phosphate dehydrogenase complex	3	2	0.57	0.09396	0.624932
GO:0016533	cyclin-dependent protein kinase 5 holoenzyme complex	3	2	0.57	0.09396	0.624932
GO:0016600	flotillin complex	3	2	0.57	0.09396	0.624932
GO:0032444	activin responsive factor complex	3	2	0.57	0.09396	0.624932
GO:0032593	insulin-responsive compartment	3	2	0.57	0.09396	0.624932
GO:0043293	apoptosome	3	2	0.57	0.09396	0.624932
GO:0070032	synaptobrevin 2-SNAP-25-syntaxin-1a-complexin I complex	3	2	0.57	0.09396	0.624932
GO:0070969	ULK1-ATG13-FIP200 complex	3	2	0.57	0.09396	0.624932
GO:0097038	perinuclear endoplasmic reticulum	3	2	0.57	0.09396	0.624932
GO:0005891	voltage-gated calcium channel complex	30	9	5.68	0.09842	0.651204
GO:0016324	apical plasma membrane	198	45	37.49	0.10204	0.669708
GO:0008385	IkappaB kinase complex	10	4	1.89	0.10279	0.669708
GO:0033268	node of Ranvier	10	4	1.89	0.10279	0.669708
GO:0072372	primary cilium	75	19	14.2	0.10462	0.678171
GO:0030057	desmosome	22	7	4.17	0.10588	0.682873
GO:0005604	basement membrane	80	20	15.15	0.10884	0.698436
GO:0005741	mitochondrial outer membrane	118	28	22.34	0.11366	0.725719
GO:0019867	outer membrane	142	33	26.89	0.1151	0.731257
GO:0005795	Golgi stack	109	26	20.64	0.11811	0.746666
GO:0005876	spindle microtubule	40	11	7.57	0.12074	0.756206
GO:0005637	nuclear inner membrane	27	8	5.11	0.12258	0.756206
GO:0008305	integrin complex	27	8	5.11	0.12258	0.756206
GO:0044665	MLL1/2 complex	27	8	5.11	0.12258	0.756206
GO:0071339	MLL1 complex	27	8	5.11	0.12258	0.756206
GO:0035770	ribonucleoprotein granule	63	16	11.93	0.12646	0.776391
GO:0045334	clathrin-coated endocytic vesicle	23	7	4.35	0.12851	0.776643
GO:0016528	sarcoplasm	54	14	10.22	0.1287	0.776643
GO:0005652	nuclear lamina	7	3	1.33	0.13015	0.776643
GO:0045171	intercellular bridge	7	3	1.33	0.13015	0.776643
GO:0070775	H3 histone acetyltransferase complex	7	3	1.33	0.13015	0.776643
GO:0070776	MOZ/MORF histone acetyltransferase complex	7	3	1.33	0.13015	0.776643
GO:0009925	basal plasma membrane	32	9	6.06	0.13622	0.798963
GO:0016234	inclusion body	32	9	6.06	0.13622	0.798963
GO:0016529	sarcoplasmic reticulum	50	13	9.47	0.13737	0.798963
GO:0001917	photoreceptor inner segment	15	5	2.84	0.13776	0.798963
GO:0031528	microvillus membrane	15	5	2.84	0.13776	0.798963
GO:0035145	exon-exon junction complex	11	4	2.08	0.13827	0.798963
GO:0060053	neurofilament cytoskeleton	11	4	2.08	0.13827	0.798963
GO:0044420	extracellular matrix part	174	39	32.95	0.14036	0.807386
GO:0043234	protein complex	2945	578	557.61	0.14816	0.848432
GO:0034708	methyltransferase complex	60	15	11.36	0.15007	0.851363
GO:0045177	apical part of cell	259	56	49.04	0.15079	0.851363
GO:0000323	lytic vacuole	294	63	55.67	0.15221	0.851363
GO:0005764	lysosome	294	63	55.67	0.15221	0.851363
GO:0044432	endoplasmic reticulum part	790	161	149.58	0.15412	0.851363
GO:0031301	integral component of organelle membrane	181	40	34.27	0.15895	0.851363
GO:0005638	lamin filament	4	2	0.76	0.16463	0.851363
GO:0005828	kinetochore microtubule	4	2	0.76	0.16463	0.851363
GO:0005954	calcium- and calmodulin-dependent protein kinase complex	4	2	0.76	0.16463	0.851363
GO:0030285	integral component of synaptic vesicle membrane	4	2	0.76	0.16463	0.851363
GO:0030688	preribosome, small subunit precursor	4	2	0.76	0.16463	0.851363
GO:0030904	retromer complex	4	2	0.76	0.16463	0.851363
GO:0042584	chromaffin granule membrane	4	2	0.76	0.16463	0.851363
GO:0060187	cell pole	4	2	0.76	0.16463	0.851363
GO:0070044	synaptobrevin 2-SNAP-25-syntaxin-1a complex	4	2	0.76	0.16463	0.851363
GO:0097136	Bcl-2 family protein complex	4	2	0.76	0.16463	0.851363
GO:0005932	NA	61	15	11.55	0.16608	0.851363
GO:0034704	calcium channel complex	38	10	7.19	0.16816	0.851363
GO:0044291	cell-cell contact zone	29	8	5.49	0.16843	0.851363
GO:0031968	organelle outer membrane	138	31	26.13	0.16936	0.851363
GO:0060076	excitatory synapse	12	4	2.27	0.17782	0.851363
GO:0016281	eukaryotic translation initiation factor 4F complex	8	3	1.51	0.18005	0.851363
GO:0031095	platelet dense tubular network membrane	8	3	1.51	0.18005	0.851363
GO:0019005	SCF ubiquitin ligase complex	25	7	4.73	0.18019	0.851363
GO:0005581	collagen trimer	86	20	16.28	0.18553	0.851363
GO:0000126	transcription factor TFIIIB complex	1	1	0.19	0.18934	0.851363
GO:0000235	astral microtubule	1	1	0.19	0.18934	0.851363
GO:0005595	collagen type XII trimer	1	1	0.19	0.18934	0.851363
GO:0005818	aster	1	1	0.19	0.18934	0.851363
GO:0005898	interleukin-13 receptor complex	1	1	0.19	0.18934	0.851363
GO:0005943	phosphatidylinositol 3-kinase complex, class IA	1	1	0.19	0.18934	0.851363
GO:0005956	protein kinase CK2 complex	1	1	0.19	0.18934	0.851363
GO:0008280	cohesin core heterodimer	1	1	0.19	0.18934	0.851363
GO:0008622	epsilon DNA polymerase complex	1	1	0.19	0.18934	0.851363
GO:0016938	kinesin I complex	1	1	0.19	0.18934	0.851363
GO:0019012	virion	1	1	0.19	0.18934	0.851363
GO:0019028	viral capsid	1	1	0.19	0.18934	0.851363
GO:0031021	interphase microtubule organizing center	1	1	0.19	0.18934	0.851363
GO:0031240	external side of cell outer membrane	1	1	0.19	0.18934	0.851363
GO:0031302	intrinsic component of endosome membrane	1	1	0.19	0.18934	0.851363
GO:0031592	centrosomal corona	1	1	0.19	0.18934	0.851363
GO:0031595	nuclear proteasome complex	1	1	0.19	0.18934	0.851363
GO:0032144	4-aminobutyrate transaminase complex	1	1	0.19	0.18934	0.851363
GO:0032426	stereocilium bundle tip	1	1	0.19	0.18934	0.851363
GO:0033193	Lsd1/2 complex	1	1	0.19	0.18934	0.851363
GO:0034466	chromaffin granule lumen	1	1	0.19	0.18934	0.851363
GO:0035861	site of double-strand break	1	1	0.19	0.18934	0.851363
GO:0036053	glomerular endothelium fenestra	1	1	0.19	0.18934	0.851363
GO:0042406	extrinsic component of endoplasmic reticulum membrane	1	1	0.19	0.18934	0.851363
GO:0044214	fully spanning plasma membrane	1	1	0.19	0.18934	0.851363
GO:0044423	virion part	1	1	0.19	0.18934	0.851363
GO:0045092	interleukin-18 receptor complex	1	1	0.19	0.18934	0.851363
GO:0048476	Holliday junction resolvase complex	1	1	0.19	0.18934	0.851363
GO:0060342	photoreceptor inner segment membrane	1	1	0.19	0.18934	0.851363
GO:0070110	ciliary neurotrophic factor receptor complex	1	1	0.19	0.18934	0.851363
GO:0070522	ERCC4-ERCC1 complex	1	1	0.19	0.18934	0.851363
GO:0070821	tertiary granule membrane	1	1	0.19	0.18934	0.851363
GO:0071062	alphav-beta3 integrin-vitronectin complex	1	1	0.19	0.18934	0.851363
GO:0071665	gamma-catenin-TCF7L2 complex	1	1	0.19	0.18934	0.851363
GO:0097140	BIM-BCL-xl complex	1	1	0.19	0.18934	0.851363
GO:0097141	BIM-BCL-2 complex	1	1	0.19	0.18934	0.851363
GO:0045178	basal part of cell	39	10	7.38	0.19009	0.851737
GO:0001750	photoreceptor outer segment	30	8	5.68	0.19388	0.862665
GO:0033017	sarcoplasmic reticulum membrane	30	8	5.68	0.19388	0.862665
GO:0035097	histone methyltransferase complex	58	14	10.98	0.19597	0.868095
GO:0019898	extrinsic component of membrane	111	25	21.02	0.19646	0.868095
GO:0044422	organelle part	5740	1107	1086.82	0.19865	0.874549
GO:0008076	voltage-gated potassium channel complex	63	15	11.93	0.20058	0.874549
GO:0034705	potassium channel complex	63	15	11.93	0.20058	0.874549
GO:0044424	intracellular part	11054	2111	2092.99	0.20066	0.874549
GO:0030117	membrane coat	68	16	12.88	0.20457	0.885545
GO:0048475	coated membrane	68	16	12.88	0.20457	0.885545
GO:0005922	connexon complex	17	5	3.22	0.20644	0.890621
GO:0031901	early endosome membrane	73	17	13.82	0.20803	0.894459
GO:0031258	lamellipodium membrane	13	4	2.46	0.22057	0.940553
GO:0031463	Cul3-RING ubiquitin ligase complex	13	4	2.46	0.22057	0.940553
GO:0044446	intracellular organelle part	5660	1090	1071.68	0.22096	0.940553
GO:0005773	vacuole	349	72	66.08	0.22503	0.953522
GO:0031672	A band	22	6	4.17	0.2255	0.953522
GO:0031985	Golgi cisterna	79	18	14.96	0.22793	0.95901
GO:0000151	ubiquitin ligase complex	143	31	27.08	0.2283	0.95901
GO:0014701	junctional sarcoplasmic reticulum membrane	9	3	1.7	0.234	0.970963
GO:0034045	pre-autophagosomal structure membrane	9	3	1.7	0.234	0.970963
GO:0043240	Fanconi anaemia nuclear complex	9	3	1.7	0.234	0.970963
GO:0031513	nonmotile primary cilium	60	14	11.36	0.23471	0.970963
GO:0005921	gap junction	27	7	5.11	0.23901	0.970963
GO:0014704	intercalated disc	27	7	5.11	0.23901	0.970963
GO:0046658	anchored component of plasma membrane	27	7	5.11	0.23901	0.970963
GO:0005697	telomerase holoenzyme complex	5	2	0.95	0.24103	0.970963
GO:0030314	junctional membrane complex	5	2	0.95	0.24103	0.970963
GO:0035068	micro-ribonucleoprotein complex	5	2	0.95	0.24103	0.970963
GO:0042583	chromaffin granule	5	2	0.95	0.24103	0.970963
GO:0070062	extracellular vesicular exosome	5	2	0.95	0.24103	0.970963
GO:0070938	contractile ring	5	2	0.95	0.24103	0.970963
GO:0030667	secretory granule membrane	46	11	8.71	0.24326	0.97479
GO:0000159	protein phosphatase type 2A complex	18	5	3.41	0.24427	0.97479
GO:0060170	ciliary membrane	18	5	3.41	0.24427	0.97479
GO:0005929	cilium	200	42	37.87	0.25138	1
GO:0043198	dendritic shaft	28	7	5.3	0.27048	1
GO:0043228	non-membrane-bounded organelle	2823	546	534.51	0.27803	1
GO:0043232	intracellular non-membrane-bounded organelle	2823	546	534.51	0.27803	1
GO:0031984	organelle subcompartment	82	18	15.53	0.28176	1
GO:0005605	basal lamina	19	5	3.6	0.2837	1
GO:0016010	dystrophin-associated glycoprotein complex	19	5	3.6	0.2837	1
GO:0030128	clathrin coat of endocytic vesicle	10	3	1.89	0.29024	1
GO:0031094	platelet dense tubular network	10	3	1.89	0.29024	1
GO:0030018	Z disc	68	15	12.88	0.29893	1
GO:0016581	NuRD complex	15	4	2.84	0.31214	1
GO:0031306	intrinsic component of mitochondrial outer membrane	15	4	2.84	0.31214	1
GO:0031362	anchored component of external side of plasma membrane	15	4	2.84	0.31214	1
GO:0000177	cytoplasmic exosome (RNase complex)	6	2	1.14	0.31846	1
GO:0002178	palmitoyltransferase complex	6	2	1.14	0.31846	1
GO:0005587	collagen type IV trimer	6	2	1.14	0.31846	1
GO:0005593	FACIT collagen trimer	6	2	1.14	0.31846	1
GO:0017059	serine C-palmitoyltransferase complex	6	2	1.14	0.31846	1
GO:0019908	nuclear cyclin-dependent protein kinase holoenzyme complex	6	2	1.14	0.31846	1
GO:0031211	endoplasmic reticulum palmitoyltransferase complex	6	2	1.14	0.31846	1
GO:0032584	growth cone membrane	6	2	1.14	0.31846	1
GO:0032590	dendrite membrane	6	2	1.14	0.31846	1
GO:0032809	neuronal cell body membrane	6	2	1.14	0.31846	1
GO:0036064	ciliary basal body	6	2	1.14	0.31846	1
GO:0043190	ATP-binding cassette (ABC) transporter complex	6	2	1.14	0.31846	1
GO:0043230	extracellular organelle	6	2	1.14	0.31846	1
GO:0044298	cell body membrane	6	2	1.14	0.31846	1
GO:0065010	extracellular membrane-bounded organelle	6	2	1.14	0.31846	1
GO:0070382	exocytic vesicle	6	2	1.14	0.31846	1
GO:0032580	Golgi cisterna membrane	69	15	13.06	0.32019	1
GO:0016235	aggresome	20	5	3.79	0.3242	1
GO:0008180	COP9 signalosome	35	8	6.63	0.33912	1
GO:0032154	cleavage furrow	35	8	6.63	0.33912	1
GO:0030426	growth cone	80	17	15.15	0.34029	1
GO:0005793	endoplasmic reticulum-Golgi intermediate compartment	60	13	11.36	0.34273	1
GO:0000124	SAGA complex	2	1	0.38	0.34284	1
GO:0000221	vacuolar proton-transporting V-type ATPase, V1 domain	2	1	0.38	0.34284	1
GO:0000308	cytoplasmic cyclin-dependent protein kinase holoenzyme complex	2	1	0.38	0.34284	1
GO:0000806	Y chromosome	2	1	0.38	0.34284	1
GO:0000815	ESCRT III complex	2	1	0.38	0.34284	1
GO:0002133	polycystin complex	2	1	0.38	0.34284	1
GO:0005584	collagen type I trimer	2	1	0.38	0.34284	1
GO:0005684	U2-type spliceosomal complex	2	1	0.38	0.34284	1
GO:0005712	chiasma	2	1	0.38	0.34284	1
GO:0005724	nuclear telomeric heterochromatin	2	1	0.38	0.34284	1
GO:0005873	plus-end kinesin complex	2	1	0.38	0.34284	1
GO:0008537	proteasome activator complex	2	1	0.38	0.34284	1
GO:0008623	CHRAC	2	1	0.38	0.34284	1
GO:0019008	molybdopterin synthase complex	2	1	0.38	0.34284	1
GO:0030112	glycocalyx	2	1	0.38	0.34284	1
GO:0030479	actin cortical patch	2	1	0.38	0.34284	1
GO:0030849	autosome	2	1	0.38	0.34284	1
GO:0030895	apolipoprotein B mRNA editing enzyme complex	2	1	0.38	0.34284	1
GO:0030981	cortical microtubule cytoskeleton	2	1	0.38	0.34284	1
GO:0031315	extrinsic component of mitochondrial outer membrane	2	1	0.38	0.34284	1
GO:0031515	tRNA (m1A) methyltransferase complex	2	1	0.38	0.34284	1
GO:0031523	Myb complex	2	1	0.38	0.34284	1
GO:0031597	cytosolic proteasome complex	2	1	0.38	0.34284	1
GO:0031673	H zone	2	1	0.38	0.34284	1
GO:0032002	interleukin-28 receptor complex	2	1	0.38	0.34284	1
GO:0032116	SMC loading complex	2	1	0.38	0.34284	1
GO:0032390	MutLbeta complex	2	1	0.38	0.34284	1
GO:0032433	filopodium tip	2	1	0.38	0.34284	1
GO:0032591	dendritic spine membrane	2	1	0.38	0.34284	1
GO:0032937	SREBP-SCAP-Insig complex	2	1	0.38	0.34284	1
GO:0033093	Weibel-Palade body	2	1	0.38	0.34284	1
GO:0033596	TSC1-TSC2 complex	2	1	0.38	0.34284	1
GO:0035339	SPOTS complex	2	1	0.38	0.34284	1
GO:0036117	hyaluranon cable	2	1	0.38	0.34284	1
GO:0043527	tRNA methyltransferase complex	2	1	0.38	0.34284	1
GO:0044300	cerebellar mossy fiber	2	1	0.38	0.34284	1
GO:0045252	oxoglutarate dehydrogenase complex	2	1	0.38	0.34284	1
GO:0060077	inhibitory synapse	2	1	0.38	0.34284	1
GO:0070436	Grb2-EGFR complex	2	1	0.38	0.34284	1
GO:0070557	PCNA-p21 complex	2	1	0.38	0.34284	1
GO:0070765	gamma-secretase complex	2	1	0.38	0.34284	1
GO:0072534	perineuronal net	2	1	0.38	0.34284	1
GO:0000792	heterochromatin	55	12	10.41	0.34287	1
GO:0005905	coated pit	55	12	10.41	0.34287	1
GO:0002102	podosome	11	3	2.08	0.34722	1
GO:0016580	Sin3 complex	11	3	2.08	0.34722	1
GO:0070822	Sin3-type complex	11	3	2.08	0.34722	1
GO:0072686	mitotic spindle	11	3	2.08	0.34722	1
GO:0005635	nuclear envelope	265	53	50.18	0.35149	1
GO:0009897	external side of plasma membrane	178	36	33.7	0.35835	1
GO:0030427	site of polarized growth	81	17	15.34	0.36073	1
GO:0005798	Golgi-associated vesicle	61	13	11.55	0.36645	1
GO:0044441	ciliary part	92	19	17.42	0.37704	1
GO:0005765	lysosomal membrane	128	26	24.24	0.37925	1
GO:0000123	histone acetyltransferase complex	72	15	13.63	0.38584	1
GO:0000506	glycosylphosphatidylinositol-N-acetylglucosaminyltransferase (GPI-GnT) complex	7	2	1.33	0.39378	1
GO:0008290	F-actin capping protein complex	7	2	1.33	0.39378	1
GO:0030056	hemidesmosome	7	2	1.33	0.39378	1
GO:0030935	sheet-forming collagen trimer	7	2	1.33	0.39378	1
GO:0031045	dense core granule	7	2	1.33	0.39378	1
GO:0031464	Cul4A-RING E3 ubiquitin ligase complex	7	2	1.33	0.39378	1
GO:0031512	motile primary cilium	7	2	1.33	0.39378	1
GO:0032279	asymmetric synapse	7	2	1.33	0.39378	1
GO:0034747	NA	7	2	1.33	0.39378	1
GO:0035371	microtubule plus-end	7	2	1.33	0.39378	1
GO:0072357	PTW/PP1 phosphatase complex	7	2	1.33	0.39378	1
GO:0035102	PRC1 complex	12	3	2.27	0.40369	1
GO:0042588	zymogen granule	12	3	2.27	0.40369	1
GO:0051233	spindle midzone	12	3	2.27	0.40369	1
GO:0071565	nBAF complex	12	3	2.27	0.40369	1
GO:0030669	clathrin-coated endocytic vesicle membrane	17	4	3.22	0.40629	1
GO:0031674	I band	79	16	14.96	0.42669	1
GO:0005667	transcription factor complex	256	50	48.47	0.42814	1
GO:0005791	rough endoplasmic reticulum	38	8	7.19	0.43299	1
GO:0032153	cell division site	38	8	7.19	0.43299	1
GO:0032155	cell division site part	38	8	7.19	0.43299	1
GO:0030670	phagocytic vesicle membrane	28	6	5.3	0.44202	1
GO:0031227	intrinsic component of endoplasmic reticulum membrane	101	20	19.12	0.45154	1
GO:0008287	protein serine/threonine phosphatase complex	44	9	8.33	0.45818	1
GO:0005583	fibrillar collagen trimer	13	3	2.46	0.45863	1
GO:0005849	mRNA cleavage factor complex	13	3	2.46	0.45863	1
GO:0005883	neurofilament	8	2	1.51	0.46502	1
GO:0005915	zonula adherens	8	2	1.51	0.46502	1
GO:0016442	RISC complex	8	2	1.51	0.46502	1
GO:0031332	RNAi effector complex	8	2	1.51	0.46502	1
GO:0034451	centriolar satellite	8	2	1.51	0.46502	1
GO:0034464	BBSome	8	2	1.51	0.46502	1
GO:0042575	DNA polymerase complex	8	2	1.51	0.46502	1
GO:0042589	zymogen granule membrane	8	2	1.51	0.46502	1
GO:0070688	MLL5-L complex	8	2	1.51	0.46502	1
GO:0000138	Golgi trans cisterna	3	1	0.57	0.46729	1
GO:0000220	vacuolar proton-transporting V-type ATPase, V0 domain	3	1	0.57	0.46729	1
GO:0005588	collagen type V trimer	3	1	0.57	0.46729	1
GO:0005594	collagen type IX trimer	3	1	0.57	0.46729	1
GO:0005639	integral component of nuclear inner membrane	3	1	0.57	0.46729	1
GO:0005900	oncostatin-M receptor complex	3	1	0.57	0.46729	1
GO:0005947	mitochondrial alpha-ketoglutarate dehydrogenase complex	3	1	0.57	0.46729	1
GO:0008540	proteasome regulatory particle, base subcomplex	3	1	0.57	0.46729	1
GO:0016939	kinesin II complex	3	1	0.57	0.46729	1
GO:0016942	insulin-like growth factor binding protein complex	3	1	0.57	0.46729	1
GO:0019814	immunoglobulin complex	3	1	0.57	0.46729	1
GO:0019815	B cell receptor complex	3	1	0.57	0.46729	1
GO:0031229	intrinsic component of nuclear inner membrane	3	1	0.57	0.46729	1
GO:0031501	mannosyltransferase complex	3	1	0.57	0.46729	1
GO:0031931	TORC1 complex	3	1	0.57	0.46729	1
GO:0031933	telomeric heterochromatin	3	1	0.57	0.46729	1
GO:0032009	early phagosome	3	1	0.57	0.46729	1
GO:0032299	ribonuclease H2 complex	3	1	0.57	0.46729	1
GO:0033011	perinuclear theca	3	1	0.57	0.46729	1
GO:0033185	dolichol-phosphate-mannose synthase complex	3	1	0.57	0.46729	1
GO:0033270	paranode region of axon	3	1	0.57	0.46729	1
GO:0034673	inhibin-betaglycan-ActRII complex	3	1	0.57	0.46729	1
GO:0035189	Rb-E2F complex	3	1	0.57	0.46729	1
GO:0035985	senescence-associated heterochromatin focus	3	1	0.57	0.46729	1
GO:0043196	varicosity	3	1	0.57	0.46729	1
GO:0043625	delta DNA polymerase complex	3	1	0.57	0.46729	1
GO:0045098	type III intermediate filament	3	1	0.57	0.46729	1
GO:0045240	dihydrolipoyl dehydrogenase complex	3	1	0.57	0.46729	1
GO:0045298	tubulin complex	3	1	0.57	0.46729	1
GO:0045323	interleukin-1 receptor complex	3	1	0.57	0.46729	1
GO:0051286	cell tip	3	1	0.57	0.46729	1
GO:0070022	transforming growth factor beta receptor homodimeric complex	3	1	0.57	0.46729	1
GO:0071664	catenin-TCF7L2 complex	3	1	0.57	0.46729	1
GO:0005819	spindle	212	41	40.14	0.46765	1
GO:0016459	myosin complex	60	12	11.36	0.46804	1
GO:0044450	microtubule organizing center part	81	16	15.34	0.46984	1
GO:0017053	transcriptional repressor complex	55	11	10.41	0.47388	1
GO:0030017	sarcomere	118	23	22.34	0.47556	1
GO:0005815	microtubule organizing center	450	86	85.2	0.48083	1
GO:0045335	phagocytic vesicle	45	9	8.52	0.48719	1
GO:0005913	cell-cell adherens junction	40	8	7.57	0.49494	1
GO:0001772	immunological synapse	19	4	3.6	0.49761	1
GO:0010494	cytoplasmic stress granule	19	4	3.6	0.49761	1
GO:0030137	COPI-coated vesicle	19	4	3.6	0.49761	1
GO:0031233	intrinsic component of external side of plasma membrane	19	4	3.6	0.49761	1
GO:0005578	proteinaceous extracellular matrix	336	64	63.62	0.50111	1
GO:0001669	acrosomal vesicle	51	10	9.66	0.50742	1
GO:0005671	Ada2/Gcn5/Ada3 transcription activator complex	14	3	2.65	0.51126	1
GO:0005790	smooth endoplasmic reticulum	14	3	2.65	0.51126	1
GO:0005865	striated muscle thin filament	14	3	2.65	0.51126	1
GO:0031307	integral component of mitochondrial outer membrane	14	3	2.65	0.51126	1
GO:0035869	ciliary transition zone	14	3	2.65	0.51126	1
GO:0000790	nuclear chromatin	131	25	24.8	0.51801	1
GO:0044449	contractile fiber part	131	25	24.8	0.51801	1
GO:0005814	centriole	57	11	10.79	0.52547	1
GO:0033116	endoplasmic reticulum-Golgi intermediate compartment membrane	25	5	4.73	0.52591	1
GO:0000109	nucleotide-excision repair complex	9	2	1.7	0.53103	1
GO:0000145	exocyst	9	2	1.7	0.53103	1
GO:0001741	XY body	9	2	1.7	0.53103	1
GO:0005847	mRNA cleavage and polyadenylation specificity factor complex	9	2	1.7	0.53103	1
GO:0030122	AP-2 adaptor complex	9	2	1.7	0.53103	1
GO:0031312	extrinsic component of organelle membrane	9	2	1.7	0.53103	1
GO:0042581	specific granule	9	2	1.7	0.53103	1
GO:0043194	axon initial segment	9	2	1.7	0.53103	1
GO:0031225	anchored component of membrane	127	24	24.05	0.54031	1
GO:0030125	clathrin vesicle coat	20	4	3.79	0.54096	1
GO:0000922	spindle pole	85	16	16.09	0.55438	1
GO:0005778	peroxisomal membrane	53	10	10.04	0.56043	1
GO:0031903	microbody membrane	53	10	10.04	0.56043	1
GO:0005779	integral component of peroxisomal membrane	15	3	2.84	0.56104	1
GO:0031231	intrinsic component of peroxisomal membrane	15	3	2.84	0.56104	1
GO:0043209	myelin sheath	26	5	4.92	0.56344	1
GO:0000137	Golgi cis cisterna	4	1	0.76	0.56817	1
GO:0000444	MIS12/MIND type complex	4	1	0.76	0.56817	1
GO:0001652	granular component	4	1	0.76	0.56817	1
GO:0005736	DNA-directed RNA polymerase I complex	4	1	0.76	0.56817	1
GO:0005749	mitochondrial respiratory chain complex II	4	1	0.76	0.56817	1
GO:0005797	Golgi medial cisterna	4	1	0.76	0.56817	1
GO:0005826	actomyosin contractile ring	4	1	0.76	0.56817	1
GO:0005827	polar microtubule	4	1	0.76	0.56817	1
GO:0005862	muscle thin filament tropomyosin	4	1	0.76	0.56817	1
GO:0017071	intracellular cyclic nucleotide activated cation channel complex	4	1	0.76	0.56817	1
GO:0030062	mitochondrial tricarboxylic acid cycle enzyme complex	4	1	0.76	0.56817	1
GO:0031262	Ndc80 complex	4	1	0.76	0.56817	1
GO:0031465	Cul4B-RING E3 ubiquitin ligase complex	4	1	0.76	0.56817	1
GO:0032045	guanyl-nucleotide exchange factor complex	4	1	0.76	0.56817	1
GO:0032133	chromosome passenger complex	4	1	0.76	0.56817	1
GO:0033503	HULC complex	4	1	0.76	0.56817	1
GO:0034098	Cdc48p-Npl4p-Ufd1p AAA ATPase complex	4	1	0.76	0.56817	1
GO:0035748	myelin sheath abaxonal region	4	1	0.76	0.56817	1
GO:0036021	endolysosome lumen	4	1	0.76	0.56817	1
GO:0042272	nuclear RNA export factor complex	4	1	0.76	0.56817	1
GO:0042405	nuclear inclusion body	4	1	0.76	0.56817	1
GO:0043219	lateral loop	4	1	0.76	0.56817	1
GO:0044453	nuclear membrane part	4	1	0.76	0.56817	1
GO:0045257	succinate dehydrogenase complex (ubiquinone)	4	1	0.76	0.56817	1
GO:0045273	respiratory chain complex II	4	1	0.76	0.56817	1
GO:0045281	succinate dehydrogenase complex	4	1	0.76	0.56817	1
GO:0045283	fumarate reductase complex	4	1	0.76	0.56817	1
GO:0070820	tertiary granule	4	1	0.76	0.56817	1
GO:0016605	PML body	70	13	13.25	0.57927	1
GO:0031012	extracellular matrix	397	74	75.17	0.581	1
GO:0005916	fascia adherens	10	2	1.89	0.59123	1
GO:0008278	cohesin complex	10	2	1.89	0.59123	1
GO:0030934	anchoring collagen complex	10	2	1.89	0.59123	1
GO:0031080	nuclear pore outer ring	10	2	1.89	0.59123	1
GO:0032300	mismatch repair complex	10	2	1.89	0.59123	1
GO:0033180	proton-transporting V-type ATPase, V1 domain	10	2	1.89	0.59123	1
GO:0035098	ESC/E(Z) complex	10	2	1.89	0.59123	1
GO:0046930	pore complex	76	14	14.39	0.59189	1
GO:0032391	photoreceptor connecting cilium	16	3	3.03	0.60761	1
GO:0032420	stereocilium	16	3	3.03	0.60761	1
GO:0005834	heterotrimeric G-protein complex	33	6	6.25	0.61392	1
GO:0019897	extrinsic component of plasma membrane	72	13	13.63	0.62296	1
GO:0030016	myofibril	138	25	26.13	0.6315	1
GO:0043292	contractile fiber	144	26	27.27	0.63992	1
GO:0001891	phagocytic cup	11	2	2.08	0.64545	1
GO:0005614	interstitial matrix	11	2	2.08	0.64545	1
GO:0005833	hemoglobin complex	11	2	2.08	0.64545	1
GO:0022624	proteasome accessory complex	11	2	2.08	0.64545	1
GO:0031143	pseudopodium	11	2	2.08	0.64545	1
GO:0032281	alpha-amino-3-hydroxy-5-methyl-4-isoxazolepropionic acid selective glutamate receptor complex	11	2	2.08	0.64545	1
GO:0042599	lamellar body	11	2	2.08	0.64545	1
GO:0071564	npBAF complex	11	2	2.08	0.64545	1
GO:0000347	THO complex	5	1	0.95	0.64996	1
GO:0000445	THO complex part of transcription export complex	5	1	0.95	0.64996	1
GO:0000805	X chromosome	5	1	0.95	0.64996	1
GO:0030061	mitochondrial crista	5	1	0.95	0.64996	1
GO:0030893	meiotic cohesin complex	5	1	0.95	0.64996	1
GO:0033256	I-kappaB/NF-kappaB complex	5	1	0.95	0.64996	1
GO:0043220	Schmidt-Lanterman incisure	5	1	0.95	0.64996	1
GO:0045239	tricarboxylic acid cycle enzyme complex	5	1	0.95	0.64996	1
GO:0070937	CRD-mediated mRNA stability complex	5	1	0.95	0.64996	1
GO:0071817	MMXD complex	5	1	0.95	0.64996	1
GO:0072669	tRNA-splicing ligase complex	5	1	0.95	0.64996	1
GO:0032421	stereocilium bundle	17	3	3.22	0.65075	1
GO:0042470	melanosome	90	16	17.04	0.65254	1
GO:0048770	pigment granule	90	16	17.04	0.65254	1
GO:0000784	nuclear chromosome, telomeric region	23	4	4.35	0.65812	1
GO:0005771	multivesicular body	23	4	4.35	0.65812	1
GO:0005902	microvillus	57	10	10.79	0.65848	1
GO:0030176	integral component of endoplasmic reticulum membrane	85	15	16.09	0.66235	1
GO:0031234	extrinsic component of cytoplasmic side of plasma membrane	46	8	8.71	0.66402	1
GO:0034707	chloride channel complex	52	9	9.85	0.67274	1
GO:0030496	midbody	80	14	15.15	0.67281	1
GO:0000777	condensed chromosome kinetochore	81	14	15.34	0.69156	1
GO:0012507	ER to Golgi transport vesicle membrane	24	4	4.54	0.69234	1
GO:0002080	acrosomal membrane	12	2	2.27	0.69381	1
GO:0005858	axonemal dynein complex	12	2	2.27	0.69381	1
GO:0012510	trans-Golgi network transport vesicle membrane	12	2	2.27	0.69381	1
GO:0030130	clathrin coat of trans-Golgi network vesicle	12	2	2.27	0.69381	1
GO:0030914	STAGA complex	12	2	2.27	0.69381	1
GO:0032839	dendrite cytoplasm	12	2	2.27	0.69381	1
GO:0042101	T cell receptor complex	12	2	2.27	0.69381	1
GO:0005730	nucleolus	553	100	104.71	0.71523	1
GO:0000127	transcription factor TFIIIC complex	6	1	1.14	0.71626	1
GO:0000176	nuclear exosome (RNase complex)	6	1	1.14	0.71626	1
GO:0005869	dynactin complex	6	1	1.14	0.71626	1
GO:0016011	dystroglycan complex	6	1	1.14	0.71626	1
GO:0016012	sarcoglycan complex	6	1	1.14	0.71626	1
GO:0019907	cyclin-dependent protein kinase activating kinase holoenzyme complex	6	1	1.14	0.71626	1
GO:0030121	AP-1 adaptor complex	6	1	1.14	0.71626	1
GO:0030992	intraciliary transport particle B	6	1	1.14	0.71626	1
GO:0031264	death-inducing signaling complex	6	1	1.14	0.71626	1
GO:0031462	Cul2-RING ubiquitin ligase complex	6	1	1.14	0.71626	1
GO:0031588	AMP-activated protein kinase complex	6	1	1.14	0.71626	1
GO:0031616	spindle pole centrosome	6	1	1.14	0.71626	1
GO:0032389	MutLalpha complex	6	1	1.14	0.71626	1
GO:0034992	microtubule organizing center attachment site	6	1	1.14	0.71626	1
GO:0034993	SUN-KASH complex	6	1	1.14	0.71626	1
GO:0036056	filtration diaphragm	6	1	1.14	0.71626	1
GO:0036057	slit diaphragm	6	1	1.14	0.71626	1
GO:0042719	mitochondrial intermembrane space protein transporter complex	6	1	1.14	0.71626	1
GO:0071204	histone pre-mRNA 3'end processing complex	6	1	1.14	0.71626	1
GO:0071437	invadopodium	6	1	1.14	0.71626	1
GO:0071458	integral component of cytoplasmic side of endoplasmic reticulum membrane	6	1	1.14	0.71626	1
GO:0071778	WINAC complex	6	1	1.14	0.71626	1
GO:0000775	chromosome, centromeric region	144	25	27.27	0.71787	1
GO:0005643	nuclear pore	60	10	11.36	0.7231	1
GO:0070461	SAGA-type complex	25	4	4.73	0.72404	1
GO:0016592	mediator complex	31	5	5.87	0.72483	1
GO:0000178	exosome (RNase complex)	19	3	3.6	0.72653	1
GO:0000776	kinetochore	100	17	18.93	0.72803	1
GO:0005774	vacuolar membrane	167	29	31.62	0.7281	1
GO:0005665	DNA-directed RNA polymerase II, core complex	13	2	2.46	0.73657	1
GO:0016471	vacuolar proton-transporting V-type ATPase complex	13	2	2.46	0.73657	1
GO:0030684	preribosome	13	2	2.46	0.73657	1
GO:0030867	rough endoplasmic reticulum membrane	13	2	2.46	0.73657	1
GO:0005813	centrosome	350	62	66.27	0.74239	1
GO:0044451	nucleoplasm part	765	138	144.85	0.75539	1
GO:0043229	intracellular organelle	9583	1799	1814.46	0.75775	1
GO:0005641	nuclear envelope lumen	7	1	1.33	0.77	1
GO:0005666	DNA-directed RNA polymerase III complex	7	1	1.33	0.77	1
GO:0005890	sodium:potassium-exchanging ATPase complex	7	1	1.33	0.77	1
GO:0016461	unconventional myosin complex	7	1	1.33	0.77	1
GO:0016593	Cdc73/Paf1 complex	7	1	1.33	0.77	1
GO:0030990	intraciliary transport particle	7	1	1.33	0.77	1
GO:0033018	sarcoplasmic reticulum lumen	7	1	1.33	0.77	1
GO:0036019	endolysosome	7	1	1.33	0.77	1
GO:0036128	CatSper complex	7	1	1.33	0.77	1
GO:0061200	clathrin-sculpted gamma-aminobutyric acid transport vesicle	7	1	1.33	0.77	1
GO:0061202	clathrin-sculpted gamma-aminobutyric acid transport vesicle membrane	7	1	1.33	0.77	1
GO:0070652	HAUS complex	7	1	1.33	0.77	1
GO:0043226	organelle	9594	1800	1816.55	0.77238	1
GO:0030132	clathrin coat of coated pit	14	2	2.65	0.77412	1
GO:0005796	Golgi lumen	45	7	8.52	0.77431	1
GO:0000779	condensed chromosome, centromeric region	86	14	16.28	0.77531	1
GO:0030141	secretory granule	222	38	42.03	0.78107	1
GO:0005640	nuclear outer membrane	21	3	3.98	0.78877	1
GO:0070603	SWI/SNF superfamily-type complex	21	3	3.98	0.78877	1
GO:0030134	ER to Golgi transport vesicle	28	4	5.3	0.80439	1
GO:0032592	integral component of mitochondrial membrane	28	4	5.3	0.80439	1
GO:0016514	SWI/SNF complex	15	2	2.84	0.8069	1
GO:0030894	replisome	15	2	2.84	0.8069	1
GO:0043034	costamere	15	2	2.84	0.8069	1
GO:0043601	nuclear replisome	15	2	2.84	0.8069	1
GO:0071556	integral component of lumenal side of endoplasmic reticulum membrane	15	2	2.84	0.8069	1
GO:0000346	transcription export complex	8	1	1.51	0.81357	1
GO:0001527	microfibril	8	1	1.51	0.81357	1
GO:0005861	troponin complex	8	1	1.51	0.81357	1
GO:0031371	ubiquitin conjugating enzyme complex	8	1	1.51	0.81357	1
GO:0033162	melanosome membrane	8	1	1.51	0.81357	1
GO:0035253	ciliary rootlet	8	1	1.51	0.81357	1
GO:0043218	compact myelin	8	1	1.51	0.81357	1
GO:0045009	chitosome	8	1	1.51	0.81357	1
GO:0005811	lipid particle	41	6	7.76	0.81496	1
GO:0030120	vesicle coat	41	6	7.76	0.81496	1
GO:0043596	nuclear replication fork	22	3	4.17	0.81519	1
GO:0044428	nuclear part	2302	420	435.87	0.82809	1
GO:0005758	mitochondrial intermembrane space	42	6	7.95	0.83301	1
GO:0005892	acetylcholine-gated channel complex	16	2	3.03	0.83537	1
GO:0033178	proton-transporting two-sector ATPase complex, catalytic domain	16	2	3.03	0.83537	1
GO:0031981	nuclear lumen	1945	353	368.27	0.83617	1
GO:0033176	proton-transporting V-type ATPase complex	23	3	4.35	0.83875	1
GO:0031970	organelle envelope lumen	49	7	9.28	0.84559	1
GO:0005838	proteasome regulatory particle	9	1	1.7	0.84889	1
GO:0017119	Golgi transport complex	9	1	1.7	0.84889	1
GO:0030127	COPII vesicle coat	9	1	1.7	0.84889	1
GO:0031304	intrinsic component of mitochondrial inner membrane	9	1	1.7	0.84889	1
GO:0031305	integral component of mitochondrial inner membrane	9	1	1.7	0.84889	1
GO:0031514	motile cilium	9	1	1.7	0.84889	1
GO:0033179	proton-transporting V-type ATPase, V0 domain	9	1	1.7	0.84889	1
GO:0044437	vacuolar part	191	31	36.16	0.85444	1
GO:0000794	condensed nuclear chromosome	56	8	10.6	0.85709	1
GO:0044438	microbody part	75	11	14.2	0.8647	1
GO:0044439	peroxisomal part	75	11	14.2	0.8647	1
GO:0005654	nucleoplasm	1395	249	264.13	0.86948	1
GO:0030660	Golgi-associated vesicle membrane	38	5	7.19	0.8714	1
GO:0005678	chromatin assembly complex	10	1	1.89	0.87752	1
GO:0016272	prefoldin complex	10	1	1.89	0.87752	1
GO:0031904	endosome lumen	10	1	1.89	0.87752	1
GO:0035631	CD40 receptor complex	10	1	1.89	0.87752	1
GO:0036038	TCTN-B9D complex	10	1	1.89	0.87752	1
GO:0042613	MHC class II protein complex	10	1	1.89	0.87752	1
GO:0031975	envelope	748	130	141.63	0.87796	1
GO:0044447	axoneme part	25	3	4.73	0.87816	1
GO:0000803	sex chromosome	18	2	3.41	0.88118	1
GO:0005669	transcription factor TFIID complex	18	2	3.41	0.88118	1
GO:0005839	proteasome core complex	18	2	3.41	0.88118	1
GO:0000228	nuclear chromosome	259	42	49.04	0.88775	1
GO:0035085	NA	46	6	8.71	0.89147	1
GO:0005801	cis-Golgi network	26	3	4.92	0.89446	1
GO:0031902	late endosome membrane	72	10	13.63	0.8976	1
GO:0000795	synaptonemal complex	19	2	3.6	0.89938	1
GO:0000242	pericentriolar material	11	1	2.08	0.90073	1
GO:0000782	telomere cap complex	11	1	2.08	0.90073	1
GO:0000783	nuclear telomere cap complex	11	1	2.08	0.90073	1
GO:0000930	gamma-tubulin complex	11	1	2.08	0.90073	1
GO:0005675	holo TFIIH complex	11	1	2.08	0.90073	1
GO:0005721	pericentric heterochromatin	11	1	2.08	0.90073	1
GO:0005845	mRNA cap binding complex	11	1	2.08	0.90073	1
GO:0030897	HOPS complex	11	1	2.08	0.90073	1
GO:0034518	RNA cap binding complex	11	1	2.08	0.90073	1
GO:0060198	clathrin-sculpted vesicle	11	1	2.08	0.90073	1
GO:0016460	myosin II complex	20	2	3.79	0.91494	1
GO:0032838	cell projection cytoplasm	20	2	3.79	0.91494	1
GO:0034364	high-density lipoprotein particle	20	2	3.79	0.91494	1
GO:0000940	condensed chromosome outer kinetochore	12	1	2.27	0.91954	1
GO:0001673	male germ cell nucleus	12	1	2.27	0.91954	1
GO:0034362	low-density lipoprotein particle	12	1	2.27	0.91954	1
GO:0043205	fibril	12	1	2.27	0.91954	1
GO:0044454	nuclear chromosome part	219	34	41.47	0.91961	1
GO:0031526	brush border membrane	35	4	6.63	0.91965	1
GO:0005634	nucleus	5415	993	1025.29	0.92331	1
GO:0000793	condensed chromosome	155	23	29.35	0.92445	1
GO:0034399	nuclear periphery	82	11	15.53	0.92751	1
GO:0030286	dynein complex	36	4	6.82	0.92982	1
GO:0044445	cytosolic part	145	21	27.45	0.93473	1
GO:0030126	COPI vesicle coat	13	1	2.46	0.93478	1
GO:0043186	P granule	13	1	2.46	0.93478	1
GO:0045495	pole plasm	13	1	2.46	0.93478	1
GO:0060293	germ plasm	13	1	2.46	0.93478	1
GO:0000785	chromatin	282	44	53.39	0.93833	1
GO:0005657	replication fork	37	4	7.01	0.93881	1
GO:0000315	organellar large ribosomal subunit	14	1	2.65	0.94714	1
GO:0000421	autophagic vacuole membrane	14	1	2.65	0.94714	1
GO:0005762	mitochondrial large ribosomal subunit	14	1	2.65	0.94714	1
GO:0031011	Ino80 complex	14	1	2.65	0.94714	1
GO:0033202	DNA helicase complex	14	1	2.65	0.94714	1
GO:0043073	germ cell nucleus	14	1	2.65	0.94714	1
GO:0045120	pronucleus	14	1	2.65	0.94714	1
GO:0097346	INO80-type complex	14	1	2.65	0.94714	1
GO:0043231	intracellular membrane-bounded organelle	8665	1603	1640.65	0.94725	1
GO:0005844	polysome	23	2	4.35	0.94913	1
GO:0043227	membrane-bounded organelle	8674	1604	1642.35	0.95042	1
GO:0031967	organelle envelope	737	123	139.55	0.95158	1
GO:0000428	DNA-directed RNA polymerase complex	93	12	17.61	0.95326	1
GO:0055029	nuclear DNA-directed RNA polymerase complex	93	12	17.61	0.95326	1
GO:0005788	endoplasmic reticulum lumen	106	14	20.07	0.9542	1
GO:0016607	nuclear speck	144	20	27.27	0.95593	1
GO:0016363	nuclear matrix	74	9	14.01	0.95598	1
GO:0000314	organellar small ribosomal subunit	15	1	2.84	0.95716	1
GO:0005763	mitochondrial small ribosomal subunit	15	1	2.84	0.95716	1
GO:0030663	COPI-coated vesicle membrane	15	1	2.84	0.95716	1
GO:0034358	plasma lipoprotein particle	32	3	6.06	0.95716	1
GO:0035267	NuA4 histone acetyltransferase complex	15	1	2.84	0.95716	1
GO:0044452	nucleolar part	24	2	4.54	0.95726	1
GO:0030880	RNA polymerase complex	94	12	17.8	0.95757	1
GO:0000502	proteasome complex	61	7	11.55	0.95832	1
GO:0005930	axoneme	61	7	11.55	0.95832	1
GO:0016591	DNA-directed RNA polymerase II, holoenzyme	82	10	15.53	0.96195	1
GO:0032991	macromolecular complex	3461	620	655.31	0.96247	1
GO:0032994	protein-lipid complex	33	3	6.25	0.96335	1
GO:0000781	chromosome, telomeric region	48	5	9.09	0.96346	1
GO:0016604	nuclear body	262	39	49.61	0.96452	1
GO:0043189	H4/H2A histone acetyltransferase complex	16	1	3.03	0.96528	1
GO:0005694	chromosome	583	94	110.39	0.96764	1
GO:0005777	peroxisome	110	14	20.83	0.96843	1
GO:0042579	microbody	110	14	20.83	0.96843	1
GO:0008023	transcription elongation factor complex	27	2	5.11	0.97484	1
GO:0043202	lysosomal lumen	27	2	5.11	0.97484	1
GO:0033177	proton-transporting two-sector ATPase complex, proton-transporting domain	18	1	3.41	0.97719	1
GO:0045111	intermediate filament cytoskeleton	184	25	34.84	0.97842	1
GO:0005903	brush border	52	5	9.85	0.97885	1
GO:0005680	anaphase-promoting complex	19	1	3.6	0.98152	1
GO:0030530	heterogeneous nuclear ribonucleoprotein complex	19	1	3.6	0.98152	1
GO:0044427	chromosomal part	494	76	93.53	0.98421	1
GO:0005775	vacuolar lumen	30	2	5.68	0.98533	1
GO:0034774	secretory granule lumen	48	4	9.09	0.98772	1
GO:0005782	peroxisomal matrix	31	2	5.87	0.98776	1
GO:0031907	microbody lumen	31	2	5.87	0.98776	1
GO:0031966	mitochondrial membrane	458	69	86.72	0.98804	1
GO:0016469	proton-transporting two-sector ATPase complex	41	3	7.76	0.98995	1
GO:0001533	cornified envelope	22	1	4.17	0.99016	1
GO:0005740	mitochondrial envelope	480	72	90.88	0.99063	1
GO:0000152	nuclear ubiquitin ligase complex	23	1	4.35	0.99203	1
GO:0060205	cytoplasmic membrane-bounded vesicle lumen	51	4	9.66	0.99228	1
GO:0042645	mitochondrial nucleoid	34	2	6.44	0.99294	1
GO:0005720	nuclear heterochromatin	24	1	4.54	0.99354	1
GO:0009295	nucleoid	35	2	6.63	0.99413	1
GO:0031983	vesicle lumen	53	4	10.04	0.99436	1
GO:0022627	cytosolic small ribosomal subunit	25	1	4.73	0.99477	1
GO:0000313	organellar ribosome	46	3	8.71	0.99567	1
GO:0005761	mitochondrial ribosome	46	3	8.71	0.99567	1
GO:0015030	Cajal body	46	3	8.71	0.99567	1
GO:0031093	platelet alpha granule lumen	46	3	8.71	0.99567	1
GO:0019861	flagellum	55	4	10.41	0.99589	1
GO:0009434	NA	37	2	7.01	0.99595	1
GO:0022625	cytosolic large ribosomal subunit	38	2	7.19	0.99664	1
GO:0031091	platelet alpha granule	57	4	10.79	0.99702	1
GO:0042611	MHC protein complex	29	1	5.49	0.99774	1
GO:0015934	large ribosomal subunit	59	4	11.17	0.99785	1
GO:0032993	protein-DNA complex	99	9	18.74	0.99786	1
GO:0015935	small ribosomal subunit	44	2	8.33	0.99891	1
GO:0070013	intracellular organelle lumen	2394	400	453.28	0.99903	1
GO:0005747	mitochondrial respiratory chain complex I	36	1	6.82	0.99948	1
GO:0030964	NADH dehydrogenase complex	36	1	6.82	0.99948	1
GO:0045271	respiratory chain complex I	36	1	6.82	0.99948	1
GO:0005882	intermediate filament	149	14	28.21	0.99958	1
GO:0043233	organelle lumen	2438	403	461.62	0.99964	1
GO:0031974	membrane-enclosed lumen	2480	410	469.57	0.99968	1
GO:0070469	respiratory chain	62	3	11.74	0.99974	1
GO:0000786	nucleosome	63	3	11.93	0.99978	1
GO:0022626	cytosolic ribosome	66	3	12.5	0.99987	1
GO:0019866	organelle inner membrane	340	40	64.38	0.99988	1
GO:0044429	mitochondrial part	681	94	128.94	0.99988	1
GO:0071013	catalytic step 2 spliceosome	77	4	14.58	0.9999	1
GO:0005746	mitochondrial respiratory chain	57	2	10.79	0.99991	1
GO:0045095	keratin filament	69	3	13.06	0.99993	1
GO:0044455	mitochondrial membrane part	125	9	23.67	0.99995	1
GO:0044391	ribosomal subunit	102	6	19.31	0.99996	1
GO:0005743	mitochondrial inner membrane	313	32	59.26	0.99999	1
GO:0005840	ribosome	161	12	30.48	0.99999	1
GO:0044421	extracellular region part	985	138	186.5	0.99999	1
GO:0000015	phosphopyruvate hydratase complex	4	0	0.76	1	1
GO:0000110	nucleotide-excision repair factor 1 complex	1	0	0.19	1	1
GO:0000120	RNA polymerase I transcription factor complex	3	0	0.57	1	1
GO:0000125	PCAF complex	6	0	1.14	1	1
GO:0000133	polarisome	1	0	0.19	1	1
GO:0000153	cytoplasmic ubiquitin ligase complex	6	0	1.14	1	1
GO:0000164	protein phosphatase type 1 complex	3	0	0.57	1	1
GO:0000172	ribonuclease MRP complex	2	0	0.38	1	1
GO:0000214	tRNA-intron endonuclease complex	3	0	0.57	1	1
GO:0000229	cytoplasmic chromosome	1	0	0.19	1	1
GO:0000275	mitochondrial proton-transporting ATP synthase complex, catalytic core F(1)	5	0	0.95	1	1
GO:0000276	mitochondrial proton-transporting ATP synthase complex, coupling factor F(o)	5	0	0.95	1	1
GO:0000439	core TFIIH complex	1	0	0.19	1	1
GO:0000441	NA	3	0	0.57	1	1
GO:0000778	condensed nuclear chromosome kinetochore	4	0	0.76	1	1
GO:0000780	condensed nuclear chromosome, centromeric region	13	0	2.46	1	1
GO:0000789	cytoplasmic chromatin	1	0	0.19	1	1
GO:0000791	euchromatin	11	0	2.08	1	1
GO:0000796	condensin complex	6	0	1.14	1	1
GO:0000797	condensin core heterodimer	1	0	0.19	1	1
GO:0000799	nuclear condensin complex	1	0	0.19	1	1
GO:0000800	lateral element	4	0	0.76	1	1
GO:0000801	central element	4	0	0.76	1	1
GO:0000802	transverse filament	1	0	0.19	1	1
GO:0000808	origin recognition complex	9	0	1.7	1	1
GO:0000835	ER ubiquitin ligase complex	1	0	0.19	1	1
GO:0000836	Hrd1p ubiquitin ligase complex	1	0	0.19	1	1
GO:0000931	gamma-tubulin large complex	4	0	0.76	1	1
GO:0000939	condensed chromosome inner kinetochore	2	0	0.38	1	1
GO:0000942	condensed nuclear chromosome outer kinetochore	3	0	0.57	1	1
GO:0000974	Prp19 complex	4	0	0.76	1	1
GO:0001401	mitochondrial sorting and assembly machinery complex	1	0	0.19	1	1
GO:0001520	outer dense fiber	3	0	0.57	1	1
GO:0001534	radial spoke	1	0	0.19	1	1
GO:0001650	fibrillar center	2	0	0.38	1	1
GO:0001674	female germ cell nucleus	2	0	0.38	1	1
GO:0001739	sex chromatin	5	0	0.95	1	1
GO:0001740	Barr body	3	0	0.57	1	1
GO:0001939	female pronucleus	6	0	1.14	1	1
GO:0001940	male pronucleus	4	0	0.76	1	1
GO:0002079	inner acrosomal membrane	2	0	0.38	1	1
GO:0002081	outer acrosomal membrane	2	0	0.38	1	1
GO:0002139	stereocilia coupling link	4	0	0.76	1	1
GO:0002141	stereocilia ankle link	4	0	0.76	1	1
GO:0002142	stereocilia ankle link complex	4	0	0.76	1	1
GO:0002177	manchette	2	0	0.38	1	1
GO:0005575	cellular_component	14862	2814	2814	1	1
GO:0005576	extracellular region	1863	252	352.74	1	1
GO:0005577	fibrinogen complex	8	0	1.51	1	1
GO:0005579	membrane attack complex	7	0	1.33	1	1
GO:0005582	collagen type XV trimer	1	0	0.19	1	1
GO:0005585	collagen type II trimer	1	0	0.19	1	1
GO:0005586	collagen type III trimer	1	0	0.19	1	1
GO:0005589	collagen type VI trimer	3	0	0.57	1	1
GO:0005590	collagen type VII trimer	1	0	0.19	1	1
GO:0005591	collagen type VIII trimer	1	0	0.19	1	1
GO:0005592	collagen type XI trimer	2	0	0.38	1	1
GO:0005596	collagen type XIV trimer	1	0	0.19	1	1
GO:0005597	collagen type XVI trimer	1	0	0.19	1	1
GO:0005598	short-chain collagen trimer	1	0	0.19	1	1
GO:0005600	collagen type XIII trimer	1	0	0.19	1	1
GO:0005602	complement component C1 complex	2	0	0.38	1	1
GO:0005606	laminin-1 complex	7	0	1.33	1	1
GO:0005607	laminin-2 complex	2	0	0.38	1	1
GO:0005608	laminin-3 complex	2	0	0.38	1	1
GO:0005610	laminin-5 complex	3	0	0.57	1	1
GO:0005615	extracellular space	767	95	145.23	1	1
GO:0005642	annulate lamellae	2	0	0.38	1	1
GO:0005655	nucleolar ribonuclease P complex	6	0	1.14	1	1
GO:0005658	alpha DNA polymerase:primase complex	4	0	0.76	1	1
GO:0005662	DNA replication factor A complex	7	0	1.33	1	1
GO:0005663	DNA replication factor C complex	6	0	1.14	1	1
GO:0005664	nuclear origin of replication recognition complex	9	0	1.7	1	1
GO:0005672	transcription factor TFIIA complex	4	0	0.76	1	1
GO:0005673	transcription factor TFIIE complex	1	0	0.19	1	1
GO:0005674	transcription factor TFIIF complex	2	0	0.38	1	1
GO:0005681	spliceosomal complex	139	6	26.32	1	1
GO:0005682	U5 snRNP	6	0	1.14	1	1
GO:0005683	U7 snRNP	7	0	1.33	1	1
GO:0005685	U1 snRNP	1	0	0.19	1	1
GO:0005686	U2 snRNP	3	0	0.57	1	1
GO:0005687	U4 snRNP	2	0	0.38	1	1
GO:0005688	U6 snRNP	2	0	0.38	1	1
GO:0005689	U12-type spliceosomal complex	23	0	4.35	1	1
GO:0005690	U4atac snRNP	1	0	0.19	1	1
GO:0005719	nuclear euchromatin	10	0	1.89	1	1
GO:0005726	perichromatin fibrils	2	0	0.38	1	1
GO:0005731	nucleolus organizer region	1	0	0.19	1	1
GO:0005732	small nucleolar ribonucleoprotein complex	12	0	2.27	1	1
GO:0005739	mitochondrion	1361	191	257.69	1	1
GO:0005742	mitochondrial outer membrane translocase complex	7	0	1.33	1	1
GO:0005744	mitochondrial inner membrane presequence translocase complex	8	0	1.51	1	1
GO:0005750	mitochondrial respiratory chain complex III	5	0	0.95	1	1
GO:0005751	mitochondrial respiratory chain complex IV	2	0	0.38	1	1
GO:0005753	mitochondrial proton-transporting ATP synthase complex	16	0	3.03	1	1
GO:0005754	mitochondrial proton-transporting ATP synthase, catalytic core	1	0	0.19	1	1
GO:0005757	mitochondrial permeability transition pore complex	1	0	0.19	1	1
GO:0005759	mitochondrial matrix	263	24	49.8	1	1
GO:0005760	gamma DNA polymerase complex	2	0	0.38	1	1
GO:0005767	secondary lysosome	5	0	0.95	1	1
GO:0005784	Sec61 translocon complex	2	0	0.38	1	1
GO:0005785	signal recognition particle receptor complex	2	0	0.38	1	1
GO:0005786	signal recognition particle, endoplasmic reticulum targeting	6	0	1.14	1	1
GO:0005787	signal peptidase complex	3	0	0.57	1	1
GO:0005816	spindle pole body	1	0	0.19	1	1
GO:0005832	chaperonin-containing T-complex	6	0	1.14	1	1
GO:0005850	eukaryotic translation initiation factor 2 complex	3	0	0.57	1	1
GO:0005851	eukaryotic translation initiation factor 2B complex	6	0	1.14	1	1
GO:0005852	eukaryotic translation initiation factor 3 complex	13	0	2.46	1	1
GO:0005853	eukaryotic translation elongation factor 1 complex	2	0	0.38	1	1
GO:0005854	nascent polypeptide-associated complex	1	0	0.19	1	1
GO:0005859	muscle myosin complex	15	0	2.84	1	1
GO:0005863	striated muscle myosin thick filament	3	0	0.57	1	1
GO:0005868	cytoplasmic dynein complex	13	0	2.46	1	1
GO:0005879	axonemal microtubule	2	0	0.38	1	1
GO:0005885	Arp2/3 protein complex	6	0	1.14	1	1
GO:0005889	hydrogen:potassium-exchanging ATPase complex	1	0	0.19	1	1
GO:0005895	interleukin-5 receptor complex	1	0	0.19	1	1
GO:0005914	spot adherens junction	1	0	0.19	1	1
GO:0005927	muscle tendon junction	3	0	0.57	1	1
GO:0005944	phosphatidylinositol 3-kinase complex, class IB	2	0	0.38	1	1
GO:0005945	6-phosphofructokinase complex	3	0	0.57	1	1
GO:0005953	CAAX-protein geranylgeranyltransferase complex	1	0	0.19	1	1
GO:0005955	calcineurin complex	2	0	0.38	1	1
GO:0005958	DNA-dependent protein kinase-DNA ligase 4 complex	5	0	0.95	1	1
GO:0005960	glycine cleavage complex	2	0	0.38	1	1
GO:0005964	phosphorylase kinase complex	5	0	0.95	1	1
GO:0005967	mitochondrial pyruvate dehydrogenase complex	1	0	0.19	1	1
GO:0005968	Rab-protein geranylgeranyltransferase complex	2	0	0.38	1	1
GO:0005969	serine-pyruvate aminotransferase complex	1	0	0.19	1	1
GO:0005971	ribonucleoside-diphosphate reductase complex	1	0	0.19	1	1
GO:0008024	positive transcription elongation factor complex b	1	0	0.19	1	1
GO:0008043	intracellular ferritin complex	2	0	0.38	1	1
GO:0008074	guanylate cyclase complex, soluble	1	0	0.19	1	1
GO:0008250	oligosaccharyltransferase complex	9	0	1.7	1	1
GO:0008274	gamma-tubulin ring complex	4	0	0.76	1	1
GO:0008275	gamma-tubulin small complex	1	0	0.19	1	1
GO:0008282	ATP-sensitive potassium channel complex	2	0	0.38	1	1
GO:0008303	caspase complex	1	0	0.19	1	1
GO:0008352	katanin complex	1	0	0.19	1	1
GO:0009330	DNA topoisomerase complex (ATP-hydrolyzing)	1	0	0.19	1	1
GO:0009346	citrate lyase complex	2	0	0.38	1	1
GO:0009348	ornithine carbamoyltransferase complex	1	0	0.19	1	1
GO:0009368	endopeptidase Clp complex	1	0	0.19	1	1
GO:0009841	mitochondrial endopeptidase Clp complex	1	0	0.19	1	1
GO:0010369	chromocenter	5	0	0.95	1	1
GO:0010370	perinucleolar chromocenter	1	0	0.19	1	1
GO:0014705	C zone	1	0	0.19	1	1
GO:0014802	terminal cisterna	3	0	0.57	1	1
GO:0014804	terminal cisterna lumen	1	0	0.19	1	1
GO:0016013	syntrophin complex	1	0	0.19	1	1
GO:0016028	rhabdomere	1	0	0.19	1	1
GO:0016035	zeta DNA polymerase complex	2	0	0.38	1	1
GO:0016507	mitochondrial fatty acid beta-oxidation multienzyme complex	2	0	0.38	1	1
GO:0016589	NURF complex	6	0	1.14	1	1
GO:0016590	ACF complex	1	0	0.19	1	1
GO:0016602	CCAAT-binding factor complex	4	0	0.76	1	1
GO:0017090	meprin A complex	1	0	0.19	1	1
GO:0017101	aminoacyl-tRNA synthetase multienzyme complex	2	0	0.38	1	1
GO:0017109	glutamate-cysteine ligase complex	2	0	0.38	1	1
GO:0018995	host	1	0	0.19	1	1
GO:0019035	viral integration complex	1	0	0.19	1	1
GO:0019185	snRNA-activating protein complex	1	0	0.19	1	1
GO:0019773	proteasome core complex, alpha-subunit complex	8	0	1.51	1	1
GO:0020017	NA	5	0	0.95	1	1
GO:0030008	TRAPP complex	2	0	0.38	1	1
GO:0030014	CCR4-NOT complex	2	0	0.38	1	1
GO:0030289	protein phosphatase 4 complex	2	0	0.38	1	1
GO:0030430	host cell cytoplasm	1	0	0.19	1	1
GO:0030478	actin cap	2	0	0.38	1	1
GO:0030485	smooth muscle contractile fiber	1	0	0.19	1	1
GO:0030526	granulocyte macrophage colony-stimulating factor receptor complex	1	0	0.19	1	1
GO:0030529	ribonucleoprotein complex	488	45	92.4	1	1
GO:0030532	small nuclear ribonucleoprotein complex	34	0	6.44	1	1
GO:0030677	ribonuclease P complex	6	0	1.14	1	1
GO:0030681	multimeric ribonuclease P complex	6	0	1.14	1	1
GO:0030686	90S preribosome	6	0	1.14	1	1
GO:0030687	preribosome, large subunit precursor	3	0	0.57	1	1
GO:0030689	Noc complex	2	0	0.38	1	1
GO:0030690	Noc1p-Noc2p complex	1	0	0.19	1	1
GO:0030692	Noc4p-Nop14p complex	1	0	0.19	1	1
GO:0030868	smooth endoplasmic reticulum membrane	5	0	0.95	1	1
GO:0030870	Mre11 complex	5	0	0.95	1	1
GO:0030874	nucleolar chromatin	1	0	0.19	1	1
GO:0030877	beta-catenin destruction complex	6	0	1.14	1	1
GO:0030891	VCB complex	4	0	0.76	1	1
GO:0030892	mitotic cohesin complex	2	0	0.38	1	1
GO:0030915	Smc5-Smc6 complex	6	0	1.14	1	1
GO:0030936	transmembrane collagen trimer	1	0	0.19	1	1
GO:0030956	glutamyl-tRNA(Gln) amidotransferase complex	3	0	0.57	1	1
GO:0031010	ISWI-type complex	6	0	1.14	1	1
GO:0031074	nucleocytoplasmic shuttling complex	2	0	0.38	1	1
GO:0031082	BLOC complex	7	0	1.33	1	1
GO:0031083	BLOC-1 complex	7	0	1.33	1	1
GO:0031088	platelet dense granule membrane	5	0	0.95	1	1
GO:0031092	platelet alpha granule membrane	5	0	0.95	1	1
GO:0031205	endoplasmic reticulum Sec complex	2	0	0.38	1	1
GO:0031209	SCAR complex	1	0	0.19	1	1
GO:0031213	RSF complex	2	0	0.38	1	1
GO:0031232	extrinsic component of external side of plasma membrane	5	0	0.95	1	1
GO:0031257	cell trailing edge membrane	1	0	0.19	1	1
GO:0031259	uropod membrane	1	0	0.19	1	1
GO:0031260	pseudopodium membrane	1	0	0.19	1	1
GO:0031265	CD95 death-inducing signaling complex	4	0	0.76	1	1
GO:0031298	replication fork protection complex	1	0	0.19	1	1
GO:0031308	intrinsic component of nuclear outer membrane	1	0	0.19	1	1
GO:0031309	integral component of nuclear outer membrane	1	0	0.19	1	1
GO:0031313	extrinsic component of endosome membrane	4	0	0.76	1	1
GO:0031314	extrinsic component of mitochondrial inner membrane	2	0	0.38	1	1
GO:0031372	UBC13-MMS2 complex	2	0	0.38	1	1
GO:0031379	RNA-directed RNA polymerase complex	1	0	0.19	1	1
GO:0031380	nuclear RNA-directed RNA polymerase complex	1	0	0.19	1	1
GO:0031428	box C/D snoRNP complex	3	0	0.57	1	1
GO:0031429	box H/ACA snoRNP complex	1	0	0.19	1	1
GO:0031436	BRCA1-BARD1 complex	2	0	0.38	1	1
GO:0031466	Cul5-RING ubiquitin ligase complex	4	0	0.76	1	1
GO:0031618	nuclear pericentric heterochromatin	3	0	0.57	1	1
GO:0031680	G-protein beta/gamma-subunit complex	1	0	0.19	1	1
GO:0031838	haptoglobin-hemoglobin complex	2	0	0.38	1	1
GO:0031905	early endosome lumen	3	0	0.57	1	1
GO:0031932	TORC2 complex	3	0	0.57	1	1
GO:0032010	phagolysosome	4	0	0.76	1	1
GO:0032021	NELF complex	4	0	0.76	1	1
GO:0032039	integrator complex	12	0	2.27	1	1
GO:0032040	small-subunit processome	6	0	1.14	1	1
GO:0032044	DSIF complex	2	0	0.38	1	1
GO:0032059	bleb	7	0	1.33	1	1
GO:0032127	dense core granule membrane	1	0	0.19	1	1
GO:0032280	symmetric synapse	2	0	0.38	1	1
GO:0032301	MutSalpha complex	2	0	0.38	1	1
GO:0032302	MutSbeta complex	2	0	0.38	1	1
GO:0032311	angiogenin-PRI complex	2	0	0.38	1	1
GO:0032437	cuticular plate	2	0	0.38	1	1
GO:0032449	CBM complex	3	0	0.57	1	1
GO:0032473	cytoplasmic side of mitochondrial outer membrane	1	0	0.19	1	1
GO:0032541	cortical endoplasmic reticulum	1	0	0.19	1	1
GO:0032579	apical lamina of hyaline layer	1	0	0.19	1	1
GO:0032585	multivesicular body membrane	7	0	1.33	1	1
GO:0032777	Piccolo NuA4 histone acetyltransferase complex	4	0	0.76	1	1
GO:0032797	SMN complex	2	0	0.38	1	1
GO:0032798	Swi5-Sfr1 complex	2	0	0.38	1	1
GO:0032806	carboxy-terminal domain protein kinase complex	2	0	0.38	1	1
GO:0032807	DNA ligase IV complex	2	0	0.38	1	1
GO:0032982	myosin filament	15	0	2.84	1	1
GO:0032983	kainate selective glutamate receptor complex	4	0	0.76	1	1
GO:0032996	Bcl3-Bcl10 complex	1	0	0.19	1	1
GO:0032997	Fc receptor complex	2	0	0.38	1	1
GO:0032998	Fc-epsilon receptor I complex	2	0	0.38	1	1
GO:0033061	DNA recombinase mediator complex	2	0	0.38	1	1
GO:0033150	cytoskeletal calyx	2	0	0.38	1	1
GO:0033165	interphotoreceptor matrix	1	0	0.19	1	1
GO:0033166	hyaline layer	1	0	0.19	1	1
GO:0033186	CAF-1 complex	3	0	0.57	1	1
GO:0033257	Bcl3/NF-kappaB2 complex	2	0	0.38	1	1
GO:0033269	internode region of axon	2	0	0.38	1	1
GO:0033276	transcription factor TFTC complex	14	0	2.65	1	1
GO:0033391	chromatoid body	8	0	1.51	1	1
GO:0033588	Elongator holoenzyme complex	1	0	0.19	1	1
GO:0033593	BRCA2-MAGE-D1 complex	1	0	0.19	1	1
GO:0033643	host cell part	1	0	0.19	1	1
GO:0033646	host intracellular part	1	0	0.19	1	1
GO:0033647	host intracellular organelle	1	0	0.19	1	1
GO:0033648	host intracellular membrane-bounded organelle	1	0	0.19	1	1
GO:0033655	host cell cytoplasm part	1	0	0.19	1	1
GO:0034359	mature chylomicron	1	0	0.19	1	1
GO:0034360	chylomicron remnant	1	0	0.19	1	1
GO:0034361	very-low-density lipoprotein particle	17	0	3.22	1	1
GO:0034363	intermediate-density lipoprotein particle	3	0	0.57	1	1
GO:0034365	discoidal high-density lipoprotein particle	1	0	0.19	1	1
GO:0034366	spherical high-density lipoprotein particle	5	0	0.95	1	1
GO:0034385	triglyceride-rich lipoprotein particle	17	0	3.22	1	1
GO:0034423	autophagic vacuole lumen	1	0	0.19	1	1
GO:0034663	endoplasmic reticulum chaperone complex	2	0	0.38	1	1
GO:0034667	integrin alpha3-beta1 complex	1	0	0.19	1	1
GO:0034678	integrin alpha8-beta1 complex	2	0	0.38	1	1
GO:0034679	integrin alpha9-beta1 complex	2	0	0.38	1	1
GO:0034742	NA	3	0	0.57	1	1
GO:0034750	Scrib-APC-beta-catenin complex	2	0	0.38	1	1
GO:0034751	aryl hydrocarbon receptor complex	1	0	0.19	1	1
GO:0034752	cytosolic aryl hydrocarbon receptor complex	1	0	0.19	1	1
GO:0035003	subapical complex	1	0	0.19	1	1
GO:0035086	NA	8	0	1.51	1	1
GO:0035101	FACT complex	2	0	0.38	1	1
GO:0035327	transcriptionally active chromatin	8	0	1.51	1	1
GO:0035354	Toll-like receptor 1-Toll-like receptor 2 protein complex	2	0	0.38	1	1
GO:0035355	Toll-like receptor 2-Toll-like receptor 6 protein complex	2	0	0.38	1	1
GO:0035370	UBC13-UEV1A complex	2	0	0.38	1	1
GO:0035578	azurophil granule lumen	1	0	0.19	1	1
GO:0035686	sperm fibrous sheath	1	0	0.19	1	1
GO:0035692	macrophage migration inhibitory factor receptor complex	1	0	0.19	1	1
GO:0035693	NOS2-CD74 complex	1	0	0.19	1	1
GO:0035749	myelin sheath adaxonal region	4	0	0.76	1	1
GO:0035867	alphav-beta3 integrin-IGF-1-IGF1R complex	1	0	0.19	1	1
GO:0036020	endolysosome membrane	3	0	0.57	1	1
GO:0036024	protein C inhibitor-TMPRSS7 complex	1	0	0.19	1	1
GO:0036025	protein C inhibitor-TMPRSS11E complex	1	0	0.19	1	1
GO:0036026	protein C inhibitor-PLAT complex	1	0	0.19	1	1
GO:0036027	protein C inhibitor-PLAU complex	1	0	0.19	1	1
GO:0036028	protein C inhibitor-thrombin complex	1	0	0.19	1	1
GO:0036029	protein C inhibitor-KLK3 complex	1	0	0.19	1	1
GO:0036030	protein C inhibitor-plasma kallikrein complex	1	0	0.19	1	1
GO:0036125	fatty acid beta-oxidation multienzyme complex	2	0	0.38	1	1
GO:0036126	sperm flagellum	1	0	0.19	1	1
GO:0042022	interleukin-12 receptor complex	1	0	0.19	1	1
GO:0042105	alpha-beta T cell receptor complex	3	0	0.57	1	1
GO:0042382	paraspeckles	6	0	1.14	1	1
GO:0042555	MCM complex	9	0	1.7	1	1
GO:0042564	NLS-dependent protein nuclear import complex	1	0	0.19	1	1
GO:0042585	germinal vesicle	1	0	0.19	1	1
GO:0042587	glycogen granule	5	0	0.95	1	1
GO:0042612	MHC class I protein complex	19	0	3.6	1	1
GO:0042627	chylomicron	11	0	2.08	1	1
GO:0042629	mast cell granule	3	0	0.57	1	1
GO:0042643	actomyosin, actin portion	1	0	0.19	1	1
GO:0042709	succinate-CoA ligase complex	1	0	0.19	1	1
GO:0042720	mitochondrial inner membrane peptidase complex	1	0	0.19	1	1
GO:0042765	GPI-anchor transamidase complex	5	0	0.95	1	1
GO:0042788	polysomal ribosome	5	0	0.95	1	1
GO:0042827	platelet dense granule	6	0	1.14	1	1
GO:0043020	NADPH oxidase complex	9	0	1.7	1	1
GO:0043033	isoamylase complex	1	0	0.19	1	1
GO:0043159	acrosomal matrix	1	0	0.19	1	1
GO:0043203	axon hillock	2	0	0.38	1	1
GO:0043245	extraorganismal space	1	0	0.19	1	1
GO:0043256	laminin complex	10	0	1.89	1	1
GO:0043257	laminin-8 complex	1	0	0.19	1	1
GO:0043259	laminin-10 complex	3	0	0.57	1	1
GO:0043260	laminin-11 complex	3	0	0.57	1	1
GO:0043265	ectoplasm	1	0	0.19	1	1
GO:0043509	activin A complex	1	0	0.19	1	1
GO:0043511	inhibin complex	2	0	0.38	1	1
GO:0043512	inhibin A complex	2	0	0.38	1	1
GO:0043514	interleukin-12 complex	2	0	0.38	1	1
GO:0043540	6-phosphofructo-2-kinase/fructose-2,6-biphosphatase complex	1	0	0.19	1	1
GO:0043564	Ku70:Ku80 complex	2	0	0.38	1	1
GO:0043626	PCNA complex	1	0	0.19	1	1
GO:0043656	intracellular region of host	1	0	0.19	1	1
GO:0043657	host cell	1	0	0.19	1	1
GO:0044194	cytolytic granule	2	0	0.38	1	1
GO:0044215	other organism	1	0	0.19	1	1
GO:0044216	other organism cell	1	0	0.19	1	1
GO:0044217	other organism part	1	0	0.19	1	1
GO:0044292	dendrite terminus	3	0	0.57	1	1
GO:0044294	dendritic growth cone	2	0	0.38	1	1
GO:0044295	axonal growth cone	7	0	1.33	1	1
GO:0044299	C-fiber	2	0	0.38	1	1
GO:0044302	dentate gyrus mossy fiber	1	0	0.19	1	1
GO:0044316	cone cell pedicle	1	0	0.19	1	1
GO:0044322	endoplasmic reticulum quality control compartment	1	0	0.19	1	1
GO:0044352	pinosome	1	0	0.19	1	1
GO:0044354	macropinosome	1	0	0.19	1	1
GO:0044442	NA	16	0	3.03	1	1
GO:0044460	flagellum part	16	0	3.03	1	1
GO:0044609	DBIRD complex	2	0	0.38	1	1
GO:0045025	mitochondrial degradosome	2	0	0.38	1	1
GO:0045160	myosin I complex	1	0	0.19	1	1
GO:0045179	apical cortex	7	0	1.33	1	1
GO:0045180	basal cortex	2	0	0.38	1	1
GO:0045244	succinate-CoA ligase complex (GDP-forming)	1	0	0.19	1	1
GO:0045254	pyruvate dehydrogenase complex	4	0	0.76	1	1
GO:0045259	proton-transporting ATP synthase complex	17	0	3.22	1	1
GO:0045261	proton-transporting ATP synthase complex, catalytic core F(1)	5	0	0.95	1	1
GO:0045263	proton-transporting ATP synthase complex, coupling factor F(o)	9	0	1.7	1	1
GO:0045267	proton-transporting ATP synthase, catalytic core	1	0	0.19	1	1
GO:0045275	respiratory chain complex III	5	0	0.95	1	1
GO:0045277	respiratory chain complex IV	2	0	0.38	1	1
GO:0046540	U4/U6 x U5 tri-snRNP complex	3	0	0.57	1	1
GO:0046581	intercellular canaliculus	8	0	1.51	1	1
GO:0046691	intracellular canaliculus	2	0	0.38	1	1
GO:0046696	lipopolysaccharide receptor complex	3	0	0.57	1	1
GO:0048179	activin receptor complex	2	0	0.38	1	1
GO:0048180	activin complex	1	0	0.19	1	1
GO:0048237	rough endoplasmic reticulum lumen	1	0	0.19	1	1
GO:0048269	methionine adenosyltransferase complex	1	0	0.19	1	1
GO:0048500	signal recognition particle	6	0	1.14	1	1
GO:0055087	Ski complex	2	0	0.38	1	1
GO:0060171	stereocilium membrane	2	0	0.38	1	1
GO:0060199	clathrin-sculpted glutamate transport vesicle	3	0	0.57	1	1
GO:0060200	clathrin-sculpted acetylcholine transport vesicle	3	0	0.57	1	1
GO:0060201	clathrin-sculpted acetylcholine transport vesicle membrane	3	0	0.57	1	1
GO:0060203	clathrin-sculpted glutamate transport vesicle membrane	3	0	0.57	1	1
GO:0070081	clathrin-sculpted monoamine transport vesicle	4	0	0.76	1	1
GO:0070083	clathrin-sculpted monoamine transport vesicle membrane	4	0	0.76	1	1
GO:0070188	Stn1-Ten1 complex	2	0	0.38	1	1
GO:0070195	growth hormone receptor complex	1	0	0.19	1	1
GO:0070274	RES complex	1	0	0.19	1	1
GO:0070288	ferritin complex	2	0	0.38	1	1
GO:0070369	beta-catenin-TCF7L2 complex	2	0	0.38	1	1
GO:0070419	nonhomologous end joining complex	6	0	1.14	1	1
GO:0070435	Shc-EGFR complex	2	0	0.38	1	1
GO:0070438	mTOR-FKBP12-rapamycin complex	1	0	0.19	1	1
GO:0070531	BRCA1-A complex	7	0	1.33	1	1
GO:0070545	PeBoW complex	2	0	0.38	1	1
GO:0070552	BRISC complex	4	0	0.76	1	1
GO:0070685	macropinocytic cup	1	0	0.19	1	1
GO:0070695	FHF complex	5	0	0.95	1	1
GO:0070722	Tle3-Aes complex	1	0	0.19	1	1
GO:0070743	interleukin-23 complex	2	0	0.38	1	1
GO:0070761	pre-snoRNP complex	5	0	0.95	1	1
GO:0070826	paraferritin complex	1	0	0.19	1	1
GO:0070852	cell body fiber	4	0	0.76	1	1
GO:0070860	RNA polymerase I core factor complex	1	0	0.19	1	1
GO:0070876	SOSS complex	4	0	0.76	1	1
GO:0070971	endoplasmic reticulum exit site	2	0	0.38	1	1
GO:0071001	U4/U6 snRNP	3	0	0.57	1	1
GO:0071065	alpha9-beta1 integrin-vascular cell adhesion molecule-1 complex	2	0	0.38	1	1
GO:0071133	alpha9-beta1 integrin-ADAM8 complex	1	0	0.19	1	1
GO:0071203	WASH complex	8	0	1.51	1	1
GO:0071256	translocon complex	2	0	0.38	1	1
GO:0071438	invadopodium membrane	3	0	0.57	1	1
GO:0071439	clathrin complex	1	0	0.19	1	1
GO:0071546	pi-body	5	0	0.95	1	1
GO:0071547	piP-body	4	0	0.76	1	1
GO:0071595	Nem1-Spo7 phosphatase complex	1	0	0.19	1	1
GO:0071598	neuronal ribonucleoprotein granule	1	0	0.19	1	1
GO:0071782	endoplasmic reticulum tubular network	1	0	0.19	1	1
GO:0071797	LUBAC complex	2	0	0.38	1	1
GO:0071821	FANCM-MHF complex	3	0	0.57	1	1
GO:0071914	prominosome	1	0	0.19	1	1
GO:0071920	cleavage body	2	0	0.38	1	1
GO:0071942	XPC complex	3	0	0.57	1	1
GO:0071953	elastic fiber	1	0	0.19	1	1
GO:0071986	Ragulator complex	3	0	0.57	1	1
GO:0072487	MSL complex	4	0	0.76	1	1
GO:0072517	host cell viral assembly compartment	1	0	0.19	1	1
GO:0072536	interleukin-23 receptor complex	2	0	0.38	1	1
GO:0072546	ER membrane protein complex	10	0	1.89	1	1
GO:0072558	NLRP1 inflammasome complex	1	0	0.19	1	1
GO:0072562	blood microparticle	2	0	0.38	1	1
GO:0072563	endothelial microparticle	2	0	0.38	1	1
GO:0072588	box H/ACA RNP complex	1	0	0.19	1	1
GO:0097014	ciliary cytoplasm	8	0	1.51	1	1
GO:0097025	MPP7-DLG1-LIN7 complex	2	0	0.38	1	1
GO:0097057	TRAF2-GSTP1 complex	1	0	0.19	1	1
GO:0097058	CRLF-CLCF1 complex	2	0	0.38	1	1
GO:0097059	CNTFR-CLCF1 complex	2	0	0.38	1	1
GO:0097149	centralspindlin complex	3	0	0.57	1	1
GO:0097179	protease inhibitor complex	1	0	0.19	1	1
GO:0097180	serine protease inhibitor complex	1	0	0.19	1	1
GO:0097181	protein C inhibitor-coagulation factor V complex	1	0	0.19	1	1
GO:0097182	protein C inhibitor-coagulation factor Xa complex	1	0	0.19	1	1
GO:0097183	protein C inhibitor-coagulation factor XI complex	1	0	0.19	1	1
GO:0097196	Shu complex	2	0	0.38	1	1
GO:0097197	tetraspanin-enriched microdomain	1	0	0.19	1	1
GO:0097208	alveolar lamellar body	3	0	0.57	1	1
GO:0097209	epidermal lamellar body	3	0	0.57	1	1
GO:0097223	sperm part	1	0	0.19	1	1
GO:0097227	sperm annulus	1	0	0.19	1	1
