# Supplementary material for: A statistically inferred microRNA network identifies breast cancer target miR-940 as an actin cytoskeleton regulator
Source: Sci Rep. 2015 Feb 12;5:8336. doi: 10.1038/srep08336 (PMC5389139; doi:10.1038/srep08336)
Supplement: Supplementary Information — Dataset 10 [file srep08336-s11.xls]

## Sheet: Legends
Supplementary Table X. GO enrichment calculation for the intermediate zone (only genes shared by 25% of the miRNAs). Are represented on each and every sheet, GO: the id of the ontology accession number. Term: the name of the ontology. Annotated: the number of annotated term considering the background genes used in the calculation. Significant: the number of genes annotated to the aforementioned t…

## Sheet: Biological Process
GO.ID	Term	Annotated	Significant	Expected	classicFisher	BH.pVal
GO:0007399	nervous system development	1539	255	185.32	1.5e-08	6.16e-05
GO:0051179	localization	3782	538	455.41	8e-07	0.00164
GO:0035329	hippo signaling	29	13	3.49	1.1e-05	0.01507
GO:0006865	amino acid transport	97	27	11.68	1.9e-05	0.01952
GO:0055085	transmembrane transport	772	130	92.96	3.3e-05	0.02712
GO:0007417	central nervous system development	590	103	71.04	5.3e-05	0.0363
GO:0048856	anatomical structure development	3476	482	418.56	7.8e-05	0.04058
GO:0030030	cell projection organization	822	135	98.98	7.9e-05	0.04058
GO:0006810	transport	3040	426	366.06	9.7e-05	0.04429
GO:0022008	neurogenesis	1010	160	121.62	0.00011	0.04483
GO:0048731	system development	3014	422	362.93	0.00012	0.04483
GO:0046323	glucose import	40	14	4.82	0.00014	0.04794
GO:0046324	regulation of glucose import	36	13	4.33	0.00017	0.04931
GO:0051270	regulation of cellular component movement	394	72	47.44	0.00017	0.04931
GO:0051234	establishment of localization	3092	430	372.32	0.00018	0.04931
GO:0040012	regulation of locomotion	396	72	47.68	0.0002	0.05022
GO:0032502	developmental process	3958	538	476.6	0.00021	0.05022
GO:0007275	multicellular organismal development	3536	485	425.79	0.00022	0.05022
GO:2000145	regulation of cell motility	372	68	44.79	0.00026	0.05623
GO:0009653	anatomical structure morphogenesis	1827	266	220	0.00028	0.05753
GO:0048699	generation of neurons	952	149	114.63	0.00035	0.06848
GO:0003333	amino acid transmembrane transport	17	8	2.05	0.00039	0.07284
GO:0032879	regulation of localization	1179	179	141.97	0.00043	0.07682
GO:0035637	multicellular organismal signaling	652	107	78.51	0.00045	0.07704
GO:0030029	actin filament-based process	415	73	49.97	0.0005	0.08218
GO:0048666	neuron development	714	115	85.98	0.00057	0.09008
GO:0007154	cell communication	4338	580	522.36	0.0006	0.09131
GO:0030154	cell differentiation	2348	330	282.73	0.00064	0.09392
GO:0007268	synaptic transmission	574	95	69.12	0.00069	0.09777
GO:0048858	cell projection morphogenesis	611	100	73.57	0.00075	0.09789
GO:0000904	cell morphogenesis involved in differentiation	626	102	75.38	0.00077	0.09789
GO:0048468	cell development	1276	190	153.65	0.00077	0.09789
GO:0030334	regulation of cell migration	353	63	42.51	0.00081	0.09789
GO:0061298	retina vasculature development in camera-type eye	11	6	1.32	0.00081	0.09789
GO:0016477	cell migration	744	118	89.59	0.00088	0.10273
GO:0019226	transmission of nerve impulse	644	104	77.55	0.00094	0.10273
GO:0048870	cell motility	804	126	96.81	0.00095	0.10273
GO:0051674	localization of cell	804	126	96.81	0.00095	0.10273
GO:0032990	cell part morphogenesis	623	101	75.02	0.00098	0.10325
GO:0007167	enzyme linked receptor protein signaling pathway	784	123	94.41	0.00104	0.10468
GO:0000902	cell morphogenesis	843	131	101.51	0.00105	0.10468
GO:0001654	eye development	229	44	27.58	0.00107	0.10468
GO:0023052	signaling	4226	563	508.87	0.00111	0.10607
GO:0048869	cellular developmental process	2496	346	300.56	0.00122	0.11166
GO:0030182	neuron differentiation	876	135	105.48	0.00123	0.11166
GO:0046326	positive regulation of glucose import	24	9	2.89	0.00125	0.11166
GO:0030336	negative regulation of cell migration	117	26	14.09	0.00133	0.11628
GO:0010506	regulation of autophagy	49	14	5.9	0.00144	0.12243
GO:0010765	positive regulation of sodium ion transport	12	6	1.44	0.00146	0.12243
GO:0007169	transmembrane receptor protein tyrosine kinase signaling pathway	581	94	69.96	0.00154	0.12564
GO:0007420	brain development	425	72	51.18	0.00159	0.12564
GO:0051050	positive regulation of transport	425	72	51.18	0.00159	0.12564
GO:2000146	negative regulation of cell motility	119	26	14.33	0.00172	0.13208
GO:0010770	positive regulation of cell morphogenesis involved in differentiation	25	9	3.01	0.00175	0.13208
GO:0032989	cellular component morphogenesis	892	136	107.41	0.0018	0.13208
GO:0034504	protein localization to nucleus	215	41	25.89	0.0018	0.13208
GO:0051271	negative regulation of cellular component movement	126	27	15.17	0.00191	0.13769
GO:0009636	response to toxic substance	96	22	11.56	0.002	0.14169
GO:0034330	cell junction organization	184	36	22.16	0.00211	0.14695
GO:0031175	neuron projection development	624	99	75.14	0.0022	0.14887
GO:0006606	protein import into nucleus	191	37	23	0.00221	0.14887
GO:0007163	establishment or maintenance of cell polarity	103	23	12.4	0.00229	0.15177
GO:0010828	positive regulation of glucose transport	26	9	3.13	0.00239	0.15588
GO:0030036	actin cytoskeleton organization	369	63	44.43	0.0025	0.1593
GO:0040011	locomotion	1118	165	134.62	0.00252	0.1593
GO:0046907	intracellular transport	1013	151	121.98	0.00258	0.16062
GO:0010827	regulation of glucose transport	69	17	8.31	0.00279	0.17111
GO:0090316	positive regulation of intracellular protein transport	75	18	9.03	0.0029	0.1714
GO:0031589	cell-substrate adhesion	194	37	23.36	0.00292	0.1714
GO:0051170	nuclear import	194	37	23.36	0.00292	0.1714
GO:0032388	positive regulation of intracellular transport	81	19	9.75	0.00297	0.17178
GO:0008629	NA	87	20	10.48	0.00301	0.17178
GO:0021954	central nervous system neuron development	42	12	5.06	0.00309	0.17393
GO:0043010	camera-type eye development	195	37	23.48	0.0032	0.17769
GO:0046942	carboxylic acid transport	176	34	21.19	0.00341	0.17944
GO:0010769	regulation of cell morphogenesis involved in differentiation	163	32	19.63	0.00342	0.17944
GO:0048193	Golgi vesicle transport	163	32	19.63	0.00342	0.17944
GO:0001945	lymph vessel development	18	7	2.17	0.00345	0.17944
GO:0015804	neutral amino acid transport	18	7	2.17	0.00345	0.17944
GO:0033157	regulation of intracellular protein transport	138	28	16.62	0.00367	0.1885
GO:0045737	positive regulation of cyclin-dependent protein serine/threonine kinase activity	14	6	1.69	0.00384	0.1948
GO:0035195	gene silencing by miRNA	23	8	2.77	0.00401	0.19622
GO:0006811	ion transport	777	118	93.56	0.00405	0.19622
GO:0007626	locomotory behavior	120	25	14.45	0.00409	0.19622
GO:0015849	organic acid transport	178	34	21.43	0.00411	0.19622
GO:0021510	spinal cord development	60	15	7.22	0.00416	0.19622
GO:0042306	regulation of protein import into nucleus	114	24	13.73	0.00421	0.19622
GO:1900180	regulation of protein localization to nucleus	114	24	13.73	0.00421	0.19622
GO:0040013	negative regulation of locomotion	133	27	16.02	0.00425	0.19622
GO:0048667	cell morphogenesis involved in neuron differentiation	521	83	62.74	0.00432	0.19687
GO:0070727	cellular macromolecule localization	831	125	100.06	0.00436	0.19687
GO:0033036	macromolecule localization	1643	231	197.84	0.0046	0.20415
GO:0042307	positive regulation of protein import into nucleus	55	14	6.62	0.00466	0.20415
GO:0006928	cellular component movement	1044	153	125.71	0.0047	0.20415
GO:0048812	neuron projection morphogenesis	530	84	63.82	0.00472	0.20415
GO:0008088	axon cargo transport	19	7	2.29	0.0049	0.20836
GO:0034764	positive regulation of transmembrane transport	61	15	7.35	0.00492	0.20836
GO:0035556	intracellular signal transduction	1716	240	206.63	0.00501	0.20836
GO:0034613	cellular protein localization	827	124	99.58	0.00502	0.20836
GO:0051385	response to mineralocorticoid	24	8	2.89	0.0054	0.21926
GO:0071359	cellular response to dsRNA	24	8	2.89	0.0054	0.21926
GO:0042177	negative regulation of protein catabolic process	29	9	3.49	0.00549	0.21926
GO:0034762	regulation of transmembrane transport	229	41	27.58	0.0058	0.21926
GO:0021537	telencephalon development	136	27	16.38	0.00582	0.21926
GO:0050890	cognition	149	29	17.94	0.00584	0.21926
GO:0032868	response to insulin	236	42	28.42	0.00588	0.21926
GO:0010468	regulation of gene expression	3004	402	361.73	0.00592	0.21926
GO:0046777	protein autophosphorylation	169	32	20.35	0.00602	0.21926
GO:0018210	peptidyl-threonine modification	51	13	6.14	0.0062	0.21926
GO:0001946	lymphangiogenesis	11	5	1.32	0.00621	0.21926
GO:0036303	lymph vessel morphogenesis	11	5	1.32	0.00621	0.21926
GO:0047496	vesicle transport along microtubule	11	5	1.32	0.00621	0.21926
GO:0048679	regulation of axon regeneration	11	5	1.32	0.00621	0.21926
GO:0048857	neural nucleus development	11	5	1.32	0.00621	0.21926
GO:0060736	prostate gland growth	11	5	1.32	0.00621	0.21926
GO:0070570	regulation of neuron projection regeneration	11	5	1.32	0.00621	0.21926
GO:0001655	urogenital system development	230	41	27.7	0.00626	0.21926
GO:0034329	cell junction assembly	163	31	19.63	0.00635	0.21926
GO:0071214	cellular response to abiotic stimulus	124	25	14.93	0.00635	0.21926
GO:0021953	central nervous system neuron differentiation	99	21	11.92	0.00652	0.22133
GO:0008104	protein localization	1399	198	168.46	0.00655	0.22133
GO:2000112	regulation of cellular macromolecule biosynthetic process	2817	378	339.21	0.0066	0.22133
GO:0006024	glycosaminoglycan biosynthetic process	35	10	4.21	0.0067	0.22133
GO:0015807	L-amino acid transport	20	7	2.41	0.00677	0.22133
GO:0009790	embryo development	775	116	93.32	0.0069	0.22133
GO:0010977	negative regulation of neuron projection development	30	9	3.61	0.00703	0.22133
GO:0014812	muscle cell migration	30	9	3.61	0.00703	0.22133
GO:0010608	posttranscriptional regulation of gene expression	308	52	37.09	0.00707	0.22133
GO:0014910	regulation of smooth muscle cell migration	25	8	3.01	0.00711	0.22133
GO:0034446	substrate adhesion-dependent cell spreading	25	8	3.01	0.00711	0.22133
GO:0051893	regulation of focal adhesion assembly	25	8	3.01	0.00711	0.22133
GO:0090109	regulation of cell-substrate junction assembly	25	8	3.01	0.00711	0.22133
GO:0051641	cellular localization	1761	244	212.05	0.00734	0.22569
GO:0001649	osteoblast differentiation	119	24	14.33	0.00736	0.22569
GO:0035264	multicellular organism growth	94	20	11.32	0.00755	0.2298
GO:0048041	focal adhesion assembly	41	11	4.94	0.00762	0.23022
GO:0009887	organ morphogenesis	688	104	82.85	0.00771	0.23124
GO:0000271	polysaccharide biosynthetic process	82	18	9.87	0.00786	0.23403
GO:0007162	negative regulation of cell adhesion	76	17	9.15	0.00794	0.23472
GO:0060119	inner ear receptor cell development	16	6	1.93	0.00828	0.24129
GO:1901160	primary amino compound metabolic process	16	6	1.93	0.00828	0.24129
GO:0007010	cytoskeleton organization	728	109	87.66	0.00858	0.24828
GO:0031323	regulation of cellular metabolic process	3967	519	477.69	0.00886	0.25459
GO:0046822	regulation of nucleocytoplasmic transport	134	26	16.14	0.00909	0.2592
GO:0009791	post-embryonic development	71	16	8.55	0.00915	0.2592
GO:0031103	axon regeneration	26	8	3.13	0.00921	0.2592
GO:0006836	neurotransmitter transport	115	23	13.85	0.00949	0.26103
GO:0043092	L-amino acid import	12	5	1.44	0.0096	0.26103
GO:0045725	positive regulation of glycogen biosynthetic process	12	5	1.44	0.0096	0.26103
GO:0046902	regulation of mitochondrial membrane permeability	12	5	1.44	0.0096	0.26103
GO:0086001	cardiac muscle cell action potential	12	5	1.44	0.0096	0.26103
GO:0006887	exocytosis	243	42	29.26	0.00976	0.26103
GO:0017038	protein import	257	44	30.95	0.00982	0.26103
GO:0018107	peptidyl-threonine phosphorylation	48	12	5.78	0.00986	0.26103
GO:0006886	intracellular protein transport	612	93	73.69	0.00988	0.26103
GO:0007264	small GTPase mediated signal transduction	575	88	69.24	0.00991	0.26103
GO:0006109	regulation of carbohydrate metabolic process	84	18	10.11	0.01013	0.26349
GO:0006023	aminoglycan biosynthetic process	37	10	4.46	0.01017	0.26349
GO:0010556	regulation of macromolecule biosynthetic process	2877	383	346.43	0.0102	0.26349
GO:0001952	regulation of cell-matrix adhesion	54	13	6.5	0.01026	0.26349
GO:0031326	regulation of cellular biosynthetic process	2998	398	361	0.01035	0.26379
GO:0071702	organic substance transport	473	74	56.96	0.0104	0.26379
GO:0045216	cell-cell junction organization	116	23	13.97	0.01053	0.26408
GO:0046824	positive regulation of nucleocytoplasmic transport	66	15	7.95	0.01054	0.26408
GO:0048518	positive regulation of biological process	3120	413	375.69	0.01067	0.26572
GO:0030031	cell projection assembly	176	32	21.19	0.01096	0.26684
GO:0007611	learning or memory	136	26	16.38	0.01099	0.26684
GO:0010720	positive regulation of cell development	136	26	16.38	0.01099	0.26684
GO:0035176	social behavior	32	9	3.85	0.01104	0.26684
GO:0045931	positive regulation of mitotic cell cycle	32	9	3.85	0.01104	0.26684
GO:0044087	regulation of cellular component biogenesis	287	48	34.56	0.01113	0.26745
GO:0015012	heparan sulfate proteoglycan biosynthetic process	17	6	2.05	0.01151	0.27386
GO:0006417	regulation of translation	170	31	20.47	0.01165	0.27386
GO:0043255	regulation of carbohydrate biosynthetic process	49	12	5.9	0.01166	0.27386
GO:0014909	smooth muscle cell migration	27	8	3.25	0.01173	0.27386
GO:0042147	retrograde transport, endosome to Golgi	27	8	3.25	0.01173	0.27386
GO:0032386	regulation of intracellular transport	177	32	21.31	0.01188	0.275
GO:0030203	glycosaminoglycan metabolic process	73	16	8.79	0.01197	0.275
GO:0048589	developmental growth	246	42	29.62	0.01198	0.275
GO:0032869	cellular response to insulin stimulus	191	34	23	0.01224	0.27941
GO:0030324	lung development	131	25	15.77	0.01275	0.28945
GO:0008286	insulin receptor signaling pathway	151	28	18.18	0.01284	0.28989
GO:0006650	glycerophospholipid metabolic process	158	29	19.03	0.01316	0.29073
GO:0010675	regulation of cellular carbohydrate metabolic process	80	17	9.63	0.01328	0.29073
GO:0031099	regeneration	112	22	13.49	0.01354	0.29073
GO:0030166	proteoglycan biosynthetic process	33	9	3.97	0.0136	0.29073
GO:0048732	gland development	241	41	29.02	0.01368	0.29073
GO:0008637	apoptotic mitochondrial changes	50	12	6.02	0.01371	0.29073
GO:0009880	embryonic pattern specification	50	12	6.02	0.01371	0.29073
GO:0007409	axonogenesis	479	74	57.68	0.01383	0.29073
GO:0001822	kidney development	179	32	21.55	0.01391	0.29073
GO:0007044	cell-substrate junction assembly	56	13	6.74	0.01395	0.29073
GO:0030048	actin filament-based movement	62	14	7.47	0.01398	0.29073
GO:0021952	central nervous system projection neuron axonogenesis	13	5	1.57	0.01408	0.29073
GO:0035196	production of miRNAs involved in gene silencing by miRNA	13	5	1.57	0.01408	0.29073
GO:0043090	amino acid import	13	5	1.57	0.01408	0.29073
GO:0046856	phosphatidylinositol dephosphorylation	13	5	1.57	0.01408	0.29073
GO:0086036	regulation of cardiac muscle cell membrane potential	13	5	1.57	0.01408	0.29073
GO:2000278	regulation of DNA biosynthetic process	13	5	1.57	0.01408	0.29073
GO:0019222	regulation of metabolic process	4375	566	526.81	0.01416	0.29092
GO:0051649	establishment of localization in cell	1560	215	187.85	0.01462	0.29681
GO:0016441	posttranscriptional gene silencing	28	8	3.37	0.01473	0.29681
GO:0035194	posttranscriptional gene silencing by RNA	28	8	3.37	0.01473	0.29681
GO:0045017	glycerolipid biosynthetic process	146	27	17.58	0.01485	0.29681
GO:0006914	autophagy	100	20	12.04	0.01488	0.29681
GO:0045787	positive regulation of cell cycle	100	20	12.04	0.01488	0.29681
GO:0060541	respiratory system development	153	28	18.42	0.01521	0.29992
GO:0048513	organ development	2114	285	254.56	0.01528	0.29992
GO:0008543	fibroblast growth factor receptor signaling pathway	133	25	16.02	0.01531	0.29992
GO:0001504	neurotransmitter uptake	23	7	2.77	0.01551	0.29992
GO:0022408	negative regulation of cell-cell adhesion	23	7	2.77	0.01551	0.29992
GO:0055117	regulation of cardiac muscle contraction	23	7	2.77	0.01551	0.29992
GO:0021955	central nervous system neuron axonogenesis	18	6	2.17	0.01555	0.29992
GO:0045669	positive regulation of osteoblast differentiation	45	11	5.42	0.01562	0.29992
GO:0007423	sensory organ development	372	59	44.79	0.0158	0.30064
GO:0051056	regulation of small GTPase mediated signal transduction	336	54	40.46	0.01595	0.30064
GO:0019432	triglyceride biosynthetic process	51	12	6.14	0.01602	0.30064
GO:0007043	cell-cell junction assembly	63	14	7.59	0.01604	0.30064
GO:0017015	regulation of transforming growth factor beta receptor signaling pathway	63	14	7.59	0.01604	0.30064
GO:0044344	cellular response to fibroblast growth factor stimulus	147	27	17.7	0.01617	0.30064
GO:0071774	response to fibroblast growth factor	147	27	17.7	0.01617	0.30064
GO:0007179	transforming growth factor beta receptor signaling pathway	114	22	13.73	0.01649	0.30521
GO:0030323	respiratory tube development	134	25	16.14	0.01674	0.30845
GO:0009894	regulation of catabolic process	455	70	54.79	0.01781	0.3267
GO:0032501	multicellular organismal process	4913	630	591.6	0.01806	0.32854
GO:0009889	regulation of biosynthetic process	3026	398	364.38	0.01807	0.32854
GO:0031329	regulation of cellular catabolic process	404	63	48.65	0.0182	0.32944
GO:0001938	positive regulation of endothelial cell proliferation	46	11	5.54	0.01836	0.33088
GO:0045667	regulation of osteoblast differentiation	83	17	9.99	0.01888	0.33361
GO:0050673	epithelial cell proliferation	211	36	25.41	0.01909	0.33361
GO:0045184	establishment of protein localization	1142	160	137.51	0.01964	0.33361
GO:0006607	NLS-bearing protein import into nucleus	14	5	1.69	0.01977	0.33361
GO:0008105	asymmetric protein localization	14	5	1.69	0.01977	0.33361
GO:0010634	positive regulation of epithelial cell migration	14	5	1.69	0.01977	0.33361
GO:0014911	positive regulation of smooth muscle cell migration	14	5	1.69	0.01977	0.33361
GO:0031050	dsRNA fragmentation	14	5	1.69	0.01977	0.33361
GO:0031998	regulation of fatty acid beta-oxidation	14	5	1.69	0.01977	0.33361
GO:0060788	ectodermal placode formation	14	5	1.69	0.01977	0.33361
GO:0070875	positive regulation of glycogen metabolic process	14	5	1.69	0.01977	0.33361
GO:0070918	production of small RNA involved in gene silencing by RNA	14	5	1.69	0.01977	0.33361
GO:0071696	ectodermal placode development	14	5	1.69	0.01977	0.33361
GO:0071697	ectodermal placode morphogenesis	14	5	1.69	0.01977	0.33361
GO:0043535	regulation of blood vessel endothelial cell migration	35	9	4.21	0.01999	0.33361
GO:0009628	response to abiotic stimulus	690	101	83.09	0.02012	0.33361
GO:0010810	regulation of cell-substrate adhesion	90	18	10.84	0.02017	0.33361
GO:0031331	positive regulation of cellular catabolic process	90	18	10.84	0.02017	0.33361
GO:0045471	response to ethanol	90	18	10.84	0.02017	0.33361
GO:0006351	transcription, DNA-templated	2847	375	342.82	0.02031	0.33361
GO:0010632	regulation of epithelial cell migration	19	6	2.29	0.02046	0.33361
GO:0021696	cerebellar cortex morphogenesis	19	6	2.29	0.02046	0.33361
GO:0043536	positive regulation of blood vessel endothelial cell migration	19	6	2.29	0.02046	0.33361
GO:0048488	synaptic vesicle endocytosis	19	6	2.29	0.02046	0.33361
GO:0010906	regulation of glucose metabolic process	65	14	7.83	0.02085	0.33863
GO:0007270	neuron-neuron synaptic transmission	84	17	10.11	0.0211	0.3388
GO:0001667	ameboidal cell migration	97	19	11.68	0.02131	0.3388
GO:0035335	peptidyl-tyrosine dephosphorylation	53	12	6.38	0.0215	0.3388
GO:0043534	blood vessel endothelial cell migration	53	12	6.38	0.0215	0.3388
GO:0046460	neutral lipid biosynthetic process	53	12	6.38	0.0215	0.3388
GO:0046463	acylglycerol biosynthetic process	53	12	6.38	0.0215	0.3388
GO:0046486	glycerolipid metabolic process	241	40	29.02	0.0215	0.3388
GO:0006605	protein targeting	437	67	52.62	0.02152	0.3388
GO:0007160	cell-matrix adhesion	137	25	16.5	0.02165	0.33954
GO:0031344	regulation of cell projection organization	220	37	26.49	0.02177	0.34013
GO:0061024	membrane organization	364	57	43.83	0.02204	0.34304
GO:0071482	cellular response to light stimulus	30	8	3.61	0.02233	0.34488
GO:0060041	retina development in camera-type eye	91	18	10.96	0.02241	0.34488
GO:0097305	response to alcohol	91	18	10.96	0.02241	0.34488
GO:0016311	dephosphorylation	235	39	28.3	0.023	0.35264
GO:0042063	gliogenesis	138	25	16.62	0.02352	0.35576
GO:0048585	negative regulation of response to stimulus	664	97	79.96	0.02353	0.35576
GO:0035148	tube formation	98	19	11.8	0.02355	0.35576
GO:0046474	glycerophospholipid biosynthetic process	98	19	11.8	0.02355	0.35576
GO:0043331	response to dsRNA	36	9	4.33	0.02389	0.35696
GO:0045913	positive regulation of carbohydrate metabolic process	36	9	4.33	0.02389	0.35696
GO:0060425	lung morphogenesis	36	9	4.33	0.02389	0.35696
GO:0010631	epithelial cell migration	25	7	3.01	0.02457	0.36074
GO:0034644	cellular response to UV	25	7	3.01	0.02457	0.36074
GO:0043502	regulation of muscle adaptation	25	7	3.01	0.02457	0.36074
GO:0090132	epithelium migration	25	7	3.01	0.02457	0.36074
GO:0010970	microtubule-based transport	42	10	5.06	0.02467	0.36074
GO:0043297	apical junction assembly	42	10	5.06	0.02467	0.36074
GO:0022604	regulation of cell morphogenesis	272	44	32.75	0.02484	0.36139
GO:0046847	filopodium assembly	48	11	5.78	0.02489	0.36139
GO:0072001	renal system development	187	32	22.52	0.02498	0.36142
GO:0001508	action potential	112	21	13.49	0.02538	0.36592
GO:0060284	regulation of cell development	426	65	51.3	0.02553	0.36624
GO:0001656	metanephros development	73	15	8.79	0.02567	0.36624
GO:0002064	epithelial cell development	73	15	8.79	0.02567	0.36624
GO:0016192	vesicle-mediated transport	858	122	103.32	0.0261	0.36785
GO:0010508	positive regulation of autophagy	20	6	2.41	0.02632	0.36785
GO:0046949	fatty-acyl-CoA biosynthetic process	20	6	2.41	0.02632	0.36785
GO:0048854	brain morphogenesis	20	6	2.41	0.02632	0.36785
GO:0051412	response to corticosterone	20	6	2.41	0.02632	0.36785
GO:0060674	placenta blood vessel development	20	6	2.41	0.02632	0.36785
GO:0035265	organ growth	67	14	8.07	0.02667	0.36802
GO:0050678	regulation of epithelial cell proliferation	181	31	21.8	0.02673	0.36802
GO:0021697	cerebellar cortex formation	15	5	1.81	0.02678	0.36802
GO:0061001	regulation of dendritic spine morphogenesis	15	5	1.81	0.02678	0.36802
GO:2000649	regulation of sodium ion transmembrane transporter activity	15	5	1.81	0.02678	0.36802
GO:0031102	neuron projection regeneration	31	8	3.73	0.02702	0.37008
GO:0006644	phospholipid metabolic process	224	37	26.97	0.02801	0.37985
GO:0051049	regulation of transport	868	123	104.52	0.02804	0.37985
GO:0006672	ceramide metabolic process	55	12	6.62	0.02826	0.37985
GO:0071478	cellular response to radiation	55	12	6.62	0.02826	0.37985
GO:0010595	positive regulation of endothelial cell migration	37	9	4.46	0.02831	0.37985
GO:0051130	positive regulation of cellular component organization	421	64	50.69	0.02842	0.37985
GO:0009059	macromolecule biosynthetic process	3756	485	452.28	0.02843	0.37985
GO:0016044	NA	362	56	43.59	0.02856	0.37985
GO:0007165	signal transduction	3789	489	456.25	0.02865	0.37985
GO:0006970	response to osmotic stress	49	11	5.9	0.02872	0.37985
GO:0015031	protein transport	1109	154	133.54	0.02875	0.37985
GO:0006913	nucleocytoplasmic transport	311	49	37.45	0.02891	0.38074
GO:0034645	cellular macromolecule biosynthetic process	3685	476	443.73	0.02949	0.38714
GO:0051252	regulation of RNA metabolic process	2674	351	321.99	0.02962	0.38761
GO:0006355	regulation of transcription, DNA-templated	2602	342	313.32	0.02983	0.38912
GO:0009895	negative regulation of catabolic process	68	14	8.19	0.02999	0.38996
GO:0051932	synaptic transmission, GABAergic	26	7	3.13	0.03023	0.39152
GO:0006917	NA	378	58	45.52	0.0303	0.39152
GO:0048011	neurotrophin TRK receptor signaling pathway	219	36	26.37	0.03188	0.40846
GO:0007612	learning	75	15	9.03	0.03207	0.40846
GO:0001974	blood vessel remodeling	32	8	3.85	0.03234	0.40846
GO:0003300	cardiac muscle hypertrophy	21	6	2.53	0.0332	0.40846
GO:0010543	regulation of platelet activation	21	6	2.53	0.0332	0.40846
GO:0010718	positive regulation of epithelial to mesenchymal transition	21	6	2.53	0.0332	0.40846
GO:0014897	striated muscle hypertrophy	21	6	2.53	0.0332	0.40846
GO:0030201	heparan sulfate proteoglycan metabolic process	21	6	2.53	0.0332	0.40846
GO:0035162	embryonic hemopoiesis	21	6	2.53	0.0332	0.40846
GO:0035384	thioester biosynthetic process	21	6	2.53	0.0332	0.40846
GO:0048710	regulation of astrocyte differentiation	21	6	2.53	0.0332	0.40846
GO:0071616	acyl-CoA biosynthetic process	21	6	2.53	0.0332	0.40846
GO:0043525	positive regulation of neuron apoptotic process	38	9	4.58	0.03326	0.40846
GO:1901216	positive regulation of neuron death	38	9	4.58	0.03326	0.40846
GO:0043542	endothelial cell migration	95	18	11.44	0.03328	0.40846
GO:0044057	regulation of system process	395	60	47.56	0.03345	0.40846
GO:0048522	positive regulation of cellular process	2858	373	344.15	0.03346	0.40846
GO:0051169	nuclear transport	314	49	37.81	0.03364	0.40846
GO:0022010	central nervous system myelination	11	4	1.32	0.03443	0.40846
GO:0032291	axon ensheathment in central nervous system	11	4	1.32	0.03443	0.40846
GO:0045649	regulation of macrophage differentiation	11	4	1.32	0.03443	0.40846
GO:0051894	positive regulation of focal adhesion assembly	11	4	1.32	0.03443	0.40846
GO:0051953	negative regulation of amine transport	11	4	1.32	0.03443	0.40846
GO:0060900	embryonic camera-type eye formation	11	4	1.32	0.03443	0.40846
GO:0061337	cardiac conduction	11	4	1.32	0.03443	0.40846
GO:0090162	establishment of epithelial cell polarity	11	4	1.32	0.03443	0.40846
GO:2000696	regulation of epithelial cell differentiation involved in kidney development	11	4	1.32	0.03443	0.40846
GO:2001141	regulation of RNA biosynthetic process	2618	343	315.25	0.03453	0.40846
GO:0012502	induction of programmed cell death	381	58	45.88	0.03472	0.40846
GO:0009914	hormone transport	192	32	23.12	0.03481	0.40846
GO:0032774	RNA biosynthetic process	2909	379	350.29	0.03499	0.40846
GO:0003254	regulation of membrane depolarization	16	5	1.93	0.03519	0.40846
GO:0006111	regulation of gluconeogenesis	16	5	1.93	0.03519	0.40846
GO:0007214	gamma-aminobutyric acid signaling pathway	16	5	1.93	0.03519	0.40846
GO:0009214	cyclic nucleotide catabolic process	16	5	1.93	0.03519	0.40846
GO:0035725	sodium ion transmembrane transport	16	5	1.93	0.03519	0.40846
GO:0007610	behavior	441	66	53.1	0.03533	0.40893
GO:0008645	hexose transport	96	18	11.56	0.03652	0.41773
GO:0015749	monosaccharide transport	96	18	11.56	0.03652	0.41773
GO:0015758	glucose transport	96	18	11.56	0.03652	0.41773
GO:0040017	positive regulation of locomotion	207	34	24.93	0.03656	0.41773
GO:0010907	positive regulation of glucose metabolic process	27	7	3.25	0.0367	0.41773
GO:0048009	insulin-like growth factor receptor signaling pathway	27	7	3.25	0.0367	0.41773
GO:0051960	regulation of nervous system development	375	57	45.16	0.03699	0.4181
GO:0006022	aminoglycan metabolic process	83	16	9.99	0.03739	0.4181
GO:0009411	response to UV	83	16	9.99	0.03739	0.4181
GO:0010975	regulation of neuron projection development	179	30	21.55	0.03747	0.4181
GO:0015833	peptide transport	172	29	20.71	0.03759	0.4181
GO:0000186	activation of MAPKK activity	51	11	6.14	0.0376	0.4181
GO:0014013	regulation of gliogenesis	51	11	6.14	0.0376	0.4181
GO:0051705	multi-organism behavior	51	11	6.14	0.0376	0.4181
GO:0030072	peptide hormone secretion	158	27	19.03	0.03767	0.4181
GO:0051716	cellular response to stimulus	4591	585	552.82	0.03775	0.4181
GO:0006821	chloride transport	33	8	3.97	0.03834	0.42008
GO:0007632	visual behavior	33	8	3.97	0.03834	0.42008
GO:0010676	positive regulation of cellular carbohydrate metabolic process	33	8	3.97	0.03834	0.42008
GO:0030879	mammary gland development	110	20	13.25	0.03835	0.42008
GO:0070252	actin-mediated cell contraction	45	10	5.42	0.03844	0.42008
GO:0051272	positive regulation of cellular component movement	208	34	25.05	0.03884	0.42333
GO:0046879	hormone secretion	187	31	22.52	0.03975	0.43204
GO:0019219	regulation of nucleobase-containing compound metabolic process	3046	395	366.78	0.03985	0.43204
GO:0080090	regulation of primary metabolic process	3884	498	467.69	0.04042	0.43707
GO:0032228	regulation of synaptic transmission, GABAergic	22	6	2.65	0.04114	0.44338
GO:0097190	apoptotic signaling pathway	84	16	10.11	0.04122	0.44338
GO:0050877	neurological system process	1037	143	124.87	0.04159	0.4462
GO:0051899	membrane depolarization	71	14	8.55	0.04176	0.44685
GO:0030900	forebrain development	231	37	27.82	0.04219	0.45028
GO:0090092	regulation of transmembrane receptor protein serine/threonine kinase signaling pathway	132	23	15.89	0.043	0.4575
GO:0007173	epidermal growth factor receptor signaling pathway	160	27	19.27	0.0432	0.4575
GO:0038127	ERBB signaling pathway	160	27	19.27	0.0432	0.4575
GO:0006892	post-Golgi vesicle-mediated transport	65	13	7.83	0.04398	0.45802
GO:0010594	regulation of endothelial cell migration	65	13	7.83	0.04398	0.45802
GO:0031047	gene silencing by RNA	46	10	5.54	0.04402	0.45802
GO:0000578	embryonic axis specification	28	7	3.37	0.04403	0.45802
GO:0031076	embryonic camera-type eye development	28	7	3.37	0.04403	0.45802
GO:0032885	regulation of polysaccharide biosynthetic process	28	7	3.37	0.04403	0.45802
GO:0048701	embryonic cranial skeleton morphogenesis	28	7	3.37	0.04403	0.45802
GO:0035272	exocrine system development	40	9	4.82	0.04489	0.45933
GO:0045446	endothelial cell differentiation	40	9	4.82	0.04489	0.45933
GO:0007595	lactation	34	8	4.09	0.04504	0.45933
GO:0022406	membrane docking	34	8	4.09	0.04504	0.45933
GO:0010611	regulation of cardiac muscle hypertrophy	17	5	2.05	0.04505	0.45933
GO:0015800	acidic amino acid transport	17	5	2.05	0.04505	0.45933
GO:0046839	phospholipid dephosphorylation	17	5	2.05	0.04505	0.45933
GO:0072215	regulation of metanephros development	17	5	2.05	0.04505	0.45933
GO:0097194	execution phase of apoptosis	85	16	10.24	0.04533	0.46104
GO:0006470	protein dephosphorylation	133	23	16.02	0.04629	0.46725
GO:0043281	regulation of cysteine-type endopeptidase activity involved in apoptotic process	154	26	18.54	0.04633	0.46725
GO:0016024	CDP-diacylglycerol biosynthetic process	12	4	1.44	0.04685	0.46725
GO:0021544	subpallium development	12	4	1.44	0.04685	0.46725
GO:0033327	Leydig cell differentiation	12	4	1.44	0.04685	0.46725
GO:0060216	definitive hemopoiesis	12	4	1.44	0.04685	0.46725
GO:0060442	branching involved in prostate gland morphogenesis	12	4	1.44	0.04685	0.46725
GO:0060525	prostate glandular acinus development	12	4	1.44	0.04685	0.46725
GO:0030335	positive regulation of cell migration	197	32	23.72	0.04734	0.47099
GO:0007267	cell-cell signaling	972	134	117.04	0.04778	0.47421
GO:0023051	regulation of signaling	1778	236	214.1	0.04795	0.47421
GO:0072006	nephron development	79	15	9.51	0.04821	0.47421
GO:0003001	generation of a signal involved in cell-cell signaling	292	45	35.16	0.04824	0.47421
GO:0023061	signal release	292	45	35.16	0.04824	0.47421
GO:0001936	regulation of endothelial cell proliferation	66	13	7.95	0.04897	0.47919
GO:0032102	negative regulation of response to external stimulus	113	20	13.61	0.04898	0.47919
GO:0002790	peptide secretion	162	27	19.51	0.04931	0.48091
GO:0001505	regulation of neurotransmitter levels	120	21	14.45	0.04939	0.48091
GO:0030705	cytoskeleton-dependent intracellular transport	47	10	5.66	0.05012	0.48298
GO:0048678	response to axon injury	47	10	5.66	0.05012	0.48298
GO:0014896	muscle hypertrophy	23	6	2.77	0.05019	0.48298
GO:0046006	regulation of activated T cell proliferation	23	6	2.77	0.05019	0.48298
GO:0050433	regulation of catecholamine secretion	23	6	2.77	0.05019	0.48298
GO:0001764	neuron migration	73	14	8.79	0.05122	0.48898
GO:0006941	striated muscle contraction	73	14	8.79	0.05122	0.48898
GO:0007015	actin filament organization	184	30	22.16	0.05128	0.48898
GO:0006468	protein phosphorylation	1053	144	126.8	0.05129	0.48898
GO:0042990	regulation of transcription factor import into nucleus	60	12	7.22	0.05164	0.49004
GO:0042991	transcription factor import into nucleus	60	12	7.22	0.05164	0.49004
GO:0001676	long-chain fatty acid metabolic process	29	7	3.49	0.05223	0.49111
GO:0010812	negative regulation of cell-substrate adhesion	29	7	3.49	0.05223	0.49111
GO:0042993	positive regulation of transcription factor import into nucleus	29	7	3.49	0.05223	0.49111
GO:0090130	tissue migration	29	7	3.49	0.05223	0.49111
GO:0071230	cellular response to amino acid stimulus	35	8	4.21	0.05246	0.49214
GO:0009100	glycoprotein metabolic process	331	50	39.86	0.05279	0.49345
GO:0046903	secretion	696	98	83.81	0.05285	0.49345
GO:0008643	carbohydrate transport	114	20	13.73	0.05296	0.49345
GO:0034763	negative regulation of transmembrane transport	54	11	6.5	0.05427	0.50354
GO:0008361	regulation of cell size	67	13	8.07	0.05434	0.50354
GO:0060255	regulation of macromolecule metabolic process	3757	480	452.4	0.05441	0.50354
GO:0051301	cell division	437	64	52.62	0.05475	0.50555
GO:0000910	cytokinesis	94	17	11.32	0.05546	0.5107
GO:0009749	response to glucose	101	18	12.16	0.05625	0.5107
GO:0014743	regulation of muscle hypertrophy	18	5	2.17	0.0564	0.5107
GO:0021533	cell differentiation in hindbrain	18	5	2.17	0.0564	0.5107
GO:0035338	long-chain fatty-acyl-CoA biosynthetic process	18	5	2.17	0.0564	0.5107
GO:0042522	regulation of tyrosine phosphorylation of Stat5 protein	18	5	2.17	0.0564	0.5107
GO:0048745	smooth muscle tissue development	18	5	2.17	0.0564	0.5107
GO:0070373	negative regulation of ERK1 and ERK2 cascade	18	5	2.17	0.0564	0.5107
GO:0061351	neural precursor cell proliferation	74	14	8.91	0.05647	0.5107
GO:0045767	regulation of anti-apoptosis	48	10	5.78	0.05677	0.5107
GO:0018209	peptidyl-serine modification	108	19	13	0.0568	0.5107
GO:0050679	positive regulation of epithelial cell proliferation	108	19	13	0.0568	0.5107
GO:0065009	regulation of molecular function	1675	222	201.69	0.05693	0.51075
GO:0010927	cellular component assembly involved in morphogenesis	115	20	13.85	0.05716	0.5117
GO:0008654	phospholipid biosynthetic process	129	22	15.53	0.05738	0.51255
GO:0046887	positive regulation of hormone secretion	61	12	7.35	0.05754	0.51287
GO:0001836	release of cytochrome c from mitochondria	42	9	5.06	0.05897	0.52243
GO:0045595	regulation of cell differentiation	863	119	103.92	0.05918	0.52243
GO:0010628	positive regulation of gene expression	949	130	114.27	0.05921	0.52243
GO:0021543	pallium development	88	16	10.6	0.05937	0.52243
GO:2000147	positive regulation of cell motility	201	32	24.2	0.05954	0.52243
GO:0005979	regulation of glycogen biosynthetic process	24	6	2.89	0.06036	0.52243
GO:0006586	indolalkylamine metabolic process	24	6	2.89	0.06036	0.52243
GO:0010962	regulation of glucan biosynthetic process	24	6	2.89	0.06036	0.52243
GO:0033574	response to testosterone	24	6	2.89	0.06036	0.52243
GO:0035337	fatty-acyl-CoA metabolic process	24	6	2.89	0.06036	0.52243
GO:0042430	indole-containing compound metabolic process	24	6	2.89	0.06036	0.52243
GO:0072384	organelle transport along microtubule	24	6	2.89	0.06036	0.52243
GO:0048708	astrocyte differentiation	36	8	4.33	0.06062	0.52243
GO:2000177	regulation of neural precursor cell proliferation	36	8	4.33	0.06062	0.52243
GO:0032881	regulation of polysaccharide metabolic process	30	7	3.61	0.06133	0.52243
GO:0001573	ganglioside metabolic process	13	4	1.57	0.06141	0.52243
GO:0002076	osteoblast development	13	4	1.57	0.06141	0.52243
GO:0021542	dentate gyrus development	13	4	1.57	0.06141	0.52243
GO:0032314	regulation of Rac GTPase activity	13	4	1.57	0.06141	0.52243
GO:0046341	CDP-diacylglycerol metabolic process	13	4	1.57	0.06141	0.52243
GO:0048339	paraxial mesoderm development	13	4	1.57	0.06141	0.52243
GO:0060716	labyrinthine layer blood vessel development	13	4	1.57	0.06141	0.52243
GO:0010243	response to organonitrogen compound	130	22	15.65	0.06154	0.52245
GO:0043270	positive regulation of ion transport	75	14	9.03	0.06207	0.52487
GO:0071363	cellular response to growth factor stimulus	253	39	30.46	0.06208	0.52487
GO:0032940	secretion by cell	609	86	73.33	0.06267	0.52877
GO:0009966	regulation of signal transduction	1553	206	187	0.06355	0.53467
GO:0035295	tube development	373	55	44.91	0.06383	0.53467
GO:0048813	dendrite morphogenesis	62	12	7.47	0.06388	0.53467
GO:0043467	regulation of generation of precursor metabolites and energy	49	10	5.9	0.06396	0.53467
GO:2000116	regulation of cysteine-type endopeptidase activity	159	26	19.15	0.06402	0.53467
GO:0071495	cellular response to endogenous stimulus	518	74	62.37	0.06514	0.54287
GO:0046488	phosphatidylinositol metabolic process	96	17	11.56	0.06541	0.54287
GO:0044249	cellular biosynthetic process	4466	565	537.77	0.06546	0.54287
GO:0009719	response to endogenous stimulus	820	113	98.74	0.06553	0.54287
GO:0034976	response to endoplasmic reticulum stress	103	18	12.4	0.0659	0.54484
GO:0045893	positive regulation of transcription, DNA-templated	875	120	105.36	0.06606	0.54506
GO:0010001	glial cell differentiation	117	20	14.09	0.06624	0.54545
GO:0009416	response to light stimulus	174	28	20.95	0.06647	0.54625
GO:0003008	system process	1436	191	172.92	0.06672	0.54691
GO:0015850	organic hydroxy compound transport	43	9	5.18	0.06695	0.54691
GO:0017148	negative regulation of translation	43	9	5.18	0.06695	0.54691
GO:0001935	endothelial cell proliferation	76	14	9.15	0.06803	0.55378
GO:0060070	canonical Wnt signaling pathway	160	26	19.27	0.06806	0.55378
GO:0006893	Golgi to plasma membrane transport	19	5	2.29	0.06924	0.55881
GO:0032459	regulation of protein oligomerization	19	5	2.29	0.06924	0.55881
GO:0009101	glycoprotein biosynthetic process	285	43	34.32	0.0693	0.55881
GO:0018108	peptidyl-tyrosine phosphorylation	182	29	21.92	0.06946	0.55881
GO:0030512	negative regulation of transforming growth factor beta receptor signaling pathway	37	8	4.46	0.06954	0.55881
GO:0048814	regulation of dendrite morphogenesis	37	8	4.46	0.06954	0.55881
GO:0007507	heart development	330	49	39.74	0.06963	0.55881
GO:0033365	protein localization to organelle	436	63	52.5	0.06985	0.55948
GO:0001701	in utero embryonic development	263	40	31.67	0.07027	0.56125
GO:0010863	positive regulation of phospholipase C activity	63	12	7.59	0.07065	0.56125
GO:0018105	peptidyl-serine phosphorylation	97	17	11.68	0.07082	0.56125
GO:0007265	Ras protein signal transduction	353	52	42.51	0.07083	0.56125
GO:0042490	mechanoreceptor differentiation	31	7	3.73	0.07133	0.56125
GO:0097193	intrinsic apoptotic signaling pathway	31	7	3.73	0.07133	0.56125
GO:0021587	cerebellum morphogenesis	25	6	3.01	0.07166	0.56125
GO:0030851	granulocyte differentiation	25	6	3.01	0.07166	0.56125
GO:0034394	protein localization to cell surface	25	6	3.01	0.07166	0.56125
GO:0050798	activated T cell proliferation	25	6	3.01	0.07166	0.56125
GO:0019048	modulation by virus of host morphology or physiology	50	10	6.02	0.07171	0.56125
GO:0048145	regulation of fibroblast proliferation	50	10	6.02	0.07171	0.56125
GO:0070848	response to growth factor	271	41	32.63	0.07214	0.56354
GO:0048864	stem cell development	70	13	8.43	0.0728	0.56762
GO:0009314	response to radiation	279	42	33.6	0.07394	0.57433
GO:0045664	regulation of neuron differentiation	279	42	33.6	0.07394	0.57433
GO:0021987	cerebral cortex development	57	11	6.86	0.07526	0.58198
GO:0005976	polysaccharide metabolic process	133	22	16.02	0.0753	0.58198
GO:0010557	positive regulation of macromolecule biosynthetic process	1006	136	121.14	0.07535	0.58198
GO:0008306	associative learning	44	9	5.3	0.07559	0.58234
GO:0048583	regulation of response to stimulus	2027	264	244.08	0.07568	0.58234
GO:0009896	positive regulation of catabolic process	119	20	14.33	0.07626	0.58424
GO:0071902	positive regulation of protein serine/threonine kinase activity	191	30	23	0.07636	0.58424
GO:0048729	tissue morphogenesis	393	57	47.32	0.07691	0.58424
GO:0018212	peptidyl-tyrosine modification	184	29	22.16	0.07761	0.58424
GO:0060429	epithelium development	508	72	61.17	0.0777	0.58424
GO:0031294	lymphocyte costimulation	64	12	7.71	0.07788	0.58424
GO:0031295	T cell costimulation	64	12	7.71	0.07788	0.58424
GO:1900274	regulation of phospholipase C activity	64	12	7.71	0.07788	0.58424
GO:0002011	morphogenesis of an epithelial sheet	14	4	1.69	0.07806	0.58424
GO:0006825	copper ion transport	14	4	1.69	0.07806	0.58424
GO:0010761	fibroblast migration	14	4	1.69	0.07806	0.58424
GO:0034661	ncRNA catabolic process	14	4	1.69	0.07806	0.58424
GO:0055003	cardiac myofibril assembly	14	4	1.69	0.07806	0.58424
GO:0072202	cell differentiation involved in metanephros development	14	4	1.69	0.07806	0.58424
GO:2000178	negative regulation of neural precursor cell proliferation	14	4	1.69	0.07806	0.58424
GO:0033673	negative regulation of kinase activity	148	24	17.82	0.07862	0.58736
GO:0006942	regulation of striated muscle contraction	38	8	4.58	0.07921	0.5875
GO:0048639	positive regulation of developmental growth	38	8	4.58	0.07921	0.5875
GO:0051952	regulation of amine transport	38	8	4.58	0.07921	0.5875
GO:0072210	metanephric nephron development	38	8	4.58	0.07921	0.5875
GO:0007272	ensheathment of neurons	71	13	8.55	0.07976	0.58945
GO:0008366	axon ensheathment	71	13	8.55	0.07976	0.58945
GO:0050767	regulation of neurogenesis	341	50	41.06	0.08008	0.59075
GO:0048646	anatomical structure formation involved in morphogenesis	703	97	84.65	0.08087	0.59551
GO:0030111	regulation of Wnt signaling pathway	163	26	19.63	0.08124	0.59573
GO:0016458	gene silencing	85	15	10.24	0.08189	0.59573
GO:0048146	positive regulation of fibroblast proliferation	32	7	3.85	0.08225	0.59573
GO:0050770	regulation of axonogenesis	92	16	11.08	0.08234	0.59573
GO:0072175	epithelial tube formation	92	16	11.08	0.08234	0.59573
GO:0009746	response to hexose	106	18	12.76	0.0824	0.59573
GO:0090317	negative regulation of intracellular protein transport	58	11	6.98	0.08325	0.59573
GO:0043412	macromolecule modification	2396	309	288.51	0.08336	0.59573
GO:0007398	ectoderm development	20	5	2.41	0.08355	0.59573
GO:0010039	response to iron ion	20	5	2.41	0.08355	0.59573
GO:0010677	negative regulation of cellular carbohydrate metabolic process	20	5	2.41	0.08355	0.59573
GO:0030212	hyaluronan metabolic process	20	5	2.41	0.08355	0.59573
GO:0035336	long-chain fatty-acyl-CoA metabolic process	20	5	2.41	0.08355	0.59573
GO:0050691	regulation of defense response to virus by host	20	5	2.41	0.08355	0.59573
GO:0060998	regulation of dendritic spine development	20	5	2.41	0.08355	0.59573
GO:0001503	ossification	252	38	30.34	0.08395	0.59573
GO:0046578	regulation of Ras protein signal transduction	252	38	30.34	0.08395	0.59573
GO:0000289	nuclear-transcribed mRNA poly(A) tail shortening	26	6	3.13	0.08409	0.59573
GO:0001578	microtubule bundle formation	26	6	3.13	0.08409	0.59573
GO:0032890	regulation of organic acid transport	26	6	3.13	0.08409	0.59573
GO:0050432	catecholamine secretion	26	6	3.13	0.08409	0.59573
GO:0070873	regulation of glycogen metabolic process	26	6	3.13	0.08409	0.59573
GO:0006464	cellular protein modification process	2308	298	277.92	0.0846	0.59714
GO:0036211	protein modification process	2308	298	277.92	0.0846	0.59714
GO:0031032	actomyosin structure organization	45	9	5.42	0.08487	0.59714
GO:0031330	negative regulation of cellular catabolic process	45	9	5.42	0.08487	0.59714
GO:0060021	palate development	65	12	7.83	0.08555	0.6009
GO:0032880	regulation of protein localization	305	45	36.73	0.08585	0.60193
GO:0032970	regulation of actin filament-based process	164	26	19.75	0.08599	0.60193
GO:0046883	regulation of hormone secretion	157	25	18.91	0.0873	0.60989
GO:0051969	regulation of transmission of nerve impulse	179	28	21.55	0.0879	0.60989
GO:0040029	regulation of gene expression, epigenetic	114	19	13.73	0.08793	0.60989
GO:0006643	membrane lipid metabolic process	107	18	12.88	0.08845	0.60989
GO:0006665	sphingolipid metabolic process	100	17	12.04	0.08878	0.60989
GO:0016358	dendrite development	100	17	12.04	0.08878	0.60989
GO:0055123	digestive system development	100	17	12.04	0.08878	0.60989
GO:0048638	regulation of developmental growth	93	16	11.2	0.08888	0.60989
GO:0006029	proteoglycan metabolic process	52	10	6.26	0.08892	0.60989
GO:0043154	negative regulation of cysteine-type endopeptidase activity involved in apoptotic process	52	10	6.26	0.08892	0.60989
GO:0048144	fibroblast proliferation	52	10	6.26	0.08892	0.60989
GO:0006637	acyl-CoA metabolic process	39	8	4.7	0.08965	0.60989
GO:0031929	TOR signaling	39	8	4.7	0.08965	0.60989
GO:0035383	thioester metabolic process	39	8	4.7	0.08965	0.60989
GO:0045685	regulation of glial cell differentiation	39	8	4.7	0.08965	0.60989
GO:0050885	neuromuscular process controlling balance	39	8	4.7	0.08965	0.60989
GO:0060840	artery development	39	8	4.7	0.08965	0.60989
GO:0050804	regulation of synaptic transmission	165	26	19.87	0.09092	0.6175
GO:0042384	cilium assembly	59	11	7.1	0.09175	0.62211
GO:0019827	stem cell maintenance	66	12	7.95	0.09368	0.63076
GO:0031345	negative regulation of cell projection organization	66	12	7.95	0.09368	0.63076
GO:0044272	sulfur compound biosynthetic process	66	12	7.95	0.09368	0.63076
GO:0007006	mitochondrial membrane organization	33	7	3.97	0.09407	0.63076
GO:0061005	cell differentiation involved in kidney development	33	7	3.97	0.09407	0.63076
GO:0034284	response to monosaccharide	108	18	13	0.09478	0.63076
GO:0003158	endothelium development	46	9	5.54	0.09481	0.63076
GO:0042303	molting cycle	73	13	8.79	0.0949	0.63076
GO:0042633	hair cycle	73	13	8.79	0.0949	0.63076
GO:0061041	regulation of wound healing	73	13	8.79	0.0949	0.63076
GO:0042110	T cell activation	300	44	36.12	0.09517	0.63076
GO:0090257	regulation of muscle system process	101	17	12.16	0.09536	0.63076
GO:0070482	response to oxygen levels	225	34	27.09	0.09548	0.63076
GO:0060271	cilium morphogenesis	80	14	9.63	0.09558	0.63076
GO:0022612	gland morphogenesis	94	16	11.32	0.09573	0.63076
GO:0071375	cellular response to peptide hormone stimulus	255	38	30.71	0.0959	0.63076
GO:0043549	regulation of kinase activity	577	80	69.48	0.09659	0.63076
GO:0006972	hyperosmotic response	15	4	1.81	0.09671	0.63076
GO:0007274	neuromuscular synaptic transmission	15	4	1.81	0.09671	0.63076
GO:0014046	dopamine secretion	15	4	1.81	0.09671	0.63076
GO:0014059	regulation of dopamine secretion	15	4	1.81	0.09671	0.63076
GO:0032467	positive regulation of cytokinesis	15	4	1.81	0.09671	0.63076
GO:0051171	regulation of nitrogen compound metabolic process	3121	397	375.81	0.09671	0.63076
GO:0090311	regulation of protein deacetylation	15	4	1.81	0.09671	0.63076
GO:0002762	negative regulation of myeloid leukocyte differentiation	27	6	3.25	0.09763	0.6342
GO:0045668	negative regulation of osteoblast differentiation	27	6	3.25	0.09763	0.6342
GO:0051348	negative regulation of transferase activity	159	25	19.15	0.0977	0.6342
GO:0009743	response to carbohydrate	123	20	14.81	0.09923	0.63908
GO:0016197	endosomal transport	123	20	14.81	0.09923	0.63908
GO:0033598	mammary gland epithelial cell proliferation	21	5	2.53	0.09928	0.63908
GO:0042506	tyrosine phosphorylation of Stat5 protein	21	5	2.53	0.09928	0.63908
GO:0045912	negative regulation of carbohydrate metabolic process	21	5	2.53	0.09928	0.63908
GO:0010638	positive regulation of organelle organization	174	27	20.95	0.09948	0.63908
GO:0051338	regulation of transferase activity	594	82	71.53	0.1006	0.63908
GO:0014065	phosphatidylinositol 3-kinase signaling	60	11	7.22	0.10076	0.63908
GO:0019233	sensory perception of pain	60	11	7.22	0.10076	0.63908
GO:0046467	membrane lipid biosynthetic process	60	11	7.22	0.10076	0.63908
GO:0016236	macroautophagy	40	8	4.82	0.10084	0.63908
GO:0030516	regulation of axon extension	40	8	4.82	0.10084	0.63908
GO:0045768	positive regulation of anti-apoptosis	40	8	4.82	0.10084	0.63908
GO:0051225	spindle assembly	40	8	4.82	0.10084	0.63908
GO:0071229	cellular response to acid chemical	40	8	4.82	0.10084	0.63908
GO:0051254	positive regulation of RNA metabolic process	924	124	111.26	0.10094	0.63908
GO:0042552	myelination	67	12	8.07	0.10226	0.64644
GO:0070925	organelle assembly	88	15	10.6	0.10332	0.65214
GO:0007411	axon guidance	333	48	40.1	0.10529	0.66317
GO:0048489	synaptic vesicle transport	47	9	5.66	0.10539	0.66317
GO:0043009	chordate embryonic development	433	61	52.14	0.1063	0.66787
GO:0048286	lung alveolus development	34	7	4.09	0.10678	0.66914
GO:0032535	regulation of cellular component size	146	23	17.58	0.10688	0.66914
GO:0006820	anion transport	117	19	14.09	0.10699	0.66914
GO:0016310	phosphorylation	1189	157	143.17	0.10741	0.67074
GO:0010648	negative regulation of cell communication	581	80	69.96	0.10813	0.67421
GO:0006469	negative regulation of protein kinase activity	139	22	16.74	0.10869	0.67668
GO:0006813	potassium ion transport	103	17	12.4	0.10943	0.68025
GO:0030510	regulation of BMP signaling pathway	61	11	7.35	0.11027	0.68238
GO:0032387	negative regulation of intracellular transport	61	11	7.35	0.11027	0.68238
GO:0051701	interaction with host	61	11	7.35	0.11027	0.68238
GO:0031644	regulation of neurological system process	191	29	23	0.11116	0.68433
GO:0002761	regulation of myeloid leukocyte differentiation	68	12	8.19	0.1113	0.68433
GO:0051017	actin filament bundle assembly	68	12	8.19	0.1113	0.68433
GO:0061025	membrane fusion	75	13	9.03	0.1117	0.68433
GO:0006891	intra-Golgi vesicle-mediated transport	28	6	3.37	0.11225	0.68433
GO:0008542	visual learning	28	6	3.37	0.11225	0.68433
GO:0021575	hindbrain morphogenesis	28	6	3.37	0.11225	0.68433
GO:0035094	response to nicotine	28	6	3.37	0.11225	0.68433
GO:0045776	negative regulation of blood pressure	28	6	3.37	0.11225	0.68433
GO:0048278	vesicle docking	28	6	3.37	0.11225	0.68433
GO:0043434	response to peptide hormone	358	51	43.11	0.11334	0.68917
GO:0044255	cellular lipid metabolic process	716	97	86.22	0.11338	0.68917
GO:0045944	positive regulation of transcription from RNA polymerase II promoter	575	79	69.24	0.11365	0.68979
GO:0048545	response to steroid hormone	282	41	33.96	0.11477	0.69005
GO:0000045	autophagic vacuole assembly	22	5	2.65	0.11638	0.69005
GO:0010623	developmental programmed cell death	22	5	2.65	0.11638	0.69005
GO:0017145	stem cell division	22	5	2.65	0.11638	0.69005
GO:0030104	water homeostasis	22	5	2.65	0.11638	0.69005
GO:0035020	regulation of Rac protein signal transduction	22	5	2.65	0.11638	0.69005
GO:0048596	embryonic camera-type eye morphogenesis	22	5	2.65	0.11638	0.69005
GO:0060986	endocrine hormone secretion	22	5	2.65	0.11638	0.69005
GO:0060997	dendritic spine morphogenesis	22	5	2.65	0.11638	0.69005
GO:0043588	skin development	48	9	5.78	0.11662	0.69005
GO:0001782	B cell homeostasis	16	4	1.93	0.11722	0.69005
GO:0001953	negative regulation of cell-matrix adhesion	16	4	1.93	0.11722	0.69005
GO:0006882	cellular zinc ion homeostasis	16	4	1.93	0.11722	0.69005
GO:0014009	glial cell proliferation	16	4	1.93	0.11722	0.69005
GO:0015813	L-glutamate transport	16	4	1.93	0.11722	0.69005
GO:0030517	negative regulation of axon extension	16	4	1.93	0.11722	0.69005
GO:0033158	regulation of protein import into nucleus, translocation	16	4	1.93	0.11722	0.69005
GO:0043537	negative regulation of blood vessel endothelial cell migration	16	4	1.93	0.11722	0.69005
GO:0050891	multicellular organismal water homeostasis	16	4	1.93	0.11722	0.69005
GO:0055069	zinc ion homeostasis	16	4	1.93	0.11722	0.69005
GO:0060644	mammary gland epithelial cell differentiation	16	4	1.93	0.11722	0.69005
GO:2000117	negative regulation of cysteine-type endopeptidase activity	55	10	6.62	0.11898	0.69941
GO:0006412	translation	671	91	80.8	0.11968	0.69975
GO:0023057	negative regulation of signaling	577	79	69.48	0.12001	0.69975
GO:0051128	regulation of cellular component organization	1091	144	131.37	0.12007	0.69975
GO:0019228	neuronal action potential	83	14	9.99	0.12019	0.69975
GO:0002028	regulation of sodium ion transport	35	7	4.21	0.12037	0.69975
GO:0046320	regulation of fatty acid oxidation	35	7	4.21	0.12037	0.69975
GO:0070830	tight junction assembly	35	7	4.21	0.12037	0.69975
GO:0046649	lymphocyte activation	406	57	48.89	0.1204	0.69975
GO:0006796	phosphate-containing compound metabolic process	1396	182	168.1	0.12241	0.71043
GO:0060828	regulation of canonical Wnt signaling pathway	112	18	13.49	0.12291	0.71232
GO:0043085	positive regulation of catalytic activity	830	111	99.94	0.12315	0.71242
GO:0019220	regulation of phosphate metabolic process	846	113	101.87	0.1236	0.71242
GO:0051174	regulation of phosphorus metabolic process	846	113	101.87	0.1236	0.71242
GO:0009968	negative regulation of signal transduction	539	74	64.9	0.12362	0.71242
GO:0006793	phosphorus metabolic process	1397	182	168.22	0.12458	0.71695
GO:0022603	regulation of anatomical structure morphogenesis	516	71	62.13	0.12508	0.71882
GO:0051347	positive regulation of transferase activity	392	55	47.2	0.12615	0.7211
GO:0048015	phosphatidylinositol-mediated signaling	127	20	15.29	0.12618	0.7211
GO:0048017	inositol lipid-mediated signaling	127	20	15.29	0.12618	0.7211
GO:0090276	regulation of peptide hormone secretion	127	20	15.29	0.12618	0.7211
GO:0050866	negative regulation of cell activation	98	16	11.8	0.12637	0.72119
GO:0050865	regulation of cell activation	323	46	38.89	0.12749	0.72359
GO:0001838	embryonic epithelial tube formation	91	15	10.96	0.12787	0.72359
GO:0003382	epithelial cell morphogenesis	29	6	3.49	0.12791	0.72359
GO:0016575	histone deacetylation	29	6	3.49	0.12791	0.72359
GO:0060996	dendritic spine development	29	6	3.49	0.12791	0.72359
GO:0042326	negative regulation of phosphorylation	194	29	23.36	0.128	0.72359
GO:0070201	regulation of establishment of protein localization	262	38	31.55	0.12806	0.72359
GO:0009792	embryo development ending in birth or egg hatching	439	61	52.86	0.1282	0.72359
GO:0031100	organ regeneration	49	9	5.9	0.12847	0.72398
GO:0072358	cardiovascular system development	674	91	81.16	0.12891	0.72398
GO:0072359	circulatory system development	674	91	81.16	0.12891	0.72398
GO:0043491	protein kinase B signaling	84	14	10.11	0.12914	0.72398
GO:0033674	positive regulation of kinase activity	385	54	46.36	0.12915	0.72398
GO:0030856	regulation of epithelial cell differentiation	56	10	6.74	0.13011	0.72608
GO:0072073	kidney epithelium development	56	10	6.74	0.13011	0.72608
GO:0034101	erythrocyte homeostasis	77	13	9.27	0.13012	0.72608
GO:0043200	response to amino acid	63	11	7.59	0.13077	0.72608
GO:0008610	lipid biosynthetic process	471	65	56.72	0.13161	0.72608
GO:0030155	regulation of cell adhesion	240	35	28.9	0.13215	0.72608
GO:0048592	eye morphogenesis	106	17	12.76	0.13278	0.72608
GO:0060341	regulation of cellular localization	534	73	64.3	0.13353	0.72608
GO:2000026	regulation of multicellular organismal development	961	127	115.72	0.13397	0.72608
GO:0000737	DNA catabolic process, endonucleolytic	23	5	2.77	0.13477	0.72608
GO:0001954	positive regulation of cell-matrix adhesion	23	5	2.77	0.13477	0.72608
GO:0006309	apoptotic DNA fragmentation	23	5	2.77	0.13477	0.72608
GO:0006890	retrograde vesicle-mediated transport, Golgi to ER	23	5	2.77	0.13477	0.72608
GO:0014073	response to tropane	23	5	2.77	0.13477	0.72608
GO:0015695	organic cation transport	23	5	2.77	0.13477	0.72608
GO:0021988	olfactory lobe development	23	5	2.77	0.13477	0.72608
GO:0031952	regulation of protein autophosphorylation	23	5	2.77	0.13477	0.72608
GO:0035850	epithelial cell differentiation involved in kidney development	23	5	2.77	0.13477	0.72608
GO:0042220	response to cocaine	23	5	2.77	0.13477	0.72608
GO:0043551	regulation of phosphatidylinositol 3-kinase activity	23	5	2.77	0.13477	0.72608
GO:0007405	neuroblast proliferation	36	7	4.33	0.13479	0.72608
GO:0050771	negative regulation of axonogenesis	36	7	4.33	0.13479	0.72608
GO:0042325	regulation of phosphorylation	771	103	92.84	0.13577	0.72608
GO:0002009	morphogenesis of an epithelium	302	43	36.37	0.13697	0.72608
GO:0045935	positive regulation of nucleobase-containing compound metabolic process	1026	135	123.55	0.13727	0.72608
GO:0051051	negative regulation of transport	241	35	29.02	0.13758	0.72608
GO:0006884	cell volume homeostasis	11	3	1.32	0.13763	0.72608
GO:0006998	nuclear envelope organization	11	3	1.32	0.13763	0.72608
GO:0007020	microtubule nucleation	11	3	1.32	0.13763	0.72608
GO:0022011	myelination in peripheral nervous system	11	3	1.32	0.13763	0.72608
GO:0030889	negative regulation of B cell proliferation	11	3	1.32	0.13763	0.72608
GO:0032026	response to magnesium ion	11	3	1.32	0.13763	0.72608
GO:0032098	regulation of appetite	11	3	1.32	0.13763	0.72608
GO:0032292	peripheral nervous system axon ensheathment	11	3	1.32	0.13763	0.72608
GO:0033057	multicellular organismal reproductive behavior	11	3	1.32	0.13763	0.72608
GO:0033151	V(D)J recombination	11	3	1.32	0.13763	0.72608
GO:0033605	positive regulation of catecholamine secretion	11	3	1.32	0.13763	0.72608
GO:0045601	regulation of endothelial cell differentiation	11	3	1.32	0.13763	0.72608
GO:0046321	positive regulation of fatty acid oxidation	11	3	1.32	0.13763	0.72608
GO:0048853	forebrain morphogenesis	11	3	1.32	0.13763	0.72608
GO:0051205	protein insertion into membrane	11	3	1.32	0.13763	0.72608
GO:0060438	trachea development	11	3	1.32	0.13763	0.72608
GO:2000272	negative regulation of receptor activity	11	3	1.32	0.13763	0.72608
GO:0032231	regulation of actin filament bundle assembly	43	8	5.18	0.13879	0.72608
GO:0048546	digestive tract morphogenesis	43	8	5.18	0.13879	0.72608
GO:0060048	cardiac muscle contraction	43	8	5.18	0.13879	0.72608
GO:0006541	glutamine metabolic process	17	4	2.05	0.13942	0.72608
GO:0015697	quaternary ammonium group transport	17	4	2.05	0.13942	0.72608
GO:0016241	regulation of macroautophagy	17	4	2.05	0.13942	0.72608
GO:0042104	positive regulation of activated T cell proliferation	17	4	2.05	0.13942	0.72608
GO:0042491	auditory receptor cell differentiation	17	4	2.05	0.13942	0.72608
GO:0048016	inositol phosphate-mediated signaling	17	4	2.05	0.13942	0.72608
GO:0051954	positive regulation of amine transport	17	4	2.05	0.13942	0.72608
GO:0060612	adipose tissue development	17	4	2.05	0.13942	0.72608
GO:0070306	lens fiber cell differentiation	17	4	2.05	0.13942	0.72608
GO:0090342	regulation of cell aging	17	4	2.05	0.13942	0.72608
GO:1901137	carbohydrate derivative biosynthetic process	349	49	42.02	0.14073	0.73004
GO:0006664	glycolipid metabolic process	50	9	6.02	0.14092	0.73004
GO:0033692	cellular polysaccharide biosynthetic process	50	9	6.02	0.14092	0.73004
GO:0002791	regulation of peptide secretion	129	20	15.53	0.14114	0.73004
GO:0090087	regulation of peptide transport	129	20	15.53	0.14114	0.73004
GO:0030010	establishment of cell polarity	64	11	7.71	0.14175	0.73004
GO:0051648	vesicle localization	64	11	7.71	0.14175	0.73004
GO:0042787	protein ubiquitination involved in ubiquitin-dependent protein catabolic process	57	10	6.86	0.14178	0.73004
GO:0061053	somite development	57	10	6.86	0.14178	0.73004
GO:2000113	negative regulation of cellular macromolecule biosynthetic process	789	105	95.01	0.1424	0.73183
GO:0009893	positive regulation of metabolic process	1768	227	212.89	0.14274	0.73183
GO:0031328	positive regulation of cellular biosynthetic process	1108	145	133.42	0.14281	0.73183
GO:0007178	transmembrane receptor protein serine/threonine kinase signaling pathway	204	30	24.56	0.14284	0.73183
GO:0002294	CD4-positive, alpha-beta T cell differentiation involved in immune response	30	6	3.61	0.14455	0.73237
GO:0007031	peroxisome organization	30	6	3.61	0.14455	0.73237
GO:0008633	activation of pro-apoptotic gene products	30	6	3.61	0.14455	0.73237
GO:0021695	cerebellar cortex development	30	6	3.61	0.14455	0.73237
GO:0032233	positive regulation of actin filament bundle assembly	30	6	3.61	0.14455	0.73237
GO:0042093	T-helper cell differentiation	30	6	3.61	0.14455	0.73237
GO:0042551	neuron maturation	30	6	3.61	0.14455	0.73237
GO:0051353	positive regulation of oxidoreductase activity	30	6	3.61	0.14455	0.73237
GO:0060113	inner ear receptor cell differentiation	30	6	3.61	0.14455	0.73237
GO:0031325	positive regulation of cellular metabolic process	1680	216	202.3	0.14475	0.73248
GO:0036293	response to decreased oxygen levels	212	31	25.53	0.14547	0.73467
GO:0016055	Wnt signaling pathway	273	39	32.87	0.14554	0.73467
GO:0010467	gene expression	4146	518	499.24	0.14606	0.73639
GO:0001933	negative regulation of protein phosphorylation	182	27	21.92	0.14686	0.73952
GO:0045860	positive regulation of protein kinase activity	366	51	44.07	0.14778	0.74324
GO:0051260	protein homooligomerization	205	30	24.69	0.14905	0.7487
GO:0010558	negative regulation of macromolecule biosynthetic process	815	108	98.14	0.14923	0.7487
GO:0008630	intrinsic apoptotic signaling pathway in response to DNA damage	37	7	4.46	0.15001	0.75052
GO:0007009	plasma membrane organization	79	13	9.51	0.15014	0.75052
GO:0050768	negative regulation of neurogenesis	79	13	9.51	0.15014	0.75052
GO:0006944	NA	72	12	8.67	0.15186	0.75635
GO:0010518	positive regulation of phospholipase activity	72	12	8.67	0.15186	0.75635
GO:0030218	erythrocyte differentiation	72	12	8.67	0.15186	0.75635
GO:0051384	response to glucocorticoid	123	19	14.81	0.15222	0.75723
GO:0002088	lens development in camera-type eye	44	8	5.3	0.15284	0.75864
GO:0006493	protein O-linked glycosylation	65	11	7.83	0.15319	0.75864
GO:0009062	fatty acid catabolic process	65	11	7.83	0.15319	0.75864
GO:0030073	insulin secretion	138	21	16.62	0.15355	0.75864
GO:0006661	phosphatidylinositol biosynthetic process	58	10	6.98	0.15397	0.75864
GO:0030148	sphingolipid biosynthetic process	58	10	6.98	0.15397	0.75864
GO:0044093	positive regulation of molecular function	1008	132	121.38	0.15402	0.75864
GO:0030099	myeloid cell differentiation	221	32	26.61	0.15408	0.75864
GO:0010862	positive regulation of pathway-restricted SMAD protein phosphorylation	24	5	2.89	0.15435	0.75864
GO:0097061	dendritic spine organization	24	5	2.89	0.15435	0.75864
GO:0016331	morphogenesis of embryonic epithelium	116	18	13.97	0.15548	0.76237
GO:2000027	regulation of organ morphogenesis	116	18	13.97	0.15548	0.76237
GO:0048872	homeostasis of number of cells	146	22	17.58	0.15777	0.77268
GO:0009058	biosynthetic process	4582	570	551.74	0.15878	0.7743
GO:0010563	negative regulation of phosphorus metabolic process	199	29	23.96	0.15933	0.7743
GO:0045936	negative regulation of phosphate metabolic process	199	29	23.96	0.15933	0.7743
GO:0045321	leukocyte activation	486	66	58.52	0.16063	0.7743
GO:0045859	regulation of protein kinase activity	549	74	66.11	0.16084	0.7743
GO:0007431	salivary gland development	31	6	3.73	0.16213	0.7743
GO:0010332	response to gamma radiation	31	6	3.73	0.16213	0.7743
GO:0035137	hindlimb morphogenesis	31	6	3.73	0.16213	0.7743
GO:0002089	lens morphogenesis in camera-type eye	18	4	2.17	0.16314	0.7743
GO:0006625	protein targeting to peroxisome	18	4	2.17	0.16314	0.7743
GO:0006929	substrate-dependent cell migration	18	4	2.17	0.16314	0.7743
GO:0009247	glycolipid biosynthetic process	18	4	2.17	0.16314	0.7743
GO:0050996	positive regulation of lipid catabolic process	18	4	2.17	0.16314	0.7743
GO:0051930	regulation of sensory perception of pain	18	4	2.17	0.16314	0.7743
GO:0051931	regulation of sensory perception	18	4	2.17	0.16314	0.7743
GO:0072662	protein localization to peroxisome	18	4	2.17	0.16314	0.7743
GO:0072663	establishment of protein localization to peroxisome	18	4	2.17	0.16314	0.7743
GO:0050793	regulation of developmental process	1244	161	149.8	0.16338	0.7743
GO:0006984	ER-nucleus signaling pathway	95	15	11.44	0.16533	0.7743
GO:0006476	protein deacetylation	38	7	4.58	0.166	0.7743
GO:0006833	water transport	38	7	4.58	0.166	0.7743
GO:0043500	muscle adaptation	38	7	4.58	0.166	0.7743
GO:0045778	positive regulation of ossification	38	7	4.58	0.166	0.7743
GO:0014070	response to organic cyclic compound	200	29	24.08	0.16608	0.7743
GO:0042327	positive regulation of phosphorylation	511	69	61.53	0.16663	0.7743
GO:0034637	cellular carbohydrate biosynthetic process	59	10	7.1	0.16667	0.7743
GO:0050728	negative regulation of inflammatory response	59	10	7.1	0.16667	0.7743
GO:0030850	prostate gland development	45	8	5.42	0.16753	0.7743
GO:0031532	actin cytoskeleton reorganization	45	8	5.42	0.16753	0.7743
GO:0032011	ARF protein signal transduction	45	8	5.42	0.16753	0.7743
GO:0032012	regulation of ARF protein signal transduction	45	8	5.42	0.16753	0.7743
GO:0032835	glomerulus development	45	8	5.42	0.16753	0.7743
GO:0042308	negative regulation of protein import into nucleus	45	8	5.42	0.16753	0.7743
GO:0044262	cellular carbohydrate metabolic process	185	27	22.28	0.16753	0.7743
GO:0000288	nuclear-transcribed mRNA catabolic process, deadenylation-dependent decay	52	9	6.26	0.16759	0.7743
GO:0007143	female meiotic division	12	3	1.44	0.1679	0.7743
GO:0007158	neuron cell-cell adhesion	12	3	1.44	0.1679	0.7743
GO:0007320	insemination	12	3	1.44	0.1679	0.7743
GO:0008340	determination of adult lifespan	12	3	1.44	0.1679	0.7743
GO:0010288	response to lead ion	12	3	1.44	0.1679	0.7743
GO:0021799	cerebral cortex radially oriented cell migration	12	3	1.44	0.1679	0.7743
GO:0030540	female genitalia development	12	3	1.44	0.1679	0.7743
GO:0032462	regulation of protein homooligomerization	12	3	1.44	0.1679	0.7743
GO:0033028	myeloid cell apoptotic process	12	3	1.44	0.1679	0.7743
GO:0035904	aorta development	12	3	1.44	0.1679	0.7743
GO:0045197	establishment or maintenance of epithelial cell apical/basal polarity	12	3	1.44	0.1679	0.7743
GO:0051569	regulation of histone H3-K4 methylation	12	3	1.44	0.1679	0.7743
GO:0060037	pharyngeal system development	12	3	1.44	0.1679	0.7743
GO:0060039	pericardium development	12	3	1.44	0.1679	0.7743
GO:0060251	regulation of glial cell proliferation	12	3	1.44	0.1679	0.7743
GO:0070293	renal absorption	12	3	1.44	0.1679	0.7743
GO:0071108	protein K48-linked deubiquitination	12	3	1.44	0.1679	0.7743
GO:0035023	regulation of Rho protein signal transduction	155	23	18.66	0.16947	0.78066
GO:0051222	positive regulation of protein transport	140	21	16.86	0.16974	0.78103
GO:0000226	microtubule cytoskeleton organization	262	37	31.55	0.17045	0.78342
GO:0007517	muscle organ development	293	41	35.28	0.171	0.78507
GO:0008334	histone mRNA metabolic process	25	5	3.01	0.17502	0.79771
GO:0045923	positive regulation of fatty acid metabolic process	25	5	3.01	0.17502	0.79771
GO:0046854	phosphatidylinositol phosphorylation	25	5	3.01	0.17502	0.79771
GO:0048048	embryonic eye morphogenesis	25	5	3.01	0.17502	0.79771
GO:0051568	histone H3-K4 methylation	25	5	3.01	0.17502	0.79771
GO:0070228	regulation of lymphocyte apoptotic process	25	5	3.01	0.17502	0.79771
GO:0006639	acylglycerol metabolic process	96	15	11.56	0.1755	0.79771
GO:0030509	BMP signaling pathway	96	15	11.56	0.1755	0.79771
GO:0048863	stem cell differentiation	96	15	11.56	0.1755	0.79771
GO:0009891	positive regulation of biosynthetic process	1128	146	135.83	0.17693	0.80157
GO:0032268	regulation of cellular protein metabolic process	1104	143	132.94	0.17732	0.80157
GO:0006812	cation transport	553	74	66.59	0.17744	0.80157
GO:0050905	neuromuscular process	67	11	8.07	0.17744	0.80157
GO:0051896	regulation of protein kinase B signaling	67	11	8.07	0.17744	0.80157
GO:0010817	regulation of hormone levels	333	46	40.1	0.17752	0.80157
GO:0048534	hematopoietic or lymphoid organ development	482	65	58.04	0.17774	0.80168
GO:0050730	regulation of peptidyl-tyrosine phosphorylation	141	21	16.98	0.17817	0.80218
GO:0071310	cellular response to organic substance	1040	135	125.23	0.17824	0.80218
GO:0016043	cellular component organization	3655	456	440.12	0.17848	0.80238
GO:0007155	cell adhesion	856	112	103.08	0.1795	0.80279
GO:0061180	mammary gland epithelium development	60	10	7.22	0.17985	0.80279
GO:0002287	alpha-beta T cell activation involved in immune response	32	6	3.85	0.18056	0.80279
GO:0002293	alpha-beta T cell differentiation involved in immune response	32	6	3.85	0.18056	0.80279
GO:0006509	membrane protein ectodomain proteolysis	32	6	3.85	0.18056	0.80279
GO:0009311	oligosaccharide metabolic process	32	6	3.85	0.18056	0.80279
GO:0030032	lamellipodium assembly	32	6	3.85	0.18056	0.80279
GO:0032006	regulation of TOR signaling	32	6	3.85	0.18056	0.80279
GO:0032104	regulation of response to extracellular stimulus	32	6	3.85	0.18056	0.80279
GO:0032107	regulation of response to nutrient levels	32	6	3.85	0.18056	0.80279
GO:0045596	negative regulation of cell differentiation	357	49	42.99	0.18072	0.80279
GO:0006888	ER to Golgi vesicle-mediated transport	53	9	6.38	0.18175	0.80438
GO:0015698	inorganic anion transport	53	9	6.38	0.18175	0.80438
GO:0050773	regulation of dendrite development	53	9	6.38	0.18175	0.80438
GO:0001666	response to hypoxia	210	30	25.29	0.18245	0.80438
GO:0015909	long-chain fatty acid transport	39	7	4.7	0.1827	0.80438
GO:0035601	protein deacylation	39	7	4.7	0.1827	0.80438
GO:0010811	positive regulation of cell-substrate adhesion	46	8	5.54	0.18284	0.80438
GO:0060491	regulation of cell projection assembly	46	8	5.54	0.18284	0.80438
GO:0061387	regulation of extent of cell growth	46	8	5.54	0.18284	0.80438
GO:0001934	positive regulation of protein phosphorylation	499	67	60.09	0.18332	0.80563
GO:0051223	regulation of protein transport	241	34	29.02	0.18397	0.80762
GO:0030097	hemopoiesis	452	61	54.43	0.18488	0.8099
GO:0006638	neutral lipid metabolic process	97	15	11.68	0.18597	0.8099
GO:0003006	developmental process involved in reproduction	358	49	43.11	0.18613	0.8099
GO:0022610	biological adhesion	858	112	103.32	0.18655	0.8099
GO:0031327	negative regulation of cellular biosynthetic process	858	112	103.32	0.18655	0.8099
GO:0043627	response to estrogen	142	21	17.1	0.1868	0.8099
GO:0006110	regulation of glycolytic process	19	4	2.29	0.18818	0.8099
GO:0032369	negative regulation of lipid transport	19	4	2.29	0.18818	0.8099
GO:0032925	regulation of activin receptor signaling pathway	19	4	2.29	0.18818	0.8099
GO:0034605	cellular response to heat	19	4	2.29	0.18818	0.8099
GO:0035088	establishment or maintenance of apical/basal cell polarity	19	4	2.29	0.18818	0.8099
GO:0043574	peroxisomal transport	19	4	2.29	0.18818	0.8099
GO:0051181	cofactor transport	19	4	2.29	0.18818	0.8099
GO:0061245	establishment or maintenance of bipolar cell polarity	19	4	2.29	0.18818	0.8099
GO:0070723	response to cholesterol	19	4	2.29	0.18818	0.8099
GO:0001942	hair follicle development	68	11	8.19	0.1902	0.8099
GO:0017157	regulation of exocytosis	68	11	8.19	0.1902	0.8099
GO:0022404	molting cycle process	68	11	8.19	0.1902	0.8099
GO:0022405	hair cycle process	68	11	8.19	0.1902	0.8099
GO:0001944	vasculature development	461	62	55.51	0.19029	0.8099
GO:0002695	negative regulation of leukocyte activation	90	14	10.84	0.1903	0.8099
GO:0051239	regulation of multicellular organismal process	1561	199	187.97	0.19088	0.8099
GO:0030001	metal ion transport	477	64	57.44	0.19129	0.8099
GO:0010212	response to ionizing radiation	105	16	12.64	0.19195	0.8099
GO:0050731	positive regulation of peptidyl-tyrosine phosphorylation	105	16	12.64	0.19195	0.8099
GO:0050808	synapse organization	105	16	12.64	0.19195	0.8099
GO:0045597	positive regulation of cell differentiation	430	58	51.78	0.19301	0.8099
GO:0007416	synapse assembly	61	10	7.35	0.1935	0.8099
GO:0015711	organic anion transport	61	10	7.35	0.1935	0.8099
GO:0040014	regulation of multicellular organism growth	61	10	7.35	0.1935	0.8099
GO:0050790	regulation of catalytic activity	1311	168	157.86	0.1937	0.8099
GO:0042391	regulation of membrane potential	204	29	24.56	0.19463	0.8099
GO:0042475	odontogenesis of dentin-containing tooth	54	9	6.5	0.19642	0.8099
GO:0006904	vesicle docking involved in exocytosis	26	5	3.13	0.19667	0.8099
GO:0014003	oligodendrocyte development	26	5	3.13	0.19667	0.8099
GO:0014014	negative regulation of gliogenesis	26	5	3.13	0.19667	0.8099
GO:0014855	striated muscle cell proliferation	26	5	3.13	0.19667	0.8099
GO:0032465	regulation of cytokinesis	26	5	3.13	0.19667	0.8099
GO:0045861	negative regulation of proteolysis	26	5	3.13	0.19667	0.8099
GO:0046580	negative regulation of Ras protein signal transduction	26	5	3.13	0.19667	0.8099
GO:0046834	lipid phosphorylation	26	5	3.13	0.19667	0.8099
GO:0051963	regulation of synapse assembly	26	5	3.13	0.19667	0.8099
GO:0060038	cardiac muscle cell proliferation	26	5	3.13	0.19667	0.8099
GO:0060428	lung epithelium development	26	5	3.13	0.19667	0.8099
GO:0060740	prostate gland epithelium morphogenesis	26	5	3.13	0.19667	0.8099
GO:0009108	coenzyme biosynthetic process	98	15	11.8	0.19674	0.8099
GO:0045927	positive regulation of growth	128	19	15.41	0.19682	0.8099
GO:0071842	NA	2942	368	354.26	0.19687	0.8099
GO:0010562	positive regulation of phosphorus metabolic process	518	69	62.37	0.19807	0.8099
GO:0045937	positive regulation of phosphate metabolic process	518	69	62.37	0.19807	0.8099
GO:0010976	positive regulation of neuron projection development	47	8	5.66	0.19873	0.8099
GO:0030888	regulation of B cell proliferation	47	8	5.66	0.19873	0.8099
GO:0042509	regulation of tyrosine phosphorylation of STAT protein	47	8	5.66	0.19873	0.8099
GO:0006402	mRNA catabolic process	151	22	18.18	0.19924	0.8099
GO:0002292	T cell differentiation involved in immune response	33	6	3.97	0.19978	0.8099
GO:0016601	Rac protein signal transduction	33	6	3.97	0.19978	0.8099
GO:0050805	negative regulation of synaptic transmission	33	6	3.97	0.19978	0.8099
GO:0050999	regulation of nitric-oxide synthase activity	33	6	3.97	0.19978	0.8099
GO:0060389	pathway-restricted SMAD protein phosphorylation	33	6	3.97	0.19978	0.8099
GO:0072080	nephron tubule development	33	6	3.97	0.19978	0.8099
GO:0000042	protein targeting to Golgi	13	3	1.57	0.19984	0.8099
GO:0003091	renal water homeostasis	13	3	1.57	0.19984	0.8099
GO:0003337	mesenchymal to epithelial transition involved in metanephros morphogenesis	13	3	1.57	0.19984	0.8099
GO:0006677	glycosylceramide metabolic process	13	3	1.57	0.19984	0.8099
GO:0010042	response to manganese ion	13	3	1.57	0.19984	0.8099
GO:0010866	regulation of triglyceride biosynthetic process	13	3	1.57	0.19984	0.8099
GO:0014044	Schwann cell development	13	3	1.57	0.19984	0.8099
GO:0043584	nose development	13	3	1.57	0.19984	0.8099
GO:0051155	positive regulation of striated muscle cell differentiation	13	3	1.57	0.19984	0.8099
GO:0051457	maintenance of protein location in nucleus	13	3	1.57	0.19984	0.8099
GO:0055070	copper ion homeostasis	13	3	1.57	0.19984	0.8099
GO:0071775	NA	13	3	1.57	0.19984	0.8099
GO:0071777	NA	13	3	1.57	0.19984	0.8099
GO:0072661	protein targeting to plasma membrane	13	3	1.57	0.19984	0.8099
GO:0090307	spindle assembly involved in mitosis	13	3	1.57	0.19984	0.8099
GO:2000249	regulation of actin cytoskeleton reorganization	13	3	1.57	0.19984	0.8099
GO:0007030	Golgi organization	40	7	4.82	0.20006	0.8099
GO:0032273	positive regulation of protein polymerization	40	7	4.82	0.20006	0.8099
GO:0034332	adherens junction organization	40	7	4.82	0.20006	0.8099
GO:0051173	positive regulation of nitrogen compound metabolic process	1047	135	126.07	0.2012	0.81371
GO:0007219	Notch signaling pathway	121	18	14.57	0.2021	0.81655
GO:0006790	sulfur compound metabolic process	159	23	19.15	0.20253	0.81748
GO:0060627	regulation of vesicle-mediated transport	190	27	22.88	0.2053	0.82785
GO:0015837	amine transport	84	13	10.11	0.20667	0.83221
GO:0008624	NA	114	17	13.73	0.20757	0.83221
GO:0022037	metencephalon development	62	10	7.47	0.20758	0.83221
GO:0050821	protein stabilization	62	10	7.47	0.20758	0.83221
GO:0008154	actin polymerization or depolymerization	99	15	11.92	0.2078	0.83221
GO:0043280	positive regulation of cysteine-type endopeptidase activity involved in apoptotic process	99	15	11.92	0.2078	0.83221
GO:2001056	positive regulation of cysteine-type endopeptidase activity	99	15	11.92	0.2078	0.83221
GO:0010604	positive regulation of macromolecule metabolic process	1649	209	198.56	0.20989	0.83976
GO:0031333	negative regulation of protein complex assembly	55	9	6.62	0.21157	0.8428
GO:0072659	protein localization to plasma membrane	55	9	6.62	0.21157	0.8428
GO:0048167	regulation of synaptic plasticity	77	12	9.27	0.21176	0.8428
GO:0035239	tube morphogenesis	253	35	30.46	0.21291	0.8428
GO:0006641	triglyceride metabolic process	92	14	11.08	0.21331	0.8428
GO:0048565	digestive tract development	92	14	11.08	0.21331	0.8428
GO:0003401	axis elongation	20	4	2.41	0.21434	0.8428
GO:0007620	copulation	20	4	2.41	0.21434	0.8428
GO:0008210	estrogen metabolic process	20	4	2.41	0.21434	0.8428
GO:0030225	macrophage differentiation	20	4	2.41	0.21434	0.8428
GO:0035412	regulation of catenin import into nucleus	20	4	2.41	0.21434	0.8428
GO:0035924	cellular response to vascular endothelial growth factor stimulus	20	4	2.41	0.21434	0.8428
GO:0042771	intrinsic apoptotic signaling pathway in response to DNA damage by p53 class mediator	20	4	2.41	0.21434	0.8428
GO:0043300	regulation of leukocyte degranulation	20	4	2.41	0.21434	0.8428
GO:0044060	regulation of endocrine process	20	4	2.41	0.21434	0.8428
GO:0046688	response to copper ion	20	4	2.41	0.21434	0.8428
GO:0048169	regulation of long-term neuronal synaptic plasticity	20	4	2.41	0.21434	0.8428
GO:0061077	chaperone-mediated protein folding	20	4	2.41	0.21434	0.8428
GO:0022607	cellular component assembly	1383	176	166.53	0.21574	0.84294
GO:0031960	response to corticosteroid	130	19	15.65	0.21627	0.84294
GO:0043409	negative regulation of MAPK cascade	70	11	8.43	0.21691	0.84294
GO:0032956	regulation of actin cytoskeleton organization	153	22	18.42	0.2172	0.84294
GO:0042044	fluid transport	41	7	4.94	0.21804	0.84294
GO:0045055	regulated secretory pathway	41	7	4.94	0.21804	0.84294
GO:0048477	oogenesis	41	7	4.94	0.21804	0.84294
GO:0072009	nephron epithelium development	41	7	4.94	0.21804	0.84294
GO:0060560	developmental growth involved in morphogenesis	115	17	13.85	0.21809	0.84294
GO:0048598	embryonic morphogenesis	419	56	50.45	0.21848	0.84294
GO:0001932	regulation of protein phosphorylation	722	94	86.94	0.21853	0.84294
GO:0042060	wound healing	586	77	70.56	0.21854	0.84294
GO:0030534	adult behavior	85	13	10.24	0.21898	0.84294
GO:0030261	chromosome condensation	27	5	3.25	0.21917	0.84294
GO:0030641	regulation of cellular pH	27	5	3.25	0.21917	0.84294
GO:0030838	positive regulation of actin filament polymerization	27	5	3.25	0.21917	0.84294
GO:0042516	regulation of tyrosine phosphorylation of Stat3 protein	27	5	3.25	0.21917	0.84294
GO:0051058	negative regulation of small GTPase mediated signal transduction	27	5	3.25	0.21917	0.84294
GO:0071897	DNA biosynthetic process	27	5	3.25	0.21917	0.84294
GO:0072332	intrinsic apoptotic signaling pathway by p53 class mediator	27	5	3.25	0.21917	0.84294
GO:0090102	cochlea development	27	5	3.25	0.21917	0.84294
GO:0035019	somatic stem cell maintenance	34	6	4.09	0.21971	0.84294
GO:0051937	catecholamine transport	34	6	4.09	0.21971	0.84294
GO:0060419	heart growth	34	6	4.09	0.21971	0.84294
GO:0061326	renal tubule development	34	6	4.09	0.21971	0.84294
GO:0070227	lymphocyte apoptotic process	34	6	4.09	0.21971	0.84294
GO:0007589	body fluid secretion	63	10	7.59	0.22207	0.85041
GO:0051341	regulation of oxidoreductase activity	63	10	7.59	0.22207	0.85041
GO:0051188	cofactor biosynthetic process	123	18	14.81	0.22242	0.8507
GO:0006631	fatty acid metabolic process	270	37	32.51	0.22256	0.8507
GO:0016070	RNA metabolic process	3496	434	420.97	0.22308	0.85189
GO:0035107	appendage morphogenesis	108	16	13	0.22427	0.85406
GO:0035108	limb morphogenesis	108	16	13	0.22427	0.85406
GO:0050851	antigen receptor-mediated signaling pathway	108	16	13	0.22427	0.85406
GO:0042472	inner ear morphogenesis	78	12	9.39	0.22482	0.85457
GO:0072657	protein localization to membrane	78	12	9.39	0.22482	0.85457
GO:0010629	negative regulation of gene expression	788	102	94.89	0.22595	0.85807
GO:0006403	RNA localization	131	19	15.77	0.22631	0.85864
GO:0008344	adult locomotory behavior	56	9	6.74	0.22717	0.86031
GO:0021782	glial cell development	56	9	6.74	0.22717	0.86031
GO:0030258	lipid modification	139	20	16.74	0.22982	0.86042
GO:0030278	regulation of ossification	139	20	16.74	0.22982	0.86042
GO:0007292	female gamete generation	71	11	8.55	0.23082	0.86042
GO:0061039	NA	71	11	8.55	0.23082	0.86042
GO:0009888	tissue development	1104	141	132.94	0.23102	0.86042
GO:0045834	positive regulation of lipid metabolic process	86	13	10.36	0.2316	0.86042
GO:0001756	somitogenesis	49	8	5.9	0.23207	0.86042
GO:0021766	hippocampus development	49	8	5.9	0.23207	0.86042
GO:0051897	positive regulation of protein kinase B signaling	49	8	5.9	0.23207	0.86042
GO:0071418	cellular response to amine stimulus	49	8	5.9	0.23207	0.86042
GO:0050657	nucleic acid transport	124	18	14.93	0.23291	0.86042
GO:0050658	RNA transport	124	18	14.93	0.23291	0.86042
GO:0051236	establishment of RNA localization	124	18	14.93	0.23291	0.86042
GO:0000301	retrograde transport, vesicle recycling within Golgi	14	3	1.69	0.23306	0.86042
GO:0001783	B cell apoptotic process	14	3	1.69	0.23306	0.86042
GO:0006004	fucose metabolic process	14	3	1.69	0.23306	0.86042
GO:0006198	cAMP catabolic process	14	3	1.69	0.23306	0.86042
GO:0006568	tryptophan metabolic process	14	3	1.69	0.23306	0.86042
GO:0030852	regulation of granulocyte differentiation	14	3	1.69	0.23306	0.86042
GO:0032007	negative regulation of TOR signaling	14	3	1.69	0.23306	0.86042
GO:0032225	regulation of synaptic transmission, dopaminergic	14	3	1.69	0.23306	0.86042
GO:0060602	branch elongation of an epithelium	14	3	1.69	0.23306	0.86042
GO:0060749	mammary gland alveolus development	14	3	1.69	0.23306	0.86042
GO:0061099	negative regulation of protein tyrosine kinase activity	14	3	1.69	0.23306	0.86042
GO:0061377	mammary gland lobule development	14	3	1.69	0.23306	0.86042
GO:0070232	regulation of T cell apoptotic process	14	3	1.69	0.23306	0.86042
GO:0072600	establishment of protein localization to Golgi	14	3	1.69	0.23306	0.86042
GO:2001234	negative regulation of apoptotic signaling pathway	14	3	1.69	0.23306	0.86042
GO:0051259	protein oligomerization	303	41	36.49	0.23347	0.86116
GO:0006401	RNA catabolic process	178	25	21.43	0.23416	0.86293
GO:0043433	negative regulation of sequence-specific DNA binding transcription factor activity	109	16	13.13	0.23554	0.86467
GO:0006367	transcription initiation from RNA polymerase II promoter	155	22	18.66	0.23588	0.86467
GO:0033619	membrane protein proteolysis	42	7	5.06	0.23656	0.86467
GO:0090277	positive regulation of peptide hormone secretion	42	7	5.06	0.23656	0.86467
GO:0048675	axon extension	64	10	7.71	0.23695	0.86467
GO:0000079	regulation of cyclin-dependent protein serine/threonine kinase activity	79	12	9.51	0.2382	0.86467
GO:0010517	regulation of phospholipase activity	79	12	9.51	0.2382	0.86467
GO:0002573	myeloid leukocyte differentiation	117	17	14.09	0.23981	0.86467
GO:0050796	regulation of insulin secretion	117	17	14.09	0.23981	0.86467
GO:0060562	epithelial tube morphogenesis	202	28	24.32	0.24009	0.86467
GO:0009890	negative regulation of biosynthetic process	872	112	105	0.24014	0.86467
GO:0002753	cytoplasmic pattern recognition receptor signaling pathway	35	6	4.21	0.24026	0.86467
GO:0005978	glycogen biosynthetic process	35	6	4.21	0.24026	0.86467
GO:0009250	glucan biosynthetic process	35	6	4.21	0.24026	0.86467
GO:0010717	regulation of epithelial to mesenchymal transition	35	6	4.21	0.24026	0.86467
GO:0090002	establishment of protein localization to plasma membrane	35	6	4.21	0.24026	0.86467
GO:0002042	cell migration involved in sprouting angiogenesis	21	4	2.53	0.24141	0.86467
GO:0002446	neutrophil mediated immunity	21	4	2.53	0.24141	0.86467
GO:0006760	folic acid-containing compound metabolic process	21	4	2.53	0.24141	0.86467
GO:0009268	response to pH	21	4	2.53	0.24141	0.86467
GO:0035411	catenin import into nucleus	21	4	2.53	0.24141	0.86467
GO:0036296	response to increased oxygen levels	21	4	2.53	0.24141	0.86467
GO:0055093	response to hyperoxia	21	4	2.53	0.24141	0.86467
GO:0072207	metanephric epithelium development	21	4	2.53	0.24141	0.86467
GO:0001568	blood vessel development	439	58	52.86	0.24165	0.86467
GO:0006342	chromatin silencing	28	5	3.37	0.24242	0.86467
GO:0007435	salivary gland morphogenesis	28	5	3.37	0.24242	0.86467
GO:0010883	regulation of lipid storage	28	5	3.37	0.24242	0.86467
GO:0014015	positive regulation of gliogenesis	28	5	3.37	0.24242	0.86467
GO:0030501	positive regulation of bone mineralization	28	5	3.37	0.24242	0.86467
GO:0043550	regulation of lipid kinase activity	28	5	3.37	0.24242	0.86467
GO:0045646	regulation of erythrocyte differentiation	28	5	3.37	0.24242	0.86467
GO:0046626	regulation of insulin receptor signaling pathway	28	5	3.37	0.24242	0.86467
GO:0050732	negative regulation of peptidyl-tyrosine phosphorylation	28	5	3.37	0.24242	0.86467
GO:0060396	growth hormone receptor signaling pathway	28	5	3.37	0.24242	0.86467
GO:0060512	prostate gland morphogenesis	28	5	3.37	0.24242	0.86467
GO:0071378	cellular response to growth hormone stimulus	28	5	3.37	0.24242	0.86467
GO:0007202	activation of phospholipase C activity	57	9	6.86	0.24318	0.86588
GO:0009201	ribonucleoside triphosphate biosynthetic process	57	9	6.86	0.24318	0.86588
GO:0006633	fatty acid biosynthetic process	125	18	15.05	0.2436	0.86663
GO:0034440	lipid oxidation	87	13	10.48	0.2445	0.86907
GO:0001841	neural tube formation	72	11	8.67	0.24506	0.87031
GO:0034220	ion transmembrane transport	289	39	34.8	0.24564	0.87162
GO:0046823	negative regulation of nucleocytoplasmic transport	50	8	6.02	0.24943	0.88209
GO:0071260	cellular response to mechanical stimulus	50	8	6.02	0.24943	0.88209
GO:0010959	regulation of metal ion transport	172	24	20.71	0.2501	0.88209
GO:0030855	epithelial cell differentiation	266	36	32.03	0.25034	0.88209
GO:0002429	immune response-activating cell surface receptor signaling pathway	118	17	14.21	0.25099	0.88209
GO:0045637	regulation of myeloid cell differentiation	118	17	14.21	0.25099	0.88209
GO:0006919	activation of cysteine-type endopeptidase activity involved in apoptotic process	80	12	9.63	0.25187	0.88209
GO:0060193	positive regulation of lipase activity	80	12	9.63	0.25187	0.88209
GO:0097202	activation of cysteine-type endopeptidase activity	80	12	9.63	0.25187	0.88209
GO:0030183	B cell differentiation	65	10	7.83	0.25218	0.88209
GO:0010950	positive regulation of endopeptidase activity	103	15	12.4	0.25464	0.88209
GO:0002793	positive regulation of peptide secretion	43	7	5.18	0.25557	0.88209
GO:0006754	ATP biosynthetic process	43	7	5.18	0.25557	0.88209
GO:0032768	regulation of monooxygenase activity	43	7	5.18	0.25557	0.88209
GO:0045727	positive regulation of translation	43	7	5.18	0.25557	0.88209
GO:0032943	mononuclear cell proliferation	165	23	19.87	0.25745	0.88209
GO:0018193	peptidyl-amino acid modification	586	76	70.56	0.25787	0.88209
GO:0043065	positive regulation of apoptotic process	554	72	66.71	0.25846	0.88209
GO:0051781	positive regulation of cell division	58	9	6.98	0.25956	0.88209
GO:0031348	negative regulation of defense response	73	11	8.79	0.2596	0.88209
GO:0050680	negative regulation of epithelial cell proliferation	73	11	8.79	0.2596	0.88209
GO:0000956	nuclear-transcribed mRNA catabolic process	142	20	17.1	0.2604	0.88209
GO:0019216	regulation of lipid metabolic process	181	25	21.8	0.26129	0.88209
GO:0000060	protein import into nucleus, translocation	36	6	4.33	0.26135	0.88209
GO:0014068	positive regulation of phosphatidylinositol 3-kinase signaling	36	6	4.33	0.26135	0.88209
GO:0032411	positive regulation of transporter activity	36	6	4.33	0.26135	0.88209
GO:0090150	establishment of protein localization to membrane	36	6	4.33	0.26135	0.88209
GO:0046545	development of primary female sexual characteristics	96	14	11.56	0.26263	0.88209
GO:0003012	muscle system process	252	34	30.34	0.26389	0.88209
GO:0014706	striated muscle tissue development	252	34	30.34	0.26389	0.88209
GO:0044267	cellular protein metabolic process	2979	369	358.72	0.2646	0.88209
GO:0031334	positive regulation of protein complex assembly	81	12	9.75	0.26581	0.88209
GO:0043279	response to alkaloid	81	12	9.75	0.26581	0.88209
GO:0008038	neuron recognition	29	5	3.49	0.26627	0.88209
GO:0016079	synaptic vesicle exocytosis	29	5	3.49	0.26627	0.88209
GO:0016574	histone ubiquitination	29	5	3.49	0.26627	0.88209
GO:0030199	collagen fibril organization	29	5	3.49	0.26627	0.88209
GO:0030513	positive regulation of BMP signaling pathway	29	5	3.49	0.26627	0.88209
GO:0032414	positive regulation of ion transmembrane transporter activity	29	5	3.49	0.26627	0.88209
GO:0032924	activin receptor signaling pathway	29	5	3.49	0.26627	0.88209
GO:0033059	cellular pigmentation	29	5	3.49	0.26627	0.88209
GO:0045069	regulation of viral genome replication	29	5	3.49	0.26627	0.88209
GO:0045762	positive regulation of adenylate cyclase activity	29	5	3.49	0.26627	0.88209
GO:0048538	thymus development	29	5	3.49	0.26627	0.88209
GO:0051865	protein autoubiquitination	29	5	3.49	0.26627	0.88209
GO:0055006	cardiac cell development	29	5	3.49	0.26627	0.88209
GO:0055013	cardiac muscle cell development	29	5	3.49	0.26627	0.88209
GO:0055017	cardiac muscle tissue growth	29	5	3.49	0.26627	0.88209
GO:0070423	nucleotide-binding oligomerization domain containing signaling pathway	29	5	3.49	0.26627	0.88209
GO:0071479	cellular response to ionizing radiation	29	5	3.49	0.26627	0.88209
GO:0072088	nephron epithelium morphogenesis	29	5	3.49	0.26627	0.88209
GO:1900076	regulation of cellular response to insulin stimulus	29	5	3.49	0.26627	0.88209
GO:0010646	regulation of cell communication	1317	166	158.59	0.26672	0.88209
GO:0007184	SMAD protein import into nucleus	15	3	1.81	0.26714	0.88209
GO:0007413	axonal fasciculation	15	3	1.81	0.26714	0.88209
GO:0021516	dorsal spinal cord development	15	3	1.81	0.26714	0.88209
GO:0023019	signal transduction involved in regulation of gene expression	15	3	1.81	0.26714	0.88209
GO:0030857	negative regulation of epithelial cell differentiation	15	3	1.81	0.26714	0.88209
GO:0032105	negative regulation of response to extracellular stimulus	15	3	1.81	0.26714	0.88209
GO:0032108	negative regulation of response to nutrient levels	15	3	1.81	0.26714	0.88209
GO:0032461	positive regulation of protein oligomerization	15	3	1.81	0.26714	0.88209
GO:0034199	activation of protein kinase A activity	15	3	1.81	0.26714	0.88209
GO:0042523	positive regulation of tyrosine phosphorylation of Stat5 protein	15	3	1.81	0.26714	0.88209
GO:0042533	tumor necrosis factor biosynthetic process	15	3	1.81	0.26714	0.88209
GO:0042534	regulation of tumor necrosis factor biosynthetic process	15	3	1.81	0.26714	0.88209
GO:0043001	Golgi to plasma membrane protein transport	15	3	1.81	0.26714	0.88209
GO:0043401	steroid hormone mediated signaling pathway	15	3	1.81	0.26714	0.88209
GO:0043567	regulation of insulin-like growth factor receptor signaling pathway	15	3	1.81	0.26714	0.88209
GO:0045648	positive regulation of erythrocyte differentiation	15	3	1.81	0.26714	0.88209
GO:0045879	negative regulation of smoothened signaling pathway	15	3	1.81	0.26714	0.88209
GO:0060071	Wnt signaling pathway, planar cell polarity pathway	15	3	1.81	0.26714	0.88209
GO:0070076	histone lysine demethylation	15	3	1.81	0.26714	0.88209
GO:0070229	negative regulation of lymphocyte apoptotic process	15	3	1.81	0.26714	0.88209
GO:0070536	protein K63-linked deubiquitination	15	3	1.81	0.26714	0.88209
GO:0071526	semaphorin-plexin signaling pathway	15	3	1.81	0.26714	0.88209
GO:0072283	metanephric renal vesicle morphogenesis	15	3	1.81	0.26714	0.88209
GO:0090175	regulation of establishment of planar polarity	15	3	1.81	0.26714	0.88209
GO:1901021	positive regulation of calcium ion transmembrane transporter activity	15	3	1.81	0.26714	0.88209
GO:2000273	positive regulation of receptor activity	15	3	1.81	0.26714	0.88209
GO:2001259	positive regulation of cation channel activity	15	3	1.81	0.26714	0.88209
GO:0032368	regulation of lipid transport	51	8	6.14	0.26718	0.88209
GO:0071417	cellular response to organonitrogen compound	51	8	6.14	0.26718	0.88209
GO:0007569	cell aging	66	10	7.95	0.26773	0.88209
GO:0050670	regulation of lymphocyte proliferation	135	19	16.26	0.2684	0.88209
GO:0010942	positive regulation of cell death	572	74	68.88	0.26867	0.88209
GO:0009081	branched-chain amino acid metabolic process	22	4	2.65	0.2692	0.88209
GO:0015872	dopamine transport	22	4	2.65	0.2692	0.88209
GO:0021772	olfactory bulb development	22	4	2.65	0.2692	0.88209
GO:0042517	positive regulation of tyrosine phosphorylation of Stat3 protein	22	4	2.65	0.2692	0.88209
GO:0042755	eating behavior	22	4	2.65	0.2692	0.88209
GO:0043552	positive regulation of phosphatidylinositol 3-kinase activity	22	4	2.65	0.2692	0.88209
GO:0043616	keratinocyte proliferation	22	4	2.65	0.2692	0.88209
GO:0045494	photoreceptor cell maintenance	22	4	2.65	0.2692	0.88209
GO:0045622	regulation of T-helper cell differentiation	22	4	2.65	0.2692	0.88209
GO:0090278	negative regulation of peptide hormone secretion	22	4	2.65	0.2692	0.88209
GO:2000179	positive regulation of neural precursor cell proliferation	22	4	2.65	0.2692	0.88209
GO:0090066	regulation of anatomical structure size	237	32	28.54	0.27017	0.88389
GO:0002520	immune system development	508	66	61.17	0.27018	0.88389
GO:0008584	male gonad development	89	13	10.72	0.27107	0.88543
GO:0009725	response to hormone	653	84	78.63	0.27108	0.88543
GO:0031016	pancreas development	74	11	8.91	0.27443	0.89301
GO:0006687	glycosphingolipid metabolic process	44	7	5.3	0.275	0.89301
GO:0014066	regulation of phosphatidylinositol 3-kinase signaling	44	7	5.3	0.275	0.89301
GO:0032945	negative regulation of mononuclear cell proliferation	44	7	5.3	0.275	0.89301
GO:0043149	stress fiber assembly	44	7	5.3	0.275	0.89301
GO:0050672	negative regulation of lymphocyte proliferation	44	7	5.3	0.275	0.89301
GO:0002694	regulation of leukocyte activation	301	40	36.24	0.27511	0.89301
GO:0071844	NA	1002	127	120.66	0.27514	0.89301
GO:0030902	hindbrain development	97	14	11.68	0.27556	0.89307
GO:0010033	response to organic substance	1597	200	192.3	0.27571	0.89307
GO:0071900	regulation of protein serine/threonine kinase activity	317	42	38.17	0.27581	0.89307
GO:0051248	negative regulation of protein metabolic process	397	52	47.8	0.27726	0.89706
GO:0051493	regulation of cytoskeleton organization	238	32	28.66	0.27843	0.89958
GO:0016051	carbohydrate biosynthetic process	175	24	21.07	0.27859	0.89958
GO:0045892	negative regulation of transcription, DNA-templated	703	90	84.65	0.27877	0.89958
GO:0032944	regulation of mononuclear cell proliferation	136	19	16.38	0.27936	0.89958
GO:0050769	positive regulation of neurogenesis	105	15	12.64	0.27943	0.89958
GO:0001101	response to acid chemical	82	12	9.87	0.28001	0.89958
GO:0016202	regulation of striated muscle tissue development	82	12	9.87	0.28001	0.89958
GO:0051302	regulation of cell division	82	12	9.87	0.28001	0.89958
GO:0051495	positive regulation of cytoskeleton organization	82	12	9.87	0.28001	0.89958
GO:0048568	embryonic organ development	270	36	32.51	0.28092	0.90111
GO:0007568	aging	191	26	23	0.28134	0.90111
GO:0015931	nucleobase-containing compound transport	144	20	17.34	0.28161	0.90111
GO:0008285	negative regulation of cell proliferation	478	62	57.56	0.2824	0.90111
GO:0010741	NA	113	16	13.61	0.28277	0.90111
GO:0051090	regulation of sequence-specific DNA binding transcription factor activity	310	41	37.33	0.28277	0.90111
GO:0048806	genitalia development	37	6	4.46	0.2829	0.90111
GO:0050994	regulation of lipid catabolic process	37	6	4.46	0.2829	0.90111
GO:0051492	regulation of stress fiber assembly	37	6	4.46	0.2829	0.90111
GO:0051970	negative regulation of transmission of nerve impulse	37	6	4.46	0.2829	0.90111
GO:0060416	response to growth hormone	37	6	4.46	0.2829	0.90111
GO:0032101	regulation of response to external stimulus	334	44	40.22	0.28337	0.90185
GO:0090100	positive regulation of transmembrane receptor protein serine/threonine kinase signaling pathway	67	10	8.07	0.28357	0.90185
GO:0007260	tyrosine phosphorylation of STAT protein	52	8	6.26	0.28529	0.90563
GO:0009451	RNA modification	52	8	6.26	0.28529	0.90563
GO:0043068	positive regulation of programmed cell death	559	72	67.31	0.28542	0.90563
GO:0048608	reproductive structure development	231	31	27.82	0.2861	0.90639
GO:0061458	reproductive system development	231	31	27.82	0.2861	0.90639
GO:0060537	muscle tissue development	263	35	31.67	0.28837	0.91227
GO:0072329	monocarboxylic acid catabolic process	75	11	9.03	0.28951	0.91227
GO:0006730	one-carbon metabolic process	30	5	3.61	0.29062	0.91227
GO:0030262	apoptotic nuclear changes	30	5	3.61	0.29062	0.91227
GO:0031128	developmental induction	30	5	3.61	0.29062	0.91227
GO:0035567	non-canonical Wnt signaling pathway	30	5	3.61	0.29062	0.91227
GO:0035690	cellular response to drug	30	5	3.61	0.29062	0.91227
GO:0042503	tyrosine phosphorylation of Stat3 protein	30	5	3.61	0.29062	0.91227
GO:0045921	positive regulation of exocytosis	30	5	3.61	0.29062	0.91227
GO:0048008	platelet-derived growth factor receptor signaling pathway	30	5	3.61	0.29062	0.91227
GO:0060393	regulation of pathway-restricted SMAD protein phosphorylation	30	5	3.61	0.29062	0.91227
GO:0070169	positive regulation of biomineral tissue development	30	5	3.61	0.29062	0.91227
GO:0051028	mRNA transport	106	15	12.76	0.29211	0.91568
GO:0019217	regulation of fatty acid metabolic process	60	9	7.22	0.2933	0.91568
GO:0030177	positive regulation of Wnt signaling pathway	60	9	7.22	0.2933	0.91568
GO:0046209	nitric oxide metabolic process	60	9	7.22	0.2933	0.91568
GO:0001889	liver development	83	12	9.99	0.29443	0.91568
GO:0007269	neurotransmitter secretion	83	12	9.99	0.29443	0.91568
GO:0010921	regulation of phosphatase activity	83	12	9.99	0.29443	0.91568
GO:0002286	T cell activation involved in immune response	45	7	5.42	0.2948	0.91568
GO:0006446	regulation of translational initiation	45	7	5.42	0.2948	0.91568
GO:0035872	nucleotide-binding domain, leucine rich repeat containing receptor signaling pathway	45	7	5.42	0.2948	0.91568
GO:0032409	regulation of transporter activity	114	16	13.73	0.29505	0.91568
GO:0010605	negative regulation of macromolecule metabolic process	1178	148	141.85	0.29554	0.91568
GO:0051249	regulation of lymphocyte activation	264	35	31.79	0.29644	0.91568
GO:0000038	very long-chain fatty acid metabolic process	23	4	2.77	0.2975	0.91568
GO:0001937	negative regulation of endothelial cell proliferation	23	4	2.77	0.2975	0.91568
GO:0001975	response to amphetamine	23	4	2.77	0.2975	0.91568
GO:0002792	negative regulation of peptide secretion	23	4	2.77	0.2975	0.91568
GO:0002886	regulation of myeloid leukocyte mediated immunity	23	4	2.77	0.2975	0.91568
GO:0006829	zinc ion transport	23	4	2.77	0.2975	0.91568
GO:0010259	multicellular organismal aging	23	4	2.77	0.2975	0.91568
GO:0014072	response to isoquinoline alkaloid	23	4	2.77	0.2975	0.91568
GO:0043029	T cell homeostasis	23	4	2.77	0.2975	0.91568
GO:0043278	response to morphine	23	4	2.77	0.2975	0.91568
GO:0043666	regulation of phosphoprotein phosphatase activity	23	4	2.77	0.2975	0.91568
GO:0044003	modification by symbiont of host morphology or physiology	23	4	2.77	0.2975	0.91568
GO:0090218	positive regulation of lipid kinase activity	23	4	2.77	0.2975	0.91568
GO:0050671	positive regulation of lymphocyte proliferation	91	13	10.96	0.29855	0.9179
GO:0007422	peripheral nervous system development	68	10	8.19	0.29967	0.9179
GO:0001829	trophectodermal cell differentiation	16	3	1.93	0.30174	0.9179
GO:0006688	glycosphingolipid biosynthetic process	16	3	1.93	0.30174	0.9179
GO:0010869	regulation of receptor biosynthetic process	16	3	1.93	0.30174	0.9179
GO:0021680	cerebellar Purkinje cell layer development	16	3	1.93	0.30174	0.9179
GO:0031060	regulation of histone methylation	16	3	1.93	0.30174	0.9179
GO:0032770	positive regulation of monooxygenase activity	16	3	1.93	0.30174	0.9179
GO:0033688	regulation of osteoblast proliferation	16	3	1.93	0.30174	0.9179
GO:0045671	negative regulation of osteoclast differentiation	16	3	1.93	0.30174	0.9179
GO:0048753	pigment granule organization	16	3	1.93	0.30174	0.9179
GO:0051043	regulation of membrane protein ectodomain proteolysis	16	3	1.93	0.30174	0.9179
GO:0051647	nucleus localization	16	3	1.93	0.30174	0.9179
GO:0070527	platelet aggregation	16	3	1.93	0.30174	0.9179
GO:0072224	metanephric glomerulus development	16	3	1.93	0.30174	0.9179
GO:0030178	negative regulation of Wnt signaling pathway	99	14	11.92	0.30202	0.9179
GO:0046660	female sex differentiation	99	14	11.92	0.30202	0.9179
GO:0071841	NA	3035	374	365.46	0.30336	0.91877
GO:0015908	fatty acid transport	53	8	6.38	0.3037	0.91877
GO:0045639	positive regulation of myeloid cell differentiation	53	8	6.38	0.3037	0.91877
GO:0055007	cardiac muscle cell differentiation	53	8	6.38	0.3037	0.91877
GO:0002260	lymphocyte homeostasis	38	6	4.58	0.30482	0.91877
GO:0009755	hormone-mediated signaling pathway	38	6	4.58	0.30482	0.91877
GO:0017156	calcium ion-dependent exocytosis	38	6	4.58	0.30482	0.91877
GO:0048168	regulation of neuronal synaptic plasticity	38	6	4.58	0.30482	0.91877
GO:2001252	positive regulation of chromosome organization	38	6	4.58	0.30482	0.91877
GO:0048593	camera-type eye morphogenesis	76	11	9.15	0.30483	0.91877
GO:0051262	protein tetramerization	76	11	9.15	0.30483	0.91877
GO:0002521	leukocyte differentiation	289	38	34.8	0.30499	0.91877
GO:0071840	cellular component organization or biogenesis	3762	462	453	0.30622	0.9218
GO:0048511	rhythmic process	178	24	21.43	0.30821	0.92695
GO:0006937	regulation of muscle contraction	84	12	10.11	0.30906	0.92695
GO:0008585	female gonad development	84	12	10.11	0.30906	0.92695
GO:0019395	fatty acid oxidation	84	12	10.11	0.30906	0.92695
GO:0048634	regulation of muscle organ development	84	12	10.11	0.30906	0.92695
GO:0051246	regulation of protein metabolic process	1247	156	150.16	0.31002	0.92742
GO:0006767	water-soluble vitamin metabolic process	61	9	7.35	0.31057	0.92742
GO:0009142	nucleoside triphosphate biosynthetic process	61	9	7.35	0.31057	0.92742
GO:0016579	protein deubiquitination	61	9	7.35	0.31057	0.92742
GO:0021761	limbic system development	61	9	7.35	0.31057	0.92742
GO:0090101	negative regulation of transmembrane receptor protein serine/threonine kinase signaling pathway	61	9	7.35	0.31057	0.92742
GO:0032870	cellular response to hormone stimulus	370	48	44.55	0.31126	0.92881
GO:0007565	female pregnancy	131	18	15.77	0.31151	0.92888
GO:0006936	muscle contraction	226	30	27.21	0.31178	0.92901
GO:0048523	negative regulation of cellular process	2544	314	306.34	0.31201	0.92902
GO:0032946	positive regulation of mononuclear cell proliferation	92	13	11.08	0.31258	0.93004
GO:0050878	regulation of body fluid levels	564	72	67.91	0.31346	0.93199
GO:0061138	morphogenesis of a branching epithelium	147	20	17.7	0.31448	0.93215
GO:0015844	monoamine transport	46	7	5.54	0.3149	0.93215
GO:0022029	telencephalon cell migration	31	5	3.73	0.31533	0.93215
GO:0030004	cellular monovalent inorganic cation homeostasis	31	5	3.73	0.31533	0.93215
GO:0031281	positive regulation of cyclase activity	31	5	3.73	0.31533	0.93215
GO:0045168	cell-cell signaling involved in cell fate commitment	31	5	3.73	0.31533	0.93215
GO:0045840	positive regulation of mitosis	31	5	3.73	0.31533	0.93215
GO:0051785	positive regulation of nuclear division	31	5	3.73	0.31533	0.93215
GO:0046651	lymphocyte proliferation	163	22	19.63	0.31668	0.93547
GO:0010952	positive regulation of peptidase activity	108	15	13	0.31799	0.93866
GO:0044264	cellular polysaccharide metabolic process	77	11	9.27	0.32034	0.94492
GO:0006486	protein glycosylation	235	31	28.3	0.32093	0.94498
GO:0043413	macromolecule glycosylation	235	31	28.3	0.32093	0.94498
GO:0006635	fatty acid beta-oxidation	54	8	6.5	0.32236	0.94498
GO:0021549	cerebellum development	54	8	6.5	0.32236	0.94498
GO:0042100	B cell proliferation	54	8	6.5	0.32236	0.94498
GO:0051291	protein heterooligomerization	54	8	6.5	0.32236	0.94498
GO:0048839	inner ear development	132	18	15.89	0.32334	0.94498
GO:0061008	hepaticobiliary system development	85	12	10.24	0.32387	0.94498
GO:0070663	regulation of leukocyte proliferation	140	19	16.86	0.32461	0.94498
GO:1901135	carbohydrate derivative metabolic process	981	123	118.13	0.32464	0.94498
GO:0031401	positive regulation of protein modification process	639	81	76.95	0.32477	0.94498
GO:0007017	microtubule-based process	380	49	45.76	0.32493	0.94498
GO:0007164	establishment of tissue polarity	24	4	2.89	0.32613	0.94498
GO:0007628	adult walking behavior	24	4	2.89	0.32613	0.94498
GO:0010596	negative regulation of endothelial cell migration	24	4	2.89	0.32613	0.94498
GO:0030325	adrenal gland development	24	4	2.89	0.32613	0.94498
GO:0032633	interleukin-4 production	24	4	2.89	0.32613	0.94498
GO:0035116	embryonic hindlimb morphogenesis	24	4	2.89	0.32613	0.94498
GO:0048640	negative regulation of developmental growth	24	4	2.89	0.32613	0.94498
GO:0050869	negative regulation of B cell activation	24	4	2.89	0.32613	0.94498
GO:0051489	regulation of filopodium assembly	24	4	2.89	0.32613	0.94498
GO:0051602	response to electrical stimulus	24	4	2.89	0.32613	0.94498
GO:0072273	metanephric nephron morphogenesis	24	4	2.89	0.32613	0.94498
GO:0031647	regulation of protein stability	93	13	11.2	0.32677	0.94498
GO:0051224	negative regulation of protein transport	93	13	11.2	0.32677	0.94498
GO:0070665	positive regulation of leukocyte proliferation	93	13	11.2	0.32677	0.94498
GO:0002040	sprouting angiogenesis	39	6	4.7	0.32703	0.94498
GO:0042531	positive regulation of tyrosine phosphorylation of STAT protein	39	6	4.7	0.32703	0.94498
GO:0043367	CD4-positive, alpha-beta T cell differentiation	39	6	4.7	0.32703	0.94498
GO:0048562	embryonic organ morphogenesis	172	23	20.71	0.32797	0.94582
GO:0070661	leukocyte proliferation	172	23	20.71	0.32797	0.94582
GO:0046632	alpha-beta T cell differentiation	62	9	7.47	0.32806	0.94582
GO:0007266	Rho protein signal transduction	188	25	22.64	0.3289	0.94582
GO:0010721	negative regulation of cell development	101	14	12.16	0.32916	0.94582
GO:0014075	response to amine	101	14	12.16	0.32916	0.94582
GO:0022898	regulation of transmembrane transporter activity	101	14	12.16	0.32916	0.94582
GO:0051048	negative regulation of secretion	101	14	12.16	0.32916	0.94582
GO:0043087	regulation of GTPase activity	212	28	25.53	0.32965	0.94656
GO:0046661	male sex differentiation	109	15	13.13	0.33114	0.94775
GO:0048738	cardiac muscle tissue development	109	15	13.13	0.33114	0.94775
GO:0090090	negative regulation of canonical Wnt signaling pathway	70	10	8.43	0.3325	0.94775
GO:0014031	mesenchymal cell development	117	16	14.09	0.33279	0.94775
GO:0009991	response to extracellular stimulus	357	46	42.99	0.33345	0.94775
GO:0042176	regulation of protein catabolic process	125	17	15.05	0.33416	0.94775
GO:0031646	positive regulation of neurological system process	47	7	5.66	0.33523	0.94775
GO:0070664	negative regulation of leukocyte proliferation	47	7	5.66	0.33523	0.94775
GO:0007051	spindle organization	78	11	9.39	0.33602	0.94775
GO:0048588	developmental cell growth	78	11	9.39	0.33602	0.94775
GO:0051250	negative regulation of lymphocyte activation	78	11	9.39	0.33602	0.94775
GO:0001964	startle response	17	3	2.05	0.33652	0.94775
GO:0007029	endoplasmic reticulum organization	17	3	2.05	0.33652	0.94775
GO:0009651	response to salt stress	17	3	2.05	0.33652	0.94775
GO:0010874	regulation of cholesterol efflux	17	3	2.05	0.33652	0.94775
GO:0015949	nucleobase-containing small molecule interconversion	17	3	2.05	0.33652	0.94775
GO:0017158	regulation of calcium ion-dependent exocytosis	17	3	2.05	0.33652	0.94775
GO:0030866	cortical actin cytoskeleton organization	17	3	2.05	0.33652	0.94775
GO:0031365	N-terminal protein amino acid modification	17	3	2.05	0.33652	0.94775
GO:0043330	response to exogenous dsRNA	17	3	2.05	0.33652	0.94775
GO:0048147	negative regulation of fibroblast proliferation	17	3	2.05	0.33652	0.94775
GO:0051491	positive regulation of filopodium assembly	17	3	2.05	0.33652	0.94775
GO:0051898	negative regulation of protein kinase B signaling	17	3	2.05	0.33652	0.94775
GO:0072078	nephron tubule morphogenesis	17	3	2.05	0.33652	0.94775
GO:0072234	metanephric nephron tubule development	17	3	2.05	0.33652	0.94775
GO:0072243	metanephric nephron epithelium development	17	3	2.05	0.33652	0.94775
GO:2000191	regulation of fatty acid transport	17	3	2.05	0.33652	0.94775
GO:2000736	regulation of stem cell differentiation	17	3	2.05	0.33652	0.94775
GO:0006112	energy reserve metabolic process	149	20	17.94	0.33699	0.94842
GO:0071704	organic substance metabolic process	1033	129	124.39	0.33786	0.95022
GO:0032355	response to estradiol	86	12	10.36	0.33883	0.9504
GO:0050852	T cell receptor signaling pathway	86	12	10.36	0.33883	0.9504
GO:0031324	negative regulation of cellular metabolic process	1156	144	139.2	0.339	0.9504
GO:0009605	response to external stimulus	1189	148	143.17	0.34003	0.9504
GO:0003407	neural retina development	32	5	3.85	0.34028	0.9504
GO:0007618	mating	32	5	3.85	0.34028	0.9504
GO:0030433	ER-associated ubiquitin-dependent protein catabolic process	32	5	3.85	0.34028	0.9504
GO:0042992	negative regulation of transcription factor import into nucleus	32	5	3.85	0.34028	0.9504
GO:0045814	negative regulation of gene expression, epigenetic	32	5	3.85	0.34028	0.9504
GO:0072028	nephron morphogenesis	32	5	3.85	0.34028	0.9504
GO:0032270	positive regulation of cellular protein metabolic process	707	89	85.13	0.34047	0.9504
GO:0001890	placenta development	102	14	12.28	0.34294	0.956
GO:0046546	development of primary male sexual characteristics	102	14	12.28	0.34294	0.956
GO:0001775	cell activation	675	85	81.28	0.34361	0.95722
GO:0021915	neural tube development	110	15	13.25	0.34442	0.95882
GO:0045995	regulation of embryonic development	63	9	7.59	0.34572	0.96179
GO:0070085	glycosylation	238	31	28.66	0.34786	0.96542
GO:0000086	G2/M transition of mitotic cell cycle	142	19	17.1	0.34793	0.96542
GO:0007166	cell surface receptor signaling pathway	2103	259	253.23	0.34808	0.96542
GO:0030198	extracellular matrix organization	150	20	18.06	0.34838	0.96542
GO:0051098	regulation of binding	150	20	18.06	0.34838	0.96542
GO:0071496	cellular response to external stimulus	222	29	26.73	0.34844	0.96542
GO:0033124	regulation of GTP catabolic process	214	28	25.77	0.34867	0.96542
GO:0046888	negative regulation of hormone secretion	40	6	4.82	0.34943	0.96622
GO:0060993	kidney morphogenesis	40	6	4.82	0.34943	0.96622
GO:0006699	bile acid biosynthetic process	25	4	3.01	0.35491	0.97185
GO:0010226	response to lithium ion	25	4	3.01	0.35491	0.97185
GO:0010559	regulation of glycoprotein biosynthetic process	25	4	3.01	0.35491	0.97185
GO:0043470	regulation of carbohydrate catabolic process	25	4	3.01	0.35491	0.97185
GO:0043471	regulation of cellular carbohydrate catabolic process	25	4	3.01	0.35491	0.97185
GO:0048013	ephrin receptor signaling pathway	25	4	3.01	0.35491	0.97185
GO:0050879	multicellular organismal movement	25	4	3.01	0.35491	0.97185
GO:0050881	musculoskeletal movement	25	4	3.01	0.35491	0.97185
GO:0051453	regulation of intracellular pH	25	4	3.01	0.35491	0.97185
GO:0051966	regulation of synaptic transmission, glutamatergic	25	4	3.01	0.35491	0.97185
GO:1901019	regulation of calcium ion transmembrane transporter activity	25	4	3.01	0.35491	0.97185
GO:0008016	regulation of heart contraction	95	13	11.44	0.35556	0.97185
GO:0002444	myeloid leukocyte mediated immunity	48	7	5.78	0.35573	0.97185
GO:0006809	nitric oxide biosynthetic process	48	7	5.78	0.35573	0.97185
GO:0090183	regulation of kidney development	48	7	5.78	0.35573	0.97185
GO:0070647	protein modification by small protein conjugation or removal	612	77	73.69	0.35583	0.97185
GO:0040007	growth	702	88	84.53	0.35733	0.97185
GO:0031667	response to nutrient levels	336	43	40.46	0.3578	0.97185
GO:0048736	appendage development	119	16	14.33	0.35855	0.97185
GO:0060173	limb development	119	16	14.33	0.35855	0.97185
GO:0007249	I-kappaB kinase/NF-kappaB signaling	207	27	24.93	0.35865	0.97185
GO:0045137	development of primary sexual characteristics	191	25	23	0.35929	0.97185
GO:0043062	extracellular structure organization	151	20	18.18	0.35987	0.97185
GO:0044085	cellular component biogenesis	1506	186	181.34	0.3606	0.97185
GO:0007049	cell cycle	1293	160	155.7	0.36303	0.97185
GO:0048704	embryonic skeletal system morphogenesis	64	9	7.71	0.36352	0.97185
GO:0000122	negative regulation of transcription from RNA polymerase II promoter	410	52	49.37	0.36519	0.97185
GO:0051253	negative regulation of RNA metabolic process	728	91	87.66	0.36534	0.97185
GO:0006506	GPI anchor biosynthetic process	33	5	3.97	0.36537	0.97185
GO:0007052	mitotic spindle organization	33	5	3.97	0.36537	0.97185
GO:0014902	myotube differentiation	33	5	3.97	0.36537	0.97185
GO:0035136	forelimb morphogenesis	33	5	3.97	0.36537	0.97185
GO:0042345	regulation of NF-kappaB import into nucleus	33	5	3.97	0.36537	0.97185
GO:0042348	NF-kappaB import into nucleus	33	5	3.97	0.36537	0.97185
GO:0046686	response to cadmium ion	33	5	3.97	0.36537	0.97185
GO:0048844	artery morphogenesis	33	5	3.97	0.36537	0.97185
GO:0050918	positive chemotaxis	33	5	3.97	0.36537	0.97185
GO:0051349	positive regulation of lyase activity	33	5	3.97	0.36537	0.97185
GO:0035282	segmentation	72	10	8.67	0.36596	0.97185
GO:0055072	iron ion homeostasis	80	11	9.63	0.36778	0.97185
GO:0042035	regulation of cytokine biosynthetic process	88	12	10.6	0.36913	0.97185
GO:0042089	cytokine biosynthetic process	96	13	11.56	0.37011	0.97185
GO:0060191	regulation of lipase activity	104	14	12.52	0.37081	0.97185
GO:0001885	endothelial cell development	18	3	2.17	0.3712	0.97185
GO:0006482	protein demethylation	18	3	2.17	0.3712	0.97185
GO:0008214	protein dealkylation	18	3	2.17	0.3712	0.97185
GO:0009083	branched-chain amino acid catabolic process	18	3	2.17	0.3712	0.97185
GO:0016577	histone demethylation	18	3	2.17	0.3712	0.97185
GO:0019098	reproductive behavior	18	3	2.17	0.3712	0.97185
GO:0032757	positive regulation of interleukin-8 production	18	3	2.17	0.3712	0.97185
GO:0034067	protein localization to Golgi apparatus	18	3	2.17	0.3712	0.97185
GO:0043266	regulation of potassium ion transport	18	3	2.17	0.3712	0.97185
GO:0043620	regulation of DNA-templated transcription in response to stress	18	3	2.17	0.3712	0.97185
GO:0045736	negative regulation of cyclin-dependent protein serine/threonine kinase activity	18	3	2.17	0.3712	0.97185
GO:0046329	negative regulation of JNK cascade	18	3	2.17	0.3712	0.97185
GO:0060135	maternal process involved in female pregnancy	18	3	2.17	0.3712	0.97185
GO:0070741	response to interleukin-6	18	3	2.17	0.3712	0.97185
GO:0071604	transforming growth factor beta production	18	3	2.17	0.3712	0.97185
GO:0071634	regulation of transforming growth factor beta production	18	3	2.17	0.3712	0.97185
GO:0072077	renal vesicle morphogenesis	18	3	2.17	0.3712	0.97185
GO:0072170	metanephric tubule development	18	3	2.17	0.3712	0.97185
GO:0090190	positive regulation of branching involved in ureteric bud morphogenesis	18	3	2.17	0.3712	0.97185
GO:0090200	positive regulation of release of cytochrome c from mitochondria	18	3	2.17	0.3712	0.97185
GO:0000278	mitotic cell cycle	721	90	86.82	0.37166	0.97185
GO:0019229	regulation of vasoconstriction	41	6	4.94	0.37196	0.97185
GO:0031645	negative regulation of neurological system process	41	6	4.94	0.37196	0.97185
GO:0035710	CD4-positive, alpha-beta T cell activation	41	6	4.94	0.37196	0.97185
GO:0045740	positive regulation of DNA replication	41	6	4.94	0.37196	0.97185
GO:0046165	alcohol biosynthetic process	41	6	4.94	0.37196	0.97185
GO:2001233	regulation of apoptotic signaling pathway	41	6	4.94	0.37196	0.97185
GO:0006996	organelle organization	1897	233	228.43	0.37567	0.97185
GO:0032787	monocarboxylic acid metabolic process	379	48	45.64	0.37613	0.97185
GO:0048709	oligodendrocyte differentiation	49	7	5.9	0.37634	0.97185
GO:0050886	endocrine process	49	7	5.9	0.37634	0.97185
GO:0007548	sex differentiation	217	28	26.13	0.37766	0.97185
GO:0001843	neural tube closure	57	8	6.86	0.37934	0.97185
GO:0045638	negative regulation of myeloid cell differentiation	57	8	6.86	0.37934	0.97185
GO:0060606	tube closure	57	8	6.86	0.37934	0.97185
GO:0009892	negative regulation of metabolic process	1256	155	151.24	0.37995	0.97185
GO:0001892	embryonic placenta development	65	9	7.83	0.38141	0.97185
GO:0070646	protein modification by small protein removal	73	10	8.79	0.38284	0.97185
GO:0001702	gastrulation with mouth forming second	26	4	3.13	0.38369	0.97185
GO:0007190	activation of adenylate cyclase activity	26	4	3.13	0.38369	0.97185
GO:0008209	androgen metabolic process	26	4	3.13	0.38369	0.97185
GO:0009110	vitamin biosynthetic process	26	4	3.13	0.38369	0.97185
GO:0010092	specification of organ identity	26	4	3.13	0.38369	0.97185
GO:0032570	response to progesterone	26	4	3.13	0.38369	0.97185
GO:0048260	positive regulation of receptor-mediated endocytosis	26	4	3.13	0.38369	0.97185
GO:0048485	sympathetic nervous system development	26	4	3.13	0.38369	0.97185
GO:0051496	positive regulation of stress fiber assembly	26	4	3.13	0.38369	0.97185
GO:0060420	regulation of heart growth	26	4	3.13	0.38369	0.97185
GO:2000379	positive regulation of reactive oxygen species metabolic process	26	4	3.13	0.38369	0.97185
GO:0009267	cellular response to starvation	81	11	9.75	0.3838	0.97185
GO:0030307	positive regulation of cell growth	81	11	9.75	0.3838	0.97185
GO:0071901	negative regulation of protein serine/threonine kinase activity	81	11	9.75	0.3838	0.97185
GO:0002768	immune response-regulating cell surface receptor signaling pathway	129	17	15.53	0.38437	0.97185
GO:0016050	vesicle organization	89	12	10.72	0.38441	0.97185
GO:0032886	regulation of microtubule-based process	89	12	10.72	0.38441	0.97185
GO:0046890	regulation of lipid biosynthetic process	89	12	10.72	0.38441	0.97185
GO:0043523	regulation of neuron apoptotic process	121	16	14.57	0.38466	0.97185
GO:1901214	regulation of neuron death	121	16	14.57	0.38466	0.97185
GO:0032412	regulation of ion transmembrane transporter activity	97	13	11.68	0.38475	0.97185
GO:0016567	protein ubiquitination	519	65	62.5	0.38566	0.97185
GO:0005975	carbohydrate metabolic process	675	84	81.28	0.38885	0.97185
GO:0001833	inner cell mass cell proliferation	11	2	1.32	0.38906	0.97185
GO:0002021	response to dietary excess	11	2	1.32	0.38906	0.97185
GO:0002230	positive regulation of defense response to virus by host	11	2	1.32	0.38906	0.97185
GO:0002281	macrophage activation involved in immune response	11	2	1.32	0.38906	0.97185
GO:0002283	neutrophil activation involved in immune response	11	2	1.32	0.38906	0.97185
GO:0002864	regulation of acute inflammatory response to antigenic stimulus	11	2	1.32	0.38906	0.97185
GO:0002902	regulation of B cell apoptotic process	11	2	1.32	0.38906	0.97185
GO:0006349	regulation of gene expression by genetic imprinting	11	2	1.32	0.38906	0.97185
GO:0006569	tryptophan catabolic process	11	2	1.32	0.38906	0.97185
GO:0006705	mineralocorticoid biosynthetic process	11	2	1.32	0.38906	0.97185
GO:0007064	mitotic sister chromatid cohesion	11	2	1.32	0.38906	0.97185
GO:0008212	mineralocorticoid metabolic process	11	2	1.32	0.38906	0.97185
GO:0010875	positive regulation of cholesterol efflux	11	2	1.32	0.38906	0.97185
GO:0016137	glycoside metabolic process	11	2	1.32	0.38906	0.97185
GO:0021527	spinal cord association neuron differentiation	11	2	1.32	0.38906	0.97185
GO:0030238	male sex determination	11	2	1.32	0.38906	0.97185
GO:0031062	positive regulation of histone methylation	11	2	1.32	0.38906	0.97185
GO:0032288	myelin assembly	11	2	1.32	0.38906	0.97185
GO:0032352	positive regulation of hormone metabolic process	11	2	1.32	0.38906	0.97185
GO:0032435	negative regulation of proteasomal ubiquitin-dependent protein catabolic process	11	2	1.32	0.38906	0.97185
GO:0032486	Rap protein signal transduction	11	2	1.32	0.38906	0.97185
GO:0032695	negative regulation of interleukin-12 production	11	2	1.32	0.38906	0.97185
GO:0033599	regulation of mammary gland epithelial cell proliferation	11	2	1.32	0.38906	0.97185
GO:0034122	negative regulation of toll-like receptor signaling pathway	11	2	1.32	0.38906	0.97185
GO:0038084	vascular endothelial growth factor signaling pathway	11	2	1.32	0.38906	0.97185
GO:0042436	indole-containing compound catabolic process	11	2	1.32	0.38906	0.97185
GO:0042634	regulation of hair cycle	11	2	1.32	0.38906	0.97185
GO:0042987	amyloid precursor protein catabolic process	11	2	1.32	0.38906	0.97185
GO:0045351	type I interferon biosynthetic process	11	2	1.32	0.38906	0.97185
GO:0045540	regulation of cholesterol biosynthetic process	11	2	1.32	0.38906	0.97185
GO:0046218	indolalkylamine catabolic process	11	2	1.32	0.38906	0.97185
GO:0048934	peripheral nervous system neuron differentiation	11	2	1.32	0.38906	0.97185
GO:0048935	peripheral nervous system neuron development	11	2	1.32	0.38906	0.97185
GO:0050667	homocysteine metabolic process	11	2	1.32	0.38906	0.97185
GO:0051000	positive regulation of nitric-oxide synthase activity	11	2	1.32	0.38906	0.97185
GO:0051968	positive regulation of synaptic transmission, glutamatergic	11	2	1.32	0.38906	0.97185
GO:0060134	prepulse inhibition	11	2	1.32	0.38906	0.97185
GO:0060561	apoptotic process involved in morphogenesis	11	2	1.32	0.38906	0.97185
GO:0061318	renal filtration cell differentiation	11	2	1.32	0.38906	0.97185
GO:0070193	synaptonemal complex organization	11	2	1.32	0.38906	0.97185
GO:0070243	regulation of thymocyte apoptotic process	11	2	1.32	0.38906	0.97185
GO:0071545	inositol phosphate catabolic process	11	2	1.32	0.38906	0.97185
GO:0071780	NA	11	2	1.32	0.38906	0.97185
GO:0072010	glomerular epithelium development	11	2	1.32	0.38906	0.97185
GO:0072111	cell proliferation involved in kidney development	11	2	1.32	0.38906	0.97185
GO:0072112	glomerular visceral epithelial cell differentiation	11	2	1.32	0.38906	0.97185
GO:0072160	nephron tubule epithelial cell differentiation	11	2	1.32	0.38906	0.97185
GO:0072164	mesonephric tubule development	11	2	1.32	0.38906	0.97185
GO:0072311	glomerular epithelial cell differentiation	11	2	1.32	0.38906	0.97185
GO:0085029	extracellular matrix assembly	11	2	1.32	0.38906	0.97185
GO:0090136	epithelial cell-cell adhesion	11	2	1.32	0.38906	0.97185
GO:2000058	regulation of protein ubiquitination involved in ubiquitin-dependent protein catabolic process	11	2	1.32	0.38906	0.97185
GO:2001237	negative regulation of extrinsic apoptotic signaling pathway	11	2	1.32	0.38906	0.97185
GO:0006305	DNA alkylation	34	5	4.09	0.39049	0.97185
GO:0006306	DNA methylation	34	5	4.09	0.39049	0.97185
GO:0006513	protein monoubiquitination	34	5	4.09	0.39049	0.97185
GO:0021885	forebrain cell migration	34	5	4.09	0.39049	0.97185
GO:0030239	myofibril assembly	34	5	4.09	0.39049	0.97185
GO:0030890	positive regulation of B cell proliferation	34	5	4.09	0.39049	0.97185
GO:0031663	lipopolysaccharide-mediated signaling pathway	34	5	4.09	0.39049	0.97185
GO:0032024	positive regulation of insulin secretion	34	5	4.09	0.39049	0.97185
GO:0051247	positive regulation of protein metabolic process	774	96	93.2	0.39222	0.97556
GO:0045934	negative regulation of nucleobase-containing compound metabolic process	799	99	96.21	0.39423	0.9778
GO:0006885	regulation of pH	42	6	5.06	0.39452	0.9778
GO:0035249	synaptic transmission, glutamatergic	42	6	5.06	0.39452	0.9778
GO:0060688	regulation of morphogenesis of a branching structure	42	6	5.06	0.39452	0.9778
GO:0090263	positive regulation of canonical Wnt signaling pathway	42	6	5.06	0.39452	0.9778
GO:0043406	positive regulation of MAP kinase activity	154	20	18.54	0.39471	0.9778
GO:0010038	response to metal ion	235	30	28.3	0.39499	0.9778
GO:0016266	O-glycan processing	50	7	6.02	0.397	0.9778
GO:0036294	cellular response to decreased oxygen levels	50	7	6.02	0.397	0.9778
GO:0051289	protein homotetramerization	50	7	6.02	0.397	0.9778
GO:0071456	cellular response to hypoxia	50	7	6.02	0.397	0.9778
GO:0009187	cyclic nucleotide metabolic process	122	16	14.69	0.3978	0.9778
GO:0051172	negative regulation of nitrogen compound metabolic process	808	100	97.3	0.39835	0.9778
GO:0003015	heart process	114	15	13.73	0.39843	0.9778
GO:0030100	regulation of endocytosis	114	15	13.73	0.39843	0.9778
GO:0060047	heart contraction	114	15	13.73	0.39843	0.9778
GO:0071705	nitrogen compound transport	114	15	13.73	0.39843	0.9778
GO:0006096	glycolytic process	58	8	6.98	0.3985	0.9778
GO:0051053	negative regulation of DNA metabolic process	58	8	6.98	0.3985	0.9778
GO:0044283	small molecule biosynthetic process	325	41	39.13	0.39931	0.9778
GO:0007259	JAK-STAT cascade	98	13	11.8	0.39943	0.9778
GO:0042107	cytokine metabolic process	98	13	11.8	0.39943	0.9778
GO:0051329	mitotic interphase	374	47	45.04	0.39966	0.9778
GO:0006275	regulation of DNA replication	90	12	10.84	0.39975	0.9778
GO:0031123	RNA 3'-end processing	90	12	10.84	0.39975	0.9778
GO:0006479	protein methylation	74	10	8.91	0.39978	0.9778
GO:0007623	circadian rhythm	74	10	8.91	0.39978	0.9778
GO:0008213	protein alkylation	74	10	8.91	0.39978	0.9778
GO:0006869	lipid transport	179	23	21.55	0.40295	0.98248
GO:0001759	organ induction	19	3	2.29	0.40552	0.98248
GO:0003009	skeletal muscle contraction	19	3	2.29	0.40552	0.98248
GO:0006103	2-oxoglutarate metabolic process	19	3	2.29	0.40552	0.98248
GO:0006516	glycoprotein catabolic process	19	3	2.29	0.40552	0.98248
GO:0008045	motor neuron axon guidance	19	3	2.29	0.40552	0.98248
GO:0030865	cortical cytoskeleton organization	19	3	2.29	0.40552	0.98248
GO:0042119	neutrophil activation	19	3	2.29	0.40552	0.98248
GO:0042403	thyroid hormone metabolic process	19	3	2.29	0.40552	0.98248
GO:0045076	regulation of interleukin-2 biosynthetic process	19	3	2.29	0.40552	0.98248
GO:0050927	positive regulation of positive chemotaxis	19	3	2.29	0.40552	0.98248
GO:0051668	localization within membrane	19	3	2.29	0.40552	0.98248
GO:0060231	mesenchymal to epithelial transition	19	3	2.29	0.40552	0.98248
GO:0060445	branching involved in salivary gland morphogenesis	19	3	2.29	0.40552	0.98248
GO:0072087	renal vesicle development	19	3	2.29	0.40552	0.98248
GO:0090003	regulation of establishment of protein localization to plasma membrane	19	3	2.29	0.40552	0.98248
GO:0031399	regulation of protein modification process	900	111	108.37	0.40646	0.98417
GO:0030308	negative regulation of cell growth	131	17	15.77	0.40986	0.98609
GO:0044242	cellular lipid catabolic process	131	17	15.77	0.40986	0.98609
GO:0070838	divalent metal ion transport	253	32	30.46	0.41115	0.98609
GO:0006693	prostaglandin metabolic process	27	4	3.25	0.4123	0.98609
GO:0033014	tetrapyrrole biosynthetic process	27	4	3.25	0.4123	0.98609
GO:0035115	embryonic forelimb morphogenesis	27	4	3.25	0.4123	0.98609
GO:0043370	regulation of CD4-positive, alpha-beta T cell differentiation	27	4	3.25	0.4123	0.98609
GO:0050853	B cell receptor signaling pathway	27	4	3.25	0.4123	0.98609
GO:0090199	regulation of release of cytochrome c from mitochondria	27	4	3.25	0.4123	0.98609
GO:0090398	cellular senescence	27	4	3.25	0.4123	0.98609
GO:0000082	G1/S transition of mitotic cell cycle	188	24	22.64	0.41247	0.98609
GO:0034765	regulation of ion transmembrane transport	107	14	12.88	0.41314	0.98609
GO:0032446	protein modification by small protein conjugation	548	68	65.99	0.41383	0.98609
GO:0035303	regulation of dephosphorylation	99	13	11.92	0.41416	0.98609
GO:0048706	embryonic skeletal system development	91	12	10.96	0.41512	0.98609
GO:0051592	response to calcium ion	91	12	10.96	0.41512	0.98609
GO:0001763	morphogenesis of a branching structure	172	22	20.71	0.41528	0.98609
GO:0006505	GPI anchor metabolic process	35	5	4.21	0.41553	0.98609
GO:0007566	embryo implantation	35	5	4.21	0.41553	0.98609
GO:0034109	homotypic cell-cell adhesion	35	5	4.21	0.41553	0.98609
GO:0034453	microtubule anchoring	35	5	4.21	0.41553	0.98609
GO:0042130	negative regulation of T cell proliferation	35	5	4.21	0.41553	0.98609
GO:0070988	demethylation	35	5	4.21	0.41553	0.98609
GO:0071326	cellular response to monosaccharide stimulus	35	5	4.21	0.41553	0.98609
GO:0071331	cellular response to hexose stimulus	35	5	4.21	0.41553	0.98609
GO:0071333	cellular response to glucose stimulus	35	5	4.21	0.41553	0.98609
GO:0007389	pattern specification process	368	46	44.31	0.41623	0.98609
GO:0006997	nucleus organization	43	6	5.18	0.41706	0.98609
GO:0008206	bile acid metabolic process	43	6	5.18	0.41706	0.98609
GO:0019079	viral genome replication	43	6	5.18	0.41706	0.98609
GO:0050810	regulation of steroid biosynthetic process	43	6	5.18	0.41706	0.98609
GO:0061097	regulation of protein tyrosine kinase activity	43	6	5.18	0.41706	0.98609
GO:0007229	integrin-mediated signaling pathway	67	9	8.07	0.41733	0.98609
GO:0046620	regulation of organ growth	51	7	6.14	0.41765	0.98609
GO:0010469	regulation of receptor activity	59	8	7.1	0.41767	0.98609
GO:0010876	lipid localization	205	26	24.69	0.41999	0.98609
GO:0044419	interspecies interaction between organisms	377	47	45.4	0.42242	0.98609
GO:0046128	purine ribonucleoside metabolic process	402	50	48.41	0.42541	0.98609
GO:0051094	positive regulation of developmental process	591	73	71.17	0.42581	0.98609
GO:0006979	response to oxidative stress	214	27	25.77	0.42853	0.98609
GO:0043583	ear development	157	20	18.91	0.42992	0.98609
GO:0002683	negative regulation of immune system process	149	19	17.94	0.43172	0.98609
GO:0030968	endoplasmic reticulum unfolded protein response	84	11	10.11	0.4321	0.98609
GO:0032271	regulation of protein polymerization	84	11	10.11	0.4321	0.98609
GO:0034620	cellular response to unfolded protein	84	11	10.11	0.4321	0.98609
GO:0002438	acute inflammatory response to antigenic stimulus	12	2	1.44	0.4333	0.98609
GO:0006086	acetyl-CoA biosynthetic process from pyruvate	12	2	1.44	0.4333	0.98609
GO:0009086	methionine biosynthetic process	12	2	1.44	0.4333	0.98609
GO:0010510	regulation of acetyl-CoA biosynthetic process from pyruvate	12	2	1.44	0.4333	0.98609
GO:0010745	negative regulation of macrophage derived foam cell differentiation	12	2	1.44	0.4333	0.98609
GO:0010884	positive regulation of lipid storage	12	2	1.44	0.4333	0.98609
GO:0015701	bicarbonate transport	12	2	1.44	0.4333	0.98609
GO:0015838	amino-acid betaine transport	12	2	1.44	0.4333	0.98609
GO:0015879	carnitine transport	12	2	1.44	0.4333	0.98609
GO:0016180	snRNA processing	12	2	1.44	0.4333	0.98609
GO:0016558	protein import into peroxisome matrix	12	2	1.44	0.4333	0.98609
GO:0031581	hemidesmosome assembly	12	2	1.44	0.4333	0.98609
GO:0031954	positive regulation of protein autophosphorylation	12	2	1.44	0.4333	0.98609
GO:0032095	regulation of response to food	12	2	1.44	0.4333	0.98609
GO:0032373	positive regulation of sterol transport	12	2	1.44	0.4333	0.98609
GO:0032376	positive regulation of cholesterol transport	12	2	1.44	0.4333	0.98609
GO:0032607	interferon-alpha production	12	2	1.44	0.4333	0.98609
GO:0032647	regulation of interferon-alpha production	12	2	1.44	0.4333	0.98609
GO:0032878	regulation of establishment or maintenance of cell polarity	12	2	1.44	0.4333	0.98609
GO:0042026	protein refolding	12	2	1.44	0.4333	0.98609
GO:0042149	cellular response to glucose starvation	12	2	1.44	0.4333	0.98609
GO:0042510	regulation of tyrosine phosphorylation of Stat1 protein	12	2	1.44	0.4333	0.98609
GO:0043174	nucleoside salvage	12	2	1.44	0.4333	0.98609
GO:0043252	sodium-independent organic anion transport	12	2	1.44	0.4333	0.98609
GO:0044319	wound healing, spreading of cells	12	2	1.44	0.4333	0.98609
GO:0045005	maintenance of fidelity involved in DNA-dependent DNA replication	12	2	1.44	0.4333	0.98609
GO:0045346	regulation of MHC class II biosynthetic process	12	2	1.44	0.4333	0.98609
GO:0045624	positive regulation of T-helper cell differentiation	12	2	1.44	0.4333	0.98609
GO:0050919	negative chemotaxis	12	2	1.44	0.4333	0.98609
GO:0060026	convergent extension	12	2	1.44	0.4333	0.98609
GO:0060766	negative regulation of androgen receptor signaling pathway	12	2	1.44	0.4333	0.98609
GO:0070242	thymocyte apoptotic process	12	2	1.44	0.4333	0.98609
GO:0070849	response to epidermal growth factor	12	2	1.44	0.4333	0.98609
GO:0071354	cellular response to interleukin-6	12	2	1.44	0.4333	0.98609
GO:0071621	granulocyte chemotaxis	12	2	1.44	0.4333	0.98609
GO:0071636	positive regulation of transforming growth factor beta production	12	2	1.44	0.4333	0.98609
GO:0072163	mesonephric epithelium development	12	2	1.44	0.4333	0.98609
GO:0090004	positive regulation of establishment of protein localization to plasma membrane	12	2	1.44	0.4333	0.98609
GO:2000104	negative regulation of DNA-dependent DNA replication	12	2	1.44	0.4333	0.98609
GO:0001837	epithelial to mesenchymal transition	68	9	8.19	0.43528	0.98609
GO:0006352	DNA-templated transcription, initiation	182	23	21.92	0.43574	0.98609
GO:0005977	glycogen metabolic process	60	8	7.22	0.43681	0.98609
GO:0006073	cellular glucan metabolic process	60	8	7.22	0.43681	0.98609
GO:0007588	excretion	60	8	7.22	0.43681	0.98609
GO:0014020	primary neural tube formation	60	8	7.22	0.43681	0.98609
GO:0044042	glucan metabolic process	60	8	7.22	0.43681	0.98609
GO:0006497	protein lipidation	52	7	6.26	0.43824	0.98609
GO:0009206	purine ribonucleoside triphosphate biosynthetic process	52	7	6.26	0.43824	0.98609
GO:0042310	vasoconstriction	52	7	6.26	0.43824	0.98609
GO:0048644	muscle organ morphogenesis	52	7	6.26	0.43824	0.98609
GO:0000280	nuclear division	338	42	40.7	0.43827	0.98609
GO:0007067	mitotic nuclear division	338	42	40.7	0.43827	0.98609
GO:0002757	immune response-activating signal transduction	215	27	25.89	0.43861	0.98609
GO:0043405	regulation of MAP kinase activity	215	27	25.89	0.43861	0.98609
GO:0002065	columnar/cuboidal epithelial cell differentiation	20	3	2.41	0.43925	0.98609
GO:0006071	glycerol metabolic process	20	3	2.41	0.43925	0.98609
GO:0006783	heme biosynthetic process	20	3	2.41	0.43925	0.98609
GO:0007530	sex determination	20	3	2.41	0.43925	0.98609
GO:0032094	response to food	20	3	2.41	0.43925	0.98609
GO:0032350	regulation of hormone metabolic process	20	3	2.41	0.43925	0.98609
GO:0032800	receptor biosynthetic process	20	3	2.41	0.43925	0.98609
GO:0033687	osteoblast proliferation	20	3	2.41	0.43925	0.98609
GO:0042346	positive regulation of NF-kappaB import into nucleus	20	3	2.41	0.43925	0.98609
GO:0043114	regulation of vascular permeability	20	3	2.41	0.43925	0.98609
GO:0045022	early endosome to late endosome transport	20	3	2.41	0.43925	0.98609
GO:0045071	negative regulation of viral genome replication	20	3	2.41	0.43925	0.98609
GO:0045686	negative regulation of glial cell differentiation	20	3	2.41	0.43925	0.98609
GO:0045687	positive regulation of glial cell differentiation	20	3	2.41	0.43925	0.98609
GO:0046676	negative regulation of insulin secretion	20	3	2.41	0.43925	0.98609
GO:0048525	negative regulation of viral process	20	3	2.41	0.43925	0.98609
GO:0050926	regulation of positive chemotaxis	20	3	2.41	0.43925	0.98609
GO:0051180	vitamin transport	20	3	2.41	0.43925	0.98609
GO:0051653	spindle localization	20	3	2.41	0.43925	0.98609
GO:0060043	regulation of cardiac muscle cell proliferation	20	3	2.41	0.43925	0.98609
GO:0060441	epithelial tube branching involved in lung morphogenesis	20	3	2.41	0.43925	0.98609
GO:0070231	T cell apoptotic process	20	3	2.41	0.43925	0.98609
GO:0090207	regulation of triglyceride metabolic process	20	3	2.41	0.43925	0.98609
GO:0002275	myeloid cell activation involved in immune response	44	6	5.3	0.43949	0.98609
GO:0002698	negative regulation of immune effector process	44	6	5.3	0.43949	0.98609
GO:0042439	ethanolamine-containing compound metabolic process	44	6	5.3	0.43949	0.98609
GO:0050803	regulation of synapse structure and activity	44	6	5.3	0.43949	0.98609
GO:0071300	cellular response to retinoic acid	44	6	5.3	0.43949	0.98609
GO:0002027	regulation of heart rate	36	5	4.33	0.44039	0.98609
GO:0008589	regulation of smoothened signaling pathway	36	5	4.33	0.44039	0.98609
GO:0009948	anterior/posterior axis specification	36	5	4.33	0.44039	0.98609
GO:0010464	regulation of mesenchymal cell proliferation	36	5	4.33	0.44039	0.98609
GO:0010821	regulation of mitochondrion organization	36	5	4.33	0.44039	0.98609
GO:0042246	tissue regeneration	36	5	4.33	0.44039	0.98609
GO:0043487	regulation of RNA stability	36	5	4.33	0.44039	0.98609
GO:0050863	regulation of T cell activation	207	26	24.93	0.44055	0.98609
GO:0003338	metanephros morphogenesis	28	4	3.37	0.44061	0.98609
GO:0006090	pyruvate metabolic process	28	4	3.37	0.44061	0.98609
GO:0043094	cellular metabolic compound salvage	28	4	3.37	0.44061	0.98609
GO:0060338	regulation of type I interferon-mediated signaling pathway	28	4	3.37	0.44061	0.98609
GO:0051336	regulation of hydrolase activity	701	86	84.41	0.44308	0.99108
GO:0044092	negative regulation of molecular function	619	76	74.54	0.44586	0.99676
GO:0050867	positive regulation of cell activation	224	28	26.97	0.44664	0.99796
GO:0006873	cellular ion homeostasis	512	63	61.65	0.44696	0.99813
GO:0042278	purine nucleoside metabolic process	405	50	48.77	0.44761	0.99904
GO:0072511	divalent inorganic cation transport	257	32	30.95	0.44813	0.99916
GO:0022602	ovulation cycle process	85	11	10.24	0.44819	0.99916
GO:0065008	regulation of biological quality	2290	278	275.75	0.44852	0.99916
GO:0050801	ion homeostasis	570	70	68.64	0.44883	0.99916
GO:0009952	anterior/posterior pattern specification	175	22	21.07	0.44888	0.99916
GO:0044248	cellular catabolic process	1537	187	185.08	0.44963	1
GO:0048762	mesenchymal cell differentiation	126	16	15.17	0.45061	1
GO:0031124	mRNA 3'-end processing	77	10	9.27	0.45062	1
GO:0048285	organelle fission	356	44	42.87	0.45068	1
GO:0015672	monovalent inorganic cation transport	241	30	29.02	0.45223	1
GO:0007369	gastrulation	118	15	14.21	0.45307	1
GO:0009119	ribonucleoside metabolic process	414	51	49.85	0.45324	1
GO:0043254	regulation of protein complex assembly	159	20	19.15	0.45346	1
GO:0009612	response to mechanical stimulus	110	14	13.25	0.45564	1
GO:0044236	multicellular organismal metabolic process	61	8	7.35	0.45586	1
GO:0050868	negative regulation of T cell activation	61	8	7.35	0.45586	1
GO:0060675	ureteric bud morphogenesis	61	8	7.35	0.45586	1
GO:0010565	regulation of cellular ketone metabolic process	143	18	17.22	0.45841	1
GO:0009145	purine nucleoside triphosphate biosynthetic process	53	7	6.38	0.45871	1
GO:0007018	microtubule-based movement	135	17	16.26	0.46104	1
GO:0048754	branching morphogenesis of an epithelial tube	135	17	16.26	0.46104	1
GO:0032147	activation of protein kinase activity	209	26	25.17	0.46113	1
GO:0032507	maintenance of protein location in cell	94	12	11.32	0.4612	1
GO:0007243	NA	729	89	87.78	0.46132	1
GO:0001776	leukocyte homeostasis	45	6	5.42	0.46175	1
GO:0034968	histone lysine methylation	45	6	5.42	0.46175	1
GO:0048663	neuron fate commitment	45	6	5.42	0.46175	1
GO:0071299	cellular response to vitamin A	45	6	5.42	0.46175	1
GO:0006986	response to unfolded protein	127	16	15.29	0.4638	1
GO:0000041	transition metal ion transport	86	11	10.36	0.46423	1
GO:0006611	protein export from nucleus	37	5	4.46	0.465	1
GO:0007193	adenylate cyclase-inhibiting G-protein coupled receptor signaling pathway	37	5	4.46	0.465	1
GO:0032272	negative regulation of protein polymerization	37	5	4.46	0.465	1
GO:0042116	macrophage activation	37	5	4.46	0.465	1
GO:0048010	vascular endothelial growth factor receptor signaling pathway	37	5	4.46	0.465	1
GO:0006629	lipid metabolic process	1011	123	121.74	0.46525	1
GO:0033043	regulation of organelle organization	424	52	51.06	0.46603	1
GO:0030041	actin filament polymerization	78	10	9.39	0.46748	1
GO:0046631	alpha-beta T cell activation	78	10	9.39	0.46748	1
GO:0043410	positive regulation of MAPK cascade	152	19	18.3	0.46795	1
GO:0018410	C-terminal protein amino acid modification	29	4	3.49	0.46851	1
GO:0032312	regulation of ARF GTPase activity	29	4	3.49	0.46851	1
GO:0032371	regulation of sterol transport	29	4	3.49	0.46851	1
GO:0032374	regulation of cholesterol transport	29	4	3.49	0.46851	1
GO:0033205	NA	29	4	3.49	0.46851	1
GO:0045429	positive regulation of nitric oxide biosynthetic process	29	4	3.49	0.46851	1
GO:2000514	regulation of CD4-positive, alpha-beta T cell activation	29	4	3.49	0.46851	1
GO:0007584	response to nutrient	218	27	26.25	0.4689	1
GO:0033993	response to lipid	70	9	8.43	0.47098	1
GO:0045807	positive regulation of endocytosis	70	9	8.43	0.47098	1
GO:0043269	regulation of ion transport	210	26	25.29	0.47141	1
GO:0006357	regulation of transcription from RNA polymerase II promoter	1004	122	120.9	0.47143	1
GO:0000083	regulation of transcription involved in G1/S transition of mitotic cell cycle	21	3	2.53	0.47223	1
GO:0006906	vesicle fusion	21	3	2.53	0.47223	1
GO:0007176	regulation of epidermal growth factor-activated receptor activity	21	3	2.53	0.47223	1
GO:0009950	dorsal/ventral axis specification	21	3	2.53	0.47223	1
GO:0010822	positive regulation of mitochondrion organization	21	3	2.53	0.47223	1
GO:0014037	Schwann cell differentiation	21	3	2.53	0.47223	1
GO:0016338	calcium-independent cell-cell adhesion via plasma membrane cell-adhesion molecules	21	3	2.53	0.47223	1
GO:0031529	ruffle organization	21	3	2.53	0.47223	1
GO:0032732	positive regulation of interleukin-1 production	21	3	2.53	0.47223	1
GO:0042094	interleukin-2 biosynthetic process	21	3	2.53	0.47223	1
GO:0045773	positive regulation of axon extension	21	3	2.53	0.47223	1
GO:0048484	enteric nervous system development	21	3	2.53	0.47223	1
GO:0060765	regulation of androgen receptor signaling pathway	21	3	2.53	0.47223	1
GO:0061333	renal tubule morphogenesis	21	3	2.53	0.47223	1
GO:0090189	regulation of branching involved in ureteric bud morphogenesis	21	3	2.53	0.47223	1
GO:0055082	cellular chemical homeostasis	549	67	66.11	0.47287	1
GO:0042594	response to starvation	103	13	12.4	0.47301	1
GO:0007599	hemostasis	483	59	58.16	0.47406	1
GO:0032269	negative regulation of cellular protein metabolic process	359	44	43.23	0.47439	1
GO:0001832	blastocyst growth	13	2	1.57	0.47574	1
GO:0002262	myeloid cell homeostasis	13	2	1.57	0.47574	1
GO:0003323	type B pancreatic cell development	13	2	1.57	0.47574	1
GO:0006684	sphingomyelin metabolic process	13	2	1.57	0.47574	1
GO:0006862	nucleotide transport	13	2	1.57	0.47574	1
GO:0006949	syncytium formation	13	2	1.57	0.47574	1
GO:0007076	mitotic chromosome condensation	13	2	1.57	0.47574	1
GO:0007350	blastoderm segmentation	13	2	1.57	0.47574	1
GO:0007351	tripartite regional subdivision	13	2	1.57	0.47574	1
GO:0008595	anterior/posterior axis specification, embryo	13	2	1.57	0.47574	1
GO:0010560	positive regulation of glycoprotein biosynthetic process	13	2	1.57	0.47574	1
GO:0010824	regulation of centrosome duplication	13	2	1.57	0.47574	1
GO:0010885	regulation of cholesterol storage	13	2	1.57	0.47574	1
GO:0010893	positive regulation of steroid biosynthetic process	13	2	1.57	0.47574	1
GO:0014888	striated muscle adaptation	13	2	1.57	0.47574	1
GO:0015669	gas transport	13	2	1.57	0.47574	1
GO:0015936	coenzyme A metabolic process	13	2	1.57	0.47574	1
GO:0018022	peptidyl-lysine methylation	13	2	1.57	0.47574	1
GO:0019369	arachidonic acid metabolic process	13	2	1.57	0.47574	1
GO:0031293	membrane protein intracellular domain proteolysis	13	2	1.57	0.47574	1
GO:0032106	positive regulation of response to extracellular stimulus	13	2	1.57	0.47574	1
GO:0032109	positive regulation of response to nutrient levels	13	2	1.57	0.47574	1
GO:0034110	regulation of homotypic cell-cell adhesion	13	2	1.57	0.47574	1
GO:0034204	lipid translocation	13	2	1.57	0.47574	1
GO:0035510	DNA dealkylation	13	2	1.57	0.47574	1
GO:0042508	tyrosine phosphorylation of Stat1 protein	13	2	1.57	0.47574	1
GO:0043101	purine-containing compound salvage	13	2	1.57	0.47574	1
GO:0043618	regulation of transcription from RNA polymerase II promoter in response to stress	13	2	1.57	0.47574	1
GO:0045086	positive regulation of interleukin-2 biosynthetic process	13	2	1.57	0.47574	1
GO:0045332	phospholipid translocation	13	2	1.57	0.47574	1
GO:0045342	MHC class II biosynthetic process	13	2	1.57	0.47574	1
GO:0045885	positive regulation of survival gene product expression	13	2	1.57	0.47574	1
GO:0045947	negative regulation of translational initiation	13	2	1.57	0.47574	1
GO:0050650	chondroitin sulfate proteoglycan biosynthetic process	13	2	1.57	0.47574	1
GO:0051567	histone H3-K9 methylation	13	2	1.57	0.47574	1
GO:0060081	membrane hyperpolarization	13	2	1.57	0.47574	1
GO:0060260	regulation of transcription initiation from RNA polymerase II promoter	13	2	1.57	0.47574	1
GO:0071391	cellular response to estrogen stimulus	13	2	1.57	0.47574	1
GO:0071599	otic vesicle development	13	2	1.57	0.47574	1
GO:0072074	kidney mesenchyme development	13	2	1.57	0.47574	1
GO:0072075	metanephric mesenchyme development	13	2	1.57	0.47574	1
GO:0009199	ribonucleoside triphosphate metabolic process	475	58	57.2	0.47594	1
GO:0042471	ear morphogenesis	95	12	11.44	0.47647	1
GO:0046058	cAMP metabolic process	95	12	11.44	0.47647	1
GO:0044259	multicellular organismal macromolecule metabolic process	54	7	6.5	0.47902	1
GO:0061136	regulation of proteasomal protein catabolic process	54	7	6.5	0.47902	1
GO:0035270	endocrine system development	120	15	14.45	0.48029	1
GO:0006897	endocytosis	335	41	40.34	0.48092	1
GO:0031109	microtubule polymerization or depolymerization	46	6	5.54	0.48377	1
GO:0048483	autonomic nervous system development	46	6	5.54	0.48377	1
GO:0007281	germ cell development	112	14	13.49	0.48383	1
GO:0071779	NA	79	10	9.51	0.48424	1
GO:0008406	gonad development	170	21	20.47	0.48548	1
GO:0019725	cellular homeostasis	626	76	75.38	0.48821	1
GO:0006007	glucose catabolic process	71	9	8.55	0.48866	1
GO:0061061	muscle structure development	394	48	47.44	0.48898	1
GO:0045930	negative regulation of mitotic cell cycle	38	5	4.58	0.48927	1
GO:0071322	cellular response to carbohydrate stimulus	38	5	4.58	0.48927	1
GO:0042221	response to chemical	2435	294	293.21	0.48983	1
GO:0051325	interphase	386	47	46.48	0.49118	1
GO:0042129	regulation of T cell proliferation	96	12	11.56	0.49167	1
GO:0002756	MyD88-independent toll-like receptor signaling pathway	63	8	7.59	0.49357	1
GO:0003014	renal system process	63	8	7.59	0.49357	1
GO:0007613	memory	63	8	7.59	0.49357	1
GO:0031023	microtubule organizing center organization	63	8	7.59	0.49357	1
GO:0042102	positive regulation of T cell proliferation	63	8	7.59	0.49357	1
GO:0010035	response to inorganic substance	345	42	41.54	0.49484	1
GO:0042113	B cell activation	146	18	17.58	0.4955	1
GO:0021872	forebrain generation of neurons	30	4	3.61	0.49587	1
GO:0030042	actin filament depolymerization	30	4	3.61	0.49587	1
GO:0031058	positive regulation of histone modification	30	4	3.61	0.49587	1
GO:0032480	negative regulation of type I interferon production	30	4	3.61	0.49587	1
GO:0042558	pteridine-containing compound metabolic process	30	4	3.61	0.49587	1
GO:0055024	regulation of cardiac muscle tissue development	30	4	3.61	0.49587	1
GO:0060603	mammary gland duct morphogenesis	30	4	3.61	0.49587	1
GO:0043687	post-translational protein modification	171	21	20.59	0.49687	1
GO:0042098	T cell proliferation	113	14	13.61	0.49783	1
GO:0046034	ATP metabolic process	113	14	13.61	0.49783	1
GO:0052548	regulation of endopeptidase activity	221	27	26.61	0.49906	1
GO:0042158	lipoprotein biosynthetic process	55	7	6.62	0.49911	1
GO:0043484	regulation of RNA splicing	55	7	6.62	0.49911	1
GO:0071453	cellular response to oxygen levels	55	7	6.62	0.49911	1
GO:0006575	cellular modified amino acid metabolic process	138	17	16.62	0.49919	1
GO:0009855	determination of bilateral symmetry	80	10	9.63	0.50087	1
GO:0006366	transcription from RNA polymerase II promoter	1218	147	146.67	0.50229	1
GO:0001501	skeletal system development	346	42	41.66	0.50289	1
GO:0008284	positive regulation of cell proliferation	562	68	67.67	0.50302	1
[truncated: 2,110 more rows]

## Sheet: Molecular Function
GO.ID	Term	Annotated	Significant	Expected	classicFisher	BH.pVal
GO:0008092	cytoskeletal protein binding	579	104	69.26	1.1e-05	0.0317
GO:0005543	phospholipid binding	469	87	56.1	1.7e-05	0.0317
GO:0008270	zinc ion binding	1780	266	212.91	2.9e-05	0.0361
GO:0046914	transition metal ion binding	2039	298	243.89	5.1e-05	0.0476
GO:0046872	metal ion binding	3551	485	424.74	0.00018	0.134
GO:0008013	beta-catenin binding	57	17	6.82	0.00025	0.156
GO:0043169	cation binding	3593	488	429.76	0.0003	0.16
GO:0043167	ion binding	3603	488	430.96	0.00039	0.17
GO:0017002	activin-activated receptor activity	7	5	0.84	0.00041	0.17
GO:0019904	protein domain specific binding	513	86	61.36	0.00067	0.231
GO:0019838	growth factor binding	101	24	12.08	0.00068	0.231
GO:0008289	lipid binding	675	108	80.74	0.00084	0.261
GO:0086006	voltage-gated sodium channel activity involved in cardiac muscle cell action potential	5	4	0.6	0.00092	0.264
GO:0003779	actin binding	324	58	38.75	0.00102	0.266
GO:0005083	small GTPase regulator activity	257	48	30.74	0.00107	0.266
GO:0004721	phosphoprotein phosphatase activity	160	33	19.14	0.00115	0.268
GO:0004675	transmembrane receptor protein serine/threonine kinase activity	16	7	1.91	0.00148	0.287
GO:0005024	transforming growth factor beta-activated receptor activity	16	7	1.91	0.00148	0.287
GO:0022804	active transmembrane transporter activity	316	56	37.8	0.00157	0.287
GO:0004674	protein serine/threonine kinase activity	414	70	49.52	0.00162	0.287
GO:0016362	activin receptor activity, type II	3	3	0.36	0.00171	0.287
GO:0034711	inhibin binding	3	3	0.36	0.00171	0.287
GO:0019899	enzyme binding	995	149	119.01	0.00177	0.287
GO:0030695	GTPase regulator activity	396	67	47.37	0.00199	0.309
GO:0005515	protein binding	6665	851	797.21	0.00226	0.337
GO:0042605	peptide antigen binding	13	6	1.55	0.00236	0.339
GO:0005375	copper ion transmembrane transporter activity	6	4	0.72	0.0025	0.346
GO:0060589	nucleoside-triphosphatase regulator activity	408	68	48.8	0.00271	0.361
GO:0005158	insulin receptor binding	27	9	3.23	0.00307	0.379
GO:0005275	amine transmembrane transporter activity	76	18	9.09	0.00315	0.379
GO:0015294	solute:cation symporter activity	76	18	9.09	0.00315	0.379
GO:0004725	protein tyrosine phosphatase activity	101	22	12.08	0.00359	0.386
GO:0005057	receptor signaling protein activity	101	22	12.08	0.00359	0.386
GO:0016773	phosphotransferase activity, alcohol group as acceptor	683	105	81.69	0.00368	0.386
GO:0003700	sequence-specific DNA binding transcription factor activity	916	136	109.56	0.00381	0.386
GO:0008375	acetylglucosaminyltransferase activity	38	11	4.55	0.00386	0.386
GO:0017124	SH3 domain binding	114	24	13.64	0.00387	0.386
GO:0031267	small GTPase binding	127	26	15.19	0.00404	0.386
GO:0001071	nucleic acid binding transcription factor activity	918	136	109.8	0.00412	0.386
GO:0016791	phosphatase activity	240	43	28.71	0.00421	0.386
GO:0017016	Ras GTPase binding	115	24	13.76	0.00435	0.386
GO:0001077	RNA polymerase II core promoter proximal region sequence-specific DNA binding transcription factor activity involved in positive regulation of transcription	44	12	5.26	0.00445	0.386
GO:0015370	solute:sodium symporter activity	44	12	5.26	0.00445	0.386
GO:0005328	neurotransmitter:sodium symporter activity	19	7	2.27	0.00472	0.4
GO:0033691	sialic acid binding	7	4	0.84	0.00529	0.438
GO:0043548	phosphatidylinositol 3-kinase binding	15	6	1.79	0.00556	0.438
GO:0042578	phosphoric ester hydrolase activity	335	56	40.07	0.00574	0.438
GO:0048185	activin binding	11	5	1.32	0.00603	0.438
GO:0015631	tubulin binding	144	28	17.22	0.00619	0.438
GO:0000293	ferric-chelate reductase activity	4	3	0.48	0.00622	0.438
GO:0005030	neurotrophin receptor activity	4	3	0.48	0.00622	0.438
GO:0015379	potassium:chloride symporter activity	4	3	0.48	0.00622	0.438
GO:0045322	unmethylated CpG binding	4	3	0.48	0.00622	0.438
GO:0001228	RNA polymerase II transcription regulatory region sequence-specific DNA binding transcription factor activity involved in positive regulation of transcription	46	12	5.5	0.00655	0.453
GO:0004672	protein kinase activity	574	88	68.66	0.00802	0.544
GO:0046982	protein heterodimerization activity	256	44	30.62	0.00819	0.546
GO:0000981	sequence-specific DNA binding RNA polymerase II transcription factor activity	208	37	24.88	0.00846	0.554
GO:0000979	RNA polymerase II core promoter sequence-specific DNA binding	21	7	2.51	0.0088	0.556
GO:0016917	GABA receptor activity	21	7	2.51	0.0088	0.556
GO:0015103	inorganic anion transmembrane transporter activity	109	22	13.04	0.0092	0.556
GO:0005215	transporter activity	1086	155	129.9	0.00927	0.556
GO:0015924	mannosyl-oligosaccharide mannosidase activity	8	4	0.96	0.00959	0.556
GO:0000982	RNA polymerase II core promoter proximal region sequence-specific DNA binding transcription factor activity	66	15	7.89	0.00994	0.556
GO:0017137	Rab GTPase binding	43	11	5.14	0.0106	0.556
GO:0015108	chloride transmembrane transporter activity	79	17	9.45	0.011	0.556
GO:0046873	metal ion transmembrane transporter activity	339	55	40.55	0.0112	0.556
GO:0016301	kinase activity	733	108	87.68	0.0116	0.556
GO:0019199	transmembrane receptor protein kinase activity	80	17	9.57	0.0125	0.556
GO:0022857	transmembrane transporter activity	849	123	101.55	0.0125	0.556
GO:0051020	GTPase binding	145	27	17.34	0.0126	0.556
GO:0015171	amino acid transmembrane transporter activity	62	14	7.42	0.0132	0.556
GO:0005159	insulin-like growth factor receptor binding	13	5	1.55	0.0137	0.556
GO:0000099	sulfur amino acid transmembrane transporter activity	5	3	0.6	0.0142	0.556
GO:0002162	dystroglycan binding	5	3	0.6	0.0142	0.556
GO:0003828	alpha-N-acetylneuraminate alpha-2,8-sialyltransferase activity	5	3	0.6	0.0142	0.556
GO:0015184	L-cystine transmembrane transporter activity	5	3	0.6	0.0142	0.556
GO:0016717	oxidoreductase activity, acting on paired donors, with oxidation of a pair of donors resulting in the reduction of molecular oxygen to two molecules of water	5	3	0.6	0.0142	0.556
GO:0016723	oxidoreductase activity, oxidizing metal ions, NAD or NADP as acceptor	5	3	0.6	0.0142	0.556
GO:0030618	transforming growth factor beta receptor, pathway-specific cytoplasmic mediator activity	5	3	0.6	0.0142	0.556
GO:0035014	phosphatidylinositol 3-kinase regulator activity	5	3	0.6	0.0142	0.556
GO:0043559	insulin binding	5	3	0.6	0.0142	0.556
GO:0048027	mRNA 5'-UTR binding	5	3	0.6	0.0142	0.556
GO:0070215	MDM2 binding	5	3	0.6	0.0142	0.556
GO:0003883	CTP synthase activity	2	2	0.24	0.0143	0.556
GO:0003989	acetyl-CoA carboxylase activity	2	2	0.24	0.0143	0.556
GO:0004008	copper-exporting ATPase activity	2	2	0.24	0.0143	0.556
GO:0004923	leukemia inhibitory factor receptor activity	2	2	0.24	0.0143	0.556
GO:0008525	phosphatidylcholine transporter activity	2	2	0.24	0.0143	0.556
GO:0015433	peptide antigen-transporting ATPase activity	2	2	0.24	0.0143	0.556
GO:0030158	protein xylosyltransferase activity	2	2	0.24	0.0143	0.556
GO:0035374	chondroitin sulfate binding	2	2	0.24	0.0143	0.556
GO:0035575	histone demethylase activity (H4-K20 specific)	2	2	0.24	0.0143	0.556
GO:0043682	copper-transporting ATPase activity	2	2	0.24	0.0143	0.556
GO:0045505	dynein intermediate chain binding	2	2	0.24	0.0143	0.556
GO:0046922	peptide-O-fucosyltransferase activity	2	2	0.24	0.0143	0.556
GO:0071558	histone demethylase activity (H3-K27 specific)	2	2	0.24	0.0143	0.556
GO:0016788	hydrolase activity, acting on ester bonds	671	99	80.26	0.0147	0.562
GO:0042803	protein homodimerization activity	506	77	60.52	0.0149	0.562
GO:0004890	GABA-A receptor activity	18	6	2.15	0.0151	0.562
GO:0035254	glutamate receptor binding	18	6	2.15	0.0151	0.562
GO:0046983	protein dimerization activity	733	107	87.68	0.0155	0.567
GO:0005388	calcium-transporting ATPase activity	9	4	1.08	0.0156	0.567
GO:0032794	GTPase activating protein binding	9	4	1.08	0.0156	0.567
GO:0015293	symporter activity	115	22	13.76	0.0169	0.604
GO:0015179	L-amino acid transmembrane transporter activity	40	10	4.78	0.017	0.604
GO:0015291	secondary active transmembrane transporter activity	177	31	21.17	0.0185	0.647
GO:0005326	neurotransmitter transporter activity	24	7	2.87	0.019	0.647
GO:0043022	ribosome binding	24	7	2.87	0.019	0.647
GO:0005085	guanyl-nucleotide exchange factor activity	150	27	17.94	0.0192	0.647
GO:0030332	cyclin binding	14	5	1.67	0.0193	0.647
GO:0070064	proline-rich region binding	14	5	1.67	0.0193	0.647
GO:0005484	SNAP receptor activity	19	6	2.27	0.0198	0.661
GO:0016740	transferase activity	1609	218	192.45	0.0213	0.703
GO:0001046	core promoter sequence-specific DNA binding	30	8	3.59	0.0215	0.705
GO:0016772	transferase activity, transferring phosphorus-containing groups	843	120	100.83	0.0221	0.712
GO:0022892	substrate-specific transporter activity	897	127	107.29	0.0221	0.712
GO:0005072	transforming growth factor beta receptor, cytoplasmic mediator activity	10	4	1.2	0.0236	0.721
GO:0005283	sodium:amino acid symporter activity	10	4	1.2	0.0236	0.721
GO:0030742	GTP-dependent protein binding	10	4	1.2	0.0236	0.721
GO:0034593	phosphatidylinositol bisphosphate phosphatase activity	10	4	1.2	0.0236	0.721
GO:0035004	phosphatidylinositol 3-kinase activity	10	4	1.2	0.0236	0.721
GO:0070410	co-SMAD binding	10	4	1.2	0.0236	0.721
GO:0005516	calmodulin binding	153	27	18.3	0.0243	0.721
GO:0005254	chloride channel activity	67	14	8.01	0.0253	0.721
GO:0022891	substrate-specific transmembrane transporter activity	770	110	92.1	0.0253	0.721
GO:0015175	neutral amino acid transmembrane transporter activity	20	6	2.39	0.0256	0.721
GO:0008509	anion transmembrane transporter activity	140	25	16.75	0.0257	0.721
GO:0004439	phosphatidylinositol-4,5-bisphosphate 5-phosphatase activity	6	3	0.72	0.0258	0.721
GO:0004571	mannosyl-oligosaccharide 1,2-alpha-mannosidase activity	6	3	0.72	0.0258	0.721
GO:0015106	bicarbonate transmembrane transporter activity	6	3	0.72	0.0258	0.721
GO:0051864	histone demethylase activity (H3-K36 specific)	6	3	0.72	0.0258	0.721
GO:0008484	sulfuric ester hydrolase activity	15	5	1.79	0.0261	0.721
GO:0042805	actinin binding	15	5	1.79	0.0261	0.721
GO:0051721	protein phosphatase 2A binding	15	5	1.79	0.0261	0.721
GO:0052745	inositol phosphate phosphatase activity	15	5	1.79	0.0261	0.721
GO:0004702	receptor signaling protein serine/threonine kinase activity	49	11	5.86	0.0275	0.754
GO:0046332	SMAD binding	56	12	6.7	0.0307	0.837
GO:0015081	sodium ion transmembrane transporter activity	115	21	13.76	0.031	0.838
GO:0047485	protein N-terminus binding	82	16	9.81	0.0321	0.86
GO:0005343	organic acid:sodium symporter activity	21	6	2.51	0.0323	0.86
GO:0034483	heparan sulfate sulfotransferase activity	11	4	1.32	0.0337	0.885
GO:0070411	I-SMAD binding	11	4	1.32	0.0337	0.885
GO:0052866	phosphatidylinositol phosphate phosphatase activity	16	5	1.91	0.0343	0.895
GO:0005099	Ras GTPase activator activity	103	19	12.32	0.0354	0.917
GO:0003707	steroid hormone receptor activity	51	11	6.1	0.0361	0.921
GO:0005253	anion channel activity	77	15	9.21	0.0376	0.921
GO:0031625	ubiquitin protein ligase binding	138	24	16.51	0.0376	0.921
GO:0044389	small conjugating protein ligase binding	138	24	16.51	0.0376	0.921
GO:0051015	actin filament binding	64	13	7.66	0.0376	0.921
GO:0008017	microtubule binding	97	18	11.6	0.0378	0.921
GO:0003726	double-stranded RNA adenosine deaminase activity	3	2	0.36	0.0395	0.921
GO:0004768	stearoyl-CoA 9-desaturase activity	3	2	0.36	0.0395	0.921
GO:0004924	oncostatin-M receptor activity	3	2	0.36	0.0395	0.921
GO:0005025	transforming growth factor beta receptor activity, type I	3	2	0.36	0.0395	0.921
GO:0008109	N-acetyllactosaminide beta-1,6-N-acetylglucosaminyltransferase activity	3	2	0.36	0.0395	0.921
GO:0008510	sodium:bicarbonate symporter activity	3	2	0.36	0.0395	0.921
GO:0015181	arginine transmembrane transporter activity	3	2	0.36	0.0395	0.921
GO:0015925	galactosidase activity	3	2	0.36	0.0395	0.921
GO:0016215	acyl-CoA desaturase activity	3	2	0.36	0.0395	0.921
GO:0042731	PH domain binding	3	2	0.36	0.0395	0.921
GO:0035091	phosphatidylinositol binding	146	25	17.46	0.0405	0.927
GO:0001103	RNA polymerase II repressing transcription factor binding	7	3	0.84	0.0412	0.927
GO:0015377	cation:chloride symporter activity	7	3	0.84	0.0412	0.927
GO:0031994	insulin-like growth factor I binding	7	3	0.84	0.0412	0.927
GO:0034595	phosphatidylinositol phosphate 5-phosphatase activity	7	3	0.84	0.0412	0.927
GO:0051371	muscle alpha-actinin binding	7	3	0.84	0.0412	0.927
GO:0008138	protein tyrosine/serine/threonine phosphatase activity	40	9	4.78	0.0433	0.967
GO:0035064	methylated histone binding	34	8	4.07	0.0435	0.967
GO:0070412	R-SMAD binding	17	5	2.03	0.0439	0.97
GO:0004559	alpha-mannosidase activity	12	4	1.44	0.0459	0.972
GO:0005416	cation:amino acid symporter activity	12	4	1.44	0.0459	0.972
GO:0030675	Rac GTPase activator activity	12	4	1.44	0.0459	0.972
GO:0045295	gamma-catenin binding	12	4	1.44	0.0459	0.972
GO:0050431	transforming growth factor beta binding	12	4	1.44	0.0459	0.972
GO:0051010	microtubule plus-end binding	12	4	1.44	0.0459	0.972
GO:0051393	alpha-actinin binding	12	4	1.44	0.0459	0.972
GO:0015075	ion transmembrane transporter activity	658	93	78.7	0.0469	0.99
GO:0019783	small conjugating protein-specific protease activity	47	10	5.62	0.0482	1
GO:0050839	cell adhesion molecule binding	47	10	5.62	0.0482	1
GO:0003730	mRNA 3'-UTR binding	23	6	2.75	0.0488	1
GO:0072509	divalent inorganic cation transmembrane transporter activity	121	21	14.47	0.0502	1
GO:0015296	anion:cation symporter activity	29	7	3.47	0.0507	1
GO:0005086	ARF guanyl-nucleotide exchange factor activity	18	5	2.15	0.0551	1
GO:0016538	cyclin-dependent protein serine/threonine kinase regulator activity	18	5	2.15	0.0551	1
GO:0019901	protein kinase binding	327	49	39.11	0.0559	1
GO:0005342	organic acid transmembrane transporter activity	88	16	10.53	0.0565	1
GO:0015085	calcium ion transmembrane transporter activity	102	18	12.2	0.0578	1
GO:0001948	glycoprotein binding	55	11	6.58	0.0584	1
GO:0008093	cytoskeletal adaptor activity	24	6	2.87	0.0588	1
GO:0046915	transition metal ion transmembrane transporter activity	24	6	2.87	0.0588	1
GO:0003841	1-acylglycerol-3-phosphate O-acyltransferase activity	8	3	0.96	0.0602	1
GO:0008417	fucosyltransferase activity	13	4	1.55	0.0602	1
GO:0008536	Ran GTPase binding	13	4	1.55	0.0602	1
GO:0015923	mannosidase activity	13	4	1.55	0.0602	1
GO:0017154	semaphorin receptor activity	8	3	0.96	0.0602	1
GO:0043121	neurotrophin binding	8	3	0.96	0.0602	1
GO:0046030	inositol trisphosphate phosphatase activity	8	3	0.96	0.0602	1
GO:0035591	signaling adaptor activity	62	12	7.42	0.0613	1
GO:0015662	ATPase activity, coupled to transmembrane movement of ions, phosphorylative mechanism	49	10	5.86	0.0616	1
GO:0042393	histone binding	96	17	11.48	0.0622	1
GO:0001047	core promoter binding	43	9	5.14	0.0647	1
GO:0004843	ubiquitin-specific protease activity	43	9	5.14	0.0647	1
GO:0016706	oxidoreductase activity, acting on paired donors, with incorporation or reduction of molecular oxygen, 2-oxoglutarate as one donor, and incorporation of one atom each of oxygen into both donors	43	9	5.14	0.0647	1
GO:0022890	inorganic cation transmembrane transporter activity	414	60	49.52	0.0651	1
GO:0019900	kinase binding	362	53	43.3	0.0683	1
GO:0004112	cyclic-nucleotide phosphodiesterase activity	25	6	2.99	0.0698	1
GO:0005089	Rho guanyl-nucleotide exchange factor activity	70	13	8.37	0.0698	1
GO:0005488	binding	10826	1317	1294.91	0.071	1
GO:0005088	Ras guanyl-nucleotide exchange factor activity	84	15	10.05	0.0721	1
GO:0003886	DNA (cytosine-5-)-methyltransferase activity	4	2	0.48	0.0727	1
GO:0004305	ethanolamine kinase activity	4	2	0.48	0.0727	1
GO:0004515	nicotinate-nucleotide adenylyltransferase activity	4	2	0.48	0.0727	1
GO:0004535	poly(A)-specific ribonuclease activity	4	2	0.48	0.0727	1
GO:0004694	eukaryotic translation initiation factor 2alpha kinase activity	4	2	0.48	0.0727	1
GO:0004706	JUN kinase kinase kinase activity	4	2	0.48	0.0727	1
GO:0004897	ciliary neurotrophic factor receptor activity	4	2	0.48	0.0727	1
GO:0005127	ciliary neurotrophic factor receptor binding	4	2	0.48	0.0727	1
GO:0008517	folic acid transporter activity	4	2	0.48	0.0727	1
GO:0008574	plus-end-directed microtubule motor activity	4	2	0.48	0.0727	1
GO:0009922	fatty acid elongase activity	4	2	0.48	0.0727	1
GO:0015016	[heparan sulfate]-glucosamine N-sulfotransferase activity	4	2	0.48	0.0727	1
GO:0015193	L-proline transmembrane transporter activity	4	2	0.48	0.0727	1
GO:0016361	activin receptor activity, type I	4	2	0.48	0.0727	1
GO:0033192	calmodulin-dependent protein phosphatase activity	4	2	0.48	0.0727	1
GO:0035033	histone deacetylase regulator activity	4	2	0.48	0.0727	1
GO:0035252	UDP-xylosyltransferase activity	4	2	0.48	0.0727	1
GO:0042285	xylosyltransferase activity	4	2	0.48	0.0727	1
GO:0045569	TRAIL binding	4	2	0.48	0.0727	1
GO:0046977	TAP binding	4	2	0.48	0.0727	1
GO:0046978	TAP1 binding	4	2	0.48	0.0727	1
GO:0046979	TAP2 binding	4	2	0.48	0.0727	1
GO:0052658	inositol-1,4,5-trisphosphate 5-phosphatase activity	4	2	0.48	0.0727	1
GO:0000977	RNA polymerase II regulatory region sequence-specific DNA binding	64	12	7.66	0.0748	1
GO:0005247	voltage-gated chloride channel activity	14	4	1.67	0.0765	1
GO:0005248	voltage-gated sodium channel activity	14	4	1.67	0.0765	1
GO:0030275	LRR domain binding	14	4	1.67	0.0765	1
GO:0043394	proteoglycan binding	14	4	1.67	0.0765	1
GO:0008234	cysteine-type peptidase activity	127	21	15.19	0.0767	1
GO:0046943	carboxylic acid transmembrane transporter activity	85	15	10.17	0.0783	1
GO:0015399	primary active transmembrane transporter activity	106	18	12.68	0.0784	1
GO:0015405	P-P-bond-hydrolysis-driven transmembrane transporter activity	106	18	12.68	0.0784	1
GO:0004709	MAP kinase kinase kinase activity	20	5	2.39	0.0817	1
GO:0043027	cysteine-type endopeptidase inhibitor activity involved in apoptotic process	20	5	2.39	0.0817	1
GO:0045296	cadherin binding	20	5	2.39	0.0817	1
GO:0004722	protein serine/threonine phosphatase activity	45	9	5.38	0.0821	1
GO:0004690	cyclic nucleotide-dependent protein kinase activity	9	3	1.08	0.0825	1
GO:0015250	water channel activity	9	3	1.08	0.0825	1
GO:0015665	alcohol transmembrane transporter activity	9	3	1.08	0.0825	1
GO:0016303	1-phosphatidylinositol-3-kinase activity	9	3	1.08	0.0825	1
GO:0043539	protein serine/threonine kinase activator activity	9	3	1.08	0.0825	1
GO:0043560	insulin receptor substrate binding	9	3	1.08	0.0825	1
GO:0072349	modified amino acid transmembrane transporter activity	9	3	1.08	0.0825	1
GO:0030165	PDZ domain binding	86	15	10.29	0.0849	1
GO:0060090	binding, bridging	136	22	16.27	0.0862	1
GO:0043028	cysteine-type endopeptidase regulator activity involved in apoptotic process	39	8	4.66	0.087	1
GO:0005096	GTPase activator activity	232	35	27.75	0.0872	1
GO:0001012	RNA polymerase II regulatory region DNA binding	66	12	7.89	0.0902	1
GO:0035035	histone acetyltransferase binding	15	4	1.79	0.0949	1
GO:0051183	vitamin transporter activity	15	4	1.79	0.0949	1
GO:0051184	cofactor transporter activity	15	4	1.79	0.0949	1
GO:0005545	1-phosphatidylinositol binding	21	5	2.51	0.0971	1
GO:0008565	protein transporter activity	88	15	10.53	0.099	1
GO:0004879	ligand-activated sequence-specific DNA binding RNA polymerase II transcription factor activity	47	9	5.62	0.102	1
GO:0008324	cation transmembrane transporter activity	497	69	59.45	0.103	1
GO:0008276	protein methyltransferase activity	61	11	7.3	0.106	1
GO:0042626	ATPase activity, coupled to transmembrane movement of substances	96	16	11.48	0.106	1
GO:0004000	adenosine deaminase activity	10	3	1.2	0.108	1
GO:0005372	water transmembrane transporter activity	10	3	1.2	0.108	1
GO:0016722	oxidoreductase activity, oxidizing metal ions	10	3	1.2	0.108	1
GO:0022843	voltage-gated cation channel activity	118	19	14.11	0.109	1
GO:0008047	enzyme activator activity	375	53	44.85	0.11	1
GO:0044325	ion channel binding	28	6	3.35	0.11	1
GO:0000268	peroxisome targeting sequence binding	5	2	0.6	0.112	1
GO:0004438	phosphatidylinositol-3-phosphatase activity	5	2	0.6	0.112	1
GO:0004723	calcium-dependent protein serine/threonine phosphatase activity	5	2	0.6	0.112	1
GO:0005167	neurotrophin TRK receptor binding	5	2	0.6	0.112	1
GO:0005168	neurotrophin TRKA receptor binding	5	2	0.6	0.112	1
GO:0009008	DNA-methyltransferase activity	5	2	0.6	0.112	1
GO:0015166	polyol transmembrane transporter activity	5	2	0.6	0.112	1
GO:0015440	peptide-transporting ATPase activity	5	2	0.6	0.112	1
GO:0019534	toxin transporter activity	5	2	0.6	0.112	1
GO:0030234	enzyme regulator activity	871	116	104.18	0.112	1
GO:0030306	ADP-ribosylation factor binding	5	2	0.6	0.112	1
GO:0030955	potassium ion binding	5	2	0.6	0.112	1
GO:0032454	histone demethylase activity (H3-K9 specific)	5	2	0.6	0.112	1
GO:0034452	dynactin binding	5	2	0.6	0.112	1
GO:0036041	long-chain fatty acid binding	5	2	0.6	0.112	1
GO:0052743	inositol tetrakisphosphate phosphatase activity	5	2	0.6	0.112	1
GO:0052744	phosphatidylinositol monophosphate phosphatase activity	5	2	0.6	0.112	1
GO:0070290	N-acylphosphatidylethanolamine-specific phospholipase D activity	5	2	0.6	0.112	1
GO:0005070	SH3/SH2 adaptor activity	48	9	5.74	0.113	1
GO:0008146	sulfotransferase activity	48	9	5.74	0.113	1
GO:0016820	hydrolase activity, acting on acid anhydrides, catalyzing transmembrane movement of substances	97	16	11.6	0.113	1
GO:0030674	protein binding, bridging	126	20	15.07	0.113	1
GO:0043492	ATPase activity, coupled to movement of substances	97	16	11.6	0.113	1
GO:0016796	exonuclease activity, active with either ribo- or deoxyribonucleic acids and producing 5'-phosphomonoesters	22	5	2.63	0.114	1
GO:0016896	exoribonuclease activity, producing 5'-phosphomonoesters	16	4	1.91	0.115	1
GO:0003729	mRNA binding	83	14	9.93	0.116	1
GO:0016247	channel regulator activity	69	12	8.25	0.116	1
GO:0019903	protein phosphatase binding	69	12	8.25	0.116	1
GO:0016705	oxidoreductase activity, acting on paired donors, with incorporation or reduction of molecular oxygen	149	23	17.82	0.119	1
GO:0000150	recombinase activity	1	1	0.12	0.12	1
GO:0000285	1-phosphatidylinositol-3-phosphate 5-kinase activity	1	1	0.12	0.12	1
GO:0001626	nociceptin receptor activity	1	1	0.12	0.12	1
GO:0003826	alpha-ketoacid dehydrogenase activity	1	1	0.12	0.12	1
GO:0003830	beta-1,4-mannosylglycoprotein 4-beta-N-acetylglucosaminyltransferase activity	1	1	0.12	0.12	1
GO:0003863	3-methyl-2-oxobutanoate dehydrogenase (2-methylpropanoyl-transferring) activity	1	1	0.12	0.12	1
GO:0004113	2',3'-cyclic-nucleotide 3'-phosphodiesterase activity	1	1	0.12	0.12	1
GO:0004149	dihydrolipoyllysine-residue succinyltransferase activity	1	1	0.12	0.12	1
GO:0004347	glucose-6-phosphate isomerase activity	1	1	0.12	0.12	1
GO:0004394	heparan sulfate 2-O-sulfotransferase activity	1	1	0.12	0.12	1
GO:0004423	iduronate-2-sulfatase activity	1	1	0.12	0.12	1
GO:0004482	mRNA (guanine-N7-)-methyltransferase activity	1	1	0.12	0.12	1
GO:0004484	mRNA guanylyltransferase activity	1	1	0.12	0.12	1
GO:0004489	methylenetetrahydrofolate reductase (NAD(P)H) activity	1	1	0.12	0.12	1
GO:0004502	kynurenine 3-monooxygenase activity	1	1	0.12	0.12	1
GO:0004509	steroid 21-monooxygenase activity	1	1	0.12	0.12	1
GO:0004557	alpha-galactosidase activity	1	1	0.12	0.12	1
GO:0004651	polynucleotide 5'-phosphatase activity	1	1	0.12	0.12	1
GO:0004671	protein C-terminal S-isoprenylcysteine carboxyl O-methyltransferase activity	1	1	0.12	0.12	1
GO:0004676	3-phosphoinositide-dependent protein kinase activity	1	1	0.12	0.12	1
GO:0004686	elongation factor-2 kinase activity	1	1	0.12	0.12	1
GO:0004733	pyridoxamine-phosphate oxidase activity	1	1	0.12	0.12	1
GO:0004773	steryl-sulfatase activity	1	1	0.12	0.12	1
GO:0004777	succinate-semialdehyde dehydrogenase (NAD+) activity	1	1	0.12	0.12	1
GO:0004883	glucocorticoid receptor activity	1	1	0.12	0.12	1
GO:0004903	growth hormone receptor activity	1	1	0.12	0.12	1
GO:0004921	interleukin-11 receptor activity	1	1	0.12	0.12	1
GO:0004947	bradykinin receptor activity	1	1	0.12	0.12	1
GO:0004978	corticotropin receptor activity	1	1	0.12	0.12	1
GO:0004990	oxytocin receptor activity	1	1	0.12	0.12	1
GO:0005009	insulin-activated receptor activity	1	1	0.12	0.12	1
GO:0005018	platelet-derived growth factor alpha-receptor activity	1	1	0.12	0.12	1
GO:0005287	high-affinity basic amino acid transmembrane transporter activity	1	1	0.12	0.12	1
GO:0005289	high-affinity arginine transmembrane transporter activity	1	1	0.12	0.12	1
GO:0005298	proline:sodium symporter activity	1	1	0.12	0.12	1
GO:0005335	serotonin:sodium symporter activity	1	1	0.12	0.12	1
GO:0005365	myo-inositol transmembrane transporter activity	1	1	0.12	0.12	1
GO:0005367	myo-inositol:sodium symporter activity	1	1	0.12	0.12	1
GO:0005368	taurine transmembrane transporter activity	1	1	0.12	0.12	1
GO:0005369	taurine:sodium symporter activity	1	1	0.12	0.12	1
GO:0005464	UDP-xylose transmembrane transporter activity	1	1	0.12	0.12	1
GO:0008116	prostaglandin-I synthase activity	1	1	0.12	0.12	1
GO:0008117	sphinganine-1-phosphate aldolase activity	1	1	0.12	0.12	1
GO:0008397	sterol 12-alpha-hydroxylase activity	1	1	0.12	0.12	1
GO:0008456	alpha-N-acetylgalactosaminidase activity	1	1	0.12	0.12	1
GO:0008457	beta-galactosyl-N-acetylglucosaminylgalactosylglucosyl-ceramide beta-1,3-acetylglucosaminyltransferase activity	1	1	0.12	0.12	1
GO:0008478	pyridoxal kinase activity	1	1	0.12	0.12	1
GO:0008579	JUN kinase phosphatase activity	1	1	0.12	0.12	1
GO:0008705	methionine synthase activity	1	1	0.12	0.12	1
GO:0008761	UDP-N-acetylglucosamine 2-epimerase activity	1	1	0.12	0.12	1
GO:0008798	beta-aspartyl-peptidase activity	1	1	0.12	0.12	1
GO:0008817	cob(I)yrinic acid a,c-diamide adenosyltransferase activity	1	1	0.12	0.12	1
GO:0008917	lipopolysaccharide N-acetylglucosaminyltransferase activity	1	1	0.12	0.12	1
GO:0010385	double-stranded methylated DNA binding	1	1	0.12	0.12	1
GO:0015052	beta3-adrenergic receptor activity	1	1	0.12	0.12	1
GO:0015086	cadmium ion transmembrane transporter activity	1	1	0.12	0.12	1
GO:0015087	cobalt ion transmembrane transporter activity	1	1	0.12	0.12	1
GO:0015093	ferrous iron transmembrane transporter activity	1	1	0.12	0.12	1
GO:0015094	lead ion transmembrane transporter activity	1	1	0.12	0.12	1
GO:0015099	nickel cation transmembrane transporter activity	1	1	0.12	0.12	1
GO:0015100	vanadium ion transmembrane transporter activity	1	1	0.12	0.12	1
GO:0015112	nitrate transmembrane transporter activity	1	1	0.12	0.12	1
GO:0015132	prostaglandin transmembrane transporter activity	1	1	0.12	0.12	1
GO:0015195	L-threonine transmembrane transporter activity	1	1	0.12	0.12	1
GO:0015327	cystine:glutamate antiporter activity	1	1	0.12	0.12	1
GO:0016751	S-succinyltransferase activity	1	1	0.12	0.12	1
GO:0017061	S-methyl-5-thioadenosine phosphorylase activity	1	1	0.12	0.12	1
GO:0019002	GMP binding	1	1	0.12	0.12	1
GO:0019811	cocaine binding	1	1	0.12	0.12	1
GO:0019912	cyclin-dependent protein kinase activating kinase activity	1	1	0.12	0.12	1
GO:0019970	interleukin-11 binding	1	1	0.12	0.12	1
GO:0030372	high molecular weight B cell growth factor receptor binding	1	1	0.12	0.12	1
GO:0030379	neurotensin receptor activity, non-G-protein coupled	1	1	0.12	0.12	1
GO:0030616	transforming growth factor beta receptor, common-partner cytoplasmic mediator activity	1	1	0.12	0.12	1
GO:0031403	lithium ion binding	1	1	0.12	0.12	1
GO:0031433	telethonin binding	1	1	0.12	0.12	1
GO:0031699	beta-3 adrenergic receptor binding	1	1	0.12	0.12	1
GO:0031798	type 1 metabotropic glutamate receptor binding	1	1	0.12	0.12	1
GO:0032089	NACHT domain binding	1	1	0.12	0.12	1
GO:0032542	sulfiredoxin activity	1	1	0.12	0.12	1
GO:0033328	peroxisome membrane targeting sequence binding	1	1	0.12	0.12	1
GO:0033778	7alpha-hydroxycholest-4-en-3-one 12alpha-hydroxylase activity	1	1	0.12	0.12	1
GO:0034590	L-hydroxyproline transmembrane transporter activity	1	1	0.12	0.12	1
GO:0035515	oxidative RNA demethylase activity	1	1	0.12	0.12	1
GO:0035516	oxidative DNA demethylase activity	1	1	0.12	0.12	1
GO:0035727	lysophosphatidic acid binding	1	1	0.12	0.12	1
GO:0036105	peroxisome membrane class-1 targeting sequence binding	1	1	0.12	0.12	1
GO:0038052	estrogen-activated sequence-specific DNA binding RNA polymerase II transcription factor activity	1	1	0.12	0.12	1
GO:0042084	5-methyltetrahydrofolate-dependent methyltransferase activity	1	1	0.12	0.12	1
GO:0043754	dihydrolipoyllysine-residue (2-methylpropanoyl)transferase activity	1	1	0.12	0.12	1
GO:0046996	oxidoreductase activity, acting on paired donors, with incorporation or reduction of molecular oxygen, with NAD(P)H as one donor, and the other dehydrogenated	1	1	0.12	0.12	1
GO:0047016	cholest-5-ene-3-beta,7-alpha-diol 3-beta-dehydrogenase activity	1	1	0.12	0.12	1
GO:0047256	lactosylceramide 1,3-N-acetyl-beta-D-glucosaminyltransferase activity	1	1	0.12	0.12	1
GO:0047389	glycerophosphocholine phosphodiesterase activity	1	1	0.12	0.12	1
GO:0047545	2-hydroxyglutarate dehydrogenase activity	1	1	0.12	0.12	1
GO:0047933	glucose-1,6-bisphosphate synthase activity	1	1	0.12	0.12	1
GO:0047936	glucose 1-dehydrogenase [NAD(P)] activity	1	1	0.12	0.12	1
GO:0048403	brain-derived neurotrophic factor binding	1	1	0.12	0.12	1
GO:0050046	lathosterol oxidase activity	1	1	0.12	0.12	1
GO:0050561	glutamate-tRNA(Gln) ligase activity	1	1	0.12	0.12	1
GO:0050683	AF-1 domain binding	1	1	0.12	0.12	1
GO:0050809	diazepam binding	1	1	0.12	0.12	1
GO:0051267	CP2 mannose-ethanolamine phosphotransferase activity	1	1	0.12	0.12	1
GO:0051377	mannose-ethanolamine phosphotransferase activity	1	1	0.12	0.12	1
GO:0051717	inositol-1,3,4,5-tetrakisphosphate 3-phosphatase activity	1	1	0.12	0.12	1
GO:0051718	DNA (cytosine-5-)-methyltransferase activity, acting on CpG substrates	1	1	0.12	0.12	1
GO:0051800	phosphatidylinositol-3,4-bisphosphate 3-phosphatase activity	1	1	0.12	0.12	1
GO:0052918	dol-P-Man:Man(8)GlcNAc(2)-PP-Dol alpha-1,2-mannosyltransferase activity	1	1	0.12	0.12	1
GO:0052926	dol-P-Man:Man(6)GlcNAc(2)-PP-Dol alpha-1,2-mannosyltransferase activity	1	1	0.12	0.12	1
GO:0060001	minus-end directed microfilament motor activity	1	1	0.12	0.12	1
GO:0060175	brain-derived neurotrophic factor-activated receptor activity	1	1	0.12	0.12	1
GO:0070123	transforming growth factor beta receptor activity, type III	1	1	0.12	0.12	1
GO:0071209	U7 snRNA binding	1	1	0.12	0.12	1
GO:0071714	icosanoid transmembrane transporter activity	1	1	0.12	0.12	1
GO:0071862	protein phosphatase type 1 activator activity	1	1	0.12	0.12	1
GO:0097161	DH domain binding	1	1	0.12	0.12	1
GO:0016763	transferase activity, transferring pentosyl groups	42	8	5.02	0.122	1
GO:0005097	Rab GTPase activator activity	49	9	5.86	0.125	1
GO:0019905	syntaxin binding	29	6	3.47	0.125	1
GO:0016782	transferase activity, transferring sulfur-containing groups	56	10	6.7	0.126	1
GO:0032403	protein complex binding	265	38	31.7	0.134	1
GO:0030507	spectrin binding	11	3	1.32	0.136	1
GO:0048407	platelet-derived growth factor binding	11	3	1.32	0.136	1
GO:0001106	RNA polymerase II transcription corepressor activity	17	4	2.03	0.137	1
GO:0004532	exoribonuclease activity	17	4	2.03	0.137	1
GO:0005160	transforming growth factor beta receptor binding	17	4	2.03	0.137	1
GO:0008601	protein phosphatase type 2A regulator activity	17	4	2.03	0.137	1
GO:0032266	phosphatidylinositol-3-phosphate binding	17	4	2.03	0.137	1
GO:0016758	transferase activity, transferring hexosyl groups	167	25	19.98	0.14	1
GO:0008194	UDP-glycosyltransferase activity	115	18	13.76	0.141	1
GO:0016757	transferase activity, transferring glycosyl groups	236	34	28.23	0.144	1
GO:0018024	histone-lysine N-methyltransferase activity	37	7	4.43	0.146	1
GO:0005244	voltage-gated ion channel activity	161	24	19.26	0.15	1
GO:0022832	voltage-gated channel activity	161	24	19.26	0.15	1
GO:0004114	3',5'-cyclic-nucleotide phosphodiesterase activity	24	5	2.87	0.151	1
GO:0005262	calcium channel activity	87	14	10.41	0.152	1
GO:0042802	identical protein binding	766	101	91.62	0.154	1
GO:0004047	aminomethyltransferase activity	6	2	0.72	0.155	1
GO:0004075	biotin carboxylase activity	6	2	0.72	0.155	1
GO:0004331	fructose-2,6-bisphosphate 2-phosphatase activity	6	2	0.72	0.155	1
GO:0004972	N-methyl-D-aspartate selective glutamate receptor activity	6	2	0.72	0.155	1
GO:0008157	protein phosphatase 1 binding	6	2	0.72	0.155	1
GO:0015174	basic amino acid transmembrane transporter activity	6	2	0.72	0.155	1
GO:0016417	S-acyltransferase activity	6	2	0.72	0.155	1
GO:0016421	CoA carboxylase activity	6	2	0.72	0.155	1
GO:0019211	phosphatase activator activity	6	2	0.72	0.155	1
GO:0046790	virion binding	6	2	0.72	0.155	1
GO:0000987	core promoter proximal region sequence-specific DNA binding	31	6	3.71	0.159	1
GO:0070491	repressing transcription factor binding	31	6	3.71	0.159	1
GO:0005001	transmembrane receptor protein tyrosine phosphatase activity	18	4	2.15	0.16	1
GO:0019198	transmembrane receptor protein phosphatase activity	18	4	2.15	0.16	1
GO:0003690	double-stranded DNA binding	140	21	16.75	0.162	1
GO:0003785	actin monomer binding	12	3	1.44	0.165	1
GO:0008242	omega peptidase activity	12	3	1.44	0.165	1
GO:0016307	phosphatidylinositol phosphate kinase activity	12	3	1.44	0.165	1
GO:0030553	cGMP binding	12	3	1.44	0.165	1
GO:0035255	ionotropic glutamate receptor binding	12	3	1.44	0.165	1
GO:0052742	phosphatidylinositol kinase activity	12	3	1.44	0.165	1
GO:0071889	14-3-3 protein binding	12	3	1.44	0.165	1
GO:0020037	heme binding	118	18	14.11	0.166	1
GO:0001159	core promoter proximal region DNA binding	32	6	3.83	0.177	1
GO:0003823	antigen binding	32	6	3.83	0.177	1
GO:0008301	DNA binding, bending	53	9	6.34	0.177	1
GO:0016278	lysine N-methyltransferase activity	39	7	4.66	0.178	1
GO:0016279	protein-lysine N-methyltransferase activity	39	7	4.66	0.178	1
GO:0051087	chaperone binding	46	8	5.5	0.178	1
GO:0004842	ubiquitin-protein transferase activity	242	34	28.95	0.18	1
GO:0046906	tetrapyrrole binding	127	19	15.19	0.18	1
GO:0008373	sialyltransferase activity	19	4	2.27	0.185	1
GO:0015026	coreceptor activity	19	4	2.27	0.185	1
GO:0022838	substrate-specific channel activity	368	50	44.02	0.185	1
GO:0032451	demethylase activity	19	4	2.27	0.185	1
GO:0050699	WW domain binding	19	4	2.27	0.185	1
GO:0015267	channel activity	384	52	45.93	0.186	1
GO:0022803	passive transmembrane transporter activity	384	52	45.93	0.186	1
GO:0017048	Rho GTPase binding	47	8	5.62	0.194	1
GO:0019207	kinase regulator activity	121	18	14.47	0.194	1
GO:0005100	Rho GTPase activator activity	33	6	3.95	0.196	1
GO:0005385	zinc ion transmembrane transporter activity	13	3	1.55	0.197	1
GO:0005523	tropomyosin binding	13	3	1.55	0.197	1
GO:0016411	acylglycerol O-acyltransferase activity	13	3	1.55	0.197	1
GO:0017075	syntaxin-1 binding	13	3	1.55	0.197	1
GO:0003696	satellite DNA binding	7	2	0.84	0.2	1
GO:0004445	inositol-polyphosphate 5-phosphatase activity	7	2	0.84	0.2	1
GO:0004691	cAMP-dependent protein kinase activity	7	2	0.84	0.2	1
GO:0004887	thyroid hormone receptor activity	7	2	0.84	0.2	1
GO:0005068	transmembrane receptor protein tyrosine kinase adaptor activity	7	2	0.84	0.2	1
GO:0005114	type II transforming growth factor beta receptor binding	7	2	0.84	0.2	1
GO:0005165	neurotrophin receptor binding	7	2	0.84	0.2	1
GO:0008504	monoamine transmembrane transporter activity	7	2	0.84	0.2	1
GO:0015232	heme transporter activity	7	2	0.84	0.2	1
GO:0016308	1-phosphatidylinositol-4-phosphate 5-kinase activity	7	2	0.84	0.2	1
GO:0016624	oxidoreductase activity, acting on the aldehyde or oxo group of donors, disulfide as acceptor	7	2	0.84	0.2	1
GO:0016885	ligase activity, forming carbon-carbon bonds	7	2	0.84	0.2	1
GO:0035198	miRNA binding	7	2	0.84	0.2	1
GO:0043422	protein kinase B binding	7	2	0.84	0.2	1
GO:0045294	alpha-catenin binding	7	2	0.84	0.2	1
GO:0016747	transferase activity, transferring acyl groups other than amino-acyl groups	160	23	19.14	0.202	1
GO:0042277	peptide binding	122	18	14.59	0.204	1
GO:0003713	transcription coactivator activity	254	35	30.38	0.208	1
GO:0000978	RNA polymerase II core promoter proximal region sequence-specific DNA binding	20	4	2.39	0.211	1
GO:0004713	protein tyrosine kinase activity	138	20	16.51	0.211	1
GO:0005048	signal sequence binding	20	4	2.39	0.211	1
GO:0045309	protein phosphorylated amino acid binding	20	4	2.39	0.211	1
GO:0019209	kinase activator activity	41	7	4.9	0.213	1
GO:0015297	antiporter activity	56	9	6.7	0.221	1
GO:0008135	translation factor activity, nucleic acid binding	71	11	8.49	0.224	1
GO:0000026	alpha-1,2-mannosyltransferase activity	2	1	0.24	0.225	1
GO:0000248	C-5 sterol desaturase activity	2	1	0.24	0.225	1
GO:0000295	adenine nucleotide transmembrane transporter activity	2	1	0.24	0.225	1
GO:0000774	adenyl-nucleotide exchange factor activity	2	1	0.24	0.225	1
GO:0001607	neuromedin U receptor activity	2	1	0.24	0.225	1
GO:0001888	glucuronyl-galactosyl-proteoglycan 4-alpha-N-acetylglucosaminyltransferase activity	2	1	0.24	0.225	1
GO:0002151	G-quadruplex RNA binding	2	1	0.24	0.225	1
GO:0003858	3-hydroxybutyrate dehydrogenase activity	2	1	0.24	0.225	1
GO:0003875	ADP-ribosylarginine hydrolase activity	2	1	0.24	0.225	1
GO:0003880	protein C-terminal carboxyl O-methyltransferase activity	2	1	0.24	0.225	1
GO:0003943	N-acetylgalactosamine-4-sulfatase activity	2	1	0.24	0.225	1
GO:0003955	NAD(P)H dehydrogenase (quinone) activity	2	1	0.24	0.225	1
GO:0004084	branched-chain-amino-acid transaminase activity	2	1	0.24	0.225	1
GO:0004103	choline kinase activity	2	1	0.24	0.225	1
GO:0004105	choline-phosphate cytidylyltransferase activity	2	1	0.24	0.225	1
GO:0004174	electron-transferring-flavoprotein dehydrogenase activity	2	1	0.24	0.225	1
GO:0004345	glucose-6-phosphate dehydrogenase activity	2	1	0.24	0.225	1
GO:0004356	glutamate-ammonia ligase activity	2	1	0.24	0.225	1
GO:0004379	glycylpeptide N-tetradecanoyltransferase activity	2	1	0.24	0.225	1
GO:0004478	methionine adenosyltransferase activity	2	1	0.24	0.225	1
GO:0004565	beta-galactosidase activity	2	1	0.24	0.225	1
GO:0004569	glycoprotein endo-alpha-1,2-mannosidase activity	2	1	0.24	0.225	1
GO:0004572	mannosyl-oligosaccharide 1,3-1,6-alpha-mannosidase activity	2	1	0.24	0.225	1
GO:0004666	prostaglandin-endoperoxide synthase activity	2	1	0.24	0.225	1
GO:0004692	cGMP-dependent protein kinase activity	2	1	0.24	0.225	1
GO:0004699	calcium-independent protein kinase C activity	2	1	0.24	0.225	1
GO:0004724	magnesium-dependent protein serine/threonine phosphatase activity	2	1	0.24	0.225	1
GO:0004741	[pyruvate dehydrogenase (lipoamide)] phosphatase activity	2	1	0.24	0.225	1
GO:0004797	thymidine kinase activity	2	1	0.24	0.225	1
GO:0004818	glutamate-tRNA ligase activity	2	1	0.24	0.225	1
GO:0004823	leucine-tRNA ligase activity	2	1	0.24	0.225	1
GO:0004905	type I interferon receptor activity	2	1	0.24	0.225	1
GO:0004915	interleukin-6 receptor activity	2	1	0.24	0.225	1
GO:0004996	thyroid-stimulating hormone receptor activity	2	1	0.24	0.225	1
GO:0005052	peroxisome matrix targeting signal-1 binding	2	1	0.24	0.225	1
GO:0005119	smoothened binding	2	1	0.24	0.225	1
GO:0005146	leukemia inhibitory factor receptor binding	2	1	0.24	0.225	1
GO:0005314	high-affinity glutamate transmembrane transporter activity	2	1	0.24	0.225	1
GO:0005347	ATP transmembrane transporter activity	2	1	0.24	0.225	1
GO:0005462	UDP-N-acetylglucosamine transmembrane transporter activity	2	1	0.24	0.225	1
GO:0008241	peptidyl-dipeptidase activity	2	1	0.24	0.225	1
GO:0008281	sulfonylurea receptor activity	2	1	0.24	0.225	1
GO:0008459	chondroitin 6-sulfotransferase activity	2	1	0.24	0.225	1
GO:0008520	L-ascorbate:sodium symporter activity	2	1	0.24	0.225	1
GO:0008523	sodium-dependent multivitamin transmembrane transporter activity	2	1	0.24	0.225	1
GO:0008545	JUN kinase kinase activity	2	1	0.24	0.225	1
GO:0008753	NADPH dehydrogenase (quinone) activity	2	1	0.24	0.225	1
GO:0009384	N-acylmannosamine kinase activity	2	1	0.24	0.225	1
GO:0009882	blue light photoreceptor activity	2	1	0.24	0.225	1
GO:0010465	nerve growth factor receptor activity	2	1	0.24	0.225	1
GO:0015180	L-alanine transmembrane transporter activity	2	1	0.24	0.225	1
GO:0015189	L-lysine transmembrane transporter activity	2	1	0.24	0.225	1
GO:0015216	purine nucleotide transmembrane transporter activity	2	1	0.24	0.225	1
GO:0015217	ADP transmembrane transporter activity	2	1	0.24	0.225	1
GO:0015228	coenzyme A transmembrane transporter activity	2	1	0.24	0.225	1
GO:0015229	L-ascorbic acid transporter activity	2	1	0.24	0.225	1
GO:0015234	thiamine transmembrane transporter activity	2	1	0.24	0.225	1
GO:0015272	ATP-activated inward rectifier potassium channel activity	2	1	0.24	0.225	1
GO:0015386	potassium:proton antiporter activity	2	1	0.24	0.225	1
GO:0015403	thiamine uptake transmembrane transporter activity	2	1	0.24	0.225	1
GO:0015501	glutamate:sodium symporter activity	2	1	0.24	0.225	1
GO:0015563	uptake transmembrane transporter activity	2	1	0.24	0.225	1
GO:0016151	nickel cation binding	2	1	0.24	0.225	1
GO:0016211	ammonia ligase activity	2	1	0.24	0.225	1
GO:0016314	phosphatidylinositol-3,4,5-trisphosphate 3-phosphatase activity	2	1	0.24	0.225	1
GO:0016532	superoxide dismutase copper chaperone activity	2	1	0.24	0.225	1
GO:0016534	cyclin-dependent protein kinase 5 activator activity	2	1	0.24	0.225	1
GO:0016649	oxidoreductase activity, acting on the CH-NH group of donors, quinone or similar compound as acceptor	2	1	0.24	0.225	1
GO:0016880	acid-ammonia (or amide) ligase activity	2	1	0.24	0.225	1
GO:0017034	Rap guanyl-nucleotide exchange factor activity	2	1	0.24	0.225	1
GO:0017057	6-phosphogluconolactonase activity	2	1	0.24	0.225	1
GO:0019107	myristoyltransferase activity	2	1	0.24	0.225	1
GO:0019706	protein-cysteine S-palmitoyltransferase activity	2	1	0.24	0.225	1
GO:0019707	protein-cysteine S-acyltransferase activity	2	1	0.24	0.225	1
GO:0019981	interleukin-6 binding	2	1	0.24	0.225	1
GO:0022858	alanine transmembrane transporter activity	2	1	0.24	0.225	1
GO:0030350	iron-responsive element binding	2	1	0.24	0.225	1
GO:0030977	taurine binding	2	1	0.24	0.225	1
GO:0031405	lipoic acid binding	2	1	0.24	0.225	1
GO:0031711	bradykinin receptor binding	2	1	0.24	0.225	1
GO:0031995	insulin-like growth factor II binding	2	1	0.24	0.225	1
GO:0032767	copper-dependent protein binding	2	1	0.24	0.225	1
GO:0033188	sphingomyelin synthase activity	2	1	0.24	0.225	1
GO:0033754	indoleamine 2,3-dioxygenase activity	2	1	0.24	0.225	1
GO:0033872	[heparan sulfate]-glucosamine 3-sulfotransferase 3 activity	2	1	0.24	0.225	1
GO:0034988	Fc-gamma receptor I complex binding	2	1	0.24	0.225	1
GO:0035256	G-protein coupled glutamate receptor binding	2	1	0.24	0.225	1
GO:0035276	ethanol binding	2	1	0.24	0.225	1
GO:0035403	histone kinase activity (H3-T6 specific)	2	1	0.24	0.225	1
GO:0035514	DNA demethylase activity	2	1	0.24	0.225	1
GO:0042328	heparan sulfate N-acetylglucosaminyltransferase activity	2	1	0.24	0.225	1
GO:0042980	cystic fibrosis transmembrane conductance regulator binding	2	1	0.24	0.225	1
GO:0043199	sulfate binding	2	1	0.24	0.225	1
GO:0043262	adenosine-diphosphatase activity	2	1	0.24	0.225	1
GO:0043423	3-phosphoinositide-dependent protein kinase binding	2	1	0.24	0.225	1
GO:0043532	angiostatin binding	2	1	0.24	0.225	1
GO:0043734	DNA-N1-methyladenine dioxygenase activity	2	1	0.24	0.225	1
GO:0045155	electron transporter, transferring electrons from CoQH2-cytochrome c reductase complex and cytochrome c oxidase complex activity	2	1	0.24	0.225	1
GO:0045509	interleukin-27 receptor activity	2	1	0.24	0.225	1
GO:0046703	natural killer cell lectin-like receptor binding	2	1	0.24	0.225	1
GO:0047493	ceramide cholinephosphotransferase activity	2	1	0.24	0.225	1
GO:0050509	N-acetylglucosaminyl-proteoglycan 4-beta-glucuronosyltransferase activity	2	1	0.24	0.225	1
GO:0050692	DBD domain binding	2	1	0.24	0.225	1
GO:0052654	L-leucine transaminase activity	2	1	0.24	0.225	1
GO:0052655	L-valine transaminase activity	2	1	0.24	0.225	1
GO:0052656	L-isoleucine transaminase activity	2	1	0.24	0.225	1
GO:0070051	fibrinogen binding	2	1	0.24	0.225	1
GO:0070704	sterol desaturase activity	2	1	0.24	0.225	1
GO:0070890	sodium-dependent L-ascorbate transmembrane transporter activity	2	1	0.24	0.225	1
GO:0071987	WD40-repeat domain binding	2	1	0.24	0.225	1
GO:0080122	AMP transmembrane transporter activity	2	1	0.24	0.225	1
GO:0005518	collagen binding	49	8	5.86	0.227	1
GO:0019787	small conjugating protein ligase activity	257	35	30.74	0.229	1
GO:0000175	3'-5'-exoribonuclease activity	14	3	1.67	0.23	1
GO:0001784	phosphotyrosine binding	14	3	1.67	0.23	1
GO:0005216	ion channel activity	360	48	43.06	0.23	1
GO:0005542	folic acid binding	14	3	1.67	0.23	1
GO:0031435	mitogen-activated protein kinase kinase kinase binding	14	3	1.67	0.23	1
GO:0032452	histone demethylase activity	14	3	1.67	0.23	1
GO:0004714	transmembrane receptor protein tyrosine kinase activity	64	10	7.66	0.231	1
GO:0042625	ATPase activity, coupled to transmembrane movement of ions	64	10	7.66	0.231	1
GO:0042826	histone deacetylase binding	64	10	7.66	0.231	1
GO:0019902	phosphatase binding	102	15	12.2	0.235	1
GO:0005506	iron ion binding	195	27	23.32	0.236	1
GO:0003777	microtubule motor activity	72	11	8.61	0.238	1
GO:0005548	phospholipid transporter activity	28	5	3.35	0.238	1
GO:0030551	cyclic nucleotide binding	28	5	3.35	0.238	1
GO:0003714	transcription corepressor activity	172	24	20.57	0.24	1
GO:0000339	RNA cap binding	8	2	0.96	0.247	1
GO:0000983	RNA polymerase II core promoter sequence-specific DNA binding transcription factor activity	8	2	0.96	0.247	1
GO:0004312	fatty acid synthase activity	8	2	0.96	0.247	1
GO:0004716	receptor signaling protein tyrosine kinase activity	8	2	0.96	0.247	1
GO:0004985	opioid receptor activity	8	2	0.96	0.247	1
GO:0005021	vascular endothelial growth factor-activated receptor activity	8	2	0.96	0.247	1
GO:0008140	cAMP response element binding protein binding	8	2	0.96	0.247	1
GO:0017153	sodium:dicarboxylate symporter activity	8	2	0.96	0.247	1
GO:0019992	diacylglycerol binding	8	2	0.96	0.247	1
GO:0031420	alkali metal ion binding	8	2	0.96	0.247	1
GO:0043522	leucine zipper domain binding	8	2	0.96	0.247	1
GO:0043565	sequence-specific DNA binding	612	79	73.2	0.247	1
GO:0046870	cadmium ion binding	8	2	0.96	0.247	1
GO:0050998	nitric-oxide synthase binding	8	2	0.96	0.247	1
GO:0051400	BH domain binding	8	2	0.96	0.247	1
GO:0008170	N-methyltransferase activity	58	9	6.94	0.253	1
GO:0016879	ligase activity, forming carbon-nitrogen bonds	316	42	37.8	0.254	1
GO:0000149	SNARE binding	36	6	4.31	0.256	1
GO:0004693	cyclin-dependent protein serine/threonine kinase activity	29	5	3.47	0.262	1
GO:0015459	potassium channel regulator activity	29	5	3.47	0.262	1
GO:0019829	cation-transporting ATPase activity	29	5	3.47	0.262	1
GO:0004012	phospholipid-translocating ATPase activity	15	3	1.79	0.264	1
GO:0004707	MAP kinase activity	15	3	1.79	0.264	1
GO:0001191	RNA polymerase II transcription factor binding transcription factor activity involved in negative regulation of transcription	22	4	2.63	0.265	1
GO:0003950	NAD+ ADP-ribosyltransferase activity	22	4	2.63	0.265	1
GO:0008308	voltage-gated anion channel activity	22	4	2.63	0.265	1
GO:0043021	ribonucleoprotein complex binding	44	7	5.26	0.269	1
GO:0051219	phosphoprotein binding	44	7	5.26	0.269	1
GO:0002039	p53 binding	45	7	5.38	0.289	1
GO:0042054	histone methyltransferase activity	45	7	5.38	0.289	1
GO:0008757	S-adenosylmethionine-dependent methyltransferase activity	91	13	10.88	0.29	1
GO:0003756	protein disulfide isomerase activity	9	2	1.08	0.294	1
GO:0008139	nuclear localization sequence binding	9	2	1.08	0.294	1
GO:0008271	secondary active sulfate transmembrane transporter activity	9	2	1.08	0.294	1
GO:0015197	peptide transporter activity	9	2	1.08	0.294	1
GO:0016864	intramolecular oxidoreductase activity, transposing S-S bonds	9	2	1.08	0.294	1
GO:0031369	translation initiation factor binding	9	2	1.08	0.294	1
GO:0034237	protein kinase A regulatory subunit binding	9	2	1.08	0.294	1
GO:0004697	protein kinase C activity	16	3	1.91	0.298	1
GO:0016780	phosphotransferase activity, for other substituted phosphate groups	16	3	1.91	0.298	1
GO:0030145	manganese ion binding	38	6	4.55	0.299	1
GO:0003677	DNA binding	2104	259	251.66	0.307	1
GO:0016765	transferase activity, transferring alkyl or aryl (other than methyl) groups	46	7	5.5	0.309	1
GO:0005245	voltage-gated calcium channel activity	31	5	3.71	0.31	1
GO:0008408	3'-5' exonuclease activity	31	5	3.71	0.31	1
GO:0043621	protein self-association	31	5	3.71	0.31	1
GO:0016702	oxidoreductase activity, acting on single donors with incorporation of molecular oxygen, incorporation of two atoms of oxygen	77	11	9.21	0.312	1
GO:0000988	protein binding transcription factor activity	462	59	55.26	0.314	1
GO:0022836	gated channel activity	276	36	33.01	0.314	1
GO:0000309	nicotinamide-nucleotide adenylyltransferase activity	3	1	0.36	0.318	1
GO:0000318	NA	3	1	0.36	0.318	1
GO:0001849	complement component C1q binding	3	1	0.36	0.318	1
GO:0003829	beta-1,3-galactosyl-O-glycosyl-glycoprotein beta-1,6-N-acetylglucosaminyltransferase activity	3	1	0.36	0.318	1
GO:0004013	adenosylhomocysteinase activity	3	1	0.36	0.318	1
GO:0004117	calmodulin-dependent cyclic-nucleotide phosphodiesterase activity	3	1	0.36	0.318	1
GO:0004118	cGMP-stimulated cyclic-nucleotide phosphodiesterase activity	3	1	0.36	0.318	1
GO:0004307	ethanolaminephosphotransferase activity	3	1	0.36	0.318	1
GO:0004351	glutamate decarboxylase activity	3	1	0.36	0.318	1
GO:0004370	glycerol kinase activity	3	1	0.36	0.318	1
GO:0004416	hydroxyacylglutathione hydrolase activity	3	1	0.36	0.318	1
GO:0004516	nicotinate phosphoribosyltransferase activity	3	1	0.36	0.318	1
GO:0004517	nitric-oxide synthase activity	3	1	0.36	0.318	1
GO:0004525	ribonuclease III activity	3	1	0.36	0.318	1
GO:0004591	oxoglutarate dehydrogenase (succinyl-transferring) activity	3	1	0.36	0.318	1
GO:0004614	phosphoglucomutase activity	3	1	0.36	0.318	1
GO:0004663	Rab geranylgeranyltransferase activity	3	1	0.36	0.318	1
GO:0004677	DNA-dependent protein kinase activity	3	1	0.36	0.318	1
GO:0004687	myosin light chain kinase activity	3	1	0.36	0.318	1
GO:0004705	JUN kinase activity	3	1	0.36	0.318	1
GO:0004711	ribosomal protein S6 kinase activity	3	1	0.36	0.318	1
GO:0004748	ribonucleoside-diphosphate reductase activity, thioredoxin disulfide as acceptor	3	1	0.36	0.318	1
GO:0004833	tryptophan 2,3-dioxygenase activity	3	1	0.36	0.318	1
GO:0004886	9-cis retinoic acid receptor activity	3	1	0.36	0.318	1
GO:0004939	beta-adrenergic receptor activity	3	1	0.36	0.318	1
GO:0004949	cannabinoid receptor activity	3	1	0.36	0.318	1
GO:0004965	G-protein coupled GABA receptor activity	3	1	0.36	0.318	1
GO:0004999	vasoactive intestinal polypeptide receptor activity	3	1	0.36	0.318	1
GO:0005017	platelet-derived growth factor-activated receptor activity	3	1	0.36	0.318	1
GO:0005176	ErbB-2 class receptor binding	3	1	0.36	0.318	1
GO:0005250	A-type (transient outward) potassium channel activity	3	1	0.36	0.318	1
GO:0005294	neutral L-amino acid secondary active transmembrane transporter activity	3	1	0.36	0.318	1
GO:0005329	dopamine transmembrane transporter activity	3	1	0.36	0.318	1
GO:0005381	iron ion transmembrane transporter activity	3	1	0.36	0.318	1
GO:0008107	galactoside 2-alpha-L-fucosyltransferase activity	3	1	0.36	0.318	1
GO:0008192	RNA guanylyltransferase activity	3	1	0.36	0.318	1
GO:0008332	low voltage-gated calcium channel activity	3	1	0.36	0.318	1
GO:0008426	protein kinase C inhibitor activity	3	1	0.36	0.318	1
GO:0008431	vitamin E binding	3	1	0.36	0.318	1
GO:0008449	N-acetylglucosamine-6-sulfatase activity	3	1	0.36	0.318	1
GO:0008454	alpha-1,3-mannosylglycoprotein 4-beta-N-acetylglucosaminyltransferase activity	3	1	0.36	0.318	1
GO:0008853	exodeoxyribonuclease III activity	3	1	0.36	0.318	1
GO:0008898	S-adenosylmethionine-homocysteine S-methyltransferase activity	3	1	0.36	0.318	1
GO:0010997	anaphase-promoting complex binding	3	1	0.36	0.318	1
GO:0015018	galactosylgalactosylxylosylprotein 3-beta-glucuronosyltransferase activity	3	1	0.36	0.318	1
GO:0015186	L-glutamine transmembrane transporter activity	3	1	0.36	0.318	1
GO:0015194	L-serine transmembrane transporter activity	3	1	0.36	0.318	1
GO:0015215	nucleotide transmembrane transporter activity	3	1	0.36	0.318	1
GO:0015222	serotonin transmembrane transporter activity	3	1	0.36	0.318	1
GO:0016149	translation release factor activity, codon specific	3	1	0.36	0.318	1
GO:0016176	superoxide-generating NADPH oxidase activator activity	3	1	0.36	0.318	1
GO:0016262	protein N-acetylglucosaminyltransferase activity	3	1	0.36	0.318	1
GO:0016309	1-phosphatidylinositol-5-phosphate 4-kinase activity	3	1	0.36	0.318	1
GO:0016728	oxidoreductase activity, acting on CH or CH2 groups, disulfide as acceptor	3	1	0.36	0.318	1
GO:0016748	succinyltransferase activity	3	1	0.36	0.318	1
GO:0016802	trialkylsulfonium hydrolase activity	3	1	0.36	0.318	1
GO:0016909	SAP kinase activity	3	1	0.36	0.318	1
GO:0016929	SUMO-specific protease activity	3	1	0.36	0.318	1
GO:0017123	Ral GTPase activator activity	3	1	0.36	0.318	1
GO:0017162	aryl hydrocarbon receptor binding	3	1	0.36	0.318	1
GO:0019166	trans-2-enoyl-CoA reductase (NADPH) activity	3	1	0.36	0.318	1
GO:0019797	procollagen-proline 3-dioxygenase activity	3	1	0.36	0.318	1
GO:0019911	structural constituent of myelin sheath	3	1	0.36	0.318	1
GO:0022889	serine transmembrane transporter activity	3	1	0.36	0.318	1
GO:0030160	GKAP/Homer scaffold activity	3	1	0.36	0.318	1
GO:0030899	calcium-dependent ATPase activity	3	1	0.36	0.318	1
GO:0031005	filamin binding	3	1	0.36	0.318	1
GO:0031127	alpha-(1,2)-fucosyltransferase activity	3	1	0.36	0.318	1
GO:0031404	chloride ion binding	3	1	0.36	0.318	1
GO:0031544	peptidyl-proline 3-dioxygenase activity	3	1	0.36	0.318	1
GO:0031849	olfactory receptor binding	3	1	0.36	0.318	1
GO:0031997	N-terminal myristoylation domain binding	3	1	0.36	0.318	1
GO:0034046	poly(G) binding	3	1	0.36	0.318	1
GO:0034987	immunoglobulin receptor binding	3	1	0.36	0.318	1
GO:0035005	1-phosphatidylinositol-4-phosphate 3-kinase activity	3	1	0.36	0.318	1
GO:0035174	histone serine kinase activity	3	1	0.36	0.318	1
GO:0035939	microsatellite binding	3	1	0.36	0.318	1
GO:0038085	vascular endothelial growth factor binding	3	1	0.36	0.318	1
GO:0042500	aspartic endopeptidase activity, intramembrane cleaving	3	1	0.36	0.318	1
GO:0044323	retinoic acid-responsive element binding	3	1	0.36	0.318	1
GO:0046935	1-phosphatidylinositol-3-kinase regulator activity	3	1	0.36	0.318	1
GO:0046976	histone methyltransferase activity (H3-K27 specific)	3	1	0.36	0.318	1
GO:0046980	tapasin binding	3	1	0.36	0.318	1
GO:0050265	RNA uridylyltransferase activity	3	1	0.36	0.318	1
GO:0050508	glucuronosyl-N-acetylglucosaminyl-proteoglycan 4-alpha-N-acetylglucosaminyltransferase activity	3	1	0.36	0.318	1
GO:0050544	arachidonic acid binding	3	1	0.36	0.318	1
GO:0050698	proteoglycan sulfotransferase activity	3	1	0.36	0.318	1
GO:0052659	inositol-1,3,4,5-tetrakisphosphate 5-phosphatase activity	3	1	0.36	0.318	1
GO:0070006	metalloaminopeptidase activity	3	1	0.36	0.318	1
GO:0070052	collagen V binding	3	1	0.36	0.318	1
GO:0070644	vitamin D response element binding	3	1	0.36	0.318	1
GO:0072542	protein phosphatase activator activity	3	1	0.36	0.318	1
GO:0097108	hedgehog family protein binding	3	1	0.36	0.318	1
GO:2001070	starch binding	3	1	0.36	0.318	1
GO:0003725	double-stranded RNA binding	39	6	4.66	0.321	1
GO:0004221	ubiquitin thiolesterase activity	62	9	7.42	0.321	1
GO:0004623	phospholipase A2 activity	24	4	2.87	0.322	1
GO:0016881	acid-amino acid ligase activity	285	37	34.09	0.322	1
GO:0016701	oxidoreductase activity, acting on single donors with incorporation of molecular oxygen	78	11	9.33	0.328	1
GO:0070566	adenylyltransferase activity	17	3	2.03	0.333	1
GO:0003682	chromatin binding	230	30	27.51	0.334	1
GO:0042562	hormone binding	55	8	6.58	0.334	1
GO:0017046	peptide hormone binding	32	5	3.83	0.335	1
GO:0004016	adenylate cyclase activity	10	2	1.2	0.34	1
GO:0004065	arylsulfatase activity	10	2	1.2	0.34	1
GO:0004115	3',5'-cyclic-AMP phosphodiesterase activity	10	2	1.2	0.34	1
GO:0004467	long-chain fatty acid-CoA ligase activity	10	2	1.2	0.34	1
GO:0005161	platelet-derived growth factor receptor binding	10	2	1.2	0.34	1
GO:0015450	P-P-bond-hydrolysis-driven protein transmembrane transporter activity	10	2	1.2	0.34	1
GO:0016862	intramolecular oxidoreductase activity, interconverting keto- and enol-groups	10	2	1.2	0.34	1
GO:0017110	nucleoside-diphosphatase activity	10	2	1.2	0.34	1
GO:0019203	carbohydrate phosphatase activity	10	2	1.2	0.34	1
GO:0047555	3',5'-cyclic-GMP phosphodiesterase activity	10	2	1.2	0.34	1
GO:0050308	sugar-phosphatase activity	10	2	1.2	0.34	1
GO:0071837	HMG box domain binding	10	2	1.2	0.34	1
GO:0003712	transcription cofactor activity	434	55	51.91	0.343	1
GO:0051213	dioxygenase activity	79	11	9.45	0.344	1
GO:0002020	protease binding	48	7	5.74	0.349	1
GO:0016712	oxidoreductase activity, acting on paired donors, with incorporation or reduction of molecular oxygen, reduced flavin or flavoprotein as one donor, and incorporation of one atom of oxygen	25	4	2.99	0.35	1
GO:0019239	deaminase activity	25	4	2.99	0.35	1
GO:0035326	enhancer binding	25	4	2.99	0.35	1
GO:0048487	beta-tubulin binding	25	4	2.99	0.35	1
GO:0005272	sodium channel activity	33	5	3.95	0.36	1
GO:0016790	thiolester hydrolase activity	88	12	10.53	0.36	1
GO:0000976	transcription regulatory region sequence-specific DNA binding	120	16	14.35	0.361	1
GO:0003705	RNA polymerase II distal enhancer sequence-specific DNA binding transcription factor activity	96	13	11.48	0.361	1
GO:0000146	microfilament motor activity	18	3	2.15	0.367	1
GO:0001105	RNA polymerase II transcription coactivator activity	18	3	2.15	0.367	1
GO:0005104	fibroblast growth factor receptor binding	18	3	2.15	0.367	1
GO:0008656	cysteine-type endopeptidase activator activity involved in apoptotic process	18	3	2.15	0.367	1
GO:0015301	anion:anion antiporter activity	18	3	2.15	0.367	1
GO:0016409	palmitoyltransferase activity	18	3	2.15	0.367	1
GO:0016922	ligand-dependent nuclear receptor binding	18	3	2.15	0.367	1
GO:0017080	sodium channel regulator activity	18	3	2.15	0.367	1
GO:0017134	fibroblast growth factor binding	18	3	2.15	0.367	1
GO:0001085	RNA polymerase II transcription factor binding	49	7	5.86	0.37	1
GO:0004527	exonuclease activity	57	8	6.82	0.372	1
GO:0004385	guanylate kinase activity	11	2	1.32	0.386	1
GO:0004861	cyclin-dependent protein serine/threonine kinase inhibitor activity	11	2	1.32	0.386	1
GO:0005313	L-glutamate transmembrane transporter activity	11	2	1.32	0.386	1
GO:0031078	histone deacetylase activity (H3-K14 specific)	11	2	1.32	0.386	1
GO:0032041	NAD-dependent histone deacetylase activity (H3-K14 specific)	11	2	1.32	0.386	1
GO:0034739	histone deacetylase activity (H4-K16 specific)	11	2	1.32	0.386	1
GO:0043274	phospholipase binding	11	2	1.32	0.386	1
GO:0046625	sphingolipid binding	11	2	1.32	0.386	1
GO:0046970	NAD-dependent histone deacetylase activity (H4-K16 specific)	11	2	1.32	0.386	1
GO:0080025	phosphatidylinositol-3,5-bisphosphate binding	11	2	1.32	0.386	1
GO:0004715	non-membrane spanning protein tyrosine kinase activity	42	6	5.02	0.388	1
GO:0032947	protein complex scaffold	42	6	5.02	0.388	1
GO:0015077	monovalent inorganic cation transmembrane transporter activity	285	36	34.09	0.389	1
GO:0019955	cytokine binding	58	8	6.94	0.391	1
GO:0000064	L-ornithine transmembrane transporter activity	4	1	0.48	0.399	1
GO:0001875	lipopolysaccharide receptor activity	4	1	0.48	0.399	1
GO:0003831	beta-N-acetylglucosaminylglycopeptide beta-1,4-galactosyltransferase activity	4	1	0.48	0.399	1
GO:0003873	6-phosphofructo-2-kinase activity	4	1	0.48	0.399	1
GO:0004169	dolichyl-phosphate-mannose-protein mannosyltransferase activity	4	1	0.48	0.399	1
GO:0004645	phosphorylase activity	4	1	0.48	0.399	1
GO:0004977	melanocortin receptor activity	4	1	0.48	0.399	1
GO:0005010	insulin-like growth factor-activated receptor activity	4	1	0.48	0.399	1
GO:0005087	Ran guanyl-nucleotide exchange factor activity	4	1	0.48	0.399	1
GO:0005220	inositol 1,4,5-trisphosphate-sensitive calcium-release channel activity	4	1	0.48	0.399	1
GO:0005332	gamma-aminobutyric acid:sodium symporter activity	4	1	0.48	0.399	1
GO:0008174	mRNA methyltransferase activity	4	1	0.48	0.399	1
GO:0008190	eukaryotic initiation factor 4E binding	4	1	0.48	0.399	1
GO:0008467	[heparan sulfate]-glucosamine 3-sulfotransferase 1 activity	4	1	0.48	0.399	1
GO:0008486	diphosphoinositol-polyphosphate diphosphatase activity	4	1	0.48	0.399	1
GO:0008518	reduced folate carrier activity	4	1	0.48	0.399	1
GO:0008526	phosphatidylinositol transporter activity	4	1	0.48	0.399	1
GO:0015168	glycerol transmembrane transporter activity	4	1	0.48	0.399	1
GO:0015220	choline transmembrane transporter activity	4	1	0.48	0.399	1
GO:0015421	oligopeptide-transporting ATPase activity	4	1	0.48	0.399	1
GO:0016531	copper chaperone activity	4	1	0.48	0.399	1
GO:0017160	Ral GTPase binding	4	1	0.48	0.399	1
GO:0019136	deoxynucleoside kinase activity	4	1	0.48	0.399	1
GO:0019204	nucleotide phosphatase activity	4	1	0.48	0.399	1
GO:0019215	intermediate filament binding	4	1	0.48	0.399	1
GO:0022821	potassium ion antiporter activity	4	1	0.48	0.399	1
GO:0030197	extracellular matrix constituent, lubricant activity	4	1	0.48	0.399	1
GO:0030284	estrogen receptor activity	4	1	0.48	0.399	1
GO:0031402	sodium ion binding	4	1	0.48	0.399	1
GO:0031685	adenosine receptor binding	4	1	0.48	0.399	1
GO:0032549	ribonucleoside binding	4	1	0.48	0.399	1
GO:0034056	estrogen response element binding	4	1	0.48	0.399	1
GO:0034594	phosphatidylinositol trisphosphate phosphatase activity	4	1	0.48	0.399	1
GO:0034617	tetrahydrobiopterin binding	4	1	0.48	0.399	1
GO:0034618	arginine binding	4	1	0.48	0.399	1
GO:0043515	kinetochore binding	4	1	0.48	0.399	1
GO:0045134	uridine-diphosphatase activity	4	1	0.48	0.399	1
GO:0045159	myosin II binding	4	1	0.48	0.399	1
GO:0048495	Roundabout binding	4	1	0.48	0.399	1
GO:0050501	hyaluronan synthase activity	4	1	0.48	0.399	1
GO:0050542	icosanoid binding	4	1	0.48	0.399	1
GO:0050543	icosatetraenoic acid binding	4	1	0.48	0.399	1
GO:0050693	LBD domain binding	4	1	0.48	0.399	1
GO:0050897	cobalt ion binding	4	1	0.48	0.399	1
GO:0051185	coenzyme transporter activity	4	1	0.48	0.399	1
GO:0051379	epinephrine binding	4	1	0.48	0.399	1
GO:0051380	norepinephrine binding	4	1	0.48	0.399	1
GO:0051425	PTB domain binding	4	1	0.48	0.399	1
GO:0051434	BH3 domain binding	4	1	0.48	0.399	1
GO:0052650	NADP-retinol dehydrogenase activity	4	1	0.48	0.399	1
GO:0052840	inositol diphosphate tetrakisphosphate diphosphatase activity	4	1	0.48	0.399	1
GO:0052841	inositol bisdiphosphate tetrakisphosphate diphosphatase activity	4	1	0.48	0.399	1
GO:0052842	inositol diphosphate pentakisphosphate diphosphatase activity	4	1	0.48	0.399	1
GO:0052843	inositol-1-diphosphate-2,3,4,5,6-pentakisphosphate diphosphatase activity	4	1	0.48	0.399	1
GO:0052844	inositol-3-diphosphate-1,2,4,5,6-pentakisphosphate diphosphatase activity	4	1	0.48	0.399	1
GO:0052845	inositol-5-diphosphate-1,2,3,4,6-pentakisphosphate diphosphatase activity	4	1	0.48	0.399	1
GO:0052846	inositol-1,5-bisdiphosphate-2,3,4,6-tetrakisphosphate 1-diphosphatase activity	4	1	0.48	0.399	1
GO:0052847	inositol-1,5-bisdiphosphate-2,3,4,6-tetrakisphosphate 5-diphosphatase activity	4	1	0.48	0.399	1
GO:0052848	inositol-3,5-bisdiphosphate-2,3,4,6-tetrakisphosphate 5-diphosphatase activity	4	1	0.48	0.399	1
GO:0055106	ubiquitin-protein transferase regulator activity	4	1	0.48	0.399	1
GO:0070097	delta-catenin binding	4	1	0.48	0.399	1
GO:0070324	thyroid hormone binding	4	1	0.48	0.399	1
GO:0070579	methylcytosine dioxygenase activity	4	1	0.48	0.399	1
GO:0070728	leucine binding	4	1	0.48	0.399	1
GO:0004653	polypeptide N-acetylgalactosaminyltransferase activity	19	3	2.27	0.401	1
GO:0005246	calcium channel regulator activity	19	3	2.27	0.401	1
GO:0019200	carbohydrate kinase activity	19	3	2.27	0.401	1
GO:0030552	cAMP binding	19	3	2.27	0.401	1
GO:0017022	myosin binding	27	4	3.23	0.407	1
GO:0030554	adenyl nucleotide binding	1437	175	171.88	0.408	1
GO:0005524	ATP binding	1404	171	167.93	0.409	1
GO:0032559	adenyl ribonucleotide binding	1429	174	170.92	0.409	1
GO:0004712	protein serine/threonine/tyrosine kinase activity	35	5	4.19	0.41	1
GO:0008374	O-acyltransferase activity	35	5	4.19	0.41	1
GO:0030295	protein kinase activator activity	35	5	4.19	0.41	1
GO:0008081	phosphoric diester hydrolase activity	92	12	11	0.421	1
GO:0003746	translation elongation factor activity	12	2	1.44	0.43	1
GO:0005452	inorganic anion exchanger activity	12	2	1.44	0.43	1
GO:0008514	organic anion transmembrane transporter activity	12	2	1.44	0.43	1
GO:0010485	H4 histone acetyltransferase activity	12	2	1.44	0.43	1
GO:0015172	acidic amino acid transmembrane transporter activity	12	2	1.44	0.43	1
GO:0042800	histone methyltransferase activity (H3-K4 specific)	12	2	1.44	0.43	1
GO:0043325	phosphatidylinositol-3,4-bisphosphate binding	12	2	1.44	0.43	1
GO:0045502	dynein binding	12	2	1.44	0.43	1
GO:0000989	transcription factor binding transcription factor activity	447	55	53.47	0.432	1
GO:0004190	aspartic-type endopeptidase activity	20	3	2.39	0.435	1
GO:0005242	inward rectifier potassium channel activity	20	3	2.39	0.435	1
GO:0005261	cation channel activity	249	31	29.78	0.435	1
GO:0016831	carboxy-lyase activity	28	4	3.35	0.435	1
GO:0046875	ephrin receptor binding	20	3	2.39	0.435	1
GO:0070001	aspartic-type peptidase activity	20	3	2.39	0.435	1
GO:0005201	extracellular matrix structural constituent	77	10	9.21	0.442	1
GO:0005249	voltage-gated potassium channel activity	69	9	8.25	0.445	1
GO:0032555	purine ribonucleotide binding	1756	212	210.04	0.451	1
GO:0004860	protein kinase inhibitor activity	45	6	5.38	0.455	1
GO:0032553	ribonucleotide binding	1757	212	210.16	0.455	1
GO:0017076	purine nucleotide binding	1767	213	211.35	0.461	1
GO:0005230	extracellular ligand-gated ion channel activity	70	9	8.37	0.463	1
GO:0008060	ARF GTPase activator activity	29	4	3.47	0.463	1
GO:0016814	hydrolase activity, acting on carbon-nitrogen (but not peptide) bonds, in cyclic amidines	29	4	3.47	0.463	1
GO:0019213	deacetylase activity	29	4	3.47	0.463	1
GO:0030971	receptor tyrosine kinase binding	29	4	3.47	0.463	1
GO:0035639	purine ribonucleoside triphosphate binding	1726	208	206.45	0.464	1
GO:0015276	ligand-gated ion channel activity	128	16	15.31	0.466	1
GO:0022834	ligand-gated channel activity	128	16	15.31	0.466	1
GO:0001104	RNA polymerase II transcription cofactor activity	62	8	7.42	0.467	1
GO:0004683	calmodulin-dependent protein kinase activity	21	3	2.51	0.468	1
GO:0005504	fatty acid binding	21	3	2.51	0.468	1
GO:0016505	peptidase activator activity involved in apoptotic process	21	3	2.51	0.468	1
GO:0030291	protein serine/threonine kinase inhibitor activity	21	3	2.51	0.468	1
GO:0001517	N-acetylglucosamine 6-O-sulfotransferase activity	5	1	0.6	0.471	1
GO:0003854	3-beta-hydroxy-delta5-steroid dehydrogenase activity	5	1	0.6	0.471	1
GO:0004185	serine-type carboxypeptidase activity	5	1	0.6	0.471	1
GO:0004366	glycerol-3-phosphate O-acyltransferase activity	5	1	0.6	0.471	1
GO:0004396	hexokinase activity	5	1	0.6	0.471	1
GO:0004652	polynucleotide adenylyltransferase activity	5	1	0.6	0.471	1
GO:0004661	protein geranylgeranyltransferase activity	5	1	0.6	0.471	1
GO:0004704	NF-kappaB-inducing kinase activity	5	1	0.6	0.471	1
GO:0004758	serine C-palmitoyltransferase activity	5	1	0.6	0.471	1
GO:0004904	interferon receptor activity	5	1	0.6	0.471	1
GO:0005004	GPI-linked ephrin receptor activity	5	1	0.6	0.471	1
GO:0005007	fibroblast growth factor-activated receptor activity	5	1	0.6	0.471	1
GO:0005078	MAP-kinase scaffold activity	5	1	0.6	0.471	1
GO:0005138	interleukin-6 receptor binding	5	1	0.6	0.471	1
GO:0005384	manganese ion transmembrane transporter activity	5	1	0.6	0.471	1
GO:0008020	G-protein coupled photoreceptor activity	5	1	0.6	0.471	1
GO:0008294	calcium- and calmodulin-responsive adenylate cyclase activity	5	1	0.6	0.471	1
GO:0008330	protein tyrosine/threonine phosphatase activity	5	1	0.6	0.471	1
GO:0008420	CTD phosphatase activity	5	1	0.6	0.471	1
GO:0008429	phosphatidylethanolamine binding	5	1	0.6	0.471	1
GO:0008568	microtubule-severing ATPase activity	5	1	0.6	0.471	1
GO:0008967	phosphoglycolate phosphatase activity	5	1	0.6	0.471	1
GO:0009374	biotin binding	5	1	0.6	0.471	1
GO:0010314	phosphatidylinositol-5-phosphate binding	5	1	0.6	0.471	1
GO:0010340	carboxyl-O-methyltransferase activity	5	1	0.6	0.471	1
GO:0015185	gamma-aminobutyric acid transmembrane transporter activity	5	1	0.6	0.471	1
GO:0015347	sodium-independent organic anion transmembrane transporter activity	5	1	0.6	0.471	1
GO:0016174	NAD(P)H oxidase activity	5	1	0.6	0.471	1
GO:0016454	C-palmitoyltransferase activity	5	1	0.6	0.471	1
GO:0016530	metallochaperone activity	5	1	0.6	0.471	1
GO:0017176	phosphatidylinositol N-acetylglucosaminyltransferase activity	5	1	0.6	0.471	1
GO:0030911	TPR domain binding	5	1	0.6	0.471	1
GO:0031013	troponin I binding	5	1	0.6	0.471	1
GO:0034481	chondroitin sulfotransferase activity	5	1	0.6	0.471	1
GO:0035184	histone threonine kinase activity	5	1	0.6	0.471	1
GO:0043008	ATP-dependent protein binding	5	1	0.6	0.471	1
GO:0043125	ErbB-3 class receptor binding	5	1	0.6	0.471	1
GO:0047499	calcium-independent phospholipase A2 activity	5	1	0.6	0.471	1
GO:0050291	sphingosine N-acyltransferase activity	5	1	0.6	0.471	1
GO:0051739	NA	5	1	0.6	0.471	1
GO:0051998	protein carboxyl O-methyltransferase activity	5	1	0.6	0.471	1
GO:0055103	ligase regulator activity	5	1	0.6	0.471	1
GO:0070273	phosphatidylinositol-4-phosphate binding	5	1	0.6	0.471	1
GO:0070530	K63-linked polyubiquitin binding	5	1	0.6	0.471	1
GO:0070568	guanylyltransferase activity	5	1	0.6	0.471	1
GO:0097110	scaffold protein binding	5	1	0.6	0.471	1
GO:0004622	lysophospholipase activity	13	2	1.55	0.472	1
GO:0004659	prenyltransferase activity	13	2	1.55	0.472	1
GO:0004835	tubulin-tyrosine ligase activity	13	2	1.55	0.472	1
GO:0005095	GTPase inhibitor activity	13	2	1.55	0.472	1
GO:0005310	dicarboxylic acid transmembrane transporter activity	13	2	1.55	0.472	1
GO:0009881	photoreceptor activity	13	2	1.55	0.472	1
GO:0010181	FMN binding	13	2	1.55	0.472	1
GO:0015101	organic cation transmembrane transporter activity	13	2	1.55	0.472	1
GO:0015116	sulfate transmembrane transporter activity	13	2	1.55	0.472	1
GO:0032129	histone deacetylase activity (H3-K9 specific)	13	2	1.55	0.472	1
GO:0035173	histone kinase activity	13	2	1.55	0.472	1
GO:0046969	NAD-dependent histone deacetylase activity (H3-K9 specific)	13	2	1.55	0.472	1
GO:0070577	lysine-acetylated histone binding	13	2	1.55	0.472	1
GO:0003743	translation initiation factor activity	46	6	5.5	0.477	1
GO:0004197	cysteine-type endopeptidase activity	63	8	7.54	0.486	1
GO:0004518	nuclease activity	147	18	17.58	0.496	1
GO:0008022	protein C-terminus binding	147	18	17.58	0.496	1
GO:0004222	metalloendopeptidase activity	97	12	11.6	0.497	1
GO:0019210	kinase inhibitor activity	47	6	5.62	0.499	1
GO:0001158	enhancer sequence-specific DNA binding	22	3	2.63	0.5	1
GO:0042165	neurotransmitter binding	22	3	2.63	0.5	1
GO:0045182	translation regulator activity	22	3	2.63	0.5	1
GO:0019887	protein kinase regulator activity	106	13	12.68	0.506	1
GO:0048306	calcium-dependent protein binding	39	5	4.66	0.507	1
GO:0004089	carbonate dehydratase activity	14	2	1.67	0.512	1
GO:0004143	diacylglycerol kinase activity	14	2	1.67	0.512	1
GO:0015645	fatty acid ligase activity	14	2	1.67	0.512	1
GO:0017136	NAD-dependent histone deacetylase activity	14	2	1.67	0.512	1
GO:0031996	thioesterase binding	14	2	1.67	0.512	1
GO:0033549	MAP kinase phosphatase activity	14	2	1.67	0.512	1
GO:0034979	NAD-dependent protein deacetylase activity	14	2	1.67	0.512	1
GO:0042056	chemoattractant activity	14	2	1.67	0.512	1
GO:0042288	MHC class I protein binding	14	2	1.67	0.512	1
GO:0042169	SH2 domain binding	31	4	3.71	0.517	1
GO:0008134	transcription factor binding	377	45	45.09	0.53	1
GO:0001078	RNA polymerase II core promoter proximal region sequence-specific DNA binding transcription factor activity involved in negative regulation of transcription	23	3	2.75	0.531	1
GO:0001227	RNA polymerase II transcription regulatory region sequence-specific DNA binding transcription factor activity involved in negative regulation of transcription	23	3	2.75	0.531	1
GO:0070330	aromatase activity	23	3	2.75	0.531	1
GO:0005178	integrin binding	74	9	8.85	0.532	1
GO:0005200	structural constituent of cytoskeleton	74	9	8.85	0.532	1
GO:0004871	signal transducer activity	1099	131	131.45	0.533	1
GO:0060089	molecular transducer activity	1099	131	131.45	0.533	1
GO:0001640	adenylate cyclase inhibiting G-protein coupled glutamate receptor activity	6	1	0.72	0.534	1
GO:0001727	lipid kinase activity	6	1	0.72	0.534	1
GO:0001846	opsonin binding	6	1	0.72	0.534	1
GO:0003747	translation release factor activity	6	1	0.72	0.534	1
GO:0003997	acyl-CoA oxidase activity	6	1	0.72	0.534	1
GO:0004630	phospholipase D activity	6	1	0.72	0.534	1
GO:0004969	histamine receptor activity	6	1	0.72	0.534	1
GO:0005000	vasopressin receptor activity	6	1	0.72	0.534	1
GO:0005113	patched binding	6	1	0.72	0.534	1
GO:0005152	interleukin-1 receptor antagonist activity	6	1	0.72	0.534	1
GO:0005237	inhibitory extracellular ligand-gated ion channel activity	6	1	0.72	0.534	1
GO:0008079	translation termination factor activity	6	1	0.72	0.534	1
GO:0008113	peptide-methionine (S)-S-oxide reductase activity	6	1	0.72	0.534	1
GO:0008172	S-methyltransferase activity	6	1	0.72	0.534	1
GO:0008503	benzodiazepine receptor activity	6	1	0.72	0.534	1
GO:0008599	protein phosphatase type 1 regulator activity	6	1	0.72	0.534	1
GO:0015165	pyrimidine nucleotide-sugar transmembrane transporter activity	6	1	0.72	0.534	1
GO:0015205	nucleobase transmembrane transporter activity	6	1	0.72	0.534	1
GO:0015279	store-operated calcium channel activity	6	1	0.72	0.534	1
GO:0015651	quaternary ammonium group transmembrane transporter activity	6	1	0.72	0.534	1
GO:0016783	sulfurtransferase activity	6	1	0.72	0.534	1
GO:0019237	centromeric DNA binding	6	1	0.72	0.534	1
GO:0030235	nitric-oxide synthase regulator activity	6	1	0.72	0.534	1
GO:0030280	structural constituent of epidermis	6	1	0.72	0.534	1
GO:0030976	thiamine pyrophosphate binding	6	1	0.72	0.534	1
GO:0031702	type 1 angiotensin receptor binding	6	1	0.72	0.534	1
GO:0032036	myosin heavy chain binding	6	1	0.72	0.534	1
GO:0034236	protein kinase A catalytic subunit binding	6	1	0.72	0.534	1
GO:0035497	cAMP response element binding	6	1	0.72	0.534	1
GO:0035673	oligopeptide transmembrane transporter activity	6	1	0.72	0.534	1
GO:0042153	RPTP-like protein binding	6	1	0.72	0.534	1
GO:0047372	acylglycerol lipase activity	6	1	0.72	0.534	1
GO:0048406	nerve growth factor binding	6	1	0.72	0.534	1
GO:0050733	RS domain binding	6	1	0.72	0.534	1
GO:0070567	cytidylyltransferase activity	6	1	0.72	0.534	1
GO:0070569	uridylyltransferase activity	6	1	0.72	0.534	1
GO:0003774	motor activity	125	15	14.95	0.536	1
GO:0015278	calcium-release channel activity	15	2	1.79	0.551	1
GO:0033613	activating transcription factor binding	41	5	4.9	0.553	1
GO:0001190	RNA polymerase II transcription factor binding transcription factor activity involved in positive regulation of transcription	24	3	2.87	0.56	1
GO:0005544	calcium-dependent phospholipid binding	24	3	2.87	0.56	1
GO:0043499	eukaryotic cell surface binding	24	3	2.87	0.56	1
GO:0051117	ATPase binding	24	3	2.87	0.56	1
GO:0004601	peroxidase activity	33	4	3.95	0.568	1
GO:0016684	oxidoreductase activity, acting on peroxide as acceptor	33	4	3.95	0.568	1
GO:0016874	ligase activity	460	54	55.02	0.582	1
GO:0000030	mannosyltransferase activity	16	2	1.91	0.587	1
GO:0004407	histone deacetylase activity	16	2	1.91	0.587	1
GO:0004708	MAP kinase kinase activity	16	2	1.91	0.587	1
GO:0033558	protein deacetylase activity	16	2	1.91	0.587	1
GO:0043168	anion binding	16	2	1.91	0.587	1
GO:0051019	mitogen-activated protein kinase binding	16	2	1.91	0.587	1
GO:0005319	lipid transporter activity	60	7	7.18	0.588	1
GO:0005520	insulin-like growth factor binding	25	3	2.99	0.589	1
GO:0008066	glutamate receptor activity	25	3	2.99	0.589	1
GO:0017147	Wnt-protein binding	25	3	2.99	0.589	1
GO:0001848	complement binding	7	1	0.84	0.59	1
GO:0002161	aminoacyl-tRNA editing activity	7	1	0.84	0.59	1
GO:0003680	AT DNA binding	7	1	0.84	0.59	1
GO:0003708	retinoic acid receptor activity	7	1	0.84	0.59	1
GO:0004126	cytidine deaminase activity	7	1	0.84	0.59	1
GO:0004176	ATP-dependent peptidase activity	7	1	0.84	0.59	1
GO:0004529	exodeoxyribonuclease activity	7	1	0.84	0.59	1
GO:0004679	AMP-activated protein kinase activity	7	1	0.84	0.59	1
GO:0004935	adrenergic receptor activity	7	1	0.84	0.59	1
GO:0008318	protein prenyltransferase activity	7	1	0.84	0.59	1
GO:0008443	phosphofructokinase activity	7	1	0.84	0.59	1
GO:0008553	hydrogen-exporting ATPase activity, phosphorylative mechanism	7	1	0.84	0.59	1
GO:0008889	glycerophosphodiester phosphodiesterase activity	7	1	0.84	0.59	1
GO:0015198	oligopeptide transporter activity	7	1	0.84	0.59	1
GO:0015271	outward rectifier potassium channel activity	7	1	0.84	0.59	1
GO:0016018	cyclosporin A binding	7	1	0.84	0.59	1
GO:0016832	aldehyde-lyase activity	7	1	0.84	0.59	1
GO:0016857	racemase and epimerase activity, acting on carbohydrates and derivatives	7	1	0.84	0.59	1
GO:0016895	exodeoxyribonuclease activity, producing 5'-phosphomonoesters	7	1	0.84	0.59	1
GO:0019798	procollagen-proline dioxygenase activity	7	1	0.84	0.59	1
GO:0031624	ubiquitin conjugating enzyme binding	7	1	0.84	0.59	1
GO:0031957	very long-chain fatty acid-CoA ligase activity	7	1	0.84	0.59	1
GO:0034713	type I transforming growth factor beta receptor binding	7	1	0.84	0.59	1
GO:0043208	glycosphingolipid binding	7	1	0.84	0.59	1
GO:0044390	small protein conjugating enzyme binding	7	1	0.84	0.59	1
GO:0046920	alpha-(1->3)-fucosyltransferase activity	7	1	0.84	0.59	1
GO:0048156	tau protein binding	7	1	0.84	0.59	1
GO:0050811	GABA receptor binding	7	1	0.84	0.59	1
GO:0051787	misfolded protein binding	7	1	0.84	0.59	1
GO:0016709	oxidoreductase activity, acting on paired donors, with incorporation or reduction of molecular oxygen, NAD(P)H as one donor, and incorporation of one atom of oxygen	34	4	4.07	0.593	1
GO:0019825	oxygen binding	34	4	4.07	0.593	1
GO:0004497	monooxygenase activity	87	10	10.41	0.603	1
GO:0004620	phospholipase activity	87	10	10.41	0.603	1
GO:0005109	frizzled binding	26	3	3.11	0.616	1
GO:0005546	phosphatidylinositol-4,5-bisphosphate binding	26	3	3.11	0.616	1
GO:0019003	GDP binding	26	3	3.11	0.616	1
GO:0004970	ionotropic glutamate receptor activity	17	2	2.03	0.621	1
GO:0008320	protein transmembrane transporter activity	17	2	2.03	0.621	1
GO:0008395	steroid hydroxylase activity	17	2	2.03	0.621	1
GO:0022884	macromolecule transmembrane transporter activity	17	2	2.03	0.621	1
GO:0030506	ankyrin binding	17	2	2.03	0.621	1
GO:0042809	vitamin D receptor binding	17	2	2.03	0.621	1
GO:0008144	drug binding	80	9	9.57	0.629	1
GO:0003676	nucleic acid binding	2959	349	353.93	0.635	1
GO:0016746	transferase activity, transferring acyl groups	211	24	25.24	0.636	1
GO:0004869	cysteine-type endopeptidase inhibitor activity	45	5	5.38	0.638	1
GO:0004128	cytochrome-b5 reductase activity, acting on NAD(P)H	8	1	0.96	0.639	1
GO:0004726	non-membrane spanning protein tyrosine phosphatase activity	8	1	0.96	0.639	1
GO:0005005	transmembrane-ephrin receptor activity	8	1	0.96	0.639	1
GO:0005338	nucleotide-sugar transmembrane transporter activity	8	1	0.96	0.639	1
GO:0005536	glucose binding	8	1	0.96	0.639	1
GO:0008237	metallopeptidase activity	168	19	20.09	0.639	1
GO:0008266	poly(U) RNA binding	8	1	0.96	0.639	1
GO:0008432	JUN kinase binding	8	1	0.96	0.639	1
GO:0015280	ligand-gated sodium channel activity	8	1	0.96	0.639	1
GO:0016209	antioxidant activity	54	6	6.46	0.639	1
GO:0016653	oxidoreductase activity, acting on NAD(P)H, heme protein as acceptor	8	1	0.96	0.639	1
GO:0016868	intramolecular transferase activity, phosphotransferases	8	1	0.96	0.639	1
GO:0017169	CDP-alcohol phosphatidyltransferase activity	8	1	0.96	0.639	1
GO:0019888	protein phosphatase regulator activity	54	6	6.46	0.639	1
GO:0030676	Rac guanyl-nucleotide exchange factor activity	8	1	0.96	0.639	1
GO:0031543	peptidyl-proline dioxygenase activity	8	1	0.96	0.639	1
GO:0031701	angiotensin receptor binding	8	1	0.96	0.639	1
GO:0032395	MHC class II receptor activity	8	1	0.96	0.639	1
GO:0032407	MutSalpha complex binding	8	1	0.96	0.639	1
GO:0034450	ubiquitin-ubiquitin ligase activity	8	1	0.96	0.639	1
GO:0044548	S100 protein binding	8	1	0.96	0.639	1
GO:0048029	monosaccharide binding	54	6	6.46	0.639	1
GO:0050700	CARD domain binding	8	1	0.96	0.639	1
GO:0070008	serine-type exopeptidase activity	8	1	0.96	0.639	1
GO:0070513	death domain binding	8	1	0.96	0.639	1
GO:0070628	proteasome binding	8	1	0.96	0.639	1
GO:0019208	phosphatase regulator activity	63	7	7.54	0.641	1
GO:0005509	calcium ion binding	598	69	71.53	0.647	1
GO:0005234	extracellular-glutamate-gated ion channel activity	18	2	2.15	0.652	1
GO:0015932	nucleobase-containing compound transmembrane transporter activity	18	2	2.15	0.652	1
GO:0019894	kinesin binding	18	2	2.15	0.652	1
GO:0048365	Rac GTPase binding	18	2	2.15	0.652	1
GO:0051018	protein kinase A binding	18	2	2.15	0.652	1
GO:0008168	methyltransferase activity	171	19	20.45	0.67	1
GO:0004402	histone acetyltransferase activity	47	5	5.62	0.677	1
GO:0000993	RNA polymerase II core binding	9	1	1.08	0.682	1
GO:0001968	fibronectin binding	19	2	2.27	0.682	1
GO:0008158	hedgehog receptor activity	9	1	1.08	0.682	1
GO:0008187	poly-pyrimidine tract binding	9	1	1.08	0.682	1
GO:0008200	ion channel inhibitor activity	19	2	2.27	0.682	1
GO:0008409	5'-3' exonuclease activity	9	1	1.08	0.682	1
GO:0015245	fatty acid transporter activity	9	1	1.08	0.682	1
GO:0015385	sodium:proton antiporter activity	9	1	1.08	0.682	1
GO:0015643	toxic substance binding	9	1	1.08	0.682	1
GO:0016248	channel inhibitor activity	19	2	2.27	0.682	1
GO:0016290	palmitoyl-CoA hydrolase activity	9	1	1.08	0.682	1
GO:0016595	glutamate binding	9	1	1.08	0.682	1
GO:0016671	oxidoreductase activity, acting on a sulfur group of donors, disulfide as acceptor	9	1	1.08	0.682	1
GO:0016812	hydrolase activity, acting on carbon-nitrogen (but not peptide) bonds, in cyclic amides	9	1	1.08	0.682	1
GO:0016849	phosphorus-oxygen lyase activity	19	2	2.27	0.682	1
GO:0017025	TBP-class protein binding	9	1	1.08	0.682	1
GO:0017049	GTP-Rho binding	9	1	1.08	0.682	1
GO:0031210	phosphatidylcholine binding	9	1	1.08	0.682	1
GO:0031419	cobalamin binding	9	1	1.08	0.682	1
GO:0031690	adrenergic receptor binding	9	1	1.08	0.682	1
GO:0035251	UDP-glucosyltransferase activity	9	1	1.08	0.682	1
GO:0042975	peroxisome proliferator activated receptor binding	9	1	1.08	0.682	1
GO:0043995	histone acetyltransferase activity (H4-K5 specific)	9	1	1.08	0.682	1
GO:0043996	histone acetyltransferase activity (H4-K8 specific)	9	1	1.08	0.682	1
GO:0046972	histone acetyltransferase activity (H4-K16 specific)	9	1	1.08	0.682	1
GO:0051428	peptide hormone receptor binding	9	1	1.08	0.682	1
GO:0070402	NADPH binding	9	1	1.08	0.682	1
GO:0005539	glycosaminoglycan binding	164	18	19.62	0.688	1
GO:0016410	N-acyltransferase activity	84	9	10.05	0.688	1
GO:0016298	lipase activity	102	11	12.2	0.689	1
GO:0019001	guanyl nucleotide binding	365	41	43.66	0.692	1
GO:0032561	guanyl ribonucleotide binding	365	41	43.66	0.692	1
GO:0016779	nucleotidyltransferase activity	103	11	12.32	0.701	1
GO:0005080	protein kinase C binding	39	4	4.66	0.702	1
GO:0016830	carbon-carbon lyase activity	39	4	4.66	0.702	1
GO:0016860	intramolecular oxidoreductase activity	39	4	4.66	0.702	1
GO:0030374	ligand-dependent nuclear receptor transcription coactivator activity	39	4	4.66	0.702	1
GO:0033293	monocarboxylic acid binding	39	4	4.66	0.702	1
GO:0001076	RNA polymerase II transcription factor binding transcription factor activity	76	8	9.09	0.703	1
GO:0009975	cyclase activity	20	2	2.39	0.709	1
GO:0015020	glucuronosyltransferase activity	20	2	2.39	0.709	1
GO:0042813	Wnt-activated receptor activity	20	2	2.39	0.709	1
GO:0043531	ADP binding	20	2	2.39	0.709	1
GO:0004864	protein phosphatase inhibitor activity	30	3	3.59	0.713	1
GO:0001098	basal transcription machinery binding	10	1	1.2	0.72	1
GO:0001099	basal RNA polymerase II transcription machinery binding	10	1	1.2	0.72	1
GO:0004602	glutathione peroxidase activity	10	1	1.2	0.72	1
GO:0005251	delayed rectifier potassium channel activity	10	1	1.2	0.72	1
GO:0005451	monovalent cation:proton antiporter activity	10	1	1.2	0.72	1
GO:0008195	phosphatidate phosphatase activity	10	1	1.2	0.72	1
GO:0008641	small protein activating enzyme activity	10	1	1.2	0.72	1
GO:0016500	protein-hormone receptor activity	10	1	1.2	0.72	1
GO:0016725	oxidoreductase activity, acting on CH or CH2 groups	10	1	1.2	0.72	1
GO:0016801	hydrolase activity, acting on ether bonds	10	1	1.2	0.72	1
GO:0016861	intramolecular oxidoreductase activity, interconverting aldoses and ketoses	10	1	1.2	0.72	1
GO:0019206	nucleoside kinase activity	10	1	1.2	0.72	1
GO:0019789	SUMO ligase activity	10	1	1.2	0.72	1
GO:0042043	neurexin family protein binding	10	1	1.2	0.72	1
GO:0043395	heparan sulfate proteoglycan binding	10	1	1.2	0.72	1
GO:0070016	armadillo repeat domain binding	10	1	1.2	0.72	1
GO:0003727	single-stranded RNA binding	40	4	4.78	0.721	1
GO:0004540	ribonuclease activity	59	6	7.06	0.724	1
GO:0016741	transferase activity, transferring one-carbon groups	177	19	21.17	0.727	1
GO:0008376	acetylgalactosaminyltransferase activity	31	3	3.71	0.734	1
GO:0031418	L-ascorbic acid binding	21	2	2.51	0.735	1
GO:0042287	MHC protein binding	21	2	2.51	0.735	1
GO:0071813	lipoprotein particle binding	21	2	2.51	0.735	1
GO:0071814	protein-lipid complex binding	21	2	2.51	0.735	1
GO:0008201	heparin binding	125	13	14.95	0.745	1
GO:0043566	structure-specific DNA binding	206	22	24.64	0.747	1
GO:0000975	regulatory region DNA binding	304	33	36.36	0.751	1
GO:0001067	regulatory region nucleic acid binding	304	33	36.36	0.751	1
GO:0001530	lipopolysaccharide binding	11	1	1.32	0.754	1
GO:0004993	serotonin receptor activity	11	1	1.32	0.754	1
GO:0005487	nucleocytoplasmic transporter activity	11	1	1.32	0.754	1
GO:0008191	metalloendopeptidase inhibitor activity	11	1	1.32	0.754	1
GO:0016504	peptidase activator activity	32	3	3.83	0.754	1
GO:0016634	oxidoreductase activity, acting on the CH-CH group of donors, oxygen as acceptor	11	1	1.32	0.754	1
GO:0016854	racemase and epimerase activity	11	1	1.32	0.754	1
GO:0019212	phosphatase inhibitor activity	32	3	3.83	0.754	1
GO:0030276	clathrin binding	11	1	1.32	0.754	1
GO:0031434	mitogen-activated protein kinase kinase binding	11	1	1.32	0.754	1
GO:0032404	mismatch repair complex binding	11	1	1.32	0.754	1
GO:0043175	RNA polymerase core enzyme binding	11	1	1.32	0.754	1
GO:0046527	glucosyltransferase activity	11	1	1.32	0.754	1
GO:0048551	metalloenzyme inhibitor activity	11	1	1.32	0.754	1
GO:0050840	extracellular matrix binding	32	3	3.83	0.754	1
GO:0016597	amino acid binding	80	8	9.57	0.756	1
GO:0031072	heat shock protein binding	80	8	9.57	0.756	1
GO:0044212	transcription regulatory region DNA binding	296	32	35.41	0.757	1
GO:0019201	nucleotide kinase activity	22	2	2.63	0.758	1
GO:0008080	N-acetyltransferase activity	71	7	8.49	0.761	1
GO:0031406	carboxylic acid binding	145	15	17.34	0.763	1
GO:0005267	potassium channel activity	100	10	11.96	0.772	1
GO:0070011	peptidase activity, acting on L-amino acid peptides	493	54	58.97	0.778	1
GO:0004181	metallocarboxypeptidase activity	23	2	2.75	0.78	1
GO:0031593	polyubiquitin binding	23	2	2.75	0.78	1
GO:0005525	GTP binding	353	38	42.22	0.782	1
GO:0005031	tumor necrosis factor-activated receptor activity	12	1	1.44	0.783	1
GO:0005243	gap junction channel activity	12	1	1.44	0.783	1
GO:0005344	oxygen transporter activity	12	1	1.44	0.783	1
GO:0008106	alcohol dehydrogenase (NADP+) activity	12	1	1.44	0.783	1
GO:0010576	metalloenzyme regulator activity	12	1	1.44	0.783	1
GO:0017127	cholesterol transporter activity	12	1	1.44	0.783	1
GO:0046965	retinoid X receptor binding	12	1	1.44	0.783	1
GO:0060590	ATPase regulator activity	12	1	1.44	0.783	1
GO:0008227	G-protein coupled amine receptor activity	34	3	4.07	0.79	1
GO:0043130	ubiquitin binding	54	5	6.46	0.79	1
GO:0043176	amine binding	34	3	4.07	0.79	1
GO:0001871	pattern binding	185	19	22.13	0.794	1
GO:0030247	polysaccharide binding	185	19	22.13	0.794	1
GO:0004175	endopeptidase activity	329	35	39.35	0.796	1
GO:0016645	oxidoreductase activity, acting on the CH-NH group of donors	24	2	2.87	0.8	1
GO:0030331	estrogen receptor binding	24	2	2.87	0.8	1
GO:0016407	acetyltransferase activity	84	8	10.05	0.802	1
GO:0000287	magnesium ion binding	168	17	20.09	0.803	1
GO:0004629	phospholipase C activity	35	3	4.19	0.807	1
GO:0008188	neuropeptide receptor activity	35	3	4.19	0.807	1
GO:0051082	unfolded protein binding	113	11	13.52	0.808	1
GO:0005527	macrolide binding	13	1	1.55	0.809	1
GO:0005528	FK506 binding	13	1	1.55	0.809	1
GO:0008198	ferrous iron binding	13	1	1.55	0.809	1
GO:0015248	sterol transporter activity	13	1	1.55	0.809	1
GO:0016594	glycine binding	13	1	1.55	0.809	1
GO:0016641	oxidoreductase activity, acting on the CH-NH2 group of donors, oxygen as acceptor	13	1	1.55	0.809	1
GO:0016805	dipeptidase activity	13	1	1.55	0.809	1
GO:0017017	MAP kinase tyrosine/serine/threonine phosphatase activity	13	1	1.55	0.809	1
GO:0030547	receptor inhibitor activity	13	1	1.55	0.809	1
GO:0031432	titin binding	13	1	1.55	0.809	1
GO:0034185	apolipoprotein binding	13	1	1.55	0.809	1
GO:0042166	acetylcholine binding	13	1	1.55	0.809	1
GO:0047617	acyl-CoA hydrolase activity	13	1	1.55	0.809	1
GO:0048019	receptor antagonist activity	13	1	1.55	0.809	1
GO:0048038	quinone binding	13	1	1.55	0.809	1
GO:0050997	quaternary ammonium group binding	13	1	1.55	0.809	1
GO:0051861	glycolipid binding	13	1	1.55	0.809	1
GO:0070717	poly-purine tract binding	13	1	1.55	0.809	1
GO:0070742	C2H2 zinc finger domain binding	13	1	1.55	0.809	1
GO:0003899	DNA-directed RNA polymerase activity	36	3	4.31	0.822	1
GO:0004536	deoxyribonuclease activity	36	3	4.31	0.822	1
GO:0034062	RNA polymerase activity	36	3	4.31	0.822	1
GO:0043178	alcohol binding	36	3	4.31	0.822	1
GO:0015079	potassium ion transmembrane transporter activity	115	11	13.76	0.825	1
GO:0032182	small conjugating protein binding	57	5	6.82	0.828	1
GO:0003824	catalytic activity	4931	573	589.8	0.83	1
GO:0000980	RNA polymerase II distal enhancer sequence-specific DNA binding	14	1	1.67	0.832	1
GO:0001786	phosphatidylserine binding	14	1	1.67	0.832	1
GO:0001882	nucleoside binding	14	1	1.67	0.832	1
GO:0003995	acyl-CoA dehydrogenase activity	14	1	1.67	0.832	1
GO:0004745	retinol dehydrogenase activity	14	1	1.67	0.832	1
GO:0005035	death receptor activity	14	1	1.67	0.832	1
GO:0008171	O-methyltransferase activity	14	1	1.67	0.832	1
GO:0008329	signaling pattern recognition receptor activity	14	1	1.67	0.832	1
GO:0015295	solute:proton symporter activity	14	1	1.67	0.832	1
GO:0015929	hexosaminidase activity	14	1	1.67	0.832	1
GO:0016408	C-acyltransferase activity	14	1	1.67	0.832	1
GO:0017069	snRNA binding	14	1	1.67	0.832	1
GO:0030169	low-density lipoprotein particle binding	14	1	1.67	0.832	1
GO:0030983	mismatched DNA binding	14	1	1.67	0.832	1
GO:0031491	nucleosome binding	14	1	1.67	0.832	1
GO:0050664	oxidoreductase activity, acting on NAD(P)H, oxygen as acceptor	14	1	1.67	0.832	1
GO:0051539	4 iron, 4 sulfur cluster binding	26	2	3.11	0.835	1
GO:0070888	E-box binding	26	2	3.11	0.835	1
GO:0008235	metalloexopeptidase activity	37	3	4.43	0.836	1
GO:0016903	oxidoreductase activity, acting on the aldehyde or oxo group of donors	37	3	4.43	0.836	1
GO:0008233	peptidase activity	515	55	61.6	0.837	1
GO:0005496	steroid binding	68	6	8.13	0.838	1
GO:0070851	growth factor receptor binding	88	8	10.53	0.841	1
GO:0016787	hydrolase activity	2171	246	259.68	0.847	1
GO:0003887	DNA-directed DNA polymerase activity	27	2	3.23	0.851	1
GO:0004198	calcium-dependent cysteine-type endopeptidase activity	15	1	1.79	0.852	1
GO:0004806	triglyceride lipase activity	15	1	1.79	0.852	1
GO:0008353	RNA polymerase II carboxy-terminal domain kinase activity	15	1	1.79	0.852	1
GO:0032393	MHC class I receptor activity	15	1	1.79	0.852	1
GO:0042162	telomeric DNA binding	15	1	1.79	0.852	1
GO:0051635	bacterial cell surface binding	15	1	1.79	0.852	1
GO:0052689	carboxylic ester hydrolase activity	99	9	11.84	0.852	1
GO:0070063	RNA polymerase binding	15	1	1.79	0.852	1
GO:0000166	nucleotide binding	2245	254	268.53	0.858	1
GO:0038023	signaling receptor activity	812	88	97.12	0.859	1
GO:0097159	organic cyclic compound binding	2246	254	268.65	0.86	1
GO:1901265	nucleoside phosphate binding	2246	254	268.65	0.86	1
GO:0016877	ligase activity, forming carbon-sulfur bonds	28	2	3.35	0.865	1
GO:0030546	receptor activator activity	28	2	3.35	0.865	1
GO:0004519	endonuclease activity	91	8	10.88	0.866	1
GO:0004889	acetylcholine-activated cation-selective channel activity	16	1	1.91	0.87	1
GO:0005003	ephrin receptor activity	16	1	1.91	0.87	1
GO:0008028	monocarboxylic acid transmembrane transporter activity	16	1	1.91	0.87	1
GO:0015269	calcium-activated potassium channel activity	16	1	1.91	0.87	1
GO:0015299	solute:proton antiporter activity	16	1	1.91	0.87	1
GO:0016289	CoA hydrolase activity	16	1	1.91	0.87	1
GO:0016646	oxidoreductase activity, acting on the CH-NH group of donors, NAD or NADP as acceptor	16	1	1.91	0.87	1
GO:0042623	ATPase activity, coupled	271	27	32.41	0.87	1
GO:0043014	alpha-tubulin binding	16	1	1.91	0.87	1
GO:0072341	modified amino acid binding	16	1	1.91	0.87	1
GO:0019842	vitamin binding	131	12	15.67	0.873	1
GO:0043498	cell surface binding	51	4	6.1	0.874	1
GO:0030246	carbohydrate binding	383	39	45.81	0.88	1
GO:0004553	hydrolase activity, hydrolyzing O-glycosyl compounds	83	7	9.93	0.882	1
GO:0005044	scavenger receptor activity	41	3	4.9	0.883	1
GO:0008307	structural constituent of muscle	41	3	4.9	0.883	1
GO:0005537	mannose binding	17	1	2.03	0.885	1
GO:0008603	cAMP-dependent protein kinase regulator activity	17	1	2.03	0.885	1
GO:0015464	acetylcholine receptor activity	17	1	2.03	0.885	1
GO:0016638	oxidoreductase activity, acting on the CH-NH2 group of donors	17	1	2.03	0.885	1
GO:0030159	receptor signaling complex scaffold activity	17	1	2.03	0.885	1
GO:0042974	retinoic acid receptor binding	17	1	2.03	0.885	1
GO:0043015	gamma-tubulin binding	17	1	2.03	0.885	1
GO:0046961	proton-transporting ATPase activity, rotational mechanism	17	1	2.03	0.885	1
GO:0003924	GTPase activity	219	21	26.19	0.887	1
GO:0004091	NA	30	2	3.59	0.889	1
GO:0008378	galactosyltransferase activity	30	2	3.59	0.889	1
GO:0046966	thyroid hormone receptor binding	30	2	3.59	0.889	1
GO:0003723	RNA binding	771	82	92.22	0.891	1
GO:0005507	copper ion binding	53	4	6.34	0.892	1
GO:0030170	pyridoxal phosphate binding	53	4	6.34	0.892	1
GO:0070279	vitamin B6 binding	53	4	6.34	0.892	1
GO:0004180	carboxypeptidase activity	42	3	5.02	0.893	1
GO:0030545	receptor regulator activity	42	3	5.02	0.893	1
GO:0050661	NADP binding	42	3	5.02	0.893	1
GO:0004033	aldo-keto reductase (NADP) activity	18	1	2.15	0.899	1
GO:0005540	hyaluronic acid binding	18	1	2.15	0.899	1
GO:0005547	phosphatidylinositol-3,4,5-trisphosphate binding	18	1	2.15	0.899	1
GO:0015491	cation:cation antiporter activity	18	1	2.15	0.899	1
GO:0004003	ATP-dependent DNA helicase activity	31	2	3.71	0.9	1
GO:0016798	hydrolase activity, acting on glycosyl bonds	106	9	12.68	0.9	1
GO:0034061	DNA polymerase activity	31	2	3.71	0.9	1
GO:0008238	exopeptidase activity	96	8	11.48	0.901	1
GO:0030594	neurotransmitter receptor activity	65	5	7.77	0.902	1
GO:0003684	damaged DNA binding	44	3	5.26	0.91	1
GO:0003755	peptidyl-prolyl cis-trans isomerase activity	32	2	3.83	0.91	1
GO:0000062	fatty-acyl-CoA binding	19	1	2.27	0.911	1
GO:0004004	ATP-dependent RNA helicase activity	19	1	2.27	0.911	1
GO:0004298	threonine-type endopeptidase activity	19	1	2.27	0.911	1
GO:0004896	cytokine receptor activity	77	6	9.21	0.911	1
GO:0016799	hydrolase activity, hydrolyzing N-glycosyl compounds	19	1	2.27	0.911	1
GO:0022829	wide pore channel activity	19	1	2.27	0.911	1
GO:0022839	ion gated channel activity	19	1	2.27	0.911	1
GO:0043236	laminin binding	19	1	2.27	0.911	1
GO:0043425	bHLH transcription factor binding	19	1	2.27	0.911	1
GO:0070003	threonine-type peptidase activity	19	1	2.27	0.911	1
GO:0008083	growth factor activity	149	13	17.82	0.917	1
GO:0016859	cis-trans isomerase activity	33	2	3.95	0.918	1
GO:0019205	nucleobase-containing compound kinase activity	45	3	5.38	0.918	1
GO:0016887	ATPase activity	340	33	40.67	0.92	1
GO:0004364	glutathione transferase activity	20	1	2.39	0.922	1
GO:0005217	intracellular ligand-gated ion channel activity	20	1	2.39	0.922	1
GO:0005227	calcium activated cation channel activity	20	1	2.39	0.922	1
GO:0008186	RNA-dependent ATPase activity	20	1	2.39	0.922	1
GO:0008483	transaminase activity	20	1	2.39	0.922	1
GO:0035250	UDP-galactosyltransferase activity	20	1	2.39	0.922	1
GO:0005198	structural molecule activity	537	54	64.23	0.93	1
GO:0005154	epidermal growth factor receptor binding	21	1	2.51	0.931	1
GO:0017111	nucleoside-triphosphatase activity	727	75	86.96	0.931	1
GO:0019843	rRNA binding	21	1	2.51	0.931	1
GO:0005231	excitatory extracellular ligand-gated ion channel activity	47	3	5.62	0.932	1
GO:0016462	pyrophosphatase activity	756	78	90.43	0.934	1
GO:0016818	hydrolase activity, acting on acid anhydrides, in phosphorus-containing anhydrides	758	78	90.67	0.938	1
GO:0004129	cytochrome-c oxidase activity	22	1	2.63	0.939	1
GO:0015002	heme-copper terminal oxidase activity	22	1	2.63	0.939	1
GO:0016628	oxidoreductase activity, acting on the CH-CH group of donors, NAD or NADP as acceptor	22	1	2.63	0.939	1
GO:0016676	oxidoreductase activity, acting on a heme group of donors, oxygen as acceptor	22	1	2.63	0.939	1
GO:0016769	transferase activity, transferring nitrogenous groups	22	1	2.63	0.939	1
GO:0016891	endoribonuclease activity, producing 5'-phosphomonoesters	22	1	2.63	0.939	1
GO:0031683	G-protein beta/gamma-subunit complex binding	22	1	2.63	0.939	1
GO:0036094	small molecule binding	2414	267	288.74	0.939	1
GO:0016817	hydrolase activity, acting on acid anhydrides	760	78	90.9	0.941	1
GO:0004872	receptor activity	1002	105	119.85	0.942	1
GO:0016853	isomerase activity	126	10	15.07	0.945	1
GO:0016776	phosphotransferase activity, phosphate group as acceptor	37	2	4.43	0.946	1
GO:0001102	RNA polymerase II activating transcription factor binding	23	1	2.75	0.947	1
GO:0005164	tumor necrosis factor receptor binding	23	1	2.75	0.947	1
GO:0015298	solute:cation antiporter activity	23	1	2.75	0.947	1
GO:0015485	cholesterol binding	23	1	2.75	0.947	1
GO:0016675	oxidoreductase activity, acting on a heme group of donors	23	1	2.75	0.947	1
GO:0031490	chromatin DNA binding	23	1	2.75	0.947	1
GO:0016667	oxidoreductase activity, acting on a sulfur group of donors	50	3	5.98	0.948	1
GO:0004521	endoribonuclease activity	38	2	4.55	0.952	1
GO:0050681	androgen receptor binding	38	2	4.55	0.952	1
GO:0008173	RNA methyltransferase activity	24	1	2.87	0.953	1
GO:0015035	protein disulfide oxidoreductase activity	24	1	2.87	0.953	1
GO:0033764	steroid dehydrogenase activity, acting on the CH-OH group of donors, NAD or NADP as acceptor	24	1	2.87	0.953	1
GO:0004888	transmembrane signaling receptor activity	725	73	86.72	0.955	1
GO:0016836	hydro-lyase activity	39	2	4.66	0.956	1
GO:0016866	intramolecular transferase activity	25	1	2.99	0.959	1
GO:0003678	DNA helicase activity	40	2	4.78	0.961	1
GO:0004812	aminoacyl-tRNA ligase activity	40	2	4.78	0.961	1
GO:0016875	ligase activity, forming carbon-oxygen bonds	40	2	4.78	0.961	1
GO:0016876	ligase activity, forming aminoacyl-tRNA and related compounds	40	2	4.78	0.961	1
GO:0016810	hydrolase activity, acting on carbon-nitrogen (but not peptide) bonds	100	7	11.96	0.963	1
GO:0008528	G-protein coupled peptide receptor activity	101	7	12.08	0.965	1
GO:0001653	peptide receptor activity	102	7	12.2	0.968	1
GO:0003724	RNA helicase activity	27	1	3.23	0.968	1
GO:0016229	steroid dehydrogenase activity	27	1	3.23	0.968	1
GO:0016620	oxidoreductase activity, acting on the aldehyde or oxo group of donors, NAD or NADP as acceptor	27	1	3.23	0.968	1
GO:0050660	flavin adenine dinucleotide binding	68	4	8.13	0.97	1
GO:0061134	peptidase regulator activity	179	14	21.41	0.972	1
GO:0005179	hormone activity	93	6	11.12	0.973	1
GO:0030414	peptidase inhibitor activity	148	11	17.7	0.973	1
GO:0038024	cargo receptor activity	57	3	6.82	0.973	1
GO:0000049	tRNA binding	29	1	3.47	0.975	1
GO:0009055	electron carrier activity	149	11	17.82	0.975	1
GO:0015036	disulfide oxidoreductase activity	29	1	3.47	0.975	1
GO:0004867	serine-type endopeptidase inhibitor activity	83	5	9.93	0.976	1
GO:0008026	ATP-dependent helicase activity	106	7	12.68	0.976	1
GO:0070035	purine NTP-dependent helicase activity	106	7	12.68	0.976	1
GO:0008009	chemokine activity	45	2	5.38	0.977	1
GO:0004177	aminopeptidase activity	30	1	3.59	0.978	1
GO:0004435	phosphatidylinositol phospholipase C activity	30	1	3.59	0.978	1
GO:0032934	sterol binding	30	1	3.59	0.978	1
GO:0004252	serine-type endopeptidase activity	130	9	15.55	0.979	1
GO:0004866	endopeptidase inhibitor activity	142	10	16.98	0.98	1
GO:0001664	G-protein coupled receptor binding	175	13	20.93	0.981	1
GO:0015078	hydrogen ion transmembrane transporter activity	86	5	10.29	0.982	1
GO:0016811	hydrolase activity, acting on carbon-nitrogen (but not peptide) bonds, in linear amides	47	2	5.62	0.982	1
GO:0035258	steroid hormone receptor binding	61	3	7.3	0.982	1
GO:0016655	oxidoreductase activity, acting on NAD(P)H, quinone or similar compound as acceptor	48	2	5.74	0.984	1
GO:0051536	iron-sulfur cluster binding	49	2	5.86	0.985	1
GO:0051540	metal cluster binding	49	2	5.86	0.985	1
GO:0061135	endopeptidase regulator activity	146	10	17.46	0.985	1
GO:0003954	NADH dehydrogenase activity	34	1	4.07	0.987	1
GO:0008137	NADH dehydrogenase (ubiquinone) activity	34	1	4.07	0.987	1
GO:0032813	tumor necrosis factor receptor superfamily binding	34	1	4.07	0.987	1
GO:0050136	NADH dehydrogenase (quinone) activity	34	1	4.07	0.987	1
GO:0016893	endonuclease activity, active with either ribo- or deoxyribonucleic acids and producing 5'-phosphomonoesters	35	1	4.19	0.988	1
GO:0004857	enzyme inhibitor activity	278	22	33.25	0.989	1
GO:0016627	oxidoreductase activity, acting on the CH-CH group of donors	52	2	6.22	0.989	1
GO:0003735	structural constituent of ribosome	117	7	13.99	0.99	1
GO:0008094	DNA-dependent ATPase activity	67	3	8.01	0.99	1
GO:0008236	serine-type peptidase activity	151	10	18.06	0.99	1
GO:0017171	serine hydrolase activity	153	10	18.3	0.991	1
GO:0016829	lyase activity	143	9	17.1	0.992	1
GO:0042379	chemokine receptor binding	54	2	6.46	0.992	1
GO:0016651	oxidoreductase activity, acting on NAD(P)H	84	4	10.05	0.993	1
GO:0005102	receptor binding	1085	105	129.78	0.994	1
GO:0005126	cytokine receptor binding	192	13	22.97	0.994	1
GO:0016835	carbon-oxygen lyase activity	57	2	6.82	0.994	1
GO:0003697	single-stranded DNA binding	60	2	7.18	0.996	1
GO:0004386	helicase activity	142	8	16.98	0.996	1
GO:0035257	nuclear hormone receptor binding	102	5	12.2	0.996	1
GO:0051427	hormone receptor binding	115	6	13.76	0.996	1
GO:0016491	oxidoreductase activity	648	56	77.51	0.998	1
GO:0050662	coenzyme binding	176	10	21.05	0.998	1
GO:0005125	cytokine activity	192	11	22.97	0.999	1
GO:0016614	oxidoreductase activity, acting on CH-OH group of donors	123	5	14.71	0.999	1
GO:0048037	cofactor binding	247	15	29.54	0.999	1
GO:0000009	alpha-1,6-mannosyltransferase activity	1	0	0.12	1	1
GO:0000010	trans-hexaprenyltranstransferase activity	2	0	0.24	1	1
GO:0000014	single-stranded DNA endodeoxyribonuclease activity	6	0	0.72	1	1
GO:0000016	lactase activity	1	0	0.12	1	1
GO:0000033	alpha-1,3-mannosyltransferase activity	3	0	0.36	1	1
GO:0000035	acyl binding	1	0	0.12	1	1
GO:0000036	ACP phosphopantetheine attachment site binding involved in fatty acid biosynthetic process	1	0	0.12	1	1
GO:0000095	S-adenosyl-L-methionine transmembrane transporter activity	1	0	0.12	1	1
GO:0000104	succinate dehydrogenase activity	4	0	0.48	1	1
GO:0000155	phosphorelay sensor kinase activity	12	0	1.44	1	1
GO:0000156	phosphorelay response regulator activity	2	0	0.24	1	1
GO:0000170	sphingosine hydroxylase activity	1	0	0.12	1	1
GO:0000171	ribonuclease MRP activity	1	0	0.12	1	1
GO:0000179	rRNA (adenine-N6,N6-)-dimethyltransferase activity	4	0	0.48	1	1
GO:0000182	rDNA binding	5	0	0.6	1	1
GO:0000210	NAD+ diphosphatase activity	1	0	0.12	1	1
GO:0000213	tRNA-intron endonuclease activity	2	0	0.24	1	1
GO:0000215	tRNA 2'-phosphotransferase activity	1	0	0.12	1	1
GO:0000217	DNA secondary structure binding	13	0	1.55	1	1
GO:0000224	peptide-N4-(N-acetyl-beta-glucosaminyl)asparagine amidase activity	1	0	0.12	1	1
GO:0000225	N-acetylglucosaminylphosphatidylinositol deacetylase activity	1	0	0.12	1	1
GO:0000247	C-8 sterol isomerase activity	2	0	0.24	1	1
GO:0000250	lanosterol synthase activity	1	0	0.12	1	1
GO:0000253	3-keto sterol reductase activity	2	0	0.24	1	1
GO:0000254	C-4 methylsterol oxidase activity	1	0	0.12	1	1
GO:0000257	nitrilase activity	1	0	0.12	1	1
GO:0000334	3-hydroxyanthranilate 3,4-dioxygenase activity	1	0	0.12	1	1
GO:0000340	RNA 7-methylguanosine cap binding	2	0	0.24	1	1
GO:0000386	second spliceosomal transesterification activity	1	0	0.12	1	1
GO:0000400	four-way junction DNA binding	5	0	0.6	1	1
GO:0000401	open form four-way junction DNA binding	1	0	0.12	1	1
GO:0000402	crossed form four-way junction DNA binding	1	0	0.12	1	1
GO:0000403	Y-form DNA binding	5	0	0.6	1	1
GO:0000404	heteroduplex DNA loop binding	3	0	0.36	1	1
GO:0000405	bubble DNA binding	5	0	0.6	1	1
GO:0000406	double-strand/single-strand DNA junction binding	2	0	0.24	1	1
GO:0000700	mismatch base pair DNA N-glycosylase activity	2	0	0.24	1	1
GO:0000701	purine-specific mismatch base pair DNA N-glycosylase activity	1	0	0.12	1	1
GO:0000702	oxidized base lesion DNA N-glycosylase activity	1	0	0.12	1	1
GO:0000773	phosphatidyl-N-methylethanolamine N-methyltransferase activity	1	0	0.12	1	1
GO:0000822	inositol hexakisphosphate binding	1	0	0.12	1	1
GO:0000823	inositol-1,4,5-trisphosphate 6-kinase activity	1	0	0.12	1	1
GO:0000824	inositol tetrakisphosphate 3-kinase activity	1	0	0.12	1	1
GO:0000827	inositol-1,3,4,5,6-pentakisphosphate kinase activity	2	0	0.24	1	1
GO:0000828	inositol hexakisphosphate kinase activity	5	0	0.6	1	1
GO:0000831	inositol hexakisphosphate 6-kinase activity	1	0	0.12	1	1
GO:0000832	inositol hexakisphosphate 5-kinase activity	5	0	0.6	1	1
GO:0000900	translation repressor activity, nucleic acid binding	4	0	0.48	1	1
GO:0001010	sequence-specific DNA binding transcription factor recruiting transcription factor activity	1	0	0.12	1	1
GO:0001011	sequence-specific DNA binding RNA polymerase recruiting transcription factor activity	1	0	0.12	1	1
GO:0001013	RNA polymerase I regulatory region DNA binding	1	0	0.12	1	1
GO:0001016	RNA polymerase III regulatory region DNA binding	4	0	0.48	1	1
GO:0001025	RNA polymerase III transcription factor binding	2	0	0.24	1	1
GO:0001030	RNA polymerase III type 1 promoter DNA binding	3	0	0.36	1	1
GO:0001031	RNA polymerase III type 2 promoter DNA binding	3	0	0.36	1	1
GO:0001032	RNA polymerase III type 3 promoter DNA binding	3	0	0.36	1	1
GO:0001042	RNA polymerase I core binding	1	0	0.12	1	1
GO:0001082	RNA polymerase I transcription factor binding transcription factor activity	1	0	0.12	1	1
GO:0001083	RNA polymerase II basal transcription factor binding transcription factor activity	1	0	0.12	1	1
GO:0001087	TFIIB-class binding transcription factor activity	1	0	0.12	1	1
GO:0001091	RNA polymerase II basal transcription factor binding	1	0	0.12	1	1
GO:0001093	TFIIB-class transcription factor binding	1	0	0.12	1	1
GO:0001134	transcription factor recruiting transcription factor activity	2	0	0.24	1	1
GO:0001156	TFIIIC-class transcription factor binding	2	0	0.24	1	1
GO:0001163	RNA polymerase I regulatory region sequence-specific DNA binding	1	0	0.12	1	1
GO:0001164	RNA polymerase I CORE element sequence-specific DNA binding	1	0	0.12	1	1
GO:0001167	sequence-specific DNA binding RNA polymerase I transcription factor activity	1	0	0.12	1	1
GO:0001169	RNA polymerase I CORE element sequence-specific DNA binding transcription factor activity	1	0	0.12	1	1
GO:0001186	RNA polymerase I transcription factor recruiting transcription factor activity	1	0	0.12	1	1
GO:0001187	RNA polymerase I CORE element sequence-specific DNA binding transcription factor recruiting transcription factor activity	1	0	0.12	1	1
GO:0001205	RNA polymerase II distal enhancer sequence-specific DNA binding transcription factor activity involved in positive regulation of transcription	1	0	0.12	1	1
GO:0001512	dihydronicotinamide riboside quinone reductase activity	1	0	0.12	1	1
GO:0001515	opioid peptide activity	5	0	0.6	1	1
GO:0001532	interleukin-21 receptor activity	1	0	0.12	1	1
GO:0001537	N-acetylgalactosamine 4-O-sulfotransferase activity	5	0	0.6	1	1
GO:0001540	beta-amyloid binding	22	0	2.63	1	1
GO:0001567	cholesterol 25-hydroxylase activity	1	0	0.12	1	1
GO:0001588	dopamine neurotransmitter receptor activity, coupled via Gs	2	0	0.24	1	1
GO:0001591	dopamine neurotransmitter receptor activity, coupled via Gi/Go	3	0	0.36	1	1
GO:0001595	angiotensin receptor activity	5	0	0.6	1	1
GO:0001596	angiotensin type I receptor activity	1	0	0.12	1	1
GO:0001601	peptide YY receptor activity	4	0	0.48	1	1
GO:0001602	pancreatic polypeptide receptor activity	3	0	0.36	1	1
GO:0001605	adrenomedullin receptor activity	2	0	0.24	1	1
GO:0001608	G-protein coupled nucleotide receptor activity	19	0	2.27	1	1
GO:0001609	G-protein coupled adenosine receptor activity	6	0	0.72	1	1
GO:0001614	purinergic nucleotide receptor activity	26	0	3.11	1	1
GO:0001618	virus receptor activity	3	0	0.36	1	1
GO:0001621	ADP receptor activity	1	0	0.12	1	1
GO:0001631	cysteinyl leukotriene receptor activity	1	0	0.12	1	1
GO:0001632	leukotriene B4 receptor activity	1	0	0.12	1	1
GO:0001635	calcitonin gene-related peptide receptor activity	1	0	0.12	1	1
GO:0001637	G-protein coupled chemoattractant receptor activity	24	0	2.87	1	1
GO:0001641	group II metabotropic glutamate receptor activity	2	0	0.24	1	1
GO:0001642	group III metabotropic glutamate receptor activity	2	0	0.24	1	1
GO:0001665	alpha-N-acetylgalactosaminide alpha-2,6-sialyltransferase activity	3	0	0.36	1	1
GO:0001671	ATPase activator activity	8	0	0.96	1	1
GO:0001681	sialate O-acetylesterase activity	1	0	0.12	1	1
GO:0001729	ceramide kinase activity	2	0	0.24	1	1
GO:0001730	2'-5'-oligoadenylate synthetase activity	2	0	0.24	1	1
GO:0001733	galactosylceramide sulfotransferase activity	4	0	0.48	1	1
GO:0001735	prenylcysteine oxidase activity	1	0	0.12	1	1
GO:0001758	retinal dehydrogenase activity	6	0	0.72	1	1
GO:0001760	aminocarboxymuconate-semialdehyde decarboxylase activity	1	0	0.12	1	1
GO:0001785	prostaglandin J receptor activity	2	0	0.24	1	1
GO:0001791	IgM binding	1	0	0.12	1	1
GO:0001847	opsonin receptor activity	2	0	0.24	1	1
GO:0001850	complement component C3a binding	1	0	0.12	1	1
GO:0001851	complement component C3b binding	1	0	0.12	1	1
GO:0001855	complement component C4b binding	1	0	0.12	1	1
GO:0001861	complement component C4b receptor activity	1	0	0.12	1	1
GO:0001872	(1->3)-beta-D-glucan binding	2	0	0.24	1	1
GO:0001873	polysaccharide receptor activity	1	0	0.12	1	1
GO:0001874	(1->3)-beta-D-glucan receptor activity	1	0	0.12	1	1
GO:0001883	purine nucleoside binding	3	0	0.36	1	1
GO:0001884	pyrimidine nucleoside binding	1	0	0.12	1	1
GO:0001918	farnesylated protein binding	1	0	0.12	1	1
GO:0001965	G-protein alpha-subunit binding	11	0	1.32	1	1
GO:0001972	retinoic acid binding	8	0	0.96	1	1
GO:0002046	opsin binding	2	0	0.24	1	1
GO:0002054	nucleobase binding	4	0	0.48	1	1
GO:0002055	adenine binding	1	0	0.12	1	1
GO:0002058	uracil binding	1	0	0.12	1	1
GO:0002059	thymine binding	1	0	0.12	1	1
GO:0002060	purine nucleobase binding	3	0	0.36	1	1
GO:0002061	pyrimidine nucleobase binding	1	0	0.12	1	1
GO:0002083	4-hydroxybenzoate decaprenyltransferase activity	1	0	0.12	1	1
GO:0002094	polyprenyltransferase activity	1	0	0.12	1	1
GO:0002113	interleukin-33 binding	1	0	0.12	1	1
GO:0002114	interleukin-33 receptor activity	1	0	0.12	1	1
GO:0002134	UTP binding	2	0	0.24	1	1
GO:0002135	CTP binding	1	0	0.12	1	1
GO:0003674	molecular_function	13385	1601	1601	1	1
GO:0003681	bent DNA binding	2	0	0.24	1	1
GO:0003688	DNA replication origin binding	6	0	0.72	1	1
GO:0003689	DNA clamp loader activity	2	0	0.24	1	1
GO:0003691	double-stranded telomeric DNA binding	5	0	0.6	1	1
GO:0003692	left-handed Z-DNA binding	1	0	0.12	1	1
GO:0003720	telomerase activity	4	0	0.48	1	1
GO:0003721	telomeric template RNA reverse transcriptase activity	1	0	0.12	1	1
GO:0003796	lysozyme activity	11	0	1.32	1	1
GO:0003810	protein-glutamine gamma-glutamyltransferase activity	8	0	0.96	1	1
GO:0003827	alpha-1,3-mannosylglycoprotein 2-beta-N-acetylglucosaminyltransferase activity	1	0	0.12	1	1
GO:0003834	beta-carotene 15,15'-monooxygenase activity	1	0	0.12	1	1
GO:0003835	beta-galactoside alpha-2,6-sialyltransferase activity	1	0	0.12	1	1
GO:0003836	beta-galactoside (CMP) alpha-2,3-sialyltransferase activity	3	0	0.36	1	1
GO:0003837	beta-ureidopropionase activity	1	0	0.12	1	1
GO:0003839	gamma-glutamylcyclotransferase activity	2	0	0.24	1	1
GO:0003840	gamma-glutamyltransferase activity	8	0	0.96	1	1
GO:0003842	1-pyrroline-5-carboxylate dehydrogenase activity	1	0	0.12	1	1
GO:0003844	1,4-alpha-glucan branching enzyme activity	1	0	0.12	1	1
GO:0003845	11-beta-hydroxysteroid dehydrogenase [NAD(P)] activity	2	0	0.24	1	1
GO:0003846	2-acylglycerol O-acyltransferase activity	4	0	0.48	1	1
GO:0003847	1-alkyl-2-acetylglycerophosphocholine esterase activity	3	0	0.36	1	1
GO:0003851	2-hydroxyacylsphingosine 1-beta-galactosyltransferase activity	1	0	0.12	1	1
GO:0003857	3-hydroxyacyl-CoA dehydrogenase activity	8	0	0.96	1	1
GO:0003860	3-hydroxyisobutyryl-CoA hydrolase activity	1	0	0.12	1	1
GO:0003865	3-oxo-5-alpha-steroid 4-dehydrogenase activity	2	0	0.24	1	1
GO:0003867	4-aminobutyrate transaminase activity	1	0	0.12	1	1
GO:0003868	4-hydroxyphenylpyruvate dioxygenase activity	2	0	0.24	1	1
GO:0003869	NA	1	0	0.12	1	1
GO:0003870	5-aminolevulinate synthase activity	2	0	0.24	1	1
GO:0003872	6-phosphofructokinase activity	3	0	0.36	1	1
GO:0003874	6-pyruvoyltetrahydropterin synthase activity	1	0	0.12	1	1
GO:0003876	AMP deaminase activity	2	0	0.24	1	1
GO:0003878	ATP citrate synthase activity	2	0	0.24	1	1
GO:0003881	CDP-diacylglycerol-inositol 3-phosphatidyltransferase activity	1	0	0.12	1	1
GO:0003882	CDP-diacylglycerol-serine O-phosphatidyltransferase activity	1	0	0.12	1	1
GO:0003884	D-amino-acid oxidase activity	2	0	0.24	1	1
GO:0003896	DNA primase activity	2	0	0.24	1	1
GO:0003905	alkylbase DNA N-glycosylase activity	1	0	0.12	1	1
GO:0003906	DNA-(apurinic or apyrimidinic site) lyase activity	12	0	1.44	1	1
GO:0003908	methylated-DNA-[protein]-cysteine S-methyltransferase activity	1	0	0.12	1	1
GO:0003909	DNA ligase activity	3	0	0.36	1	1
GO:0003910	DNA ligase (ATP) activity	3	0	0.36	1	1
GO:0003912	DNA nucleotidylexotransferase activity	2	0	0.24	1	1
GO:0003916	DNA topoisomerase activity	6	0	0.72	1	1
GO:0003917	DNA topoisomerase type I activity	4	0	0.48	1	1
GO:0003918	DNA topoisomerase type II (ATP-hydrolyzing) activity	4	0	0.48	1	1
GO:0003919	FMN adenylyltransferase activity	1	0	0.12	1	1
GO:0003920	GMP reductase activity	2	0	0.24	1	1
GO:0003923	GPI-anchor transamidase activity	5	0	0.6	1	1
GO:0003933	GTP cyclohydrolase activity	1	0	0.12	1	1
GO:0003934	GTP cyclohydrolase I activity	1	0	0.12	1	1
GO:0003937	IMP cyclohydrolase activity	1	0	0.12	1	1
GO:0003938	IMP dehydrogenase activity	2	0	0.24	1	1
GO:0003939	L-iditol 2-dehydrogenase activity	1	0	0.12	1	1
GO:0003940	L-iduronidase activity	1	0	0.12	1	1
GO:0003941	L-serine ammonia-lyase activity	3	0	0.36	1	1
GO:0003944	N-acetylglucosamine-1-phosphodiester alpha-N-acetylglucosaminidase activity	1	0	0.12	1	1
GO:0003945	N-acetyllactosamine synthase activity	4	0	0.48	1	1
GO:0003947	(N-acetylneuraminyl)-galactosylglucosylceramide N-acetylgalactosaminyltransferase activity	1	0	0.12	1	1
GO:0003948	N4-(beta-N-acetylglucosaminyl)-L-asparaginase activity	2	0	0.24	1	1
GO:0003951	NAD+ kinase activity	3	0	0.36	1	1
GO:0003952	NAD+ synthase (glutamine-hydrolyzing) activity	1	0	0.12	1	1
GO:0003953	NAD+ nucleosidase activity	3	0	0.36	1	1
GO:0003956	NAD(P)+-protein-arginine ADP-ribosyltransferase activity	4	0	0.48	1	1
GO:0003957	NAD(P)+ transhydrogenase (B-specific) activity	1	0	0.12	1	1
GO:0003958	NADPH-hemoprotein reductase activity	1	0	0.12	1	1
GO:0003960	NADPH:quinone reductase activity	4	0	0.48	1	1
GO:0003963	RNA-3'-phosphate cyclase activity	2	0	0.24	1	1
GO:0003964	RNA-directed DNA polymerase activity	4	0	0.48	1	1
GO:0003968	RNA-directed RNA polymerase activity	1	0	0.12	1	1
GO:0003972	RNA ligase (ATP) activity	1	0	0.12	1	1
GO:0003973	(S)-2-hydroxy-acid oxidase activity	2	0	0.24	1	1
GO:0003975	UDP-N-acetylglucosamine-dolichyl-phosphate N-acetylglucosaminephosphotransferase activity	1	0	0.12	1	1
GO:0003976	UDP-N-acetylglucosamine-lysosomal-enzyme N-acetylglucosaminephosphotransferase activity	1	0	0.12	1	1
GO:0003977	UDP-N-acetylglucosamine diphosphorylase activity	1	0	0.12	1	1
GO:0003978	UDP-glucose 4-epimerase activity	1	0	0.12	1	1
GO:0003979	UDP-glucose 6-dehydrogenase activity	1	0	0.12	1	1
GO:0003980	UDP-glucose:glycoprotein glucosyltransferase activity	2	0	0.24	1	1
GO:0003983	UTP:glucose-1-phosphate uridylyltransferase activity	1	0	0.12	1	1
GO:0003985	acetyl-CoA C-acetyltransferase activity	3	0	0.36	1	1
GO:0003986	acetyl-CoA hydrolase activity	2	0	0.24	1	1
GO:0003987	acetate-CoA ligase activity	3	0	0.36	1	1
GO:0003988	acetyl-CoA C-acyltransferase activity	6	0	0.72	1	1
GO:0003990	acetylcholinesterase activity	2	0	0.24	1	1
GO:0003993	acid phosphatase activity	11	0	1.32	1	1
GO:0003994	aconitate hydratase activity	2	0	0.24	1	1
GO:0003996	acyl-CoA ligase activity	1	0	0.12	1	1
GO:0003998	acylphosphatase activity	2	0	0.24	1	1
GO:0003999	adenine phosphoribosyltransferase activity	1	0	0.12	1	1
GO:0004001	adenosine kinase activity	1	0	0.12	1	1
GO:0004014	adenosylmethionine decarboxylase activity	1	0	0.12	1	1
GO:0004017	adenylate kinase activity	7	0	0.84	1	1
GO:0004019	adenylosuccinate synthase activity	2	0	0.24	1	1
GO:0004020	adenylylsulfate kinase activity	2	0	0.24	1	1
GO:0004021	L-alanine:2-oxoglutarate aminotransferase activity	2	0	0.24	1	1
GO:0004022	alcohol dehydrogenase (NAD) activity	8	0	0.96	1	1
GO:0004024	alcohol dehydrogenase activity, zinc-dependent	4	0	0.48	1	1
GO:0004028	3-chloroallyl aldehyde dehydrogenase activity	4	0	0.48	1	1
GO:0004029	aldehyde dehydrogenase (NAD) activity	10	0	1.2	1	1
GO:0004030	aldehyde dehydrogenase [NAD(P)+] activity	6	0	0.72	1	1
GO:0004031	aldehyde oxidase activity	2	0	0.24	1	1
GO:0004032	alditol:NADP+ 1-oxidoreductase activity	7	0	0.84	1	1
GO:0004034	aldose 1-epimerase activity	1	0	0.12	1	1
GO:0004035	alkaline phosphatase activity	4	0	0.48	1	1
GO:0004037	allantoicase activity	1	0	0.12	1	1
GO:0004040	amidase activity	1	0	0.12	1	1
GO:0004042	acetyl-CoA:L-glutamate N-acetyltransferase activity	1	0	0.12	1	1
GO:0004043	L-aminoadipate-semialdehyde dehydrogenase activity	1	0	0.12	1	1
GO:0004044	amidophosphoribosyltransferase activity	1	0	0.12	1	1
GO:0004045	aminoacyl-tRNA hydrolase activity	4	0	0.48	1	1
GO:0004046	aminoacylase activity	5	0	0.6	1	1
GO:0004051	arachidonate 5-lipoxygenase activity	2	0	0.24	1	1
GO:0004052	arachidonate 12-lipoxygenase activity	2	0	0.24	1	1
GO:0004053	arginase activity	2	0	0.24	1	1
GO:0004055	argininosuccinate synthase activity	1	0	0.12	1	1
GO:0004056	argininosuccinate lyase activity	1	0	0.12	1	1
GO:0004057	arginyltransferase activity	1	0	0.12	1	1
GO:0004058	aromatic-L-amino-acid decarboxylase activity	1	0	0.12	1	1
GO:0004059	aralkylamine N-acetyltransferase activity	1	0	0.12	1	1
GO:0004060	arylamine N-acetyltransferase activity	3	0	0.36	1	1
GO:0004061	arylformamidase activity	1	0	0.12	1	1
GO:0004062	aryl sulfotransferase activity	4	0	0.48	1	1
GO:0004063	aryldialkylphosphatase activity	2	0	0.24	1	1
GO:0004064	arylesterase activity	4	0	0.48	1	1
GO:0004066	asparagine synthase (glutamine-hydrolyzing) activity	2	0	0.24	1	1
GO:0004067	asparaginase activity	1	0	0.12	1	1
GO:0004069	L-aspartate:2-oxoglutarate aminotransferase activity	2	0	0.24	1	1
GO:0004070	aspartate carbamoyltransferase activity	1	0	0.12	1	1
GO:0004074	biliverdin reductase activity	2	0	0.24	1	1
GO:0004077	biotin-[acetyl-CoA-carboxylase] ligase activity	1	0	0.12	1	1
GO:0004078	biotin-[methylcrotonoyl-CoA-carboxylase] ligase activity	1	0	0.12	1	1
GO:0004079	biotin-[methylmalonyl-CoA-carboxytransferase] ligase activity	1	0	0.12	1	1
GO:0004080	biotin-[propionyl-CoA-carboxylase (ATP-hydrolyzing)] ligase activity	1	0	0.12	1	1
GO:0004081	bis(5'-nucleosyl)-tetraphosphatase (asymmetrical) activity	1	0	0.12	1	1
GO:0004082	bisphosphoglycerate mutase activity	2	0	0.24	1	1
GO:0004083	bisphosphoglycerate 2-phosphatase activity	2	0	0.24	1	1
GO:0004085	butyryl-CoA dehydrogenase activity	1	0	0.12	1	1
GO:0004087	carbamoyl-phosphate synthase (ammonia) activity	1	0	0.12	1	1
GO:0004088	carbamoyl-phosphate synthase (glutamine-hydrolyzing) activity	1	0	0.12	1	1
GO:0004090	carbonyl reductase (NADPH) activity	3	0	0.36	1	1
GO:0004092	carnitine O-acetyltransferase activity	1	0	0.12	1	1
GO:0004095	carnitine O-palmitoyltransferase activity	4	0	0.48	1	1
GO:0004096	catalase activity	1	0	0.12	1	1
GO:0004098	cerebroside-sulfatase activity	1	0	0.12	1	1
GO:0004102	choline O-acetyltransferase activity	1	0	0.12	1	1
GO:0004104	cholinesterase activity	3	0	0.36	1	1
GO:0004108	citrate (Si)-synthase activity	1	0	0.12	1	1
GO:0004109	coproporphyrinogen oxidase activity	2	0	0.24	1	1
GO:0004111	creatine kinase activity	3	0	0.36	1	1
GO:0004119	cGMP-inhibited cyclic-nucleotide phosphodiesterase activity	2	0	0.24	1	1
GO:0004121	cystathionine beta-lyase activity	1	0	0.12	1	1
GO:0004122	cystathionine beta-synthase activity	1	0	0.12	1	1
GO:0004123	cystathionine gamma-lyase activity	1	0	0.12	1	1
GO:0004127	cytidylate kinase activity	4	0	0.48	1	1
GO:0004131	cytosine deaminase activity	1	0	0.12	1	1
GO:0004132	dCMP deaminase activity	1	0	0.12	1	1
GO:0004133	glycogen debranching enzyme activity	1	0	0.12	1	1
GO:0004134	4-alpha-glucanotransferase activity	1	0	0.12	1	1
GO:0004135	amylo-alpha-1,6-glucosidase activity	1	0	0.12	1	1
GO:0004137	deoxycytidine kinase activity	1	0	0.12	1	1
GO:0004138	deoxyguanosine kinase activity	1	0	0.12	1	1
GO:0004139	deoxyribose-phosphate aldolase activity	1	0	0.12	1	1
GO:0004140	dephospho-CoA kinase activity	2	0	0.24	1	1
GO:0004142	diacylglycerol cholinephosphotransferase activity	3	0	0.36	1	1
GO:0004144	diacylglycerol O-acyltransferase activity	3	0	0.36	1	1
GO:0004145	diamine N-acetyltransferase activity	2	0	0.24	1	1
GO:0004146	dihydrofolate reductase activity	1	0	0.12	1	1
GO:0004148	dihydrolipoyl dehydrogenase activity	1	0	0.12	1	1
GO:0004151	dihydroorotase activity	1	0	0.12	1	1
GO:0004152	dihydroorotate dehydrogenase activity	2	0	0.24	1	1
GO:0004155	6,7-dihydropteridine reductase activity	1	0	0.12	1	1
GO:0004157	dihydropyrimidinase activity	2	0	0.24	1	1
GO:0004158	dihydroorotate oxidase activity	2	0	0.24	1	1
GO:0004161	dimethylallyltranstransferase activity	2	0	0.24	1	1
GO:0004163	diphosphomevalonate decarboxylase activity	1	0	0.12	1	1
GO:0004164	diphthine synthase activity	1	0	0.12	1	1
GO:0004165	dodecenoyl-CoA delta-isomerase activity	3	0	0.36	1	1
GO:0004167	dopachrome isomerase activity	2	0	0.24	1	1
GO:0004168	dolichol kinase activity	1	0	0.12	1	1
GO:0004170	dUTP diphosphatase activity	1	0	0.12	1	1
GO:0004300	enoyl-CoA hydratase activity	5	0	0.6	1	1
GO:0004301	epoxide hydrolase activity	5	0	0.6	1	1
GO:0004303	estradiol 17-beta-dehydrogenase activity	11	0	1.32	1	1
GO:0004304	estrone sulfotransferase activity	1	0	0.12	1	1
GO:0004306	ethanolamine-phosphate cytidylyltransferase activity	1	0	0.12	1	1
GO:0004308	exo-alpha-sialidase activity	4	0	0.48	1	1
GO:0004310	farnesyl-diphosphate farnesyltransferase activity	1	0	0.12	1	1
GO:0004311	farnesyltranstransferase activity	4	0	0.48	1	1
GO:0004313	[acyl-carrier-protein] S-acetyltransferase activity	1	0	0.12	1	1
GO:0004314	[acyl-carrier-protein] S-malonyltransferase activity	2	0	0.24	1	1
GO:0004315	3-oxoacyl-[acyl-carrier-protein] synthase activity	2	0	0.24	1	1
GO:0004316	3-oxoacyl-[acyl-carrier-protein] reductase (NADPH) activity	1	0	0.12	1	1
GO:0004317	3-hydroxypalmitoyl-[acyl-carrier-protein] dehydratase activity	1	0	0.12	1	1
GO:0004319	enoyl-[acyl-carrier-protein] reductase (NADPH, B-specific) activity	1	0	0.12	1	1
GO:0004320	oleoyl-[acyl-carrier-protein] hydrolase activity	2	0	0.24	1	1
GO:0004321	fatty-acyl-CoA synthase activity	1	0	0.12	1	1
GO:0004322	ferroxidase activity	4	0	0.48	1	1
GO:0004324	ferredoxin-NADP+ reductase activity	1	0	0.12	1	1
GO:0004325	ferrochelatase activity	1	0	0.12	1	1
GO:0004326	tetrahydrofolylpolyglutamate synthase activity	1	0	0.12	1	1
GO:0004329	formate-tetrahydrofolate ligase activity	2	0	0.24	1	1
GO:0004332	fructose-bisphosphate aldolase activity	3	0	0.36	1	1
GO:0004333	fumarate hydratase activity	1	0	0.12	1	1
GO:0004334	fumarylacetoacetase activity	1	0	0.12	1	1
GO:0004335	galactokinase activity	2	0	0.24	1	1
GO:0004336	galactosylceramidase activity	1	0	0.12	1	1
GO:0004337	geranyltranstransferase activity	2	0	0.24	1	1
GO:0004340	glucokinase activity	1	0	0.12	1	1
GO:0004341	gluconolactonase activity	1	0	0.12	1	1
GO:0004342	glucosamine-6-phosphate deaminase activity	2	0	0.24	1	1
GO:0004343	glucosamine 6-phosphate N-acetyltransferase activity	1	0	0.12	1	1
GO:0004346	glucose-6-phosphatase activity	3	0	0.36	1	1
GO:0004348	glucosylceramidase activity	2	0	0.24	1	1
GO:0004349	glutamate 5-kinase activity	1	0	0.12	1	1
GO:0004350	glutamate-5-semialdehyde dehydrogenase activity	1	0	0.12	1	1
GO:0004352	glutamate dehydrogenase (NAD+) activity	2	0	0.24	1	1
GO:0004353	glutamate dehydrogenase [NAD(P)+] activity	2	0	0.24	1	1
GO:0004357	glutamate-cysteine ligase activity	2	0	0.24	1	1
GO:0004359	glutaminase activity	2	0	0.24	1	1
GO:0004360	glutamine-fructose-6-phosphate transaminase (isomerizing) activity	2	0	0.24	1	1
GO:0004361	glutaryl-CoA dehydrogenase activity	1	0	0.12	1	1
GO:0004362	glutathione-disulfide reductase activity	1	0	0.12	1	1
GO:0004363	glutathione synthase activity	1	0	0.12	1	1
GO:0004365	glyceraldehyde-3-phosphate dehydrogenase (NAD+) (phosphorylating) activity	2	0	0.24	1	1
GO:0004367	glycerol-3-phosphate dehydrogenase [NAD+] activity	3	0	0.36	1	1
GO:0004368	glycerol-3-phosphate dehydrogenase activity	2	0	0.24	1	1
GO:0004371	glycerone kinase activity	1	0	0.12	1	1
GO:0004372	glycine hydroxymethyltransferase activity	2	0	0.24	1	1
GO:0004373	glycogen (starch) synthase activity	2	0	0.24	1	1
GO:0004375	glycine dehydrogenase (decarboxylating) activity	1	0	0.12	1	1
GO:0004376	glycolipid mannosyltransferase activity	1	0	0.12	1	1
GO:0004378	GDP-Man:Man1GlcNAc2-PP-Dol alpha-1,3-mannosyltransferase activity	1	0	0.12	1	1
GO:0004380	glycoprotein-fucosylgalactoside alpha-N-acetylgalactosaminyltransferase activity	1	0	0.12	1	1
GO:0004381	fucosylgalactoside 3-alpha-galactosyltransferase activity	1	0	0.12	1	1
GO:0004382	guanosine-diphosphatase activity	1	0	0.12	1	1
GO:0004383	guanylate cyclase activity	7	0	0.84	1	1
GO:0004392	heme oxygenase (decyclizing) activity	2	0	0.24	1	1
GO:0004395	hexaprenyldihydroxybenzoate methyltransferase activity	1	0	0.12	1	1
GO:0004397	histidine ammonia-lyase activity	1	0	0.12	1	1
GO:0004398	histidine decarboxylase activity	1	0	0.12	1	1
GO:0004408	holocytochrome-c synthase activity	1	0	0.12	1	1
GO:0004411	homogentisate 1,2-dioxygenase activity	1	0	0.12	1	1
GO:0004415	hyalurononglucosaminidase activity	7	0	0.84	1	1
GO:0004419	hydroxymethylglutaryl-CoA lyase activity	2	0	0.24	1	1
GO:0004420	hydroxymethylglutaryl-CoA reductase (NADPH) activity	1	0	0.12	1	1
GO:0004421	hydroxymethylglutaryl-CoA synthase activity	2	0	0.24	1	1
GO:0004422	hypoxanthine phosphoribosyltransferase activity	1	0	0.12	1	1
GO:0004427	inorganic diphosphatase activity	4	0	0.48	1	1
GO:0004430	1-phosphatidylinositol 4-kinase activity	3	0	0.36	1	1
GO:0004441	inositol-1,4-bisphosphate 1-phosphatase activity	1	0	0.12	1	1
GO:0004446	inositol-hexakisphosphate phosphatase activity	1	0	0.12	1	1
GO:0004447	iodide peroxidase activity	1	0	0.12	1	1
GO:0004448	isocitrate dehydrogenase activity	5	0	0.6	1	1
GO:0004449	isocitrate dehydrogenase (NAD+) activity	3	0	0.36	1	1
GO:0004450	isocitrate dehydrogenase (NADP+) activity	2	0	0.24	1	1
GO:0004452	isopentenyl-diphosphate delta-isomerase activity	2	0	0.24	1	1
GO:0004454	ketohexokinase activity	1	0	0.12	1	1
GO:0004457	lactate dehydrogenase activity	6	0	0.72	1	1
GO:0004458	D-lactate dehydrogenase (cytochrome) activity	1	0	0.12	1	1
GO:0004459	L-lactate dehydrogenase activity	5	0	0.6	1	1
GO:0004461	lactose synthase activity	3	0	0.36	1	1
GO:0004462	lactoylglutathione lyase activity	1	0	0.12	1	1
GO:0004463	leukotriene-A4 hydrolase activity	1	0	0.12	1	1
GO:0004464	leukotriene-C4 synthase activity	2	0	0.24	1	1
GO:0004465	lipoprotein lipase activity	3	0	0.36	1	1
GO:0004466	long-chain-acyl-CoA dehydrogenase activity	2	0	0.24	1	1
GO:0004468	lysine N-acetyltransferase activity, acting on acetyl phosphate as donor	2	0	0.24	1	1
GO:0004470	malic enzyme activity	4	0	0.48	1	1
GO:0004471	malate dehydrogenase (decarboxylating) (NAD+) activity	1	0	0.12	1	1
GO:0004473	malate dehydrogenase (decarboxylating) (NADP+) activity	2	0	0.24	1	1
GO:0004475	mannose-1-phosphate guanylyltransferase activity	2	0	0.24	1	1
GO:0004476	mannose-6-phosphate isomerase activity	2	0	0.24	1	1
GO:0004477	methenyltetrahydrofolate cyclohydrolase activity	3	0	0.36	1	1
GO:0004479	methionyl-tRNA formyltransferase activity	1	0	0.12	1	1
GO:0004483	mRNA (nucleoside-2'-O-)-methyltransferase activity	1	0	0.12	1	1
GO:0004485	methylcrotonoyl-CoA carboxylase activity	2	0	0.24	1	1
GO:0004486	methylenetetrahydrofolate dehydrogenase [NAD(P)+] activity	1	0	0.12	1	1
GO:0004487	methylenetetrahydrofolate dehydrogenase (NAD+) activity	2	0	0.24	1	1
GO:0004488	methylenetetrahydrofolate dehydrogenase (NADP+) activity	4	0	0.48	1	1
GO:0004490	methylglutaconyl-CoA hydratase activity	1	0	0.12	1	1
GO:0004491	methylmalonate-semialdehyde dehydrogenase (acylating) activity	1	0	0.12	1	1
GO:0004492	methylmalonyl-CoA decarboxylase activity	1	0	0.12	1	1
GO:0004493	methylmalonyl-CoA epimerase activity	1	0	0.12	1	1
GO:0004494	methylmalonyl-CoA mutase activity	1	0	0.12	1	1
GO:0004496	mevalonate kinase activity	1	0	0.12	1	1
GO:0004498	calcidiol 1-monooxygenase activity	1	0	0.12	1	1
GO:0004499	N,N-dimethylaniline monooxygenase activity	5	0	0.6	1	1
GO:0004500	dopamine beta-monooxygenase activity	2	0	0.24	1	1
GO:0004503	monophenol monooxygenase activity	1	0	0.12	1	1
GO:0004504	peptidylglycine monooxygenase activity	1	0	0.12	1	1
GO:0004505	phenylalanine 4-monooxygenase activity	2	0	0.24	1	1
GO:0004506	squalene monooxygenase activity	1	0	0.12	1	1
GO:0004507	steroid 11-beta-monooxygenase activity	2	0	0.24	1	1
GO:0004508	steroid 17-alpha-monooxygenase activity	1	0	0.12	1	1
GO:0004510	tryptophan 5-monooxygenase activity	1	0	0.12	1	1
GO:0004511	tyrosine 3-monooxygenase activity	1	0	0.12	1	1
GO:0004512	inositol-3-phosphate synthase activity	1	0	0.12	1	1
GO:0004513	neolactotetraosylceramide alpha-2,3-sialyltransferase activity	1	0	0.12	1	1
GO:0004514	nicotinate-nucleotide diphosphorylase (carboxylating) activity	3	0	0.36	1	1
GO:0004520	endodeoxyribonuclease activity	29	0	3.47	1	1
GO:0004522	pancreatic ribonuclease activity	10	0	1.2	1	1
GO:0004523	RNA-DNA hybrid ribonuclease activity	5	0	0.6	1	1
GO:0004526	ribonuclease P activity	8	0	0.96	1	1
GO:0004528	phosphodiesterase I activity	5	0	0.6	1	1
GO:0004530	deoxyribonuclease I activity	1	0	0.12	1	1
GO:0004531	deoxyribonuclease II activity	2	0	0.24	1	1
GO:0004534	5'-3' exoribonuclease activity	1	0	0.12	1	1
GO:0004549	tRNA-specific ribonuclease activity	10	0	1.2	1	1
GO:0004550	nucleoside diphosphate kinase activity	9	0	1.08	1	1
GO:0004551	nucleotide diphosphatase activity	5	0	0.6	1	1
GO:0004556	alpha-amylase activity	1	0	0.12	1	1
GO:0004558	alpha-1,4-glucosidase activity	5	0	0.6	1	1
GO:0004560	alpha-L-fucosidase activity	2	0	0.24	1	1
GO:0004561	alpha-N-acetylglucosaminidase activity	1	0	0.12	1	1
GO:0004563	beta-N-acetylhexosaminidase activity	4	0	0.48	1	1
GO:0004564	beta-fructofuranosidase activity	1	0	0.12	1	1
GO:0004566	beta-glucuronidase activity	2	0	0.24	1	1
GO:0004567	beta-mannosidase activity	1	0	0.12	1	1
GO:0004568	chitinase activity	6	0	0.72	1	1
GO:0004573	mannosyl-oligosaccharide glucosidase activity	1	0	0.12	1	1
GO:0004574	oligo-1,6-glucosidase activity	1	0	0.12	1	1
GO:0004575	sucrose alpha-glucosidase activity	1	0	0.12	1	1
GO:0004576	oligosaccharyl transferase activity	8	0	0.96	1	1
GO:0004577	N-acetylglucosaminyldiphosphodolichol N-acetylglucosaminyltransferase activity	1	0	0.12	1	1
GO:0004578	chitobiosyldiphosphodolichol beta-mannosyltransferase activity	1	0	0.12	1	1
GO:0004579	dolichyl-diphosphooligosaccharide-protein glycotransferase activity	7	0	0.84	1	1
GO:0004581	dolichyl-phosphate beta-glucosyltransferase activity	1	0	0.12	1	1
GO:0004582	dolichyl-phosphate beta-D-mannosyltransferase activity	3	0	0.36	1	1
GO:0004585	ornithine carbamoyltransferase activity	1	0	0.12	1	1
GO:0004586	ornithine decarboxylase activity	1	0	0.12	1	1
GO:0004587	ornithine-oxo-acid transaminase activity	1	0	0.12	1	1
GO:0004588	orotate phosphoribosyltransferase activity	1	0	0.12	1	1
GO:0004590	orotidine-5'-phosphate decarboxylase activity	1	0	0.12	1	1
GO:0004594	pantothenate kinase activity	4	0	0.48	1	1
GO:0004595	pantetheine-phosphate adenylyltransferase activity	1	0	0.12	1	1
GO:0004596	peptide alpha-N-acetyltransferase activity	4	0	0.48	1	1
GO:0004597	peptide-aspartate beta-dioxygenase activity	1	0	0.12	1	1
GO:0004598	peptidylamidoglycolate lyase activity	1	0	0.12	1	1
GO:0004603	phenylethanolamine N-methyltransferase activity	1	0	0.12	1	1
GO:0004605	phosphatidate cytidylyltransferase activity	2	0	0.24	1	1
GO:0004608	phosphatidylethanolamine N-methyltransferase activity	1	0	0.12	1	1
GO:0004609	phosphatidylserine decarboxylase activity	1	0	0.12	1	1
GO:0004610	phosphoacetylglucosamine mutase activity	1	0	0.12	1	1
GO:0004611	phosphoenolpyruvate carboxykinase activity	2	0	0.24	1	1
GO:0004613	phosphoenolpyruvate carboxykinase (GTP) activity	2	0	0.24	1	1
GO:0004615	phosphomannomutase activity	2	0	0.24	1	1
GO:0004616	phosphogluconate dehydrogenase (decarboxylating) activity	3	0	0.36	1	1
GO:0004617	phosphoglycerate dehydrogenase activity	1	0	0.12	1	1
GO:0004618	phosphoglycerate kinase activity	1	0	0.12	1	1
[truncated: 1,733 more rows]

## Sheet: Cellular Component
GO.ID	Term	Annotated	Significant	Expected	classicFisher	BH.pVal
GO:0030054	cell junction	682	131	80.49	6.8e-09	8.68e-06
GO:0016020	membrane	6622	887	781.52	4.3e-08	2.75e-05
GO:0031252	cell leading edge	231	53	27.26	1.2e-06	0.000511
GO:0071944	cell periphery	3635	505	429	5.4e-06	0.00172
GO:0005886	plasma membrane	3563	494	420.5	9.2e-06	0.00235
GO:0044425	membrane part	5179	691	611.22	1.3e-05	0.00277
GO:0045202	synapse	429	80	50.63	1.9e-05	0.00347
GO:0030027	lamellipodium	109	28	12.86	4.7e-05	0.0075
GO:0042995	cell projection	1053	165	124.27	6e-05	0.00851
GO:0044463	cell projection part	553	95	65.26	9.3e-05	0.0119
GO:0044224	juxtaparanode region of axon	6	5	0.71	0.00012	0.0138
GO:0044456	synapse part	323	61	38.12	0.00013	0.0138
GO:0043005	neuron projection	531	91	62.67	0.00014	0.0138
GO:0005911	cell-cell junction	266	52	31.39	0.00016	0.0146
GO:0031256	leading edge membrane	84	22	9.91	0.00022	0.0187
GO:0043197	dendritic spine	132	30	15.58	0.00028	0.0199
GO:0044309	neuron spine	132	30	15.58	0.00028	0.0199
GO:0044459	plasma membrane part	1900	271	224.24	0.00028	0.0199
GO:0016327	apicolateral plasma membrane	109	26	12.86	0.00032	0.0215
GO:0043296	apical junction complex	105	25	12.39	0.00042	0.0268
GO:0012505	endomembrane system	1610	232	190.01	0.00046	0.028
GO:0016021	integral component of membrane	4323	568	510.2	0.00073	0.0405
GO:0044304	main axon	32	11	3.78	0.00073	0.0405
GO:0016323	basolateral plasma membrane	268	49	31.63	0.00116	0.0598
GO:0005794	Golgi apparatus	1058	157	124.86	0.00117	0.0598
GO:0031224	intrinsic component of membrane	4424	577	522.12	0.00134	0.0658
GO:0005923	tight junction	90	21	10.62	0.00154	0.0702
GO:0070160	occluding junction	90	21	10.62	0.00154	0.0702
GO:0043293	apoptosome	3	3	0.35	0.00164	0.0722
GO:0014069	postsynaptic density	97	22	11.45	0.00179	0.0737
GO:0044327	dendritic spine head	97	22	11.45	0.00179	0.0737
GO:0000307	cyclin-dependent protein kinase holoenzyme complex	17	7	2.01	0.00209	0.0834
GO:0031410	cytoplasmic vesicle	832	125	98.19	0.00235	0.0909
GO:0000139	Golgi membrane	494	79	58.3	0.00289	0.109
GO:0044431	Golgi apparatus part	572	89	67.51	0.00364	0.129
GO:0031090	organelle membrane	2159	293	254.8	0.00367	0.129
GO:0031982	vesicle	866	128	102.2	0.00375	0.129
GO:0031253	cell projection membrane	161	31	19	0.00395	0.133
GO:0005802	trans-Golgi network	85	19	10.03	0.00421	0.135
GO:0030425	dendrite	299	51	35.29	0.00423	0.135
GO:0097060	synaptic membrane	189	35	22.31	0.00444	0.138
GO:0044464	cell part	12849	1551	1516.43	0.00506	0.151
GO:0012506	vesicle membrane	323	54	38.12	0.00507	0.151
GO:0005623	cell	12850	1551	1516.55	0.00519	0.151
GO:0071141	SMAD protein complex	4	3	0.47	0.00599	0.168
GO:0005622	intracellular	11345	1381	1338.93	0.00605	0.168
GO:0005737	cytoplasm	8301	1028	979.68	0.00708	0.192
GO:0005856	cytoskeleton	1637	224	193.2	0.0077	0.205
GO:0033267	axon part	109	22	12.86	0.00792	0.206
GO:0005768	endosome	508	78	59.95	0.00861	0.22
GO:0030136	clathrin-coated vesicle	177	32	20.89	0.00902	0.225
GO:0030659	cytoplasmic vesicle membrane	311	51	36.7	0.00918	0.225
GO:0005769	early endosome	178	32	21.01	0.00979	0.236
GO:0015629	actin cytoskeleton	335	54	39.54	0.0105	0.249
GO:0016023	cytoplasmic membrane-bounded vesicle	774	112	91.35	0.0121	0.28
GO:0044448	cell cortex part	81	17	9.56	0.0125	0.282
GO:0031988	membrane-bounded vesicle	791	114	93.35	0.0128	0.282
GO:0031463	Cul3-RING ubiquitin ligase complex	13	5	1.53	0.013	0.282
GO:0030175	filopodium	45	11	5.31	0.0136	0.282
GO:0030133	transport vesicle	121	23	14.28	0.0138	0.282
GO:0032587	ruffle membrane	51	12	6.02	0.0138	0.282
GO:0042641	actomyosin	51	12	6.02	0.0138	0.282
GO:0000308	cytoplasmic cyclin-dependent protein kinase holoenzyme complex	2	2	0.24	0.0139	0.282
GO:0000932	cytoplasmic mRNA processing body	34	9	4.01	0.0147	0.289
GO:0000145	exocyst	9	4	1.06	0.0149	0.289
GO:0030673	axolemma	9	4	1.06	0.0149	0.289
GO:0005876	spindle microtubule	40	10	4.72	0.0156	0.292
GO:0030055	cell-substrate junction	129	24	15.22	0.0156	0.292
GO:0030424	axon	241	40	28.44	0.016	0.297
GO:0005776	autophagic vacuole	29	8	3.42	0.0163	0.298
GO:0030140	trans-Golgi network transport vesicle	24	7	2.83	0.0178	0.32
GO:0005925	focal adhesion	118	22	13.93	0.0195	0.346
GO:0001726	ruffle	112	21	13.22	0.0208	0.365
GO:0033268	node of Ranvier	10	4	1.18	0.0226	0.39
GO:0005912	adherens junction	183	31	21.6	0.0241	0.398
GO:0030864	cortical actin cytoskeleton	31	8	3.66	0.0243	0.398
GO:0002116	semaphorin receptor complex	6	3	0.71	0.0249	0.398
GO:0005766	primary lysosome	6	3	0.71	0.0249	0.398
GO:0036064	ciliary basal body	6	3	0.71	0.0249	0.398
GO:0042582	azurophil granule	6	3	0.71	0.0249	0.398
GO:0045211	postsynaptic membrane	163	28	19.24	0.0262	0.413
GO:0005938	cell cortex	171	29	20.18	0.028	0.427
GO:0031461	cullin-RING ubiquitin ligase complex	82	16	9.68	0.0288	0.427
GO:0070161	anchoring junction	200	33	23.6	0.0289	0.427
GO:0044433	cytoplasmic vesicle part	362	55	42.72	0.0291	0.427
GO:0030672	synaptic vesicle membrane	44	10	5.19	0.0296	0.427
GO:0032432	actin filament bundle	44	10	5.19	0.0296	0.427
GO:0042734	presynaptic membrane	44	10	5.19	0.0296	0.427
GO:0005924	cell-substrate adherens junction	123	22	14.52	0.0301	0.427
GO:0032589	neuron projection membrane	21	6	2.48	0.0304	0.427
GO:0045177	apical part of cell	259	41	30.57	0.0305	0.427
GO:0031527	filopodium membrane	11	4	1.3	0.0322	0.448
GO:0008021	synaptic vesicle	91	17	10.74	0.0362	0.482
GO:0002193	MAML1-RBP-Jkappa- ICN1 complex	3	2	0.35	0.0385	0.482
GO:0005588	collagen type V trimer	3	2	0.35	0.0385	0.482
GO:0005850	eukaryotic translation initiation factor 2 complex	3	2	0.35	0.0385	0.482
GO:0005947	mitochondrial alpha-ketoglutarate dehydrogenase complex	3	2	0.35	0.0385	0.482
GO:0016939	kinesin II complex	3	2	0.35	0.0385	0.482
GO:0016942	insulin-like growth factor binding protein complex	3	2	0.35	0.0385	0.482
GO:0032444	activin responsive factor complex	3	2	0.35	0.0385	0.482
GO:0034673	inhibin-betaglycan-ActRII complex	3	2	0.35	0.0385	0.482
GO:0045240	dihydrolipoyl dehydrogenase complex	3	2	0.35	0.0385	0.482
GO:0014731	spectrin-associated cytoskeleton	7	3	0.83	0.0398	0.488
GO:0016324	apical plasma membrane	198	32	23.37	0.04	0.488
GO:0016328	lateral plasma membrane	28	7	3.3	0.0401	0.488
GO:0030135	coated vesicle	222	35	26.2	0.0451	0.543
GO:0044430	cytoskeletal part	1168	156	137.85	0.0494	0.589
GO:0044444	cytoplasmic part	6123	755	722.63	0.0501	0.592
GO:0030665	clathrin-coated vesicle membrane	88	16	10.39	0.0512	0.596
GO:0044424	intracellular part	11054	1333	1304.58	0.0513	0.596
GO:0001725	stress fiber	42	9	4.96	0.0531	0.61
GO:0005770	late endosome	138	23	16.29	0.0547	0.61
GO:0030863	cortical cytoskeleton	49	10	5.78	0.0572	0.61
GO:0001518	voltage-gated sodium channel complex	13	4	1.53	0.0577	0.61
GO:0031258	lamellipodium membrane	13	4	1.53	0.0577	0.61
GO:0034706	sodium channel complex	13	4	1.53	0.0577	0.61
GO:0043229	intracellular organelle	9583	1161	1130.98	0.058	0.61
GO:0005942	phosphatidylinositol 3-kinase complex	8	3	0.94	0.0582	0.61
GO:0016281	eukaryotic translation initiation factor 4F complex	8	3	0.94	0.0582	0.61
GO:0016342	catenin complex	8	3	0.94	0.0582	0.61
GO:0016442	RISC complex	8	3	0.94	0.0582	0.61
GO:0031332	RNAi effector complex	8	3	0.94	0.0582	0.61
GO:0048471	perinuclear region of cytoplasm	433	62	51.1	0.0608	0.631
GO:0035770	ribonucleoprotein granule	63	12	7.44	0.0625	0.644
GO:0005884	actin filament	50	10	5.9	0.0643	0.649
GO:0010494	cytoplasmic stress granule	19	5	2.24	0.0645	0.649
GO:0016010	dystrophin-associated glycoprotein complex	19	5	2.24	0.0645	0.649
GO:0043226	organelle	9594	1161	1132.28	0.0665	0.663
GO:0005902	microvillus	57	11	6.73	0.0671	0.664
GO:0005827	polar microtubule	4	2	0.47	0.071	0.676
GO:0005828	kinetochore microtubule	4	2	0.47	0.071	0.676
GO:0030062	mitochondrial tricarboxylic acid cycle enzyme complex	4	2	0.47	0.071	0.676
GO:0042825	TAP complex	4	2	0.47	0.071	0.676
GO:0060187	cell pole	4	2	0.47	0.071	0.676
GO:0043204	perikaryon	38	8	4.48	0.0721	0.682
GO:0005829	cytosol	2156	275	254.45	0.0748	0.703
GO:0005881	cytoplasmic microtubule	32	7	3.78	0.0755	0.704
GO:0032588	trans-Golgi network membrane	9	3	1.06	0.0799	0.73
GO:0042581	specific granule	9	3	1.06	0.0799	0.73
GO:0034707	chloride channel complex	52	10	6.14	0.0801	0.73
GO:0005819	spindle	212	32	25.02	0.0856	0.775
GO:0005783	endoplasmic reticulum	1129	148	133.24	0.087	0.782
GO:0005778	peroxisomal membrane	53	10	6.26	0.0888	0.787
GO:0031903	microbody membrane	53	10	6.26	0.0888	0.787
GO:0005643	nuclear pore	60	11	7.08	0.0904	0.796
GO:0044450	microtubule organizing center part	81	14	9.56	0.0913	0.799
GO:0030315	T-tubule	21	5	2.48	0.0928	0.801
GO:0031201	SNARE complex	21	5	2.48	0.0928	0.801
GO:0072372	primary cilium	75	13	8.85	0.0994	0.852
GO:0030670	phagocytic vesicle membrane	28	6	3.3	0.104	0.856
GO:0034702	ion channel complex	186	28	21.95	0.105	0.856
GO:0046930	pore complex	76	13	8.97	0.108	0.856
GO:0055037	recycling endosome	62	11	7.32	0.108	0.856
GO:0031300	intrinsic component of organelle membrane	202	30	23.84	0.109	0.856
GO:0035068	micro-ribonucleoprotein complex	5	2	0.59	0.109	0.856
GO:0042824	MHC class I peptide loading complex	5	2	0.59	0.109	0.856
GO:0043220	Schmidt-Lanterman incisure	5	2	0.59	0.109	0.856
GO:0045239	tricarboxylic acid cycle enzyme complex	5	2	0.59	0.109	0.856
GO:0042175	nuclear outer membrane-endoplasmic reticulum membrane network	721	96	85.09	0.11	0.856
GO:0031965	nuclear membrane	165	25	19.47	0.114	0.856
GO:0000235	astral microtubule	1	1	0.12	0.118	0.856
GO:0005818	aster	1	1	0.12	0.118	0.856
GO:0005943	phosphatidylinositol 3-kinase complex, class IA	1	1	0.12	0.118	0.856
GO:0005969	serine-pyruvate aminotransferase complex	1	1	0.12	0.118	0.856
GO:0008280	cohesin core heterodimer	1	1	0.12	0.118	0.856
GO:0019012	virion	1	1	0.12	0.118	0.856
GO:0019028	viral capsid	1	1	0.12	0.118	0.856
GO:0031592	centrosomal corona	1	1	0.12	0.118	0.856
GO:0032426	stereocilium bundle tip	1	1	0.12	0.118	0.856
GO:0033193	Lsd1/2 complex	1	1	0.12	0.118	0.856
GO:0034423	autophagic vacuole lumen	1	1	0.12	0.118	0.856
GO:0035861	site of double-strand break	1	1	0.12	0.118	0.856
GO:0044423	virion part	1	1	0.12	0.118	0.856
GO:0070110	ciliary neurotrophic factor receptor complex	1	1	0.12	0.118	0.856
GO:0070195	growth hormone receptor complex	1	1	0.12	0.118	0.856
GO:0070826	paraferritin complex	1	1	0.12	0.118	0.856
GO:0009986	cell surface	440	60	51.93	0.129	0.911
GO:0016580	Sin3 complex	11	3	1.3	0.132	0.911
GO:0031105	septin complex	11	3	1.3	0.132	0.911
GO:0031941	filamentous actin	17	4	2.01	0.132	0.911
GO:0032156	septin cytoskeleton	11	3	1.3	0.132	0.911
GO:0035145	exon-exon junction complex	11	3	1.3	0.132	0.911
GO:0042599	lamellar body	11	3	1.3	0.132	0.911
GO:0060053	neurofilament cytoskeleton	11	3	1.3	0.132	0.911
GO:0070822	Sin3-type complex	11	3	1.3	0.132	0.911
GO:0031227	intrinsic component of endoplasmic reticulum membrane	101	16	11.92	0.135	0.928
GO:0005815	microtubule organizing center	450	61	53.11	0.137	0.936
GO:0005634	nucleus	5415	660	639.07	0.14	0.953
GO:0043025	neuronal cell body	239	34	28.21	0.143	0.965
GO:0030496	midbody	80	13	9.44	0.144	0.971
GO:0005587	collagen type IV trimer	6	2	0.71	0.151	0.991
GO:0016011	dystroglycan complex	6	2	0.71	0.151	0.991
GO:0016012	sarcoglycan complex	6	2	0.71	0.151	0.991
GO:0032590	dendrite membrane	6	2	0.71	0.151	0.991
GO:0070382	exocytic vesicle	6	2	0.71	0.151	0.991
GO:0005741	mitochondrial outer membrane	118	18	13.93	0.153	0.996
GO:0030173	integral component of Golgi membrane	45	8	5.31	0.155	0.998
GO:0045335	phagocytic vesicle	45	8	5.31	0.155	0.998
GO:0019898	extrinsic component of membrane	111	17	13.1	0.157	1
GO:0030662	coated vesicle membrane	126	19	14.87	0.157	1
GO:0005635	nuclear envelope	265	37	31.28	0.158	1
GO:0005789	endoplasmic reticulum membrane	706	92	83.32	0.164	1
GO:0019005	SCF ubiquitin ligase complex	25	5	2.95	0.165	1
GO:0033116	endoplasmic reticulum-Golgi intermediate compartment membrane	25	5	2.95	0.165	1
GO:0005874	microtubule	322	44	38	0.168	1
GO:0031301	integral component of organelle membrane	181	26	21.36	0.168	1
GO:0016234	inclusion body	32	6	3.78	0.169	1
GO:0045178	basal part of cell	39	7	4.6	0.17	1
GO:0000151	ubiquitin ligase complex	143	21	16.88	0.171	1
GO:0031226	intrinsic component of plasma membrane	1157	147	136.55	0.172	1
GO:0030018	Z disc	68	11	8.03	0.173	1
GO:0005798	Golgi-associated vesicle	61	10	7.2	0.177	1
GO:0015630	microtubule cytoskeleton	807	104	95.24	0.177	1
GO:0043209	myelin sheath	26	5	3.07	0.186	1
GO:0005813	centrosome	350	47	41.31	0.191	1
GO:0031235	intrinsic component of the cytoplasmic side of the plasma membrane	13	3	1.53	0.192	1
GO:0043231	intracellular membrane-bounded organelle	8665	1040	1022.64	0.192	1
GO:0031968	organelle outer membrane	138	20	16.29	0.194	1
GO:0005677	chromatin silencing complex	7	2	0.83	0.196	1
GO:0017146	N-methyl-D-aspartate selective glutamate receptor complex	7	2	0.83	0.196	1
GO:0030935	sheet-forming collagen trimer	7	2	0.83	0.196	1
GO:0031082	BLOC complex	7	2	0.83	0.196	1
GO:0031083	BLOC-1 complex	7	2	0.83	0.196	1
GO:0031512	motile primary cilium	7	2	0.83	0.196	1
GO:0033018	sarcoplasmic reticulum lumen	7	2	0.83	0.196	1
GO:0035371	microtubule plus-end	7	2	0.83	0.196	1
GO:0070775	H3 histone acetyltransferase complex	7	2	0.83	0.196	1
GO:0070776	MOZ/MORF histone acetyltransferase complex	7	2	0.83	0.196	1
GO:0030139	endocytic vesicle	123	18	14.52	0.198	1
GO:0005667	transcription factor complex	256	35	30.21	0.199	1
GO:0031228	intrinsic component of Golgi membrane	48	8	5.66	0.2	1
GO:0005887	integral component of plasma membrane	1118	141	131.95	0.204	1
GO:0080008	Cul4-RING E3 ubiquitin ligase complex	20	4	2.36	0.204	1
GO:0044297	cell body	257	35	30.33	0.206	1
GO:0043227	membrane-bounded organelle	8674	1040	1023.7	0.208	1
GO:0005901	caveola	56	9	6.61	0.21	1
GO:0005581	collagen trimer	86	13	10.15	0.211	1
GO:0030666	endocytic vesicle membrane	71	11	8.38	0.212	1
GO:0000124	SAGA complex	2	1	0.24	0.222	1
GO:0002133	polycystin complex	2	1	0.24	0.222	1
GO:0005712	chiasma	2	1	0.24	0.222	1
GO:0005873	plus-end kinesin complex	2	1	0.24	0.222	1
GO:0005955	calcineurin complex	2	1	0.24	0.222	1
GO:0005968	Rab-protein geranylgeranyltransferase complex	2	1	0.24	0.222	1
GO:0030478	actin cap	2	1	0.24	0.222	1
GO:0030479	actin cortical patch	2	1	0.24	0.222	1
GO:0030895	apolipoprotein B mRNA editing enzyme complex	2	1	0.24	0.222	1
GO:0030981	cortical microtubule cytoskeleton	2	1	0.24	0.222	1
GO:0031523	Myb complex	2	1	0.24	0.222	1
GO:0031673	H zone	2	1	0.24	0.222	1
GO:0032002	interleukin-28 receptor complex	2	1	0.24	0.222	1
GO:0032116	SMC loading complex	2	1	0.24	0.222	1
GO:0032390	MutLbeta complex	2	1	0.24	0.222	1
GO:0032433	filopodium tip	2	1	0.24	0.222	1
GO:0032591	dendritic spine membrane	2	1	0.24	0.222	1
GO:0032937	SREBP-SCAP-Insig complex	2	1	0.24	0.222	1
GO:0033010	paranodal junction	2	1	0.24	0.222	1
GO:0033596	TSC1-TSC2 complex	2	1	0.24	0.222	1
GO:0035101	FACT complex	2	1	0.24	0.222	1
GO:0036117	hyaluranon cable	2	1	0.24	0.222	1
GO:0044300	cerebellar mossy fiber	2	1	0.24	0.222	1
GO:0045252	oxoglutarate dehydrogenase complex	2	1	0.24	0.222	1
GO:0070557	PCNA-p21 complex	2	1	0.24	0.222	1
GO:0070765	gamma-secretase complex	2	1	0.24	0.222	1
GO:0071818	BAT3 complex	2	1	0.24	0.222	1
GO:0072379	ER membrane insertion complex	2	1	0.24	0.222	1
GO:0072534	perineuronal net	2	1	0.24	0.222	1
GO:0097025	MPP7-DLG1-LIN7 complex	2	1	0.24	0.222	1
GO:0005865	striated muscle thin filament	14	3	1.65	0.224	1
GO:0035869	ciliary transition zone	14	3	1.65	0.224	1
GO:0005814	centriole	57	9	6.73	0.225	1
GO:0030131	clathrin adaptor complex	28	5	3.3	0.23	1
GO:0043198	dendritic shaft	28	5	3.3	0.23	1
GO:0019867	outer membrane	142	20	16.76	0.232	1
GO:0035097	histone methyltransferase complex	58	9	6.85	0.241	1
GO:0001527	microfibril	8	2	0.94	0.242	1
GO:0005883	neurofilament	8	2	0.94	0.242	1
GO:0034451	centriolar satellite	8	2	0.94	0.242	1
GO:0043218	compact myelin	8	2	0.94	0.242	1
GO:0070688	MLL5-L complex	8	2	0.94	0.242	1
GO:0031528	microvillus membrane	15	3	1.77	0.257	1
GO:0043034	costamere	15	3	1.77	0.257	1
GO:0008287	protein serine/threonine phosphatase complex	44	7	5.19	0.258	1
GO:0042470	melanosome	90	13	10.62	0.261	1
GO:0048770	pigment granule	90	13	10.62	0.261	1
GO:0030118	clathrin coat	37	6	4.37	0.267	1
GO:0031519	PcG protein complex	37	6	4.37	0.267	1
GO:0042383	sarcolemma	83	12	9.8	0.271	1
GO:0005793	endoplasmic reticulum-Golgi intermediate compartment	60	9	7.08	0.273	1
GO:0030658	transport vesicle membrane	60	9	7.08	0.273	1
GO:0031513	nonmotile primary cilium	60	9	7.08	0.273	1
GO:0034708	methyltransferase complex	60	9	7.08	0.273	1
GO:0044432	endoplasmic reticulum part	790	99	93.24	0.273	1
GO:0045121	membrane raft	170	23	20.06	0.274	1
GO:0001750	photoreceptor outer segment	30	5	3.54	0.276	1
GO:0000118	histone deacetylase complex	45	7	5.31	0.277	1
GO:0030117	membrane coat	68	10	8.03	0.278	1
GO:0048475	coated membrane	68	10	8.03	0.278	1
GO:0005773	vacuole	349	45	41.19	0.284	1
GO:0001931	uropod	9	2	1.06	0.288	1
GO:0030288	outer membrane-bounded periplasmic space	9	2	1.06	0.288	1
GO:0031254	cell trailing edge	9	2	1.06	0.288	1
GO:0031304	intrinsic component of mitochondrial inner membrane	9	2	1.06	0.288	1
GO:0031305	integral component of mitochondrial inner membrane	9	2	1.06	0.288	1
GO:0034045	pre-autophagosomal structure membrane	9	2	1.06	0.288	1
GO:0042597	periplasmic space	9	2	1.06	0.288	1
GO:0043194	axon initial segment	9	2	1.06	0.288	1
GO:0043240	Fanconi anaemia nuclear complex	9	2	1.06	0.288	1
GO:0005932	NA	61	9	7.2	0.29	1
GO:0032420	stereocilium	16	3	1.89	0.291	1
GO:0000323	lytic vacuole	294	38	34.7	0.299	1
GO:0005764	lysosome	294	38	34.7	0.299	1
GO:0030176	integral component of endoplasmic reticulum membrane	85	12	10.03	0.299	1
GO:0030119	AP-type membrane coat adaptor complex	31	5	3.66	0.3	1
GO:0043235	receptor complex	149	20	17.58	0.304	1
GO:0043234	protein complex	2945	356	347.57	0.305	1
GO:0000164	protein phosphatase type 1 complex	3	1	0.35	0.314	1
GO:0000788	nuclear nucleosome	3	1	0.35	0.314	1
GO:0005896	interleukin-6 receptor complex	3	1	0.35	0.314	1
GO:0005899	insulin receptor complex	3	1	0.35	0.314	1
GO:0005900	oncostatin-M receptor complex	3	1	0.35	0.314	1
GO:0016533	cyclin-dependent protein kinase 5 holoenzyme complex	3	1	0.35	0.314	1
GO:0016600	flotillin complex	3	1	0.35	0.314	1
GO:0031932	TORC2 complex	3	1	0.35	0.314	1
GO:0032593	insulin-responsive compartment	3	1	0.35	0.314	1
GO:0033011	perinuclear theca	3	1	0.35	0.314	1
GO:0033270	paranode region of axon	3	1	0.35	0.314	1
GO:0043259	laminin-10 complex	3	1	0.35	0.314	1
GO:0043260	laminin-11 complex	3	1	0.35	0.314	1
GO:0043625	delta DNA polymerase complex	3	1	0.35	0.314	1
GO:0045298	tubulin complex	3	1	0.35	0.314	1
GO:0046696	lipopolysaccharide receptor complex	3	1	0.35	0.314	1
GO:0051286	cell tip	3	1	0.35	0.314	1
GO:0070022	transforming growth factor beta receptor homodimeric complex	3	1	0.35	0.314	1
GO:0097038	perinuclear endoplasmic reticulum	3	1	0.35	0.314	1
GO:0034703	cation channel complex	118	16	13.93	0.316	1
GO:0009925	basal plasma membrane	32	5	3.78	0.324	1
GO:0032421	stereocilium bundle	17	3	2.01	0.325	1
GO:0031674	I band	79	11	9.32	0.327	1
GO:0010008	endosome membrane	282	36	33.28	0.333	1
GO:0005678	chromatin assembly complex	10	2	1.18	0.334	1
GO:0005952	cAMP-dependent protein kinase complex	10	2	1.18	0.334	1
GO:0008385	IkappaB kinase complex	10	2	1.18	0.334	1
GO:0035098	ESC/E(Z) complex	10	2	1.18	0.334	1
GO:0008328	ionotropic glutamate receptor complex	25	4	2.95	0.341	1
GO:0031901	early endosome membrane	73	10	8.62	0.358	1
GO:0005801	cis-Golgi network	26	4	3.07	0.369	1
GO:0005875	microtubule associated complex	98	13	11.57	0.371	1
GO:0002102	podosome	11	2	1.3	0.379	1
GO:0030313	cell envelope	11	2	1.3	0.379	1
GO:0031143	pseudopodium	11	2	1.3	0.379	1
GO:0044462	external encapsulating structure part	11	2	1.3	0.379	1
GO:0071564	npBAF complex	11	2	1.3	0.379	1
GO:0043228	non-membrane-bounded organelle	2823	338	333.17	0.388	1
GO:0043232	intracellular non-membrane-bounded organelle	2823	338	333.17	0.388	1
GO:0044438	microbody part	75	10	8.85	0.391	1
GO:0044439	peroxisomal part	75	10	8.85	0.391	1
GO:0016585	chromatin remodeling complex	124	16	14.63	0.392	1
GO:0005605	basal lamina	19	3	2.24	0.393	1
GO:0000444	MIS12/MIND type complex	4	1	0.47	0.395	1
GO:0005736	DNA-directed RNA polymerase I complex	4	1	0.47	0.395	1
GO:0005862	muscle thin filament tropomyosin	4	1	0.47	0.395	1
GO:0030285	integral component of synaptic vesicle membrane	4	1	0.47	0.395	1
GO:0030688	preribosome, small subunit precursor	4	1	0.47	0.395	1
GO:0030904	retromer complex	4	1	0.47	0.395	1
GO:0033553	rDNA heterochromatin	4	1	0.47	0.395	1
GO:0034098	Cdc48p-Npl4p-Ufd1p AAA ATPase complex	4	1	0.47	0.395	1
GO:0035749	myelin sheath adaxonal region	4	1	0.47	0.395	1
GO:0042272	nuclear RNA export factor complex	4	1	0.47	0.395	1
GO:0042405	nuclear inclusion body	4	1	0.47	0.395	1
GO:0042584	chromaffin granule membrane	4	1	0.47	0.395	1
GO:0043219	lateral loop	4	1	0.47	0.395	1
GO:0005637	nuclear inner membrane	27	4	3.19	0.397	1
GO:0014704	intercalated disc	27	4	3.19	0.397	1
GO:0044665	MLL1/2 complex	27	4	3.19	0.397	1
GO:0055038	recycling endosome membrane	27	4	3.19	0.397	1
GO:0071339	MLL1 complex	27	4	3.19	0.397	1
GO:0031526	brush border membrane	35	5	4.13	0.398	1
GO:0032154	cleavage furrow	35	5	4.13	0.398	1
GO:0044440	endosomal part	290	36	34.23	0.399	1
GO:0000407	pre-autophagosomal structure	12	2	1.42	0.423	1
GO:0035102	PRC1 complex	12	2	1.42	0.423	1
GO:0043205	fibril	12	2	1.42	0.423	1
GO:0071565	nBAF complex	12	2	1.42	0.423	1
GO:0032592	integral component of mitochondrial membrane	28	4	3.3	0.425	1
GO:0016235	aggresome	20	3	2.36	0.426	1
GO:0016605	PML body	70	9	8.26	0.446	1
GO:0009898	cytoplasmic side of plasma membrane	95	12	11.21	0.448	1
GO:0044291	cell-cell contact zone	29	4	3.42	0.452	1
GO:0005871	kinesin complex	21	3	2.48	0.458	1
GO:0070603	SWI/SNF superfamily-type complex	21	3	2.48	0.458	1
GO:0030667	secretory granule membrane	46	6	5.43	0.464	1
GO:0005583	fibrillar collagen trimer	13	2	1.53	0.465	1
GO:0030312	external encapsulating structure	13	2	1.53	0.465	1
GO:0031430	M band	13	2	1.53	0.465	1
GO:0000347	THO complex	5	1	0.59	0.466	1
GO:0000445	THO complex part of transcription export complex	5	1	0.59	0.466	1
GO:0005697	telomerase holoenzyme complex	5	1	0.59	0.466	1
GO:0030061	mitochondrial crista	5	1	0.59	0.466	1
GO:0030314	junctional membrane complex	5	1	0.59	0.466	1
GO:0030893	meiotic cohesin complex	5	1	0.59	0.466	1
GO:0042583	chromaffin granule	5	1	0.59	0.466	1
GO:0070937	CRD-mediated mRNA stability complex	5	1	0.59	0.466	1
GO:0005791	rough endoplasmic reticulum	38	5	4.48	0.471	1
GO:0032153	cell division site	38	5	4.48	0.471	1
GO:0032155	cell division site part	38	5	4.48	0.471	1
GO:0034704	calcium channel complex	38	5	4.48	0.471	1
GO:0005604	basement membrane	80	10	9.44	0.474	1
GO:0030426	growth cone	80	10	9.44	0.474	1
GO:0000792	heterochromatin	55	7	6.49	0.477	1
GO:0005905	coated pit	55	7	6.49	0.477	1
GO:0017053	transcriptional repressor complex	55	7	6.49	0.477	1
GO:0044449	contractile fiber part	131	16	15.46	0.482	1
GO:0031672	A band	22	3	2.6	0.49	1
GO:0030427	site of polarized growth	81	10	9.56	0.491	1
GO:0044420	extracellular matrix part	174	21	20.54	0.492	1
GO:0030132	clathrin coat of coated pit	14	2	1.65	0.505	1
GO:0031307	integral component of mitochondrial outer membrane	14	2	1.65	0.505	1
GO:0044306	neuron projection terminus	65	8	7.67	0.507	1
GO:0044422	organelle part	5740	677	677.43	0.519	1
GO:0005771	multivesicular body	23	3	2.71	0.521	1
GO:0005795	Golgi stack	109	13	12.86	0.528	1
GO:0000176	nuclear exosome (RNase complex)	6	1	0.71	0.529	1
GO:0000177	cytoplasmic exosome (RNase complex)	6	1	0.71	0.529	1
GO:0002178	palmitoyltransferase complex	6	1	0.71	0.529	1
GO:0005851	eukaryotic translation initiation factor 2B complex	6	1	0.71	0.529	1
GO:0016589	NURF complex	6	1	0.71	0.529	1
GO:0017059	serine C-palmitoyltransferase complex	6	1	0.71	0.529	1
GO:0019907	cyclin-dependent protein kinase activating kinase holoenzyme complex	6	1	0.71	0.529	1
GO:0019908	nuclear cyclin-dependent protein kinase holoenzyme complex	6	1	0.71	0.529	1
GO:0030992	intraciliary transport particle B	6	1	0.71	0.529	1
GO:0031010	ISWI-type complex	6	1	0.71	0.529	1
GO:0031211	endoplasmic reticulum palmitoyltransferase complex	6	1	0.71	0.529	1
GO:0031588	AMP-activated protein kinase complex	6	1	0.71	0.529	1
GO:0032584	growth cone membrane	6	1	0.71	0.529	1
GO:0032809	neuronal cell body membrane	6	1	0.71	0.529	1
GO:0034992	microtubule organizing center attachment site	6	1	0.71	0.529	1
GO:0034993	SUN-KASH complex	6	1	0.71	0.529	1
GO:0036056	filtration diaphragm	6	1	0.71	0.529	1
GO:0036057	slit diaphragm	6	1	0.71	0.529	1
GO:0042622	photoreceptor outer segment membrane	6	1	0.71	0.529	1
GO:0043190	ATP-binding cassette (ABC) transporter complex	6	1	0.71	0.529	1
GO:0044298	cell body membrane	6	1	0.71	0.529	1
GO:0071204	histone pre-mRNA 3'end processing complex	6	1	0.71	0.529	1
GO:0071458	integral component of cytoplasmic side of endoplasmic reticulum membrane	6	1	0.71	0.529	1
GO:0071778	WINAC complex	6	1	0.71	0.529	1
GO:0044446	intracellular organelle part	5660	667	667.99	0.53	1
GO:0031975	envelope	748	88	88.28	0.531	1
GO:0030017	sarcomere	118	14	13.93	0.534	1
GO:0005730	nucleolus	553	65	65.26	0.535	1
GO:0043292	contractile fiber	144	17	16.99	0.538	1
GO:0005777	peroxisome	110	13	12.98	0.542	1
GO:0042579	microbody	110	13	12.98	0.542	1
GO:0001917	photoreceptor inner segment	15	2	1.77	0.543	1
GO:0005779	integral component of peroxisomal membrane	15	2	1.77	0.543	1
GO:0016581	NuRD complex	15	2	1.77	0.543	1
GO:0031231	intrinsic component of peroxisomal membrane	15	2	1.77	0.543	1
GO:0031306	intrinsic component of mitochondrial outer membrane	15	2	1.77	0.543	1
GO:0071556	integral component of lumenal side of endoplasmic reticulum membrane	15	2	1.77	0.543	1
GO:0016529	sarcoplasmic reticulum	50	6	5.9	0.548	1
GO:0000922	spindle pole	85	10	10.03	0.555	1
GO:0031967	organelle envelope	737	86	86.98	0.564	1
GO:0030016	myofibril	138	16	16.29	0.57	1
GO:0005892	acetylcholine-gated channel complex	16	2	1.89	0.579	1
GO:0000506	glycosylphosphatidylinositol-N-acetylglucosaminyltransferase (GPI-GnT) complex	7	1	0.83	0.585	1
GO:0005606	laminin-1 complex	7	1	0.83	0.585	1
GO:0005666	DNA-directed RNA polymerase III complex	7	1	0.83	0.585	1
GO:0005683	U7 snRNP	7	1	0.83	0.585	1
GO:0005742	mitochondrial outer membrane translocase complex	7	1	0.83	0.585	1
GO:0008290	F-actin capping protein complex	7	1	0.83	0.585	1
GO:0016461	unconventional myosin complex	7	1	0.83	0.585	1
GO:0016593	Cdc73/Paf1 complex	7	1	0.83	0.585	1
GO:0030056	hemidesmosome	7	1	0.83	0.585	1
GO:0030990	intraciliary transport particle	7	1	0.83	0.585	1
GO:0031045	dense core granule	7	1	0.83	0.585	1
GO:0034747	NA	7	1	0.83	0.585	1
GO:0043083	synaptic cleft	7	1	0.83	0.585	1
GO:0045171	intercellular bridge	7	1	0.83	0.585	1
GO:0061200	clathrin-sculpted gamma-aminobutyric acid transport vesicle	7	1	0.83	0.585	1
GO:0061202	clathrin-sculpted gamma-aminobutyric acid transport vesicle membrane	7	1	0.83	0.585	1
GO:0070652	HAUS complex	7	1	0.83	0.585	1
GO:0072357	PTW/PP1 phosphatase complex	7	1	0.83	0.585	1
GO:0005929	cilium	200	23	23.6	0.586	1
GO:0005903	brush border	52	6	6.14	0.588	1
GO:0005922	connexon complex	17	2	2.01	0.613	1
GO:0008076	voltage-gated potassium channel complex	63	7	7.44	0.626	1
GO:0016528	sarcoplasm	54	6	6.37	0.626	1
GO:0034705	potassium channel complex	63	7	7.44	0.626	1
GO:0030141	secretory granule	222	25	26.2	0.631	1
GO:0005921	gap junction	27	3	3.19	0.633	1
GO:0008305	integrin complex	27	3	3.19	0.633	1
GO:0046658	anchored component of plasma membrane	27	3	3.19	0.633	1
GO:0000346	transcription export complex	8	1	0.94	0.634	1
GO:0005577	fibrinogen complex	8	1	0.94	0.634	1
GO:0005861	troponin complex	8	1	0.94	0.634	1
GO:0042575	DNA polymerase complex	8	1	0.94	0.634	1
GO:0042589	zymogen granule membrane	8	1	0.94	0.634	1
GO:0034399	nuclear periphery	82	9	9.68	0.643	1
GO:0000159	protein phosphatase type 2A complex	18	2	2.12	0.645	1
GO:0005669	transcription factor TFIID complex	18	2	2.12	0.645	1
GO:0060170	ciliary membrane	18	2	2.12	0.645	1
GO:0031594	neuromuscular junction	37	4	4.37	0.65	1
GO:0043195	terminal bouton	37	4	4.37	0.65	1
GO:0000178	exosome (RNase complex)	19	2	2.24	0.674	1
GO:0030137	COPI-coated vesicle	19	2	2.24	0.674	1
GO:0001741	XY body	9	1	1.06	0.677	1
GO:0005847	mRNA cleavage and polyadenylation specificity factor complex	9	1	1.06	0.677	1
GO:0008091	spectrin	9	1	1.06	0.677	1
GO:0014701	junctional sarcoplasmic reticulum membrane	9	1	1.06	0.677	1
GO:0017119	Golgi transport complex	9	1	1.06	0.677	1
GO:0030122	AP-2 adaptor complex	9	1	1.06	0.677	1
GO:0030127	COPII vesicle coat	9	1	1.06	0.677	1
GO:0031514	motile cilium	9	1	1.06	0.677	1
GO:0042555	MCM complex	9	1	1.06	0.677	1
GO:0045263	proton-transporting ATP synthase complex, coupling factor F(o)	9	1	1.06	0.677	1
GO:0048786	presynaptic active zone	9	1	1.06	0.677	1
GO:0000790	nuclear chromatin	131	14	15.46	0.694	1
GO:0030125	clathrin vesicle coat	20	2	2.36	0.702	1
GO:0005891	voltage-gated calcium channel complex	30	3	3.54	0.704	1
GO:0005913	cell-cell adherens junction	40	4	4.72	0.711	1
GO:0009897	external side of plasma membrane	178	19	21.01	0.714	1
GO:0005916	fascia adherens	10	1	1.18	0.715	1
GO:0008278	cohesin complex	10	1	1.18	0.715	1
GO:0030128	clathrin coat of endocytic vesicle	10	1	1.18	0.715	1
GO:0031080	nuclear pore outer ring	10	1	1.18	0.715	1
GO:0032300	mismatch repair complex	10	1	1.18	0.715	1
GO:0033180	proton-transporting V-type ATPase, V1 domain	10	1	1.18	0.715	1
GO:0036038	TCTN-B9D complex	10	1	1.18	0.715	1
GO:0042613	MHC class II protein complex	10	1	1.18	0.715	1
GO:0043256	laminin complex	10	1	1.18	0.715	1
GO:0016459	myosin complex	60	6	7.08	0.726	1
GO:0043679	axon terminus	60	6	7.08	0.726	1
GO:0005640	nuclear outer membrane	21	2	2.48	0.728	1
GO:0030120	vesicle coat	41	4	4.84	0.729	1
GO:0001669	acrosomal vesicle	51	5	6.02	0.735	1
GO:0044445	cytosolic part	145	15	17.11	0.745	1
GO:0000242	pericentriolar material	11	1	1.3	0.749	1
GO:0000930	gamma-tubulin complex	11	1	1.3	0.749	1
GO:0005721	pericentric heterochromatin	11	1	1.3	0.749	1
GO:0005845	mRNA cap binding complex	11	1	1.3	0.749	1
GO:0030897	HOPS complex	11	1	1.3	0.749	1
GO:0032281	alpha-amino-3-hydroxy-5-methyl-4-isoxazolepropionic acid selective glutamate receptor complex	11	1	1.3	0.749	1
GO:0034518	RNA cap binding complex	11	1	1.3	0.749	1
GO:0060198	clathrin-sculpted vesicle	11	1	1.3	0.749	1
GO:0030057	desmosome	22	2	2.6	0.751	1
GO:0043596	nuclear replication fork	22	2	2.6	0.751	1
GO:0044441	ciliary part	92	9	10.86	0.772	1
GO:0005844	polysome	23	2	2.71	0.773	1
GO:0045334	clathrin-coated endocytic vesicle	23	2	2.71	0.773	1
GO:0001673	male germ cell nucleus	12	1	1.42	0.779	1
GO:0002080	acrosomal membrane	12	1	1.42	0.779	1
GO:0012510	trans-Golgi network transport vesicle membrane	12	1	1.42	0.779	1
GO:0030130	clathrin coat of trans-Golgi network vesicle	12	1	1.42	0.779	1
GO:0030914	STAGA complex	12	1	1.42	0.779	1
GO:0032039	integrator complex	12	1	1.42	0.779	1
GO:0032839	dendrite cytoplasm	12	1	1.42	0.779	1
GO:0042588	zymogen granule	12	1	1.42	0.779	1
GO:0044451	nucleoplasm part	765	84	90.28	0.781	1
GO:0016363	nuclear matrix	74	7	8.73	0.785	1
GO:0031966	mitochondrial membrane	458	49	54.05	0.791	1
GO:0012507	ER to Golgi transport vesicle membrane	24	2	2.83	0.793	1
GO:0005849	mRNA cleavage factor complex	13	1	1.53	0.805	1
GO:0005852	eukaryotic translation initiation factor 3 complex	13	1	1.53	0.805	1
GO:0030126	COPI vesicle coat	13	1	1.53	0.805	1
GO:0030684	preribosome	13	1	1.53	0.805	1
GO:0005578	proteinaceous extracellular matrix	336	35	39.65	0.81	1
GO:0005654	nucleoplasm	1395	155	164.64	0.811	1
GO:0070461	SAGA-type complex	25	2	2.95	0.812	1
GO:0005788	endoplasmic reticulum lumen	106	10	12.51	0.817	1
GO:0044428	nuclear part	2302	259	271.68	0.823	1
GO:0000315	organellar large ribosomal subunit	14	1	1.65	0.828	1
GO:0000421	autophagic vacuole membrane	14	1	1.65	0.828	1
GO:0005762	mitochondrial large ribosomal subunit	14	1	1.65	0.828	1
GO:0043073	germ cell nucleus	14	1	1.65	0.828	1
GO:0005657	replication fork	37	3	4.37	0.829	1
GO:0031985	Golgi cisterna	79	7	9.32	0.839	1
GO:0005765	lysosomal membrane	128	12	15.11	0.84	1
GO:0015934	large ribosomal subunit	59	5	6.96	0.841	1
GO:0022625	cytosolic large ribosomal subunit	38	3	4.48	0.842	1
GO:0030660	Golgi-associated vesicle membrane	38	3	4.48	0.842	1
GO:0008023	transcription elongation factor complex	27	2	3.19	0.845	1
GO:0000314	organellar small ribosomal subunit	15	1	1.77	0.848	1
GO:0005740	mitochondrial envelope	480	50	56.65	0.848	1
GO:0005763	mitochondrial small ribosomal subunit	15	1	1.77	0.848	1
GO:0016514	SWI/SNF complex	15	1	1.77	0.848	1
GO:0030663	COPI-coated vesicle membrane	15	1	1.77	0.848	1
GO:0030894	replisome	15	1	1.77	0.848	1
GO:0031362	anchored component of external side of plasma membrane	15	1	1.77	0.848	1
GO:0043601	nuclear replisome	15	1	1.77	0.848	1
GO:0031981	nuclear lumen	1945	216	229.55	0.855	1
GO:0030134	ER to Golgi transport vesicle	28	2	3.3	0.859	1
GO:0031984	organelle subcompartment	82	7	9.68	0.865	1
GO:0005753	mitochondrial proton-transporting ATP synthase complex	16	1	1.89	0.866	1
GO:0032391	photoreceptor connecting cilium	16	1	1.89	0.866	1
GO:0033178	proton-transporting two-sector ATPase complex, catalytic domain	16	1	1.89	0.866	1
GO:0000123	histone acetyltransferase complex	72	6	8.5	0.867	1
GO:0019897	extrinsic component of plasma membrane	72	6	8.5	0.867	1
GO:0042611	MHC protein complex	29	2	3.42	0.872	1
GO:0005811	lipid particle	41	3	4.84	0.877	1
GO:0031012	extracellular matrix	397	40	46.85	0.878	1
GO:0030669	clathrin-coated endocytic vesicle membrane	17	1	2.01	0.882	1
GO:0045259	proton-transporting ATP synthase complex	17	1	2.01	0.882	1
GO:0005758	mitochondrial intermembrane space	42	3	4.96	0.888	1
GO:0005782	peroxisomal matrix	31	2	3.66	0.895	1
GO:0016592	mediator complex	31	2	3.66	0.895	1
GO:0031907	microbody lumen	31	2	3.66	0.895	1
GO:0000803	sex chromosome	18	1	2.12	0.896	1
GO:0005839	proteasome core complex	18	1	2.12	0.896	1
GO:0033177	proton-transporting two-sector ATPase complex, proton-transporting domain	18	1	2.12	0.896	1
GO:0000795	synaptonemal complex	19	1	2.24	0.908	1
GO:0001772	immunological synapse	19	1	2.24	0.908	1
GO:0005680	anaphase-promoting complex	19	1	2.24	0.908	1
GO:0031233	intrinsic component of external side of plasma membrane	19	1	2.24	0.908	1
GO:0042612	MHC class I protein complex	19	1	2.24	0.908	1
GO:0000776	kinetochore	100	8	11.8	0.916	1
GO:0032991	macromolecular complex	3461	386	408.46	0.917	1
GO:0016460	myosin II complex	20	1	2.36	0.919	1
GO:0032838	cell projection cytoplasm	20	1	2.36	0.919	1
GO:0034364	high-density lipoprotein particle	20	1	2.36	0.919	1
GO:0000313	organellar ribosome	46	3	5.43	0.921	1
GO:0005761	mitochondrial ribosome	46	3	5.43	0.921	1
GO:0031093	platelet alpha granule lumen	46	3	5.43	0.921	1
GO:0032580	Golgi cisterna membrane	69	5	8.14	0.922	1
GO:0000777	condensed chromosome kinetochore	81	6	9.56	0.928	1
GO:0000775	chromosome, centromeric region	144	12	16.99	0.929	1
GO:0016607	nuclear speck	144	12	16.99	0.929	1
GO:0000785	chromatin	282	26	33.28	0.93	1
GO:0008180	COP9 signalosome	35	2	4.13	0.93	1
GO:0000428	DNA-directed RNA polymerase complex	93	7	10.98	0.933	1
GO:0055029	nuclear DNA-directed RNA polymerase complex	93	7	10.98	0.933	1
GO:0000781	chromosome, telomeric region	48	3	5.66	0.934	1
GO:0034774	secretory granule lumen	48	3	5.66	0.934	1
GO:0030880	RNA polymerase complex	94	7	11.09	0.938	1
GO:0031970	organelle envelope lumen	49	3	5.78	0.939	1
GO:0000152	nuclear ubiquitin ligase complex	23	1	2.71	0.944	1
GO:0000784	nuclear chromosome, telomeric region	23	1	2.71	0.944	1
GO:0033176	proton-transporting V-type ATPase complex	23	1	2.71	0.944	1
GO:0000779	condensed chromosome, centromeric region	86	6	10.15	0.95	1
GO:0060205	cytoplasmic membrane-bounded vesicle lumen	51	3	6.02	0.95	1
GO:0005720	nuclear heterochromatin	24	1	2.83	0.951	1
GO:0044452	nucleolar part	24	1	2.83	0.951	1
GO:0016604	nuclear body	262	23	30.92	0.953	1
GO:0044429	mitochondrial part	681	67	80.37	0.957	1
GO:0044447	axoneme part	25	1	2.95	0.957	1
GO:0031983	vesicle lumen	53	3	6.26	0.958	1
GO:0016469	proton-transporting two-sector ATPase complex	41	2	4.84	0.963	1
GO:0005774	vacuolar membrane	167	13	19.71	0.965	1
GO:0044454	nuclear chromosome part	219	18	25.85	0.966	1
GO:0000794	condensed nuclear chromosome	56	3	6.61	0.968	1
GO:0031091	platelet alpha granule	57	3	6.73	0.971	1
GO:0016591	DNA-directed RNA polymerase II, holoenzyme	82	5	9.68	0.972	1
GO:0005796	Golgi lumen	45	2	5.31	0.975	1
GO:0005739	mitochondrion	1361	139	160.62	0.976	1
GO:0005775	vacuolar lumen	30	1	3.54	0.977	1
GO:0031902	late endosome membrane	72	4	8.5	0.977	1
GO:0033017	sarcoplasmic reticulum membrane	30	1	3.54	0.977	1
GO:0031234	extrinsic component of cytoplasmic side of plasma membrane	46	2	5.43	0.978	1
GO:0035085	NA	46	2	5.43	0.978	1
GO:0005930	axoneme	61	3	7.2	0.98	1
GO:0034358	plasma lipoprotein particle	32	1	3.78	0.982	1
GO:0005834	heterotrimeric G-protein complex	33	1	3.89	0.984	1
GO:0032994	protein-lipid complex	33	1	3.89	0.984	1
GO:0044437	vacuolar part	191	14	22.54	0.984	1
GO:0044391	ribosomal subunit	102	6	12.04	0.985	1
GO:0044455	mitochondrial membrane part	125	8	14.75	0.985	1
GO:0071013	catalytic step 2 spliceosome	77	4	9.09	0.985	1
GO:0030532	small nuclear ribonucleoprotein complex	34	1	4.01	0.986	1
GO:0042645	mitochondrial nucleoid	34	1	4.01	0.986	1
GO:0031225	anchored component of membrane	127	8	14.99	0.987	1
GO:0000228	nuclear chromosome	259	20	30.57	0.988	1
GO:0009295	nucleoid	35	1	4.13	0.988	1
GO:0022626	cytosolic ribosome	66	3	7.79	0.988	1
GO:0005747	mitochondrial respiratory chain complex I	36	1	4.25	0.989	1
GO:0030286	dynein complex	36	1	4.25	0.989	1
GO:0030964	NADH dehydrogenase complex	36	1	4.25	0.989	1
GO:0045271	respiratory chain complex I	36	1	4.25	0.989	1
GO:0005694	chromosome	583	52	68.81	0.99	1
GO:0009434	NA	37	1	4.37	0.99	1
GO:0044427	chromosomal part	494	43	58.3	0.99	1
GO:0019866	organelle inner membrane	340	27	40.13	0.992	1
GO:0070013	intracellular organelle lumen	2394	248	282.54	0.993	1
GO:0005840	ribosome	161	10	19	0.994	1
GO:0045111	intermediate filament cytoskeleton	184	12	21.72	0.994	1
GO:0005759	mitochondrial matrix	263	19	31.04	0.995	1
GO:0000502	proteasome complex	61	2	7.2	0.996	1
GO:0000793	condensed chromosome	155	9	18.29	0.996	1
GO:0015935	small ribosomal subunit	44	1	5.19	0.996	1
GO:0043233	organelle lumen	2438	250	287.73	0.996	1
GO:0070469	respiratory chain	62	2	7.32	0.996	1
GO:0000786	nucleosome	63	2	7.44	0.997	1
GO:0005743	mitochondrial inner membrane	313	23	36.94	0.997	1
GO:0031974	membrane-enclosed lumen	2480	253	292.69	0.997	1
GO:0032993	protein-DNA complex	99	4	11.68	0.998	1
GO:0005746	mitochondrial respiratory chain	57	1	6.73	0.999	1
GO:0005882	intermediate filament	149	7	17.58	0.999	1
GO:0019861	flagellum	55	1	6.49	0.999	1
GO:0000015	phosphopyruvate hydratase complex	4	0	0.47	1	1
GO:0000109	nucleotide-excision repair complex	9	0	1.06	1	1
GO:0000110	nucleotide-excision repair factor 1 complex	1	0	0.12	1	1
GO:0000120	RNA polymerase I transcription factor complex	3	0	0.35	1	1
GO:0000125	PCAF complex	6	0	0.71	1	1
GO:0000126	transcription factor TFIIIB complex	1	0	0.12	1	1
GO:0000127	transcription factor TFIIIC complex	6	0	0.71	1	1
GO:0000133	polarisome	1	0	0.12	1	1
GO:0000137	Golgi cis cisterna	4	0	0.47	1	1
GO:0000138	Golgi trans cisterna	3	0	0.35	1	1
GO:0000153	cytoplasmic ubiquitin ligase complex	6	0	0.71	1	1
GO:0000172	ribonuclease MRP complex	2	0	0.24	1	1
GO:0000214	tRNA-intron endonuclease complex	3	0	0.35	1	1
GO:0000220	vacuolar proton-transporting V-type ATPase, V0 domain	3	0	0.35	1	1
GO:0000221	vacuolar proton-transporting V-type ATPase, V1 domain	2	0	0.24	1	1
GO:0000229	cytoplasmic chromosome	1	0	0.12	1	1
GO:0000275	mitochondrial proton-transporting ATP synthase complex, catalytic core F(1)	5	0	0.59	1	1
GO:0000276	mitochondrial proton-transporting ATP synthase complex, coupling factor F(o)	5	0	0.59	1	1
GO:0000439	core TFIIH complex	1	0	0.12	1	1
GO:0000441	NA	3	0	0.35	1	1
GO:0000778	condensed nuclear chromosome kinetochore	4	0	0.47	1	1
GO:0000780	condensed nuclear chromosome, centromeric region	13	0	1.53	1	1
GO:0000782	telomere cap complex	11	0	1.3	1	1
GO:0000783	nuclear telomere cap complex	11	0	1.3	1	1
GO:0000789	cytoplasmic chromatin	1	0	0.12	1	1
GO:0000791	euchromatin	11	0	1.3	1	1
GO:0000796	condensin complex	6	0	0.71	1	1
GO:0000797	condensin core heterodimer	1	0	0.12	1	1
GO:0000799	nuclear condensin complex	1	0	0.12	1	1
GO:0000800	lateral element	4	0	0.47	1	1
GO:0000801	central element	4	0	0.47	1	1
GO:0000802	transverse filament	1	0	0.12	1	1
GO:0000805	X chromosome	5	0	0.59	1	1
GO:0000806	Y chromosome	2	0	0.24	1	1
GO:0000808	origin recognition complex	9	0	1.06	1	1
GO:0000815	ESCRT III complex	2	0	0.24	1	1
GO:0000835	ER ubiquitin ligase complex	1	0	0.12	1	1
GO:0000836	Hrd1p ubiquitin ligase complex	1	0	0.12	1	1
GO:0000931	gamma-tubulin large complex	4	0	0.47	1	1
GO:0000939	condensed chromosome inner kinetochore	2	0	0.24	1	1
GO:0000940	condensed chromosome outer kinetochore	12	0	1.42	1	1
GO:0000942	condensed nuclear chromosome outer kinetochore	3	0	0.35	1	1
GO:0000974	Prp19 complex	4	0	0.47	1	1
GO:0001401	mitochondrial sorting and assembly machinery complex	1	0	0.12	1	1
GO:0001520	outer dense fiber	3	0	0.35	1	1
GO:0001533	cornified envelope	22	0	2.6	1	1
GO:0001534	radial spoke	1	0	0.12	1	1
GO:0001650	fibrillar center	2	0	0.24	1	1
GO:0001652	granular component	4	0	0.47	1	1
GO:0001674	female germ cell nucleus	2	0	0.24	1	1
GO:0001739	sex chromatin	5	0	0.59	1	1
GO:0001740	Barr body	3	0	0.35	1	1
GO:0001891	phagocytic cup	11	0	1.3	1	1
GO:0001939	female pronucleus	6	0	0.71	1	1
GO:0001940	male pronucleus	4	0	0.47	1	1
GO:0002079	inner acrosomal membrane	2	0	0.24	1	1
GO:0002081	outer acrosomal membrane	2	0	0.24	1	1
GO:0002139	stereocilia coupling link	4	0	0.47	1	1
GO:0002141	stereocilia ankle link	4	0	0.47	1	1
GO:0002142	stereocilia ankle link complex	4	0	0.47	1	1
GO:0002177	manchette	2	0	0.24	1	1
GO:0005575	cellular_component	14862	1754	1754	1	1
GO:0005576	extracellular region	1863	147	219.87	1	1
GO:0005579	membrane attack complex	7	0	0.83	1	1
GO:0005582	collagen type XV trimer	1	0	0.12	1	1
GO:0005584	collagen type I trimer	2	0	0.24	1	1
GO:0005585	collagen type II trimer	1	0	0.12	1	1
GO:0005586	collagen type III trimer	1	0	0.12	1	1
GO:0005589	collagen type VI trimer	3	0	0.35	1	1
GO:0005590	collagen type VII trimer	1	0	0.12	1	1
GO:0005591	collagen type VIII trimer	1	0	0.12	1	1
GO:0005592	collagen type XI trimer	2	0	0.24	1	1
GO:0005593	FACIT collagen trimer	6	0	0.71	1	1
GO:0005594	collagen type IX trimer	3	0	0.35	1	1
GO:0005595	collagen type XII trimer	1	0	0.12	1	1
GO:0005596	collagen type XIV trimer	1	0	0.12	1	1
GO:0005597	collagen type XVI trimer	1	0	0.12	1	1
GO:0005598	short-chain collagen trimer	1	0	0.12	1	1
GO:0005600	collagen type XIII trimer	1	0	0.12	1	1
GO:0005602	complement component C1 complex	2	0	0.24	1	1
GO:0005607	laminin-2 complex	2	0	0.24	1	1
GO:0005608	laminin-3 complex	2	0	0.24	1	1
GO:0005610	laminin-5 complex	3	0	0.35	1	1
GO:0005614	interstitial matrix	11	0	1.3	1	1
GO:0005615	extracellular space	767	51	90.52	1	1
GO:0005638	lamin filament	4	0	0.47	1	1
GO:0005639	integral component of nuclear inner membrane	3	0	0.35	1	1
GO:0005641	nuclear envelope lumen	7	0	0.83	1	1
GO:0005642	annulate lamellae	2	0	0.24	1	1
GO:0005652	nuclear lamina	7	0	0.83	1	1
GO:0005655	nucleolar ribonuclease P complex	6	0	0.71	1	1
GO:0005658	alpha DNA polymerase:primase complex	4	0	0.47	1	1
GO:0005662	DNA replication factor A complex	7	0	0.83	1	1
GO:0005663	DNA replication factor C complex	6	0	0.71	1	1
GO:0005664	nuclear origin of replication recognition complex	9	0	1.06	1	1
GO:0005665	DNA-directed RNA polymerase II, core complex	13	0	1.53	1	1
GO:0005671	Ada2/Gcn5/Ada3 transcription activator complex	14	0	1.65	1	1
GO:0005672	transcription factor TFIIA complex	4	0	0.47	1	1
GO:0005673	transcription factor TFIIE complex	1	0	0.12	1	1
GO:0005674	transcription factor TFIIF complex	2	0	0.24	1	1
GO:0005675	holo TFIIH complex	11	0	1.3	1	1
GO:0005681	spliceosomal complex	139	4	16.4	1	1
GO:0005682	U5 snRNP	6	0	0.71	1	1
GO:0005684	U2-type spliceosomal complex	2	0	0.24	1	1
GO:0005685	U1 snRNP	1	0	0.12	1	1
GO:0005686	U2 snRNP	3	0	0.35	1	1
GO:0005687	U4 snRNP	2	0	0.24	1	1
GO:0005688	U6 snRNP	2	0	0.24	1	1
GO:0005689	U12-type spliceosomal complex	23	0	2.71	1	1
GO:0005690	U4atac snRNP	1	0	0.12	1	1
GO:0005719	nuclear euchromatin	10	0	1.18	1	1
GO:0005724	nuclear telomeric heterochromatin	2	0	0.24	1	1
GO:0005726	perichromatin fibrils	2	0	0.24	1	1
GO:0005731	nucleolus organizer region	1	0	0.12	1	1
GO:0005732	small nucleolar ribonucleoprotein complex	12	0	1.42	1	1
GO:0005744	mitochondrial inner membrane presequence translocase complex	8	0	0.94	1	1
GO:0005749	mitochondrial respiratory chain complex II	4	0	0.47	1	1
GO:0005750	mitochondrial respiratory chain complex III	5	0	0.59	1	1
GO:0005751	mitochondrial respiratory chain complex IV	2	0	0.24	1	1
GO:0005754	mitochondrial proton-transporting ATP synthase, catalytic core	1	0	0.12	1	1
GO:0005757	mitochondrial permeability transition pore complex	1	0	0.12	1	1
GO:0005760	gamma DNA polymerase complex	2	0	0.24	1	1
GO:0005767	secondary lysosome	5	0	0.59	1	1
GO:0005784	Sec61 translocon complex	2	0	0.24	1	1
GO:0005785	signal recognition particle receptor complex	2	0	0.24	1	1
GO:0005786	signal recognition particle, endoplasmic reticulum targeting	6	0	0.71	1	1
GO:0005787	signal peptidase complex	3	0	0.35	1	1
GO:0005790	smooth endoplasmic reticulum	14	0	1.65	1	1
GO:0005797	Golgi medial cisterna	4	0	0.47	1	1
GO:0005816	spindle pole body	1	0	0.12	1	1
GO:0005826	actomyosin contractile ring	4	0	0.47	1	1
GO:0005832	chaperonin-containing T-complex	6	0	0.71	1	1
GO:0005833	hemoglobin complex	11	0	1.3	1	1
GO:0005838	proteasome regulatory particle	9	0	1.06	1	1
GO:0005853	eukaryotic translation elongation factor 1 complex	2	0	0.24	1	1
GO:0005854	nascent polypeptide-associated complex	1	0	0.12	1	1
GO:0005858	axonemal dynein complex	12	0	1.42	1	1
GO:0005859	muscle myosin complex	15	0	1.77	1	1
GO:0005863	striated muscle myosin thick filament	3	0	0.35	1	1
GO:0005868	cytoplasmic dynein complex	13	0	1.53	1	1
GO:0005869	dynactin complex	6	0	0.71	1	1
GO:0005879	axonemal microtubule	2	0	0.24	1	1
GO:0005885	Arp2/3 protein complex	6	0	0.71	1	1
GO:0005889	hydrogen:potassium-exchanging ATPase complex	1	0	0.12	1	1
GO:0005890	sodium:potassium-exchanging ATPase complex	7	0	0.83	1	1
GO:0005895	interleukin-5 receptor complex	1	0	0.12	1	1
GO:0005898	interleukin-13 receptor complex	1	0	0.12	1	1
GO:0005914	spot adherens junction	1	0	0.12	1	1
GO:0005915	zonula adherens	8	0	0.94	1	1
GO:0005927	muscle tendon junction	3	0	0.35	1	1
GO:0005944	phosphatidylinositol 3-kinase complex, class IB	2	0	0.24	1	1
GO:0005945	6-phosphofructokinase complex	3	0	0.35	1	1
GO:0005953	CAAX-protein geranylgeranyltransferase complex	1	0	0.12	1	1
GO:0005954	calcium- and calmodulin-dependent protein kinase complex	4	0	0.47	1	1
GO:0005956	protein kinase CK2 complex	1	0	0.12	1	1
GO:0005958	DNA-dependent protein kinase-DNA ligase 4 complex	5	0	0.59	1	1
GO:0005960	glycine cleavage complex	2	0	0.24	1	1
GO:0005964	phosphorylase kinase complex	5	0	0.59	1	1
GO:0005967	mitochondrial pyruvate dehydrogenase complex	1	0	0.12	1	1
GO:0005971	ribonucleoside-diphosphate reductase complex	1	0	0.12	1	1
GO:0008024	positive transcription elongation factor complex b	1	0	0.12	1	1
GO:0008043	intracellular ferritin complex	2	0	0.24	1	1
GO:0008074	guanylate cyclase complex, soluble	1	0	0.12	1	1
GO:0008250	oligosaccharyltransferase complex	9	0	1.06	1	1
GO:0008274	gamma-tubulin ring complex	4	0	0.47	1	1
GO:0008275	gamma-tubulin small complex	1	0	0.12	1	1
GO:0008282	ATP-sensitive potassium channel complex	2	0	0.24	1	1
GO:0008303	caspase complex	1	0	0.12	1	1
GO:0008352	katanin complex	1	0	0.12	1	1
GO:0008537	proteasome activator complex	2	0	0.24	1	1
GO:0008540	proteasome regulatory particle, base subcomplex	3	0	0.35	1	1
GO:0008622	epsilon DNA polymerase complex	1	0	0.12	1	1
GO:0008623	CHRAC	2	0	0.24	1	1
GO:0009279	cell outer membrane	2	0	0.24	1	1
GO:0009330	DNA topoisomerase complex (ATP-hydrolyzing)	1	0	0.12	1	1
GO:0009331	glycerol-3-phosphate dehydrogenase complex	3	0	0.35	1	1
GO:0009346	citrate lyase complex	2	0	0.24	1	1
GO:0009348	ornithine carbamoyltransferase complex	1	0	0.12	1	1
GO:0009368	endopeptidase Clp complex	1	0	0.12	1	1
GO:0009841	mitochondrial endopeptidase Clp complex	1	0	0.12	1	1
GO:0010369	chromocenter	5	0	0.59	1	1
GO:0010370	perinucleolar chromocenter	1	0	0.12	1	1
GO:0014705	C zone	1	0	0.12	1	1
GO:0014802	terminal cisterna	3	0	0.35	1	1
GO:0014804	terminal cisterna lumen	1	0	0.12	1	1
GO:0015030	Cajal body	46	0	5.43	1	1
GO:0016013	syntrophin complex	1	0	0.12	1	1
GO:0016028	rhabdomere	1	0	0.12	1	1
GO:0016035	zeta DNA polymerase complex	2	0	0.24	1	1
GO:0016272	prefoldin complex	10	0	1.18	1	1
GO:0016471	vacuolar proton-transporting V-type ATPase complex	13	0	1.53	1	1
GO:0016507	mitochondrial fatty acid beta-oxidation multienzyme complex	2	0	0.24	1	1
GO:0016590	ACF complex	1	0	0.12	1	1
GO:0016602	CCAAT-binding factor complex	4	0	0.47	1	1
GO:0016938	kinesin I complex	1	0	0.12	1	1
GO:0017071	intracellular cyclic nucleotide activated cation channel complex	4	0	0.47	1	1
GO:0017090	meprin A complex	1	0	0.12	1	1
GO:0017101	aminoacyl-tRNA synthetase multienzyme complex	2	0	0.24	1	1
GO:0017109	glutamate-cysteine ligase complex	2	0	0.24	1	1
GO:0018995	host	1	0	0.12	1	1
GO:0019008	molybdopterin synthase complex	2	0	0.24	1	1
GO:0019035	viral integration complex	1	0	0.12	1	1
GO:0019185	snRNA-activating protein complex	1	0	0.12	1	1
GO:0019773	proteasome core complex, alpha-subunit complex	8	0	0.94	1	1
GO:0019814	immunoglobulin complex	3	0	0.35	1	1
GO:0019815	B cell receptor complex	3	0	0.35	1	1
GO:0020017	NA	5	0	0.59	1	1
GO:0022624	proteasome accessory complex	11	0	1.3	1	1
GO:0022627	cytosolic small ribosomal subunit	25	0	2.95	1	1
GO:0030008	TRAPP complex	2	0	0.24	1	1
GO:0030014	CCR4-NOT complex	2	0	0.24	1	1
GO:0030112	glycocalyx	2	0	0.24	1	1
GO:0030121	AP-1 adaptor complex	6	0	0.71	1	1
GO:0030289	protein phosphatase 4 complex	2	0	0.24	1	1
GO:0030430	host cell cytoplasm	1	0	0.12	1	1
GO:0030485	smooth muscle contractile fiber	1	0	0.12	1	1
GO:0030526	granulocyte macrophage colony-stimulating factor receptor complex	1	0	0.12	1	1
GO:0030529	ribonucleoprotein complex	488	31	57.59	1	1
GO:0030530	heterogeneous nuclear ribonucleoprotein complex	19	0	2.24	1	1
GO:0030677	ribonuclease P complex	6	0	0.71	1	1
GO:0030681	multimeric ribonuclease P complex	6	0	0.71	1	1
GO:0030686	90S preribosome	6	0	0.71	1	1
GO:0030687	preribosome, large subunit precursor	3	0	0.35	1	1
GO:0030689	Noc complex	2	0	0.24	1	1
GO:0030690	Noc1p-Noc2p complex	1	0	0.12	1	1
GO:0030692	Noc4p-Nop14p complex	1	0	0.12	1	1
GO:0030849	autosome	2	0	0.24	1	1
GO:0030867	rough endoplasmic reticulum membrane	13	0	1.53	1	1
GO:0030868	smooth endoplasmic reticulum membrane	5	0	0.59	1	1
GO:0030870	Mre11 complex	5	0	0.59	1	1
GO:0030874	nucleolar chromatin	1	0	0.12	1	1
GO:0030877	beta-catenin destruction complex	6	0	0.71	1	1
GO:0030891	VCB complex	4	0	0.47	1	1
GO:0030892	mitotic cohesin complex	2	0	0.24	1	1
GO:0030915	Smc5-Smc6 complex	6	0	0.71	1	1
GO:0030934	anchoring collagen complex	10	0	1.18	1	1
GO:0030936	transmembrane collagen trimer	1	0	0.12	1	1
GO:0030956	glutamyl-tRNA(Gln) amidotransferase complex	3	0	0.35	1	1
GO:0031011	Ino80 complex	14	0	1.65	1	1
GO:0031021	interphase microtubule organizing center	1	0	0.12	1	1
GO:0031074	nucleocytoplasmic shuttling complex	2	0	0.24	1	1
GO:0031088	platelet dense granule membrane	5	0	0.59	1	1
GO:0031092	platelet alpha granule membrane	5	0	0.59	1	1
GO:0031094	platelet dense tubular network	10	0	1.18	1	1
GO:0031095	platelet dense tubular network membrane	8	0	0.94	1	1
GO:0031205	endoplasmic reticulum Sec complex	2	0	0.24	1	1
GO:0031209	SCAR complex	1	0	0.12	1	1
GO:0031213	RSF complex	2	0	0.24	1	1
GO:0031229	intrinsic component of nuclear inner membrane	3	0	0.35	1	1
GO:0031232	extrinsic component of external side of plasma membrane	5	0	0.59	1	1
GO:0031240	external side of cell outer membrane	1	0	0.12	1	1
GO:0031257	cell trailing edge membrane	1	0	0.12	1	1
GO:0031259	uropod membrane	1	0	0.12	1	1
GO:0031260	pseudopodium membrane	1	0	0.12	1	1
GO:0031262	Ndc80 complex	4	0	0.47	1	1
GO:0031264	death-inducing signaling complex	6	0	0.71	1	1
GO:0031265	CD95 death-inducing signaling complex	4	0	0.47	1	1
GO:0031298	replication fork protection complex	1	0	0.12	1	1
GO:0031302	intrinsic component of endosome membrane	1	0	0.12	1	1
GO:0031308	intrinsic component of nuclear outer membrane	1	0	0.12	1	1
GO:0031309	integral component of nuclear outer membrane	1	0	0.12	1	1
GO:0031312	extrinsic component of organelle membrane	9	0	1.06	1	1
GO:0031313	extrinsic component of endosome membrane	4	0	0.47	1	1
GO:0031314	extrinsic component of mitochondrial inner membrane	2	0	0.24	1	1
GO:0031315	extrinsic component of mitochondrial outer membrane	2	0	0.24	1	1
GO:0031371	ubiquitin conjugating enzyme complex	8	0	0.94	1	1
GO:0031372	UBC13-MMS2 complex	2	0	0.24	1	1
GO:0031379	RNA-directed RNA polymerase complex	1	0	0.12	1	1
GO:0031380	nuclear RNA-directed RNA polymerase complex	1	0	0.12	1	1
GO:0031428	box C/D snoRNP complex	3	0	0.35	1	1
GO:0031429	box H/ACA snoRNP complex	1	0	0.12	1	1
GO:0031436	BRCA1-BARD1 complex	2	0	0.24	1	1
GO:0031462	Cul2-RING ubiquitin ligase complex	6	0	0.71	1	1
GO:0031464	Cul4A-RING E3 ubiquitin ligase complex	7	0	0.83	1	1
GO:0031465	Cul4B-RING E3 ubiquitin ligase complex	4	0	0.47	1	1
GO:0031466	Cul5-RING ubiquitin ligase complex	4	0	0.47	1	1
GO:0031501	mannosyltransferase complex	3	0	0.35	1	1
GO:0031515	tRNA (m1A) methyltransferase complex	2	0	0.24	1	1
GO:0031595	nuclear proteasome complex	1	0	0.12	1	1
GO:0031597	cytosolic proteasome complex	2	0	0.24	1	1
GO:0031616	spindle pole centrosome	6	0	0.71	1	1
GO:0031618	nuclear pericentric heterochromatin	3	0	0.35	1	1
GO:0031680	G-protein beta/gamma-subunit complex	1	0	0.12	1	1
GO:0031838	haptoglobin-hemoglobin complex	2	0	0.24	1	1
GO:0031904	endosome lumen	10	0	1.18	1	1
GO:0031905	early endosome lumen	3	0	0.35	1	1
GO:0031931	TORC1 complex	3	0	0.35	1	1
GO:0031933	telomeric heterochromatin	3	0	0.35	1	1
GO:0032009	early phagosome	3	0	0.35	1	1
GO:0032010	phagolysosome	4	0	0.47	1	1
GO:0032021	NELF complex	4	0	0.47	1	1
GO:0032040	small-subunit processome	6	0	0.71	1	1
GO:0032044	DSIF complex	2	0	0.24	1	1
GO:0032045	guanyl-nucleotide exchange factor complex	4	0	0.47	1	1
GO:0032059	bleb	7	0	0.83	1	1
GO:0032127	dense core granule membrane	1	0	0.12	1	1
GO:0032133	chromosome passenger complex	4	0	0.47	1	1
GO:0032144	4-aminobutyrate transaminase complex	1	0	0.12	1	1
GO:0032279	asymmetric synapse	7	0	0.83	1	1
GO:0032280	symmetric synapse	2	0	0.24	1	1
GO:0032299	ribonuclease H2 complex	3	0	0.35	1	1
GO:0032301	MutSalpha complex	2	0	0.24	1	1
GO:0032302	MutSbeta complex	2	0	0.24	1	1
GO:0032311	angiogenin-PRI complex	2	0	0.24	1	1
GO:0032389	MutLalpha complex	6	0	0.71	1	1
GO:0032437	cuticular plate	2	0	0.24	1	1
GO:0032449	CBM complex	3	0	0.35	1	1
GO:0032473	cytoplasmic side of mitochondrial outer membrane	1	0	0.12	1	1
GO:0032541	cortical endoplasmic reticulum	1	0	0.12	1	1
GO:0032579	apical lamina of hyaline layer	1	0	0.12	1	1
GO:0032585	multivesicular body membrane	7	0	0.83	1	1
GO:0032777	Piccolo NuA4 histone acetyltransferase complex	4	0	0.47	1	1
GO:0032797	SMN complex	2	0	0.24	1	1
GO:0032798	Swi5-Sfr1 complex	2	0	0.24	1	1
GO:0032806	carboxy-terminal domain protein kinase complex	2	0	0.24	1	1
GO:0032807	DNA ligase IV complex	2	0	0.24	1	1
GO:0032982	myosin filament	15	0	1.77	1	1
GO:0032983	kainate selective glutamate receptor complex	4	0	0.47	1	1
GO:0032996	Bcl3-Bcl10 complex	1	0	0.12	1	1
GO:0032997	Fc receptor complex	2	0	0.24	1	1
GO:0032998	Fc-epsilon receptor I complex	2	0	0.24	1	1
GO:0033061	DNA recombinase mediator complex	2	0	0.24	1	1
GO:0033093	Weibel-Palade body	2	0	0.24	1	1
GO:0033150	cytoskeletal calyx	2	0	0.24	1	1
GO:0033162	melanosome membrane	8	0	0.94	1	1
GO:0033165	interphotoreceptor matrix	1	0	0.12	1	1
GO:0033166	hyaline layer	1	0	0.12	1	1
GO:0033179	proton-transporting V-type ATPase, V0 domain	9	0	1.06	1	1
GO:0033185	dolichol-phosphate-mannose synthase complex	3	0	0.35	1	1
GO:0033186	CAF-1 complex	3	0	0.35	1	1
GO:0033202	DNA helicase complex	14	0	1.65	1	1
GO:0033256	I-kappaB/NF-kappaB complex	5	0	0.59	1	1
GO:0033257	Bcl3/NF-kappaB2 complex	2	0	0.24	1	1
GO:0033269	internode region of axon	2	0	0.24	1	1
GO:0033276	transcription factor TFTC complex	14	0	1.65	1	1
GO:0033391	chromatoid body	8	0	0.94	1	1
GO:0033503	HULC complex	4	0	0.47	1	1
GO:0033557	Slx1-Slx4 complex	3	0	0.35	1	1
GO:0033588	Elongator holoenzyme complex	1	0	0.12	1	1
GO:0033593	BRCA2-MAGE-D1 complex	1	0	0.12	1	1
GO:0033643	host cell part	1	0	0.12	1	1
GO:0033646	host intracellular part	1	0	0.12	1	1
GO:0033647	host intracellular organelle	1	0	0.12	1	1
GO:0033648	host intracellular membrane-bounded organelle	1	0	0.12	1	1
GO:0033655	host cell cytoplasm part	1	0	0.12	1	1
GO:0034359	mature chylomicron	1	0	0.12	1	1
GO:0034360	chylomicron remnant	1	0	0.12	1	1
GO:0034361	very-low-density lipoprotein particle	17	0	2.01	1	1
GO:0034362	low-density lipoprotein particle	12	0	1.42	1	1
GO:0034363	intermediate-density lipoprotein particle	3	0	0.35	1	1
GO:0034365	discoidal high-density lipoprotein particle	1	0	0.12	1	1
GO:0034366	spherical high-density lipoprotein particle	5	0	0.59	1	1
GO:0034385	triglyceride-rich lipoprotein particle	17	0	2.01	1	1
GO:0034464	BBSome	8	0	0.94	1	1
GO:0034466	chromaffin granule lumen	1	0	0.12	1	1
GO:0034663	endoplasmic reticulum chaperone complex	2	0	0.24	1	1
GO:0034667	integrin alpha3-beta1 complex	1	0	0.12	1	1
GO:0034678	integrin alpha8-beta1 complex	2	0	0.24	1	1
GO:0034679	integrin alpha9-beta1 complex	2	0	0.24	1	1
GO:0034742	NA	3	0	0.35	1	1
GO:0034750	Scrib-APC-beta-catenin complex	2	0	0.24	1	1
GO:0034751	aryl hydrocarbon receptor complex	1	0	0.12	1	1
GO:0034752	cytosolic aryl hydrocarbon receptor complex	1	0	0.12	1	1
GO:0035003	subapical complex	1	0	0.12	1	1
GO:0035086	NA	8	0	0.94	1	1
GO:0035189	Rb-E2F complex	3	0	0.35	1	1
GO:0035253	ciliary rootlet	8	0	0.94	1	1
GO:0035267	NuA4 histone acetyltransferase complex	15	0	1.77	1	1
GO:0035327	transcriptionally active chromatin	8	0	0.94	1	1
GO:0035339	SPOTS complex	2	0	0.24	1	1
GO:0035354	Toll-like receptor 1-Toll-like receptor 2 protein complex	2	0	0.24	1	1
GO:0035355	Toll-like receptor 2-Toll-like receptor 6 protein complex	2	0	0.24	1	1
GO:0035370	UBC13-UEV1A complex	2	0	0.24	1	1
GO:0035517	PR-DUB complex	2	0	0.24	1	1
GO:0035578	azurophil granule lumen	1	0	0.12	1	1
GO:0035631	CD40 receptor complex	10	0	1.18	1	1
GO:0035686	sperm fibrous sheath	1	0	0.12	1	1
GO:0035692	macrophage migration inhibitory factor receptor complex	1	0	0.12	1	1
GO:0035693	NOS2-CD74 complex	1	0	0.12	1	1
GO:0035748	myelin sheath abaxonal region	4	0	0.47	1	1
GO:0035867	alphav-beta3 integrin-IGF-1-IGF1R complex	1	0	0.12	1	1
GO:0035985	senescence-associated heterochromatin focus	3	0	0.35	1	1
GO:0036019	endolysosome	7	0	0.83	1	1
GO:0036020	endolysosome membrane	3	0	0.35	1	1
GO:0036021	endolysosome lumen	4	0	0.47	1	1
GO:0036024	protein C inhibitor-TMPRSS7 complex	1	0	0.12	1	1
GO:0036025	protein C inhibitor-TMPRSS11E complex	1	0	0.12	1	1
GO:0036026	protein C inhibitor-PLAT complex	1	0	0.12	1	1
GO:0036027	protein C inhibitor-PLAU complex	1	0	0.12	1	1
GO:0036028	protein C inhibitor-thrombin complex	1	0	0.12	1	1
GO:0036029	protein C inhibitor-KLK3 complex	1	0	0.12	1	1
GO:0036030	protein C inhibitor-plasma kallikrein complex	1	0	0.12	1	1
GO:0036053	glomerular endothelium fenestra	1	0	0.12	1	1
GO:0036125	fatty acid beta-oxidation multienzyme complex	2	0	0.24	1	1
GO:0036126	sperm flagellum	1	0	0.12	1	1
GO:0036128	CatSper complex	7	0	0.83	1	1
GO:0042022	interleukin-12 receptor complex	1	0	0.12	1	1
GO:0042101	T cell receptor complex	12	0	1.42	1	1
GO:0042105	alpha-beta T cell receptor complex	3	0	0.35	1	1
GO:0042382	paraspeckles	6	0	0.71	1	1
GO:0042406	extrinsic component of endoplasmic reticulum membrane	1	0	0.12	1	1
GO:0042564	NLS-dependent protein nuclear import complex	1	0	0.12	1	1
GO:0042585	germinal vesicle	1	0	0.12	1	1
GO:0042587	glycogen granule	5	0	0.59	1	1
GO:0042627	chylomicron	11	0	1.3	1	1
GO:0042629	mast cell granule	3	0	0.35	1	1
GO:0042643	actomyosin, actin portion	1	0	0.12	1	1
GO:0042709	succinate-CoA ligase complex	1	0	0.12	1	1
GO:0042719	mitochondrial intermembrane space protein transporter complex	6	0	0.71	1	1
GO:0042720	mitochondrial inner membrane peptidase complex	1	0	0.12	1	1
GO:0042765	GPI-anchor transamidase complex	5	0	0.59	1	1
GO:0042788	polysomal ribosome	5	0	0.59	1	1
GO:0042827	platelet dense granule	6	0	0.71	1	1
GO:0043020	NADPH oxidase complex	9	0	1.06	1	1
GO:0043033	isoamylase complex	1	0	0.12	1	1
GO:0043159	acrosomal matrix	1	0	0.12	1	1
GO:0043186	P granule	13	0	1.53	1	1
GO:0043189	H4/H2A histone acetyltransferase complex	16	0	1.89	1	1
GO:0043196	varicosity	3	0	0.35	1	1
GO:0043202	lysosomal lumen	27	0	3.19	1	1
GO:0043203	axon hillock	2	0	0.24	1	1
GO:0043230	extracellular organelle	6	0	0.71	1	1
GO:0043245	extraorganismal space	1	0	0.12	1	1
GO:0043257	laminin-8 complex	1	0	0.12	1	1
GO:0043265	ectoplasm	1	0	0.12	1	1
GO:0043509	activin A complex	1	0	0.12	1	1
GO:0043511	inhibin complex	2	0	0.24	1	1
GO:0043512	inhibin A complex	2	0	0.24	1	1
GO:0043514	interleukin-12 complex	2	0	0.24	1	1
GO:0043527	tRNA methyltransferase complex	2	0	0.24	1	1
GO:0043540	6-phosphofructo-2-kinase/fructose-2,6-biphosphatase complex	1	0	0.12	1	1
GO:0043564	Ku70:Ku80 complex	2	0	0.24	1	1
GO:0043626	PCNA complex	1	0	0.12	1	1
GO:0043656	intracellular region of host	1	0	0.12	1	1
GO:0043657	host cell	1	0	0.12	1	1
GO:0044194	cytolytic granule	2	0	0.24	1	1
GO:0044214	fully spanning plasma membrane	1	0	0.12	1	1
GO:0044215	other organism	1	0	0.12	1	1
GO:0044216	other organism cell	1	0	0.12	1	1
GO:0044217	other organism part	1	0	0.12	1	1
GO:0044292	dendrite terminus	3	0	0.35	1	1
GO:0044294	dendritic growth cone	2	0	0.24	1	1
GO:0044295	axonal growth cone	7	0	0.83	1	1
GO:0044299	C-fiber	2	0	0.24	1	1
GO:0044302	dentate gyrus mossy fiber	1	0	0.12	1	1
GO:0044316	cone cell pedicle	1	0	0.12	1	1
GO:0044322	endoplasmic reticulum quality control compartment	1	0	0.12	1	1
GO:0044352	pinosome	1	0	0.12	1	1
GO:0044354	macropinosome	1	0	0.12	1	1
GO:0044421	extracellular region part	985	78	116.25	1	1
GO:0044442	NA	16	0	1.89	1	1
GO:0044453	nuclear membrane part	4	0	0.47	1	1
GO:0044460	flagellum part	16	0	1.89	1	1
GO:0044609	DBIRD complex	2	0	0.24	1	1
GO:0045009	chitosome	8	0	0.94	1	1
GO:0045025	mitochondrial degradosome	2	0	0.24	1	1
GO:0045092	interleukin-18 receptor complex	1	0	0.12	1	1
GO:0045095	keratin filament	69	1	8.14	1	1
GO:0045098	type III intermediate filament	3	0	0.35	1	1
GO:0045120	pronucleus	14	0	1.65	1	1
GO:0045160	myosin I complex	1	0	0.12	1	1
GO:0045179	apical cortex	7	0	0.83	1	1
GO:0045180	basal cortex	2	0	0.24	1	1
GO:0045244	succinate-CoA ligase complex (GDP-forming)	1	0	0.12	1	1
GO:0045254	pyruvate dehydrogenase complex	4	0	0.47	1	1
GO:0045257	succinate dehydrogenase complex (ubiquinone)	4	0	0.47	1	1
GO:0045261	proton-transporting ATP synthase complex, catalytic core F(1)	5	0	0.59	1	1
GO:0045267	proton-transporting ATP synthase, catalytic core	1	0	0.12	1	1
GO:0045273	respiratory chain complex II	4	0	0.47	1	1
GO:0045275	respiratory chain complex III	5	0	0.59	1	1
GO:0045277	respiratory chain complex IV	2	0	0.24	1	1
GO:0045281	succinate dehydrogenase complex	4	0	0.47	1	1
GO:0045283	fumarate reductase complex	4	0	0.47	1	1
GO:0045323	interleukin-1 receptor complex	3	0	0.35	1	1
GO:0045495	pole plasm	13	0	1.53	1	1
GO:0046540	U4/U6 x U5 tri-snRNP complex	3	0	0.35	1	1
GO:0046581	intercellular canaliculus	8	0	0.94	1	1
GO:0046691	intracellular canaliculus	2	0	0.24	1	1
GO:0048179	activin receptor complex	2	0	0.24	1	1
GO:0048180	activin complex	1	0	0.12	1	1
GO:0048188	Set1C/COMPASS complex	9	0	1.06	1	1
GO:0048237	rough endoplasmic reticulum lumen	1	0	0.12	1	1
GO:0048269	methionine adenosyltransferase complex	1	0	0.12	1	1
GO:0048476	Holliday junction resolvase complex	1	0	0.12	1	1
GO:0048500	signal recognition particle	6	0	0.71	1	1
GO:0051233	spindle midzone	12	0	1.42	1	1
GO:0055087	Ski complex	2	0	0.24	1	1
GO:0060076	excitatory synapse	12	0	1.42	1	1
GO:0060077	inhibitory synapse	2	0	0.24	1	1
GO:0060171	stereocilium membrane	2	0	0.24	1	1
GO:0060199	clathrin-sculpted glutamate transport vesicle	3	0	0.35	1	1
GO:0060200	clathrin-sculpted acetylcholine transport vesicle	3	0	0.35	1	1
GO:0060201	clathrin-sculpted acetylcholine transport vesicle membrane	3	0	0.35	1	1
GO:0060203	clathrin-sculpted glutamate transport vesicle membrane	3	0	0.35	1	1
GO:0060293	germ plasm	13	0	1.53	1	1
GO:0060342	photoreceptor inner segment membrane	1	0	0.12	1	1
GO:0065010	extracellular membrane-bounded organelle	6	0	0.71	1	1
GO:0070032	synaptobrevin 2-SNAP-25-syntaxin-1a-complexin I complex	3	0	0.35	1	1
GO:0070044	synaptobrevin 2-SNAP-25-syntaxin-1a complex	4	0	0.47	1	1
GO:0070062	extracellular vesicular exosome	5	0	0.59	1	1
GO:0070081	clathrin-sculpted monoamine transport vesicle	4	0	0.47	1	1
GO:0070083	clathrin-sculpted monoamine transport vesicle membrane	4	0	0.47	1	1
GO:0070188	Stn1-Ten1 complex	2	0	0.24	1	1
GO:0070274	RES complex	1	0	0.12	1	1
GO:0070288	ferritin complex	2	0	0.24	1	1
GO:0070369	beta-catenin-TCF7L2 complex	2	0	0.24	1	1
GO:0070419	nonhomologous end joining complex	6	0	0.71	1	1
GO:0070435	Shc-EGFR complex	2	0	0.24	1	1
GO:0070436	Grb2-EGFR complex	2	0	0.24	1	1
GO:0070438	mTOR-FKBP12-rapamycin complex	1	0	0.12	1	1
GO:0070522	ERCC4-ERCC1 complex	1	0	0.12	1	1
GO:0070531	BRCA1-A complex	7	0	0.83	1	1
GO:0070545	PeBoW complex	2	0	0.24	1	1
GO:0070552	BRISC complex	4	0	0.47	1	1
GO:0070685	macropinocytic cup	1	0	0.12	1	1
GO:0070695	FHF complex	5	0	0.59	1	1
GO:0070722	Tle3-Aes complex	1	0	0.12	1	1
GO:0070743	interleukin-23 complex	2	0	0.24	1	1
GO:0070761	pre-snoRNP complex	5	0	0.59	1	1
GO:0070820	tertiary granule	4	0	0.47	1	1
GO:0070821	tertiary granule membrane	1	0	0.12	1	1
GO:0070852	cell body fiber	4	0	0.47	1	1
GO:0070860	RNA polymerase I core factor complex	1	0	0.12	1	1
GO:0070876	SOSS complex	4	0	0.47	1	1
GO:0070938	contractile ring	5	0	0.59	1	1
GO:0070969	ULK1-ATG13-FIP200 complex	3	0	0.35	1	1
GO:0070971	endoplasmic reticulum exit site	2	0	0.24	1	1
GO:0071001	U4/U6 snRNP	3	0	0.35	1	1
GO:0071062	alphav-beta3 integrin-vitronectin complex	1	0	0.12	1	1
GO:0071065	alpha9-beta1 integrin-vascular cell adhesion molecule-1 complex	2	0	0.24	1	1
GO:0071133	alpha9-beta1 integrin-ADAM8 complex	1	0	0.12	1	1
GO:0071203	WASH complex	8	0	0.94	1	1
GO:0071256	translocon complex	2	0	0.24	1	1
GO:0071437	invadopodium	6	0	0.71	1	1
GO:0071438	invadopodium membrane	3	0	0.35	1	1
GO:0071439	clathrin complex	1	0	0.12	1	1
GO:0071546	pi-body	5	0	0.59	1	1
GO:0071547	piP-body	4	0	0.47	1	1
GO:0071595	Nem1-Spo7 phosphatase complex	1	0	0.12	1	1
GO:0071598	neuronal ribonucleoprotein granule	1	0	0.12	1	1
GO:0071664	catenin-TCF7L2 complex	3	0	0.35	1	1
GO:0071665	gamma-catenin-TCF7L2 complex	1	0	0.12	1	1
GO:0071782	endoplasmic reticulum tubular network	1	0	0.12	1	1
GO:0071797	LUBAC complex	2	0	0.24	1	1
GO:0071817	MMXD complex	5	0	0.59	1	1
GO:0071821	FANCM-MHF complex	3	0	0.35	1	1
GO:0071914	prominosome	1	0	0.12	1	1
GO:0071920	cleavage body	2	0	0.24	1	1
GO:0071942	XPC complex	3	0	0.35	1	1
GO:0071953	elastic fiber	1	0	0.12	1	1
GO:0071986	Ragulator complex	3	0	0.35	1	1
GO:0072487	MSL complex	4	0	0.47	1	1
GO:0072517	host cell viral assembly compartment	1	0	0.12	1	1
GO:0072536	interleukin-23 receptor complex	2	0	0.24	1	1
GO:0072546	ER membrane protein complex	10	0	1.18	1	1
GO:0072558	NLRP1 inflammasome complex	1	0	0.12	1	1
GO:0072562	blood microparticle	2	0	0.24	1	1
GO:0072563	endothelial microparticle	2	0	0.24	1	1
GO:0072588	box H/ACA RNP complex	1	0	0.12	1	1
GO:0072669	tRNA-splicing ligase complex	5	0	0.59	1	1
GO:0072686	mitotic spindle	11	0	1.3	1	1
GO:0097014	ciliary cytoplasm	8	0	0.94	1	1
GO:0097057	TRAF2-GSTP1 complex	1	0	0.12	1	1
GO:0097058	CRLF-CLCF1 complex	2	0	0.24	1	1
GO:0097059	CNTFR-CLCF1 complex	2	0	0.24	1	1
GO:0097136	Bcl-2 family protein complex	4	0	0.47	1	1
GO:0097140	BIM-BCL-xl complex	1	0	0.12	1	1
GO:0097141	BIM-BCL-2 complex	1	0	0.12	1	1
GO:0097149	centralspindlin complex	3	0	0.35	1	1
GO:0097179	protease inhibitor complex	1	0	0.12	1	1
GO:0097180	serine protease inhibitor complex	1	0	0.12	1	1
GO:0097181	protein C inhibitor-coagulation factor V complex	1	0	0.12	1	1
GO:0097182	protein C inhibitor-coagulation factor Xa complex	1	0	0.12	1	1
GO:0097183	protein C inhibitor-coagulation factor XI complex	1	0	0.12	1	1
GO:0097196	Shu complex	2	0	0.24	1	1
GO:0097197	tetraspanin-enriched microdomain	1	0	0.12	1	1
GO:0097208	alveolar lamellar body	3	0	0.35	1	1
GO:0097209	epidermal lamellar body	3	0	0.35	1	1
GO:0097223	sperm part	1	0	0.12	1	1
GO:0097227	sperm annulus	1	0	0.12	1	1
GO:0097346	INO80-type complex	14	0	1.65	1	1
