# Supplementary material for: A statistically inferred microRNA network identifies breast cancer target miR-940 as an actin cytoskeleton regulator
Source: Sci Rep. 2015 Feb 12;5:8336. doi: 10.1038/srep08336 (PMC5389139; doi:10.1038/srep08336)
Supplement: Supplementary Information — Dataset 11 [file srep08336-s12.xls]

## Sheet: Legends
Supplementary Table XI. GO enrichment calculation for the intermediate zone (only genes shared by 50% of the miRNAs). Are represented on each and every sheet, GO: the id of the ontology accession number. Term: the name of the ontology. Annotated: the number of annotated term considering the background genes used in the calculation. Significant: the number of genes annotated to the aforementioned …

## Sheet: Biological Process
GO.ID	Term	Annotated	Significant	Expected	classicFisher	BH.pVal
GO:0031016	pancreas development	74	5	0.64	0.00045	1
GO:0007507	heart development	330	10	2.87	0.0006	1
GO:0007154	cell communication	4338	54	37.71	0.00103	1
GO:0010810	regulation of cell-substrate adhesion	90	5	0.78	0.00111	1
GO:0001952	regulation of cell-matrix adhesion	54	4	0.47	0.00123	1
GO:0007167	enzyme linked receptor protein signaling pathway	784	15	6.82	0.0032	1
GO:0001841	neural tube formation	72	4	0.63	0.00354	1
GO:0048679	regulation of axon regeneration	11	2	0.1	0.00391	1
GO:0061298	retina vasculature development in camera-type eye	11	2	0.1	0.00391	1
GO:0070570	regulation of neuron projection regeneration	11	2	0.1	0.00391	1
GO:0007169	transmembrane receptor protein tyrosine kinase signaling pathway	581	12	5.05	0.00459	1
GO:0016024	CDP-diacylglycerol biosynthetic process	12	2	0.1	0.00467	1
GO:0030155	regulation of cell adhesion	240	7	2.09	0.00494	1
GO:0046341	CDP-diacylglycerol metabolic process	13	2	0.11	0.00549	1
GO:0000902	cell morphogenesis	843	15	7.33	0.00625	1
GO:0009071	serine family amino acid catabolic process	14	2	0.12	0.00637	1
GO:0048583	regulation of response to stimulus	2027	28	17.62	0.00734	1
GO:0001838	embryonic epithelial tube formation	91	4	0.79	0.00811	1
GO:0006544	glycine metabolic process	16	2	0.14	0.0083	1
GO:0072175	epithelial tube formation	92	4	0.8	0.00842	1
GO:0051179	localization	3782	45	32.88	0.00922	1
GO:0032989	cellular component morphogenesis	892	15	7.75	0.01027	1
GO:0035148	tube formation	98	4	0.85	0.01046	1
GO:0090257	regulation of muscle system process	101	4	0.88	0.0116	1
GO:0006893	Golgi to plasma membrane transport	19	2	0.17	0.01163	1
GO:0032925	regulation of activin receptor signaling pathway	19	2	0.17	0.01163	1
GO:0070723	response to cholesterol	19	2	0.17	0.01163	1
GO:0048869	cellular developmental process	2496	32	21.7	0.01193	1
GO:0048585	negative regulation of response to stimulus	664	12	5.77	0.01266	1
GO:0007044	cell-substrate junction assembly	56	3	0.49	0.0127	1
GO:0048731	system development	3014	37	26.2	0.0128	1
GO:0001843	neural tube closure	57	3	0.5	0.01332	1
GO:0060606	tube closure	57	3	0.5	0.01332	1
GO:0007417	central nervous system development	590	11	5.13	0.01358	1
GO:0034329	cell junction assembly	163	5	1.42	0.01384	1
GO:0072358	cardiovascular system development	674	12	5.86	0.01411	1
GO:0072359	circulatory system development	674	12	5.86	0.01411	1
GO:0035162	embryonic hemopoiesis	21	2	0.18	0.01412	1
GO:0014020	primary neural tube formation	60	3	0.52	0.01529	1
GO:0021915	neural tube development	110	4	0.96	0.01546	1
GO:0030154	cell differentiation	2348	30	20.41	0.01593	1
GO:0046777	protein autophosphorylation	169	5	1.47	0.01596	1
GO:0048856	anatomical structure development	3476	41	30.22	0.0162	1
GO:0023052	signaling	4226	48	36.74	0.01656	1
GO:0001954	positive regulation of cell-matrix adhesion	23	2	0.2	0.01683	1
GO:0044003	modification by symbiont of host morphology or physiology	23	2	0.2	0.01683	1
GO:0048858	cell projection morphogenesis	611	11	5.31	0.0172	1
GO:0016331	morphogenesis of embryonic epithelium	116	4	1.01	0.01843	1
GO:0032990	cell part morphogenesis	623	11	5.42	0.01957	1
GO:0051893	regulation of focal adhesion assembly	25	2	0.22	0.01973	1
GO:0090109	regulation of cell-substrate junction assembly	25	2	0.22	0.01973	1
GO:0035265	organ growth	67	3	0.58	0.02049	1
GO:0048729	tissue morphogenesis	393	8	3.42	0.02123	1
GO:0031103	axon regeneration	26	2	0.23	0.02125	1
GO:0034330	cell junction organization	184	5	1.6	0.02217	1
GO:0048513	organ development	2114	27	18.38	0.02271	1
GO:0045668	negative regulation of osteoblast differentiation	27	2	0.23	0.02282	1
GO:0048009	insulin-like growth factor receptor signaling pathway	27	2	0.23	0.02282	1
GO:0007399	nervous system development	1539	21	13.38	0.0236	1
GO:0000578	embryonic axis specification	28	2	0.24	0.02444	1
GO:0045646	regulation of erythrocyte differentiation	28	2	0.24	0.02444	1
GO:0001764	neuron migration	73	3	0.63	0.02564	1
GO:0007165	signal transduction	3789	43	32.94	0.02567	1
GO:0030030	cell projection organization	822	13	7.15	0.02605	1
GO:0009069	serine family amino acid metabolic process	29	2	0.25	0.02611	1
GO:0032924	activin receptor signaling pathway	29	2	0.25	0.02611	1
GO:0031589	cell-substrate adhesion	194	5	1.69	0.02708	1
GO:0007264	small GTPase mediated signal transduction	575	10	5	0.028	1
GO:0030029	actin filament-based process	415	8	3.61	0.02821	1
GO:0009888	tissue development	1104	16	9.6	0.02914	1
GO:0009953	dorsal/ventral pattern formation	77	3	0.67	0.02941	1
GO:0031102	neuron projection regeneration	31	2	0.27	0.02957	1
GO:0007160	cell-matrix adhesion	137	4	1.19	0.03152	1
GO:0007420	brain development	425	8	3.69	0.03186	1
GO:0009855	determination of bilateral symmetry	80	3	0.7	0.03243	1
GO:0060429	epithelium development	508	9	4.42	0.03283	1
GO:0009799	specification of symmetry	81	3	0.7	0.03347	1
GO:0045667	regulation of osteoblast differentiation	83	3	0.72	0.0356	1
GO:0048699	generation of neurons	952	14	8.28	0.03637	1
GO:0007166	cell surface receptor signaling pathway	2103	26	18.28	0.03647	1
GO:0006928	cellular component movement	1044	15	9.08	0.03662	1
GO:0006937	regulation of muscle contraction	84	3	0.73	0.03669	1
GO:0006024	glycosaminoglycan biosynthetic process	35	2	0.3	0.037	1
GO:0048708	astrocyte differentiation	36	2	0.31	0.03895	1
GO:0030182	neuron differentiation	876	13	7.62	0.04053	1
GO:0006023	aminoglycan biosynthetic process	37	2	0.32	0.04095	1
GO:0009653	anatomical structure morphogenesis	1827	23	15.88	0.04102	1
GO:0042035	regulation of cytokine biosynthetic process	88	3	0.77	0.04123	1
GO:0048812	neuron projection morphogenesis	530	9	4.61	0.04126	1
GO:0006942	regulation of striated muscle contraction	38	2	0.33	0.04299	1
GO:0048523	negative regulation of cellular process	2544	30	22.12	0.0432	1
GO:0000904	cell morphogenesis involved in differentiation	626	10	5.44	0.04579	1
GO:0048870	cell motility	804	12	6.99	0.04652	1
GO:0051674	localization of cell	804	12	6.99	0.04652	1
GO:0002009	morphogenesis of an epithelium	302	6	2.63	0.04809	1
GO:0000910	cytokinesis	94	3	0.82	0.04854	1
GO:0048041	focal adhesion assembly	41	2	0.36	0.04931	1
GO:0032502	developmental process	3958	43	34.41	0.05071	1
GO:0007173	epidermal growth factor receptor signaling pathway	160	4	1.39	0.05083	1
GO:0038127	ERBB signaling pathway	160	4	1.39	0.05083	1
GO:0042089	cytokine biosynthetic process	96	3	0.83	0.05111	1
GO:0006801	superoxide metabolic process	42	2	0.37	0.05149	1
GO:0007275	multicellular organismal development	3536	39	30.74	0.05247	1
GO:0017148	negative regulation of translation	43	2	0.37	0.0537	1
GO:0048546	digestive tract morphogenesis	43	2	0.37	0.0537	1
GO:0042107	cytokine metabolic process	98	3	0.85	0.05374	1
GO:0022008	neurogenesis	1010	14	8.78	0.05495	1
GO:0008154	actin polymerization or depolymerization	99	3	0.86	0.05508	1
GO:0071300	cellular response to retinoic acid	44	2	0.38	0.05595	1
GO:0055123	digestive system development	100	3	0.87	0.05644	1
GO:0008285	negative regulation of cell proliferation	478	8	4.16	0.05663	1
GO:0007409	axonogenesis	479	8	4.16	0.05719	1
GO:0032011	ARF protein signal transduction	45	2	0.39	0.05822	1
GO:0032012	regulation of ARF protein signal transduction	45	2	0.39	0.05822	1
GO:0070252	actin-mediated cell contraction	45	2	0.39	0.05822	1
GO:0071299	cellular response to vitamin A	45	2	0.39	0.05822	1
GO:0040011	locomotion	1118	15	9.72	0.06013	1
GO:0010811	positive regulation of cell-substrate adhesion	46	2	0.4	0.06053	1
GO:0031047	gene silencing by RNA	46	2	0.4	0.06053	1
GO:0007163	establishment or maintenance of cell polarity	103	3	0.9	0.0606	1
GO:0048678	response to axon injury	47	2	0.41	0.06288	1
GO:0007189	adenylate cyclase-activating G-protein coupled receptor signaling pathway	48	2	0.42	0.06525	1
GO:0018107	peptidyl-threonine phosphorylation	48	2	0.42	0.06525	1
GO:0051817	modification of morphology or physiology of other organism involved in symbiotic interaction	48	2	0.42	0.06525	1
GO:0032501	multicellular organismal process	4913	51	42.71	0.06617	1
GO:0021766	hippocampus development	49	2	0.43	0.06765	1
GO:0045785	positive regulation of cell adhesion	108	3	0.94	0.06785	1
GO:0007155	cell adhesion	856	12	7.44	0.06822	1
GO:0051716	cellular response to stimulus	4591	48	39.91	0.06862	1
GO:0001503	ossification	252	5	2.19	0.06877	1
GO:0003012	muscle system process	252	5	2.19	0.06877	1
GO:0046578	regulation of Ras protein signal transduction	252	5	2.19	0.06877	1
GO:0022610	biological adhesion	858	12	7.46	0.06917	1
GO:0048738	cardiac muscle tissue development	109	3	0.95	0.06935	1
GO:0009880	embryonic pattern specification	50	2	0.43	0.07008	1
GO:0019048	modulation by virus of host morphology or physiology	50	2	0.43	0.07008	1
GO:0031018	endocrine pancreas development	50	2	0.43	0.07008	1
GO:0018210	peptidyl-threonine modification	51	2	0.44	0.07254	1
GO:0019432	triglyceride biosynthetic process	51	2	0.44	0.07254	1
GO:0032368	regulation of lipid transport	51	2	0.44	0.07254	1
GO:0048598	embryonic morphogenesis	419	7	3.64	0.07272	1
GO:0001508	action potential	112	3	0.97	0.07393	1
GO:0032102	negative regulation of response to external stimulus	113	3	0.98	0.07548	1
GO:0007015	actin filament organization	184	4	1.6	0.07655	1
GO:0008624	NA	114	3	0.99	0.07705	1
GO:0046460	neutral lipid biosynthetic process	53	2	0.46	0.07754	1
GO:0046463	acylglycerol biosynthetic process	53	2	0.46	0.07754	1
GO:0045165	cell fate commitment	185	4	1.61	0.07774	1
GO:0048519	negative regulation of biological process	2790	31	24.26	0.07841	1
GO:0010927	cellular component assembly involved in morphogenesis	115	3	1	0.07864	1
GO:0051291	protein heterooligomerization	54	2	0.47	0.08008	1
GO:0046879	hormone secretion	187	4	1.63	0.08015	1
GO:0043484	regulation of RNA splicing	55	2	0.48	0.08264	1
GO:0045637	regulation of myeloid cell differentiation	118	3	1.03	0.08347	1
GO:0048667	cell morphogenesis involved in neuron differentiation	521	8	4.53	0.08393	1
GO:0001649	osteoblast differentiation	119	3	1.03	0.08512	1
GO:0048646	anatomical structure formation involved in morphogenesis	703	10	6.11	0.08512	1
GO:0009914	hormone transport	192	4	1.67	0.08634	1
GO:0007265	Ras protein signal transduction	353	6	3.07	0.08734	1
GO:0001570	vasculogenesis	57	2	0.5	0.08785	1
GO:0007202	activation of phospholipase C activity	57	2	0.5	0.08785	1
GO:0042108	positive regulation of cytokine biosynthetic process	57	2	0.5	0.08785	1
GO:0045638	negative regulation of myeloid cell differentiation	57	2	0.5	0.08785	1
GO:0022604	regulation of cell morphogenesis	272	5	2.36	0.08851	1
GO:0071295	cellular response to vitamin	58	2	0.5	0.09048	1
GO:0045596	negative regulation of cell differentiation	357	6	3.1	0.091	1
GO:0001562	response to protozoan	11	1	0.1	0.09161	1
GO:0001946	lymphangiogenesis	11	1	0.1	0.09161	1
GO:0002864	regulation of acute inflammatory response to antigenic stimulus	11	1	0.1	0.09161	1
GO:0007223	Wnt signaling pathway, calcium modulating pathway	11	1	0.1	0.09161	1
GO:0010875	positive regulation of cholesterol efflux	11	1	0.1	0.09161	1
GO:0021527	spinal cord association neuron differentiation	11	1	0.1	0.09161	1
GO:0030238	male sex determination	11	1	0.1	0.09161	1
GO:0032098	regulation of appetite	11	1	0.1	0.09161	1
GO:0032288	myelin assembly	11	1	0.1	0.09161	1
GO:0032352	positive regulation of hormone metabolic process	11	1	0.1	0.09161	1
GO:0036303	lymph vessel morphogenesis	11	1	0.1	0.09161	1
GO:0043383	negative T cell selection	11	1	0.1	0.09161	1
GO:0045649	regulation of macrophage differentiation	11	1	0.1	0.09161	1
GO:0046321	positive regulation of fatty acid oxidation	11	1	0.1	0.09161	1
GO:0048934	peripheral nervous system neuron differentiation	11	1	0.1	0.09161	1
GO:0048935	peripheral nervous system neuron development	11	1	0.1	0.09161	1
GO:0051894	positive regulation of focal adhesion assembly	11	1	0.1	0.09161	1
GO:0061337	cardiac conduction	11	1	0.1	0.09161	1
GO:0072111	cell proliferation involved in kidney development	11	1	0.1	0.09161	1
GO:0048666	neuron development	714	10	6.21	0.09205	1
GO:0042384	cilium assembly	59	2	0.51	0.09315	1
GO:0031175	neuron projection development	624	9	5.42	0.09329	1
GO:0014065	phosphatidylinositol 3-kinase signaling	60	2	0.52	0.09583	1
GO:0009968	negative regulation of signal transduction	539	8	4.69	0.09733	1
GO:0021761	limbic system development	61	2	0.53	0.09854	1
GO:0032321	positive regulation of Rho GTPase activity	61	2	0.53	0.09854	1
GO:0050868	negative regulation of T cell activation	61	2	0.53	0.09854	1
GO:0051701	interaction with host	61	2	0.53	0.09854	1
GO:0060562	epithelial tube morphogenesis	202	4	1.76	0.09939	1
GO:0002438	acute inflammatory response to antigenic stimulus	12	1	0.1	0.09952	1
GO:0006086	acetyl-CoA biosynthetic process from pyruvate	12	1	0.1	0.09952	1
GO:0006098	pentose-phosphate shunt	12	1	0.1	0.09952	1
GO:0010510	regulation of acetyl-CoA biosynthetic process from pyruvate	12	1	0.1	0.09952	1
GO:0010745	negative regulation of macrophage derived foam cell differentiation	12	1	0.1	0.09952	1
GO:0010765	positive regulation of sodium ion transport	12	1	0.1	0.09952	1
GO:0021904	dorsal/ventral neural tube patterning	12	1	0.1	0.09952	1
GO:0031581	hemidesmosome assembly	12	1	0.1	0.09952	1
GO:0032095	regulation of response to food	12	1	0.1	0.09952	1
GO:0032373	positive regulation of sterol transport	12	1	0.1	0.09952	1
GO:0032376	positive regulation of cholesterol transport	12	1	0.1	0.09952	1
GO:0060037	pharyngeal system development	12	1	0.1	0.09952	1
GO:0060039	pericardium development	12	1	0.1	0.09952	1
GO:0086001	cardiac muscle cell action potential	12	1	0.1	0.09952	1
GO:0044085	cellular component biogenesis	1506	18	13.09	0.10023	1
GO:0030048	actin filament-based movement	62	2	0.54	0.10127	1
GO:0007389	pattern specification process	368	6	3.2	0.10149	1
GO:0042391	regulation of membrane potential	204	4	1.77	0.10211	1
GO:0030036	actin cytoskeleton organization	369	6	3.21	0.10247	1
GO:0007043	cell-cell junction assembly	63	2	0.55	0.10402	1
GO:0010863	positive regulation of phospholipase C activity	63	2	0.55	0.10402	1
GO:0017015	regulation of transforming growth factor beta receptor signaling pathway	63	2	0.55	0.10402	1
GO:0035821	modification of morphology or physiology of other organism	63	2	0.55	0.10402	1
GO:0042102	positive regulation of T cell proliferation	63	2	0.55	0.10402	1
GO:0007423	sensory organ development	372	6	3.23	0.10545	1
GO:2000145	regulation of cell motility	372	6	3.23	0.10545	1
GO:0035295	tube development	373	6	3.24	0.10646	1
GO:0031294	lymphocyte costimulation	64	2	0.56	0.10679	1
GO:0031295	T cell costimulation	64	2	0.56	0.10679	1
GO:0048675	axon extension	64	2	0.56	0.10679	1
GO:1900274	regulation of phospholipase C activity	64	2	0.56	0.10679	1
GO:0002704	negative regulation of leukocyte mediated immunity	13	1	0.11	0.10735	1
GO:0002707	negative regulation of lymphocyte mediated immunity	13	1	0.11	0.10735	1
GO:0003323	type B pancreatic cell development	13	1	0.11	0.10735	1
GO:0006740	NADPH regeneration	13	1	0.11	0.10735	1
GO:0010885	regulation of cholesterol storage	13	1	0.11	0.10735	1
GO:0010888	negative regulation of lipid storage	13	1	0.11	0.10735	1
GO:0010893	positive regulation of steroid biosynthetic process	13	1	0.11	0.10735	1
GO:0018022	peptidyl-lysine methylation	13	1	0.11	0.10735	1
GO:0021542	dentate gyrus development	13	1	0.11	0.10735	1
GO:0021952	central nervous system projection neuron axonogenesis	13	1	0.11	0.10735	1
GO:0034110	regulation of homotypic cell-cell adhesion	13	1	0.11	0.10735	1
GO:0035196	production of miRNAs involved in gene silencing by miRNA	13	1	0.11	0.10735	1
GO:0043584	nose development	13	1	0.11	0.10735	1
GO:0048339	paraxial mesoderm development	13	1	0.11	0.10735	1
GO:0072661	protein targeting to plasma membrane	13	1	0.11	0.10735	1
GO:0086036	regulation of cardiac muscle cell membrane potential	13	1	0.11	0.10735	1
GO:0090092	regulation of transmembrane receptor protein serine/threonine kinase signaling pathway	132	3	1.15	0.10765	1
GO:0008543	fibroblast growth factor receptor signaling pathway	133	3	1.16	0.10947	1
GO:0006892	post-Golgi vesicle-mediated transport	65	2	0.57	0.10957	1
GO:0060021	palate development	65	2	0.57	0.10957	1
GO:0003001	generation of a signal involved in cell-cell signaling	292	5	2.54	0.11089	1
GO:0023061	signal release	292	5	2.54	0.11089	1
GO:0016477	cell migration	744	10	6.47	0.11264	1
GO:0035637	multicellular organismal signaling	652	9	5.67	0.11406	1
GO:0007611	learning or memory	136	3	1.18	0.11501	1
GO:0002823	negative regulation of adaptive immune response based on somatic recombination of immune receptors built from immunoglobulin superfamily domains	14	1	0.12	0.11512	1
GO:0006085	acetyl-CoA biosynthetic process	14	1	0.12	0.11512	1
GO:0006607	NLS-bearing protein import into nucleus	14	1	0.12	0.11512	1
GO:0010878	cholesterol storage	14	1	0.12	0.11512	1
GO:0031050	dsRNA fragmentation	14	1	0.12	0.11512	1
GO:0031122	cytoplasmic microtubule organization	14	1	0.12	0.11512	1
GO:0031998	regulation of fatty acid beta-oxidation	14	1	0.12	0.11512	1
GO:0032007	negative regulation of TOR signaling	14	1	0.12	0.11512	1
GO:0043984	histone H4-K16 acetylation	14	1	0.12	0.11512	1
GO:0046885	regulation of hormone biosynthetic process	14	1	0.12	0.11512	1
GO:0051193	regulation of cofactor metabolic process	14	1	0.12	0.11512	1
GO:0051196	regulation of coenzyme metabolic process	14	1	0.12	0.11512	1
GO:0051322	anaphase	14	1	0.12	0.11512	1
GO:0060706	cell differentiation involved in embryonic placenta development	14	1	0.12	0.11512	1
GO:0060788	ectodermal placode formation	14	1	0.12	0.11512	1
GO:0070918	production of small RNA involved in gene silencing by RNA	14	1	0.12	0.11512	1
GO:0071696	ectodermal placode development	14	1	0.12	0.11512	1
GO:0071697	ectodermal placode morphogenesis	14	1	0.12	0.11512	1
GO:0008361	regulation of cell size	67	2	0.58	0.11521	1
GO:0042552	myelination	67	2	0.58	0.11521	1
GO:0090100	positive regulation of transmembrane receptor protein serine/threonine kinase signaling pathway	67	2	0.58	0.11521	1
GO:0007422	peripheral nervous system development	68	2	0.59	0.11806	1
GO:0051017	actin filament bundle assembly	68	2	0.59	0.11806	1
GO:0070555	response to interleukin-1	68	2	0.59	0.11806	1
GO:0030073	insulin secretion	138	3	1.2	0.11876	1
GO:0030278	regulation of ossification	139	3	1.21	0.12065	1
GO:0031670	cellular response to nutrient	69	2	0.6	0.12092	1
GO:0006972	hyperosmotic response	15	1	0.13	0.12282	1
GO:0021516	dorsal spinal cord development	15	1	0.13	0.12282	1
GO:0032105	negative regulation of response to extracellular stimulus	15	1	0.13	0.12282	1
GO:0032108	negative regulation of response to nutrient levels	15	1	0.13	0.12282	1
GO:0032467	positive regulation of cytokinesis	15	1	0.13	0.12282	1
GO:0034199	activation of protein kinase A activity	15	1	0.13	0.12282	1
GO:0042533	tumor necrosis factor biosynthetic process	15	1	0.13	0.12282	1
GO:0042534	regulation of tumor necrosis factor biosynthetic process	15	1	0.13	0.12282	1
GO:0043001	Golgi to plasma membrane protein transport	15	1	0.13	0.12282	1
GO:0043401	steroid hormone mediated signaling pathway	15	1	0.13	0.12282	1
GO:0043567	regulation of insulin-like growth factor receptor signaling pathway	15	1	0.13	0.12282	1
GO:0045879	negative regulation of smoothened signaling pathway	15	1	0.13	0.12282	1
GO:0090311	regulation of protein deacetylation	15	1	0.13	0.12282	1
GO:2000649	regulation of sodium ion transmembrane transporter activity	15	1	0.13	0.12282	1
GO:0033993	response to lipid	70	2	0.61	0.1238	1
GO:0090090	negative regulation of canonical Wnt signaling pathway	70	2	0.61	0.1238	1
GO:0009966	regulation of signal transduction	1553	18	13.5	0.12408	1
GO:0031327	negative regulation of cellular biosynthetic process	858	11	7.46	0.12598	1
GO:0006007	glucose catabolic process	71	2	0.62	0.1267	1
GO:0006200	ATP catabolic process	71	2	0.62	0.1267	1
GO:0007272	ensheathment of neurons	71	2	0.62	0.1267	1
GO:0008366	axon ensheathment	71	2	0.62	0.1267	1
GO:0009791	post-embryonic development	71	2	0.62	0.1267	1
GO:0051899	membrane depolarization	71	2	0.62	0.1267	1
GO:0051270	regulation of cellular component movement	394	6	3.43	0.12868	1
GO:0023057	negative regulation of signaling	577	8	5.02	0.12941	1
GO:0007368	determination of left/right symmetry	72	2	0.63	0.12961	1
GO:0010518	positive regulation of phospholipase activity	72	2	0.63	0.12961	1
GO:0030218	erythrocyte differentiation	72	2	0.63	0.12961	1
GO:0006810	transport	3040	32	26.43	0.13006	1
GO:0002820	negative regulation of adaptive immune response	16	1	0.14	0.13046	1
GO:0003309	type B pancreatic cell differentiation	16	1	0.14	0.13046	1
GO:0007214	gamma-aminobutyric acid signaling pathway	16	1	0.14	0.13046	1
GO:0010869	regulation of receptor biosynthetic process	16	1	0.14	0.13046	1
GO:0033688	regulation of osteoblast proliferation	16	1	0.14	0.13046	1
GO:0035725	sodium ion transmembrane transport	16	1	0.14	0.13046	1
GO:0045061	thymic T cell selection	16	1	0.14	0.13046	1
GO:0060644	mammary gland epithelial cell differentiation	16	1	0.14	0.13046	1
GO:0070527	platelet aggregation	16	1	0.14	0.13046	1
GO:0040012	regulation of locomotion	396	6	3.44	0.13091	1
GO:0006941	striated muscle contraction	73	2	0.63	0.13254	1
GO:0030203	glycosaminoglycan metabolic process	73	2	0.63	0.13254	1
GO:0050680	negative regulation of epithelial cell proliferation	73	2	0.63	0.13254	1
GO:0010648	negative regulation of cell communication	581	8	5.05	0.13308	1
GO:0006936	muscle contraction	226	4	1.96	0.13415	1
GO:0032535	regulation of cellular component size	146	3	1.27	0.1342	1
GO:0044344	cellular response to fibroblast growth factor stimulus	147	3	1.28	0.13618	1
GO:0071774	response to fibroblast growth factor	147	3	1.28	0.13618	1
GO:0009890	negative regulation of biosynthetic process	872	11	7.58	0.13642	1
GO:0009790	embryo development	775	10	6.74	0.13646	1
GO:0000413	protein peptidyl-prolyl isomerization	17	1	0.15	0.13803	1
GO:0002861	regulation of inflammatory response to antigenic stimulus	17	1	0.15	0.13803	1
GO:0010611	regulation of cardiac muscle hypertrophy	17	1	0.15	0.13803	1
GO:0010874	regulation of cholesterol efflux	17	1	0.15	0.13803	1
GO:0042104	positive regulation of activated T cell proliferation	17	1	0.15	0.13803	1
GO:0051898	negative regulation of protein kinase B signaling	17	1	0.15	0.13803	1
GO:0060612	adipose tissue development	17	1	0.15	0.13803	1
GO:0090342	regulation of cell aging	17	1	0.15	0.13803	1
GO:0001654	eye development	229	4	1.99	0.13881	1
GO:0050890	cognition	149	3	1.3	0.14017	1
GO:0001655	urogenital system development	230	4	2	0.14038	1
GO:0048468	cell development	1276	15	11.09	0.14058	1
GO:0002831	regulation of response to biotic stimulus	76	2	0.66	0.14141	1
GO:0007162	negative regulation of cell adhesion	76	2	0.66	0.14141	1
GO:0009798	axis specification	76	2	0.66	0.14141	1
GO:0033273	response to vitamin	150	3	1.3	0.14217	1
GO:0022607	cellular component assembly	1383	16	12.02	0.14402	1
GO:0008286	insulin receptor signaling pathway	151	3	1.31	0.14419	1
GO:0034101	erythrocyte homeostasis	77	2	0.67	0.1444	1
GO:0001945	lymph vessel development	18	1	0.16	0.14553	1
GO:0002089	lens morphogenesis in camera-type eye	18	1	0.16	0.14553	1
GO:0014743	regulation of muscle hypertrophy	18	1	0.16	0.14553	1
GO:0021955	central nervous system neuron axonogenesis	18	1	0.16	0.14553	1
GO:0044089	positive regulation of cellular component biogenesis	18	1	0.16	0.14553	1
GO:0050996	positive regulation of lipid catabolic process	18	1	0.16	0.14553	1
GO:0030041	actin filament polymerization	78	2	0.68	0.1474	1
GO:0048588	developmental cell growth	78	2	0.68	0.1474	1
GO:0051250	negative regulation of lymphocyte activation	78	2	0.68	0.1474	1
GO:0072657	protein localization to membrane	78	2	0.68	0.1474	1
GO:2000113	negative regulation of cellular macromolecule biosynthetic process	789	10	6.86	0.14805	1
GO:0060541	respiratory system development	153	3	1.33	0.14826	1
GO:0032868	response to insulin	236	4	2.05	0.14994	1
GO:0010517	regulation of phospholipase activity	79	2	0.69	0.15041	1
GO:0050768	negative regulation of neurogenesis	79	2	0.69	0.15041	1
GO:0035023	regulation of Rho protein signal transduction	155	3	1.35	0.15236	1
GO:0006110	regulation of glycolytic process	19	1	0.17	0.15297	1
GO:0007194	negative regulation of adenylate cyclase activity	19	1	0.17	0.15297	1
GO:0007616	long-term memory	19	1	0.17	0.15297	1
GO:0008088	axon cargo transport	19	1	0.17	0.15297	1
GO:0010632	regulation of epithelial cell migration	19	1	0.17	0.15297	1
GO:0016572	histone phosphorylation	19	1	0.17	0.15297	1
GO:0030947	regulation of vascular endothelial growth factor receptor signaling pathway	19	1	0.17	0.15297	1
GO:0032862	activation of Rho GTPase activity	19	1	0.17	0.15297	1
GO:0034605	cellular response to heat	19	1	0.17	0.15297	1
GO:0043536	positive regulation of blood vessel endothelial cell migration	19	1	0.17	0.15297	1
GO:0048665	neuron fate specification	19	1	0.17	0.15297	1
GO:0052312	modulation of transcription in other organism involved in symbiotic interaction	19	1	0.17	0.15297	1
GO:0051234	establishment of localization	3092	32	26.88	0.15307	1
GO:0006171	cAMP biosynthetic process	80	2	0.7	0.15344	1
GO:0060193	positive regulation of lipase activity	80	2	0.7	0.15344	1
GO:0060271	cilium morphogenesis	80	2	0.7	0.15344	1
GO:0035556	intracellular signal transduction	1716	19	14.92	0.15847	1
GO:0030072	peptide hormone secretion	158	3	1.37	0.15857	1
GO:0009203	ribonucleoside triphosphate catabolic process	420	6	3.65	0.15906	1
GO:0009207	purine ribonucleoside triphosphate catabolic process	420	6	3.65	0.15906	1
GO:0000271	polysaccharide biosynthetic process	82	2	0.71	0.15953	1
GO:0051302	regulation of cell division	82	2	0.71	0.15953	1
GO:0009146	purine nucleoside triphosphate catabolic process	421	6	3.66	0.16028	1
GO:0006783	heme biosynthetic process	20	1	0.17	0.16034	1
GO:0007398	ectoderm development	20	1	0.17	0.16034	1
GO:0007530	sex determination	20	1	0.17	0.16034	1
GO:0010677	negative regulation of cellular carbohydrate metabolic process	20	1	0.17	0.16034	1
GO:0030225	macrophage differentiation	20	1	0.17	0.16034	1
GO:0031280	negative regulation of cyclase activity	20	1	0.17	0.16034	1
GO:0032094	response to food	20	1	0.17	0.16034	1
GO:0032350	regulation of hormone metabolic process	20	1	0.17	0.16034	1
GO:0032673	regulation of interleukin-4 production	20	1	0.17	0.16034	1
GO:0032800	receptor biosynthetic process	20	1	0.17	0.16034	1
GO:0033687	osteoblast proliferation	20	1	0.17	0.16034	1
GO:0045686	negative regulation of glial cell differentiation	20	1	0.17	0.16034	1
GO:0045940	positive regulation of steroid metabolic process	20	1	0.17	0.16034	1
GO:0051412	response to corticosterone	20	1	0.17	0.16034	1
GO:0071844	NA	1002	12	8.71	0.16058	1
GO:0006022	aminoglycan metabolic process	83	2	0.72	0.16259	1
GO:0010921	regulation of phosphatase activity	83	2	0.72	0.16259	1
GO:0019228	neuronal action potential	83	2	0.72	0.16259	1
GO:0032526	response to retinoic acid	83	2	0.72	0.16259	1
GO:0060070	canonical Wnt signaling pathway	160	3	1.39	0.16276	1
GO:0010557	positive regulation of macromolecule biosynthetic process	1006	12	8.75	0.16376	1
GO:0009154	purine ribonucleotide catabolic process	424	6	3.69	0.16399	1
GO:0010817	regulation of hormone levels	333	5	2.89	0.16429	1
GO:0046483	heterocycle metabolic process	907	11	7.89	0.16453	1
GO:0071495	cellular response to endogenous stimulus	518	7	4.5	0.16459	1
GO:0031328	positive regulation of cellular biosynthetic process	1108	13	9.63	0.16472	1
GO:0009143	nucleoside triphosphate catabolic process	425	6	3.69	0.16523	1
GO:0009261	ribonucleotide catabolic process	425	6	3.69	0.16523	1
GO:0032101	regulation of response to external stimulus	334	5	2.9	0.1657	1
GO:0002790	peptide secretion	162	3	1.41	0.16699	1
GO:0003300	cardiac muscle hypertrophy	21	1	0.18	0.16765	1
GO:0009950	dorsal/ventral axis specification	21	1	0.18	0.16765	1
GO:0010543	regulation of platelet activation	21	1	0.18	0.16765	1
GO:0010718	positive regulation of epithelial to mesenchymal transition	21	1	0.18	0.16765	1
GO:0014897	striated muscle hypertrophy	21	1	0.18	0.16765	1
GO:0017144	drug metabolic process	21	1	0.18	0.16765	1
GO:0045773	positive regulation of axon extension	21	1	0.18	0.16765	1
GO:0045912	negative regulation of carbohydrate metabolic process	21	1	0.18	0.16765	1
GO:0048710	regulation of astrocyte differentiation	21	1	0.18	0.16765	1
GO:0051350	negative regulation of lyase activity	21	1	0.18	0.16765	1
GO:0080135	regulation of cellular response to stress	247	4	2.15	0.16808	1
GO:0051056	regulation of small GTPase mediated signal transduction	336	5	2.92	0.16855	1
GO:0016458	gene silencing	85	2	0.74	0.16874	1
GO:0019320	hexose catabolic process	85	2	0.74	0.16874	1
GO:0010769	regulation of cell morphogenesis involved in differentiation	163	3	1.42	0.16911	1
GO:0030111	regulation of Wnt signaling pathway	163	3	1.42	0.16911	1
GO:0048193	Golgi vesicle transport	163	3	1.42	0.16911	1
GO:0010558	negative regulation of macromolecule biosynthetic process	815	10	7.09	0.17088	1
GO:0032970	regulation of actin filament-based process	164	3	1.43	0.17124	1
GO:0045834	positive regulation of lipid metabolic process	86	2	0.75	0.17183	1
GO:0050852	T cell receptor signaling pathway	86	2	0.75	0.17183	1
GO:0018208	peptidyl-proline modification	22	1	0.19	0.1749	1
GO:0043616	keratinocyte proliferation	22	1	0.19	0.1749	1
GO:0051693	actin filament capping	22	1	0.19	0.1749	1
GO:0060986	endocrine hormone secretion	22	1	0.19	0.1749	1
GO:0021543	pallium development	88	2	0.77	0.17804	1
GO:0035239	tube morphogenesis	253	4	2.2	0.17829	1
GO:0071363	cellular response to growth factor stimulus	253	4	2.2	0.17829	1
GO:0033036	macromolecule localization	1643	18	14.28	0.17857	1
GO:0009891	positive regulation of biosynthetic process	1128	13	9.81	0.18038	1
GO:0051301	cell division	437	6	3.8	0.18047	1
GO:0032319	regulation of Rho GTPase activity	89	2	0.77	0.18115	1
GO:0032886	regulation of microtubule-based process	89	2	0.77	0.18115	1
GO:0046365	monosaccharide catabolic process	89	2	0.77	0.18115	1
GO:0071375	cellular response to peptide hormone stimulus	255	4	2.22	0.18174	1
GO:0014896	muscle hypertrophy	23	1	0.2	0.18209	1
GO:0030815	negative regulation of cAMP metabolic process	23	1	0.2	0.18209	1
GO:0030818	negative regulation of cAMP biosynthetic process	23	1	0.2	0.18209	1
GO:0031952	regulation of protein autophosphorylation	23	1	0.2	0.18209	1
GO:0032370	positive regulation of lipid transport	23	1	0.2	0.18209	1
GO:0035195	gene silencing by miRNA	23	1	0.2	0.18209	1
GO:0043666	regulation of phosphoprotein phosphatase activity	23	1	0.2	0.18209	1
GO:0045058	T cell selection	23	1	0.2	0.18209	1
GO:0045600	positive regulation of fat cell differentiation	23	1	0.2	0.18209	1
GO:0046006	regulation of activated T cell proliferation	23	1	0.2	0.18209	1
GO:0055117	regulation of cardiac muscle contraction	23	1	0.2	0.18209	1
GO:0007010	cytoskeleton organization	728	9	6.33	0.18213	1
GO:0006417	regulation of translation	170	3	1.48	0.18419	1
GO:0002695	negative regulation of leukocyte activation	90	2	0.78	0.18428	1
GO:0032320	positive regulation of Ras GTPase activity	90	2	0.78	0.18428	1
GO:0050671	positive regulation of lymphocyte proliferation	91	2	0.79	0.18742	1
GO:0060041	retina development in camera-type eye	91	2	0.79	0.18742	1
GO:0015833	peptide transport	172	3	1.5	0.18856	1
GO:0001569	patterning of blood vessels	24	1	0.21	0.18921	1
GO:0006044	N-acetylglucosamine metabolic process	24	1	0.21	0.18921	1
GO:0006739	NADP metabolic process	24	1	0.21	0.18921	1
GO:0006779	porphyrin-containing compound biosynthetic process	24	1	0.21	0.18921	1
GO:0007032	endosome organization	24	1	0.21	0.18921	1
GO:0030800	negative regulation of cyclic nucleotide metabolic process	24	1	0.21	0.18921	1
GO:0030803	negative regulation of cyclic nucleotide biosynthetic process	24	1	0.21	0.18921	1
GO:0030835	negative regulation of actin filament depolymerization	24	1	0.21	0.18921	1
GO:0032633	interleukin-4 production	24	1	0.21	0.18921	1
GO:0032856	activation of Ras GTPase activity	24	1	0.21	0.18921	1
GO:0045104	intermediate filament cytoskeleton organization	24	1	0.21	0.18921	1
GO:0051385	response to mineralocorticoid	24	1	0.21	0.18921	1
GO:0051602	response to electrical stimulus	24	1	0.21	0.18921	1
GO:0071359	cellular response to dsRNA	24	1	0.21	0.18921	1
GO:0090287	regulation of cellular response to growth factor stimulus	24	1	0.21	0.18921	1
GO:0006163	purine nucleotide metabolic process	637	8	5.54	0.18977	1
GO:0001657	ureteric bud development	92	2	0.8	0.19056	1
GO:0006641	triglyceride metabolic process	92	2	0.8	0.19056	1
GO:0032946	positive regulation of mononuclear cell proliferation	92	2	0.8	0.19056	1
GO:0048565	digestive tract development	92	2	0.8	0.19056	1
GO:0050770	regulation of axonogenesis	92	2	0.8	0.19056	1
GO:0030334	regulation of cell migration	353	5	3.07	0.1935	1
GO:0070665	positive regulation of leukocyte proliferation	93	2	0.81	0.19371	1
GO:0010226	response to lithium ion	25	1	0.22	0.19627	1
GO:0010631	epithelial cell migration	25	1	0.22	0.19627	1
GO:0010770	positive regulation of cell morphogenesis involved in differentiation	25	1	0.22	0.19627	1
GO:0021532	neural tube patterning	25	1	0.22	0.19627	1
GO:0030809	negative regulation of nucleotide biosynthetic process	25	1	0.22	0.19627	1
GO:0032964	collagen biosynthetic process	25	1	0.22	0.19627	1
GO:0034446	substrate adhesion-dependent cell spreading	25	1	0.22	0.19627	1
GO:0043470	regulation of carbohydrate catabolic process	25	1	0.22	0.19627	1
GO:0043471	regulation of cellular carbohydrate catabolic process	25	1	0.22	0.19627	1
GO:0043489	RNA stabilization	25	1	0.22	0.19627	1
GO:0043502	regulation of muscle adaptation	25	1	0.22	0.19627	1
GO:0045103	intermediate filament-based process	25	1	0.22	0.19627	1
GO:0045923	positive regulation of fatty acid metabolic process	25	1	0.22	0.19627	1
GO:0048255	mRNA stabilization	25	1	0.22	0.19627	1
GO:0050798	activated T cell proliferation	25	1	0.22	0.19627	1
GO:0051568	histone H3-K4 methylation	25	1	0.22	0.19627	1
GO:0090132	epithelium migration	25	1	0.22	0.19627	1
GO:1900372	negative regulation of purine nucleotide biosynthetic process	25	1	0.22	0.19627	1
GO:1900543	negative regulation of purine nucleotide metabolic process	25	1	0.22	0.19627	1
GO:0022612	gland morphogenesis	94	2	0.82	0.19686	1
GO:0030031	cell projection assembly	176	3	1.53	0.19739	1
GO:0019226	transmission of nerve impulse	644	8	5.6	0.19751	1
GO:0046058	cAMP metabolic process	95	2	0.83	0.20002	1
GO:0030097	hemopoiesis	452	6	3.93	0.20029	1
GO:0043434	response to peptide hormone	358	5	3.11	0.20109	1
GO:0003002	regionalization	266	4	2.31	0.20111	1
GO:0051093	negative regulation of developmental process	453	6	3.94	0.20164	1
GO:0006639	acylglycerol metabolic process	96	2	0.83	0.20319	1
GO:0030509	BMP signaling pathway	96	2	0.83	0.20319	1
GO:0033189	response to vitamin A	96	2	0.83	0.20319	1
GO:0042129	regulation of T cell proliferation	96	2	0.83	0.20319	1
GO:0007190	activation of adenylate cyclase activity	26	1	0.23	0.20327	1
GO:0010743	regulation of macrophage derived foam cell differentiation	26	1	0.23	0.20327	1
GO:0014014	negative regulation of gliogenesis	26	1	0.23	0.20327	1
GO:0032465	regulation of cytokinesis	26	1	0.23	0.20327	1
GO:0048260	positive regulation of receptor-mediated endocytosis	26	1	0.23	0.20327	1
GO:0060740	prostate gland epithelium morphogenesis	26	1	0.23	0.20327	1
GO:0006468	protein phosphorylation	1053	12	9.15	0.20344	1
GO:0001822	kidney development	179	3	1.56	0.20408	1
GO:0006869	lipid transport	179	3	1.56	0.20408	1
GO:0007050	cell cycle arrest	360	5	3.13	0.20415	1
GO:0016054	organic acid catabolic process	180	3	1.56	0.20632	1
GO:0046395	carboxylic acid catabolic process	180	3	1.56	0.20632	1
GO:0006638	neutral lipid metabolic process	97	2	0.84	0.20637	1
GO:0018105	peptidyl-serine phosphorylation	97	2	0.84	0.20637	1
GO:0043900	regulation of multi-organism process	97	2	0.84	0.20637	1
GO:0045926	negative regulation of growth	181	3	1.57	0.20856	1
GO:0050678	regulation of epithelial cell proliferation	181	3	1.57	0.20856	1
GO:0008360	regulation of cell shape	98	2	0.85	0.20955	1
GO:0009190	cyclic nucleotide biosynthetic process	98	2	0.85	0.20955	1
GO:0044403	symbiosis, encompassing mutualism through parasitism	98	2	0.85	0.20955	1
GO:0046474	glycerophospholipid biosynthetic process	98	2	0.85	0.20955	1
GO:0050866	negative regulation of cell activation	98	2	0.85	0.20955	1
GO:0070848	response to growth factor	271	4	2.36	0.21012	1
GO:0030834	regulation of actin filament depolymerization	27	1	0.23	0.21021	1
GO:0033014	tetrapyrrole biosynthetic process	27	1	0.23	0.21021	1
GO:0042147	retrograde transport, endosome to Golgi	27	1	0.23	0.21021	1
GO:0042168	heme metabolic process	27	1	0.23	0.21021	1
GO:0045980	negative regulation of nucleotide metabolic process	27	1	0.23	0.21021	1
GO:0090102	cochlea development	27	1	0.23	0.21021	1
GO:0090398	cellular senescence	27	1	0.23	0.21021	1
GO:0009117	nucleotide metabolic process	756	9	6.57	0.21109	1
GO:0007188	adenylate cyclase-modulating G-protein coupled receptor signaling pathway	99	2	0.86	0.21273	1
GO:0021953	central nervous system neuron differentiation	99	2	0.86	0.21273	1
GO:0030178	negative regulation of Wnt signaling pathway	99	2	0.86	0.21273	1
GO:0035303	regulation of dephosphorylation	99	2	0.86	0.21273	1
GO:0048584	positive regulation of response to stimulus	961	11	8.35	0.21309	1
GO:0016055	Wnt signaling pathway	273	4	2.37	0.21375	1
GO:0006914	autophagy	100	2	0.87	0.21592	1
GO:0006090	pyruvate metabolic process	28	1	0.24	0.21709	1
GO:0008542	visual learning	28	1	0.24	0.21709	1
GO:0010883	regulation of lipid storage	28	1	0.24	0.21709	1
GO:0016441	posttranscriptional gene silencing	28	1	0.24	0.21709	1
GO:0030501	positive regulation of bone mineralization	28	1	0.24	0.21709	1
GO:0035194	posttranscriptional gene silencing by RNA	28	1	0.24	0.21709	1
GO:0045776	negative regulation of blood pressure	28	1	0.24	0.21709	1
GO:0048701	embryonic cranial skeleton morphogenesis	28	1	0.24	0.21709	1
GO:0060512	prostate gland morphogenesis	28	1	0.24	0.21709	1
GO:0045595	regulation of cell differentiation	863	10	7.5	0.21713	1
GO:0009749	response to glucose	101	2	0.88	0.21912	1
GO:0010721	negative regulation of cell development	101	2	0.88	0.21912	1
GO:0032870	cellular response to hormone stimulus	370	5	3.22	0.21969	1
GO:0072001	renal system development	187	3	1.63	0.22215	1
GO:0006195	purine nucleotide catabolic process	469	6	4.08	0.22368	1
GO:0002437	inflammatory response to antigenic stimulus	29	1	0.25	0.22391	1
GO:0010742	macrophage derived foam cell differentiation	29	1	0.25	0.22391	1
GO:0010812	negative regulation of cell-substrate adhesion	29	1	0.25	0.22391	1
GO:0016575	histone deacetylation	29	1	0.25	0.22391	1
GO:0030513	positive regulation of BMP signaling pathway	29	1	0.25	0.22391	1
GO:0032371	regulation of sterol transport	29	1	0.25	0.22391	1
GO:0032374	regulation of cholesterol transport	29	1	0.25	0.22391	1
GO:0035329	hippo signaling	29	1	0.25	0.22391	1
GO:0045762	positive regulation of adenylate cyclase activity	29	1	0.25	0.22391	1
GO:0090077	foam cell differentiation	29	1	0.25	0.22391	1
GO:0090130	tissue migration	29	1	0.25	0.22391	1
GO:0007266	Rho protein signal transduction	188	3	1.63	0.22444	1
GO:0009205	purine ribonucleoside triphosphate metabolic process	470	6	4.09	0.22508	1
GO:0072523	purine-containing compound catabolic process	472	6	4.1	0.2279	1
GO:0007156	homophilic cell adhesion via plasma membrane adhesion molecules	104	2	0.9	0.22872	1
GO:0060191	regulation of lipase activity	104	2	0.9	0.22872	1
GO:0006796	phosphate-containing compound metabolic process	1396	15	12.14	0.22961	1
GO:0006793	phosphorus metabolic process	1397	15	12.15	0.23044	1
GO:0008633	activation of pro-apoptotic gene products	30	1	0.26	0.23067	1
GO:0010977	negative regulation of neuron projection development	30	1	0.26	0.23067	1
GO:0030042	actin filament depolymerization	30	1	0.26	0.23067	1
GO:0031128	developmental induction	30	1	0.26	0.23067	1
GO:0035567	non-canonical Wnt signaling pathway	30	1	0.26	0.23067	1
GO:0035690	cellular response to drug	30	1	0.26	0.23067	1
GO:0060603	mammary gland duct morphogenesis	30	1	0.26	0.23067	1
GO:0070169	positive regulation of biomineral tissue development	30	1	0.26	0.23067	1
GO:0009144	purine nucleoside triphosphate metabolic process	474	6	4.12	0.23073	1
GO:0032869	cellular response to insulin stimulus	191	3	1.66	0.23131	1
GO:0050808	synapse organization	105	2	0.91	0.23193	1
GO:0009199	ribonucleoside triphosphate metabolic process	475	6	4.13	0.23215	1
GO:0016310	phosphorylation	1189	13	10.34	0.2324	1
GO:0072521	purine-containing compound metabolic process	675	8	5.87	0.23327	1
GO:0045944	positive regulation of transcription from RNA polymerase II promoter	575	7	5	0.23363	1
GO:0009063	cellular amino acid catabolic process	106	2	0.92	0.23514	1
GO:0009746	response to hexose	106	2	0.92	0.23514	1
GO:0021515	cell differentiation in spinal cord	31	1	0.27	0.23738	1
GO:0031281	positive regulation of cyclase activity	31	1	0.27	0.23738	1
GO:0035137	hindlimb morphogenesis	31	1	0.27	0.23738	1
GO:0042490	mechanoreceptor differentiation	31	1	0.27	0.23738	1
GO:0045168	cell-cell signaling involved in cell fate commitment	31	1	0.27	0.23738	1
GO:0071377	cellular response to glucagon stimulus	31	1	0.27	0.23738	1
GO:1901071	glucosamine-containing compound metabolic process	31	1	0.27	0.23738	1
GO:0051128	regulation of cellular component organization	1091	12	9.48	0.23842	1
GO:0044087	regulation of cellular component biogenesis	287	4	2.5	0.23967	1
GO:0043010	camera-type eye development	195	3	1.7	0.24054	1
GO:0018209	peptidyl-serine modification	108	2	0.94	0.24157	1
GO:0034284	response to monosaccharide	108	2	0.94	0.24157	1
GO:0050851	antigen receptor-mediated signaling pathway	108	2	0.94	0.24157	1
GO:0051168	nuclear export	108	2	0.94	0.24157	1
GO:0009166	nucleotide catabolic process	482	6	4.19	0.24215	1
GO:0048534	hematopoietic or lymphoid organ development	482	6	4.19	0.24215	1
GO:0001974	blood vessel remodeling	32	1	0.28	0.24402	1
GO:0009311	oligosaccharide metabolic process	32	1	0.28	0.24402	1
GO:0030837	negative regulation of actin filament polymerization	32	1	0.28	0.24402	1
GO:0032006	regulation of TOR signaling	32	1	0.28	0.24402	1
GO:0032091	negative regulation of protein binding	32	1	0.28	0.24402	1
GO:0032104	regulation of response to extracellular stimulus	32	1	0.28	0.24402	1
GO:0032107	regulation of response to nutrient levels	32	1	0.28	0.24402	1
GO:0045931	positive regulation of mitotic cell cycle	32	1	0.28	0.24402	1
GO:0048146	positive regulation of fibroblast proliferation	32	1	0.28	0.24402	1
GO:0055010	ventricular cardiac muscle tissue morphogenesis	32	1	0.28	0.24402	1
GO:0071396	cellular response to lipid	32	1	0.28	0.24402	1
GO:0072593	reactive oxygen species metabolic process	109	2	0.95	0.24479	1
GO:0030335	positive regulation of cell migration	197	3	1.71	0.24518	1
GO:0010629	negative regulation of gene expression	788	9	6.85	0.24632	1
GO:0030879	mammary gland development	110	2	0.96	0.24801	1
GO:0006753	nucleoside phosphate metabolic process	791	9	6.88	0.24972	1
GO:0002709	regulation of T cell mediated immunity	33	1	0.29	0.25061	1
GO:0002763	positive regulation of myeloid leukocyte differentiation	33	1	0.29	0.25061	1
GO:0006778	porphyrin-containing compound metabolic process	33	1	0.29	0.25061	1
GO:0006821	chloride transport	33	1	0.29	0.25061	1
GO:0007632	visual behavior	33	1	0.29	0.25061	1
GO:0022617	extracellular matrix disassembly	33	1	0.29	0.25061	1
GO:0030166	proteoglycan biosynthetic process	33	1	0.29	0.25061	1
GO:0033344	cholesterol efflux	33	1	0.29	0.25061	1
GO:0046686	response to cadmium ion	33	1	0.29	0.25061	1
GO:0051349	positive regulation of lyase activity	33	1	0.29	0.25061	1
GO:0061005	cell differentiation involved in kidney development	33	1	0.29	0.25061	1
GO:0009141	nucleoside triphosphate metabolic process	488	6	4.24	0.25084	1
GO:0009150	purine ribonucleotide metabolic process	488	6	4.24	0.25084	1
GO:1901292	nucleoside phosphate catabolic process	489	6	4.25	0.25229	1
GO:0031099	regeneration	112	2	0.97	0.25446	1
GO:0060828	regulation of canonical Wnt signaling pathway	112	2	0.97	0.25446	1
GO:2000147	positive regulation of cell motility	201	3	1.75	0.2545	1
GO:0031663	lipopolysaccharide-mediated signaling pathway	34	1	0.3	0.25714	1
GO:0043488	regulation of mRNA stability	34	1	0.3	0.25714	1
GO:0060079	regulation of excitatory postsynaptic membrane potential	34	1	0.3	0.25714	1
GO:0042098	T cell proliferation	113	2	0.98	0.25769	1
GO:0046034	ATP metabolic process	113	2	0.98	0.25769	1
GO:0045934	negative regulation of nucleobase-containing compound metabolic process	799	9	6.95	0.25889	1
GO:0007179	transforming growth factor beta receptor signaling pathway	114	2	0.99	0.26091	1
GO:0032409	regulation of transporter activity	114	2	0.99	0.26091	1
GO:0007178	transmembrane receptor protein serine/threonine kinase signaling pathway	204	3	1.77	0.26153	1
GO:0055114	oxidation-reduction process	496	6	4.31	0.26255	1
GO:0002028	regulation of sodium ion transport	35	1	0.3	0.26362	1
GO:0003229	ventricular cardiac muscle tissue development	35	1	0.3	0.26362	1
GO:0010717	regulation of epithelial to mesenchymal transition	35	1	0.3	0.26362	1
GO:0034109	homotypic cell-cell adhesion	35	1	0.3	0.26362	1
GO:0042130	negative regulation of T cell proliferation	35	1	0.3	0.26362	1
GO:0043535	regulation of blood vessel endothelial cell migration	35	1	0.3	0.26362	1
GO:0046320	regulation of fatty acid oxidation	35	1	0.3	0.26362	1
GO:0090002	establishment of protein localization to plasma membrane	35	1	0.3	0.26362	1
GO:0006461	protein complex assembly	700	8	6.09	0.26369	1
GO:0003008	system process	1436	15	12.48	0.26384	1
GO:0010876	lipid localization	205	3	1.78	0.26387	1
GO:1901136	carbohydrate derivative catabolic process	497	6	4.32	0.26403	1
GO:0006836	neurotransmitter transport	115	2	1	0.26414	1
GO:0060560	developmental growth involved in morphogenesis	115	2	1	0.26414	1
GO:0031323	regulation of cellular metabolic process	3967	38	34.49	0.26604	1
GO:0040007	growth	702	8	6.1	0.26618	1
GO:0070271	protein complex biogenesis	702	8	6.1	0.26618	1
GO:0045216	cell-cell junction organization	116	2	1.01	0.26736	1
GO:0045892	negative regulation of transcription, DNA-templated	703	8	6.11	0.26743	1
GO:0040017	positive regulation of locomotion	207	3	1.8	0.26858	1
GO:0050863	regulation of T cell activation	207	3	1.8	0.26858	1
GO:0051172	negative regulation of nitrogen compound metabolic process	808	9	7.02	0.26933	1
GO:0009259	ribonucleotide metabolic process	501	6	4.36	0.26995	1
GO:0002027	regulation of heart rate	36	1	0.31	0.27004	1
GO:0008589	regulation of smoothened signaling pathway	36	1	0.31	0.27004	1
GO:0014068	positive regulation of phosphatidylinositol 3-kinase signaling	36	1	0.31	0.27004	1
GO:0030049	muscle filament sliding	36	1	0.31	0.27004	1
GO:0032411	positive regulation of transporter activity	36	1	0.31	0.27004	1
GO:0033275	actin-myosin filament sliding	36	1	0.31	0.27004	1
GO:0043331	response to dsRNA	36	1	0.31	0.27004	1
GO:0043487	regulation of RNA stability	36	1	0.31	0.27004	1
GO:0048259	regulation of receptor-mediated endocytosis	36	1	0.31	0.27004	1
GO:0050771	negative regulation of axonogenesis	36	1	0.31	0.27004	1
GO:0090150	establishment of protein localization to membrane	36	1	0.31	0.27004	1
GO:0010001	glial cell differentiation	117	2	1.02	0.27059	1
GO:0051272	positive regulation of cellular component movement	208	3	1.81	0.27093	1
GO:0044282	small molecule catabolic process	209	3	1.82	0.27329	1
GO:0002429	immune response-activating cell surface receptor signaling pathway	118	2	1.03	0.27382	1
GO:0034655	nucleobase-containing compound catabolic process	504	6	4.38	0.27441	1
GO:0046434	organophosphate catabolic process	504	6	4.38	0.27441	1
GO:0006040	amino sugar metabolic process	37	1	0.32	0.2764	1
GO:0007193	adenylate cyclase-inhibiting G-protein coupled receptor signaling pathway	37	1	0.32	0.2764	1
GO:0010595	positive regulation of endothelial cell migration	37	1	0.32	0.2764	1
GO:0030512	negative regulation of transforming growth factor beta receptor signaling pathway	37	1	0.32	0.2764	1
GO:0032272	negative regulation of protein polymerization	37	1	0.32	0.2764	1
GO:0048010	vascular endothelial growth factor receptor signaling pathway	37	1	0.32	0.2764	1
GO:0050994	regulation of lipid catabolic process	37	1	0.32	0.2764	1
GO:0051492	regulation of stress fiber assembly	37	1	0.32	0.2764	1
GO:0050673	epithelial cell proliferation	211	3	1.83	0.27801	1
GO:0045935	positive regulation of nucleobase-containing compound metabolic process	1026	11	8.92	0.27858	1
GO:0051239	regulation of multicellular organismal process	1561	16	13.57	0.27924	1
GO:0023051	regulation of signaling	1778	18	15.46	0.27976	1
GO:0010608	posttranscriptional regulation of gene expression	308	4	2.68	0.27979	1
GO:0007626	locomotory behavior	120	2	1.04	0.28027	1
GO:0035270	endocrine system development	120	2	1.04	0.28027	1
GO:0002520	immune system development	508	6	4.42	0.28039	1
GO:0006476	protein deacetylation	38	1	0.33	0.28271	1
GO:0006833	water transport	38	1	0.33	0.28271	1
GO:0009755	hormone-mediated signaling pathway	38	1	0.33	0.28271	1
GO:0043500	muscle adaptation	38	1	0.33	0.28271	1
GO:0045778	positive regulation of ossification	38	1	0.33	0.28271	1
GO:0048639	positive regulation of developmental growth	38	1	0.33	0.28271	1
GO:0051090	regulation of sequence-specific DNA binding transcription factor activity	310	4	2.7	0.28367	1
GO:0050793	regulation of developmental process	1244	13	10.81	0.28402	1
GO:0006913	nucleocytoplasmic transport	311	4	2.7	0.28562	1
GO:0009187	cyclic nucleotide metabolic process	122	2	1.06	0.28671	1
GO:0002757	immune response-activating signal transduction	215	3	1.87	0.28748	1
GO:0031326	regulation of cellular biosynthetic process	2998	29	26.06	0.28791	1
GO:0031110	regulation of microtubule polymerization or depolymerization	39	1	0.34	0.28896	1
GO:0031929	TOR signaling	39	1	0.34	0.28896	1
GO:0033762	response to glucagon	39	1	0.34	0.28896	1
GO:0035601	protein deacylation	39	1	0.34	0.28896	1
GO:0042059	negative regulation of epidermal growth factor receptor signaling pathway	39	1	0.34	0.28896	1
GO:0045685	regulation of glial cell differentiation	39	1	0.34	0.28896	1
GO:0060078	regulation of postsynaptic membrane potential	39	1	0.34	0.28896	1
GO:0060840	artery development	39	1	0.34	0.28896	1
GO:1901185	negative regulation of ERBB signaling pathway	39	1	0.34	0.28896	1
GO:0009743	response to carbohydrate	123	2	1.07	0.28994	1
GO:0051188	cofactor biosynthetic process	123	2	1.07	0.28994	1
GO:0051169	nuclear transport	314	4	2.73	0.29146	1
GO:0042127	regulation of cell proliferation	1039	11	9.03	0.29242	1
GO:0022603	regulation of anatomical structure morphogenesis	516	6	4.49	0.29244	1
GO:0071310	cellular response to organic substance	1040	11	9.04	0.29349	1
GO:0007584	response to nutrient	218	3	1.9	0.2946	1
GO:0071843	NA	218	3	1.9	0.2946	1
GO:0030516	regulation of axon extension	40	1	0.35	0.29516	1
GO:0035272	exocrine system development	40	1	0.35	0.29516	1
GO:0045446	endothelial cell differentiation	40	1	0.35	0.29516	1
GO:0045768	positive regulation of anti-apoptosis	40	1	0.35	0.29516	1
GO:0046148	pigment biosynthetic process	40	1	0.35	0.29516	1
GO:0051225	spindle assembly	40	1	0.35	0.29516	1
GO:0009892	negative regulation of metabolic process	1256	13	10.92	0.29577	1
GO:0048011	neurotrophin TRK receptor signaling pathway	219	3	1.9	0.29697	1
GO:0051253	negative regulation of RNA metabolic process	728	8	6.33	0.29911	1
GO:0019637	organophosphate metabolic process	940	10	8.17	0.3004	1
GO:0051173	positive regulation of nitrogen compound metabolic process	1047	11	9.1	0.30103	1
GO:0033013	tetrapyrrole metabolic process	41	1	0.36	0.30131	1
GO:0042044	fluid transport	41	1	0.36	0.30131	1
GO:0045740	positive regulation of DNA replication	41	1	0.36	0.30131	1
GO:0046889	positive regulation of lipid biosynthetic process	41	1	0.36	0.30131	1
GO:0050772	positive regulation of axonogenesis	41	1	0.36	0.30131	1
GO:0055086	nucleobase-containing small molecule metabolic process	835	9	7.26	0.3014	1
GO:0030099	myeloid cell differentiation	221	3	1.92	0.30173	1
GO:0048015	phosphatidylinositol-mediated signaling	127	2	1.1	0.3028	1
GO:0048017	inositol lipid-mediated signaling	127	2	1.1	0.3028	1
GO:0031324	negative regulation of cellular metabolic process	1156	12	10.05	0.30316	1
GO:0071496	cellular response to external stimulus	222	3	1.93	0.30411	1
GO:0007187	G-protein coupled receptor signaling pathway, coupled to cyclic nucleotide second messenger	128	2	1.11	0.30601	1
GO:0009889	regulation of biosynthetic process	3026	29	26.31	0.30701	1
GO:0045786	negative regulation of cell cycle	423	5	3.68	0.30707	1
GO:0002456	T cell mediated immunity	42	1	0.37	0.3074	1
GO:0010970	microtubule-based transport	42	1	0.37	0.3074	1
GO:0021954	central nervous system neuron development	42	1	0.37	0.3074	1
GO:0055008	cardiac muscle tissue morphogenesis	42	1	0.37	0.3074	1
GO:0050865	regulation of cell activation	323	4	2.81	0.30909	1
GO:0046700	heterocycle catabolic process	527	6	4.58	0.30919	1
GO:0002768	immune response-regulating cell surface receptor signaling pathway	129	2	1.12	0.30922	1
GO:0008654	phospholipid biosynthetic process	129	2	1.12	0.30922	1
GO:0010628	positive regulation of gene expression	949	10	8.25	0.31068	1
GO:0071841	NA	3035	29	26.39	0.31324	1
GO:0032231	regulation of actin filament bundle assembly	43	1	0.37	0.31344	1
GO:0050777	negative regulation of immune response	43	1	0.37	0.31344	1
GO:0050810	regulation of steroid biosynthetic process	43	1	0.37	0.31344	1
GO:0060048	cardiac muscle contraction	43	1	0.37	0.31344	1
GO:0060443	mammary gland morphogenesis	43	1	0.37	0.31344	1
GO:0006403	RNA localization	131	2	1.14	0.31563	1
GO:0030324	lung development	131	2	1.14	0.31563	1
GO:0042254	ribosome biogenesis	131	2	1.14	0.31563	1
GO:0051345	positive regulation of hydrolase activity	428	5	3.72	0.31563	1
GO:0002764	immune response-regulating signaling pathway	228	3	1.98	0.3184	1
GO:0048839	inner ear development	132	2	1.15	0.31883	1
GO:0051258	protein polymerization	132	2	1.15	0.31883	1
GO:0045597	positive regulation of cell differentiation	430	5	3.74	0.31906	1
GO:0002088	lens development in camera-type eye	44	1	0.38	0.31943	1
GO:0002698	negative regulation of immune effector process	44	1	0.38	0.31943	1
GO:0006721	terpenoid metabolic process	44	1	0.38	0.31943	1
GO:0008306	associative learning	44	1	0.38	0.31943	1
GO:0014066	regulation of phosphatidylinositol 3-kinase signaling	44	1	0.38	0.31943	1
GO:0032945	negative regulation of mononuclear cell proliferation	44	1	0.38	0.31943	1
GO:0043149	stress fiber assembly	44	1	0.38	0.31943	1
GO:0043242	negative regulation of protein complex disassembly	44	1	0.38	0.31943	1
GO:0043967	histone H4 acetylation	44	1	0.38	0.31943	1
GO:0050672	negative regulation of lymphocyte proliferation	44	1	0.38	0.31943	1
GO:0005976	polysaccharide metabolic process	133	2	1.16	0.32203	1
GO:0043009	chordate embryonic development	433	5	3.76	0.32421	1
GO:0044270	cellular nitrogen compound catabolic process	537	6	4.67	0.32456	1
GO:0030323	respiratory tube development	134	2	1.16	0.32522	1
GO:0000080	mitotic G1 phase	45	1	0.39	0.32537	1
GO:0019915	lipid storage	45	1	0.39	0.32537	1
GO:0030850	prostate gland development	45	1	0.39	0.32537	1
GO:0031330	negative regulation of cellular catabolic process	45	1	0.39	0.32537	1
GO:0034968	histone lysine methylation	45	1	0.39	0.32537	1
GO:0045669	positive regulation of osteoblast differentiation	45	1	0.39	0.32537	1
GO:0048663	neuron fate commitment	45	1	0.39	0.32537	1
GO:0009615	response to virus	231	3	2.01	0.32555	1
GO:0010605	negative regulation of macromolecule metabolic process	1178	12	10.24	0.32617	1
GO:0071842	NA	2942	28	25.58	0.32636	1
GO:0032879	regulation of localization	1179	12	10.25	0.32722	1
GO:0007018	microtubule-based movement	135	2	1.17	0.32841	1
GO:0048754	branching morphogenesis of an epithelial tube	135	2	1.17	0.32841	1
GO:0050670	regulation of lymphocyte proliferation	135	2	1.17	0.32841	1
GO:0008104	protein localization	1399	14	12.16	0.32995	1
GO:0070887	cellular response to chemical stimulus	1399	14	12.16	0.32995	1
GO:0001938	positive regulation of endothelial cell proliferation	46	1	0.4	0.33125	1
GO:0003158	endothelium development	46	1	0.4	0.33125	1
GO:0031109	microtubule polymerization or depolymerization	46	1	0.4	0.33125	1
GO:0061387	regulation of extent of cell growth	46	1	0.4	0.33125	1
GO:0010720	positive regulation of cell development	136	2	1.18	0.33159	1
GO:0021537	telencephalon development	136	2	1.18	0.33159	1
GO:0032944	regulation of mononuclear cell proliferation	136	2	1.18	0.33159	1
GO:0051186	cofactor metabolic process	234	3	2.03	0.33271	1
GO:0006897	endocytosis	335	4	2.91	0.33276	1
GO:0001568	blood vessel development	439	5	3.82	0.33455	1
GO:0009792	embryo development ending in birth or egg hatching	439	5	3.82	0.33455	1
GO:0080134	regulation of response to stress	649	7	5.64	0.33465	1
GO:0031667	response to nutrient levels	336	4	2.92	0.33474	1
GO:0016311	dephosphorylation	235	3	2.04	0.33509	1
GO:0002673	regulation of acute inflammatory response	47	1	0.41	0.33709	1
GO:0010976	positive regulation of neuron projection development	47	1	0.41	0.33709	1
GO:0019362	pyridine nucleotide metabolic process	47	1	0.41	0.33709	1
GO:0030705	cytoskeleton-dependent intracellular transport	47	1	0.41	0.33709	1
GO:0046496	nicotinamide nucleotide metabolic process	47	1	0.41	0.33709	1
GO:0060415	muscle tissue morphogenesis	47	1	0.41	0.33709	1
GO:0070664	negative regulation of leukocyte proliferation	47	1	0.41	0.33709	1
GO:0072524	pyridine-containing compound metabolic process	47	1	0.41	0.33709	1
GO:0007267	cell-cell signaling	972	10	8.45	0.33735	1
GO:0042063	gliogenesis	138	2	1.2	0.33795	1
GO:0065008	regulation of biological quality	2290	22	19.91	0.33856	1
GO:0090066	regulation of anatomical structure size	237	3	2.06	0.33986	1
GO:0051493	regulation of cytoskeleton organization	238	3	2.07	0.34224	1
GO:0031056	regulation of histone modification	48	1	0.42	0.34287	1
GO:0042440	pigment metabolic process	48	1	0.42	0.34287	1
GO:0045761	regulation of adenylate cyclase activity	48	1	0.42	0.34287	1
GO:0045767	regulation of anti-apoptosis	48	1	0.42	0.34287	1
GO:0046847	filopodium assembly	48	1	0.42	0.34287	1
GO:0051318	G1 phase	48	1	0.42	0.34287	1
GO:0070663	regulation of leukocyte proliferation	140	2	1.22	0.34429	1
GO:0002682	regulation of immune system process	763	8	6.63	0.34485	1
GO:0006383	transcription from RNA polymerase III promoter	49	1	0.43	0.34861	1
GO:0006970	response to osmotic stress	49	1	0.43	0.34861	1
GO:0010506	regulation of autophagy	49	1	0.43	0.34861	1
GO:0030816	positive regulation of cAMP metabolic process	49	1	0.43	0.34861	1
GO:0030819	positive regulation of cAMP biosynthetic process	49	1	0.43	0.34861	1
GO:0032963	collagen metabolic process	49	1	0.43	0.34861	1
GO:0043467	regulation of generation of precursor metabolites and energy	49	1	0.43	0.34861	1
GO:0050886	endocrine process	49	1	0.43	0.34861	1
GO:0051897	positive regulation of protein kinase B signaling	49	1	0.43	0.34861	1
GO:0071840	cellular component organization or biogenesis	3762	35	32.71	0.34994	1
GO:0045893	positive regulation of transcription, DNA-templated	875	9	7.61	0.35052	1
GO:0010565	regulation of cellular ketone metabolic process	143	2	1.24	0.35377	1
GO:0016043	cellular component organization	3655	34	31.78	0.35389	1
GO:0001707	mesoderm formation	50	1	0.43	0.35429	1
GO:0006084	acetyl-CoA metabolic process	50	1	0.43	0.35429	1
GO:0048145	regulation of fibroblast proliferation	50	1	0.43	0.35429	1
GO:0071260	cellular response to mechanical stimulus	50	1	0.43	0.35429	1
GO:0001501	skeletal system development	346	4	3.01	0.35455	1
GO:0010604	positive regulation of macromolecule metabolic process	1649	16	14.34	0.35903	1
GO:0003208	cardiac ventricle morphogenesis	51	1	0.44	0.35993	1
GO:0014013	regulation of gliogenesis	51	1	0.44	0.35993	1
GO:0031279	regulation of cyclase activity	51	1	0.44	0.35993	1
GO:0046620	regulation of organ growth	51	1	0.44	0.35993	1
GO:0051641	cellular localization	1761	17	15.31	0.36028	1
GO:0010556	regulation of macromolecule biosynthetic process	2877	27	25.01	0.3607	1
GO:0048589	developmental growth	246	3	2.14	0.36128	1
GO:0006184	GTP catabolic process	350	4	3.04	0.36248	1
GO:0043547	positive regulation of GTPase activity	146	2	1.27	0.36319	1
GO:0045017	glycerolipid biosynthetic process	146	2	1.27	0.36319	1
GO:0048872	homeostasis of number of cells	146	2	1.27	0.36319	1
GO:1901069	guanosine-containing compound catabolic process	351	4	3.05	0.36447	1
GO:0006029	proteoglycan metabolic process	52	1	0.45	0.36551	1
GO:0007492	endoderm development	52	1	0.45	0.36551	1
GO:0044275	cellular carbohydrate catabolic process	52	1	0.45	0.36551	1
GO:0048144	fibroblast proliferation	52	1	0.45	0.36551	1
GO:0048644	muscle organ morphogenesis	52	1	0.45	0.36551	1
GO:0006412	translation	671	7	5.83	0.36606	1
GO:0061138	morphogenesis of a branching epithelium	147	2	1.28	0.36632	1
GO:0009893	positive regulation of metabolic process	1768	17	15.37	0.36667	1
GO:0016570	histone modification	249	3	2.16	0.3684	1
GO:0015031	protein transport	1109	11	9.64	0.36983	1
GO:0051726	regulation of cell cycle	674	7	5.86	0.37037	1
GO:0015698	inorganic anion transport	53	1	0.46	0.37105	1
GO:0015908	fatty acid transport	53	1	0.46	0.37105	1
GO:0030804	positive regulation of cyclic nucleotide biosynthetic process	53	1	0.46	0.37105	1
GO:0035335	peptidyl-tyrosine dephosphorylation	53	1	0.46	0.37105	1
GO:0043534	blood vessel endothelial cell migration	53	1	0.46	0.37105	1
GO:0045639	positive regulation of myeloid cell differentiation	53	1	0.46	0.37105	1
GO:0055007	cardiac muscle cell differentiation	53	1	0.46	0.37105	1
GO:0006152	purine nucleoside catabolic process	355	4	3.09	0.37239	1
GO:0046130	purine ribonucleoside catabolic process	355	4	3.09	0.37239	1
GO:0002683	negative regulation of immune system process	149	2	1.3	0.37257	1
GO:0006112	energy reserve metabolic process	149	2	1.3	0.37257	1
GO:0032318	regulation of Ras GTPase activity	149	2	1.3	0.37257	1
GO:0001944	vasculature development	461	5	4.01	0.37266	1
GO:0002253	activation of immune response	252	3	2.19	0.37551	1
GO:0014706	striated muscle tissue development	252	3	2.19	0.37551	1
GO:0030198	extracellular matrix organization	150	2	1.3	0.37568	1
GO:0051098	regulation of binding	150	2	1.3	0.37568	1
GO:0009991	response to extracellular stimulus	357	4	3.1	0.37636	1
GO:0006635	fatty acid beta-oxidation	54	1	0.47	0.37654	1
GO:0021549	cerebellum development	54	1	0.47	0.37654	1
GO:0030810	positive regulation of nucleotide biosynthetic process	54	1	0.47	0.37654	1
GO:0042475	odontogenesis of dentin-containing tooth	54	1	0.47	0.37654	1
GO:0044259	multicellular organismal macromolecule metabolic process	54	1	0.47	0.37654	1
GO:0048332	mesoderm morphogenesis	54	1	0.47	0.37654	1
GO:0051339	regulation of lyase activity	54	1	0.47	0.37654	1
GO:1900373	positive regulation of purine nucleotide biosynthetic process	54	1	0.47	0.37654	1
GO:0007254	JNK cascade	151	2	1.31	0.37879	1
GO:0016052	carbohydrate catabolic process	151	2	1.31	0.37879	1
GO:0043062	extracellular structure organization	151	2	1.31	0.37879	1
GO:0051649	establishment of localization in cell	1560	15	13.56	0.37983	1
GO:0044093	positive regulation of molecular function	1008	10	8.76	0.3799	1
GO:0019222	regulation of metabolic process	4375	40	38.03	0.38129	1
GO:0031669	cellular response to nutrient levels	152	2	1.32	0.38189	1
GO:0043410	positive regulation of MAPK cascade	152	2	1.32	0.38189	1
GO:0006968	cellular defense response	55	1	0.48	0.38198	1
GO:0030500	regulation of bone mineralization	55	1	0.48	0.38198	1
GO:0030801	positive regulation of cyclic nucleotide metabolic process	55	1	0.48	0.38198	1
GO:0031333	negative regulation of protein complex assembly	55	1	0.48	0.38198	1
GO:0071383	cellular response to steroid hormone stimulus	55	1	0.48	0.38198	1
GO:0072659	protein localization to plasma membrane	55	1	0.48	0.38198	1
GO:0007268	synaptic transmission	574	6	4.99	0.3822	1
GO:0046039	GTP metabolic process	360	4	3.13	0.3823	1
GO:0016569	covalent chromatin modification	255	3	2.22	0.38261	1
GO:0065009	regulation of molecular function	1675	16	14.56	0.38354	1
GO:0032956	regulation of actin cytoskeleton organization	153	2	1.33	0.38499	1
GO:0048705	skeletal system morphogenesis	153	2	1.33	0.38499	1
GO:0046907	intracellular transport	1013	10	8.81	0.38586	1
GO:0071822	protein complex subunit organization	794	8	6.9	0.38619	1
GO:0001658	branching involved in ureteric bud morphogenesis	56	1	0.49	0.38738	1
GO:0008344	adult locomotory behavior	56	1	0.49	0.38738	1
GO:0015918	sterol transport	56	1	0.49	0.38738	1
GO:0016571	histone methylation	56	1	0.49	0.38738	1
GO:0021782	glial cell development	56	1	0.49	0.38738	1
GO:0030301	cholesterol transport	56	1	0.49	0.38738	1
GO:0042446	hormone biosynthetic process	56	1	0.49	0.38738	1
GO:0045598	regulation of fat cell differentiation	56	1	0.49	0.38738	1
GO:0050688	regulation of defense response to virus	56	1	0.49	0.38738	1
GO:0051261	protein depolymerization	56	1	0.49	0.38738	1
GO:0003007	heart morphogenesis	154	2	1.34	0.38807	1
GO:0042454	ribonucleoside catabolic process	363	4	3.16	0.38823	1
GO:0031325	positive regulation of cellular metabolic process	1680	16	14.61	0.38829	1
GO:0009887	organ morphogenesis	688	7	5.98	0.39051	1
GO:0006733	oxidoreduction coenzyme metabolic process	57	1	0.5	0.39273	1
GO:0021987	cerebral cortex development	57	1	0.5	0.39273	1
GO:0045981	positive regulation of nucleotide metabolic process	57	1	0.5	0.39273	1
GO:0061053	somite development	57	1	0.5	0.39273	1
GO:1900544	positive regulation of purine nucleotide metabolic process	57	1	0.5	0.39273	1
GO:0043583	ear development	157	2	1.36	0.3973	1
GO:0006096	glycolytic process	58	1	0.5	0.39803	1
GO:0010923	negative regulation of phosphatase activity	58	1	0.5	0.39803	1
GO:0030193	regulation of blood coagulation	58	1	0.5	0.39803	1
GO:0043244	regulation of protein complex disassembly	58	1	0.5	0.39803	1
GO:0051781	positive regulation of cell division	58	1	0.5	0.39803	1
GO:1900046	regulation of hemostasis	58	1	0.5	0.39803	1
GO:1901068	guanosine-containing compound metabolic process	369	4	3.21	0.40008	1
GO:0006650	glycerophospholipid metabolic process	158	2	1.37	0.40036	1
GO:0050870	positive regulation of T cell activation	158	2	1.37	0.40036	1
GO:0018193	peptidyl-amino acid modification	586	6	5.09	0.401	1
GO:0060537	muscle tissue development	263	3	2.29	0.40144	1
GO:0019219	regulation of nucleobase-containing compound metabolic process	3046	28	26.48	0.40307	1
GO:0019218	regulation of steroid metabolic process	59	1	0.51	0.40329	1
GO:0033077	T cell differentiation in thymus	59	1	0.51	0.40329	1
GO:0050728	negative regulation of inflammatory response	59	1	0.51	0.40329	1
GO:0051249	regulation of lymphocyte activation	264	3	2.3	0.40378	1
GO:0045184	establishment of protein localization	1142	11	9.93	0.40738	1
GO:0030855	epithelial cell differentiation	266	3	2.31	0.40846	1
GO:0001708	cell fate specification	60	1	0.52	0.4085	1
GO:0007588	excretion	60	1	0.52	0.4085	1
GO:0019217	regulation of fatty acid metabolic process	60	1	0.52	0.4085	1
GO:0021510	spinal cord development	60	1	0.52	0.4085	1
GO:0030177	positive regulation of Wnt signaling pathway	60	1	0.52	0.4085	1
GO:0035666	TRIF-dependent toll-like receptor signaling pathway	60	1	0.52	0.4085	1
GO:0061180	mammary gland epithelium development	60	1	0.52	0.4085	1
GO:0051094	positive regulation of developmental process	591	6	5.14	0.40884	1
GO:0009164	nucleoside catabolic process	374	4	3.25	0.40993	1
GO:0051254	positive regulation of RNA metabolic process	924	9	8.03	0.41214	1
GO:0007224	smoothened signaling pathway	61	1	0.53	0.41366	1
GO:0030510	regulation of BMP signaling pathway	61	1	0.53	0.41366	1
GO:0040014	regulation of multicellular organism growth	61	1	0.53	0.41366	1
GO:0042058	regulation of epidermal growth factor receptor signaling pathway	61	1	0.53	0.41366	1
GO:0044236	multicellular organismal metabolic process	61	1	0.53	0.41366	1
GO:0060675	ureteric bud morphogenesis	61	1	0.53	0.41366	1
GO:0070167	regulation of biomineral tissue development	61	1	0.53	0.41366	1
GO:0090101	negative regulation of transmembrane receptor protein serine/threonine kinase signaling pathway	61	1	0.53	0.41366	1
GO:1901184	regulation of ERBB signaling pathway	61	1	0.53	0.41366	1
GO:0050877	neurological system process	1037	10	9.02	0.41458	1
GO:0046651	lymphocyte proliferation	163	2	1.42	0.41555	1
GO:0002684	positive regulation of immune system process	487	5	4.23	0.41776	1
GO:0006917	NA	378	4	3.29	0.41778	1
GO:0048568	embryonic organ development	270	3	2.35	0.41779	1
GO:0022037	metencephalon development	62	1	0.54	0.41878	1
GO:0048813	dendrite morphogenesis	62	1	0.54	0.41878	1
GO:0050818	regulation of coagulation	62	1	0.54	0.41878	1
GO:0050821	protein stabilization	62	1	0.54	0.41878	1
GO:0009719	response to endogenous stimulus	820	8	7.13	0.42109	1
GO:0032943	mononuclear cell proliferation	165	2	1.43	0.42158	1
GO:0012502	induction of programmed cell death	381	4	3.31	0.42366	1
GO:0002756	MyD88-independent toll-like receptor signaling pathway	63	1	0.55	0.42386	1
GO:0007613	memory	63	1	0.55	0.42386	1
GO:0009059	macromolecule biosynthetic process	3756	34	32.65	0.42459	1
GO:0030010	establishment of cell polarity	64	1	0.56	0.42889	1
GO:0048704	embryonic skeletal system morphogenesis	64	1	0.56	0.42889	1
GO:0043623	cellular protein complex assembly	275	3	2.39	0.42938	1
GO:0048514	blood vessel morphogenesis	384	4	3.34	0.42952	1
GO:0034613	cellular protein localization	827	8	7.19	0.43049	1
GO:0001892	embryonic placenta development	65	1	0.57	0.43388	1
GO:0006720	isoprenoid metabolic process	65	1	0.57	0.43388	1
GO:0009062	fatty acid catabolic process	65	1	0.57	0.43388	1
GO:0010594	regulation of endothelial cell migration	65	1	0.57	0.43388	1
GO:0010906	regulation of glucose metabolic process	65	1	0.57	0.43388	1
GO:0022407	regulation of cell-cell adhesion	65	1	0.57	0.43388	1
GO:0032640	tumor necrosis factor production	65	1	0.57	0.43388	1
GO:0032680	regulation of tumor necrosis factor production	65	1	0.57	0.43388	1
GO:0034130	toll-like receptor 1 signaling pathway	65	1	0.57	0.43388	1
GO:0051100	negative regulation of binding	65	1	0.57	0.43388	1
GO:0043085	positive regulation of catalytic activity	830	8	7.22	0.43451	1
GO:0080090	regulation of primary metabolic process	3884	35	33.77	0.43465	1
GO:0070727	cellular macromolecule localization	831	8	7.22	0.43585	1
GO:0001936	regulation of endothelial cell proliferation	66	1	0.57	0.43883	1
GO:0007569	cell aging	66	1	0.57	0.43883	1
GO:0030833	regulation of actin filament polymerization	66	1	0.57	0.43883	1
GO:0031345	negative regulation of cell projection organization	66	1	0.57	0.43883	1
GO:0034138	toll-like receptor 3 signaling pathway	66	1	0.57	0.43883	1
GO:0044272	sulfur compound biosynthetic process	66	1	0.57	0.43883	1
GO:0018130	heterocycle biosynthetic process	280	3	2.43	0.4409	1
GO:0001763	morphogenesis of a branching structure	172	2	1.5	0.44241	1
GO:0006164	purine nucleotide biosynthetic process	172	2	1.5	0.44241	1
GO:0070661	leukocyte proliferation	172	2	1.5	0.44241	1
GO:0007229	integrin-mediated signaling pathway	67	1	0.58	0.44373	1
GO:0051896	regulation of protein kinase B signaling	67	1	0.58	0.44373	1
GO:0009416	response to light stimulus	174	2	1.51	0.44829	1
GO:0061448	connective tissue development	174	2	1.51	0.44829	1
GO:0001837	epithelial to mesenchymal transition	68	1	0.59	0.44859	1
GO:0002761	regulation of myeloid leukocyte differentiation	68	1	0.59	0.44859	1
GO:0009408	response to heat	68	1	0.59	0.44859	1
GO:0009895	negative regulation of catabolic process	68	1	0.59	0.44859	1
GO:0034134	toll-like receptor 2 signaling pathway	68	1	0.59	0.44859	1
GO:0006091	generation of precursor metabolites and energy	394	4	3.43	0.44896	1
GO:0061061	muscle structure development	394	4	3.43	0.44896	1
GO:0044057	regulation of system process	395	4	3.43	0.45089	1
GO:0009952	anterior/posterior pattern specification	175	2	1.52	0.45121	1
GO:0016051	carbohydrate biosynthetic process	175	2	1.52	0.45121	1
GO:0031668	cellular response to extracellular stimulus	175	2	1.52	0.45121	1
GO:0071706	tumor necrosis factor superfamily cytokine production	69	1	0.6	0.45341	1
GO:0019220	regulation of phosphate metabolic process	846	8	7.35	0.45592	1
GO:0051174	regulation of phosphorus metabolic process	846	8	7.35	0.45592	1
GO:0010468	regulation of gene expression	3004	27	26.12	0.45789	1
GO:0006405	RNA export from nucleus	70	1	0.61	0.45819	1
GO:0007286	spermatid development	70	1	0.61	0.45819	1
GO:0043409	negative regulation of MAPK cascade	70	1	0.61	0.45819	1
GO:0045807	positive regulation of endocytosis	70	1	0.61	0.45819	1
GO:0042221	response to chemical	2435	22	21.17	0.45825	1
GO:0048511	rhythmic process	178	2	1.55	0.45994	1
GO:0051171	regulation of nitrogen compound metabolic process	3121	28	27.13	0.4602	1
GO:0009605	response to external stimulus	1189	11	10.34	0.4611	1
GO:0010975	regulation of neuron projection development	179	2	1.56	0.46283	1
GO:0061039	NA	71	1	0.62	0.46292	1
GO:0046128	purine ribonucleoside metabolic process	402	4	3.49	0.46436	1
GO:0030817	regulation of cAMP biosynthetic process	72	1	0.63	0.46762	1
GO:0035051	cardiocyte differentiation	72	1	0.63	0.46762	1
GO:0045766	positive regulation of angiogenesis	72	1	0.63	0.46762	1
GO:0051494	negative regulation of cytoskeleton organization	72	1	0.63	0.46762	1
GO:0031329	regulation of cellular catabolic process	404	4	3.51	0.46819	1
GO:0019216	regulation of lipid metabolic process	181	2	1.57	0.46859	1
GO:0042278	purine nucleoside metabolic process	405	4	3.52	0.4701	1
GO:0007517	muscle organ development	293	3	2.55	0.47041	1
GO:0001656	metanephros development	73	1	0.63	0.47227	1
GO:0001704	formation of primary germ layer	73	1	0.63	0.47227	1
GO:0002064	epithelial cell development	73	1	0.63	0.47227	1
GO:0002706	regulation of lymphocyte mediated immunity	73	1	0.63	0.47227	1
GO:0002755	MyD88-dependent toll-like receptor signaling pathway	73	1	0.63	0.47227	1
GO:0003231	cardiac ventricle development	73	1	0.63	0.47227	1
GO:0008063	Toll signaling pathway	73	1	0.63	0.47227	1
GO:0031348	negative regulation of defense response	73	1	0.63	0.47227	1
GO:0061041	regulation of wound healing	73	1	0.63	0.47227	1
GO:0006479	protein methylation	74	1	0.64	0.47689	1
GO:0007623	circadian rhythm	74	1	0.64	0.47689	1
GO:0008213	protein alkylation	74	1	0.64	0.47689	1
GO:0030814	regulation of cAMP metabolic process	74	1	0.64	0.47689	1
GO:0048515	spermatid differentiation	74	1	0.64	0.47689	1
GO:0010646	regulation of cell communication	1317	12	11.45	0.47721	1
GO:0072522	purine-containing compound biosynthetic process	185	2	1.61	0.47999	1
GO:0007612	learning	75	1	0.65	0.48146	1
GO:0043270	positive regulation of ion transport	75	1	0.65	0.48146	1
GO:0070507	regulation of microtubule cytoskeleton organization	75	1	0.65	0.48146	1
GO:0072329	monocarboxylic acid catabolic process	75	1	0.65	0.48146	1
GO:1901135	carbohydrate derivative metabolic process	981	9	8.53	0.4839	1
GO:0001935	endothelial cell proliferation	76	1	0.66	0.48599	1
GO:0006414	translational elongation	76	1	0.66	0.48599	1
GO:0008064	regulation of actin polymerization or depolymerization	76	1	0.66	0.48599	1
GO:0048593	camera-type eye morphogenesis	76	1	0.66	0.48599	1
GO:0051262	protein tetramerization	76	1	0.66	0.48599	1
GO:0070374	positive regulation of ERK1 and ERK2 cascade	76	1	0.66	0.48599	1
GO:0042110	T cell activation	300	3	2.61	0.48601	1
GO:0009119	ribonucleoside metabolic process	414	4	3.6	0.48719	1
GO:0009967	positive regulation of signal transduction	642	6	5.58	0.48785	1
GO:0002694	regulation of leukocyte activation	301	3	2.62	0.48822	1
GO:0030832	regulation of actin filament length	77	1	0.67	0.49049	1
GO:2000112	regulation of cellular macromolecule biosynthetic process	2817	25	24.49	0.49051	1
GO:0006006	glucose metabolic process	190	2	1.65	0.49403	1
GO:0003206	cardiac chamber morphogenesis	78	1	0.68	0.49494	1
GO:0007051	spindle organization	78	1	0.68	0.49494	1
GO:0034142	toll-like receptor 4 signaling pathway	78	1	0.68	0.49494	1
GO:0006606	protein import into nucleus	191	2	1.66	0.49681	1
GO:0007009	plasma membrane organization	79	1	0.69	0.49936	1
GO:0030282	bone mineralization	79	1	0.69	0.49936	1
GO:0030802	regulation of cyclic nucleotide biosynthetic process	79	1	0.69	0.49936	1
GO:0051403	stress-activated MAPK cascade	192	2	1.67	0.49958	1
GO:0051130	positive regulation of cellular component organization	421	4	3.66	0.50032	1
GO:0002822	regulation of adaptive immune response based on somatic recombination of immune receptors built from immunoglobulin superfamily domains	80	1	0.7	0.50374	1
GO:0010675	regulation of cellular carbohydrate metabolic process	80	1	0.7	0.50374	1
GO:0015718	monocarboxylic acid transport	80	1	0.7	0.50374	1
GO:0030808	regulation of nucleotide biosynthetic process	80	1	0.7	0.50374	1
GO:1900371	regulation of purine nucleotide biosynthetic process	80	1	0.7	0.50374	1
GO:0009725	response to hormone	653	6	5.68	0.50453	1
GO:0031098	stress-activated protein kinase signaling cascade	194	2	1.69	0.50509	1
GO:0042326	negative regulation of phosphorylation	194	2	1.69	0.50509	1
GO:0051170	nuclear import	194	2	1.69	0.50509	1
GO:0033043	regulation of organelle organization	424	4	3.69	0.50591	1
GO:0060255	regulation of macromolecule metabolic process	3757	33	32.66	0.50761	1
GO:0051050	positive regulation of transport	425	4	3.69	0.50777	1
GO:0030307	positive regulation of cell growth	81	1	0.7	0.50808	1
GO:0033044	regulation of chromosome organization	81	1	0.7	0.50808	1
GO:0043393	regulation of protein binding	81	1	0.7	0.50808	1
GO:0042325	regulation of phosphorylation	771	7	6.7	0.50888	1
GO:0042493	response to drug	311	3	2.7	0.51009	1
GO:0006357	regulation of transcription from RNA polymerase II promoter	1004	9	8.73	0.5124	1
GO:0006732	coenzyme metabolic process	197	2	1.71	0.51329	1
GO:0000236	mitotic prometaphase	83	1	0.72	0.51665	1
GO:0001889	liver development	83	1	0.72	0.51665	1
GO:0007269	neurotransmitter secretion	83	1	0.72	0.51665	1
GO:0009411	response to UV	83	1	0.72	0.51665	1
GO:0010563	negative regulation of phosphorus metabolic process	199	2	1.73	0.5187	1
GO:0045936	negative regulation of phosphate metabolic process	199	2	1.73	0.5187	1
GO:0051251	positive regulation of lymphocyte activation	199	2	1.73	0.5187	1
GO:0050778	positive regulation of immune response	316	3	2.75	0.52084	1
GO:0006109	regulation of carbohydrate metabolic process	84	1	0.73	0.52088	1
GO:0008585	female gonad development	84	1	0.73	0.52088	1
GO:0018279	protein N-linked glycosylation via asparagine	84	1	0.73	0.52088	1
GO:0019395	fatty acid oxidation	84	1	0.73	0.52088	1
GO:0030968	endoplasmic reticulum unfolded protein response	84	1	0.73	0.52088	1
GO:0032271	regulation of protein polymerization	84	1	0.73	0.52088	1
GO:0034620	cellular response to unfolded protein	84	1	0.73	0.52088	1
GO:0043491	protein kinase B signaling	84	1	0.73	0.52088	1
GO:0071222	cellular response to lipopolysaccharide	84	1	0.73	0.52088	1
GO:0044249	cellular biosynthetic process	4466	39	38.83	0.52164	1
GO:0009058	biosynthetic process	4582	40	39.83	0.5224	1
GO:0045859	regulation of protein kinase activity	549	5	4.77	0.5224	1
GO:1900542	regulation of purine nucleotide metabolic process	317	3	2.76	0.52298	1
GO:0009611	response to wounding	1014	9	8.82	0.52466	1
GO:0018196	peptidyl-asparagine modification	85	1	0.74	0.52507	1
GO:0022602	ovulation cycle process	85	1	0.74	0.52507	1
GO:0030534	adult behavior	85	1	0.74	0.52507	1
GO:0030799	regulation of cyclic nucleotide metabolic process	85	1	0.74	0.52507	1
GO:0060348	bone development	85	1	0.74	0.52507	1
GO:0061008	hepaticobiliary system development	85	1	0.74	0.52507	1
GO:0051246	regulation of protein metabolic process	1247	11	10.84	0.52652	1
GO:0065003	macromolecular complex assembly	900	8	7.82	0.52693	1
GO:0006140	regulation of nucleotide metabolic process	320	3	2.78	0.52936	1
GO:0010033	response to organic substance	1597	14	13.88	0.52974	1
GO:0002819	regulation of adaptive immune response	87	1	0.76	0.53335	1
GO:0008629	NA	87	1	0.76	0.53335	1
GO:0034440	lipid oxidation	87	1	0.76	0.53335	1
GO:0051054	positive regulation of DNA metabolic process	87	1	0.76	0.53335	1
GO:0022613	ribonucleoprotein complex biogenesis	205	2	1.78	0.53471	1
GO:0009116	nucleoside metabolic process	440	4	3.83	0.53524	1
GO:0007610	behavior	441	4	3.83	0.53705	1
GO:0070925	organelle assembly	88	1	0.77	0.53743	1
GO:0006487	protein N-linked glycosylation	89	1	0.77	0.54148	1
GO:0035967	cellular response to topologically incorrect protein	89	1	0.77	0.54148	1
GO:0042476	odontogenesis	89	1	0.77	0.54148	1
GO:0046890	regulation of lipid biosynthetic process	89	1	0.77	0.54148	1
GO:0071219	cellular response to molecule of bacterial origin	89	1	0.77	0.54148	1
GO:0008284	positive regulation of cell proliferation	562	5	4.89	0.54341	1
GO:0023056	positive regulation of signaling	680	6	5.91	0.54463	1
GO:0006464	cellular protein modification process	2308	20	20.06	0.54517	1
GO:0032147	activation of protein kinase activity	209	2	1.82	0.54517	1
GO:0036211	protein modification process	2308	20	20.06	0.54517	1
GO:0003205	cardiac chamber development	90	1	0.78	0.54549	1
GO:0006275	regulation of DNA replication	90	1	0.78	0.54549	1
GO:0007498	mesoderm development	90	1	0.78	0.54549	1
GO:0031331	positive regulation of cellular catabolic process	90	1	0.78	0.54549	1
GO:0045471	response to ethanol	90	1	0.78	0.54549	1
GO:0048518	positive regulation of biological process	3120	27	27.12	0.54738	1
GO:0010647	positive regulation of cell communication	682	6	5.93	0.54754	1
GO:0071704	organic substance metabolic process	1033	9	8.98	0.54766	1
GO:0002703	regulation of leukocyte mediated immunity	91	1	0.79	0.54947	1
GO:0030326	embryonic limb morphogenesis	91	1	0.79	0.54947	1
GO:0035113	embryonic appendage morphogenesis	91	1	0.79	0.54947	1
GO:0048706	embryonic skeletal system development	91	1	0.79	0.54947	1
GO:0097305	response to alcohol	91	1	0.79	0.54947	1
GO:0043933	macromolecular complex subunit organization	1035	9	9	0.55006	1
GO:0043087	regulation of GTPase activity	212	2	1.84	0.55292	1
GO:0033500	carbohydrate homeostasis	92	1	0.8	0.55342	1
GO:0042157	lipoprotein metabolic process	92	1	0.8	0.55342	1
GO:0042593	glucose homeostasis	92	1	0.8	0.55342	1
GO:0007411	axon guidance	333	3	2.89	0.55644	1
GO:0031647	regulation of protein stability	93	1	0.81	0.55733	1
GO:0048638	regulation of developmental growth	93	1	0.81	0.55733	1
GO:0033124	regulation of GTP catabolic process	214	2	1.86	0.55803	1
GO:0009628	response to abiotic stimulus	690	6	6	0.55913	1
GO:0051252	regulation of RNA metabolic process	2674	23	23.25	0.56043	1
GO:0001817	regulation of cytokine production	335	3	2.91	0.56052	1
GO:0034504	protein localization to nucleus	215	2	1.87	0.56057	1
GO:0035264	multicellular organism growth	94	1	0.82	0.5612	1
GO:0042698	ovulation cycle	94	1	0.82	0.5612	1
GO:0009894	regulation of catabolic process	455	4	3.96	0.56196	1
GO:0016337	single organismal cell-cell adhesion	336	3	2.92	0.56256	1
GO:0006984	ER-nucleus signaling pathway	95	1	0.83	0.56504	1
GO:0008016	regulation of heart contraction	95	1	0.83	0.56504	1
GO:0016485	protein processing	95	1	0.83	0.56504	1
GO:0043542	endothelial cell migration	95	1	0.83	0.56504	1
GO:0002696	positive regulation of leukocyte activation	217	2	1.89	0.56562	1
GO:0043549	regulation of kinase activity	577	5	5.02	0.56712	1
GO:0046545	development of primary female sexual characteristics	96	1	0.83	0.56885	1
GO:0032844	regulation of homeostatic process	219	2	1.9	0.57063	1
GO:0060548	negative regulation of cell death	580	5	5.04	0.57179	1
GO:0001667	ameboidal cell migration	97	1	0.84	0.57263	1
GO:0002526	acute inflammatory response	97	1	0.84	0.57263	1
GO:0006814	sodium ion transport	97	1	0.84	0.57263	1
GO:0030902	hindbrain development	97	1	0.84	0.57263	1
GO:0032412	regulation of ion transmembrane transporter activity	97	1	0.84	0.57263	1
GO:0031344	regulation of cell projection organization	220	2	1.91	0.57312	1
GO:0051336	regulation of hydrolase activity	701	6	6.09	0.57484	1
GO:0009108	coenzyme biosynthetic process	98	1	0.85	0.57637	1
GO:0043112	receptor metabolic process	98	1	0.85	0.57637	1
GO:0009165	nucleotide biosynthetic process	222	2	1.93	0.57806	1
GO:0046660	female sex differentiation	99	1	0.86	0.58008	1
GO:0019318	hexose metabolic process	223	2	1.94	0.58052	1
GO:0010035	response to inorganic substance	345	3	3	0.58061	1
GO:0042060	wound healing	586	5	5.09	0.58105	1
GO:0006644	phospholipid metabolic process	224	2	1.95	0.58297	1
GO:0050867	positive regulation of cell activation	224	2	1.95	0.58297	1
GO:0016358	dendrite development	100	1	0.87	0.58376	1
GO:0045787	positive regulation of cell cycle	100	1	0.87	0.58376	1
GO:0070372	regulation of ERK1 and ERK2 cascade	100	1	0.87	0.58376	1
GO:0071216	cellular response to biotic stimulus	100	1	0.87	0.58376	1
GO:0016049	cell growth	347	3	3.02	0.58456	1
GO:0022898	regulation of transmembrane transporter activity	101	1	0.88	0.58741	1
GO:0001890	placenta development	102	1	0.89	0.59102	1
GO:0022415	NA	228	2	1.98	0.59266	1
GO:0097285	cell-type specific apoptotic process	228	2	1.98	0.59266	1
GO:0051338	regulation of transferase activity	594	5	5.16	0.59323	1
GO:0040008	regulation of growth	474	4	4.12	0.59459	1
GO:0050776	regulation of immune response	474	4	4.12	0.59459	1
GO:0002224	toll-like receptor signaling pathway	103	1	0.9	0.59461	1
GO:0006813	potassium ion transport	103	1	0.9	0.59461	1
GO:0009266	response to temperature stimulus	103	1	0.9	0.59461	1
GO:0016573	histone acetylation	103	1	0.9	0.59461	1
GO:0031214	biomineral tissue development	103	1	0.9	0.59461	1
GO:0034976	response to endoplasmic reticulum stress	103	1	0.9	0.59461	1
GO:1901293	nucleoside phosphate biosynthetic process	229	2	1.99	0.59505	1
GO:0030900	forebrain development	231	2	2.01	0.59981	1
GO:0048608	reproductive structure development	231	2	2.01	0.59981	1
GO:0061458	reproductive system development	231	2	2.01	0.59981	1
GO:0018393	internal peptidyl-lysine acetylation	105	1	0.91	0.60168	1
GO:0050769	positive regulation of neurogenesis	105	1	0.91	0.60168	1
GO:2000026	regulation of multicellular organismal development	961	8	8.35	0.603	1
GO:0001932	regulation of protein phosphorylation	722	6	6.28	0.60407	1
GO:0007605	sensory perception of sound	106	1	0.92	0.60517	1
GO:0048592	eye morphogenesis	106	1	0.92	0.60517	1
GO:0048771	tissue remodeling	106	1	0.92	0.60517	1
GO:0051604	protein maturation	106	1	0.92	0.60517	1
GO:0003006	developmental process involved in reproduction	358	3	3.11	0.60586	1
GO:0032269	negative regulation of cellular protein metabolic process	359	3	3.12	0.60776	1
GO:0034765	regulation of ion transmembrane transport	107	1	0.93	0.60863	1
GO:0010038	response to metal ion	235	2	2.04	0.6092	1
GO:0030811	regulation of nucleotide catabolic process	235	2	2.04	0.6092	1
GO:0033121	regulation of purine nucleotide catabolic process	235	2	2.04	0.6092	1
GO:0018394	peptidyl-lysine acetylation	108	1	0.94	0.61206	1
GO:0035107	appendage morphogenesis	108	1	0.94	0.61206	1
GO:0035108	limb morphogenesis	108	1	0.94	0.61206	1
GO:0050679	positive regulation of epithelial cell proliferation	108	1	0.94	0.61206	1
GO:0016044	NA	362	3	3.15	0.61342	1
GO:0043433	negative regulation of sequence-specific DNA binding transcription factor activity	109	1	0.95	0.61546	1
GO:0032940	secretion by cell	609	5	5.29	0.61556	1
GO:0005996	monosaccharide metabolic process	238	2	2.07	0.61614	1
GO:0061024	membrane organization	364	3	3.16	0.61717	1
GO:0043412	macromolecule modification	2396	20	20.83	0.61812	1
GO:0008544	epidermis development	239	2	2.08	0.61843	1
GO:0006475	internal protein amino acid acetylation	110	1	0.96	0.61883	1
GO:0009612	response to mechanical stimulus	110	1	0.96	0.61883	1
GO:0006886	intracellular protein transport	612	5	5.32	0.61994	1
GO:0034654	nucleobase-containing compound biosynthetic process	240	2	2.09	0.62071	1
GO:0045860	positive regulation of protein kinase activity	366	3	3.18	0.62089	1
GO:0045444	fat cell differentiation	111	1	0.96	0.62217	1
GO:0050954	sensory perception of mechanical stimulus	111	1	0.96	0.62217	1
GO:0051607	defense response to virus	111	1	0.96	0.62217	1
GO:0015672	monovalent inorganic cation transport	241	2	2.1	0.62298	1
GO:0046486	glycerolipid metabolic process	241	2	2.1	0.62298	1
GO:0048732	gland development	241	2	2.1	0.62298	1
GO:0006366	transcription from RNA polymerase II promoter	1218	10	10.59	0.62314	1
GO:0016192	vesicle-mediated transport	858	7	7.46	0.62394	1
GO:0007281	germ cell development	112	1	0.97	0.62549	1
GO:0022402	cell cycle process	981	8	8.53	0.62663	1
GO:0001816	cytokine production	370	3	3.22	0.62826	1
GO:0010741	NA	113	1	0.98	0.62877	1
GO:0032268	regulation of cellular protein metabolic process	1104	9	9.6	0.62954	1
GO:0090407	organophosphate biosynthetic process	244	2	2.12	0.62973	1
GO:0044092	negative regulation of molecular function	619	5	5.38	0.63004	1
GO:0003015	heart process	114	1	0.99	0.63203	1
GO:0030100	regulation of endocytosis	114	1	0.99	0.63203	1
GO:0040029	regulation of gene expression, epigenetic	114	1	0.99	0.63203	1
GO:0043414	macromolecule methylation	114	1	0.99	0.63203	1
GO:0060047	heart contraction	114	1	0.99	0.63203	1
GO:0002221	pattern recognition receptor signaling pathway	116	1	1.01	0.63845	1
GO:0044419	interspecies interaction between organisms	377	3	3.28	0.64093	1
GO:0002573	myeloid leukocyte differentiation	117	1	1.02	0.64162	1
GO:0006820	anion transport	117	1	1.02	0.64162	1
GO:0014031	mesenchymal cell development	117	1	1.02	0.64162	1
GO:0030336	negative regulation of cell migration	117	1	1.02	0.64162	1
GO:0046328	regulation of JNK cascade	117	1	1.02	0.64162	1
GO:0050796	regulation of insulin secretion	117	1	1.02	0.64162	1
GO:0070371	ERK1 and ERK2 cascade	117	1	1.02	0.64162	1
GO:0007369	gastrulation	118	1	1.03	0.64477	1
GO:0071845	NA	251	2	2.18	0.64512	1
GO:0007017	microtubule-based process	380	3	3.3	0.64627	1
GO:0008217	regulation of blood pressure	119	1	1.03	0.64788	1
GO:0009896	positive regulation of catabolic process	119	1	1.03	0.64788	1
GO:0031346	positive regulation of cell projection organization	119	1	1.03	0.64788	1
GO:0048736	appendage development	119	1	1.03	0.64788	1
GO:0060173	limb development	119	1	1.03	0.64788	1
GO:2000146	negative regulation of cell motility	119	1	1.03	0.64788	1
GO:0001505	regulation of neurotransmitter levels	120	1	1.04	0.65097	1
GO:0002758	innate immune response-activating signal transduction	120	1	1.04	0.65097	1
GO:0044271	cellular nitrogen compound biosynthetic process	384	3	3.34	0.6533	1
GO:0022411	cellular component disassembly	255	2	2.22	0.65368	1
GO:0019538	protein metabolic process	3500	29	30.43	0.65397	1
GO:0007219	Notch signaling pathway	121	1	1.05	0.65404	1
GO:0042742	defense response to bacterium	121	1	1.05	0.65404	1
GO:0033674	positive regulation of kinase activity	385	3	3.35	0.65504	1
GO:0006873	cellular ion homeostasis	512	4	4.45	0.65543	1
GO:0002218	activation of innate immune response	122	1	1.06	0.65707	1
GO:0017038	protein import	257	2	2.23	0.65791	1
GO:0008283	cell proliferation	1373	11	11.94	0.65841	1
GO:0008202	steroid metabolic process	258	2	2.24	0.66	1
GO:0006473	protein acetylation	123	1	1.07	0.66008	1
GO:0006898	receptor-mediated endocytosis	123	1	1.07	0.66008	1
GO:0016197	endosomal transport	123	1	1.07	0.66008	1
GO:0022900	electron transport chain	123	1	1.07	0.66008	1
GO:0051384	response to glucocorticoid	123	1	1.07	0.66008	1
GO:0051707	response to other organism	516	4	4.49	0.66147	1
GO:0050657	nucleic acid transport	124	1	1.08	0.66306	1
GO:0050658	RNA transport	124	1	1.08	0.66306	1
GO:0051236	establishment of RNA localization	124	1	1.08	0.66306	1
GO:0071214	cellular response to abiotic stimulus	124	1	1.08	0.66306	1
GO:0032259	methylation	125	1	1.09	0.66602	1
GO:0043624	cellular protein complex disassembly	125	1	1.09	0.66602	1
GO:0000165	MAPK cascade	392	3	3.41	0.66706	1
GO:0051347	positive regulation of transferase activity	392	3	3.41	0.66706	1
GO:0000226	microtubule cytoskeleton organization	262	2	2.28	0.66828	1
GO:0048762	mesenchymal cell differentiation	126	1	1.1	0.66895	1
GO:0051271	negative regulation of cellular component movement	126	1	1.1	0.66895	1
GO:0001701	in utero embryonic development	263	2	2.29	0.67033	1
GO:0006612	protein targeting to membrane	127	1	1.1	0.67186	1
GO:0006986	response to unfolded protein	127	1	1.1	0.67186	1
GO:0090276	regulation of peptide hormone secretion	127	1	1.1	0.67186	1
GO:0031399	regulation of protein modification process	900	7	7.82	0.674	1
GO:0045927	positive regulation of growth	128	1	1.11	0.67474	1
GO:0051248	negative regulation of protein metabolic process	397	3	3.45	0.67547	1
GO:0002791	regulation of peptide secretion	129	1	1.12	0.67759	1
GO:0006805	xenobiotic metabolic process	129	1	1.12	0.67759	1
GO:0090087	regulation of peptide transport	129	1	1.12	0.67759	1
GO:0009410	response to xenobiotic stimulus	130	1	1.13	0.68042	1
GO:0031960	response to corticosteroid	130	1	1.13	0.68042	1
GO:0043241	protein complex disassembly	130	1	1.13	0.68042	1
GO:0071466	cellular response to xenobiotic stimulus	130	1	1.13	0.68042	1
GO:0030308	negative regulation of cell growth	131	1	1.14	0.68323	1
GO:0044242	cellular lipid catabolic process	131	1	1.14	0.68323	1
GO:0006355	regulation of transcription, DNA-templated	2602	21	22.62	0.68518	1
GO:0016032	viral process	403	3	3.5	0.68534	1
GO:0032872	regulation of stress-activated MAPK cascade	132	1	1.15	0.68601	1
GO:0070302	regulation of stress-activated protein kinase signaling cascade	132	1	1.15	0.68601	1
GO:0001558	regulation of cell growth	272	2	2.36	0.68828	1
GO:0006470	protein dephosphorylation	133	1	1.16	0.68877	1
GO:0040013	negative regulation of locomotion	133	1	1.16	0.68877	1
GO:0046649	lymphocyte activation	406	3	3.53	0.6902	1
GO:0035966	response to topologically incorrect protein	134	1	1.16	0.6915	1
GO:0006694	steroid biosynthetic process	135	1	1.17	0.69421	1
GO:0018205	peptidyl-lysine modification	135	1	1.17	0.69421	1
GO:0006996	organelle organization	1897	15	16.49	0.69484	1
GO:0000122	negative regulation of transcription from RNA polymerase II promoter	410	3	3.56	0.69658	1
GO:0016568	chromatin modification	410	3	3.56	0.69658	1
GO:2001141	regulation of RNA biosynthetic process	2618	21	22.76	0.69662	1
GO:0009607	response to biotic stimulus	541	4	4.7	0.69763	1
GO:0044248	cellular catabolic process	1537	12	13.36	0.69771	1
GO:0048522	positive regulation of cellular process	2858	23	24.85	0.69816	1
GO:0007049	cell cycle	1293	10	11.24	0.69819	1
GO:0034645	cellular macromolecule biosynthetic process	3685	30	32.04	0.69832	1
GO:0007059	chromosome segregation	137	1	1.19	0.69956	1
GO:0044267	cellular protein metabolic process	2979	24	25.9	0.69977	1
GO:0009314	response to radiation	279	2	2.43	0.70169	1
GO:0045664	regulation of neuron differentiation	279	2	2.43	0.70169	1
GO:0002449	lymphocyte mediated immunity	138	1	1.2	0.7022	1
GO:0043543	protein acylation	138	1	1.2	0.7022	1
GO:0045765	regulation of angiogenesis	138	1	1.2	0.7022	1
GO:0006469	negative regulation of protein kinase activity	139	1	1.21	0.70482	1
GO:0030258	lipid modification	139	1	1.21	0.70482	1
GO:0032103	positive regulation of response to external stimulus	139	1	1.21	0.70482	1
GO:0005975	carbohydrate metabolic process	675	5	5.87	0.70495	1
GO:0048545	response to steroid hormone	282	2	2.45	0.70728	1
GO:0055082	cellular chemical homeostasis	549	4	4.77	0.70861	1
GO:0015980	energy derivation by oxidation of organic compounds	284	2	2.47	0.71097	1
GO:0007346	regulation of mitotic cell cycle	285	2	2.48	0.7128	1
GO:0009101	glycoprotein biosynthetic process	285	2	2.48	0.7128	1
GO:0043408	regulation of MAPK cascade	285	2	2.48	0.7128	1
GO:0002376	immune system process	1555	12	13.52	0.71318	1
GO:0050790	regulation of catalytic activity	1311	10	11.4	0.7148	1
GO:0006935	chemotaxis	554	4	4.82	0.71533	1
GO:0042330	taxis	554	4	4.82	0.71533	1
GO:0043065	positive regulation of apoptotic process	554	4	4.82	0.71533	1
GO:0008015	blood circulation	287	2	2.5	0.71642	1
GO:0015931	nucleobase-containing compound transport	144	1	1.25	0.71756	1
GO:0003013	circulatory system process	288	2	2.5	0.71822	1
GO:0002521	leukocyte differentiation	289	2	2.51	0.72001	1
GO:0034220	ion transmembrane transport	289	2	2.51	0.72001	1
GO:0051129	negative regulation of cellular component organization	289	2	2.51	0.72001	1
GO:0034623	NA	145	1	1.26	0.72005	1
GO:0060485	mesenchyme development	145	1	1.26	0.72005	1
GO:0060284	regulation of cell development	426	3	3.7	0.72115	1
GO:0043066	negative regulation of apoptotic process	559	4	4.86	0.72193	1
GO:0043068	positive regulation of programmed cell death	559	4	4.86	0.72193	1
GO:0042113	B cell activation	146	1	1.27	0.72251	1
GO:0051216	cartilage development	147	1	1.28	0.72495	1
GO:0033673	negative regulation of kinase activity	148	1	1.29	0.72736	1
GO:0043069	negative regulation of programmed cell death	564	4	4.9	0.72842	1
GO:0042445	hormone metabolic process	149	1	1.3	0.72976	1
GO:0045089	positive regulation of innate immune response	149	1	1.3	0.72976	1
GO:0046903	secretion	696	5	6.05	0.73021	1
GO:0032984	macromolecular complex disassembly	150	1	1.3	0.73214	1
GO:0030217	T cell differentiation	151	1	1.31	0.73449	1
GO:0033365	protein localization to organelle	436	3	3.79	0.73572	1
GO:0050801	ion homeostasis	570	4	4.96	0.73606	1
GO:0010639	negative regulation of organelle organization	152	1	1.32	0.73683	1
GO:0006605	protein targeting	437	3	3.8	0.73714	1
GO:0010942	positive regulation of cell death	572	4	4.97	0.73858	1
GO:0002460	adaptive immune response based on somatic recombination of immune receptors built from immunoglobulin superfamily domains	153	1	1.33	0.73914	1
GO:0006367	transcription initiation from RNA polymerase II promoter	155	1	1.35	0.74371	1
GO:0051259	protein oligomerization	303	2	2.63	0.74409	1
GO:0032880	regulation of protein localization	305	2	2.65	0.74738	1
GO:0046883	regulation of hormone secretion	157	1	1.36	0.7482	1
GO:0006790	sulfur compound metabolic process	159	1	1.38	0.75261	1
GO:0043254	regulation of protein complex assembly	159	1	1.38	0.75261	1
GO:0051091	positive regulation of sequence-specific DNA binding transcription factor activity	159	1	1.38	0.75261	1
GO:0051348	negative regulation of transferase activity	159	1	1.38	0.75261	1
GO:0008380	RNA splicing	310	2	2.7	0.75545	1
GO:0050727	regulation of inflammatory response	161	1	1.4	0.75695	1
GO:0009617	response to bacterium	311	2	2.7	0.75704	1
GO:0000278	mitotic cell cycle	721	5	6.27	0.75823	1
GO:0051146	striated muscle cell differentiation	163	1	1.42	0.76121	1
GO:0010467	gene expression	4146	33	36.04	0.76138	1
GO:0006351	transcription, DNA-templated	2847	22	24.75	0.76791	1
GO:0001525	angiogenesis	320	2	2.78	0.77094	1
GO:0051049	regulation of transport	868	6	7.55	0.77412	1
GO:0002250	adaptive immune response	170	1	1.48	0.77554	1
GO:0008406	gonad development	170	1	1.48	0.77554	1
GO:0034621	NA	604	4	5.25	0.77637	1
GO:0043086	negative regulation of catalytic activity	467	3	4.06	0.77711	1
GO:0043687	post-translational protein modification	171	1	1.49	0.77752	1
GO:0048878	chemical homeostasis	740	5	6.43	0.77806	1
GO:0010959	regulation of metal ion transport	172	1	1.5	0.77948	1
GO:0048562	embryonic organ morphogenesis	172	1	1.5	0.77948	1
GO:0006396	RNA processing	608	4	5.29	0.78079	1
GO:0010740	NA	327	2	2.84	0.78128	1
GO:0008610	lipid biosynthetic process	471	3	4.09	0.78204	1
GO:0071702	organic substance transport	473	3	4.11	0.78448	1
GO:0009100	glycoprotein metabolic process	331	2	2.88	0.787	1
GO:0046942	carboxylic acid transport	176	1	1.53	0.78715	1
GO:0007283	spermatogenesis	332	2	2.89	0.78841	1
GO:0048232	male gamete generation	332	2	2.89	0.78841	1
GO:0015849	organic acid transport	178	1	1.55	0.79088	1
GO:0007596	blood coagulation	479	3	4.16	0.79165	1
GO:0034622	cellular macromolecular complex assembly	479	3	4.16	0.79165	1
GO:0050817	coagulation	481	3	4.18	0.794	1
GO:0002443	leukocyte mediated immunity	180	1	1.56	0.79455	1
GO:0007599	hemostasis	483	3	4.2	0.79633	1
GO:0000280	nuclear division	338	2	2.94	0.79669	1
GO:0007067	mitotic nuclear division	338	2	2.94	0.79669	1
GO:0001933	negative regulation of protein phosphorylation	182	1	1.58	0.79816	1
GO:0006352	DNA-templated transcription, initiation	182	1	1.58	0.79816	1
GO:0051052	regulation of DNA metabolic process	182	1	1.58	0.79816	1
GO:0045321	leukocyte activation	486	3	4.23	0.79978	1
GO:0019725	cellular homeostasis	626	4	5.44	0.79981	1
GO:0034470	ncRNA processing	183	1	1.59	0.79994	1
GO:0050767	regulation of neurogenesis	341	2	2.96	0.80073	1
GO:0006325	chromatin organization	488	3	4.24	0.80205	1
GO:0032774	RNA biosynthetic process	2909	22	25.29	0.80307	1
GO:0044262	cellular carbohydrate metabolic process	185	1	1.61	0.80345	1
GO:0000279	M phase	490	3	4.26	0.8043	1
GO:0000087	mitotic M phase	347	2	3.02	0.8086	1
GO:0000082	G1/S transition of mitotic cell cycle	188	1	1.63	0.80861	1
GO:0051235	maintenance of location	188	1	1.63	0.80861	1
GO:0007601	visual perception	189	1	1.64	0.81029	1
GO:0051247	positive regulation of protein metabolic process	774	5	6.73	0.81044	1
GO:1901137	carbohydrate derivative biosynthetic process	349	2	3.03	0.81115	1
GO:0050953	sensory perception of light stimulus	190	1	1.65	0.81197	1
GO:0060627	regulation of vesicle-mediated transport	190	1	1.65	0.81197	1
GO:0007568	aging	191	1	1.66	0.81363	1
GO:0045137	development of primary sexual characteristics	191	1	1.66	0.81363	1
GO:0071902	positive regulation of protein serine/threonine kinase activity	191	1	1.66	0.81363	1
GO:0001934	positive regulation of protein phosphorylation	499	3	4.34	0.81416	1
GO:0002697	regulation of immune effector process	192	1	1.67	0.81527	1
GO:0009056	catabolic process	1825	13	15.87	0.81866	1
GO:0048285	organelle fission	356	2	3.09	0.81988	1
GO:0030098	lymphocyte differentiation	198	1	1.72	0.82484	1
GO:0042592	homeostatic process	1061	7	9.22	0.82541	1
GO:0019058	viral life cycle	199	1	1.73	0.82638	1
GO:0042327	positive regulation of phosphorylation	511	3	4.44	0.82667	1
GO:0006457	protein folding	200	1	1.74	0.82792	1
GO:0032496	response to lipopolysaccharide	201	1	1.75	0.82944	1
GO:0045088	regulation of innate immune response	201	1	1.75	0.82944	1
GO:0010562	positive regulation of phosphorus metabolic process	518	3	4.5	0.83363	1
GO:0045937	positive regulation of phosphate metabolic process	518	3	4.5	0.83363	1
GO:0016567	protein ubiquitination	519	3	4.51	0.8346	1
GO:0033554	cellular response to stress	1074	7	9.34	0.83482	1
GO:0031349	positive regulation of defense response	205	1	1.78	0.83538	1
GO:0006955	immune response	942	6	8.19	0.8367	1
GO:0030168	platelet activation	206	1	1.79	0.83684	1
GO:0030522	intracellular receptor signaling pathway	208	1	1.81	0.83971	1
GO:0051346	negative regulation of hydrolase activity	209	1	1.82	0.84112	1
GO:0051960	regulation of nervous system development	375	2	3.26	0.84178	1
GO:0001666	response to hypoxia	210	1	1.83	0.84252	1
GO:0043269	regulation of ion transport	210	1	1.83	0.84252	1
GO:0002237	response to molecule of bacterial origin	211	1	1.83	0.84392	1
GO:0001775	cell activation	675	4	5.87	0.84497	1
GO:0031347	regulation of defense response	378	2	3.29	0.84501	1
GO:0036293	response to decreased oxygen levels	212	1	1.84	0.8453	1
GO:0032787	monocarboxylic acid metabolic process	379	2	3.29	0.84607	1
GO:0006397	mRNA processing	382	2	3.32	0.84922	1
GO:0007548	sex differentiation	217	1	1.89	0.85201	1
GO:0007186	G-protein coupled receptor signaling pathway	538	3	4.68	0.85222	1
GO:0051704	multi-organism process	968	6	8.42	0.85514	1
GO:0044281	small molecule metabolic process	2147	15	18.67	0.85631	1
GO:0032504	multicellular organism reproduction	545	3	4.74	0.85829	1
GO:0048609	multicellular organismal reproductive process	545	3	4.74	0.85829	1
GO:0016042	lipid catabolic process	223	1	1.94	0.85969	1
GO:0032446	protein modification by small protein conjugation	548	3	4.76	0.86083	1
GO:0070482	response to oxygen levels	225	1	1.96	0.86216	1
GO:0007600	sensory perception	395	2	3.43	0.86222	1
GO:0016071	mRNA metabolic process	554	3	4.82	0.86578	1
GO:0034762	regulation of transmembrane transport	229	1	1.99	0.86698	1
GO:0050900	leukocyte migration	231	1	2.01	0.86932	1
GO:0006520	cellular amino acid metabolic process	405	2	3.52	0.87152	1
GO:0050878	regulation of body fluid levels	564	3	4.9	0.8737	1
GO:0006486	protein glycosylation	235	1	2.04	0.87388	1
GO:0043413	macromolecule glycosylation	235	1	2.04	0.87388	1
GO:0042692	muscle cell differentiation	236	1	2.05	0.875	1
GO:0044255	cellular lipid metabolic process	716	4	6.22	0.87595	1
GO:0070085	glycosylation	238	1	2.07	0.8772	1
GO:0010941	regulation of cell death	1152	7	10.02	0.88321	1
GO:0007276	gamete generation	420	2	3.65	0.88439	1
GO:0007243	NA	729	4	6.34	0.8846	1
GO:0006139	nucleobase-containing compound metabolic process	4694	35	40.81	0.89314	1
GO:0006260	DNA replication	255	1	2.22	0.89444	1
GO:0006916	NA	256	1	2.23	0.89538	1
GO:0051240	positive regulation of multicellular organismal process	435	2	3.78	0.89608	1
GO:0016070	RNA metabolic process	3496	25	30.39	0.89698	1
GO:0008219	cell death	1604	10	13.94	0.90401	1
GO:0034660	ncRNA metabolic process	266	1	2.31	0.9043	1
GO:0016265	death	1607	10	13.97	0.90522	1
GO:0070647	protein modification by small protein conjugation or removal	612	3	5.32	0.90625	1
GO:0048610	cellular process involved in reproduction	451	2	3.92	0.90734	1
GO:0006631	fatty acid metabolic process	270	1	2.35	0.90765	1
GO:0006811	ion transport	777	4	6.75	0.9122	1
GO:0022403	cell cycle phase	793	4	6.89	0.92002	1
GO:0034097	response to cytokine	473	2	4.11	0.92098	1
GO:0031401	positive regulation of protein modification process	639	3	5.56	0.92107	1
GO:0045087	innate immune response	474	2	4.12	0.92155	1
GO:0051276	chromosome organization	640	3	5.56	0.92158	1
GO:0031400	negative regulation of protein modification process	289	1	2.51	0.92205	1
GO:0030001	metal ion transport	477	2	4.15	0.92325	1
GO:0019953	sexual reproduction	481	2	4.18	0.92546	1
GO:0006952	defense response	961	5	8.35	0.9275	1
GO:0022414	reproductive process	1108	6	9.63	0.9275	1
GO:0000003	reproduction	1113	6	9.68	0.92937	1
GO:0051241	negative regulation of multicellular organismal process	301	1	2.62	0.92997	1
GO:0042981	regulation of apoptotic process	1115	6	9.69	0.9301	1
GO:0034641	cellular nitrogen compound metabolic process	4963	36	43.15	0.93243	1
GO:0043067	regulation of programmed cell death	1124	6	9.77	0.93333	1
GO:0071900	regulation of protein serine/threonine kinase activity	317	1	2.76	0.93931	1
GO:0010627	NA	509	2	4.43	0.93933	1
GO:0006508	proteolysis	841	4	7.31	0.9399	1
GO:0006807	nitrogen compound metabolic process	5010	36	43.56	0.94207	1
GO:0006915	apoptotic process	1440	8	12.52	0.94229	1
GO:0006629	lipid metabolic process	1011	5	8.79	0.94525	1
GO:0012501	programmed cell death	1454	8	12.64	0.94614	1
GO:0032270	positive regulation of cellular protein metabolic process	707	3	6.15	0.94947	1
GO:0006511	ubiquitin-dependent protein catabolic process	340	1	2.96	0.95061	1
GO:0002252	immune effector process	346	1	3.01	0.9532	1
GO:0019941	modification-dependent protein catabolic process	346	1	3.01	0.9532	1
GO:0043632	modification-dependent macromolecule catabolic process	349	1	3.03	0.95444	1
GO:0006812	cation transport	553	2	4.81	0.95633	1
GO:0051603	proteolysis involved in cellular protein catabolic process	360	1	3.13	0.95872	1
GO:0044257	cellular protein catabolic process	374	1	3.25	0.9636	1
GO:0051329	mitotic interphase	374	1	3.25	0.9636	1
GO:0006950	response to stress	2645	16	22.99	0.96528	1
GO:0051046	regulation of secretion	380	1	3.3	0.96551	1
GO:0051325	interphase	386	1	3.36	0.96732	1
GO:0055085	transmembrane transport	772	3	6.71	0.9675	1
GO:0019752	carboxylic acid metabolic process	781	3	6.79	0.96946	1
GO:0043436	oxoacid metabolic process	781	3	6.79	0.96946	1
GO:0090304	nucleic acid metabolic process	3980	26	34.6	0.97136	1
GO:0006082	organic acid metabolic process	798	3	6.94	0.97287	1
GO:0042180	cellular ketone metabolic process	807	3	7.02	0.97452	1
GO:0006954	inflammatory response	428	1	3.72	0.97762	1
GO:0030163	protein catabolic process	464	1	4.03	0.98384	1
GO:0060341	regulation of cellular localization	534	1	4.64	0.99144	1
GO:0044265	cellular macromolecule catabolic process	609	1	5.29	0.99568	1
GO:0009057	macromolecule catabolic process	750	1	6.52	0.99882	1
GO:0006259	DNA metabolic process	794	1	6.9	0.99922	1
GO:0000002	mitochondrial genome maintenance	12	0	0.1	1	1
GO:0000018	regulation of DNA recombination	40	0	0.35	1	1
GO:0000038	very long-chain fatty acid metabolic process	23	0	0.2	1	1
GO:0000041	transition metal ion transport	86	0	0.75	1	1
GO:0000042	protein targeting to Golgi	13	0	0.11	1	1
GO:0000045	autophagic vacuole assembly	22	0	0.19	1	1
GO:0000060	protein import into nucleus, translocation	36	0	0.31	1	1
GO:0000070	mitotic sister chromatid segregation	49	0	0.43	1	1
GO:0000075	cell cycle checkpoint	229	0	1.99	1	1
GO:0000077	DNA damage checkpoint	123	0	1.07	1	1
GO:0000079	regulation of cyclin-dependent protein serine/threonine kinase activity	79	0	0.69	1	1
GO:0000083	regulation of transcription involved in G1/S transition of mitotic cell cycle	21	0	0.18	1	1
GO:0000084	mitotic S phase	126	0	1.1	1	1
GO:0000085	mitotic G2 phase	11	0	0.1	1	1
GO:0000086	G2/M transition of mitotic cell cycle	142	0	1.23	1	1
GO:0000090	mitotic anaphase	12	0	0.1	1	1
GO:0000096	sulfur amino acid metabolic process	39	0	0.34	1	1
GO:0000097	sulfur amino acid biosynthetic process	16	0	0.14	1	1
GO:0000132	establishment of mitotic spindle orientation	14	0	0.12	1	1
GO:0000184	nuclear-transcribed mRNA catabolic process, nonsense-mediated decay	93	0	0.81	1	1
GO:0000186	activation of MAPKK activity	51	0	0.44	1	1
GO:0000187	activation of MAPK activity	111	0	0.96	1	1
GO:0000188	inactivation of MAPK activity	25	0	0.22	1	1
GO:0000209	protein polyubiquitination	151	0	1.31	1	1
GO:0000216	M/G1 transition of mitotic cell cycle	71	0	0.62	1	1
GO:0000245	spliceosomal complex assembly	38	0	0.33	1	1
GO:0000266	mitochondrial fission	15	0	0.13	1	1
GO:0000272	polysaccharide catabolic process	49	0	0.43	1	1
GO:0000288	nuclear-transcribed mRNA catabolic process, deadenylation-dependent decay	52	0	0.45	1	1
GO:0000289	nuclear-transcribed mRNA poly(A) tail shortening	26	0	0.23	1	1
GO:0000291	nuclear-transcribed mRNA catabolic process, exonucleolytic	24	0	0.21	1	1
GO:0000301	retrograde transport, vesicle recycling within Golgi	14	0	0.12	1	1
GO:0000302	response to reactive oxygen species	105	0	0.91	1	1
GO:0000303	response to superoxide	16	0	0.14	1	1
GO:0000305	response to oxygen radical	17	0	0.15	1	1
GO:0000375	RNA splicing, via transesterification reactions	204	0	1.77	1	1
GO:0000377	RNA splicing, via transesterification reactions with bulged adenosine as nucleophile	199	0	1.73	1	1
GO:0000380	alternative mRNA splicing, via spliceosome	22	0	0.19	1	1
GO:0000381	regulation of alternative mRNA splicing, via spliceosome	16	0	0.14	1	1
GO:0000387	spliceosomal snRNP assembly	31	0	0.27	1	1
GO:0000398	mRNA splicing, via spliceosome	199	0	1.73	1	1
GO:0000460	maturation of 5.8S rRNA	12	0	0.1	1	1
GO:0000718	nucleotide-excision repair, DNA damage removal	21	0	0.18	1	1
GO:0000722	telomere maintenance via recombination	24	0	0.21	1	1
GO:0000723	telomere maintenance	66	0	0.57	1	1
GO:0000724	double-strand break repair via homologous recombination	53	0	0.46	1	1
GO:0000725	recombinational repair	54	0	0.47	1	1
GO:0000726	non-recombinational repair	14	0	0.12	1	1
GO:0000737	DNA catabolic process, endonucleolytic	23	0	0.2	1	1
GO:0000768	syncytium formation by plasma membrane fusion	12	0	0.1	1	1
GO:0000819	sister chromatid segregation	52	0	0.45	1	1
GO:0000956	nuclear-transcribed mRNA catabolic process	142	0	1.23	1	1
GO:0000959	mitochondrial RNA metabolic process	14	0	0.12	1	1
GO:0001101	response to acid chemical	82	0	0.71	1	1
GO:0001502	cartilage condensation	15	0	0.13	1	1
GO:0001504	neurotransmitter uptake	23	0	0.2	1	1
GO:0001510	RNA methylation	13	0	0.11	1	1
GO:0001516	prostaglandin biosynthetic process	19	0	0.17	1	1
GO:0001522	pseudouridine synthesis	17	0	0.15	1	1
GO:0001523	retinoid metabolic process	34	0	0.3	1	1
GO:0001539	cilium or flagellum-dependent cell motility	23	0	0.2	1	1
GO:0001541	ovarian follicle development	48	0	0.42	1	1
GO:0001542	ovulation from ovarian follicle	12	0	0.1	1	1
GO:0001556	oocyte maturation	13	0	0.11	1	1
GO:0001573	ganglioside metabolic process	13	0	0.11	1	1
GO:0001578	microtubule bundle formation	26	0	0.23	1	1
GO:0001659	temperature homeostasis	29	0	0.25	1	1
GO:0001660	fever generation	12	0	0.1	1	1
GO:0001662	behavioral fear response	17	0	0.15	1	1
GO:0001676	long-chain fatty acid metabolic process	29	0	0.25	1	1
GO:0001678	cellular glucose homeostasis	41	0	0.36	1	1
GO:0001702	gastrulation with mouth forming second	26	0	0.23	1	1
GO:0001706	endoderm formation	27	0	0.23	1	1
GO:0001709	cell fate determination	35	0	0.3	1	1
GO:0001710	mesodermal cell fate commitment	16	0	0.14	1	1
GO:0001711	endodermal cell fate commitment	15	0	0.13	1	1
GO:0001736	establishment of planar polarity	23	0	0.2	1	1
GO:0001738	morphogenesis of a polarized epithelium	29	0	0.25	1	1
GO:0001754	eye photoreceptor cell differentiation	28	0	0.24	1	1
GO:0001755	neural crest cell migration	39	0	0.34	1	1
GO:0001756	somitogenesis	49	0	0.43	1	1
GO:0001759	organ induction	19	0	0.17	1	1
GO:0001773	myeloid dendritic cell activation	13	0	0.11	1	1
GO:0001776	leukocyte homeostasis	45	0	0.39	1	1
GO:0001779	natural killer cell differentiation	12	0	0.1	1	1
GO:0001782	B cell homeostasis	16	0	0.14	1	1
GO:0001783	B cell apoptotic process	14	0	0.12	1	1
GO:0001818	negative regulation of cytokine production	112	0	0.97	1	1
GO:0001819	positive regulation of cytokine production	181	0	1.57	1	1
GO:0001823	mesonephros development	20	0	0.17	1	1
GO:0001824	blastocyst development	54	0	0.47	1	1
GO:0001825	blastocyst formation	25	0	0.22	1	1
GO:0001829	trophectodermal cell differentiation	16	0	0.14	1	1
GO:0001832	blastocyst growth	13	0	0.11	1	1
GO:0001833	inner cell mass cell proliferation	11	0	0.1	1	1
GO:0001836	release of cytochrome c from mitochondria	42	0	0.37	1	1
GO:0001881	receptor recycling	21	0	0.18	1	1
GO:0001885	endothelial cell development	18	0	0.16	1	1
GO:0001893	maternal placenta development	20	0	0.17	1	1
GO:0001894	tissue homeostasis	97	0	0.84	1	1
GO:0001906	cell killing	68	0	0.59	1	1
GO:0001909	leukocyte mediated cytotoxicity	47	0	0.41	1	1
GO:0001910	regulation of leukocyte mediated cytotoxicity	30	0	0.26	1	1
GO:0001912	positive regulation of leukocyte mediated cytotoxicity	24	0	0.21	1	1
GO:0001913	T cell mediated cytotoxicity	17	0	0.15	1	1
GO:0001914	regulation of T cell mediated cytotoxicity	14	0	0.12	1	1
GO:0001916	positive regulation of T cell mediated cytotoxicity	11	0	0.1	1	1
GO:0001919	regulation of receptor recycling	15	0	0.13	1	1
GO:0001937	negative regulation of endothelial cell proliferation	23	0	0.2	1	1
GO:0001941	postsynaptic membrane organization	11	0	0.1	1	1
GO:0001942	hair follicle development	68	0	0.59	1	1
GO:0001947	heart looping	37	0	0.32	1	1
GO:0001953	negative regulation of cell-matrix adhesion	16	0	0.14	1	1
GO:0001958	endochondral ossification	18	0	0.16	1	1
GO:0001959	regulation of cytokine-mediated signaling pathway	74	0	0.64	1	1
GO:0001960	negative regulation of cytokine-mediated signaling pathway	24	0	0.21	1	1
GO:0001961	positive regulation of cytokine-mediated signaling pathway	16	0	0.14	1	1
GO:0001963	synaptic transmission, dopaminergic	22	0	0.19	1	1
GO:0001964	startle response	17	0	0.15	1	1
GO:0001975	response to amphetamine	23	0	0.2	1	1
GO:0001977	renal system process involved in regulation of blood volume	12	0	0.1	1	1
GO:0001990	regulation of systemic arterial blood pressure by hormone	27	0	0.23	1	1
GO:0001991	regulation of systemic arterial blood pressure by circulatory renin-angiotensin	13	0	0.11	1	1
GO:0002011	morphogenesis of an epithelial sheet	14	0	0.12	1	1
GO:0002021	response to dietary excess	11	0	0.1	1	1
GO:0002026	regulation of the force of heart contraction	19	0	0.17	1	1
GO:0002029	desensitization of G-protein coupled receptor protein signaling pathway	15	0	0.13	1	1
GO:0002040	sprouting angiogenesis	39	0	0.34	1	1
GO:0002042	cell migration involved in sprouting angiogenesis	21	0	0.18	1	1
GO:0002052	positive regulation of neuroblast proliferation	12	0	0.1	1	1
GO:0002053	positive regulation of mesenchymal cell proliferation	32	0	0.28	1	1
GO:0002062	chondrocyte differentiation	62	0	0.54	1	1
GO:0002063	chondrocyte development	12	0	0.1	1	1
GO:0002065	columnar/cuboidal epithelial cell differentiation	20	0	0.17	1	1
GO:0002070	epithelial cell maturation	13	0	0.11	1	1
GO:0002076	osteoblast development	13	0	0.11	1	1
GO:0002090	regulation of receptor internalization	18	0	0.16	1	1
GO:0002092	positive regulation of receptor internalization	13	0	0.11	1	1
GO:0002200	somatic diversification of immune receptors	46	0	0.4	1	1
GO:0002204	somatic recombination of immunoglobulin genes involved in immune response	29	0	0.25	1	1
GO:0002208	somatic diversification of immunoglobulins involved in immune response	29	0	0.25	1	1
GO:0002209	behavioral defense response	18	0	0.16	1	1
GO:0002228	natural killer cell mediated immunity	28	0	0.24	1	1
GO:0002230	positive regulation of defense response to virus by host	11	0	0.1	1	1
GO:0002244	hematopoietic progenitor cell differentiation	22	0	0.19	1	1
GO:0002260	lymphocyte homeostasis	38	0	0.33	1	1
GO:0002262	myeloid cell homeostasis	13	0	0.11	1	1
GO:0002263	cell activation involved in immune response	117	0	1.02	1	1
GO:0002274	myeloid leukocyte activation	104	0	0.9	1	1
GO:0002275	myeloid cell activation involved in immune response	44	0	0.38	1	1
GO:0002279	mast cell activation involved in immune response	24	0	0.21	1	1
GO:0002281	macrophage activation involved in immune response	11	0	0.1	1	1
GO:0002283	neutrophil activation involved in immune response	11	0	0.1	1	1
GO:0002285	lymphocyte activation involved in immune response	74	0	0.64	1	1
GO:0002286	T cell activation involved in immune response	45	0	0.39	1	1
GO:0002287	alpha-beta T cell activation involved in immune response	32	0	0.28	1	1
GO:0002292	T cell differentiation involved in immune response	33	0	0.29	1	1
GO:0002293	alpha-beta T cell differentiation involved in immune response	32	0	0.28	1	1
GO:0002294	CD4-positive, alpha-beta T cell differentiation involved in immune response	30	0	0.26	1	1
GO:0002312	B cell activation involved in immune response	34	0	0.3	1	1
GO:0002347	response to tumor cell	13	0	0.11	1	1
GO:0002366	leukocyte activation involved in immune response	117	0	1.02	1	1
GO:0002367	cytokine production involved in immune response	41	0	0.36	1	1
GO:0002369	T cell cytokine production	15	0	0.13	1	1
GO:0002377	immunoglobulin production	60	0	0.52	1	1
GO:0002381	immunoglobulin production involved in immunoglobulin mediated immune response	35	0	0.3	1	1
GO:0002407	dendritic cell chemotaxis	14	0	0.12	1	1
GO:0002418	immune response to tumor cell	11	0	0.1	1	1
GO:0002440	production of molecular mediator of immune response	93	0	0.81	1	1
GO:0002444	myeloid leukocyte mediated immunity	48	0	0.42	1	1
GO:0002446	neutrophil mediated immunity	21	0	0.18	1	1
GO:0002448	mast cell mediated immunity	24	0	0.21	1	1
GO:0002455	humoral immune response mediated by circulating immunoglobulin	37	0	0.32	1	1
GO:0002467	germinal center formation	14	0	0.12	1	1
GO:0002474	antigen processing and presentation of peptide antigen via MHC class I	90	0	0.78	1	1
GO:0002478	antigen processing and presentation of exogenous peptide antigen	75	0	0.65	1	1
GO:0002479	antigen processing and presentation of exogenous peptide antigen via MHC class I, TAP-dependent	68	0	0.59	1	1
GO:0002504	antigen processing and presentation of peptide or polysaccharide antigen via MHC class II	15	0	0.13	1	1
GO:0002507	tolerance induction	12	0	0.1	1	1
GO:0002532	production of molecular mediator involved in inflammatory response	15	0	0.13	1	1
GO:0002544	chronic inflammatory response	16	0	0.14	1	1
GO:0002548	monocyte chemotaxis	25	0	0.22	1	1
GO:0002562	somatic diversification of immune receptors via germline recombination within a single locus	42	0	0.37	1	1
GO:0002576	platelet degranulation	80	0	0.7	1	1
GO:0002637	regulation of immunoglobulin production	30	0	0.26	1	1
GO:0002675	positive regulation of acute inflammatory response	25	0	0.22	1	1
GO:0002685	regulation of leukocyte migration	78	0	0.68	1	1
GO:0002686	negative regulation of leukocyte migration	15	0	0.13	1	1
GO:0002687	positive regulation of leukocyte migration	59	0	0.51	1	1
GO:0002688	regulation of leukocyte chemotaxis	57	0	0.5	1	1
GO:0002690	positive regulation of leukocyte chemotaxis	50	0	0.43	1	1
GO:0002699	positive regulation of immune effector process	95	0	0.83	1	1
GO:0002700	regulation of production of molecular mediator of immune response	61	0	0.53	1	1
GO:0002701	negative regulation of production of molecular mediator of immune response	11	0	0.1	1	1
GO:0002702	positive regulation of production of molecular mediator of immune response	24	0	0.21	1	1
GO:0002705	positive regulation of leukocyte mediated immunity	44	0	0.38	1	1
GO:0002708	positive regulation of lymphocyte mediated immunity	44	0	0.38	1	1
GO:0002711	positive regulation of T cell mediated immunity	23	0	0.2	1	1
GO:0002712	regulation of B cell mediated immunity	33	0	0.29	1	1
GO:0002714	positive regulation of B cell mediated immunity	13	0	0.11	1	1
GO:0002715	regulation of natural killer cell mediated immunity	20	0	0.17	1	1
GO:0002717	positive regulation of natural killer cell mediated immunity	16	0	0.14	1	1
GO:0002718	regulation of cytokine production involved in immune response	36	0	0.31	1	1
GO:0002719	negative regulation of cytokine production involved in immune response	11	0	0.1	1	1
GO:0002720	positive regulation of cytokine production involved in immune response	19	0	0.17	1	1
GO:0002724	regulation of T cell cytokine production	13	0	0.11	1	1
GO:0002753	cytoplasmic pattern recognition receptor signaling pathway	35	0	0.3	1	1
GO:0002762	negative regulation of myeloid leukocyte differentiation	27	0	0.23	1	1
GO:0002792	negative regulation of peptide secretion	23	0	0.2	1	1
GO:0002793	positive regulation of peptide secretion	43	0	0.37	1	1
GO:0002821	positive regulation of adaptive immune response	44	0	0.38	1	1
GO:0002824	positive regulation of adaptive immune response based on somatic recombination of immune receptors built from immunoglobulin superfamily domains	42	0	0.37	1	1
GO:0002825	regulation of T-helper 1 type immune response	19	0	0.17	1	1
GO:0002828	regulation of type 2 immune response	21	0	0.18	1	1
GO:0002832	negative regulation of response to biotic stimulus	14	0	0.12	1	1
GO:0002886	regulation of myeloid leukocyte mediated immunity	23	0	0.2	1	1
GO:0002889	regulation of immunoglobulin mediated immune response	32	0	0.28	1	1
GO:0002891	positive regulation of immunoglobulin mediated immune response	13	0	0.11	1	1
GO:0002902	regulation of B cell apoptotic process	11	0	0.1	1	1
GO:0002920	regulation of humoral immune response	25	0	0.22	1	1
GO:0003009	skeletal muscle contraction	19	0	0.17	1	1
GO:0003014	renal system process	63	0	0.55	1	1
GO:0003016	respiratory system process	19	0	0.17	1	1
GO:0003018	vascular process in circulatory system	107	0	0.93	1	1
GO:0003044	regulation of systemic arterial blood pressure mediated by a chemical signal	35	0	0.3	1	1
GO:0003071	renal system process involved in regulation of systemic arterial blood pressure	18	0	0.16	1	1
GO:0003073	regulation of systemic arterial blood pressure	54	0	0.47	1	1
GO:0003081	regulation of systemic arterial blood pressure by renin-angiotensin	19	0	0.17	1	1
GO:0003091	renal water homeostasis	13	0	0.11	1	1
GO:0003094	glomerular filtration	13	0	0.11	1	1
GO:0003128	heart field specification	11	0	0.1	1	1
GO:0003143	embryonic heart tube morphogenesis	39	0	0.34	1	1
GO:0003151	outflow tract morphogenesis	38	0	0.33	1	1
GO:0003156	regulation of organ formation	29	0	0.25	1	1
GO:0003170	heart valve development	16	0	0.14	1	1
GO:0003179	heart valve morphogenesis	16	0	0.14	1	1
GO:0003197	endocardial cushion development	19	0	0.17	1	1
GO:0003203	endocardial cushion morphogenesis	11	0	0.1	1	1
GO:0003209	cardiac atrium morphogenesis	14	0	0.12	1	1
GO:0003215	cardiac right ventricle morphogenesis	12	0	0.1	1	1
GO:0003230	cardiac atrium development	17	0	0.15	1	1
GO:0003254	regulation of membrane depolarization	16	0	0.14	1	1
GO:0003279	cardiac septum development	43	0	0.37	1	1
GO:0003281	ventricular septum development	31	0	0.27	1	1
GO:0003333	amino acid transmembrane transport	17	0	0.15	1	1
GO:0003337	mesenchymal to epithelial transition involved in metanephros morphogenesis	13	0	0.11	1	1
GO:0003338	metanephros morphogenesis	28	0	0.24	1	1
GO:0003382	epithelial cell morphogenesis	29	0	0.25	1	1
GO:0003401	axis elongation	20	0	0.17	1	1
GO:0003407	neural retina development	32	0	0.28	1	1
GO:0003416	endochondral bone growth	14	0	0.12	1	1
GO:0005977	glycogen metabolic process	60	0	0.52	1	1
GO:0005978	glycogen biosynthetic process	35	0	0.3	1	1
GO:0005979	regulation of glycogen biosynthetic process	24	0	0.21	1	1
GO:0005980	glycogen catabolic process	24	0	0.21	1	1
GO:0006000	fructose metabolic process	11	0	0.1	1	1
GO:0006004	fucose metabolic process	14	0	0.12	1	1
GO:0006026	aminoglycan catabolic process	25	0	0.22	1	1
GO:0006027	glycosaminoglycan catabolic process	18	0	0.16	1	1
GO:0006063	uronic acid metabolic process	11	0	0.1	1	1
GO:0006066	alcohol metabolic process	253	0	2.2	1	1
GO:0006067	ethanol metabolic process	12	0	0.1	1	1
GO:0006071	glycerol metabolic process	20	0	0.17	1	1
GO:0006073	cellular glucan metabolic process	60	0	0.52	1	1
GO:0006081	cellular aldehyde metabolic process	36	0	0.31	1	1
GO:0006094	gluconeogenesis	56	0	0.49	1	1
GO:0006099	tricarboxylic acid cycle	26	0	0.23	1	1
GO:0006103	2-oxoglutarate metabolic process	19	0	0.17	1	1
GO:0006111	regulation of gluconeogenesis	16	0	0.14	1	1
GO:0006119	oxidative phosphorylation	54	0	0.47	1	1
GO:0006120	mitochondrial electron transport, NADH to ubiquinone	33	0	0.29	1	1
GO:0006144	purine nucleobase metabolic process	31	0	0.27	1	1
GO:0006182	cGMP biosynthetic process	19	0	0.17	1	1
GO:0006198	cAMP catabolic process	14	0	0.12	1	1
GO:0006206	pyrimidine nucleobase metabolic process	29	0	0.25	1	1
GO:0006213	pyrimidine nucleoside metabolic process	31	0	0.27	1	1
GO:0006220	pyrimidine nucleotide metabolic process	39	0	0.34	1	1
GO:0006221	pyrimidine nucleotide biosynthetic process	28	0	0.24	1	1
GO:0006241	CTP biosynthetic process	14	0	0.12	1	1
GO:0006261	DNA-dependent DNA replication	90	0	0.78	1	1
GO:0006270	DNA replication initiation	26	0	0.23	1	1
GO:0006271	DNA strand elongation involved in DNA replication	32	0	0.28	1	1
GO:0006278	RNA-dependent DNA replication	17	0	0.15	1	1
GO:0006281	DNA repair	363	0	3.16	1	1
GO:0006282	regulation of DNA repair	42	0	0.37	1	1
GO:0006283	transcription-coupled nucleotide-excision repair	43	0	0.37	1	1
GO:0006284	base-excision repair	38	0	0.33	1	1
GO:0006289	nucleotide-excision repair	73	0	0.63	1	1
GO:0006297	nucleotide-excision repair, DNA gap filling	19	0	0.17	1	1
GO:0006298	mismatch repair	21	0	0.18	1	1
GO:0006301	postreplication repair	12	0	0.1	1	1
GO:0006302	double-strand break repair	100	0	0.87	1	1
GO:0006304	DNA modification	58	0	0.5	1	1
GO:0006305	DNA alkylation	34	0	0.3	1	1
GO:0006306	DNA methylation	34	0	0.3	1	1
GO:0006308	DNA catabolic process	64	0	0.56	1	1
GO:0006309	apoptotic DNA fragmentation	23	0	0.2	1	1
GO:0006310	DNA recombination	194	0	1.69	1	1
GO:0006312	mitotic recombination	34	0	0.3	1	1
GO:0006323	DNA packaging	138	0	1.2	1	1
GO:0006333	chromatin assembly or disassembly	125	0	1.09	1	1
GO:0006334	nucleosome assembly	95	0	0.83	1	1
GO:0006336	DNA replication-independent nucleosome assembly	29	0	0.25	1	1
GO:0006337	nucleosome disassembly	16	0	0.14	1	1
GO:0006338	chromatin remodeling	97	0	0.84	1	1
GO:0006342	chromatin silencing	28	0	0.24	1	1
GO:0006349	regulation of gene expression by genetic imprinting	11	0	0.1	1	1
GO:0006353	DNA-templated transcription, termination	81	0	0.7	1	1
GO:0006354	DNA-templated transcription, elongation	103	0	0.9	1	1
GO:0006359	regulation of transcription from RNA polymerase III promoter	15	0	0.13	1	1
GO:0006360	transcription from RNA polymerase I promoter	32	0	0.28	1	1
GO:0006361	transcription initiation from RNA polymerase I promoter	24	0	0.21	1	1
GO:0006362	transcription elongation from RNA polymerase I promoter	19	0	0.17	1	1
GO:0006363	termination of RNA polymerase I transcription	21	0	0.18	1	1
GO:0006364	rRNA processing	91	0	0.79	1	1
GO:0006368	transcription elongation from RNA polymerase II promoter	72	0	0.63	1	1
GO:0006369	termination of RNA polymerase II transcription	44	0	0.38	1	1
GO:0006370	7-methylguanosine mRNA capping	29	0	0.25	1	1
GO:0006376	mRNA splice site selection	17	0	0.15	1	1
GO:0006378	mRNA polyadenylation	20	0	0.17	1	1
GO:0006379	mRNA cleavage	12	0	0.1	1	1
GO:0006385	transcription elongation from RNA polymerase III promoter	18	0	0.16	1	1
GO:0006386	termination of RNA polymerase III transcription	18	0	0.16	1	1
GO:0006399	tRNA metabolic process	117	0	1.02	1	1
GO:0006400	tRNA modification	18	0	0.16	1	1
GO:0006401	RNA catabolic process	178	0	1.55	1	1
GO:0006402	mRNA catabolic process	151	0	1.31	1	1
GO:0006406	mRNA export from nucleus	61	0	0.53	1	1
GO:0006413	translational initiation	123	0	1.07	1	1
GO:0006415	translational termination	66	0	0.57	1	1
GO:0006418	tRNA aminoacylation for protein translation	44	0	0.38	1	1
GO:0006446	regulation of translational initiation	45	0	0.39	1	1
GO:0006458	'de novo' protein folding	52	0	0.45	1	1
GO:0006471	protein ADP-ribosylation	21	0	0.18	1	1
GO:0006482	protein demethylation	18	0	0.16	1	1
GO:0006488	dolichol-linked oligosaccharide biosynthetic process	31	0	0.27	1	1
GO:0006493	protein O-linked glycosylation	65	0	0.57	1	1
GO:0006497	protein lipidation	52	0	0.45	1	1
GO:0006501	C-terminal protein lipidation	25	0	0.22	1	1
GO:0006505	GPI anchor metabolic process	35	0	0.3	1	1
GO:0006506	GPI anchor biosynthetic process	33	0	0.29	1	1
GO:0006509	membrane protein ectodomain proteolysis	32	0	0.28	1	1
GO:0006513	protein monoubiquitination	34	0	0.3	1	1
GO:0006516	glycoprotein catabolic process	19	0	0.17	1	1
GO:0006518	peptide metabolic process	71	0	0.62	1	1
GO:0006521	regulation of cellular amino acid metabolic process	52	0	0.45	1	1
GO:0006525	arginine metabolic process	13	0	0.11	1	1
GO:0006536	glutamate metabolic process	23	0	0.2	1	1
GO:0006541	glutamine metabolic process	17	0	0.15	1	1
GO:0006555	methionine metabolic process	15	0	0.13	1	1
GO:0006568	tryptophan metabolic process	14	0	0.12	1	1
GO:0006569	tryptophan catabolic process	11	0	0.1	1	1
GO:0006575	cellular modified amino acid metabolic process	138	0	1.2	1	1
GO:0006576	cellular biogenic amine metabolic process	124	0	1.08	1	1
GO:0006577	amino-acid betaine metabolic process	15	0	0.13	1	1
GO:0006584	catecholamine metabolic process	40	0	0.35	1	1
GO:0006586	indolalkylamine metabolic process	24	0	0.21	1	1
GO:0006590	thyroid hormone generation	16	0	0.14	1	1
GO:0006595	polyamine metabolic process	20	0	0.17	1	1
[truncated: 2,111 more rows]

## Sheet: Molecular Function
GO.ID	Term	Annotated	Significant	Expected	classicFisher	BH.pVal
GO:0005543	phospholipid binding	469	12	3.71	0.00033	0.989
GO:0008289	lipid binding	675	14	5.35	0.00086	0.989
GO:0004047	aminomethyltransferase activity	6	2	0.05	0.00091	0.989
GO:0035091	phosphatidylinositol binding	146	6	1.16	0.00106	0.989
GO:0003841	1-acylglycerol-3-phosphate O-acyltransferase activity	8	2	0.06	0.00169	1
GO:0032794	GTPase activating protein binding	9	2	0.07	0.00216	1
GO:0016411	acylglycerol O-acyltransferase activity	13	2	0.1	0.00458	1
GO:0030332	cyclin binding	14	2	0.11	0.00531	1
GO:0008092	cytoskeletal protein binding	579	11	4.59	0.00608	1
GO:0005085	guanyl-nucleotide exchange factor activity	150	5	1.19	0.00677	1
GO:0008017	microtubule binding	97	4	0.77	0.00733	1
GO:0004686	elongation factor-2 kinase activity	1	1	0.01	0.00792	1
GO:0010385	double-stranded methylated DNA binding	1	1	0.01	0.00792	1
GO:0047936	glucose 1-dehydrogenase [NAD(P)] activity	1	1	0.01	0.00792	1
GO:0005086	ARF guanyl-nucleotide exchange factor activity	18	2	0.14	0.00875	1
GO:0003779	actin binding	324	7	2.57	0.0145	1
GO:0004672	protein kinase activity	574	10	4.55	0.0155	1
GO:0002151	G-quadruplex RNA binding	2	1	0.02	0.0158	1
GO:0004345	glucose-6-phosphate dehydrogenase activity	2	1	0.02	0.0158	1
GO:0005119	smoothened binding	2	1	0.02	0.0158	1
GO:0017057	6-phosphogluconolactonase activity	2	1	0.02	0.0158	1
GO:0030158	protein xylosyltransferase activity	2	1	0.02	0.0158	1
GO:0035403	histone kinase activity (H3-T6 specific)	2	1	0.02	0.0158	1
GO:0004674	protein serine/threonine kinase activity	414	8	3.28	0.017	1
GO:0004705	JUN kinase activity	3	1	0.02	0.0236	1
GO:0008454	alpha-1,3-mannosylglycoprotein 4-beta-N-acetylglucosaminyltransferase activity	3	1	0.02	0.0236	1
GO:0016362	activin receptor activity, type II	3	1	0.02	0.0236	1
GO:0016909	SAP kinase activity	3	1	0.02	0.0236	1
GO:0034046	poly(G) binding	3	1	0.02	0.0236	1
GO:0097108	hedgehog family protein binding	3	1	0.02	0.0236	1
GO:0042169	SH2 domain binding	31	2	0.25	0.0249	1
GO:0019199	transmembrane receptor protein kinase activity	80	3	0.63	0.0256	1
GO:0015631	tubulin binding	144	4	1.14	0.0275	1
GO:0008374	O-acyltransferase activity	35	2	0.28	0.0312	1
GO:0004694	eukaryotic translation initiation factor 2alpha kinase activity	4	1	0.03	0.0313	1
GO:0005010	insulin-like growth factor-activated receptor activity	4	1	0.03	0.0313	1
GO:0005030	neurotrophin receptor activity	4	1	0.03	0.0313	1
GO:0035033	histone deacetylase regulator activity	4	1	0.03	0.0313	1
GO:0035252	UDP-xylosyltransferase activity	4	1	0.03	0.0313	1
GO:0042285	xylosyltransferase activity	4	1	0.03	0.0313	1
GO:0045159	myosin II binding	4	1	0.03	0.0313	1
GO:0045322	unmethylated CpG binding	4	1	0.03	0.0313	1
GO:0070097	delta-catenin binding	4	1	0.03	0.0313	1
GO:0008565	protein transporter activity	88	3	0.7	0.0326	1
GO:0008375	acetylglucosaminyltransferase activity	38	2	0.3	0.0363	1
GO:0030695	GTPase regulator activity	396	7	3.14	0.0378	1
GO:0001517	N-acetylglucosamine 6-O-sulfotransferase activity	5	1	0.04	0.039	1
GO:0008294	calcium- and calmodulin-responsive adenylate cyclase activity	5	1	0.04	0.039	1
GO:0010314	phosphatidylinositol-5-phosphate binding	5	1	0.04	0.039	1
GO:0030306	ADP-ribosylation factor binding	5	1	0.04	0.039	1
GO:0030618	transforming growth factor beta receptor, pathway-specific cytoplasmic mediator activity	5	1	0.04	0.039	1
GO:0035184	histone threonine kinase activity	5	1	0.04	0.039	1
GO:0043559	insulin binding	5	1	0.04	0.039	1
GO:0048027	mRNA 5'-UTR binding	5	1	0.04	0.039	1
GO:0070215	MDM2 binding	5	1	0.04	0.039	1
GO:0070273	phosphatidylinositol-4-phosphate binding	5	1	0.04	0.039	1
GO:0086006	voltage-gated sodium channel activity involved in cardiac muscle cell action potential	5	1	0.04	0.039	1
GO:0060589	nucleoside-triphosphatase regulator activity	408	7	3.23	0.0432	1
GO:0016773	phosphotransferase activity, alcohol group as acceptor	683	10	5.41	0.044	1
GO:0005057	receptor signaling protein activity	101	3	0.8	0.0461	1
GO:0019838	growth factor binding	101	3	0.8	0.0461	1
GO:0005113	patched binding	6	1	0.05	0.0466	1
GO:0008503	benzodiazepine receptor activity	6	1	0.05	0.0466	1
GO:0019904	protein domain specific binding	513	8	4.06	0.0507	1
GO:0017048	Rho GTPase binding	47	2	0.37	0.0533	1
GO:0001103	RNA polymerase II repressing transcription factor binding	7	1	0.06	0.0542	1
GO:0003680	AT DNA binding	7	1	0.06	0.0542	1
GO:0004176	ATP-dependent peptidase activity	7	1	0.06	0.0542	1
GO:0017002	activin-activated receptor activity	7	1	0.06	0.0542	1
GO:0031624	ubiquitin conjugating enzyme binding	7	1	0.06	0.0542	1
GO:0031994	insulin-like growth factor I binding	7	1	0.06	0.0542	1
GO:0034713	type I transforming growth factor beta receptor binding	7	1	0.06	0.0542	1
GO:0044390	small protein conjugating enzyme binding	7	1	0.06	0.0542	1
GO:0045294	alpha-catenin binding	7	1	0.06	0.0542	1
GO:0004702	receptor signaling protein serine/threonine kinase activity	49	2	0.39	0.0574	1
GO:0003700	sequence-specific DNA binding transcription factor activity	916	12	7.25	0.0581	1
GO:0001071	nucleic acid binding transcription factor activity	918	12	7.27	0.0589	1
GO:0008266	poly(U) RNA binding	8	1	0.06	0.0616	1
GO:0043121	neurotrophin binding	8	1	0.06	0.0616	1
GO:0017124	SH3 domain binding	114	3	0.9	0.0618	1
GO:0017016	Ras GTPase binding	115	3	0.91	0.0631	1
GO:0016301	kinase activity	733	10	5.8	0.0648	1
GO:0008158	hedgehog receptor activity	9	1	0.07	0.0691	1
GO:0008187	poly-pyrimidine tract binding	9	1	0.07	0.0691	1
GO:0017049	GTP-Rho binding	9	1	0.07	0.0691	1
GO:0043539	protein serine/threonine kinase activator activity	9	1	0.07	0.0691	1
GO:0043560	insulin receptor substrate binding	9	1	0.07	0.0691	1
GO:0004016	adenylate cyclase activity	10	1	0.08	0.0765	1
GO:0005072	transforming growth factor beta receptor, cytoplasmic mediator activity	10	1	0.08	0.0765	1
GO:0070410	co-SMAD binding	10	1	0.08	0.0765	1
GO:0031267	small GTPase binding	127	3	1.01	0.0798	1
GO:0016740	transferase activity	1609	18	12.74	0.0814	1
GO:0030234	enzyme regulator activity	871	11	6.9	0.0835	1
GO:0048185	activin binding	11	1	0.09	0.0838	1
GO:0070411	I-SMAD binding	11	1	0.09	0.0838	1
GO:0080025	phosphatidylinositol-3,5-bisphosphate binding	11	1	0.09	0.0838	1
GO:0035639	purine ribonucleoside triphosphate binding	1726	19	13.67	0.0841	1
GO:0042800	histone methyltransferase activity (H3-K4 specific)	12	1	0.1	0.091	1
GO:0045295	gamma-catenin binding	12	1	0.1	0.091	1
GO:0051010	microtubule plus-end binding	12	1	0.1	0.091	1
GO:0051393	alpha-actinin binding	12	1	0.1	0.091	1
GO:0004714	transmembrane receptor protein tyrosine kinase activity	64	2	0.51	0.0913	1
GO:0051015	actin filament binding	64	2	0.51	0.0913	1
GO:0032555	purine ribonucleotide binding	1756	19	13.91	0.0958	1
GO:0032553	ribonucleotide binding	1757	19	13.91	0.0962	1
GO:0004713	protein tyrosine kinase activity	138	3	1.09	0.0965	1
GO:0031625	ubiquitin protein ligase binding	138	3	1.09	0.0965	1
GO:0044389	small conjugating protein ligase binding	138	3	1.09	0.0965	1
GO:0005523	tropomyosin binding	13	1	0.1	0.0982	1
GO:0005527	macrolide binding	13	1	0.1	0.0982	1
GO:0005528	FK506 binding	13	1	0.1	0.0982	1
GO:0035173	histone kinase activity	13	1	0.1	0.0982	1
GO:0070577	lysine-acetylated histone binding	13	1	0.1	0.0982	1
GO:0070717	poly-purine tract binding	13	1	0.1	0.0982	1
GO:0005254	chloride channel activity	67	2	0.53	0.0987	1
GO:0003690	double-stranded DNA binding	140	3	1.11	0.0997	1
GO:0017076	purine nucleotide binding	1767	19	13.99	0.1	1
GO:0001784	phosphotyrosine binding	14	1	0.11	0.105	1
GO:0005247	voltage-gated chloride channel activity	14	1	0.11	0.105	1
GO:0005248	voltage-gated sodium channel activity	14	1	0.11	0.105	1
GO:0051020	GTPase binding	145	3	1.15	0.108	1
GO:0000166	nucleotide binding	2245	23	17.78	0.111	1
GO:0008022	protein C-terminus binding	147	3	1.16	0.111	1
GO:0004707	MAP kinase activity	15	1	0.12	0.112	1
GO:0042805	actinin binding	15	1	0.12	0.112	1
GO:0043548	phosphatidylinositol 3-kinase binding	15	1	0.12	0.112	1
GO:0051635	bacterial cell surface binding	15	1	0.12	0.112	1
GO:0097159	organic cyclic compound binding	2246	23	17.79	0.112	1
GO:1901265	nucleoside phosphate binding	2246	23	17.79	0.112	1
GO:0004675	transmembrane receptor protein serine/threonine kinase activity	16	1	0.13	0.12	1
GO:0004697	protein kinase C activity	16	1	0.13	0.12	1
GO:0005024	transforming growth factor beta-activated receptor activity	16	1	0.13	0.12	1
GO:0005253	anion channel activity	77	2	0.61	0.124	1
GO:0005160	transforming growth factor beta receptor binding	17	1	0.13	0.127	1
GO:0008601	protein phosphatase type 2A regulator activity	17	1	0.13	0.127	1
GO:0032266	phosphatidylinositol-3-phosphate binding	17	1	0.13	0.127	1
GO:0070412	R-SMAD binding	17	1	0.13	0.127	1
GO:0015108	chloride transmembrane transporter activity	79	2	0.63	0.13	1
GO:0016772	transferase activity, transferring phosphorus-containing groups	843	10	6.68	0.13	1
GO:0005515	protein binding	6665	59	52.78	0.132	1
GO:0008144	drug binding	80	2	0.63	0.132	1
GO:0004890	GABA-A receptor activity	18	1	0.14	0.133	1
GO:0017080	sodium channel regulator activity	18	1	0.14	0.133	1
GO:0047485	protein N-terminus binding	82	2	0.65	0.138	1
GO:0003729	mRNA binding	83	2	0.66	0.14	1
GO:0004004	ATP-dependent RNA helicase activity	19	1	0.15	0.14	1
GO:0016849	phosphorus-oxygen lyase activity	19	1	0.15	0.14	1
GO:0050699	WW domain binding	19	1	0.15	0.14	1
GO:0005524	ATP binding	1404	15	11.12	0.142	1
GO:0005083	small GTPase regulator activity	257	4	2.04	0.147	1
GO:0008186	RNA-dependent ATPase activity	20	1	0.16	0.147	1
GO:0009975	cyclase activity	20	1	0.16	0.147	1
GO:0042813	Wnt-activated receptor activity	20	1	0.16	0.147	1
GO:0045296	cadherin binding	20	1	0.16	0.147	1
GO:0045309	protein phosphorylated amino acid binding	20	1	0.16	0.147	1
GO:0046875	ephrin receptor binding	20	1	0.16	0.147	1
GO:0004683	calmodulin-dependent protein kinase activity	21	1	0.17	0.154	1
GO:0008168	methyltransferase activity	171	3	1.35	0.154	1
GO:0016790	thiolester hydrolase activity	88	2	0.7	0.154	1
GO:0016917	GABA receptor activity	21	1	0.17	0.154	1
GO:0032559	adenyl ribonucleotide binding	1429	15	11.32	0.157	1
GO:0004871	signal transducer activity	1099	12	8.7	0.159	1
GO:0032403	protein complex binding	265	4	2.1	0.159	1
GO:0060089	molecular transducer activity	1099	12	8.7	0.159	1
GO:0008308	voltage-gated anion channel activity	22	1	0.17	0.161	1
GO:0045182	translation regulator activity	22	1	0.17	0.161	1
GO:0030554	adenyl nucleotide binding	1437	15	11.38	0.162	1
GO:0016741	transferase activity, transferring one-carbon groups	177	3	1.4	0.165	1
GO:0003730	mRNA 3'-UTR binding	23	1	0.18	0.167	1
GO:0015485	cholesterol binding	23	1	0.18	0.167	1
GO:0005544	calcium-dependent phospholipid binding	24	1	0.19	0.174	1
GO:0008093	cytoskeletal adaptor activity	24	1	0.19	0.174	1
GO:0042393	histone binding	96	2	0.76	0.176	1
GO:0005520	insulin-like growth factor binding	25	1	0.2	0.18	1
GO:0016712	oxidoreductase activity, acting on paired donors, with incorporation or reduction of molecular oxygen, reduced flavin or flavoprotein as one donor, and incorporation of one atom of oxygen	25	1	0.2	0.18	1
GO:0017147	Wnt-protein binding	25	1	0.2	0.18	1
GO:0052689	carboxylic ester hydrolase activity	99	2	0.78	0.185	1
GO:0005546	phosphatidylinositol-4,5-bisphosphate binding	26	1	0.21	0.187	1
GO:0003724	RNA helicase activity	27	1	0.21	0.193	1
GO:0005158	insulin receptor binding	27	1	0.21	0.193	1
GO:0017022	myosin binding	27	1	0.21	0.193	1
GO:0036094	small molecule binding	2414	23	19.12	0.193	1
GO:0038023	signaling receptor activity	812	9	6.43	0.194	1
GO:0005509	calcium ion binding	598	7	4.74	0.196	1
GO:0044325	ion channel binding	28	1	0.22	0.2	1
GO:0004693	cyclin-dependent protein serine/threonine kinase activity	29	1	0.23	0.206	1
GO:0004091	NA	30	1	0.24	0.212	1
GO:0032934	sterol binding	30	1	0.24	0.212	1
GO:0042803	protein homodimerization activity	506	6	4.01	0.212	1
GO:0015103	inorganic anion transmembrane transporter activity	109	2	0.86	0.214	1
GO:0004888	transmembrane signaling receptor activity	725	8	5.74	0.216	1
GO:0004003	ATP-dependent DNA helicase activity	31	1	0.25	0.219	1
GO:0043621	protein self-association	31	1	0.25	0.219	1
GO:0070491	repressing transcription factor binding	31	1	0.25	0.219	1
GO:0043566	structure-specific DNA binding	206	3	1.63	0.224	1
GO:0003755	peptidyl-prolyl cis-trans isomerase activity	32	1	0.25	0.225	1
GO:0017046	peptide hormone binding	32	1	0.25	0.225	1
GO:0050840	extracellular matrix binding	32	1	0.25	0.225	1
GO:0005100	Rho GTPase activator activity	33	1	0.26	0.231	1
GO:0005272	sodium channel activity	33	1	0.26	0.231	1
GO:0008194	UDP-glycosyltransferase activity	115	2	0.91	0.231	1
GO:0016859	cis-trans isomerase activity	33	1	0.26	0.231	1
GO:0016709	oxidoreductase activity, acting on paired donors, with incorporation or reduction of molecular oxygen, NAD(P)H as one donor, and incorporation of one atom of oxygen	34	1	0.27	0.237	1
GO:0019825	oxygen binding	34	1	0.27	0.237	1
GO:0004712	protein serine/threonine/tyrosine kinase activity	35	1	0.28	0.243	1
GO:0030295	protein kinase activator activity	35	1	0.28	0.243	1
GO:0018024	histone-lysine N-methyltransferase activity	37	1	0.29	0.255	1
GO:0042802	identical protein binding	766	8	6.07	0.261	1
GO:0019899	enzyme binding	995	10	7.88	0.263	1
GO:0030674	protein binding, bridging	126	2	1	0.263	1
GO:0003723	RNA binding	771	8	6.11	0.266	1
GO:0008234	cysteine-type peptidase activity	127	2	1.01	0.266	1
GO:0003725	double-stranded RNA binding	39	1	0.31	0.267	1
GO:0016278	lysine N-methyltransferase activity	39	1	0.31	0.267	1
GO:0016279	protein-lysine N-methyltransferase activity	39	1	0.31	0.267	1
GO:0003678	DNA helicase activity	40	1	0.32	0.273	1
GO:0003727	single-stranded RNA binding	40	1	0.32	0.273	1
GO:0019209	kinase activator activity	41	1	0.32	0.279	1
GO:0033613	activating transcription factor binding	41	1	0.32	0.279	1
GO:0016887	ATPase activity	340	4	2.69	0.283	1
GO:0004715	non-membrane spanning protein tyrosine kinase activity	42	1	0.33	0.284	1
GO:0016763	transferase activity, transferring pentosyl groups	42	1	0.33	0.284	1
GO:0050661	NADP binding	42	1	0.33	0.284	1
GO:0017137	Rab GTPase binding	43	1	0.34	0.29	1
GO:0060090	binding, bridging	136	2	1.08	0.293	1
GO:0051219	phosphoprotein binding	44	1	0.35	0.296	1
GO:0004842	ubiquitin-protein transferase activity	242	3	1.92	0.3	1
GO:0042054	histone methyltransferase activity	45	1	0.36	0.301	1
GO:0008509	anion transmembrane transporter activity	140	2	1.11	0.305	1
GO:0005525	GTP binding	353	4	2.8	0.306	1
GO:0051087	chaperone binding	46	1	0.36	0.307	1
GO:0004879	ligand-activated sequence-specific DNA binding RNA polymerase II transcription factor activity	47	1	0.37	0.312	1
GO:0050839	cell adhesion molecule binding	47	1	0.37	0.312	1
GO:0005070	SH3/SH2 adaptor activity	48	1	0.38	0.318	1
GO:0008146	sulfotransferase activity	48	1	0.38	0.318	1
GO:0005216	ion channel activity	360	4	2.85	0.319	1
GO:0001085	RNA polymerase II transcription factor binding	49	1	0.39	0.323	1
GO:0019001	guanyl nucleotide binding	365	4	2.89	0.328	1
GO:0032561	guanyl ribonucleotide binding	365	4	2.89	0.328	1
GO:0019787	small conjugating protein ligase activity	257	3	2.04	0.333	1
GO:0022838	substrate-specific channel activity	368	4	2.91	0.333	1
GO:0003707	steroid hormone receptor activity	51	1	0.4	0.334	1
GO:0043498	cell surface binding	51	1	0.4	0.334	1
GO:0005516	calmodulin binding	153	2	1.21	0.342	1
GO:0008301	DNA binding, bending	53	1	0.42	0.344	1
GO:0008134	transcription factor binding	377	4	2.99	0.349	1
GO:0019888	protein phosphatase regulator activity	54	1	0.43	0.35	1
GO:0017111	nucleoside-triphosphatase activity	727	7	5.76	0.353	1
GO:0042562	hormone binding	55	1	0.44	0.355	1
GO:0015297	antiporter activity	56	1	0.44	0.36	1
GO:0016782	transferase activity, transferring sulfur-containing groups	56	1	0.44	0.36	1
GO:0046332	SMAD binding	56	1	0.44	0.36	1
GO:0015267	channel activity	384	4	3.04	0.362	1
GO:0016747	transferase activity, transferring acyl groups other than amino-acyl groups	160	2	1.27	0.362	1
GO:0022803	passive transmembrane transporter activity	384	4	3.04	0.362	1
GO:0005244	voltage-gated ion channel activity	161	2	1.28	0.365	1
GO:0008013	beta-catenin binding	57	1	0.45	0.365	1
GO:0022832	voltage-gated channel activity	161	2	1.28	0.365	1
GO:0008170	N-methyltransferase activity	58	1	0.46	0.37	1
GO:0019955	cytokine binding	58	1	0.46	0.37	1
GO:0022836	gated channel activity	276	3	2.19	0.374	1
GO:0016758	transferase activity, transferring hexosyl groups	167	2	1.32	0.382	1
GO:0000287	magnesium ion binding	168	2	1.33	0.385	1
GO:0008276	protein methyltransferase activity	61	1	0.48	0.385	1
GO:0004221	ubiquitin thiolesterase activity	62	1	0.49	0.39	1
GO:0035591	signaling adaptor activity	62	1	0.49	0.39	1
GO:0016462	pyrophosphatase activity	756	7	5.99	0.391	1
GO:0016818	hydrolase activity, acting on acid anhydrides, in phosphorus-containing anhydrides	758	7	6	0.394	1
GO:0016881	acid-amino acid ligase activity	285	3	2.26	0.394	1
GO:0019208	phosphatase regulator activity	63	1	0.5	0.395	1
GO:0016817	hydrolase activity, acting on acid anhydrides	760	7	6.02	0.397	1
GO:0004872	receptor activity	1002	9	7.94	0.398	1
GO:0042826	histone deacetylase binding	64	1	0.51	0.4	1
GO:0030594	neurotransmitter receptor activity	65	1	0.51	0.404	1
GO:0008094	DNA-dependent ATPase activity	67	1	0.53	0.414	1
GO:0005496	steroid binding	68	1	0.54	0.418	1
GO:0016247	channel regulator activity	69	1	0.55	0.423	1
GO:0005089	Rho guanyl-nucleotide exchange factor activity	70	1	0.55	0.428	1
GO:0005230	extracellular ligand-gated ion channel activity	70	1	0.55	0.428	1
GO:0008135	translation factor activity, nucleic acid binding	71	1	0.56	0.432	1
GO:0003777	microtubule motor activity	72	1	0.57	0.437	1
GO:0005178	integrin binding	74	1	0.59	0.446	1
GO:0016879	ligase activity, forming carbon-nitrogen bonds	316	3	2.5	0.459	1
GO:0031072	heat shock protein binding	80	1	0.63	0.472	1
GO:0005088	Ras guanyl-nucleotide exchange factor activity	84	1	0.67	0.488	1
GO:0000981	sequence-specific DNA binding RNA polymerase II transcription factor activity	208	2	1.65	0.493	1
GO:0005215	transporter activity	1086	9	8.6	0.494	1
GO:0030165	PDZ domain binding	86	1	0.68	0.496	1
GO:0004497	monooxygenase activity	87	1	0.69	0.5	1
GO:0016746	transferase activity, transferring acyl groups	211	2	1.67	0.5	1
GO:0004519	endonuclease activity	91	1	0.72	0.516	1
GO:0008757	S-adenosylmethionine-dependent methyltransferase activity	91	1	0.72	0.516	1
GO:0003924	GTPase activity	219	2	1.73	0.52	1
GO:0046983	protein dimerization activity	733	6	5.8	0.527	1
GO:0005488	binding	10826	86	85.73	0.533	1
GO:0003705	RNA polymerase II distal enhancer sequence-specific DNA binding transcription factor activity	96	1	0.76	0.535	1
GO:0043565	sequence-specific DNA binding	612	5	4.85	0.536	1
GO:0004725	protein tyrosine phosphatase activity	101	1	0.8	0.553	1
GO:0008270	zinc ion binding	1780	14	14.1	0.555	1
GO:0019902	phosphatase binding	102	1	0.81	0.557	1
GO:0005099	Ras GTPase activator activity	103	1	0.82	0.56	1
GO:0016757	transferase activity, transferring glycosyl groups	236	2	1.87	0.561	1
GO:0008026	ATP-dependent helicase activity	106	1	0.84	0.571	1
GO:0019887	protein kinase regulator activity	106	1	0.84	0.571	1
GO:0070035	purine NTP-dependent helicase activity	106	1	0.84	0.571	1
GO:0022892	substrate-specific transporter activity	897	7	7.1	0.572	1
GO:0008047	enzyme activator activity	375	3	2.97	0.574	1
GO:0003676	nucleic acid binding	2959	23	23.43	0.579	1
GO:0016616	oxidoreductase activity, acting on the CH-OH group of donors, NAD or NADP as acceptor	112	1	0.89	0.591	1
GO:0051082	unfolded protein binding	113	1	0.89	0.594	1
GO:0015081	sodium ion transmembrane transporter activity	115	1	0.91	0.601	1
GO:0020037	heme binding	118	1	0.93	0.61	1
GO:0022843	voltage-gated cation channel activity	118	1	0.93	0.61	1
GO:0003677	DNA binding	2104	16	16.66	0.612	1
GO:0016788	hydrolase activity, acting on ester bonds	671	5	5.31	0.619	1
GO:0019207	kinase regulator activity	121	1	0.96	0.62	1
GO:0042277	peptide binding	122	1	0.97	0.623	1
GO:0016614	oxidoreductase activity, acting on CH-OH group of donors	123	1	0.97	0.626	1
GO:0003774	motor activity	125	1	0.99	0.632	1
GO:0008201	heparin binding	125	1	0.99	0.632	1
GO:0046872	metal ion binding	3551	27	28.12	0.634	1
GO:0016853	isomerase activity	126	1	1	0.635	1
GO:0042623	ATPase activity, coupled	271	2	2.15	0.636	1
GO:0046906	tetrapyrrole binding	127	1	1.01	0.637	1
GO:0015276	ligand-gated ion channel activity	128	1	1.01	0.64	1
GO:0022834	ligand-gated channel activity	128	1	1.01	0.64	1
GO:0043169	cation binding	3593	27	28.45	0.661	1
GO:0046914	transition metal ion binding	2039	15	16.15	0.663	1
GO:0043167	ion binding	3603	27	28.53	0.668	1
GO:0004386	helicase activity	142	1	1.12	0.679	1
GO:0016829	lyase activity	143	1	1.13	0.681	1
GO:0004518	nuclease activity	147	1	1.16	0.691	1
GO:0003824	catalytic activity	4931	37	39.05	0.695	1
GO:0008083	growth factor activity	149	1	1.18	0.696	1
GO:0009055	electron carrier activity	149	1	1.18	0.696	1
GO:0016705	oxidoreductase activity, acting on paired donors, with incorporation or reduction of molecular oxygen	149	1	1.18	0.696	1
GO:0016874	ligase activity	460	3	3.64	0.711	1
GO:0004721	phosphoprotein phosphatase activity	160	1	1.27	0.722	1
GO:0005539	glycosaminoglycan binding	164	1	1.3	0.731	1
GO:0003714	transcription corepressor activity	172	1	1.36	0.748	1
GO:0070011	peptidase activity, acting on L-amino acid peptides	493	3	3.9	0.754	1
GO:0050662	coenzyme binding	176	1	1.39	0.756	1
GO:0015291	secondary active transmembrane transporter activity	177	1	1.4	0.757	1
GO:0016491	oxidoreductase activity	648	4	5.13	0.761	1
GO:0005102	receptor binding	1085	7	8.59	0.766	1
GO:0015075	ion transmembrane transporter activity	658	4	5.21	0.772	1
GO:0001871	pattern binding	185	1	1.47	0.773	1
GO:0030247	polysaccharide binding	185	1	1.47	0.773	1
GO:0008233	peptidase activity	515	3	4.08	0.78	1
GO:0005125	cytokine activity	192	1	1.52	0.785	1
GO:0005126	cytokine receptor binding	192	1	1.52	0.785	1
GO:0005506	iron ion binding	195	1	1.54	0.79	1
GO:0004930	G-protein coupled receptor activity	369	2	2.92	0.794	1
GO:0022857	transmembrane transporter activity	849	5	6.72	0.81	1
GO:0003682	chromatin binding	230	1	1.82	0.842	1
GO:0005096	GTPase activator activity	232	1	1.84	0.844	1
GO:0016791	phosphatase activity	240	1	1.9	0.854	1
GO:0048037	cofactor binding	247	1	1.96	0.862	1
GO:0005261	cation channel activity	249	1	1.97	0.864	1
GO:0022891	substrate-specific transmembrane transporter activity	770	4	6.1	0.866	1
GO:0046982	protein heterodimerization activity	256	1	2.03	0.872	1
GO:0015077	monovalent inorganic cation transmembrane transporter activity	285	1	2.26	0.899	1
GO:0044212	transcription regulatory region DNA binding	296	1	2.34	0.907	1
GO:0000975	regulatory region DNA binding	304	1	2.41	0.913	1
GO:0001067	regulatory region nucleic acid binding	304	1	2.41	0.913	1
GO:0022804	active transmembrane transporter activity	316	1	2.5	0.921	1
GO:0019901	protein kinase binding	327	1	2.59	0.928	1
GO:0042578	phosphoric ester hydrolase activity	335	1	2.65	0.933	1
GO:0046873	metal ion transmembrane transporter activity	339	1	2.68	0.935	1
GO:0016787	hydrolase activity	2171	12	17.19	0.94	1
GO:0019900	kinase binding	362	1	2.87	0.946	1
GO:0030246	carbohydrate binding	383	1	3.03	0.954	1
GO:0022890	inorganic cation transmembrane transporter activity	414	1	3.28	0.965	1
GO:0003712	transcription cofactor activity	434	1	3.44	0.97	1
GO:0000989	transcription factor binding transcription factor activity	447	1	3.54	0.973	1
GO:0000988	protein binding transcription factor activity	462	1	3.66	0.976	1
GO:0008324	cation transmembrane transporter activity	497	1	3.94	0.982	1
GO:0000009	alpha-1,6-mannosyltransferase activity	1	0	0.01	1	1
GO:0000010	trans-hexaprenyltranstransferase activity	2	0	0.02	1	1
GO:0000014	single-stranded DNA endodeoxyribonuclease activity	6	0	0.05	1	1
GO:0000016	lactase activity	1	0	0.01	1	1
GO:0000026	alpha-1,2-mannosyltransferase activity	2	0	0.02	1	1
GO:0000030	mannosyltransferase activity	16	0	0.13	1	1
GO:0000033	alpha-1,3-mannosyltransferase activity	3	0	0.02	1	1
GO:0000035	acyl binding	1	0	0.01	1	1
GO:0000036	ACP phosphopantetheine attachment site binding involved in fatty acid biosynthetic process	1	0	0.01	1	1
GO:0000049	tRNA binding	29	0	0.23	1	1
GO:0000062	fatty-acyl-CoA binding	19	0	0.15	1	1
GO:0000064	L-ornithine transmembrane transporter activity	4	0	0.03	1	1
GO:0000095	S-adenosyl-L-methionine transmembrane transporter activity	1	0	0.01	1	1
GO:0000099	sulfur amino acid transmembrane transporter activity	5	0	0.04	1	1
GO:0000104	succinate dehydrogenase activity	4	0	0.03	1	1
GO:0000146	microfilament motor activity	18	0	0.14	1	1
GO:0000149	SNARE binding	36	0	0.29	1	1
GO:0000150	recombinase activity	1	0	0.01	1	1
GO:0000155	phosphorelay sensor kinase activity	12	0	0.1	1	1
GO:0000156	phosphorelay response regulator activity	2	0	0.02	1	1
GO:0000170	sphingosine hydroxylase activity	1	0	0.01	1	1
GO:0000171	ribonuclease MRP activity	1	0	0.01	1	1
GO:0000175	3'-5'-exoribonuclease activity	14	0	0.11	1	1
GO:0000179	rRNA (adenine-N6,N6-)-dimethyltransferase activity	4	0	0.03	1	1
GO:0000182	rDNA binding	5	0	0.04	1	1
GO:0000210	NAD+ diphosphatase activity	1	0	0.01	1	1
GO:0000213	tRNA-intron endonuclease activity	2	0	0.02	1	1
GO:0000215	tRNA 2'-phosphotransferase activity	1	0	0.01	1	1
GO:0000217	DNA secondary structure binding	13	0	0.1	1	1
GO:0000224	peptide-N4-(N-acetyl-beta-glucosaminyl)asparagine amidase activity	1	0	0.01	1	1
GO:0000225	N-acetylglucosaminylphosphatidylinositol deacetylase activity	1	0	0.01	1	1
GO:0000247	C-8 sterol isomerase activity	2	0	0.02	1	1
GO:0000248	C-5 sterol desaturase activity	2	0	0.02	1	1
GO:0000250	lanosterol synthase activity	1	0	0.01	1	1
GO:0000253	3-keto sterol reductase activity	2	0	0.02	1	1
GO:0000254	C-4 methylsterol oxidase activity	1	0	0.01	1	1
GO:0000257	nitrilase activity	1	0	0.01	1	1
GO:0000268	peroxisome targeting sequence binding	5	0	0.04	1	1
GO:0000285	1-phosphatidylinositol-3-phosphate 5-kinase activity	1	0	0.01	1	1
GO:0000293	ferric-chelate reductase activity	4	0	0.03	1	1
GO:0000295	adenine nucleotide transmembrane transporter activity	2	0	0.02	1	1
GO:0000309	nicotinamide-nucleotide adenylyltransferase activity	3	0	0.02	1	1
GO:0000318	NA	3	0	0.02	1	1
GO:0000334	3-hydroxyanthranilate 3,4-dioxygenase activity	1	0	0.01	1	1
GO:0000339	RNA cap binding	8	0	0.06	1	1
GO:0000340	RNA 7-methylguanosine cap binding	2	0	0.02	1	1
GO:0000386	second spliceosomal transesterification activity	1	0	0.01	1	1
GO:0000400	four-way junction DNA binding	5	0	0.04	1	1
GO:0000401	open form four-way junction DNA binding	1	0	0.01	1	1
GO:0000402	crossed form four-way junction DNA binding	1	0	0.01	1	1
GO:0000403	Y-form DNA binding	5	0	0.04	1	1
GO:0000404	heteroduplex DNA loop binding	3	0	0.02	1	1
GO:0000405	bubble DNA binding	5	0	0.04	1	1
GO:0000406	double-strand/single-strand DNA junction binding	2	0	0.02	1	1
GO:0000700	mismatch base pair DNA N-glycosylase activity	2	0	0.02	1	1
GO:0000701	purine-specific mismatch base pair DNA N-glycosylase activity	1	0	0.01	1	1
GO:0000702	oxidized base lesion DNA N-glycosylase activity	1	0	0.01	1	1
GO:0000773	phosphatidyl-N-methylethanolamine N-methyltransferase activity	1	0	0.01	1	1
GO:0000774	adenyl-nucleotide exchange factor activity	2	0	0.02	1	1
GO:0000822	inositol hexakisphosphate binding	1	0	0.01	1	1
GO:0000823	inositol-1,4,5-trisphosphate 6-kinase activity	1	0	0.01	1	1
GO:0000824	inositol tetrakisphosphate 3-kinase activity	1	0	0.01	1	1
GO:0000827	inositol-1,3,4,5,6-pentakisphosphate kinase activity	2	0	0.02	1	1
GO:0000828	inositol hexakisphosphate kinase activity	5	0	0.04	1	1
GO:0000831	inositol hexakisphosphate 6-kinase activity	1	0	0.01	1	1
GO:0000832	inositol hexakisphosphate 5-kinase activity	5	0	0.04	1	1
GO:0000900	translation repressor activity, nucleic acid binding	4	0	0.03	1	1
GO:0000976	transcription regulatory region sequence-specific DNA binding	120	0	0.95	1	1
GO:0000977	RNA polymerase II regulatory region sequence-specific DNA binding	64	0	0.51	1	1
GO:0000978	RNA polymerase II core promoter proximal region sequence-specific DNA binding	20	0	0.16	1	1
GO:0000979	RNA polymerase II core promoter sequence-specific DNA binding	21	0	0.17	1	1
GO:0000980	RNA polymerase II distal enhancer sequence-specific DNA binding	14	0	0.11	1	1
GO:0000982	RNA polymerase II core promoter proximal region sequence-specific DNA binding transcription factor activity	66	0	0.52	1	1
GO:0000983	RNA polymerase II core promoter sequence-specific DNA binding transcription factor activity	8	0	0.06	1	1
GO:0000987	core promoter proximal region sequence-specific DNA binding	31	0	0.25	1	1
GO:0000993	RNA polymerase II core binding	9	0	0.07	1	1
GO:0001010	sequence-specific DNA binding transcription factor recruiting transcription factor activity	1	0	0.01	1	1
GO:0001011	sequence-specific DNA binding RNA polymerase recruiting transcription factor activity	1	0	0.01	1	1
GO:0001012	RNA polymerase II regulatory region DNA binding	66	0	0.52	1	1
GO:0001013	RNA polymerase I regulatory region DNA binding	1	0	0.01	1	1
GO:0001016	RNA polymerase III regulatory region DNA binding	4	0	0.03	1	1
GO:0001025	RNA polymerase III transcription factor binding	2	0	0.02	1	1
GO:0001030	RNA polymerase III type 1 promoter DNA binding	3	0	0.02	1	1
GO:0001031	RNA polymerase III type 2 promoter DNA binding	3	0	0.02	1	1
GO:0001032	RNA polymerase III type 3 promoter DNA binding	3	0	0.02	1	1
GO:0001042	RNA polymerase I core binding	1	0	0.01	1	1
GO:0001046	core promoter sequence-specific DNA binding	30	0	0.24	1	1
GO:0001047	core promoter binding	43	0	0.34	1	1
GO:0001076	RNA polymerase II transcription factor binding transcription factor activity	76	0	0.6	1	1
GO:0001077	RNA polymerase II core promoter proximal region sequence-specific DNA binding transcription factor activity involved in positive regulation of transcription	44	0	0.35	1	1
GO:0001078	RNA polymerase II core promoter proximal region sequence-specific DNA binding transcription factor activity involved in negative regulation of transcription	23	0	0.18	1	1
GO:0001082	RNA polymerase I transcription factor binding transcription factor activity	1	0	0.01	1	1
GO:0001083	RNA polymerase II basal transcription factor binding transcription factor activity	1	0	0.01	1	1
GO:0001087	TFIIB-class binding transcription factor activity	1	0	0.01	1	1
GO:0001091	RNA polymerase II basal transcription factor binding	1	0	0.01	1	1
GO:0001093	TFIIB-class transcription factor binding	1	0	0.01	1	1
GO:0001098	basal transcription machinery binding	10	0	0.08	1	1
GO:0001099	basal RNA polymerase II transcription machinery binding	10	0	0.08	1	1
GO:0001102	RNA polymerase II activating transcription factor binding	23	0	0.18	1	1
GO:0001104	RNA polymerase II transcription cofactor activity	62	0	0.49	1	1
GO:0001105	RNA polymerase II transcription coactivator activity	18	0	0.14	1	1
GO:0001106	RNA polymerase II transcription corepressor activity	17	0	0.13	1	1
GO:0001134	transcription factor recruiting transcription factor activity	2	0	0.02	1	1
GO:0001156	TFIIIC-class transcription factor binding	2	0	0.02	1	1
GO:0001158	enhancer sequence-specific DNA binding	22	0	0.17	1	1
GO:0001159	core promoter proximal region DNA binding	32	0	0.25	1	1
GO:0001163	RNA polymerase I regulatory region sequence-specific DNA binding	1	0	0.01	1	1
GO:0001164	RNA polymerase I CORE element sequence-specific DNA binding	1	0	0.01	1	1
GO:0001167	sequence-specific DNA binding RNA polymerase I transcription factor activity	1	0	0.01	1	1
GO:0001169	RNA polymerase I CORE element sequence-specific DNA binding transcription factor activity	1	0	0.01	1	1
GO:0001186	RNA polymerase I transcription factor recruiting transcription factor activity	1	0	0.01	1	1
GO:0001187	RNA polymerase I CORE element sequence-specific DNA binding transcription factor recruiting transcription factor activity	1	0	0.01	1	1
GO:0001190	RNA polymerase II transcription factor binding transcription factor activity involved in positive regulation of transcription	24	0	0.19	1	1
GO:0001191	RNA polymerase II transcription factor binding transcription factor activity involved in negative regulation of transcription	22	0	0.17	1	1
GO:0001205	RNA polymerase II distal enhancer sequence-specific DNA binding transcription factor activity involved in positive regulation of transcription	1	0	0.01	1	1
GO:0001227	RNA polymerase II transcription regulatory region sequence-specific DNA binding transcription factor activity involved in negative regulation of transcription	23	0	0.18	1	1
GO:0001228	RNA polymerase II transcription regulatory region sequence-specific DNA binding transcription factor activity involved in positive regulation of transcription	46	0	0.36	1	1
GO:0001512	dihydronicotinamide riboside quinone reductase activity	1	0	0.01	1	1
GO:0001515	opioid peptide activity	5	0	0.04	1	1
GO:0001530	lipopolysaccharide binding	11	0	0.09	1	1
GO:0001532	interleukin-21 receptor activity	1	0	0.01	1	1
GO:0001537	N-acetylgalactosamine 4-O-sulfotransferase activity	5	0	0.04	1	1
GO:0001540	beta-amyloid binding	22	0	0.17	1	1
GO:0001567	cholesterol 25-hydroxylase activity	1	0	0.01	1	1
GO:0001588	dopamine neurotransmitter receptor activity, coupled via Gs	2	0	0.02	1	1
GO:0001591	dopamine neurotransmitter receptor activity, coupled via Gi/Go	3	0	0.02	1	1
GO:0001595	angiotensin receptor activity	5	0	0.04	1	1
GO:0001596	angiotensin type I receptor activity	1	0	0.01	1	1
GO:0001601	peptide YY receptor activity	4	0	0.03	1	1
GO:0001602	pancreatic polypeptide receptor activity	3	0	0.02	1	1
GO:0001605	adrenomedullin receptor activity	2	0	0.02	1	1
GO:0001607	neuromedin U receptor activity	2	0	0.02	1	1
GO:0001608	G-protein coupled nucleotide receptor activity	19	0	0.15	1	1
GO:0001609	G-protein coupled adenosine receptor activity	6	0	0.05	1	1
GO:0001614	purinergic nucleotide receptor activity	26	0	0.21	1	1
GO:0001618	virus receptor activity	3	0	0.02	1	1
GO:0001621	ADP receptor activity	1	0	0.01	1	1
GO:0001626	nociceptin receptor activity	1	0	0.01	1	1
GO:0001631	cysteinyl leukotriene receptor activity	1	0	0.01	1	1
GO:0001632	leukotriene B4 receptor activity	1	0	0.01	1	1
GO:0001635	calcitonin gene-related peptide receptor activity	1	0	0.01	1	1
GO:0001637	G-protein coupled chemoattractant receptor activity	24	0	0.19	1	1
GO:0001640	adenylate cyclase inhibiting G-protein coupled glutamate receptor activity	6	0	0.05	1	1
GO:0001641	group II metabotropic glutamate receptor activity	2	0	0.02	1	1
GO:0001642	group III metabotropic glutamate receptor activity	2	0	0.02	1	1
GO:0001653	peptide receptor activity	102	0	0.81	1	1
GO:0001664	G-protein coupled receptor binding	175	0	1.39	1	1
GO:0001665	alpha-N-acetylgalactosaminide alpha-2,6-sialyltransferase activity	3	0	0.02	1	1
GO:0001671	ATPase activator activity	8	0	0.06	1	1
GO:0001681	sialate O-acetylesterase activity	1	0	0.01	1	1
GO:0001727	lipid kinase activity	6	0	0.05	1	1
GO:0001729	ceramide kinase activity	2	0	0.02	1	1
GO:0001730	2'-5'-oligoadenylate synthetase activity	2	0	0.02	1	1
GO:0001733	galactosylceramide sulfotransferase activity	4	0	0.03	1	1
GO:0001735	prenylcysteine oxidase activity	1	0	0.01	1	1
GO:0001758	retinal dehydrogenase activity	6	0	0.05	1	1
GO:0001760	aminocarboxymuconate-semialdehyde decarboxylase activity	1	0	0.01	1	1
GO:0001785	prostaglandin J receptor activity	2	0	0.02	1	1
GO:0001786	phosphatidylserine binding	14	0	0.11	1	1
GO:0001791	IgM binding	1	0	0.01	1	1
GO:0001846	opsonin binding	6	0	0.05	1	1
GO:0001847	opsonin receptor activity	2	0	0.02	1	1
GO:0001848	complement binding	7	0	0.06	1	1
GO:0001849	complement component C1q binding	3	0	0.02	1	1
GO:0001850	complement component C3a binding	1	0	0.01	1	1
GO:0001851	complement component C3b binding	1	0	0.01	1	1
GO:0001855	complement component C4b binding	1	0	0.01	1	1
GO:0001861	complement component C4b receptor activity	1	0	0.01	1	1
GO:0001872	(1->3)-beta-D-glucan binding	2	0	0.02	1	1
GO:0001873	polysaccharide receptor activity	1	0	0.01	1	1
GO:0001874	(1->3)-beta-D-glucan receptor activity	1	0	0.01	1	1
GO:0001875	lipopolysaccharide receptor activity	4	0	0.03	1	1
GO:0001882	nucleoside binding	14	0	0.11	1	1
GO:0001883	purine nucleoside binding	3	0	0.02	1	1
GO:0001884	pyrimidine nucleoside binding	1	0	0.01	1	1
GO:0001888	glucuronyl-galactosyl-proteoglycan 4-alpha-N-acetylglucosaminyltransferase activity	2	0	0.02	1	1
GO:0001918	farnesylated protein binding	1	0	0.01	1	1
GO:0001948	glycoprotein binding	55	0	0.44	1	1
GO:0001965	G-protein alpha-subunit binding	11	0	0.09	1	1
GO:0001968	fibronectin binding	19	0	0.15	1	1
GO:0001972	retinoic acid binding	8	0	0.06	1	1
GO:0002020	protease binding	48	0	0.38	1	1
GO:0002039	p53 binding	45	0	0.36	1	1
GO:0002046	opsin binding	2	0	0.02	1	1
GO:0002054	nucleobase binding	4	0	0.03	1	1
GO:0002055	adenine binding	1	0	0.01	1	1
GO:0002058	uracil binding	1	0	0.01	1	1
GO:0002059	thymine binding	1	0	0.01	1	1
GO:0002060	purine nucleobase binding	3	0	0.02	1	1
GO:0002061	pyrimidine nucleobase binding	1	0	0.01	1	1
GO:0002083	4-hydroxybenzoate decaprenyltransferase activity	1	0	0.01	1	1
GO:0002094	polyprenyltransferase activity	1	0	0.01	1	1
GO:0002113	interleukin-33 binding	1	0	0.01	1	1
GO:0002114	interleukin-33 receptor activity	1	0	0.01	1	1
GO:0002134	UTP binding	2	0	0.02	1	1
GO:0002135	CTP binding	1	0	0.01	1	1
GO:0002161	aminoacyl-tRNA editing activity	7	0	0.06	1	1
GO:0002162	dystroglycan binding	5	0	0.04	1	1
GO:0003674	molecular_function	13385	106	106	1	1
GO:0003681	bent DNA binding	2	0	0.02	1	1
GO:0003684	damaged DNA binding	44	0	0.35	1	1
GO:0003688	DNA replication origin binding	6	0	0.05	1	1
GO:0003689	DNA clamp loader activity	2	0	0.02	1	1
GO:0003691	double-stranded telomeric DNA binding	5	0	0.04	1	1
GO:0003692	left-handed Z-DNA binding	1	0	0.01	1	1
GO:0003696	satellite DNA binding	7	0	0.06	1	1
GO:0003697	single-stranded DNA binding	60	0	0.48	1	1
GO:0003708	retinoic acid receptor activity	7	0	0.06	1	1
GO:0003713	transcription coactivator activity	254	0	2.01	1	1
GO:0003720	telomerase activity	4	0	0.03	1	1
GO:0003721	telomeric template RNA reverse transcriptase activity	1	0	0.01	1	1
GO:0003726	double-stranded RNA adenosine deaminase activity	3	0	0.02	1	1
GO:0003735	structural constituent of ribosome	117	0	0.93	1	1
GO:0003743	translation initiation factor activity	46	0	0.36	1	1
GO:0003746	translation elongation factor activity	12	0	0.1	1	1
GO:0003747	translation release factor activity	6	0	0.05	1	1
GO:0003756	protein disulfide isomerase activity	9	0	0.07	1	1
GO:0003785	actin monomer binding	12	0	0.1	1	1
GO:0003796	lysozyme activity	11	0	0.09	1	1
GO:0003810	protein-glutamine gamma-glutamyltransferase activity	8	0	0.06	1	1
GO:0003823	antigen binding	32	0	0.25	1	1
GO:0003826	alpha-ketoacid dehydrogenase activity	1	0	0.01	1	1
GO:0003827	alpha-1,3-mannosylglycoprotein 2-beta-N-acetylglucosaminyltransferase activity	1	0	0.01	1	1
GO:0003828	alpha-N-acetylneuraminate alpha-2,8-sialyltransferase activity	5	0	0.04	1	1
GO:0003829	beta-1,3-galactosyl-O-glycosyl-glycoprotein beta-1,6-N-acetylglucosaminyltransferase activity	3	0	0.02	1	1
GO:0003830	beta-1,4-mannosylglycoprotein 4-beta-N-acetylglucosaminyltransferase activity	1	0	0.01	1	1
GO:0003831	beta-N-acetylglucosaminylglycopeptide beta-1,4-galactosyltransferase activity	4	0	0.03	1	1
GO:0003834	beta-carotene 15,15'-monooxygenase activity	1	0	0.01	1	1
GO:0003835	beta-galactoside alpha-2,6-sialyltransferase activity	1	0	0.01	1	1
GO:0003836	beta-galactoside (CMP) alpha-2,3-sialyltransferase activity	3	0	0.02	1	1
GO:0003837	beta-ureidopropionase activity	1	0	0.01	1	1
GO:0003839	gamma-glutamylcyclotransferase activity	2	0	0.02	1	1
GO:0003840	gamma-glutamyltransferase activity	8	0	0.06	1	1
GO:0003842	1-pyrroline-5-carboxylate dehydrogenase activity	1	0	0.01	1	1
GO:0003844	1,4-alpha-glucan branching enzyme activity	1	0	0.01	1	1
GO:0003845	11-beta-hydroxysteroid dehydrogenase [NAD(P)] activity	2	0	0.02	1	1
GO:0003846	2-acylglycerol O-acyltransferase activity	4	0	0.03	1	1
GO:0003847	1-alkyl-2-acetylglycerophosphocholine esterase activity	3	0	0.02	1	1
GO:0003851	2-hydroxyacylsphingosine 1-beta-galactosyltransferase activity	1	0	0.01	1	1
GO:0003854	3-beta-hydroxy-delta5-steroid dehydrogenase activity	5	0	0.04	1	1
GO:0003857	3-hydroxyacyl-CoA dehydrogenase activity	8	0	0.06	1	1
GO:0003858	3-hydroxybutyrate dehydrogenase activity	2	0	0.02	1	1
GO:0003860	3-hydroxyisobutyryl-CoA hydrolase activity	1	0	0.01	1	1
GO:0003863	3-methyl-2-oxobutanoate dehydrogenase (2-methylpropanoyl-transferring) activity	1	0	0.01	1	1
GO:0003865	3-oxo-5-alpha-steroid 4-dehydrogenase activity	2	0	0.02	1	1
GO:0003867	4-aminobutyrate transaminase activity	1	0	0.01	1	1
GO:0003868	4-hydroxyphenylpyruvate dioxygenase activity	2	0	0.02	1	1
GO:0003869	NA	1	0	0.01	1	1
GO:0003870	5-aminolevulinate synthase activity	2	0	0.02	1	1
GO:0003872	6-phosphofructokinase activity	3	0	0.02	1	1
GO:0003873	6-phosphofructo-2-kinase activity	4	0	0.03	1	1
GO:0003874	6-pyruvoyltetrahydropterin synthase activity	1	0	0.01	1	1
GO:0003875	ADP-ribosylarginine hydrolase activity	2	0	0.02	1	1
GO:0003876	AMP deaminase activity	2	0	0.02	1	1
GO:0003878	ATP citrate synthase activity	2	0	0.02	1	1
GO:0003880	protein C-terminal carboxyl O-methyltransferase activity	2	0	0.02	1	1
GO:0003881	CDP-diacylglycerol-inositol 3-phosphatidyltransferase activity	1	0	0.01	1	1
GO:0003882	CDP-diacylglycerol-serine O-phosphatidyltransferase activity	1	0	0.01	1	1
GO:0003883	CTP synthase activity	2	0	0.02	1	1
GO:0003884	D-amino-acid oxidase activity	2	0	0.02	1	1
GO:0003886	DNA (cytosine-5-)-methyltransferase activity	4	0	0.03	1	1
GO:0003887	DNA-directed DNA polymerase activity	27	0	0.21	1	1
GO:0003896	DNA primase activity	2	0	0.02	1	1
GO:0003899	DNA-directed RNA polymerase activity	36	0	0.29	1	1
GO:0003905	alkylbase DNA N-glycosylase activity	1	0	0.01	1	1
GO:0003906	DNA-(apurinic or apyrimidinic site) lyase activity	12	0	0.1	1	1
GO:0003908	methylated-DNA-[protein]-cysteine S-methyltransferase activity	1	0	0.01	1	1
GO:0003909	DNA ligase activity	3	0	0.02	1	1
GO:0003910	DNA ligase (ATP) activity	3	0	0.02	1	1
GO:0003912	DNA nucleotidylexotransferase activity	2	0	0.02	1	1
GO:0003916	DNA topoisomerase activity	6	0	0.05	1	1
GO:0003917	DNA topoisomerase type I activity	4	0	0.03	1	1
GO:0003918	DNA topoisomerase type II (ATP-hydrolyzing) activity	4	0	0.03	1	1
GO:0003919	FMN adenylyltransferase activity	1	0	0.01	1	1
GO:0003920	GMP reductase activity	2	0	0.02	1	1
GO:0003923	GPI-anchor transamidase activity	5	0	0.04	1	1
GO:0003933	GTP cyclohydrolase activity	1	0	0.01	1	1
GO:0003934	GTP cyclohydrolase I activity	1	0	0.01	1	1
GO:0003937	IMP cyclohydrolase activity	1	0	0.01	1	1
GO:0003938	IMP dehydrogenase activity	2	0	0.02	1	1
GO:0003939	L-iditol 2-dehydrogenase activity	1	0	0.01	1	1
GO:0003940	L-iduronidase activity	1	0	0.01	1	1
GO:0003941	L-serine ammonia-lyase activity	3	0	0.02	1	1
GO:0003943	N-acetylgalactosamine-4-sulfatase activity	2	0	0.02	1	1
GO:0003944	N-acetylglucosamine-1-phosphodiester alpha-N-acetylglucosaminidase activity	1	0	0.01	1	1
GO:0003945	N-acetyllactosamine synthase activity	4	0	0.03	1	1
GO:0003947	(N-acetylneuraminyl)-galactosylglucosylceramide N-acetylgalactosaminyltransferase activity	1	0	0.01	1	1
GO:0003948	N4-(beta-N-acetylglucosaminyl)-L-asparaginase activity	2	0	0.02	1	1
GO:0003950	NAD+ ADP-ribosyltransferase activity	22	0	0.17	1	1
GO:0003951	NAD+ kinase activity	3	0	0.02	1	1
GO:0003952	NAD+ synthase (glutamine-hydrolyzing) activity	1	0	0.01	1	1
GO:0003953	NAD+ nucleosidase activity	3	0	0.02	1	1
GO:0003954	NADH dehydrogenase activity	34	0	0.27	1	1
GO:0003955	NAD(P)H dehydrogenase (quinone) activity	2	0	0.02	1	1
GO:0003956	NAD(P)+-protein-arginine ADP-ribosyltransferase activity	4	0	0.03	1	1
GO:0003957	NAD(P)+ transhydrogenase (B-specific) activity	1	0	0.01	1	1
GO:0003958	NADPH-hemoprotein reductase activity	1	0	0.01	1	1
GO:0003960	NADPH:quinone reductase activity	4	0	0.03	1	1
GO:0003963	RNA-3'-phosphate cyclase activity	2	0	0.02	1	1
GO:0003964	RNA-directed DNA polymerase activity	4	0	0.03	1	1
GO:0003968	RNA-directed RNA polymerase activity	1	0	0.01	1	1
GO:0003972	RNA ligase (ATP) activity	1	0	0.01	1	1
GO:0003973	(S)-2-hydroxy-acid oxidase activity	2	0	0.02	1	1
GO:0003975	UDP-N-acetylglucosamine-dolichyl-phosphate N-acetylglucosaminephosphotransferase activity	1	0	0.01	1	1
GO:0003976	UDP-N-acetylglucosamine-lysosomal-enzyme N-acetylglucosaminephosphotransferase activity	1	0	0.01	1	1
GO:0003977	UDP-N-acetylglucosamine diphosphorylase activity	1	0	0.01	1	1
GO:0003978	UDP-glucose 4-epimerase activity	1	0	0.01	1	1
GO:0003979	UDP-glucose 6-dehydrogenase activity	1	0	0.01	1	1
GO:0003980	UDP-glucose:glycoprotein glucosyltransferase activity	2	0	0.02	1	1
GO:0003983	UTP:glucose-1-phosphate uridylyltransferase activity	1	0	0.01	1	1
GO:0003985	acetyl-CoA C-acetyltransferase activity	3	0	0.02	1	1
GO:0003986	acetyl-CoA hydrolase activity	2	0	0.02	1	1
GO:0003987	acetate-CoA ligase activity	3	0	0.02	1	1
GO:0003988	acetyl-CoA C-acyltransferase activity	6	0	0.05	1	1
GO:0003989	acetyl-CoA carboxylase activity	2	0	0.02	1	1
GO:0003990	acetylcholinesterase activity	2	0	0.02	1	1
GO:0003993	acid phosphatase activity	11	0	0.09	1	1
GO:0003994	aconitate hydratase activity	2	0	0.02	1	1
GO:0003995	acyl-CoA dehydrogenase activity	14	0	0.11	1	1
GO:0003996	acyl-CoA ligase activity	1	0	0.01	1	1
GO:0003997	acyl-CoA oxidase activity	6	0	0.05	1	1
GO:0003998	acylphosphatase activity	2	0	0.02	1	1
GO:0003999	adenine phosphoribosyltransferase activity	1	0	0.01	1	1
GO:0004000	adenosine deaminase activity	10	0	0.08	1	1
GO:0004001	adenosine kinase activity	1	0	0.01	1	1
GO:0004008	copper-exporting ATPase activity	2	0	0.02	1	1
GO:0004012	phospholipid-translocating ATPase activity	15	0	0.12	1	1
GO:0004013	adenosylhomocysteinase activity	3	0	0.02	1	1
GO:0004014	adenosylmethionine decarboxylase activity	1	0	0.01	1	1
GO:0004017	adenylate kinase activity	7	0	0.06	1	1
GO:0004019	adenylosuccinate synthase activity	2	0	0.02	1	1
GO:0004020	adenylylsulfate kinase activity	2	0	0.02	1	1
GO:0004021	L-alanine:2-oxoglutarate aminotransferase activity	2	0	0.02	1	1
GO:0004022	alcohol dehydrogenase (NAD) activity	8	0	0.06	1	1
GO:0004024	alcohol dehydrogenase activity, zinc-dependent	4	0	0.03	1	1
GO:0004028	3-chloroallyl aldehyde dehydrogenase activity	4	0	0.03	1	1
GO:0004029	aldehyde dehydrogenase (NAD) activity	10	0	0.08	1	1
GO:0004030	aldehyde dehydrogenase [NAD(P)+] activity	6	0	0.05	1	1
GO:0004031	aldehyde oxidase activity	2	0	0.02	1	1
GO:0004032	alditol:NADP+ 1-oxidoreductase activity	7	0	0.06	1	1
GO:0004033	aldo-keto reductase (NADP) activity	18	0	0.14	1	1
GO:0004034	aldose 1-epimerase activity	1	0	0.01	1	1
GO:0004035	alkaline phosphatase activity	4	0	0.03	1	1
GO:0004037	allantoicase activity	1	0	0.01	1	1
GO:0004040	amidase activity	1	0	0.01	1	1
GO:0004042	acetyl-CoA:L-glutamate N-acetyltransferase activity	1	0	0.01	1	1
GO:0004043	L-aminoadipate-semialdehyde dehydrogenase activity	1	0	0.01	1	1
GO:0004044	amidophosphoribosyltransferase activity	1	0	0.01	1	1
GO:0004045	aminoacyl-tRNA hydrolase activity	4	0	0.03	1	1
GO:0004046	aminoacylase activity	5	0	0.04	1	1
GO:0004051	arachidonate 5-lipoxygenase activity	2	0	0.02	1	1
GO:0004052	arachidonate 12-lipoxygenase activity	2	0	0.02	1	1
GO:0004053	arginase activity	2	0	0.02	1	1
GO:0004055	argininosuccinate synthase activity	1	0	0.01	1	1
GO:0004056	argininosuccinate lyase activity	1	0	0.01	1	1
GO:0004057	arginyltransferase activity	1	0	0.01	1	1
GO:0004058	aromatic-L-amino-acid decarboxylase activity	1	0	0.01	1	1
GO:0004059	aralkylamine N-acetyltransferase activity	1	0	0.01	1	1
GO:0004060	arylamine N-acetyltransferase activity	3	0	0.02	1	1
GO:0004061	arylformamidase activity	1	0	0.01	1	1
GO:0004062	aryl sulfotransferase activity	4	0	0.03	1	1
GO:0004063	aryldialkylphosphatase activity	2	0	0.02	1	1
GO:0004064	arylesterase activity	4	0	0.03	1	1
GO:0004065	arylsulfatase activity	10	0	0.08	1	1
GO:0004066	asparagine synthase (glutamine-hydrolyzing) activity	2	0	0.02	1	1
GO:0004067	asparaginase activity	1	0	0.01	1	1
GO:0004069	L-aspartate:2-oxoglutarate aminotransferase activity	2	0	0.02	1	1
GO:0004070	aspartate carbamoyltransferase activity	1	0	0.01	1	1
GO:0004074	biliverdin reductase activity	2	0	0.02	1	1
GO:0004075	biotin carboxylase activity	6	0	0.05	1	1
GO:0004077	biotin-[acetyl-CoA-carboxylase] ligase activity	1	0	0.01	1	1
GO:0004078	biotin-[methylcrotonoyl-CoA-carboxylase] ligase activity	1	0	0.01	1	1
GO:0004079	biotin-[methylmalonyl-CoA-carboxytransferase] ligase activity	1	0	0.01	1	1
GO:0004080	biotin-[propionyl-CoA-carboxylase (ATP-hydrolyzing)] ligase activity	1	0	0.01	1	1
GO:0004081	bis(5'-nucleosyl)-tetraphosphatase (asymmetrical) activity	1	0	0.01	1	1
GO:0004082	bisphosphoglycerate mutase activity	2	0	0.02	1	1
GO:0004083	bisphosphoglycerate 2-phosphatase activity	2	0	0.02	1	1
GO:0004084	branched-chain-amino-acid transaminase activity	2	0	0.02	1	1
GO:0004085	butyryl-CoA dehydrogenase activity	1	0	0.01	1	1
GO:0004087	carbamoyl-phosphate synthase (ammonia) activity	1	0	0.01	1	1
GO:0004088	carbamoyl-phosphate synthase (glutamine-hydrolyzing) activity	1	0	0.01	1	1
GO:0004089	carbonate dehydratase activity	14	0	0.11	1	1
GO:0004090	carbonyl reductase (NADPH) activity	3	0	0.02	1	1
GO:0004092	carnitine O-acetyltransferase activity	1	0	0.01	1	1
GO:0004095	carnitine O-palmitoyltransferase activity	4	0	0.03	1	1
GO:0004096	catalase activity	1	0	0.01	1	1
GO:0004098	cerebroside-sulfatase activity	1	0	0.01	1	1
GO:0004102	choline O-acetyltransferase activity	1	0	0.01	1	1
GO:0004103	choline kinase activity	2	0	0.02	1	1
GO:0004104	cholinesterase activity	3	0	0.02	1	1
GO:0004105	choline-phosphate cytidylyltransferase activity	2	0	0.02	1	1
GO:0004108	citrate (Si)-synthase activity	1	0	0.01	1	1
GO:0004109	coproporphyrinogen oxidase activity	2	0	0.02	1	1
GO:0004111	creatine kinase activity	3	0	0.02	1	1
GO:0004112	cyclic-nucleotide phosphodiesterase activity	25	0	0.2	1	1
GO:0004113	2',3'-cyclic-nucleotide 3'-phosphodiesterase activity	1	0	0.01	1	1
GO:0004114	3',5'-cyclic-nucleotide phosphodiesterase activity	24	0	0.19	1	1
GO:0004115	3',5'-cyclic-AMP phosphodiesterase activity	10	0	0.08	1	1
GO:0004117	calmodulin-dependent cyclic-nucleotide phosphodiesterase activity	3	0	0.02	1	1
GO:0004118	cGMP-stimulated cyclic-nucleotide phosphodiesterase activity	3	0	0.02	1	1
GO:0004119	cGMP-inhibited cyclic-nucleotide phosphodiesterase activity	2	0	0.02	1	1
GO:0004121	cystathionine beta-lyase activity	1	0	0.01	1	1
GO:0004122	cystathionine beta-synthase activity	1	0	0.01	1	1
GO:0004123	cystathionine gamma-lyase activity	1	0	0.01	1	1
GO:0004126	cytidine deaminase activity	7	0	0.06	1	1
GO:0004127	cytidylate kinase activity	4	0	0.03	1	1
GO:0004128	cytochrome-b5 reductase activity, acting on NAD(P)H	8	0	0.06	1	1
GO:0004129	cytochrome-c oxidase activity	22	0	0.17	1	1
GO:0004131	cytosine deaminase activity	1	0	0.01	1	1
GO:0004132	dCMP deaminase activity	1	0	0.01	1	1
GO:0004133	glycogen debranching enzyme activity	1	0	0.01	1	1
GO:0004134	4-alpha-glucanotransferase activity	1	0	0.01	1	1
GO:0004135	amylo-alpha-1,6-glucosidase activity	1	0	0.01	1	1
GO:0004137	deoxycytidine kinase activity	1	0	0.01	1	1
GO:0004138	deoxyguanosine kinase activity	1	0	0.01	1	1
GO:0004139	deoxyribose-phosphate aldolase activity	1	0	0.01	1	1
GO:0004140	dephospho-CoA kinase activity	2	0	0.02	1	1
GO:0004142	diacylglycerol cholinephosphotransferase activity	3	0	0.02	1	1
GO:0004143	diacylglycerol kinase activity	14	0	0.11	1	1
GO:0004144	diacylglycerol O-acyltransferase activity	3	0	0.02	1	1
GO:0004145	diamine N-acetyltransferase activity	2	0	0.02	1	1
GO:0004146	dihydrofolate reductase activity	1	0	0.01	1	1
GO:0004148	dihydrolipoyl dehydrogenase activity	1	0	0.01	1	1
GO:0004149	dihydrolipoyllysine-residue succinyltransferase activity	1	0	0.01	1	1
GO:0004151	dihydroorotase activity	1	0	0.01	1	1
GO:0004152	dihydroorotate dehydrogenase activity	2	0	0.02	1	1
GO:0004155	6,7-dihydropteridine reductase activity	1	0	0.01	1	1
GO:0004157	dihydropyrimidinase activity	2	0	0.02	1	1
GO:0004158	dihydroorotate oxidase activity	2	0	0.02	1	1
GO:0004161	dimethylallyltranstransferase activity	2	0	0.02	1	1
GO:0004163	diphosphomevalonate decarboxylase activity	1	0	0.01	1	1
GO:0004164	diphthine synthase activity	1	0	0.01	1	1
GO:0004165	dodecenoyl-CoA delta-isomerase activity	3	0	0.02	1	1
GO:0004167	dopachrome isomerase activity	2	0	0.02	1	1
GO:0004168	dolichol kinase activity	1	0	0.01	1	1
GO:0004169	dolichyl-phosphate-mannose-protein mannosyltransferase activity	4	0	0.03	1	1
GO:0004170	dUTP diphosphatase activity	1	0	0.01	1	1
GO:0004174	electron-transferring-flavoprotein dehydrogenase activity	2	0	0.02	1	1
GO:0004175	endopeptidase activity	329	0	2.61	1	1
GO:0004177	aminopeptidase activity	30	0	0.24	1	1
GO:0004180	carboxypeptidase activity	42	0	0.33	1	1
GO:0004181	metallocarboxypeptidase activity	23	0	0.18	1	1
GO:0004185	serine-type carboxypeptidase activity	5	0	0.04	1	1
GO:0004190	aspartic-type endopeptidase activity	20	0	0.16	1	1
GO:0004197	cysteine-type endopeptidase activity	63	0	0.5	1	1
GO:0004198	calcium-dependent cysteine-type endopeptidase activity	15	0	0.12	1	1
GO:0004222	metalloendopeptidase activity	97	0	0.77	1	1
GO:0004252	serine-type endopeptidase activity	130	0	1.03	1	1
GO:0004298	threonine-type endopeptidase activity	19	0	0.15	1	1
GO:0004300	enoyl-CoA hydratase activity	5	0	0.04	1	1
GO:0004301	epoxide hydrolase activity	5	0	0.04	1	1
GO:0004303	estradiol 17-beta-dehydrogenase activity	11	0	0.09	1	1
GO:0004304	estrone sulfotransferase activity	1	0	0.01	1	1
GO:0004305	ethanolamine kinase activity	4	0	0.03	1	1
GO:0004306	ethanolamine-phosphate cytidylyltransferase activity	1	0	0.01	1	1
GO:0004307	ethanolaminephosphotransferase activity	3	0	0.02	1	1
GO:0004308	exo-alpha-sialidase activity	4	0	0.03	1	1
GO:0004310	farnesyl-diphosphate farnesyltransferase activity	1	0	0.01	1	1
GO:0004311	farnesyltranstransferase activity	4	0	0.03	1	1
GO:0004312	fatty acid synthase activity	8	0	0.06	1	1
GO:0004313	[acyl-carrier-protein] S-acetyltransferase activity	1	0	0.01	1	1
GO:0004314	[acyl-carrier-protein] S-malonyltransferase activity	2	0	0.02	1	1
GO:0004315	3-oxoacyl-[acyl-carrier-protein] synthase activity	2	0	0.02	1	1
GO:0004316	3-oxoacyl-[acyl-carrier-protein] reductase (NADPH) activity	1	0	0.01	1	1
GO:0004317	3-hydroxypalmitoyl-[acyl-carrier-protein] dehydratase activity	1	0	0.01	1	1
GO:0004319	enoyl-[acyl-carrier-protein] reductase (NADPH, B-specific) activity	1	0	0.01	1	1
GO:0004320	oleoyl-[acyl-carrier-protein] hydrolase activity	2	0	0.02	1	1
GO:0004321	fatty-acyl-CoA synthase activity	1	0	0.01	1	1
GO:0004322	ferroxidase activity	4	0	0.03	1	1
GO:0004324	ferredoxin-NADP+ reductase activity	1	0	0.01	1	1
GO:0004325	ferrochelatase activity	1	0	0.01	1	1
GO:0004326	tetrahydrofolylpolyglutamate synthase activity	1	0	0.01	1	1
GO:0004329	formate-tetrahydrofolate ligase activity	2	0	0.02	1	1
GO:0004331	fructose-2,6-bisphosphate 2-phosphatase activity	6	0	0.05	1	1
GO:0004332	fructose-bisphosphate aldolase activity	3	0	0.02	1	1
GO:0004333	fumarate hydratase activity	1	0	0.01	1	1
GO:0004334	fumarylacetoacetase activity	1	0	0.01	1	1
GO:0004335	galactokinase activity	2	0	0.02	1	1
GO:0004336	galactosylceramidase activity	1	0	0.01	1	1
GO:0004337	geranyltranstransferase activity	2	0	0.02	1	1
GO:0004340	glucokinase activity	1	0	0.01	1	1
GO:0004341	gluconolactonase activity	1	0	0.01	1	1
GO:0004342	glucosamine-6-phosphate deaminase activity	2	0	0.02	1	1
GO:0004343	glucosamine 6-phosphate N-acetyltransferase activity	1	0	0.01	1	1
GO:0004346	glucose-6-phosphatase activity	3	0	0.02	1	1
GO:0004347	glucose-6-phosphate isomerase activity	1	0	0.01	1	1
GO:0004348	glucosylceramidase activity	2	0	0.02	1	1
GO:0004349	glutamate 5-kinase activity	1	0	0.01	1	1
GO:0004350	glutamate-5-semialdehyde dehydrogenase activity	1	0	0.01	1	1
GO:0004351	glutamate decarboxylase activity	3	0	0.02	1	1
GO:0004352	glutamate dehydrogenase (NAD+) activity	2	0	0.02	1	1
GO:0004353	glutamate dehydrogenase [NAD(P)+] activity	2	0	0.02	1	1
GO:0004356	glutamate-ammonia ligase activity	2	0	0.02	1	1
GO:0004357	glutamate-cysteine ligase activity	2	0	0.02	1	1
GO:0004359	glutaminase activity	2	0	0.02	1	1
GO:0004360	glutamine-fructose-6-phosphate transaminase (isomerizing) activity	2	0	0.02	1	1
GO:0004361	glutaryl-CoA dehydrogenase activity	1	0	0.01	1	1
GO:0004362	glutathione-disulfide reductase activity	1	0	0.01	1	1
GO:0004363	glutathione synthase activity	1	0	0.01	1	1
GO:0004364	glutathione transferase activity	20	0	0.16	1	1
GO:0004365	glyceraldehyde-3-phosphate dehydrogenase (NAD+) (phosphorylating) activity	2	0	0.02	1	1
GO:0004366	glycerol-3-phosphate O-acyltransferase activity	5	0	0.04	1	1
GO:0004367	glycerol-3-phosphate dehydrogenase [NAD+] activity	3	0	0.02	1	1
GO:0004368	glycerol-3-phosphate dehydrogenase activity	2	0	0.02	1	1
GO:0004370	glycerol kinase activity	3	0	0.02	1	1
GO:0004371	glycerone kinase activity	1	0	0.01	1	1
GO:0004372	glycine hydroxymethyltransferase activity	2	0	0.02	1	1
GO:0004373	glycogen (starch) synthase activity	2	0	0.02	1	1
GO:0004375	glycine dehydrogenase (decarboxylating) activity	1	0	0.01	1	1
GO:0004376	glycolipid mannosyltransferase activity	1	0	0.01	1	1
GO:0004378	GDP-Man:Man1GlcNAc2-PP-Dol alpha-1,3-mannosyltransferase activity	1	0	0.01	1	1
GO:0004379	glycylpeptide N-tetradecanoyltransferase activity	2	0	0.02	1	1
GO:0004380	glycoprotein-fucosylgalactoside alpha-N-acetylgalactosaminyltransferase activity	1	0	0.01	1	1
GO:0004381	fucosylgalactoside 3-alpha-galactosyltransferase activity	1	0	0.01	1	1
GO:0004382	guanosine-diphosphatase activity	1	0	0.01	1	1
GO:0004383	guanylate cyclase activity	7	0	0.06	1	1
GO:0004385	guanylate kinase activity	11	0	0.09	1	1
GO:0004392	heme oxygenase (decyclizing) activity	2	0	0.02	1	1
GO:0004394	heparan sulfate 2-O-sulfotransferase activity	1	0	0.01	1	1
GO:0004395	hexaprenyldihydroxybenzoate methyltransferase activity	1	0	0.01	1	1
GO:0004396	hexokinase activity	5	0	0.04	1	1
GO:0004397	histidine ammonia-lyase activity	1	0	0.01	1	1
GO:0004398	histidine decarboxylase activity	1	0	0.01	1	1
GO:0004402	histone acetyltransferase activity	47	0	0.37	1	1
GO:0004407	histone deacetylase activity	16	0	0.13	1	1
GO:0004408	holocytochrome-c synthase activity	1	0	0.01	1	1
GO:0004411	homogentisate 1,2-dioxygenase activity	1	0	0.01	1	1
GO:0004415	hyalurononglucosaminidase activity	7	0	0.06	1	1
GO:0004416	hydroxyacylglutathione hydrolase activity	3	0	0.02	1	1
GO:0004419	hydroxymethylglutaryl-CoA lyase activity	2	0	0.02	1	1
GO:0004420	hydroxymethylglutaryl-CoA reductase (NADPH) activity	1	0	0.01	1	1
GO:0004421	hydroxymethylglutaryl-CoA synthase activity	2	0	0.02	1	1
GO:0004422	hypoxanthine phosphoribosyltransferase activity	1	0	0.01	1	1
GO:0004423	iduronate-2-sulfatase activity	1	0	0.01	1	1
GO:0004427	inorganic diphosphatase activity	4	0	0.03	1	1
GO:0004430	1-phosphatidylinositol 4-kinase activity	3	0	0.02	1	1
GO:0004435	phosphatidylinositol phospholipase C activity	30	0	0.24	1	1
GO:0004438	phosphatidylinositol-3-phosphatase activity	5	0	0.04	1	1
GO:0004439	phosphatidylinositol-4,5-bisphosphate 5-phosphatase activity	6	0	0.05	1	1
GO:0004441	inositol-1,4-bisphosphate 1-phosphatase activity	1	0	0.01	1	1
GO:0004445	inositol-polyphosphate 5-phosphatase activity	7	0	0.06	1	1
GO:0004446	inositol-hexakisphosphate phosphatase activity	1	0	0.01	1	1
GO:0004447	iodide peroxidase activity	1	0	0.01	1	1
GO:0004448	isocitrate dehydrogenase activity	5	0	0.04	1	1
GO:0004449	isocitrate dehydrogenase (NAD+) activity	3	0	0.02	1	1
GO:0004450	isocitrate dehydrogenase (NADP+) activity	2	0	0.02	1	1
GO:0004452	isopentenyl-diphosphate delta-isomerase activity	2	0	0.02	1	1
GO:0004454	ketohexokinase activity	1	0	0.01	1	1
GO:0004457	lactate dehydrogenase activity	6	0	0.05	1	1
GO:0004458	D-lactate dehydrogenase (cytochrome) activity	1	0	0.01	1	1
GO:0004459	L-lactate dehydrogenase activity	5	0	0.04	1	1
GO:0004461	lactose synthase activity	3	0	0.02	1	1
GO:0004462	lactoylglutathione lyase activity	1	0	0.01	1	1
GO:0004463	leukotriene-A4 hydrolase activity	1	0	0.01	1	1
GO:0004464	leukotriene-C4 synthase activity	2	0	0.02	1	1
GO:0004465	lipoprotein lipase activity	3	0	0.02	1	1
GO:0004466	long-chain-acyl-CoA dehydrogenase activity	2	0	0.02	1	1
GO:0004467	long-chain fatty acid-CoA ligase activity	10	0	0.08	1	1
GO:0004468	lysine N-acetyltransferase activity, acting on acetyl phosphate as donor	2	0	0.02	1	1
GO:0004470	malic enzyme activity	4	0	0.03	1	1
GO:0004471	malate dehydrogenase (decarboxylating) (NAD+) activity	1	0	0.01	1	1
GO:0004473	malate dehydrogenase (decarboxylating) (NADP+) activity	2	0	0.02	1	1
GO:0004475	mannose-1-phosphate guanylyltransferase activity	2	0	0.02	1	1
GO:0004476	mannose-6-phosphate isomerase activity	2	0	0.02	1	1
GO:0004477	methenyltetrahydrofolate cyclohydrolase activity	3	0	0.02	1	1
GO:0004478	methionine adenosyltransferase activity	2	0	0.02	1	1
GO:0004479	methionyl-tRNA formyltransferase activity	1	0	0.01	1	1
GO:0004482	mRNA (guanine-N7-)-methyltransferase activity	1	0	0.01	1	1
GO:0004483	mRNA (nucleoside-2'-O-)-methyltransferase activity	1	0	0.01	1	1
GO:0004484	mRNA guanylyltransferase activity	1	0	0.01	1	1
GO:0004485	methylcrotonoyl-CoA carboxylase activity	2	0	0.02	1	1
GO:0004486	methylenetetrahydrofolate dehydrogenase [NAD(P)+] activity	1	0	0.01	1	1
GO:0004487	methylenetetrahydrofolate dehydrogenase (NAD+) activity	2	0	0.02	1	1
GO:0004488	methylenetetrahydrofolate dehydrogenase (NADP+) activity	4	0	0.03	1	1
GO:0004489	methylenetetrahydrofolate reductase (NAD(P)H) activity	1	0	0.01	1	1
GO:0004490	methylglutaconyl-CoA hydratase activity	1	0	0.01	1	1
GO:0004491	methylmalonate-semialdehyde dehydrogenase (acylating) activity	1	0	0.01	1	1
GO:0004492	methylmalonyl-CoA decarboxylase activity	1	0	0.01	1	1
GO:0004493	methylmalonyl-CoA epimerase activity	1	0	0.01	1	1
GO:0004494	methylmalonyl-CoA mutase activity	1	0	0.01	1	1
GO:0004496	mevalonate kinase activity	1	0	0.01	1	1
GO:0004498	calcidiol 1-monooxygenase activity	1	0	0.01	1	1
GO:0004499	N,N-dimethylaniline monooxygenase activity	5	0	0.04	1	1
GO:0004500	dopamine beta-monooxygenase activity	2	0	0.02	1	1
GO:0004502	kynurenine 3-monooxygenase activity	1	0	0.01	1	1
GO:0004503	monophenol monooxygenase activity	1	0	0.01	1	1
GO:0004504	peptidylglycine monooxygenase activity	1	0	0.01	1	1
GO:0004505	phenylalanine 4-monooxygenase activity	2	0	0.02	1	1
GO:0004506	squalene monooxygenase activity	1	0	0.01	1	1
GO:0004507	steroid 11-beta-monooxygenase activity	2	0	0.02	1	1
GO:0004508	steroid 17-alpha-monooxygenase activity	1	0	0.01	1	1
GO:0004509	steroid 21-monooxygenase activity	1	0	0.01	1	1
GO:0004510	tryptophan 5-monooxygenase activity	1	0	0.01	1	1
GO:0004511	tyrosine 3-monooxygenase activity	1	0	0.01	1	1
GO:0004512	inositol-3-phosphate synthase activity	1	0	0.01	1	1
GO:0004513	neolactotetraosylceramide alpha-2,3-sialyltransferase activity	1	0	0.01	1	1
GO:0004514	nicotinate-nucleotide diphosphorylase (carboxylating) activity	3	0	0.02	1	1
GO:0004515	nicotinate-nucleotide adenylyltransferase activity	4	0	0.03	1	1
GO:0004516	nicotinate phosphoribosyltransferase activity	3	0	0.02	1	1
GO:0004517	nitric-oxide synthase activity	3	0	0.02	1	1
GO:0004520	endodeoxyribonuclease activity	29	0	0.23	1	1
GO:0004521	endoribonuclease activity	38	0	0.3	1	1
GO:0004522	pancreatic ribonuclease activity	10	0	0.08	1	1
GO:0004523	RNA-DNA hybrid ribonuclease activity	5	0	0.04	1	1
GO:0004525	ribonuclease III activity	3	0	0.02	1	1
GO:0004526	ribonuclease P activity	8	0	0.06	1	1
GO:0004527	exonuclease activity	57	0	0.45	1	1
GO:0004528	phosphodiesterase I activity	5	0	0.04	1	1
GO:0004529	exodeoxyribonuclease activity	7	0	0.06	1	1
GO:0004530	deoxyribonuclease I activity	1	0	0.01	1	1
GO:0004531	deoxyribonuclease II activity	2	0	0.02	1	1
GO:0004532	exoribonuclease activity	17	0	0.13	1	1
GO:0004534	5'-3' exoribonuclease activity	1	0	0.01	1	1
GO:0004535	poly(A)-specific ribonuclease activity	4	0	0.03	1	1
GO:0004536	deoxyribonuclease activity	36	0	0.29	1	1
GO:0004540	ribonuclease activity	59	0	0.47	1	1
GO:0004549	tRNA-specific ribonuclease activity	10	0	0.08	1	1
GO:0004550	nucleoside diphosphate kinase activity	9	0	0.07	1	1
GO:0004551	nucleotide diphosphatase activity	5	0	0.04	1	1
GO:0004553	hydrolase activity, hydrolyzing O-glycosyl compounds	83	0	0.66	1	1
GO:0004556	alpha-amylase activity	1	0	0.01	1	1
GO:0004557	alpha-galactosidase activity	1	0	0.01	1	1
GO:0004558	alpha-1,4-glucosidase activity	5	0	0.04	1	1
GO:0004559	alpha-mannosidase activity	12	0	0.1	1	1
GO:0004560	alpha-L-fucosidase activity	2	0	0.02	1	1
GO:0004561	alpha-N-acetylglucosaminidase activity	1	0	0.01	1	1
GO:0004563	beta-N-acetylhexosaminidase activity	4	0	0.03	1	1
GO:0004564	beta-fructofuranosidase activity	1	0	0.01	1	1
GO:0004565	beta-galactosidase activity	2	0	0.02	1	1
GO:0004566	beta-glucuronidase activity	2	0	0.02	1	1
GO:0004567	beta-mannosidase activity	1	0	0.01	1	1
GO:0004568	chitinase activity	6	0	0.05	1	1
GO:0004569	glycoprotein endo-alpha-1,2-mannosidase activity	2	0	0.02	1	1
GO:0004571	mannosyl-oligosaccharide 1,2-alpha-mannosidase activity	6	0	0.05	1	1
GO:0004572	mannosyl-oligosaccharide 1,3-1,6-alpha-mannosidase activity	2	0	0.02	1	1
GO:0004573	mannosyl-oligosaccharide glucosidase activity	1	0	0.01	1	1
GO:0004574	oligo-1,6-glucosidase activity	1	0	0.01	1	1
GO:0004575	sucrose alpha-glucosidase activity	1	0	0.01	1	1
GO:0004576	oligosaccharyl transferase activity	8	0	0.06	1	1
GO:0004577	N-acetylglucosaminyldiphosphodolichol N-acetylglucosaminyltransferase activity	1	0	0.01	1	1
GO:0004578	chitobiosyldiphosphodolichol beta-mannosyltransferase activity	1	0	0.01	1	1
GO:0004579	dolichyl-diphosphooligosaccharide-protein glycotransferase activity	7	0	0.06	1	1
GO:0004581	dolichyl-phosphate beta-glucosyltransferase activity	1	0	0.01	1	1
GO:0004582	dolichyl-phosphate beta-D-mannosyltransferase activity	3	0	0.02	1	1
GO:0004585	ornithine carbamoyltransferase activity	1	0	0.01	1	1
GO:0004586	ornithine decarboxylase activity	1	0	0.01	1	1
GO:0004587	ornithine-oxo-acid transaminase activity	1	0	0.01	1	1
GO:0004588	orotate phosphoribosyltransferase activity	1	0	0.01	1	1
GO:0004590	orotidine-5'-phosphate decarboxylase activity	1	0	0.01	1	1
GO:0004591	oxoglutarate dehydrogenase (succinyl-transferring) activity	3	0	0.02	1	1
GO:0004594	pantothenate kinase activity	4	0	0.03	1	1
GO:0004595	pantetheine-phosphate adenylyltransferase activity	1	0	0.01	1	1
GO:0004596	peptide alpha-N-acetyltransferase activity	4	0	0.03	1	1
GO:0004597	peptide-aspartate beta-dioxygenase activity	1	0	0.01	1	1
GO:0004598	peptidylamidoglycolate lyase activity	1	0	0.01	1	1
GO:0004601	peroxidase activity	33	0	0.26	1	1
GO:0004602	glutathione peroxidase activity	10	0	0.08	1	1
GO:0004603	phenylethanolamine N-methyltransferase activity	1	0	0.01	1	1
GO:0004605	phosphatidate cytidylyltransferase activity	2	0	0.02	1	1
GO:0004608	phosphatidylethanolamine N-methyltransferase activity	1	0	0.01	1	1
GO:0004609	phosphatidylserine decarboxylase activity	1	0	0.01	1	1
GO:0004610	phosphoacetylglucosamine mutase activity	1	0	0.01	1	1
GO:0004611	phosphoenolpyruvate carboxykinase activity	2	0	0.02	1	1
GO:0004613	phosphoenolpyruvate carboxykinase (GTP) activity	2	0	0.02	1	1
GO:0004614	phosphoglucomutase activity	3	0	0.02	1	1
GO:0004615	phosphomannomutase activity	2	0	0.02	1	1
GO:0004616	phosphogluconate dehydrogenase (decarboxylating) activity	3	0	0.02	1	1
GO:0004617	phosphoglycerate dehydrogenase activity	1	0	0.01	1	1
GO:0004618	phosphoglycerate kinase activity	1	0	0.01	1	1
GO:0004619	phosphoglycerate mutase activity	2	0	0.02	1	1
GO:0004620	phospholipase activity	87	0	0.69	1	1
GO:0004621	glycosylphosphatidylinositol phospholipase D activity	1	0	0.01	1	1
GO:0004622	lysophospholipase activity	13	0	0.1	1	1
GO:0004623	phospholipase A2 activity	24	0	0.19	1	1
GO:0004629	phospholipase C activity	35	0	0.28	1	1
GO:0004630	phospholipase D activity	6	0	0.05	1	1
GO:0004631	phosphomevalonate kinase activity	1	0	0.01	1	1
GO:0004632	phosphopantothenate--cysteine ligase activity	1	0	0.01	1	1
GO:0004633	phosphopantothenoylcysteine decarboxylase activity	1	0	0.01	1	1
GO:0004634	phosphopyruvate hydratase activity	4	0	0.03	1	1
GO:0004637	phosphoribosylamine-glycine ligase activity	1	0	0.01	1	1
GO:0004638	phosphoribosylaminoimidazole carboxylase activity	1	0	0.01	1	1
GO:0004639	phosphoribosylaminoimidazolesuccinocarboxamide synthase activity	1	0	0.01	1	1
GO:0004640	phosphoribosylanthranilate isomerase activity	1	0	0.01	1	1
GO:0004641	phosphoribosylformylglycinamidine cyclo-ligase activity	1	0	0.01	1	1
GO:0004642	phosphoribosylformylglycinamidine synthase activity	1	0	0.01	1	1
GO:0004643	phosphoribosylaminoimidazolecarboxamide formyltransferase activity	1	0	0.01	1	1
GO:0004644	phosphoribosylglycinamide formyltransferase activity	1	0	0.01	1	1
GO:0004645	phosphorylase activity	4	0	0.03	1	1
GO:0004647	phosphoserine phosphatase activity	2	0	0.02	1	1
GO:0004648	O-phospho-L-serine:2-oxoglutarate aminotransferase activity	1	0	0.01	1	1
GO:0004649	poly(ADP-ribose) glycohydrolase activity	1	0	0.01	1	1
GO:0004651	polynucleotide 5'-phosphatase activity	1	0	0.01	1	1
GO:0004652	polynucleotide adenylyltransferase activity	5	0	0.04	1	1
GO:0004653	polypeptide N-acetylgalactosaminyltransferase activity	19	0	0.15	1	1
GO:0004654	polyribonucleotide nucleotidyltransferase activity	1	0	0.01	1	1
GO:0004655	porphobilinogen synthase activity	1	0	0.01	1	1
GO:0004656	procollagen-proline 4-dioxygenase activity	4	0	0.03	1	1
GO:0004657	proline dehydrogenase activity	1	0	0.01	1	1
GO:0004658	propionyl-CoA carboxylase activity	2	0	0.02	1	1
GO:0004659	prenyltransferase activity	13	0	0.1	1	1
GO:0004660	protein farnesyltransferase activity	2	0	0.02	1	1
GO:0004661	protein geranylgeranyltransferase activity	5	0	0.04	1	1
GO:0004662	CAAX-protein geranylgeranyltransferase activity	2	0	0.02	1	1
GO:0004663	Rab geranylgeranyltransferase activity	3	0	0.02	1	1
GO:0004666	prostaglandin-endoperoxide synthase activity	2	0	0.02	1	1
GO:0004667	prostaglandin-D synthase activity	2	0	0.02	1	1
GO:0004668	protein-arginine deiminase activity	4	0	0.03	1	1
GO:0004671	protein C-terminal S-isoprenylcysteine carboxyl O-methyltransferase activity	1	0	0.01	1	1
GO:0004673	protein histidine kinase activity	13	0	0.1	1	1
GO:0004676	3-phosphoinositide-dependent protein kinase activity	1	0	0.01	1	1
GO:0004677	DNA-dependent protein kinase activity	3	0	0.02	1	1
GO:0004679	AMP-activated protein kinase activity	7	0	0.06	1	1
GO:0004687	myosin light chain kinase activity	3	0	0.02	1	1
GO:0004689	phosphorylase kinase activity	5	0	0.04	1	1
GO:0004690	cyclic nucleotide-dependent protein kinase activity	9	0	0.07	1	1
GO:0004691	cAMP-dependent protein kinase activity	7	0	0.06	1	1
GO:0004692	cGMP-dependent protein kinase activity	2	0	0.02	1	1
GO:0004698	calcium-dependent protein kinase C activity	1	0	0.01	1	1
GO:0004699	calcium-independent protein kinase C activity	2	0	0.02	1	1
GO:0004703	G-protein coupled receptor kinase activity	6	0	0.05	1	1
GO:0004704	NF-kappaB-inducing kinase activity	5	0	0.04	1	1
GO:0004706	JUN kinase kinase kinase activity	4	0	0.03	1	1
GO:0004708	MAP kinase kinase activity	16	0	0.13	1	1
GO:0004709	MAP kinase kinase kinase activity	20	0	0.16	1	1
GO:0004711	ribosomal protein S6 kinase activity	3	0	0.02	1	1
GO:0004716	receptor signaling protein tyrosine kinase activity	8	0	0.06	1	1
GO:0004719	protein-L-isoaspartate (D-aspartate) O-methyltransferase activity	3	0	0.02	1	1
GO:0004720	protein-lysine 6-oxidase activity	4	0	0.03	1	1
GO:0004722	protein serine/threonine phosphatase activity	45	0	0.36	1	1
GO:0004723	calcium-dependent protein serine/threonine phosphatase activity	5	0	0.04	1	1
GO:0004724	magnesium-dependent protein serine/threonine phosphatase activity	2	0	0.02	1	1
GO:0004726	non-membrane spanning protein tyrosine phosphatase activity	8	0	0.06	1	1
GO:0004727	prenylated protein tyrosine phosphatase activity	2	0	0.02	1	1
GO:0004728	receptor signaling protein tyrosine phosphatase activity	1	0	0.01	1	1
GO:0004729	oxygen-dependent protoporphyrinogen oxidase activity	1	0	0.01	1	1
GO:0004730	pseudouridylate synthase activity	1	0	0.01	1	1
GO:0004731	purine-nucleoside phosphorylase activity	1	0	0.01	1	1
GO:0004733	pyridoxamine-phosphate oxidase activity	1	0	0.01	1	1
GO:0004735	pyrroline-5-carboxylate reductase activity	4	0	0.03	1	1
GO:0004736	pyruvate carboxylase activity	1	0	0.01	1	1
GO:0004738	pyruvate dehydrogenase activity	3	0	0.02	1	1
GO:0004739	pyruvate dehydrogenase (acetyl-transferring) activity	3	0	0.02	1	1
GO:0004740	pyruvate dehydrogenase (acetyl-transferring) kinase activity	4	0	0.03	1	1
GO:0004741	[pyruvate dehydrogenase (lipoamide)] phosphatase activity	2	0	0.02	1	1
GO:0004742	dihydrolipoyllysine-residue acetyltransferase activity	1	0	0.01	1	1
GO:0004743	pyruvate kinase activity	2	0	0.02	1	1
GO:0004745	retinol dehydrogenase activity	14	0	0.11	1	1
GO:0004747	ribokinase activity	1	0	0.01	1	1
GO:0004748	ribonucleoside-diphosphate reductase activity, thioredoxin disulfide as acceptor	3	0	0.02	1	1
GO:0004749	ribose phosphate diphosphokinase activity	4	0	0.03	1	1
GO:0004750	ribulose-phosphate 3-epimerase activity	1	0	0.01	1	1
GO:0004751	ribose-5-phosphate isomerase activity	1	0	0.01	1	1
GO:0004753	saccharopine dehydrogenase activity	1	0	0.01	1	1
GO:0004756	selenide, water dikinase activity	2	0	0.02	1	1
GO:0004757	sepiapterin reductase activity	1	0	0.01	1	1
GO:0004758	serine C-palmitoyltransferase activity	5	0	0.04	1	1
GO:0004760	serine-pyruvate transaminase activity	1	0	0.01	1	1
GO:0004765	shikimate kinase activity	2	0	0.02	1	1
GO:0004766	spermidine synthase activity	2	0	0.02	1	1
GO:0004767	sphingomyelin phosphodiesterase activity	6	0	0.05	1	1
GO:0004768	stearoyl-CoA 9-desaturase activity	3	0	0.02	1	1
GO:0004769	steroid delta-isomerase activity	3	0	0.02	1	1
GO:0004771	sterol esterase activity	1	0	0.01	1	1
GO:0004772	sterol O-acyltransferase activity	2	0	0.02	1	1
GO:0004773	steryl-sulfatase activity	1	0	0.01	1	1
GO:0004774	succinate-CoA ligase activity	4	0	0.03	1	1
GO:0004775	succinate-CoA ligase (ADP-forming) activity	3	0	0.02	1	1
GO:0004776	succinate-CoA ligase (GDP-forming) activity	2	0	0.02	1	1
GO:0004777	succinate-semialdehyde dehydrogenase (NAD+) activity	1	0	0.01	1	1
GO:0004779	sulfate adenylyltransferase activity	2	0	0.02	1	1
GO:0004781	sulfate adenylyltransferase (ATP) activity	2	0	0.02	1	1
GO:0004782	sulfinoalanine decarboxylase activity	1	0	0.01	1	1
GO:0004784	superoxide dismutase activity	3	0	0.02	1	1
GO:0004788	thiamine diphosphokinase activity	1	0	0.01	1	1
GO:0004791	thioredoxin-disulfide reductase activity	4	0	0.03	1	1
GO:0004792	thiosulfate sulfurtransferase activity	3	0	0.02	1	1
GO:0004793	threonine aldolase activity	2	0	0.02	1	1
GO:0004794	L-threonine ammonia-lyase activity	2	0	0.02	1	1
GO:0004795	threonine synthase activity	2	0	0.02	1	1
GO:0004796	thromboxane-A synthase activity	1	0	0.01	1	1
GO:0004797	thymidine kinase activity	2	0	0.02	1	1
GO:0004798	thymidylate kinase activity	1	0	0.01	1	1
GO:0004799	thymidylate synthase activity	1	0	0.01	1	1
GO:0004800	thyroxine 5'-deiodinase activity	2	0	0.02	1	1
GO:0004801	sedoheptulose-7-phosphate:D-glyceraldehyde-3-phosphate glyceronetransferase activity	1	0	0.01	1	1
GO:0004802	transketolase activity	2	0	0.02	1	1
GO:0004803	transposase activity	2	0	0.02	1	1
GO:0004806	triglyceride lipase activity	15	0	0.12	1	1
GO:0004807	triose-phosphate isomerase activity	1	0	0.01	1	1
GO:0004808	tRNA (5-methylaminomethyl-2-thiouridylate)-methyltransferase activity	1	0	0.01	1	1
GO:0004809	tRNA (guanine-N2-)-methyltransferase activity	1	0	0.01	1	1
GO:0004810	tRNA adenylyltransferase activity	1	0	0.01	1	1
GO:0004812	aminoacyl-tRNA ligase activity	40	0	0.32	1	1
GO:0004813	alanine-tRNA ligase activity	2	0	0.02	1	1
GO:0004814	arginine-tRNA ligase activity	3	0	0.02	1	1
GO:0004815	aspartate-tRNA ligase activity	2	0	0.02	1	1
GO:0004816	asparagine-tRNA ligase activity	2	0	0.02	1	1
GO:0004817	cysteine-tRNA ligase activity	2	0	0.02	1	1
GO:0004818	glutamate-tRNA ligase activity	2	0	0.02	1	1
GO:0004819	glutamine-tRNA ligase activity	1	0	0.01	1	1
GO:0004820	glycine-tRNA ligase activity	1	0	0.01	1	1
GO:0004821	histidine-tRNA ligase activity	2	0	0.02	1	1
GO:0004822	isoleucine-tRNA ligase activity	2	0	0.02	1	1
GO:0004823	leucine-tRNA ligase activity	2	0	0.02	1	1
GO:0004824	lysine-tRNA ligase activity	1	0	0.01	1	1
GO:0004825	methionine-tRNA ligase activity	1	0	0.01	1	1
GO:0004826	phenylalanine-tRNA ligase activity	4	0	0.03	1	1
GO:0004827	proline-tRNA ligase activity	2	0	0.02	1	1
GO:0004828	serine-tRNA ligase activity	3	0	0.02	1	1
GO:0004829	threonine-tRNA ligase activity	3	0	0.02	1	1
GO:0004830	tryptophan-tRNA ligase activity	2	0	0.02	1	1
GO:0004831	tyrosine-tRNA ligase activity	2	0	0.02	1	1
GO:0004832	valine-tRNA ligase activity	2	0	0.02	1	1
GO:0004833	tryptophan 2,3-dioxygenase activity	3	0	0.02	1	1
GO:0004835	tubulin-tyrosine ligase activity	13	0	0.1	1	1
GO:0004838	L-tyrosine:2-oxoglutarate aminotransferase activity	1	0	0.01	1	1
GO:0004839	ubiquitin activating enzyme activity	2	0	0.02	1	1
GO:0004843	ubiquitin-specific protease activity	43	0	0.34	1	1
GO:0004844	uracil DNA N-glycosylase activity	4	0	0.03	1	1
GO:0004849	uridine kinase activity	4	0	0.03	1	1
GO:0004850	uridine phosphorylase activity	2	0	0.02	1	1
GO:0004852	uroporphyrinogen-III synthase activity	1	0	0.01	1	1
GO:0004853	uroporphyrinogen decarboxylase activity	1	0	0.01	1	1
GO:0004854	xanthine dehydrogenase activity	2	0	0.02	1	1
GO:0004855	xanthine oxidase activity	1	0	0.01	1	1
GO:0004856	xylulokinase activity	1	0	0.01	1	1
GO:0004857	enzyme inhibitor activity	278	0	2.2	1	1
GO:0004859	phospholipase inhibitor activity	10	0	0.08	1	1
GO:0004860	protein kinase inhibitor activity	45	0	0.36	1	1
GO:0004861	cyclin-dependent protein serine/threonine kinase inhibitor activity	11	0	0.09	1	1
GO:0004862	cAMP-dependent protein kinase inhibitor activity	4	0	0.03	1	1
GO:0004864	protein phosphatase inhibitor activity	30	0	0.24	1	1
GO:0004865	protein serine/threonine phosphatase inhibitor activity	5	0	0.04	1	1
GO:0004866	endopeptidase inhibitor activity	142	0	1.12	1	1
GO:0004867	serine-type endopeptidase inhibitor activity	83	0	0.66	1	1
GO:0004869	cysteine-type endopeptidase inhibitor activity	45	0	0.36	1	1
GO:0004873	asialoglycoprotein receptor activity	3	0	0.02	1	1
GO:0004874	aryl hydrocarbon receptor activity	1	0	0.01	1	1
GO:0004875	complement receptor activity	3	0	0.02	1	1
GO:0004876	complement component C3a receptor activity	1	0	0.01	1	1
GO:0004877	complement component C3b receptor activity	1	0	0.01	1	1
GO:0004882	androgen receptor activity	3	0	0.02	1	1
GO:0004883	glucocorticoid receptor activity	1	0	0.01	1	1
GO:0004886	9-cis retinoic acid receptor activity	3	0	0.02	1	1
GO:0004887	thyroid hormone receptor activity	7	0	0.06	1	1
GO:0004889	acetylcholine-activated cation-selective channel activity	16	0	0.13	1	1
GO:0004896	cytokine receptor activity	77	0	0.61	1	1
GO:0004897	ciliary neurotrophic factor receptor activity	4	0	0.03	1	1
GO:0004900	erythropoietin receptor activity	1	0	0.01	1	1
GO:0004903	growth hormone receptor activity	1	0	0.01	1	1
GO:0004904	interferon receptor activity	5	0	0.04	1	1
GO:0004905	type I interferon receptor activity	2	0	0.02	1	1
GO:0004906	interferon-gamma receptor activity	2	0	0.02	1	1
GO:0004908	interleukin-1 receptor activity	6	0	0.05	1	1
GO:0004909	interleukin-1, Type I, activating receptor activity	2	0	0.02	1	1
GO:0004910	interleukin-1, Type II, blocking receptor activity	1	0	0.01	1	1
GO:0004911	interleukin-2 receptor activity	3	0	0.02	1	1
GO:0004912	interleukin-3 receptor activity	2	0	0.02	1	1
GO:0004913	interleukin-4 receptor activity	2	0	0.02	1	1
GO:0004914	interleukin-5 receptor activity	2	0	0.02	1	1
GO:0004915	interleukin-6 receptor activity	2	0	0.02	1	1
GO:0004917	interleukin-7 receptor activity	2	0	0.02	1	1
GO:0004918	interleukin-8 receptor activity	2	0	0.02	1	1
GO:0004919	interleukin-9 receptor activity	1	0	0.01	1	1
GO:0004920	interleukin-10 receptor activity	1	0	0.01	1	1
GO:0004921	interleukin-11 receptor activity	1	0	0.01	1	1
GO:0004923	leukemia inhibitory factor receptor activity	2	0	0.02	1	1
GO:0004924	oncostatin-M receptor activity	3	0	0.02	1	1
GO:0004925	prolactin receptor activity	1	0	0.01	1	1
GO:0004931	extracellular ATP-gated cation channel activity	7	0	0.06	1	1
GO:0004935	adrenergic receptor activity	7	0	0.06	1	1
GO:0004936	alpha-adrenergic receptor activity	4	0	0.03	1	1
GO:0004937	alpha1-adrenergic receptor activity	3	0	0.02	1	1
GO:0004938	alpha2-adrenergic receptor activity	1	0	0.01	1	1
GO:0004939	beta-adrenergic receptor activity	3	0	0.02	1	1
GO:0004940	beta1-adrenergic receptor activity	1	0	0.01	1	1
GO:0004941	beta2-adrenergic receptor activity	1	0	0.01	1	1
GO:0004942	anaphylatoxin receptor activity	3	0	0.02	1	1
GO:0004943	C3a anaphylatoxin receptor activity	1	0	0.01	1	1
GO:0004944	C5a anaphylatoxin receptor activity	2	0	0.02	1	1
GO:0004945	angiotensin type II receptor activity	5	0	0.04	1	1
GO:0004946	bombesin receptor activity	2	0	0.02	1	1
GO:0004947	bradykinin receptor activity	1	0	0.01	1	1
GO:0004948	calcitonin receptor activity	3	0	0.02	1	1
GO:0004949	cannabinoid receptor activity	3	0	0.02	1	1
GO:0004950	chemokine receptor activity	24	0	0.19	1	1
GO:0004951	cholecystokinin receptor activity	2	0	0.02	1	1
GO:0004952	dopamine neurotransmitter receptor activity	5	0	0.04	1	1
GO:0004953	icosanoid receptor activity	12	0	0.1	1	1
GO:0004954	prostanoid receptor activity	12	0	0.1	1	1
GO:0004955	prostaglandin receptor activity	11	0	0.09	1	1
GO:0004956	prostaglandin D receptor activity	2	0	0.02	1	1
GO:0004957	prostaglandin E receptor activity	5	0	0.04	1	1
GO:0004958	prostaglandin F receptor activity	4	0	0.03	1	1
GO:0004960	thromboxane receptor activity	1	0	0.01	1	1
GO:0004961	thromboxane A2 receptor activity	1	0	0.01	1	1
GO:0004962	endothelin receptor activity	2	0	0.02	1	1
GO:0004963	follicle-stimulating hormone receptor activity	1	0	0.01	1	1
GO:0004964	luteinizing hormone receptor activity	1	0	0.01	1	1
GO:0004965	G-protein coupled GABA receptor activity	3	0	0.02	1	1
GO:0004966	galanin receptor activity	2	0	0.02	1	1
GO:0004967	glucagon receptor activity	2	0	0.02	1	1
GO:0004968	gonadotropin-releasing hormone receptor activity	1	0	0.01	1	1
GO:0004969	histamine receptor activity	6	0	0.05	1	1
GO:0004970	ionotropic glutamate receptor activity	17	0	0.13	1	1
GO:0004971	alpha-amino-3-hydroxy-5-methyl-4-isoxazole propionate selective glutamate receptor activity	4	0	0.03	1	1
GO:0004972	N-methyl-D-aspartate selective glutamate receptor activity	6	0	0.05	1	1
GO:0004974	leukotriene receptor activity	3	0	0.02	1	1
GO:0004977	melanocortin receptor activity	4	0	0.03	1	1
GO:0004978	corticotropin receptor activity	1	0	0.01	1	1
GO:0004979	beta-endorphin receptor activity	1	0	0.01	1	1
GO:0004980	melanocyte-stimulating hormone receptor activity	1	0	0.01	1	1
GO:0004982	N-formyl peptide receptor activity	5	0	0.04	1	1
GO:0004983	neuropeptide Y receptor activity	8	0	0.06	1	1
GO:0004984	olfactory receptor activity	24	0	0.19	1	1
GO:0004985	opioid receptor activity	8	0	0.06	1	1
GO:0004990	oxytocin receptor activity	1	0	0.01	1	1
GO:0004991	parathyroid hormone receptor activity	2	0	0.02	1	1
GO:0004992	platelet activating factor receptor activity	3	0	0.02	1	1
GO:0004993	serotonin receptor activity	11	0	0.09	1	1
GO:0004994	somatostatin receptor activity	4	0	0.03	1	1
GO:0004995	tachykinin receptor activity	3	0	0.02	1	1
GO:0004996	thyroid-stimulating hormone receptor activity	2	0	0.02	1	1
GO:0004997	thyrotropin-releasing hormone receptor activity	1	0	0.01	1	1
GO:0004998	transferrin receptor activity	2	0	0.02	1	1
GO:0004999	vasoactive intestinal polypeptide receptor activity	3	0	0.02	1	1
GO:0005000	vasopressin receptor activity	6	0	0.05	1	1
GO:0005001	transmembrane receptor protein tyrosine phosphatase activity	18	0	0.14	1	1
GO:0005003	ephrin receptor activity	16	0	0.13	1	1
GO:0005004	GPI-linked ephrin receptor activity	5	0	0.04	1	1
GO:0005005	transmembrane-ephrin receptor activity	8	0	0.06	1	1
GO:0005006	epidermal growth factor-activated receptor activity	4	0	0.03	1	1
GO:0005007	fibroblast growth factor-activated receptor activity	5	0	0.04	1	1
GO:0005008	hepatocyte growth factor-activated receptor activity	1	0	0.01	1	1
GO:0005009	insulin-activated receptor activity	1	0	0.01	1	1
GO:0005011	macrophage colony-stimulating factor receptor activity	2	0	0.02	1	1
GO:0005017	platelet-derived growth factor-activated receptor activity	3	0	0.02	1	1
GO:0005018	platelet-derived growth factor alpha-receptor activity	1	0	0.01	1	1
GO:0005019	platelet-derived growth factor beta-receptor activity	2	0	0.02	1	1
GO:0005020	stem cell factor receptor activity	1	0	0.01	1	1
GO:0005021	vascular endothelial growth factor-activated receptor activity	8	0	0.06	1	1
GO:0005025	transforming growth factor beta receptor activity, type I	3	0	0.02	1	1
GO:0005026	transforming growth factor beta receptor activity, type II	1	0	0.01	1	1
GO:0005031	tumor necrosis factor-activated receptor activity	12	0	0.1	1	1
GO:0005035	death receptor activity	14	0	0.11	1	1
GO:0005041	low-density lipoprotein receptor activity	11	0	0.09	1	1
GO:0005042	netrin receptor activity	4	0	0.03	1	1
GO:0005044	scavenger receptor activity	41	0	0.32	1	1
GO:0005046	KDEL sequence binding	2	0	0.02	1	1
GO:0005047	signal recognition particle binding	4	0	0.03	1	1
GO:0005048	signal sequence binding	20	0	0.16	1	1
GO:0005049	nuclear export signal receptor activity	3	0	0.02	1	1
GO:0005052	peroxisome matrix targeting signal-1 binding	2	0	0.02	1	1
GO:0005053	peroxisome matrix targeting signal-2 binding	1	0	0.01	1	1
GO:0005055	laminin receptor activity	1	0	0.01	1	1
GO:0005068	transmembrane receptor protein tyrosine kinase adaptor activity	7	0	0.06	1	1
GO:0005078	MAP-kinase scaffold activity	5	0	0.04	1	1
GO:0005080	protein kinase C binding	39	0	0.31	1	1
GO:0005087	Ran guanyl-nucleotide exchange factor activity	4	0	0.03	1	1
GO:0005092	GDP-dissociation inhibitor activity	8	0	0.06	1	1
GO:0005093	Rab GDP-dissociation inhibitor activity	2	0	0.02	1	1
GO:0005094	Rho GDP-dissociation inhibitor activity	2	0	0.02	1	1
GO:0005095	GTPase inhibitor activity	13	0	0.1	1	1
GO:0005097	Rab GTPase activator activity	49	0	0.39	1	1
GO:0005098	Ran GTPase activator activity	1	0	0.01	1	1
GO:0005104	fibroblast growth factor receptor binding	18	0	0.14	1	1
GO:0005105	type 1 fibroblast growth factor receptor binding	5	0	0.04	1	1
GO:0005109	frizzled binding	26	0	0.21	1	1
GO:0005110	frizzled-2 binding	7	0	0.06	1	1
GO:0005111	type 2 fibroblast growth factor receptor binding	5	0	0.04	1	1
GO:0005112	Notch binding	12	0	0.1	1	1
GO:0005114	type II transforming growth factor beta receptor binding	7	0	0.06	1	1
GO:0005115	receptor tyrosine kinase-like orphan receptor binding	1	0	0.01	1	1
GO:0005121	Toll binding	1	0	0.01	1	1
GO:0005123	death receptor binding	12	0	0.1	1	1
GO:0005124	scavenger receptor binding	1	0	0.01	1	1
GO:0005127	ciliary neurotrophic factor receptor binding	4	0	0.03	1	1
GO:0005128	erythropoietin receptor binding	1	0	0.01	1	1
GO:0005129	granulocyte macrophage colony-stimulating factor receptor binding	1	0	0.01	1	1
GO:0005130	granulocyte colony-stimulating factor receptor binding	1	0	0.01	1	1
GO:0005131	growth hormone receptor binding	4	0	0.03	1	1
GO:0005132	type I interferon receptor binding	5	0	0.04	1	1
GO:0005133	interferon-gamma receptor binding	2	0	0.02	1	1
GO:0005134	interleukin-2 receptor binding	3	0	0.02	1	1
GO:0005135	interleukin-3 receptor binding	1	0	0.01	1	1
GO:0005136	interleukin-4 receptor binding	1	0	0.01	1	1
GO:0005137	interleukin-5 receptor binding	2	0	0.02	1	1
GO:0005138	interleukin-6 receptor binding	5	0	0.04	1	1
GO:0005139	interleukin-7 receptor binding	1	0	0.01	1	1
GO:0005140	interleukin-9 receptor binding	1	0	0.01	1	1
GO:0005141	interleukin-10 receptor binding	1	0	0.01	1	1
GO:0005142	interleukin-11 receptor binding	1	0	0.01	1	1
GO:0005143	interleukin-12 receptor binding	5	0	0.04	1	1
GO:0005144	interleukin-13 receptor binding	1	0	0.01	1	1
GO:0005146	leukemia inhibitory factor receptor binding	2	0	0.02	1	1
GO:0005147	oncostatin-M receptor binding	1	0	0.01	1	1
GO:0005148	prolactin receptor binding	3	0	0.02	1	1
GO:0005149	interleukin-1 receptor binding	10	0	0.08	1	1
GO:0005150	interleukin-1, Type I receptor binding	1	0	0.01	1	1
GO:0005151	interleukin-1, Type II receptor binding	2	0	0.02	1	1
GO:0005152	interleukin-1 receptor antagonist activity	6	0	0.05	1	1
GO:0005153	interleukin-8 receptor binding	2	0	0.02	1	1
GO:0005154	epidermal growth factor receptor binding	21	0	0.17	1	1
GO:0005157	macrophage colony-stimulating factor receptor binding	2	0	0.02	1	1
GO:0005159	insulin-like growth factor receptor binding	13	0	0.1	1	1
GO:0005161	platelet-derived growth factor receptor binding	10	0	0.08	1	1
GO:0005163	nerve growth factor receptor binding	1	0	0.01	1	1
GO:0005164	tumor necrosis factor receptor binding	23	0	0.18	1	1
GO:0005165	neurotrophin receptor binding	7	0	0.06	1	1
GO:0005167	neurotrophin TRK receptor binding	5	0	0.04	1	1
GO:0005168	neurotrophin TRKA receptor binding	5	0	0.04	1	1
GO:0005171	hepatocyte growth factor receptor binding	1	0	0.01	1	1
GO:0005172	vascular endothelial growth factor receptor binding	6	0	0.05	1	1
GO:0005173	stem cell factor receptor binding	3	0	0.02	1	1
GO:0005174	CD40 receptor binding	2	0	0.02	1	1
GO:0005175	CD27 receptor binding	1	0	0.01	1	1
GO:0005176	ErbB-2 class receptor binding	3	0	0.02	1	1
GO:0005179	hormone activity	93	0	0.74	1	1
GO:0005183	gonadotropin hormone-releasing hormone activity	1	0	0.01	1	1
GO:0005184	neuropeptide hormone activity	20	0	0.16	1	1
GO:0005185	neurohypophyseal hormone activity	2	0	0.02	1	1
GO:0005198	structural molecule activity	537	0	4.25	1	1
GO:0005199	structural constituent of cell wall	1	0	0.01	1	1
GO:0005200	structural constituent of cytoskeleton	74	0	0.59	1	1
GO:0005201	extracellular matrix structural constituent	77	0	0.61	1	1
GO:0005212	structural constituent of eye lens	16	0	0.13	1	1
GO:0005217	intracellular ligand-gated ion channel activity	20	0	0.16	1	1
GO:0005218	intracellular ligand-gated calcium channel activity	10	0	0.08	1	1
GO:0005219	ryanodine-sensitive calcium-release channel activity	5	0	0.04	1	1
GO:0005220	inositol 1,4,5-trisphosphate-sensitive calcium-release channel activity	4	0	0.03	1	1
GO:0005221	intracellular cyclic nucleotide activated cation channel activity	7	0	0.06	1	1
GO:0005222	intracellular cAMP activated cation channel activity	3	0	0.02	1	1
GO:0005223	intracellular cGMP activated cation channel activity	1	0	0.01	1	1
GO:0005224	ATP-binding and phosphorylation-dependent chloride channel activity	1	0	0.01	1	1
GO:0005227	calcium activated cation channel activity	20	0	0.16	1	1
GO:0005229	intracellular calcium activated chloride channel activity	3	0	0.02	1	1
GO:0005231	excitatory extracellular ligand-gated ion channel activity	47	0	0.37	1	1
GO:0005232	serotonin-activated cation-selective channel activity	2	0	0.02	1	1
GO:0005234	extracellular-glutamate-gated ion channel activity	18	0	0.14	1	1
GO:0005237	inhibitory extracellular ligand-gated ion channel activity	6	0	0.05	1	1
GO:0005242	inward rectifier potassium channel activity	20	0	0.16	1	1
GO:0005243	gap junction channel activity	12	0	0.1	1	1
GO:0005245	voltage-gated calcium channel activity	31	0	0.25	1	1
GO:0005246	calcium channel regulator activity	19	0	0.15	1	1
GO:0005249	voltage-gated potassium channel activity	69	0	0.55	1	1
GO:0005250	A-type (transient outward) potassium channel activity	3	0	0.02	1	1
GO:0005251	delayed rectifier potassium channel activity	10	0	0.08	1	1
GO:0005252	open rectifier potassium channel activity	1	0	0.01	1	1
GO:0005260	channel-conductance-controlling ATPase activity	1	0	0.01	1	1
GO:0005262	calcium channel activity	87	0	0.69	1	1
GO:0005267	potassium channel activity	100	0	0.79	1	1
GO:0005275	amine transmembrane transporter activity	76	0	0.6	1	1
GO:0005277	acetylcholine transmembrane transporter activity	2	0	0.02	1	1
GO:0005280	hydrogen:amino acid symporter activity	2	0	0.02	1	1
GO:0005283	sodium:amino acid symporter activity	10	0	0.08	1	1
GO:0005287	high-affinity basic amino acid transmembrane transporter activity	1	0	0.01	1	1
GO:0005289	high-affinity arginine transmembrane transporter activity	1	0	0.01	1	1
GO:0005290	L-histidine transmembrane transporter activity	1	0	0.01	1	1
GO:0005294	neutral L-amino acid secondary active transmembrane transporter activity	3	0	0.02	1	1
GO:0005298	proline:sodium symporter activity	1	0	0.01	1	1
GO:0005302	L-tyrosine transmembrane transporter activity	1	0	0.01	1	1
GO:0005307	choline:sodium symporter activity	1	0	0.01	1	1
GO:0005308	creatine transmembrane transporter activity	1	0	0.01	1	1
GO:0005309	creatine:sodium symporter activity	1	0	0.01	1	1
GO:0005310	dicarboxylic acid transmembrane transporter activity	13	0	0.1	1	1
GO:0005313	L-glutamate transmembrane transporter activity	11	0	0.09	1	1
GO:0005314	high-affinity glutamate transmembrane transporter activity	2	0	0.02	1	1
GO:0005315	inorganic phosphate transmembrane transporter activity	4	0	0.03	1	1
GO:0005316	high-affinity inorganic phosphate:sodium symporter activity	1	0	0.01	1	1
GO:0005319	lipid transporter activity	60	0	0.48	1	1
GO:0005324	long-chain fatty acid transporter activity	4	0	0.03	1	1
GO:0005325	peroxisomal fatty-acyl-CoA transporter activity	1	0	0.01	1	1
GO:0005326	neurotransmitter transporter activity	24	0	0.19	1	1
GO:0005328	neurotransmitter:sodium symporter activity	19	0	0.15	1	1
GO:0005329	dopamine transmembrane transporter activity	3	0	0.02	1	1
GO:0005330	dopamine:sodium symporter activity	1	0	0.01	1	1
GO:0005332	gamma-aminobutyric acid:sodium symporter activity	4	0	0.03	1	1
GO:0005333	norepinephrine transmembrane transporter activity	2	0	0.02	1	1
GO:0005334	norepinephrine:sodium symporter activity	1	0	0.01	1	1
GO:0005335	serotonin:sodium symporter activity	1	0	0.01	1	1
GO:0005337	nucleoside transmembrane transporter activity	8	0	0.06	1	1
GO:0005338	nucleotide-sugar transmembrane transporter activity	8	0	0.06	1	1
GO:0005342	organic acid transmembrane transporter activity	88	0	0.7	1	1
GO:0005343	organic acid:sodium symporter activity	21	0	0.17	1	1
GO:0005344	oxygen transporter activity	12	0	0.1	1	1
GO:0005345	purine nucleobase transmembrane transporter activity	4	0	0.03	1	1
GO:0005347	ATP transmembrane transporter activity	2	0	0.02	1	1
GO:0005350	pyrimidine nucleobase transmembrane transporter activity	2	0	0.02	1	1
GO:0005351	sugar:proton symporter activity	9	0	0.07	1	1
GO:0005353	fructose transmembrane transporter activity	1	0	0.01	1	1
GO:0005355	glucose transmembrane transporter activity	12	0	0.1	1	1
GO:0005362	low-affinity glucose:sodium symporter activity	1	0	0.01	1	1
GO:0005365	myo-inositol transmembrane transporter activity	1	0	0.01	1	1
GO:0005367	myo-inositol:sodium symporter activity	1	0	0.01	1	1
GO:0005368	taurine transmembrane transporter activity	1	0	0.01	1	1
GO:0005369	taurine:sodium symporter activity	1	0	0.01	1	1
GO:0005372	water transmembrane transporter activity	10	0	0.08	1	1
GO:0005375	copper ion transmembrane transporter activity	6	0	0.05	1	1
GO:0005381	iron ion transmembrane transporter activity	3	0	0.02	1	1
GO:0005384	manganese ion transmembrane transporter activity	5	0	0.04	1	1
GO:0005385	zinc ion transmembrane transporter activity	13	0	0.1	1	1
GO:0005388	calcium-transporting ATPase activity	9	0	0.07	1	1
GO:0005391	sodium:potassium-exchanging ATPase activity	9	0	0.07	1	1
GO:0005402	cation:sugar symporter activity	9	0	0.07	1	1
GO:0005412	glucose:sodium symporter activity	2	0	0.02	1	1
GO:0005415	nucleoside:sodium symporter activity	2	0	0.02	1	1
GO:0005416	cation:amino acid symporter activity	12	0	0.1	1	1
GO:0005427	proton-dependent oligopeptide secondary active transmembrane transporter activity	2	0	0.02	1	1
GO:0005432	calcium:sodium antiporter activity	4	0	0.03	1	1
GO:0005436	sodium:phosphate symporter activity	8	0	0.06	1	1
GO:0005451	monovalent cation:proton antiporter activity	10	0	0.08	1	1
GO:0005452	inorganic anion exchanger activity	12	0	0.1	1	1
GO:0005456	CMP-N-acetylneuraminate transmembrane transporter activity	1	0	0.01	1	1
GO:0005459	UDP-galactose transmembrane transporter activity	2	0	0.02	1	1
GO:0005461	UDP-glucuronic acid transmembrane transporter activity	1	0	0.01	1	1
GO:0005462	UDP-N-acetylglucosamine transmembrane transporter activity	2	0	0.02	1	1
GO:0005463	UDP-N-acetylgalactosamine transmembrane transporter activity	1	0	0.01	1	1
GO:0005464	UDP-xylose transmembrane transporter activity	1	0	0.01	1	1
GO:0005471	ATP:ADP antiporter activity	2	0	0.02	1	1
GO:0005477	pyruvate secondary active transmembrane transporter activity	1	0	0.01	1	1
GO:0005484	SNAP receptor activity	19	0	0.15	1	1
GO:0005487	nucleocytoplasmic transporter activity	11	0	0.09	1	1
GO:0005497	androgen binding	5	0	0.04	1	1
GO:0005499	vitamin D binding	5	0	0.04	1	1
GO:0005501	retinoid binding	22	0	0.17	1	1
GO:0005502	11-cis retinal binding	2	0	0.02	1	1
GO:0005503	all-trans retinal binding	1	0	0.01	1	1
GO:0005504	fatty acid binding	21	0	0.17	1	1
GO:0005507	copper ion binding	53	0	0.42	1	1
GO:0005518	collagen binding	49	0	0.39	1	1
GO:0005519	cytoskeletal regulatory protein binding	1	0	0.01	1	1
GO:0005521	lamin binding	7	0	0.06	1	1
GO:0005522	profilin binding	8	0	0.06	1	1
GO:0005534	galactose binding	4	0	0.03	1	1
GO:0005536	glucose binding	8	0	0.06	1	1
GO:0005537	mannose binding	17	0	0.13	1	1
GO:0005540	hyaluronic acid binding	18	0	0.14	1	1
GO:0005542	folic acid binding	14	0	0.11	1	1
GO:0005545	1-phosphatidylinositol binding	21	0	0.17	1	1
GO:0005547	phosphatidylinositol-3,4,5-trisphosphate binding	18	0	0.14	1	1
GO:0005548	phospholipid transporter activity	28	0	0.22	1	1
GO:0005549	odorant binding	2	0	0.02	1	1
GO:0008009	chemokine activity	45	0	0.36	1	1
GO:0008020	G-protein coupled photoreceptor activity	5	0	0.04	1	1
GO:0008028	monocarboxylic acid transmembrane transporter activity	16	0	0.13	1	1
GO:0008035	high-density lipoprotein particle binding	6	0	0.05	1	1
GO:0008046	axon guidance receptor activity	7	0	0.06	1	1
GO:0008048	calcium sensitive guanylate cyclase activator activity	5	0	0.04	1	1
GO:0008060	ARF GTPase activator activity	29	0	0.23	1	1
GO:0008061	chitin binding	4	0	0.03	1	1
GO:0008066	glutamate receptor activity	25	0	0.2	1	1
GO:0008073	ornithine decarboxylase inhibitor activity	4	0	0.03	1	1
GO:0008079	translation termination factor activity	6	0	0.05	1	1
GO:0008080	N-acetyltransferase activity	71	0	0.56	1	1
GO:0008081	phosphoric diester hydrolase activity	92	0	0.73	1	1
GO:0008097	5S rRNA binding	3	0	0.02	1	1
GO:0008106	alcohol dehydrogenase (NADP+) activity	12	0	0.1	1	1
GO:0008107	galactoside 2-alpha-L-fucosyltransferase activity	3	0	0.02	1	1
GO:0008108	UDP-glucose:hexose-1-phosphate uridylyltransferase activity	1	0	0.01	1	1
GO:0008109	N-acetyllactosaminide beta-1,6-N-acetylglucosaminyltransferase activity	3	0	0.02	1	1
GO:0008113	peptide-methionine (S)-S-oxide reductase activity	6	0	0.05	1	1
GO:0008115	sarcosine oxidase activity	1	0	0.01	1	1
GO:0008116	prostaglandin-I synthase activity	1	0	0.01	1	1
GO:0008117	sphinganine-1-phosphate aldolase activity	1	0	0.01	1	1
GO:0008118	N-acetyllactosaminide alpha-2,3-sialyltransferase activity	1	0	0.01	1	1
GO:0008119	thiopurine S-methyltransferase activity	2	0	0.02	1	1
GO:0008120	ceramide glucosyltransferase activity	1	0	0.01	1	1
GO:0008121	ubiquinol-cytochrome-c reductase activity	7	0	0.06	1	1
GO:0008123	cholesterol 7-alpha-monooxygenase activity	1	0	0.01	1	1
GO:0008124	4-alpha-hydroxytetrahydrobiopterin dehydratase activity	1	0	0.01	1	1
GO:0008126	acetylesterase activity	1	0	0.01	1	1
GO:0008127	quercetin 2,3-dioxygenase activity	1	0	0.01	1	1
GO:0008131	primary amine oxidase activity	5	0	0.04	1	1
GO:0008137	NADH dehydrogenase (ubiquinone) activity	34	0	0.27	1	1
GO:0008138	protein tyrosine/serine/threonine phosphatase activity	40	0	0.32	1	1
GO:0008139	nuclear localization sequence binding	9	0	0.07	1	1
GO:0008140	cAMP response element binding protein binding	8	0	0.06	1	1
GO:0008142	oxysterol binding	3	0	0.02	1	1
GO:0008143	poly(A) binding	10	0	0.08	1	1
GO:0008147	structural constituent of bone	1	0	0.01	1	1
GO:0008157	protein phosphatase 1 binding	6	0	0.05	1	1
GO:0008160	protein tyrosine phosphatase activator activity	2	0	0.02	1	1
GO:0008169	C-methyltransferase activity	1	0	0.01	1	1
GO:0008171	O-methyltransferase activity	14	0	0.11	1	1
GO:0008172	S-methyltransferase activity	6	0	0.05	1	1
GO:0008173	RNA methyltransferase activity	24	0	0.19	1	1
GO:0008174	mRNA methyltransferase activity	4	0	0.03	1	1
GO:0008175	tRNA methyltransferase activity	9	0	0.07	1	1
GO:0008176	tRNA (guanine-N7-)-methyltransferase activity	2	0	0.02	1	1
GO:0008177	succinate dehydrogenase (ubiquinone) activity	2	0	0.02	1	1
GO:0008179	adenylate cyclase binding	4	0	0.03	1	1
GO:0008184	glycogen phosphorylase activity	3	0	0.02	1	1
GO:0008188	neuropeptide receptor activity	35	0	0.28	1	1
GO:0008190	eukaryotic initiation factor 4E binding	4	0	0.03	1	1
GO:0008191	metalloendopeptidase inhibitor activity	11	0	0.09	1	1
GO:0008192	RNA guanylyltransferase activity	3	0	0.02	1	1
GO:0008193	tRNA guanylyltransferase activity	2	0	0.02	1	1
GO:0008195	phosphatidate phosphatase activity	10	0	0.08	1	1
GO:0008198	ferrous iron binding	13	0	0.1	1	1
GO:0008199	ferric iron binding	11	0	0.09	1	1
GO:0008200	ion channel inhibitor activity	19	0	0.15	1	1
GO:0008227	G-protein coupled amine receptor activity	34	0	0.27	1	1
GO:0008235	metalloexopeptidase activity	37	0	0.29	1	1
GO:0008236	serine-type peptidase activity	151	0	1.2	1	1
GO:0008237	metallopeptidase activity	168	0	1.33	1	1
GO:0008238	exopeptidase activity	96	0	0.76	1	1
GO:0008239	dipeptidyl-peptidase activity	9	0	0.07	1	1
GO:0008240	tripeptidyl-peptidase activity	2	0	0.02	1	1
GO:0008241	peptidyl-dipeptidase activity	2	0	0.02	1	1
GO:0008242	omega peptidase activity	12	0	0.1	1	1
GO:0008251	tRNA-specific adenosine deaminase activity	1	0	0.01	1	1
GO:0008252	nucleotidase activity	10	0	0.08	1	1
GO:0008253	5'-nucleotidase activity	8	0	0.06	1	1
GO:0008254	3'-nucleotidase activity	1	0	0.01	1	1
GO:0008260	3-oxoacid CoA-transferase activity	2	0	0.02	1	1
GO:0008262	importin-alpha export receptor activity	1	0	0.01	1	1
GO:0008263	pyrimidine-specific mismatch base pair DNA N-glycosylase activity	1	0	0.01	1	1
GO:0008267	poly-glutamine tract binding	1	0	0.01	1	1
GO:0008269	JAK pathway signal transduction adaptor activity	1	0	0.01	1	1
GO:0008271	secondary active sulfate transmembrane transporter activity	9	0	0.07	1	1
GO:0008273	calcium, potassium:sodium antiporter activity	2	0	0.02	1	1
GO:0008281	sulfonylurea receptor activity	2	0	0.02	1	1
GO:0008296	3'-5'-exodeoxyribonuclease activity	2	0	0.02	1	1
GO:0008297	single-stranded DNA exodeoxyribonuclease activity	2	0	0.02	1	1
GO:0008307	structural constituent of muscle	41	0	0.32	1	1
GO:0008309	double-stranded DNA exodeoxyribonuclease activity	2	0	0.02	1	1
GO:0008310	single-stranded DNA 3'-5' exodeoxyribonuclease activity	1	0	0.01	1	1
GO:0008312	7S RNA binding	6	0	0.05	1	1
GO:0008318	protein prenyltransferase activity	7	0	0.06	1	1
GO:0008320	protein transmembrane transporter activity	17	0	0.13	1	1
GO:0008321	Ral guanyl-nucleotide exchange factor activity	1	0	0.01	1	1
GO:0008327	methyl-CpG binding	5	0	0.04	1	1
GO:0008329	signaling pattern recognition receptor activity	14	0	0.11	1	1
GO:0008330	protein tyrosine/threonine phosphatase activity	5	0	0.04	1	1
GO:0008331	high voltage-gated calcium channel activity	3	0	0.02	1	1
GO:0008332	low voltage-gated calcium channel activity	3	0	0.02	1	1
GO:0008336	gamma-butyrobetaine dioxygenase activity	1	0	0.01	1	1
GO:0008349	MAP kinase kinase kinase kinase activity	1	0	0.01	1	1
GO:0008353	RNA polymerase II carboxy-terminal domain kinase activity	15	0	0.12	1	1
GO:0008373	sialyltransferase activity	19	0	0.15	1	1
GO:0008376	acetylgalactosaminyltransferase activity	31	0	0.25	1	1
GO:0008378	galactosyltransferase activity	30	0	0.24	1	1
GO:0008379	thioredoxin peroxidase activity	4	0	0.03	1	1
GO:0008384	IkappaB kinase activity	3	0	0.02	1	1
GO:0008386	cholesterol monooxygenase (side-chain-cleaving) activity	2	0	0.02	1	1
GO:0008387	steroid 7-alpha-hydroxylase activity	1	0	0.01	1	1
GO:0008390	testosterone 16-alpha-hydroxylase activity	1	0	0.01	1	1
GO:0008391	arachidonic acid monooxygenase activity	4	0	0.03	1	1
GO:0008392	arachidonic acid epoxygenase activity	4	0	0.03	1	1
GO:0008395	steroid hydroxylase activity	17	0	0.13	1	1
GO:0008396	oxysterol 7-alpha-hydroxylase activity	2	0	0.02	1	1
GO:0008397	sterol 12-alpha-hydroxylase activity	1	0	0.01	1	1
GO:0008398	sterol 14-demethylase activity	1	0	0.01	1	1
GO:0008401	retinoic acid 4-hydroxylase activity	3	0	0.02	1	1
GO:0008403	25-hydroxycholecalciferol-24-hydroxylase activity	1	0	0.01	1	1
GO:0008404	arachidonic acid 14,15-epoxygenase activity	1	0	0.01	1	1
GO:0008405	arachidonic acid 11,12-epoxygenase activity	1	0	0.01	1	1
GO:0008408	3'-5' exonuclease activity	31	0	0.25	1	1
GO:0008409	5'-3' exonuclease activity	9	0	0.07	1	1
GO:0008410	CoA-transferase activity	2	0	0.02	1	1
GO:0008413	8-oxo-7,8-dihydroguanosine triphosphate pyrophosphatase activity	1	0	0.01	1	1
GO:0008417	fucosyltransferase activity	13	0	0.1	1	1
GO:0008418	protein-N-terminal asparagine amidohydrolase activity	1	0	0.01	1	1
GO:0008419	RNA lariat debranching enzyme activity	1	0	0.01	1	1
GO:0008420	CTD phosphatase activity	5	0	0.04	1	1
GO:0008422	beta-glucosidase activity	2	0	0.02	1	1
GO:0008424	glycoprotein 6-alpha-L-fucosyltransferase activity	1	0	0.01	1	1
GO:0008425	2-polyprenyl-6-methoxy-1,4-benzoquinone methyltransferase activity	1	0	0.01	1	1
GO:0008426	protein kinase C inhibitor activity	3	0	0.02	1	1
GO:0008427	calcium-dependent protein kinase inhibitor activity	1	0	0.01	1	1
GO:0008428	ribonuclease inhibitor activity	2	0	0.02	1	1
GO:0008429	phosphatidylethanolamine binding	5	0	0.04	1	1
GO:0008430	selenium binding	9	0	0.07	1	1
GO:0008431	vitamin E binding	3	0	0.02	1	1
GO:0008432	JUN kinase binding	8	0	0.06	1	1
GO:0008434	calcitriol receptor activity	1	0	0.01	1	1
GO:0008437	thyrotropin-releasing hormone activity	1	0	0.01	1	1
GO:0008440	inositol-1,4,5-trisphosphate 3-kinase activity	7	0	0.06	1	1
GO:0008441	3'(2'),5'-bisphosphate nucleotidase activity	2	0	0.02	1	1
GO:0008442	3-hydroxyisobutyrate dehydrogenase activity	1	0	0.01	1	1
GO:0008443	phosphofructokinase activity	7	0	0.06	1	1
GO:0008444	CDP-diacylglycerol-glycerol-3-phosphate 3-phosphatidyltransferase activity	1	0	0.01	1	1
GO:0008445	D-aspartate oxidase activity	1	0	0.01	1	1
GO:0008446	GDP-mannose 4,6-dehydratase activity	1	0	0.01	1	1
GO:0008448	N-acetylglucosamine-6-phosphate deacetylase activity	1	0	0.01	1	1
GO:0008449	N-acetylglucosamine-6-sulfatase activity	3	0	0.02	1	1
GO:0008452	RNA ligase activity	1	0	0.01	1	1
GO:0008453	alanine-glyoxylate transaminase activity	3	0	0.02	1	1
GO:0008455	alpha-1,6-mannosylglycoprotein 2-beta-N-acetylglucosaminyltransferase activity	1	0	0.01	1	1
GO:0008456	alpha-N-acetylgalactosaminidase activity	1	0	0.01	1	1
GO:0008457	beta-galactosyl-N-acetylglucosaminylgalactosylglucosyl-ceramide beta-1,3-acetylglucosaminyltransferase activity	1	0	0.01	1	1
GO:0008458	carnitine O-octanoyltransferase activity	1	0	0.01	1	1
GO:0008459	chondroitin 6-sulfotransferase activity	2	0	0.02	1	1
GO:0008460	dTDP-glucose 4,6-dehydratase activity	1	0	0.01	1	1
GO:0008465	glycerate dehydrogenase activity	1	0	0.01	1	1
GO:0008466	glycogenin glucosyltransferase activity	2	0	0.02	1	1
GO:0008467	[heparan sulfate]-glucosamine 3-sulfotransferase 1 activity	4	0	0.03	1	1
GO:0008469	histone-arginine N-methyltransferase activity	6	0	0.05	1	1
GO:0008470	isovaleryl-CoA dehydrogenase activity	1	0	0.01	1	1
GO:0008474	palmitoyl-(protein) hydrolase activity	3	0	0.02	1	1
GO:0008475	procollagen-lysine 5-dioxygenase activity	3	0	0.02	1	1
GO:0008476	protein-tyrosine sulfotransferase activity	2	0	0.02	1	1
GO:0008478	pyridoxal kinase activity	1	0	0.01	1	1
GO:0008479	queuine tRNA-ribosyltransferase activity	2	0	0.02	1	1
GO:0008480	sarcosine dehydrogenase activity	1	0	0.01	1	1
GO:0008481	sphinganine kinase activity	2	0	0.02	1	1
GO:0008482	sulfite oxidase activity	1	0	0.01	1	1
GO:0008483	transaminase activity	20	0	0.16	1	1
GO:0008484	sulfuric ester hydrolase activity	15	0	0.12	1	1
GO:0008486	diphosphoinositol-polyphosphate diphosphatase activity	4	0	0.03	1	1
GO:0008488	gamma-glutamyl carboxylase activity	1	0	0.01	1	1
GO:0008489	UDP-galactose:glucosylceramide beta-1,4-galactosyltransferase activity	2	0	0.02	1	1
GO:0008493	tetracycline transporter activity	1	0	0.01	1	1
GO:0008494	translation activator activity	7	0	0.06	1	1
GO:0008495	protoheme IX farnesyltransferase activity	1	0	0.01	1	1
GO:0008499	UDP-galactose:beta-N-acetylglucosamine beta-1,3-galactosyltransferase activity	7	0	0.06	1	1
GO:0008502	melatonin receptor activity	1	0	0.01	1	1
GO:0008504	monoamine transmembrane transporter activity	7	0	0.06	1	1
GO:0008507	sodium:iodide symporter activity	1	0	0.01	1	1
GO:0008508	bile acid:sodium symporter activity	4	0	0.03	1	1
GO:0008510	sodium:bicarbonate symporter activity	3	0	0.02	1	1
GO:0008511	sodium:potassium:chloride symporter activity	2	0	0.02	1	1
GO:0008513	secondary active organic cation transmembrane transporter activity	2	0	0.02	1	1
GO:0008514	organic anion transmembrane transporter activity	12	0	0.1	1	1
GO:0008517	folic acid transporter activity	4	0	0.03	1	1
GO:0008518	reduced folate carrier activity	4	0	0.03	1	1
GO:0008519	ammonium transmembrane transporter activity	3	0	0.02	1	1
GO:0008520	L-ascorbate:sodium symporter activity	2	0	0.02	1	1
GO:0008521	acetyl-CoA transporter activity	1	0	0.01	1	1
GO:0008523	sodium-dependent multivitamin transmembrane transporter activity	2	0	0.02	1	1
GO:0008525	phosphatidylcholine transporter activity	2	0	0.02	1	1
GO:0008526	phosphatidylinositol transporter activity	4	0	0.03	1	1
GO:0008527	taste receptor activity	7	0	0.06	1	1
GO:0008528	G-protein coupled peptide receptor activity	101	0	0.8	1	1
GO:0008531	riboflavin kinase activity	1	0	0.01	1	1
GO:0008532	N-acetyllactosaminide beta-1,3-N-acetylglucosaminyltransferase activity	1	0	0.01	1	1
GO:0008534	oxidized purine nucleobase lesion DNA N-glycosylase activity	1	0	0.01	1	1
GO:0008536	Ran GTPase binding	13	0	0.1	1	1
GO:0008545	JUN kinase kinase activity	2	0	0.02	1	1
GO:0008553	hydrogen-exporting ATPase activity, phosphorylative mechanism	7	0	0.06	1	1
GO:0008554	sodium-exporting ATPase activity, phosphorylative mechanism	1	0	0.01	1	1
GO:0008555	chloride-transporting ATPase activity	1	0	0.01	1	1
GO:0008556	potassium-transporting ATPase activity	11	0	0.09	1	1
GO:0008559	xenobiotic-transporting ATPase activity	3	0	0.02	1	1
GO:0008568	microtubule-severing ATPase activity	5	0	0.04	1	1
GO:0008574	plus-end-directed microtubule motor activity	4	0	0.03	1	1
GO:0008579	JUN kinase phosphatase activity	1	0	0.01	1	1
GO:0008599	protein phosphatase type 1 regulator activity	6	0	0.05	1	1
GO:0008603	cAMP-dependent protein kinase regulator activity	17	0	0.13	1	1
GO:0008607	phosphorylase kinase regulator activity	4	0	0.03	1	1
GO:0008609	alkylglycerone-phosphate synthase activity	1	0	0.01	1	1
GO:0008613	diuretic hormone activity	1	0	0.01	1	1
GO:0008641	small protein activating enzyme activity	10	0	0.08	1	1
GO:0008649	rRNA methyltransferase activity	5	0	0.04	1	1
GO:0008650	rRNA (uridine-2'-O-)-methyltransferase activity	1	0	0.01	1	1
GO:0008656	cysteine-type endopeptidase activator activity involved in apoptotic process	18	0	0.14	1	1
GO:0008665	2'-phosphotransferase activity	2	0	0.02	1	1
GO:0008670	2,4-dienoyl-CoA reductase (NADPH) activity	1	0	0.01	1	1
GO:0008689	3-demethylubiquinone-9 3-O-methyltransferase activity	1	0	0.01	1	1
GO:0008705	methionine synthase activity	1	0	0.01	1	1
GO:0008709	cholate 7-alpha-dehydrogenase activity	1	0	0.01	1	1
GO:0008721	D-serine ammonia-lyase activity	1	0	0.01	1	1
GO:0008725	DNA-3-methyladenine glycosylase activity	1	0	0.01	1	1
GO:0008732	L-allo-threonine aldolase activity	2	0	0.02	1	1
GO:0008745	N-acetylmuramoyl-L-alanine amidase activity	4	0	0.03	1	1
GO:0008746	NAD(P)+ transhydrogenase activity	2	0	0.02	1	1
GO:0008747	N-acetylneuraminate lyase activity	1	0	0.01	1	1
GO:0008750	NAD(P)+ transhydrogenase (AB-specific) activity	1	0	0.01	1	1
GO:0008753	NADPH dehydrogenase (quinone) activity	2	0	0.02	1	1
GO:0008761	UDP-N-acetylglucosamine 2-epimerase activity	1	0	0.01	1	1
GO:0008762	UDP-N-acetylmuramate dehydrogenase activity	6	0	0.05	1	1
GO:0008768	UDP-sugar diphosphatase activity	1	0	0.01	1	1
GO:0008781	N-acylneuraminate cytidylyltransferase activity	1	0	0.01	1	1
GO:0008783	agmatinase activity	1	0	0.01	1	1
GO:0008785	alkyl hydroperoxide reductase activity	1	0	0.01	1	1
GO:0008792	arginine decarboxylase activity	1	0	0.01	1	1
GO:0008794	arsenate reductase (glutaredoxin) activity	1	0	0.01	1	1
GO:0008796	bis(5'-nucleosyl)-tetraphosphatase activity	1	0	0.01	1	1
GO:0008798	beta-aspartyl-peptidase activity	1	0	0.01	1	1
GO:0008802	betaine-aldehyde dehydrogenase activity	1	0	0.01	1	1
GO:0008803	bis(5'-nucleosyl)-tetraphosphatase (symmetrical) activity	1	0	0.01	1	1
GO:0008808	cardiolipin synthase activity	1	0	0.01	1	1
GO:0008812	choline dehydrogenase activity	1	0	0.01	1	1
GO:0008815	citrate (pro-3S)-lyase activity	1	0	0.01	1	1
GO:0008817	cob(I)yrinic acid a,c-diamide adenosyltransferase activity	1	0	0.01	1	1
GO:0008821	crossover junction endodeoxyribonuclease activity	4	0	0.03	1	1
GO:0008831	dTDP-4-dehydrorhamnose reductase activity	1	0	0.01	1	1
GO:0008843	endochitinase activity	1	0	0.01	1	1
GO:0008853	exodeoxyribonuclease III activity	3	0	0.02	1	1
GO:0008859	exoribonuclease II activity	1	0	0.01	1	1
GO:0008887	glycerate kinase activity	1	0	0.01	1	1
GO:0008889	glycerophosphodiester phosphodiesterase activity	7	0	0.06	1	1
GO:0008890	glycine C-acetyltransferase activity	1	0	0.01	1	1
GO:0008891	glycolate oxidase activity	1	0	0.01	1	1
GO:0008892	guanine deaminase activity	1	0	0.01	1	1
GO:0008893	guanosine-3',5'-bis(diphosphate) 3'-diphosphatase activity	1	0	0.01	1	1
GO:0008894	guanosine-5'-triphosphate,3'-diphosphate diphosphatase activity	1	0	0.01	1	1
GO:0008897	holo-[acyl-carrier-protein] synthase activity	1	0	0.01	1	1
GO:0008898	S-adenosylmethionine-homocysteine S-methyltransferase activity	3	0	0.02	1	1
GO:0008900	hydrogen:potassium-exchanging ATPase activity	3	0	0.02	1	1
GO:0008903	hydroxypyruvate isomerase activity	1	0	0.01	1	1
GO:0008905	mannose-phosphate guanylyltransferase activity	2	0	0.02	1	1
GO:0008907	integrase activity	1	0	0.01	1	1
GO:0008917	lipopolysaccharide N-acetylglucosaminyltransferase activity	1	0	0.01	1	1
GO:0008934	inositol monophosphate 1-phosphatase activity	3	0	0.02	1	1
GO:0008940	nitrate reductase activity	2	0	0.02	1	1
GO:0008955	peptidoglycan glycosyltransferase activity	1	0	0.01	1	1
GO:0008963	phospho-N-acetylmuramoyl-pentapeptide-transferase activity	1	0	0.01	1	1
GO:0008967	phosphoglycolate phosphatase activity	5	0	0.04	1	1
GO:0008969	phosphohistidine phosphatase activity	3	0	0.02	1	1
GO:0008970	phosphatidylcholine 1-acylhydrolase activity	3	0	0.02	1	1
GO:0008973	phosphopentomutase activity	1	0	0.01	1	1
GO:0008988	rRNA (adenine-N6-)-methyltransferase activity	1	0	0.01	1	1
GO:0008995	ribonuclease E activity	1	0	0.01	1	1
GO:0009000	selenocysteine lyase activity	1	0	0.01	1	1
GO:0009008	DNA-methyltransferase activity	5	0	0.04	1	1
GO:0009019	tRNA (guanine-N1-)-methyltransferase activity	1	0	0.01	1	1
GO:0009041	uridylate kinase activity	1	0	0.01	1	1
GO:0009374	biotin binding	5	0	0.04	1	1
GO:0009378	four-way junction helicase activity	2	0	0.02	1	1
GO:0009384	N-acylmannosamine kinase activity	2	0	0.02	1	1
GO:0009673	low-affinity phosphate transmembrane transporter activity	1	0	0.01	1	1
GO:0009881	photoreceptor activity	13	0	0.1	1	1
GO:0009882	blue light photoreceptor activity	2	0	0.02	1	1
GO:0009922	fatty acid elongase activity	4	0	0.03	1	1
GO:0009931	calcium-dependent protein serine/threonine kinase activity	1	0	0.01	1	1
GO:0009982	pseudouridine synthase activity	14	0	0.11	1	1
GO:0010181	FMN binding	13	0	0.1	1	1
GO:0010309	acireductone dioxygenase [iron(II)-requiring] activity	1	0	0.01	1	1
GO:0010333	terpene synthase activity	1	0	0.01	1	1
GO:0010340	carboxyl-O-methyltransferase activity	5	0	0.04	1	1
GO:0010420	polyprenyldihydroxybenzoate methyltransferase activity	1	0	0.01	1	1
GO:0010465	nerve growth factor receptor activity	2	0	0.02	1	1
GO:0010484	H3 histone acetyltransferase activity	2	0	0.02	1	1
GO:0010485	H4 histone acetyltransferase activity	12	0	0.1	1	1
GO:0010521	telomerase inhibitor activity	3	0	0.02	1	1
GO:0010576	metalloenzyme regulator activity	12	0	0.1	1	1
GO:0010577	metalloenzyme activator activity	1	0	0.01	1	1
GO:0010698	acetyltransferase activator activity	2	0	0.02	1	1
GO:0010736	serum response element binding	2	0	0.02	1	1
GO:0010851	cyclase regulator activity	8	0	0.06	1	1
GO:0010852	cyclase inhibitor activity	1	0	0.01	1	1
GO:0010853	cyclase activator activity	6	0	0.05	1	1
GO:0010854	adenylate cyclase regulator activity	1	0	0.01	1	1
GO:0010855	adenylate cyclase inhibitor activity	1	0	0.01	1	1
GO:0010857	calcium-dependent protein kinase activity	2	0	0.02	1	1
GO:0010858	calcium-dependent protein kinase regulator activity	1	0	0.01	1	1
GO:0010859	calcium-dependent cysteine-type endopeptidase inhibitor activity	1	0	0.01	1	1
GO:0010861	thyroid hormone receptor activator activity	5	0	0.04	1	1
GO:0010997	anaphase-promoting complex binding	3	0	0.02	1	1
GO:0015002	heme-copper terminal oxidase activity	22	0	0.17	1	1
GO:0015016	[heparan sulfate]-glucosamine N-sulfotransferase activity	4	0	0.03	1	1
GO:0015018	galactosylgalactosylxylosylprotein 3-beta-glucuronosyltransferase activity	3	0	0.02	1	1
GO:0015019	heparan-alpha-glucosaminide N-acetyltransferase activity	1	0	0.01	1	1
GO:0015020	glucuronosyltransferase activity	20	0	0.16	1	1
GO:0015026	coreceptor activity	19	0	0.15	1	1
GO:0015035	protein disulfide oxidoreductase activity	24	0	0.19	1	1
GO:0015036	disulfide oxidoreductase activity	29	0	0.23	1	1
GO:0015037	peptide disulfide oxidoreductase activity	6	0	0.05	1	1
GO:0015038	glutathione disulfide oxidoreductase activity	5	0	0.04	1	1
GO:0015039	NADPH-adrenodoxin reductase activity	2	0	0.02	1	1
GO:0015052	beta3-adrenergic receptor activity	1	0	0.01	1	1
GO:0015054	gastrin receptor activity	1	0	0.01	1	1
GO:0015055	secretin receptor activity	1	0	0.01	1	1
GO:0015056	corticotrophin-releasing factor receptor activity	2	0	0.02	1	1
GO:0015057	thrombin receptor activity	4	0	0.03	1	1
GO:0015065	uridine nucleotide receptor activity	3	0	0.02	1	1
GO:0015067	amidinotransferase activity	1	0	0.01	1	1
GO:0015068	glycine amidinotransferase activity	1	0	0.01	1	1
GO:0015078	hydrogen ion transmembrane transporter activity	86	0	0.68	1	1
GO:0015079	potassium ion transmembrane transporter activity	115	0	0.91	1	1
GO:0015085	calcium ion transmembrane transporter activity	102	0	0.81	1	1
GO:0015086	cadmium ion transmembrane transporter activity	1	0	0.01	1	1
GO:0015087	cobalt ion transmembrane transporter activity	1	0	0.01	1	1
GO:0015093	ferrous iron transmembrane transporter activity	1	0	0.01	1	1
GO:0015094	lead ion transmembrane transporter activity	1	0	0.01	1	1
GO:0015095	magnesium ion transmembrane transporter activity	6	0	0.05	1	1
GO:0015099	nickel cation transmembrane transporter activity	1	0	0.01	1	1
GO:0015100	vanadium ion transmembrane transporter activity	1	0	0.01	1	1
GO:0015101	organic cation transmembrane transporter activity	13	0	0.1	1	1
GO:0015105	arsenite transmembrane transporter activity	2	0	0.02	1	1
GO:0015106	bicarbonate transmembrane transporter activity	6	0	0.05	1	1
GO:0015111	iodide transmembrane transporter activity	2	0	0.02	1	1
GO:0015112	nitrate transmembrane transporter activity	1	0	0.01	1	1
GO:0015114	phosphate ion transmembrane transporter activity	14	0	0.11	1	1
GO:0015116	sulfate transmembrane transporter activity	13	0	0.1	1	1
GO:0015117	thiosulfate transmembrane transporter activity	1	0	0.01	1	1
GO:0015125	bile acid transmembrane transporter activity	6	0	0.05	1	1
GO:0015126	canalicular bile acid transmembrane transporter activity	1	0	0.01	1	1
GO:0015129	lactate transmembrane transporter activity	1	0	0.01	1	1
GO:0015130	mevalonate transmembrane transporter activity	1	0	0.01	1	1
GO:0015132	prostaglandin transmembrane transporter activity	1	0	0.01	1	1
GO:0015136	sialic acid transmembrane transporter activity	1	0	0.01	1	1
GO:0015137	citrate transmembrane transporter activity	2	0	0.02	1	1
GO:0015140	malate transmembrane transporter activity	2	0	0.02	1	1
GO:0015141	succinate transmembrane transporter activity	2	0	0.02	1	1
GO:0015142	tricarboxylic acid transmembrane transporter activity	2	0	0.02	1	1
GO:0015143	urate transmembrane transporter activity	2	0	0.02	1	1
GO:0015144	carbohydrate transmembrane transporter activity	21	0	0.17	1	1
GO:0015145	monosaccharide transmembrane transporter activity	13	0	0.1	1	1
GO:0015149	hexose transmembrane transporter activity	13	0	0.1	1	1
GO:0015165	pyrimidine nucleotide-sugar transmembrane transporter activity	6	0	0.05	1	1
GO:0015166	polyol transmembrane transporter activity	5	0	0.04	1	1
GO:0015168	glycerol transmembrane transporter activity	4	0	0.03	1	1
GO:0015171	amino acid transmembrane transporter activity	62	0	0.49	1	1
GO:0015172	acidic amino acid transmembrane transporter activity	12	0	0.1	1	1
GO:0015173	aromatic amino acid transmembrane transporter activity	1	0	0.01	1	1
GO:0015174	basic amino acid transmembrane transporter activity	6	0	0.05	1	1
GO:0015175	neutral amino acid transmembrane transporter activity	20	0	0.16	1	1
GO:0015179	L-amino acid transmembrane transporter activity	40	0	0.32	1	1
GO:0015180	L-alanine transmembrane transporter activity	2	0	0.02	1	1
GO:0015181	arginine transmembrane transporter activity	3	0	0.02	1	1
GO:0015183	L-aspartate transmembrane transporter activity	3	0	0.02	1	1
GO:0015184	L-cystine transmembrane transporter activity	5	0	0.04	1	1
GO:0015185	gamma-aminobutyric acid transmembrane transporter activity	5	0	0.04	1	1
GO:0015186	L-glutamine transmembrane transporter activity	3	0	0.02	1	1
GO:0015187	glycine transmembrane transporter activity	5	0	0.04	1	1
GO:0015189	L-lysine transmembrane transporter activity	2	0	0.02	1	1
GO:0015193	L-proline transmembrane transporter activity	4	0	0.03	1	1
GO:0015194	L-serine transmembrane transporter activity	3	0	0.02	1	1
GO:0015195	L-threonine transmembrane transporter activity	1	0	0.01	1	1
GO:0015197	peptide transporter activity	9	0	0.07	1	1
GO:0015198	oligopeptide transporter activity	7	0	0.06	1	1
GO:0015204	urea transmembrane transporter activity	3	0	0.02	1	1
GO:0015205	nucleobase transmembrane transporter activity	6	0	0.05	1	1
GO:0015207	adenine transmembrane transporter activity	2	0	0.02	1	1
GO:0015211	purine nucleoside transmembrane transporter activity	2	0	0.02	1	1
GO:0015215	nucleotide transmembrane transporter activity	3	0	0.02	1	1
GO:0015216	purine nucleotide transmembrane transporter activity	2	0	0.02	1	1
GO:0015217	ADP transmembrane transporter activity	2	0	0.02	1	1
GO:0015220	choline transmembrane transporter activity	4	0	0.03	1	1
GO:0015222	serotonin transmembrane transporter activity	3	0	0.02	1	1
GO:0015226	carnitine transmembrane transporter activity	3	0	0.02	1	1
GO:0015227	acyl carnitine transmembrane transporter activity	1	0	0.01	1	1
GO:0015228	coenzyme A transmembrane transporter activity	2	0	0.02	1	1
GO:0015229	L-ascorbic acid transporter activity	2	0	0.02	1	1
GO:0015230	FAD transmembrane transporter activity	1	0	0.01	1	1
GO:0015232	heme transporter activity	7	0	0.06	1	1
GO:0015234	thiamine transmembrane transporter activity	2	0	0.02	1	1
GO:0015238	drug transmembrane transporter activity	12	0	0.1	1	1
GO:0015245	fatty acid transporter activity	9	0	0.07	1	1
GO:0015246	fatty-acyl group transporter activity	1	0	0.01	1	1
GO:0015247	aminophospholipid transporter activity	2	0	0.02	1	1
GO:0015248	sterol transporter activity	13	0	0.1	1	1
GO:0015250	water channel activity	9	0	0.07	1	1
GO:0015252	hydrogen ion channel activity	3	0	0.02	1	1
GO:0015254	glycerol channel activity	3	0	0.02	1	1
GO:0015265	urea channel activity	1	0	0.01	1	1
GO:0015266	protein channel activity	2	0	0.02	1	1
GO:0015269	calcium-activated potassium channel activity	16	0	0.13	1	1
GO:0015271	outward rectifier potassium channel activity	7	0	0.06	1	1
GO:0015272	ATP-activated inward rectifier potassium channel activity	2	0	0.02	1	1
GO:0015277	kainate selective glutamate receptor activity	7	0	0.06	1	1
GO:0015278	calcium-release channel activity	15	0	0.12	1	1
GO:0015279	store-operated calcium channel activity	6	0	0.05	1	1
GO:0015280	ligand-gated sodium channel activity	8	0	0.06	1	1
GO:0015288	porin activity	6	0	0.05	1	1
GO:0015293	symporter activity	115	0	0.91	1	1
GO:0015294	solute:cation symporter activity	76	0	0.6	1	1
GO:0015295	solute:proton symporter activity	14	0	0.11	1	1
GO:0015296	anion:cation symporter activity	29	0	0.23	1	1
GO:0015298	solute:cation antiporter activity	23	0	0.18	1	1
GO:0015299	solute:proton antiporter activity	16	0	0.13	1	1
GO:0015301	anion:anion antiporter activity	18	0	0.14	1	1
GO:0015319	sodium:inorganic phosphate symporter activity	1	0	0.01	1	1
GO:0015320	phosphate ion carrier activity	1	0	0.01	1	1
GO:0015321	sodium-dependent phosphate transmembrane transporter activity	5	0	0.04	1	1
GO:0015322	secondary active oligopeptide transmembrane transporter activity	2	0	0.02	1	1
GO:0015326	NA	1	0	0.01	1	1
GO:0015327	cystine:glutamate antiporter activity	1	0	0.01	1	1
GO:0015333	peptide:proton symporter activity	2	0	0.02	1	1
GO:0015334	high-affinity oligopeptide transporter activity	1	0	0.01	1	1
GO:0015347	sodium-independent organic anion transmembrane transporter activity	5	0	0.04	1	1
GO:0015349	thyroid hormone transmembrane transporter activity	2	0	0.02	1	1
GO:0015350	methotrexate transporter activity	1	0	0.01	1	1
GO:0015355	secondary active monocarboxylate transmembrane transporter activity	5	0	0.04	1	1
GO:0015361	low-affinity sodium:dicarboxylate symporter activity	1	0	0.01	1	1
GO:0015362	high-affinity sodium:dicarboxylate symporter activity	1	0	0.01	1	1
GO:0015367	oxoglutarate:malate antiporter activity	1	0	0.01	1	1
GO:0015368	calcium:cation antiporter activity	6	0	0.05	1	1
GO:0015370	solute:sodium symporter activity	44	0	0.35	1	1
GO:0015373	monovalent anion:sodium symporter activity	1	0	0.01	1	1
GO:0015375	glycine:sodium symporter activity	2	0	0.02	1	1
GO:0015377	cation:chloride symporter activity	7	0	0.06	1	1
GO:0015379	potassium:chloride symporter activity	4	0	0.03	1	1
GO:0015382	sodium:sulfate symporter activity	2	0	0.02	1	1
GO:0015385	sodium:proton antiporter activity	9	0	0.07	1	1
GO:0015386	potassium:proton antiporter activity	2	0	0.02	1	1
GO:0015389	pyrimidine- and adenine-specific:sodium symporter activity	1	0	0.01	1	1
GO:0015399	primary active transmembrane transporter activity	106	0	0.84	1	1
GO:0015403	thiamine uptake transmembrane transporter activity	2	0	0.02	1	1
GO:0015405	P-P-bond-hydrolysis-driven transmembrane transporter activity	106	0	0.84	1	1
GO:0015410	manganese-transporting ATPase activity	1	0	0.01	1	1
GO:0015421	oligopeptide-transporting ATPase activity	4	0	0.03	1	1
GO:0015432	bile acid-exporting ATPase activity	1	0	0.01	1	1
GO:0015433	peptide antigen-transporting ATPase activity	2	0	0.02	1	1
GO:0015439	heme-transporting ATPase activity	1	0	0.01	1	1
GO:0015440	peptide-transporting ATPase activity	5	0	0.04	1	1
GO:0015450	P-P-bond-hydrolysis-driven protein transmembrane transporter activity	10	0	0.08	1	1
GO:0015459	potassium channel regulator activity	29	0	0.23	1	1
GO:0015464	acetylcholine receptor activity	17	0	0.13	1	1
GO:0015467	G-protein activated inward rectifier potassium channel activity	4	0	0.03	1	1
GO:0015491	cation:cation antiporter activity	18	0	0.14	1	1
GO:0015495	gamma-aminobutyric acid:proton symporter activity	1	0	0.01	1	1
GO:0015501	glutamate:sodium symporter activity	2	0	0.02	1	1
GO:0015556	C4-dicarboxylate transmembrane transporter activity	3	0	0.02	1	1
GO:0015562	efflux transmembrane transporter activity	2	0	0.02	1	1
GO:0015563	uptake transmembrane transporter activity	2	0	0.02	1	1
GO:0015578	mannose transmembrane transporter activity	1	0	0.01	1	1
GO:0015607	fatty-acyl-CoA transporter activity	1	0	0.01	1	1
GO:0015616	DNA translocase activity	1	0	0.01	1	1
GO:0015633	zinc transporting ATPase activity	1	0	0.01	1	1
GO:0015643	toxic substance binding	9	0	0.07	1	1
GO:0015645	fatty acid ligase activity	14	0	0.11	1	1
GO:0015651	quaternary ammonium group transmembrane transporter activity	6	0	0.05	1	1
GO:0015662	ATPase activity, coupled to transmembrane movement of ions, phosphorylative mechanism	49	0	0.39	1	1
GO:0015665	alcohol transmembrane transporter activity	9	0	0.07	1	1
GO:0015922	aspartate oxidase activity	1	0	0.01	1	1
GO:0015923	mannosidase activity	13	0	0.1	1	1
GO:0015924	mannosyl-oligosaccharide mannosidase activity	8	0	0.06	1	1
GO:0015925	galactosidase activity	3	0	0.02	1	1
[truncated: 1,733 more rows]

## Sheet: Cellular Component
GO.ID	Term	Annotated	Significant	Expected	classicFisher	BH.pVal
GO:0030054	cell junction	682	15	5.23	0.00022	0.16
GO:0015629	actin cytoskeleton	335	10	2.57	0.00025	0.16
GO:0031252	cell leading edge	231	8	1.77	0.0004	0.17
GO:0042995	cell projection	1053	17	8.08	0.00271	0.784
GO:0002102	podosome	11	2	0.08	0.00307	0.784
GO:0071944	cell periphery	3635	40	27.88	0.00695	1
GO:0005901	caveola	56	3	0.43	0.00907	1
GO:0030027	lamellipodium	109	4	0.84	0.00986	1
GO:0005886	plasma membrane	3563	38	27.33	0.0147	1
GO:0030479	actin cortical patch	2	1	0.02	0.0153	1
GO:0031673	H zone	2	1	0.02	0.0153	1
GO:0033010	paranodal junction	2	1	0.02	0.0153	1
GO:0033596	TSC1-TSC2 complex	2	1	0.02	0.0153	1
GO:0030055	cell-substrate junction	129	4	0.99	0.0174	1
GO:0046658	anchored component of plasma membrane	27	2	0.21	0.0181	1
GO:0016600	flotillin complex	3	1	0.02	0.0228	1
GO:0032444	activin responsive factor complex	3	1	0.02	0.0228	1
GO:0033270	paranode region of axon	3	1	0.02	0.0228	1
GO:0005604	basement membrane	80	3	0.61	0.0236	1
GO:0000444	MIS12/MIND type complex	4	1	0.03	0.0303	1
GO:0005827	polar microtubule	4	1	0.03	0.0303	1
GO:0042272	nuclear RNA export factor complex	4	1	0.03	0.0303	1
GO:0042405	nuclear inclusion body	4	1	0.03	0.0303	1
GO:0042584	chromaffin granule membrane	4	1	0.03	0.0303	1
GO:0071141	SMAD protein complex	4	1	0.03	0.0303	1
GO:0042583	chromaffin granule	5	1	0.04	0.0378	1
GO:0070937	CRD-mediated mRNA stability complex	5	1	0.04	0.0378	1
GO:0045121	membrane raft	170	4	1.3	0.0419	1
GO:0030672	synaptic vesicle membrane	44	2	0.34	0.0448	1
GO:0016011	dystroglycan complex	6	1	0.05	0.0452	1
GO:0016012	sarcoglycan complex	6	1	0.05	0.0452	1
GO:0030992	intraciliary transport particle B	6	1	0.05	0.0452	1
GO:0005912	adherens junction	183	4	1.4	0.0523	1
GO:0030056	hemidesmosome	7	1	0.05	0.0525	1
GO:0030990	intraciliary transport particle	7	1	0.05	0.0525	1
GO:0035371	microtubule plus-end	7	1	0.05	0.0525	1
GO:0001726	ruffle	112	3	0.86	0.0549	1
GO:0005884	actin filament	50	2	0.38	0.0563	1
GO:0005861	troponin complex	8	1	0.06	0.0598	1
GO:0005925	focal adhesion	118	3	0.91	0.0623	1
GO:0044463	cell projection part	553	8	4.24	0.0624	1
GO:0001931	uropod	9	1	0.07	0.067	1
GO:0031254	cell trailing edge	9	1	0.07	0.067	1
GO:0043194	axon initial segment	9	1	0.07	0.067	1
GO:0070161	anchoring junction	200	4	1.53	0.068	1
GO:0005924	cell-substrate adherens junction	123	3	0.94	0.0687	1
GO:0033268	node of Ranvier	10	1	0.08	0.0741	1
GO:0060053	neurofilament cytoskeleton	11	1	0.08	0.0812	1
GO:0035770	ribonucleoprotein granule	63	2	0.48	0.0842	1
GO:0044459	plasma membrane part	1900	20	14.57	0.0867	1
GO:0001518	voltage-gated sodium channel complex	13	1	0.1	0.0953	1
GO:0031463	Cul3-RING ubiquitin ligase complex	13	1	0.1	0.0953	1
GO:0034706	sodium channel complex	13	1	0.1	0.0953	1
GO:0005865	striated muscle thin filament	14	1	0.11	0.102	1
GO:0031362	anchored component of external side of plasma membrane	15	1	0.12	0.109	1
GO:0044430	cytoskeletal part	1168	13	8.96	0.111	1
GO:0043005	neuron projection	531	7	4.07	0.114	1
GO:0005856	cytoskeleton	1637	17	12.56	0.12	1
GO:0009986	cell surface	440	6	3.38	0.122	1
GO:0000307	cyclin-dependent protein kinase holoenzyme complex	17	1	0.13	0.123	1
GO:0005922	connexon complex	17	1	0.13	0.123	1
GO:0030496	midbody	80	2	0.61	0.126	1
GO:0010494	cytoplasmic stress granule	19	1	0.15	0.136	1
GO:0016010	dystrophin-associated glycoprotein complex	19	1	0.15	0.136	1
GO:0031233	intrinsic component of external side of plasma membrane	19	1	0.15	0.136	1
GO:0016020	membrane	6622	57	50.79	0.14	1
GO:0005938	cell cortex	171	3	1.31	0.144	1
GO:0030665	clathrin-coated vesicle membrane	88	2	0.68	0.146	1
GO:0005911	cell-cell junction	266	4	2.04	0.148	1
GO:0044420	extracellular matrix part	174	3	1.33	0.149	1
GO:0016323	basolateral plasma membrane	268	4	2.06	0.151	1
GO:0008021	synaptic vesicle	91	2	0.7	0.154	1
GO:0031672	A band	22	1	0.17	0.156	1
GO:0009897	external side of plasma membrane	178	3	1.37	0.157	1
GO:0010008	endosome membrane	282	4	2.16	0.171	1
GO:0044447	axoneme part	25	1	0.19	0.175	1
GO:0000139	Golgi membrane	494	6	3.79	0.179	1
GO:0044440	endosomal part	290	4	2.22	0.183	1
GO:0005921	gap junction	27	1	0.21	0.188	1
GO:0014704	intercalated disc	27	1	0.21	0.188	1
GO:0044665	MLL1/2 complex	27	1	0.21	0.188	1
GO:0055038	recycling endosome membrane	27	1	0.21	0.188	1
GO:0071339	MLL1 complex	27	1	0.21	0.188	1
GO:0031012	extracellular matrix	397	5	3.05	0.19	1
GO:0044291	cell-cell contact zone	29	1	0.22	0.2	1
GO:0033267	axon part	109	2	0.84	0.204	1
GO:0005623	cell	12850	102	98.57	0.213	1
GO:0030864	cortical actin cytoskeleton	31	1	0.24	0.213	1
GO:0044464	cell part	12849	102	98.56	0.213	1
GO:0009925	basal plasma membrane	32	1	0.25	0.219	1
GO:0016234	inclusion body	32	1	0.25	0.219	1
GO:0044304	main axon	32	1	0.25	0.219	1
GO:0030017	sarcomere	118	2	0.91	0.229	1
GO:0000932	cytoplasmic mRNA processing body	34	1	0.26	0.231	1
GO:0045202	synapse	429	5	3.29	0.233	1
GO:0005874	microtubule	322	4	2.47	0.234	1
GO:0032154	cleavage furrow	35	1	0.27	0.236	1
GO:0044456	synapse part	323	4	2.48	0.236	1
GO:0030139	endocytic vesicle	123	2	0.94	0.243	1
GO:0043228	non-membrane-bounded organelle	2823	25	21.65	0.243	1
GO:0043232	intracellular non-membrane-bounded organelle	2823	25	21.65	0.243	1
GO:0009434	NA	37	1	0.28	0.248	1
GO:0030662	coated vesicle membrane	126	2	0.97	0.252	1
GO:0032153	cell division site	38	1	0.29	0.254	1
GO:0032155	cell division site part	38	1	0.29	0.254	1
GO:0031225	anchored component of membrane	127	2	0.97	0.255	1
GO:0005578	proteinaceous extracellular matrix	336	4	2.58	0.258	1
GO:0045178	basal part of cell	39	1	0.3	0.26	1
GO:0005876	spindle microtubule	40	1	0.31	0.265	1
GO:0044449	contractile fiber part	131	2	1	0.266	1
GO:0043197	dendritic spine	132	2	1.01	0.269	1
GO:0044309	neuron spine	132	2	1.01	0.269	1
GO:0031226	intrinsic component of plasma membrane	1157	11	8.87	0.273	1
GO:0044431	Golgi apparatus part	572	6	4.39	0.275	1
GO:0001725	stress fiber	42	1	0.32	0.277	1
GO:0030016	myofibril	138	2	1.06	0.286	1
GO:0032432	actin filament bundle	44	1	0.34	0.288	1
GO:0005829	cytosol	2156	19	16.54	0.292	1
GO:0030175	filopodium	45	1	0.35	0.293	1
GO:0005622	intracellular	11345	90	87.02	0.297	1
GO:0005737	cytoplasm	8301	67	63.67	0.297	1
GO:0030667	secretory granule membrane	46	1	0.35	0.299	1
GO:0043292	contractile fiber	144	2	1.1	0.303	1
GO:0005667	transcription factor complex	256	3	1.96	0.313	1
GO:0030863	cortical cytoskeleton	49	1	0.38	0.315	1
GO:0001669	acrosomal vesicle	51	1	0.39	0.325	1
GO:0032587	ruffle membrane	51	1	0.39	0.325	1
GO:0042641	actomyosin	51	1	0.39	0.325	1
GO:0034707	chloride channel complex	52	1	0.4	0.33	1
GO:0005778	peroxisomal membrane	53	1	0.41	0.336	1
GO:0031903	microbody membrane	53	1	0.41	0.336	1
GO:0000792	heterochromatin	55	1	0.42	0.346	1
GO:0019861	flagellum	55	1	0.42	0.346	1
GO:0005814	centriole	57	1	0.44	0.356	1
GO:0045211	postsynaptic membrane	163	2	1.25	0.356	1
GO:0044425	membrane part	5179	42	39.73	0.36	1
GO:0035097	histone methyltransferase complex	58	1	0.44	0.361	1
GO:0044424	intracellular part	11054	87	84.79	0.362	1
GO:0031224	intrinsic component of membrane	4424	36	33.93	0.369	1
GO:0034708	methyltransferase complex	60	1	0.46	0.371	1
GO:0005930	axoneme	61	1	0.47	0.375	1
GO:0005932	NA	61	1	0.47	0.375	1
GO:0055037	recycling endosome	62	1	0.48	0.38	1
GO:0044422	organelle part	5740	46	44.03	0.386	1
GO:0031090	organelle membrane	2159	18	16.56	0.39	1
GO:0030136	clathrin-coated vesicle	177	2	1.36	0.395	1
GO:0005769	early endosome	178	2	1.37	0.397	1
GO:0030425	dendrite	299	3	2.29	0.403	1
GO:0044432	endoplasmic reticulum part	790	7	6.06	0.404	1
GO:0030018	Z disc	68	1	0.52	0.408	1
GO:0044446	intracellular organelle part	5660	45	43.42	0.414	1
GO:0034702	ion channel complex	186	2	1.43	0.419	1
GO:0030666	endocytic vesicle membrane	71	1	0.54	0.422	1
GO:0005794	Golgi apparatus	1058	9	8.12	0.424	1
GO:0097060	synaptic membrane	189	2	1.45	0.427	1
GO:0031901	early endosome membrane	73	1	0.56	0.431	1
GO:0016363	nuclear matrix	74	1	0.57	0.435	1
GO:0044438	microbody part	75	1	0.58	0.44	1
GO:0044439	peroxisomal part	75	1	0.58	0.44	1
GO:0031674	I band	79	1	0.61	0.457	1
GO:0005789	endoplasmic reticulum membrane	706	6	5.42	0.459	1
GO:0030426	growth cone	80	1	0.61	0.461	1
GO:0000777	condensed chromosome kinetochore	81	1	0.62	0.465	1
GO:0030427	site of polarized growth	81	1	0.62	0.465	1
GO:0044448	cell cortex part	81	1	0.62	0.465	1
GO:0044450	microtubule organizing center part	81	1	0.62	0.465	1
GO:0012505	endomembrane system	1610	13	12.35	0.466	1
GO:0016021	integral component of membrane	4323	34	33.16	0.466	1
GO:0031461	cullin-RING ubiquitin ligase complex	82	1	0.63	0.469	1
GO:0034399	nuclear periphery	82	1	0.63	0.469	1
GO:0042383	sarcolemma	83	1	0.64	0.473	1
GO:0031256	leading edge membrane	84	1	0.64	0.477	1
GO:0042175	nuclear outer membrane-endoplasmic reticulum membrane network	721	6	5.53	0.479	1
GO:0000922	spindle pole	85	1	0.65	0.481	1
GO:0005802	trans-Golgi network	85	1	0.65	0.481	1
GO:0000779	condensed chromosome, centromeric region	86	1	0.66	0.485	1
GO:0005887	integral component of plasma membrane	1118	9	8.58	0.491	1
GO:0043234	protein complex	2945	23	22.59	0.499	1
GO:0043229	intracellular organelle	9583	74	73.51	0.504	1
GO:0030135	coated vesicle	222	2	1.7	0.51	1
GO:0030141	secretory granule	222	2	1.7	0.51	1
GO:0043226	organelle	9594	74	73.59	0.511	1
GO:0014069	postsynaptic density	97	1	0.74	0.527	1
GO:0044327	dendritic spine head	97	1	0.74	0.527	1
GO:0005875	microtubule associated complex	98	1	0.75	0.531	1
GO:0044451	nucleoplasm part	765	6	5.87	0.537	1
GO:0000776	kinetochore	100	1	0.77	0.538	1
GO:0005768	endosome	508	4	3.9	0.55	1
GO:0030424	axon	241	2	1.85	0.554	1
GO:0005788	endoplasmic reticulum lumen	106	1	0.81	0.559	1
GO:0005777	peroxisome	110	1	0.84	0.573	1
GO:0042579	microbody	110	1	0.84	0.573	1
GO:0015630	microtubule cytoskeleton	807	6	6.19	0.59	1
GO:0034703	cation channel complex	118	1	0.91	0.598	1
GO:0005730	nucleolus	553	4	4.24	0.617	1
GO:0005783	endoplasmic reticulum	1129	8	8.66	0.644	1
GO:0000151	ubiquitin ligase complex	143	1	1.1	0.669	1
GO:0000775	chromosome, centromeric region	144	1	1.1	0.672	1
GO:0016607	nuclear speck	144	1	1.1	0.672	1
GO:0044445	cytosolic part	145	1	1.11	0.674	1
GO:0005882	intermediate filament	149	1	1.14	0.684	1
GO:0030659	cytoplasmic vesicle membrane	311	2	2.39	0.693	1
GO:0000793	condensed chromosome	155	1	1.19	0.699	1
GO:0031253	cell projection membrane	161	1	1.23	0.712	1
GO:0012506	vesicle membrane	323	2	2.48	0.713	1
GO:0044444	cytoplasmic part	6123	44	46.97	0.745	1
GO:0032991	macromolecular complex	3461	24	26.55	0.748	1
GO:0005813	centrosome	350	2	2.68	0.753	1
GO:0005654	nucleoplasm	1395	9	10.7	0.754	1
GO:0045111	intermediate filament cytoskeleton	184	1	1.41	0.76	1
GO:0044433	cytoplasmic vesicle part	362	2	2.78	0.77	1
GO:0044421	extracellular region part	985	6	7.56	0.775	1
GO:0005634	nucleus	5415	38	41.54	0.784	1
GO:0005819	spindle	212	1	1.63	0.807	1
GO:0031981	nuclear lumen	1945	12	14.92	0.829	1
GO:0048471	perinuclear region of cytoplasm	433	2	3.32	0.849	1
GO:0016023	cytoplasmic membrane-bounded vesicle	774	4	5.94	0.851	1
GO:0005576	extracellular region	1863	11	14.29	0.861	1
GO:0031988	membrane-bounded vesicle	791	4	6.07	0.863	1
GO:0005815	microtubule organizing center	450	2	3.45	0.864	1
GO:0045177	apical part of cell	259	1	1.99	0.866	1
GO:0016604	nuclear body	262	1	2.01	0.869	1
GO:0005759	mitochondrial matrix	263	1	2.02	0.87	1
GO:0005635	nuclear envelope	265	1	2.03	0.872	1
GO:0043231	intracellular membrane-bounded organelle	8665	61	66.47	0.872	1
GO:0043227	membrane-bounded organelle	8674	61	66.53	0.875	1
GO:0000785	chromatin	282	1	2.16	0.888	1
GO:0031410	cytoplasmic vesicle	832	4	6.38	0.888	1
GO:0030529	ribonucleoprotein complex	488	2	3.74	0.893	1
GO:0044427	chromosomal part	494	2	3.79	0.897	1
GO:0070013	intracellular organelle lumen	2394	14	18.36	0.897	1
GO:0031982	vesicle	866	4	6.64	0.905	1
GO:0043233	organelle lumen	2438	14	18.7	0.911	1
GO:0044428	nuclear part	2302	13	17.66	0.915	1
GO:0031974	membrane-enclosed lumen	2480	14	19.02	0.923	1
GO:0005615	extracellular space	767	3	5.88	0.938	1
GO:0005694	chromosome	583	2	4.47	0.942	1
GO:0005739	mitochondrion	1361	6	10.44	0.956	1
GO:0044429	mitochondrial part	681	2	5.22	0.97	1
GO:0031966	mitochondrial membrane	458	1	3.51	0.972	1
GO:0005740	mitochondrial envelope	480	1	3.68	0.977	1
GO:0031967	organelle envelope	737	2	5.65	0.979	1
GO:0031975	envelope	748	2	5.74	0.981	1
GO:0000015	phosphopyruvate hydratase complex	4	0	0.03	1	1
GO:0000109	nucleotide-excision repair complex	9	0	0.07	1	1
GO:0000110	nucleotide-excision repair factor 1 complex	1	0	0.01	1	1
GO:0000118	histone deacetylase complex	45	0	0.35	1	1
GO:0000120	RNA polymerase I transcription factor complex	3	0	0.02	1	1
GO:0000123	histone acetyltransferase complex	72	0	0.55	1	1
GO:0000124	SAGA complex	2	0	0.02	1	1
GO:0000125	PCAF complex	6	0	0.05	1	1
GO:0000126	transcription factor TFIIIB complex	1	0	0.01	1	1
GO:0000127	transcription factor TFIIIC complex	6	0	0.05	1	1
GO:0000133	polarisome	1	0	0.01	1	1
GO:0000137	Golgi cis cisterna	4	0	0.03	1	1
GO:0000138	Golgi trans cisterna	3	0	0.02	1	1
GO:0000145	exocyst	9	0	0.07	1	1
GO:0000152	nuclear ubiquitin ligase complex	23	0	0.18	1	1
GO:0000153	cytoplasmic ubiquitin ligase complex	6	0	0.05	1	1
GO:0000159	protein phosphatase type 2A complex	18	0	0.14	1	1
GO:0000164	protein phosphatase type 1 complex	3	0	0.02	1	1
GO:0000172	ribonuclease MRP complex	2	0	0.02	1	1
GO:0000176	nuclear exosome (RNase complex)	6	0	0.05	1	1
GO:0000177	cytoplasmic exosome (RNase complex)	6	0	0.05	1	1
GO:0000178	exosome (RNase complex)	19	0	0.15	1	1
GO:0000214	tRNA-intron endonuclease complex	3	0	0.02	1	1
GO:0000220	vacuolar proton-transporting V-type ATPase, V0 domain	3	0	0.02	1	1
GO:0000221	vacuolar proton-transporting V-type ATPase, V1 domain	2	0	0.02	1	1
GO:0000228	nuclear chromosome	259	0	1.99	1	1
GO:0000229	cytoplasmic chromosome	1	0	0.01	1	1
GO:0000235	astral microtubule	1	0	0.01	1	1
GO:0000242	pericentriolar material	11	0	0.08	1	1
GO:0000275	mitochondrial proton-transporting ATP synthase complex, catalytic core F(1)	5	0	0.04	1	1
GO:0000276	mitochondrial proton-transporting ATP synthase complex, coupling factor F(o)	5	0	0.04	1	1
GO:0000308	cytoplasmic cyclin-dependent protein kinase holoenzyme complex	2	0	0.02	1	1
GO:0000313	organellar ribosome	46	0	0.35	1	1
GO:0000314	organellar small ribosomal subunit	15	0	0.12	1	1
GO:0000315	organellar large ribosomal subunit	14	0	0.11	1	1
GO:0000323	lytic vacuole	294	0	2.26	1	1
GO:0000346	transcription export complex	8	0	0.06	1	1
GO:0000347	THO complex	5	0	0.04	1	1
GO:0000407	pre-autophagosomal structure	12	0	0.09	1	1
GO:0000421	autophagic vacuole membrane	14	0	0.11	1	1
GO:0000428	DNA-directed RNA polymerase complex	93	0	0.71	1	1
GO:0000439	core TFIIH complex	1	0	0.01	1	1
GO:0000441	NA	3	0	0.02	1	1
GO:0000445	THO complex part of transcription export complex	5	0	0.04	1	1
GO:0000502	proteasome complex	61	0	0.47	1	1
GO:0000506	glycosylphosphatidylinositol-N-acetylglucosaminyltransferase (GPI-GnT) complex	7	0	0.05	1	1
GO:0000778	condensed nuclear chromosome kinetochore	4	0	0.03	1	1
GO:0000780	condensed nuclear chromosome, centromeric region	13	0	0.1	1	1
GO:0000781	chromosome, telomeric region	48	0	0.37	1	1
GO:0000782	telomere cap complex	11	0	0.08	1	1
GO:0000783	nuclear telomere cap complex	11	0	0.08	1	1
GO:0000784	nuclear chromosome, telomeric region	23	0	0.18	1	1
GO:0000786	nucleosome	63	0	0.48	1	1
GO:0000788	nuclear nucleosome	3	0	0.02	1	1
GO:0000789	cytoplasmic chromatin	1	0	0.01	1	1
GO:0000790	nuclear chromatin	131	0	1	1	1
GO:0000791	euchromatin	11	0	0.08	1	1
GO:0000794	condensed nuclear chromosome	56	0	0.43	1	1
GO:0000795	synaptonemal complex	19	0	0.15	1	1
GO:0000796	condensin complex	6	0	0.05	1	1
GO:0000797	condensin core heterodimer	1	0	0.01	1	1
GO:0000799	nuclear condensin complex	1	0	0.01	1	1
GO:0000800	lateral element	4	0	0.03	1	1
GO:0000801	central element	4	0	0.03	1	1
GO:0000802	transverse filament	1	0	0.01	1	1
GO:0000803	sex chromosome	18	0	0.14	1	1
GO:0000805	X chromosome	5	0	0.04	1	1
GO:0000806	Y chromosome	2	0	0.02	1	1
GO:0000808	origin recognition complex	9	0	0.07	1	1
GO:0000815	ESCRT III complex	2	0	0.02	1	1
GO:0000835	ER ubiquitin ligase complex	1	0	0.01	1	1
GO:0000836	Hrd1p ubiquitin ligase complex	1	0	0.01	1	1
GO:0000930	gamma-tubulin complex	11	0	0.08	1	1
GO:0000931	gamma-tubulin large complex	4	0	0.03	1	1
GO:0000939	condensed chromosome inner kinetochore	2	0	0.02	1	1
GO:0000940	condensed chromosome outer kinetochore	12	0	0.09	1	1
GO:0000942	condensed nuclear chromosome outer kinetochore	3	0	0.02	1	1
GO:0000974	Prp19 complex	4	0	0.03	1	1
GO:0001401	mitochondrial sorting and assembly machinery complex	1	0	0.01	1	1
GO:0001520	outer dense fiber	3	0	0.02	1	1
GO:0001527	microfibril	8	0	0.06	1	1
GO:0001533	cornified envelope	22	0	0.17	1	1
GO:0001534	radial spoke	1	0	0.01	1	1
GO:0001650	fibrillar center	2	0	0.02	1	1
GO:0001652	granular component	4	0	0.03	1	1
GO:0001673	male germ cell nucleus	12	0	0.09	1	1
GO:0001674	female germ cell nucleus	2	0	0.02	1	1
GO:0001739	sex chromatin	5	0	0.04	1	1
GO:0001740	Barr body	3	0	0.02	1	1
GO:0001741	XY body	9	0	0.07	1	1
GO:0001750	photoreceptor outer segment	30	0	0.23	1	1
GO:0001772	immunological synapse	19	0	0.15	1	1
GO:0001891	phagocytic cup	11	0	0.08	1	1
GO:0001917	photoreceptor inner segment	15	0	0.12	1	1
GO:0001939	female pronucleus	6	0	0.05	1	1
GO:0001940	male pronucleus	4	0	0.03	1	1
GO:0002079	inner acrosomal membrane	2	0	0.02	1	1
GO:0002080	acrosomal membrane	12	0	0.09	1	1
GO:0002081	outer acrosomal membrane	2	0	0.02	1	1
GO:0002116	semaphorin receptor complex	6	0	0.05	1	1
GO:0002133	polycystin complex	2	0	0.02	1	1
GO:0002139	stereocilia coupling link	4	0	0.03	1	1
GO:0002141	stereocilia ankle link	4	0	0.03	1	1
GO:0002142	stereocilia ankle link complex	4	0	0.03	1	1
GO:0002177	manchette	2	0	0.02	1	1
GO:0002178	palmitoyltransferase complex	6	0	0.05	1	1
GO:0002193	MAML1-RBP-Jkappa- ICN1 complex	3	0	0.02	1	1
GO:0005575	cellular_component	14862	114	114	1	1
GO:0005577	fibrinogen complex	8	0	0.06	1	1
GO:0005579	membrane attack complex	7	0	0.05	1	1
GO:0005581	collagen trimer	86	0	0.66	1	1
GO:0005582	collagen type XV trimer	1	0	0.01	1	1
GO:0005583	fibrillar collagen trimer	13	0	0.1	1	1
GO:0005584	collagen type I trimer	2	0	0.02	1	1
GO:0005585	collagen type II trimer	1	0	0.01	1	1
GO:0005586	collagen type III trimer	1	0	0.01	1	1
GO:0005587	collagen type IV trimer	6	0	0.05	1	1
GO:0005588	collagen type V trimer	3	0	0.02	1	1
GO:0005589	collagen type VI trimer	3	0	0.02	1	1
GO:0005590	collagen type VII trimer	1	0	0.01	1	1
GO:0005591	collagen type VIII trimer	1	0	0.01	1	1
GO:0005592	collagen type XI trimer	2	0	0.02	1	1
GO:0005593	FACIT collagen trimer	6	0	0.05	1	1
GO:0005594	collagen type IX trimer	3	0	0.02	1	1
GO:0005595	collagen type XII trimer	1	0	0.01	1	1
GO:0005596	collagen type XIV trimer	1	0	0.01	1	1
GO:0005597	collagen type XVI trimer	1	0	0.01	1	1
GO:0005598	short-chain collagen trimer	1	0	0.01	1	1
GO:0005600	collagen type XIII trimer	1	0	0.01	1	1
GO:0005602	complement component C1 complex	2	0	0.02	1	1
GO:0005605	basal lamina	19	0	0.15	1	1
GO:0005606	laminin-1 complex	7	0	0.05	1	1
GO:0005607	laminin-2 complex	2	0	0.02	1	1
GO:0005608	laminin-3 complex	2	0	0.02	1	1
GO:0005610	laminin-5 complex	3	0	0.02	1	1
GO:0005614	interstitial matrix	11	0	0.08	1	1
GO:0005637	nuclear inner membrane	27	0	0.21	1	1
GO:0005638	lamin filament	4	0	0.03	1	1
GO:0005639	integral component of nuclear inner membrane	3	0	0.02	1	1
GO:0005640	nuclear outer membrane	21	0	0.16	1	1
GO:0005641	nuclear envelope lumen	7	0	0.05	1	1
GO:0005642	annulate lamellae	2	0	0.02	1	1
GO:0005643	nuclear pore	60	0	0.46	1	1
GO:0005652	nuclear lamina	7	0	0.05	1	1
GO:0005655	nucleolar ribonuclease P complex	6	0	0.05	1	1
GO:0005657	replication fork	37	0	0.28	1	1
GO:0005658	alpha DNA polymerase:primase complex	4	0	0.03	1	1
GO:0005662	DNA replication factor A complex	7	0	0.05	1	1
GO:0005663	DNA replication factor C complex	6	0	0.05	1	1
GO:0005664	nuclear origin of replication recognition complex	9	0	0.07	1	1
GO:0005665	DNA-directed RNA polymerase II, core complex	13	0	0.1	1	1
GO:0005666	DNA-directed RNA polymerase III complex	7	0	0.05	1	1
GO:0005669	transcription factor TFIID complex	18	0	0.14	1	1
GO:0005671	Ada2/Gcn5/Ada3 transcription activator complex	14	0	0.11	1	1
GO:0005672	transcription factor TFIIA complex	4	0	0.03	1	1
GO:0005673	transcription factor TFIIE complex	1	0	0.01	1	1
GO:0005674	transcription factor TFIIF complex	2	0	0.02	1	1
GO:0005675	holo TFIIH complex	11	0	0.08	1	1
GO:0005677	chromatin silencing complex	7	0	0.05	1	1
GO:0005678	chromatin assembly complex	10	0	0.08	1	1
GO:0005680	anaphase-promoting complex	19	0	0.15	1	1
GO:0005681	spliceosomal complex	139	0	1.07	1	1
GO:0005682	U5 snRNP	6	0	0.05	1	1
GO:0005683	U7 snRNP	7	0	0.05	1	1
GO:0005684	U2-type spliceosomal complex	2	0	0.02	1	1
GO:0005685	U1 snRNP	1	0	0.01	1	1
GO:0005686	U2 snRNP	3	0	0.02	1	1
GO:0005687	U4 snRNP	2	0	0.02	1	1
GO:0005688	U6 snRNP	2	0	0.02	1	1
GO:0005689	U12-type spliceosomal complex	23	0	0.18	1	1
GO:0005690	U4atac snRNP	1	0	0.01	1	1
GO:0005697	telomerase holoenzyme complex	5	0	0.04	1	1
GO:0005712	chiasma	2	0	0.02	1	1
GO:0005719	nuclear euchromatin	10	0	0.08	1	1
GO:0005720	nuclear heterochromatin	24	0	0.18	1	1
GO:0005721	pericentric heterochromatin	11	0	0.08	1	1
GO:0005724	nuclear telomeric heterochromatin	2	0	0.02	1	1
GO:0005726	perichromatin fibrils	2	0	0.02	1	1
GO:0005731	nucleolus organizer region	1	0	0.01	1	1
GO:0005732	small nucleolar ribonucleoprotein complex	12	0	0.09	1	1
GO:0005736	DNA-directed RNA polymerase I complex	4	0	0.03	1	1
GO:0005741	mitochondrial outer membrane	118	0	0.91	1	1
GO:0005742	mitochondrial outer membrane translocase complex	7	0	0.05	1	1
GO:0005743	mitochondrial inner membrane	313	0	2.4	1	1
GO:0005744	mitochondrial inner membrane presequence translocase complex	8	0	0.06	1	1
GO:0005746	mitochondrial respiratory chain	57	0	0.44	1	1
GO:0005747	mitochondrial respiratory chain complex I	36	0	0.28	1	1
GO:0005749	mitochondrial respiratory chain complex II	4	0	0.03	1	1
GO:0005750	mitochondrial respiratory chain complex III	5	0	0.04	1	1
GO:0005751	mitochondrial respiratory chain complex IV	2	0	0.02	1	1
GO:0005753	mitochondrial proton-transporting ATP synthase complex	16	0	0.12	1	1
GO:0005754	mitochondrial proton-transporting ATP synthase, catalytic core	1	0	0.01	1	1
GO:0005757	mitochondrial permeability transition pore complex	1	0	0.01	1	1
GO:0005758	mitochondrial intermembrane space	42	0	0.32	1	1
GO:0005760	gamma DNA polymerase complex	2	0	0.02	1	1
GO:0005761	mitochondrial ribosome	46	0	0.35	1	1
GO:0005762	mitochondrial large ribosomal subunit	14	0	0.11	1	1
GO:0005763	mitochondrial small ribosomal subunit	15	0	0.12	1	1
GO:0005764	lysosome	294	0	2.26	1	1
GO:0005765	lysosomal membrane	128	0	0.98	1	1
GO:0005766	primary lysosome	6	0	0.05	1	1
GO:0005767	secondary lysosome	5	0	0.04	1	1
GO:0005770	late endosome	138	0	1.06	1	1
GO:0005771	multivesicular body	23	0	0.18	1	1
GO:0005773	vacuole	349	0	2.68	1	1
GO:0005774	vacuolar membrane	167	0	1.28	1	1
GO:0005775	vacuolar lumen	30	0	0.23	1	1
GO:0005776	autophagic vacuole	29	0	0.22	1	1
GO:0005779	integral component of peroxisomal membrane	15	0	0.12	1	1
GO:0005782	peroxisomal matrix	31	0	0.24	1	1
GO:0005784	Sec61 translocon complex	2	0	0.02	1	1
GO:0005785	signal recognition particle receptor complex	2	0	0.02	1	1
GO:0005786	signal recognition particle, endoplasmic reticulum targeting	6	0	0.05	1	1
GO:0005787	signal peptidase complex	3	0	0.02	1	1
GO:0005790	smooth endoplasmic reticulum	14	0	0.11	1	1
GO:0005791	rough endoplasmic reticulum	38	0	0.29	1	1
GO:0005793	endoplasmic reticulum-Golgi intermediate compartment	60	0	0.46	1	1
GO:0005795	Golgi stack	109	0	0.84	1	1
GO:0005796	Golgi lumen	45	0	0.35	1	1
GO:0005797	Golgi medial cisterna	4	0	0.03	1	1
GO:0005798	Golgi-associated vesicle	61	0	0.47	1	1
GO:0005801	cis-Golgi network	26	0	0.2	1	1
GO:0005811	lipid particle	41	0	0.31	1	1
GO:0005816	spindle pole body	1	0	0.01	1	1
GO:0005818	aster	1	0	0.01	1	1
GO:0005826	actomyosin contractile ring	4	0	0.03	1	1
GO:0005828	kinetochore microtubule	4	0	0.03	1	1
GO:0005832	chaperonin-containing T-complex	6	0	0.05	1	1
GO:0005833	hemoglobin complex	11	0	0.08	1	1
GO:0005834	heterotrimeric G-protein complex	33	0	0.25	1	1
GO:0005838	proteasome regulatory particle	9	0	0.07	1	1
GO:0005839	proteasome core complex	18	0	0.14	1	1
GO:0005840	ribosome	161	0	1.23	1	1
GO:0005844	polysome	23	0	0.18	1	1
GO:0005845	mRNA cap binding complex	11	0	0.08	1	1
GO:0005847	mRNA cleavage and polyadenylation specificity factor complex	9	0	0.07	1	1
GO:0005849	mRNA cleavage factor complex	13	0	0.1	1	1
GO:0005850	eukaryotic translation initiation factor 2 complex	3	0	0.02	1	1
GO:0005851	eukaryotic translation initiation factor 2B complex	6	0	0.05	1	1
GO:0005852	eukaryotic translation initiation factor 3 complex	13	0	0.1	1	1
GO:0005853	eukaryotic translation elongation factor 1 complex	2	0	0.02	1	1
GO:0005854	nascent polypeptide-associated complex	1	0	0.01	1	1
GO:0005858	axonemal dynein complex	12	0	0.09	1	1
GO:0005859	muscle myosin complex	15	0	0.12	1	1
GO:0005862	muscle thin filament tropomyosin	4	0	0.03	1	1
GO:0005863	striated muscle myosin thick filament	3	0	0.02	1	1
GO:0005868	cytoplasmic dynein complex	13	0	0.1	1	1
GO:0005869	dynactin complex	6	0	0.05	1	1
GO:0005871	kinesin complex	21	0	0.16	1	1
GO:0005873	plus-end kinesin complex	2	0	0.02	1	1
GO:0005879	axonemal microtubule	2	0	0.02	1	1
GO:0005881	cytoplasmic microtubule	32	0	0.25	1	1
GO:0005883	neurofilament	8	0	0.06	1	1
GO:0005885	Arp2/3 protein complex	6	0	0.05	1	1
GO:0005889	hydrogen:potassium-exchanging ATPase complex	1	0	0.01	1	1
GO:0005890	sodium:potassium-exchanging ATPase complex	7	0	0.05	1	1
GO:0005891	voltage-gated calcium channel complex	30	0	0.23	1	1
GO:0005892	acetylcholine-gated channel complex	16	0	0.12	1	1
GO:0005895	interleukin-5 receptor complex	1	0	0.01	1	1
GO:0005896	interleukin-6 receptor complex	3	0	0.02	1	1
GO:0005898	interleukin-13 receptor complex	1	0	0.01	1	1
GO:0005899	insulin receptor complex	3	0	0.02	1	1
GO:0005900	oncostatin-M receptor complex	3	0	0.02	1	1
GO:0005902	microvillus	57	0	0.44	1	1
GO:0005903	brush border	52	0	0.4	1	1
GO:0005905	coated pit	55	0	0.42	1	1
GO:0005913	cell-cell adherens junction	40	0	0.31	1	1
GO:0005914	spot adherens junction	1	0	0.01	1	1
GO:0005915	zonula adherens	8	0	0.06	1	1
GO:0005916	fascia adherens	10	0	0.08	1	1
GO:0005923	tight junction	90	0	0.69	1	1
GO:0005927	muscle tendon junction	3	0	0.02	1	1
GO:0005929	cilium	200	0	1.53	1	1
GO:0005942	phosphatidylinositol 3-kinase complex	8	0	0.06	1	1
GO:0005943	phosphatidylinositol 3-kinase complex, class IA	1	0	0.01	1	1
GO:0005944	phosphatidylinositol 3-kinase complex, class IB	2	0	0.02	1	1
GO:0005945	6-phosphofructokinase complex	3	0	0.02	1	1
GO:0005947	mitochondrial alpha-ketoglutarate dehydrogenase complex	3	0	0.02	1	1
GO:0005952	cAMP-dependent protein kinase complex	10	0	0.08	1	1
GO:0005953	CAAX-protein geranylgeranyltransferase complex	1	0	0.01	1	1
GO:0005954	calcium- and calmodulin-dependent protein kinase complex	4	0	0.03	1	1
GO:0005955	calcineurin complex	2	0	0.02	1	1
GO:0005956	protein kinase CK2 complex	1	0	0.01	1	1
GO:0005958	DNA-dependent protein kinase-DNA ligase 4 complex	5	0	0.04	1	1
GO:0005960	glycine cleavage complex	2	0	0.02	1	1
GO:0005964	phosphorylase kinase complex	5	0	0.04	1	1
GO:0005967	mitochondrial pyruvate dehydrogenase complex	1	0	0.01	1	1
GO:0005968	Rab-protein geranylgeranyltransferase complex	2	0	0.02	1	1
GO:0005969	serine-pyruvate aminotransferase complex	1	0	0.01	1	1
GO:0005971	ribonucleoside-diphosphate reductase complex	1	0	0.01	1	1
GO:0008023	transcription elongation factor complex	27	0	0.21	1	1
GO:0008024	positive transcription elongation factor complex b	1	0	0.01	1	1
GO:0008043	intracellular ferritin complex	2	0	0.02	1	1
GO:0008074	guanylate cyclase complex, soluble	1	0	0.01	1	1
GO:0008076	voltage-gated potassium channel complex	63	0	0.48	1	1
GO:0008091	spectrin	9	0	0.07	1	1
GO:0008180	COP9 signalosome	35	0	0.27	1	1
GO:0008250	oligosaccharyltransferase complex	9	0	0.07	1	1
GO:0008274	gamma-tubulin ring complex	4	0	0.03	1	1
GO:0008275	gamma-tubulin small complex	1	0	0.01	1	1
GO:0008278	cohesin complex	10	0	0.08	1	1
GO:0008280	cohesin core heterodimer	1	0	0.01	1	1
GO:0008282	ATP-sensitive potassium channel complex	2	0	0.02	1	1
GO:0008287	protein serine/threonine phosphatase complex	44	0	0.34	1	1
GO:0008290	F-actin capping protein complex	7	0	0.05	1	1
GO:0008303	caspase complex	1	0	0.01	1	1
GO:0008305	integrin complex	27	0	0.21	1	1
GO:0008328	ionotropic glutamate receptor complex	25	0	0.19	1	1
GO:0008352	katanin complex	1	0	0.01	1	1
GO:0008385	IkappaB kinase complex	10	0	0.08	1	1
GO:0008537	proteasome activator complex	2	0	0.02	1	1
GO:0008540	proteasome regulatory particle, base subcomplex	3	0	0.02	1	1
GO:0008622	epsilon DNA polymerase complex	1	0	0.01	1	1
GO:0008623	CHRAC	2	0	0.02	1	1
GO:0009279	cell outer membrane	2	0	0.02	1	1
GO:0009295	nucleoid	35	0	0.27	1	1
GO:0009330	DNA topoisomerase complex (ATP-hydrolyzing)	1	0	0.01	1	1
GO:0009331	glycerol-3-phosphate dehydrogenase complex	3	0	0.02	1	1
GO:0009346	citrate lyase complex	2	0	0.02	1	1
GO:0009348	ornithine carbamoyltransferase complex	1	0	0.01	1	1
GO:0009368	endopeptidase Clp complex	1	0	0.01	1	1
GO:0009841	mitochondrial endopeptidase Clp complex	1	0	0.01	1	1
GO:0009898	cytoplasmic side of plasma membrane	95	0	0.73	1	1
GO:0010369	chromocenter	5	0	0.04	1	1
GO:0010370	perinucleolar chromocenter	1	0	0.01	1	1
GO:0012507	ER to Golgi transport vesicle membrane	24	0	0.18	1	1
GO:0012510	trans-Golgi network transport vesicle membrane	12	0	0.09	1	1
GO:0014701	junctional sarcoplasmic reticulum membrane	9	0	0.07	1	1
GO:0014705	C zone	1	0	0.01	1	1
GO:0014731	spectrin-associated cytoskeleton	7	0	0.05	1	1
GO:0014802	terminal cisterna	3	0	0.02	1	1
GO:0014804	terminal cisterna lumen	1	0	0.01	1	1
GO:0015030	Cajal body	46	0	0.35	1	1
GO:0015934	large ribosomal subunit	59	0	0.45	1	1
GO:0015935	small ribosomal subunit	44	0	0.34	1	1
GO:0016013	syntrophin complex	1	0	0.01	1	1
GO:0016028	rhabdomere	1	0	0.01	1	1
GO:0016035	zeta DNA polymerase complex	2	0	0.02	1	1
GO:0016235	aggresome	20	0	0.15	1	1
GO:0016272	prefoldin complex	10	0	0.08	1	1
GO:0016281	eukaryotic translation initiation factor 4F complex	8	0	0.06	1	1
GO:0016324	apical plasma membrane	198	0	1.52	1	1
GO:0016327	apicolateral plasma membrane	109	0	0.84	1	1
GO:0016328	lateral plasma membrane	28	0	0.21	1	1
GO:0016342	catenin complex	8	0	0.06	1	1
GO:0016442	RISC complex	8	0	0.06	1	1
GO:0016459	myosin complex	60	0	0.46	1	1
GO:0016460	myosin II complex	20	0	0.15	1	1
GO:0016461	unconventional myosin complex	7	0	0.05	1	1
GO:0016469	proton-transporting two-sector ATPase complex	41	0	0.31	1	1
GO:0016471	vacuolar proton-transporting V-type ATPase complex	13	0	0.1	1	1
GO:0016507	mitochondrial fatty acid beta-oxidation multienzyme complex	2	0	0.02	1	1
GO:0016514	SWI/SNF complex	15	0	0.12	1	1
GO:0016528	sarcoplasm	54	0	0.41	1	1
GO:0016529	sarcoplasmic reticulum	50	0	0.38	1	1
GO:0016533	cyclin-dependent protein kinase 5 holoenzyme complex	3	0	0.02	1	1
GO:0016580	Sin3 complex	11	0	0.08	1	1
GO:0016581	NuRD complex	15	0	0.12	1	1
GO:0016585	chromatin remodeling complex	124	0	0.95	1	1
GO:0016589	NURF complex	6	0	0.05	1	1
GO:0016590	ACF complex	1	0	0.01	1	1
GO:0016591	DNA-directed RNA polymerase II, holoenzyme	82	0	0.63	1	1
GO:0016592	mediator complex	31	0	0.24	1	1
GO:0016593	Cdc73/Paf1 complex	7	0	0.05	1	1
GO:0016602	CCAAT-binding factor complex	4	0	0.03	1	1
GO:0016605	PML body	70	0	0.54	1	1
GO:0016938	kinesin I complex	1	0	0.01	1	1
GO:0016939	kinesin II complex	3	0	0.02	1	1
GO:0016942	insulin-like growth factor binding protein complex	3	0	0.02	1	1
GO:0017053	transcriptional repressor complex	55	0	0.42	1	1
GO:0017059	serine C-palmitoyltransferase complex	6	0	0.05	1	1
GO:0017071	intracellular cyclic nucleotide activated cation channel complex	4	0	0.03	1	1
GO:0017090	meprin A complex	1	0	0.01	1	1
GO:0017101	aminoacyl-tRNA synthetase multienzyme complex	2	0	0.02	1	1
GO:0017109	glutamate-cysteine ligase complex	2	0	0.02	1	1
GO:0017119	Golgi transport complex	9	0	0.07	1	1
GO:0017146	N-methyl-D-aspartate selective glutamate receptor complex	7	0	0.05	1	1
GO:0018995	host	1	0	0.01	1	1
GO:0019005	SCF ubiquitin ligase complex	25	0	0.19	1	1
GO:0019008	molybdopterin synthase complex	2	0	0.02	1	1
GO:0019012	virion	1	0	0.01	1	1
GO:0019028	viral capsid	1	0	0.01	1	1
GO:0019035	viral integration complex	1	0	0.01	1	1
GO:0019185	snRNA-activating protein complex	1	0	0.01	1	1
GO:0019773	proteasome core complex, alpha-subunit complex	8	0	0.06	1	1
GO:0019814	immunoglobulin complex	3	0	0.02	1	1
GO:0019815	B cell receptor complex	3	0	0.02	1	1
GO:0019866	organelle inner membrane	340	0	2.61	1	1
GO:0019867	outer membrane	142	0	1.09	1	1
GO:0019897	extrinsic component of plasma membrane	72	0	0.55	1	1
GO:0019898	extrinsic component of membrane	111	0	0.85	1	1
GO:0019907	cyclin-dependent protein kinase activating kinase holoenzyme complex	6	0	0.05	1	1
GO:0019908	nuclear cyclin-dependent protein kinase holoenzyme complex	6	0	0.05	1	1
GO:0020017	NA	5	0	0.04	1	1
GO:0022624	proteasome accessory complex	11	0	0.08	1	1
GO:0022625	cytosolic large ribosomal subunit	38	0	0.29	1	1
GO:0022626	cytosolic ribosome	66	0	0.51	1	1
GO:0022627	cytosolic small ribosomal subunit	25	0	0.19	1	1
GO:0030008	TRAPP complex	2	0	0.02	1	1
GO:0030014	CCR4-NOT complex	2	0	0.02	1	1
GO:0030057	desmosome	22	0	0.17	1	1
GO:0030061	mitochondrial crista	5	0	0.04	1	1
GO:0030062	mitochondrial tricarboxylic acid cycle enzyme complex	4	0	0.03	1	1
GO:0030112	glycocalyx	2	0	0.02	1	1
GO:0030117	membrane coat	68	0	0.52	1	1
GO:0030118	clathrin coat	37	0	0.28	1	1
GO:0030119	AP-type membrane coat adaptor complex	31	0	0.24	1	1
GO:0030120	vesicle coat	41	0	0.31	1	1
GO:0030121	AP-1 adaptor complex	6	0	0.05	1	1
GO:0030122	AP-2 adaptor complex	9	0	0.07	1	1
GO:0030125	clathrin vesicle coat	20	0	0.15	1	1
GO:0030126	COPI vesicle coat	13	0	0.1	1	1
GO:0030127	COPII vesicle coat	9	0	0.07	1	1
GO:0030128	clathrin coat of endocytic vesicle	10	0	0.08	1	1
GO:0030130	clathrin coat of trans-Golgi network vesicle	12	0	0.09	1	1
GO:0030131	clathrin adaptor complex	28	0	0.21	1	1
GO:0030132	clathrin coat of coated pit	14	0	0.11	1	1
GO:0030133	transport vesicle	121	0	0.93	1	1
GO:0030134	ER to Golgi transport vesicle	28	0	0.21	1	1
GO:0030137	COPI-coated vesicle	19	0	0.15	1	1
GO:0030140	trans-Golgi network transport vesicle	24	0	0.18	1	1
GO:0030173	integral component of Golgi membrane	45	0	0.35	1	1
GO:0030176	integral component of endoplasmic reticulum membrane	85	0	0.65	1	1
GO:0030285	integral component of synaptic vesicle membrane	4	0	0.03	1	1
GO:0030286	dynein complex	36	0	0.28	1	1
GO:0030288	outer membrane-bounded periplasmic space	9	0	0.07	1	1
GO:0030289	protein phosphatase 4 complex	2	0	0.02	1	1
GO:0030312	external encapsulating structure	13	0	0.1	1	1
GO:0030313	cell envelope	11	0	0.08	1	1
GO:0030314	junctional membrane complex	5	0	0.04	1	1
GO:0030315	T-tubule	21	0	0.16	1	1
GO:0030430	host cell cytoplasm	1	0	0.01	1	1
GO:0030478	actin cap	2	0	0.02	1	1
GO:0030485	smooth muscle contractile fiber	1	0	0.01	1	1
GO:0030526	granulocyte macrophage colony-stimulating factor receptor complex	1	0	0.01	1	1
GO:0030530	heterogeneous nuclear ribonucleoprotein complex	19	0	0.15	1	1
GO:0030532	small nuclear ribonucleoprotein complex	34	0	0.26	1	1
GO:0030658	transport vesicle membrane	60	0	0.46	1	1
GO:0030660	Golgi-associated vesicle membrane	38	0	0.29	1	1
GO:0030663	COPI-coated vesicle membrane	15	0	0.12	1	1
GO:0030669	clathrin-coated endocytic vesicle membrane	17	0	0.13	1	1
GO:0030670	phagocytic vesicle membrane	28	0	0.21	1	1
GO:0030673	axolemma	9	0	0.07	1	1
GO:0030677	ribonuclease P complex	6	0	0.05	1	1
GO:0030681	multimeric ribonuclease P complex	6	0	0.05	1	1
GO:0030684	preribosome	13	0	0.1	1	1
GO:0030686	90S preribosome	6	0	0.05	1	1
GO:0030687	preribosome, large subunit precursor	3	0	0.02	1	1
GO:0030688	preribosome, small subunit precursor	4	0	0.03	1	1
GO:0030689	Noc complex	2	0	0.02	1	1
GO:0030690	Noc1p-Noc2p complex	1	0	0.01	1	1
GO:0030692	Noc4p-Nop14p complex	1	0	0.01	1	1
GO:0030849	autosome	2	0	0.02	1	1
GO:0030867	rough endoplasmic reticulum membrane	13	0	0.1	1	1
GO:0030868	smooth endoplasmic reticulum membrane	5	0	0.04	1	1
GO:0030870	Mre11 complex	5	0	0.04	1	1
GO:0030874	nucleolar chromatin	1	0	0.01	1	1
GO:0030877	beta-catenin destruction complex	6	0	0.05	1	1
GO:0030880	RNA polymerase complex	94	0	0.72	1	1
GO:0030891	VCB complex	4	0	0.03	1	1
GO:0030892	mitotic cohesin complex	2	0	0.02	1	1
GO:0030893	meiotic cohesin complex	5	0	0.04	1	1
GO:0030894	replisome	15	0	0.12	1	1
GO:0030895	apolipoprotein B mRNA editing enzyme complex	2	0	0.02	1	1
GO:0030897	HOPS complex	11	0	0.08	1	1
GO:0030904	retromer complex	4	0	0.03	1	1
GO:0030914	STAGA complex	12	0	0.09	1	1
GO:0030915	Smc5-Smc6 complex	6	0	0.05	1	1
GO:0030934	anchoring collagen complex	10	0	0.08	1	1
GO:0030935	sheet-forming collagen trimer	7	0	0.05	1	1
GO:0030936	transmembrane collagen trimer	1	0	0.01	1	1
GO:0030956	glutamyl-tRNA(Gln) amidotransferase complex	3	0	0.02	1	1
GO:0030964	NADH dehydrogenase complex	36	0	0.28	1	1
GO:0030981	cortical microtubule cytoskeleton	2	0	0.02	1	1
GO:0031010	ISWI-type complex	6	0	0.05	1	1
GO:0031011	Ino80 complex	14	0	0.11	1	1
GO:0031021	interphase microtubule organizing center	1	0	0.01	1	1
GO:0031045	dense core granule	7	0	0.05	1	1
GO:0031074	nucleocytoplasmic shuttling complex	2	0	0.02	1	1
GO:0031080	nuclear pore outer ring	10	0	0.08	1	1
GO:0031082	BLOC complex	7	0	0.05	1	1
GO:0031083	BLOC-1 complex	7	0	0.05	1	1
GO:0031088	platelet dense granule membrane	5	0	0.04	1	1
GO:0031091	platelet alpha granule	57	0	0.44	1	1
GO:0031092	platelet alpha granule membrane	5	0	0.04	1	1
GO:0031093	platelet alpha granule lumen	46	0	0.35	1	1
GO:0031094	platelet dense tubular network	10	0	0.08	1	1
GO:0031095	platelet dense tubular network membrane	8	0	0.06	1	1
GO:0031105	septin complex	11	0	0.08	1	1
GO:0031143	pseudopodium	11	0	0.08	1	1
GO:0031201	SNARE complex	21	0	0.16	1	1
GO:0031205	endoplasmic reticulum Sec complex	2	0	0.02	1	1
GO:0031209	SCAR complex	1	0	0.01	1	1
GO:0031211	endoplasmic reticulum palmitoyltransferase complex	6	0	0.05	1	1
GO:0031213	RSF complex	2	0	0.02	1	1
GO:0031227	intrinsic component of endoplasmic reticulum membrane	101	0	0.77	1	1
GO:0031228	intrinsic component of Golgi membrane	48	0	0.37	1	1
GO:0031229	intrinsic component of nuclear inner membrane	3	0	0.02	1	1
GO:0031231	intrinsic component of peroxisomal membrane	15	0	0.12	1	1
GO:0031232	extrinsic component of external side of plasma membrane	5	0	0.04	1	1
GO:0031234	extrinsic component of cytoplasmic side of plasma membrane	46	0	0.35	1	1
GO:0031235	intrinsic component of the cytoplasmic side of the plasma membrane	13	0	0.1	1	1
GO:0031240	external side of cell outer membrane	1	0	0.01	1	1
GO:0031257	cell trailing edge membrane	1	0	0.01	1	1
GO:0031258	lamellipodium membrane	13	0	0.1	1	1
GO:0031259	uropod membrane	1	0	0.01	1	1
GO:0031260	pseudopodium membrane	1	0	0.01	1	1
GO:0031262	Ndc80 complex	4	0	0.03	1	1
GO:0031264	death-inducing signaling complex	6	0	0.05	1	1
GO:0031265	CD95 death-inducing signaling complex	4	0	0.03	1	1
GO:0031298	replication fork protection complex	1	0	0.01	1	1
GO:0031300	intrinsic component of organelle membrane	202	0	1.55	1	1
GO:0031301	integral component of organelle membrane	181	0	1.39	1	1
GO:0031302	intrinsic component of endosome membrane	1	0	0.01	1	1
GO:0031304	intrinsic component of mitochondrial inner membrane	9	0	0.07	1	1
GO:0031305	integral component of mitochondrial inner membrane	9	0	0.07	1	1
GO:0031306	intrinsic component of mitochondrial outer membrane	15	0	0.12	1	1
GO:0031307	integral component of mitochondrial outer membrane	14	0	0.11	1	1
GO:0031308	intrinsic component of nuclear outer membrane	1	0	0.01	1	1
GO:0031309	integral component of nuclear outer membrane	1	0	0.01	1	1
GO:0031312	extrinsic component of organelle membrane	9	0	0.07	1	1
GO:0031313	extrinsic component of endosome membrane	4	0	0.03	1	1
GO:0031314	extrinsic component of mitochondrial inner membrane	2	0	0.02	1	1
GO:0031315	extrinsic component of mitochondrial outer membrane	2	0	0.02	1	1
GO:0031332	RNAi effector complex	8	0	0.06	1	1
GO:0031371	ubiquitin conjugating enzyme complex	8	0	0.06	1	1
GO:0031372	UBC13-MMS2 complex	2	0	0.02	1	1
GO:0031379	RNA-directed RNA polymerase complex	1	0	0.01	1	1
GO:0031380	nuclear RNA-directed RNA polymerase complex	1	0	0.01	1	1
GO:0031428	box C/D snoRNP complex	3	0	0.02	1	1
GO:0031429	box H/ACA snoRNP complex	1	0	0.01	1	1
GO:0031430	M band	13	0	0.1	1	1
GO:0031436	BRCA1-BARD1 complex	2	0	0.02	1	1
GO:0031462	Cul2-RING ubiquitin ligase complex	6	0	0.05	1	1
GO:0031464	Cul4A-RING E3 ubiquitin ligase complex	7	0	0.05	1	1
GO:0031465	Cul4B-RING E3 ubiquitin ligase complex	4	0	0.03	1	1
GO:0031466	Cul5-RING ubiquitin ligase complex	4	0	0.03	1	1
GO:0031501	mannosyltransferase complex	3	0	0.02	1	1
GO:0031512	motile primary cilium	7	0	0.05	1	1
GO:0031513	nonmotile primary cilium	60	0	0.46	1	1
GO:0031514	motile cilium	9	0	0.07	1	1
GO:0031515	tRNA (m1A) methyltransferase complex	2	0	0.02	1	1
GO:0031519	PcG protein complex	37	0	0.28	1	1
GO:0031523	Myb complex	2	0	0.02	1	1
GO:0031526	brush border membrane	35	0	0.27	1	1
GO:0031527	filopodium membrane	11	0	0.08	1	1
GO:0031528	microvillus membrane	15	0	0.12	1	1
GO:0031588	AMP-activated protein kinase complex	6	0	0.05	1	1
GO:0031592	centrosomal corona	1	0	0.01	1	1
GO:0031594	neuromuscular junction	37	0	0.28	1	1
GO:0031595	nuclear proteasome complex	1	0	0.01	1	1
GO:0031597	cytosolic proteasome complex	2	0	0.02	1	1
GO:0031616	spindle pole centrosome	6	0	0.05	1	1
GO:0031618	nuclear pericentric heterochromatin	3	0	0.02	1	1
GO:0031680	G-protein beta/gamma-subunit complex	1	0	0.01	1	1
GO:0031838	haptoglobin-hemoglobin complex	2	0	0.02	1	1
GO:0031902	late endosome membrane	72	0	0.55	1	1
GO:0031904	endosome lumen	10	0	0.08	1	1
GO:0031905	early endosome lumen	3	0	0.02	1	1
GO:0031907	microbody lumen	31	0	0.24	1	1
GO:0031931	TORC1 complex	3	0	0.02	1	1
GO:0031932	TORC2 complex	3	0	0.02	1	1
GO:0031933	telomeric heterochromatin	3	0	0.02	1	1
GO:0031941	filamentous actin	17	0	0.13	1	1
GO:0031965	nuclear membrane	165	0	1.27	1	1
GO:0031968	organelle outer membrane	138	0	1.06	1	1
GO:0031970	organelle envelope lumen	49	0	0.38	1	1
GO:0031983	vesicle lumen	53	0	0.41	1	1
GO:0031984	organelle subcompartment	82	0	0.63	1	1
GO:0031985	Golgi cisterna	79	0	0.61	1	1
GO:0032002	interleukin-28 receptor complex	2	0	0.02	1	1
GO:0032009	early phagosome	3	0	0.02	1	1
GO:0032010	phagolysosome	4	0	0.03	1	1
GO:0032021	NELF complex	4	0	0.03	1	1
GO:0032039	integrator complex	12	0	0.09	1	1
GO:0032040	small-subunit processome	6	0	0.05	1	1
GO:0032044	DSIF complex	2	0	0.02	1	1
GO:0032045	guanyl-nucleotide exchange factor complex	4	0	0.03	1	1
GO:0032059	bleb	7	0	0.05	1	1
GO:0032116	SMC loading complex	2	0	0.02	1	1
GO:0032127	dense core granule membrane	1	0	0.01	1	1
GO:0032133	chromosome passenger complex	4	0	0.03	1	1
GO:0032144	4-aminobutyrate transaminase complex	1	0	0.01	1	1
GO:0032156	septin cytoskeleton	11	0	0.08	1	1
GO:0032279	asymmetric synapse	7	0	0.05	1	1
GO:0032280	symmetric synapse	2	0	0.02	1	1
GO:0032281	alpha-amino-3-hydroxy-5-methyl-4-isoxazolepropionic acid selective glutamate receptor complex	11	0	0.08	1	1
GO:0032299	ribonuclease H2 complex	3	0	0.02	1	1
GO:0032300	mismatch repair complex	10	0	0.08	1	1
GO:0032301	MutSalpha complex	2	0	0.02	1	1
GO:0032302	MutSbeta complex	2	0	0.02	1	1
GO:0032311	angiogenin-PRI complex	2	0	0.02	1	1
GO:0032389	MutLalpha complex	6	0	0.05	1	1
GO:0032390	MutLbeta complex	2	0	0.02	1	1
GO:0032391	photoreceptor connecting cilium	16	0	0.12	1	1
GO:0032420	stereocilium	16	0	0.12	1	1
GO:0032421	stereocilium bundle	17	0	0.13	1	1
GO:0032426	stereocilium bundle tip	1	0	0.01	1	1
GO:0032433	filopodium tip	2	0	0.02	1	1
GO:0032437	cuticular plate	2	0	0.02	1	1
GO:0032449	CBM complex	3	0	0.02	1	1
GO:0032473	cytoplasmic side of mitochondrial outer membrane	1	0	0.01	1	1
GO:0032541	cortical endoplasmic reticulum	1	0	0.01	1	1
GO:0032579	apical lamina of hyaline layer	1	0	0.01	1	1
GO:0032580	Golgi cisterna membrane	69	0	0.53	1	1
GO:0032584	growth cone membrane	6	0	0.05	1	1
GO:0032585	multivesicular body membrane	7	0	0.05	1	1
GO:0032588	trans-Golgi network membrane	9	0	0.07	1	1
GO:0032589	neuron projection membrane	21	0	0.16	1	1
GO:0032590	dendrite membrane	6	0	0.05	1	1
GO:0032591	dendritic spine membrane	2	0	0.02	1	1
GO:0032592	integral component of mitochondrial membrane	28	0	0.21	1	1
GO:0032593	insulin-responsive compartment	3	0	0.02	1	1
GO:0032777	Piccolo NuA4 histone acetyltransferase complex	4	0	0.03	1	1
GO:0032797	SMN complex	2	0	0.02	1	1
GO:0032798	Swi5-Sfr1 complex	2	0	0.02	1	1
GO:0032806	carboxy-terminal domain protein kinase complex	2	0	0.02	1	1
GO:0032807	DNA ligase IV complex	2	0	0.02	1	1
GO:0032809	neuronal cell body membrane	6	0	0.05	1	1
GO:0032838	cell projection cytoplasm	20	0	0.15	1	1
GO:0032839	dendrite cytoplasm	12	0	0.09	1	1
GO:0032937	SREBP-SCAP-Insig complex	2	0	0.02	1	1
GO:0032982	myosin filament	15	0	0.12	1	1
GO:0032983	kainate selective glutamate receptor complex	4	0	0.03	1	1
GO:0032993	protein-DNA complex	99	0	0.76	1	1
GO:0032994	protein-lipid complex	33	0	0.25	1	1
GO:0032996	Bcl3-Bcl10 complex	1	0	0.01	1	1
GO:0032997	Fc receptor complex	2	0	0.02	1	1
GO:0032998	Fc-epsilon receptor I complex	2	0	0.02	1	1
GO:0033011	perinuclear theca	3	0	0.02	1	1
GO:0033017	sarcoplasmic reticulum membrane	30	0	0.23	1	1
GO:0033018	sarcoplasmic reticulum lumen	7	0	0.05	1	1
GO:0033061	DNA recombinase mediator complex	2	0	0.02	1	1
GO:0033093	Weibel-Palade body	2	0	0.02	1	1
GO:0033116	endoplasmic reticulum-Golgi intermediate compartment membrane	25	0	0.19	1	1
GO:0033150	cytoskeletal calyx	2	0	0.02	1	1
GO:0033162	melanosome membrane	8	0	0.06	1	1
GO:0033165	interphotoreceptor matrix	1	0	0.01	1	1
GO:0033166	hyaline layer	1	0	0.01	1	1
GO:0033176	proton-transporting V-type ATPase complex	23	0	0.18	1	1
GO:0033177	proton-transporting two-sector ATPase complex, proton-transporting domain	18	0	0.14	1	1
GO:0033178	proton-transporting two-sector ATPase complex, catalytic domain	16	0	0.12	1	1
GO:0033179	proton-transporting V-type ATPase, V0 domain	9	0	0.07	1	1
GO:0033180	proton-transporting V-type ATPase, V1 domain	10	0	0.08	1	1
GO:0033185	dolichol-phosphate-mannose synthase complex	3	0	0.02	1	1
GO:0033186	CAF-1 complex	3	0	0.02	1	1
GO:0033193	Lsd1/2 complex	1	0	0.01	1	1
GO:0033202	DNA helicase complex	14	0	0.11	1	1
GO:0033256	I-kappaB/NF-kappaB complex	5	0	0.04	1	1
GO:0033257	Bcl3/NF-kappaB2 complex	2	0	0.02	1	1
GO:0033269	internode region of axon	2	0	0.02	1	1
GO:0033276	transcription factor TFTC complex	14	0	0.11	1	1
GO:0033391	chromatoid body	8	0	0.06	1	1
GO:0033503	HULC complex	4	0	0.03	1	1
GO:0033553	rDNA heterochromatin	4	0	0.03	1	1
GO:0033557	Slx1-Slx4 complex	3	0	0.02	1	1
GO:0033588	Elongator holoenzyme complex	1	0	0.01	1	1
GO:0033593	BRCA2-MAGE-D1 complex	1	0	0.01	1	1
GO:0033643	host cell part	1	0	0.01	1	1
GO:0033646	host intracellular part	1	0	0.01	1	1
GO:0033647	host intracellular organelle	1	0	0.01	1	1
GO:0033648	host intracellular membrane-bounded organelle	1	0	0.01	1	1
GO:0033655	host cell cytoplasm part	1	0	0.01	1	1
GO:0034045	pre-autophagosomal structure membrane	9	0	0.07	1	1
GO:0034098	Cdc48p-Npl4p-Ufd1p AAA ATPase complex	4	0	0.03	1	1
GO:0034358	plasma lipoprotein particle	32	0	0.25	1	1
GO:0034359	mature chylomicron	1	0	0.01	1	1
GO:0034360	chylomicron remnant	1	0	0.01	1	1
GO:0034361	very-low-density lipoprotein particle	17	0	0.13	1	1
GO:0034362	low-density lipoprotein particle	12	0	0.09	1	1
GO:0034363	intermediate-density lipoprotein particle	3	0	0.02	1	1
GO:0034364	high-density lipoprotein particle	20	0	0.15	1	1
GO:0034365	discoidal high-density lipoprotein particle	1	0	0.01	1	1
GO:0034366	spherical high-density lipoprotein particle	5	0	0.04	1	1
GO:0034385	triglyceride-rich lipoprotein particle	17	0	0.13	1	1
GO:0034423	autophagic vacuole lumen	1	0	0.01	1	1
GO:0034451	centriolar satellite	8	0	0.06	1	1
GO:0034464	BBSome	8	0	0.06	1	1
GO:0034466	chromaffin granule lumen	1	0	0.01	1	1
GO:0034518	RNA cap binding complex	11	0	0.08	1	1
GO:0034663	endoplasmic reticulum chaperone complex	2	0	0.02	1	1
GO:0034667	integrin alpha3-beta1 complex	1	0	0.01	1	1
GO:0034673	inhibin-betaglycan-ActRII complex	3	0	0.02	1	1
GO:0034678	integrin alpha8-beta1 complex	2	0	0.02	1	1
GO:0034679	integrin alpha9-beta1 complex	2	0	0.02	1	1
GO:0034704	calcium channel complex	38	0	0.29	1	1
GO:0034705	potassium channel complex	63	0	0.48	1	1
GO:0034742	NA	3	0	0.02	1	1
GO:0034747	NA	7	0	0.05	1	1
GO:0034750	Scrib-APC-beta-catenin complex	2	0	0.02	1	1
GO:0034751	aryl hydrocarbon receptor complex	1	0	0.01	1	1
GO:0034752	cytosolic aryl hydrocarbon receptor complex	1	0	0.01	1	1
GO:0034774	secretory granule lumen	48	0	0.37	1	1
GO:0034992	microtubule organizing center attachment site	6	0	0.05	1	1
GO:0034993	SUN-KASH complex	6	0	0.05	1	1
GO:0035003	subapical complex	1	0	0.01	1	1
GO:0035068	micro-ribonucleoprotein complex	5	0	0.04	1	1
GO:0035085	NA	46	0	0.35	1	1
GO:0035086	NA	8	0	0.06	1	1
GO:0035098	ESC/E(Z) complex	10	0	0.08	1	1
GO:0035101	FACT complex	2	0	0.02	1	1
GO:0035102	PRC1 complex	12	0	0.09	1	1
GO:0035145	exon-exon junction complex	11	0	0.08	1	1
GO:0035189	Rb-E2F complex	3	0	0.02	1	1
GO:0035253	ciliary rootlet	8	0	0.06	1	1
GO:0035267	NuA4 histone acetyltransferase complex	15	0	0.12	1	1
GO:0035327	transcriptionally active chromatin	8	0	0.06	1	1
GO:0035339	SPOTS complex	2	0	0.02	1	1
GO:0035354	Toll-like receptor 1-Toll-like receptor 2 protein complex	2	0	0.02	1	1
GO:0035355	Toll-like receptor 2-Toll-like receptor 6 protein complex	2	0	0.02	1	1
GO:0035370	UBC13-UEV1A complex	2	0	0.02	1	1
GO:0035517	PR-DUB complex	2	0	0.02	1	1
GO:0035578	azurophil granule lumen	1	0	0.01	1	1
GO:0035631	CD40 receptor complex	10	0	0.08	1	1
GO:0035686	sperm fibrous sheath	1	0	0.01	1	1
GO:0035692	macrophage migration inhibitory factor receptor complex	1	0	0.01	1	1
GO:0035693	NOS2-CD74 complex	1	0	0.01	1	1
GO:0035748	myelin sheath abaxonal region	4	0	0.03	1	1
GO:0035749	myelin sheath adaxonal region	4	0	0.03	1	1
GO:0035861	site of double-strand break	1	0	0.01	1	1
GO:0035867	alphav-beta3 integrin-IGF-1-IGF1R complex	1	0	0.01	1	1
GO:0035869	ciliary transition zone	14	0	0.11	1	1
GO:0035985	senescence-associated heterochromatin focus	3	0	0.02	1	1
GO:0036019	endolysosome	7	0	0.05	1	1
GO:0036020	endolysosome membrane	3	0	0.02	1	1
GO:0036021	endolysosome lumen	4	0	0.03	1	1
GO:0036024	protein C inhibitor-TMPRSS7 complex	1	0	0.01	1	1
GO:0036025	protein C inhibitor-TMPRSS11E complex	1	0	0.01	1	1
GO:0036026	protein C inhibitor-PLAT complex	1	0	0.01	1	1
GO:0036027	protein C inhibitor-PLAU complex	1	0	0.01	1	1
GO:0036028	protein C inhibitor-thrombin complex	1	0	0.01	1	1
GO:0036029	protein C inhibitor-KLK3 complex	1	0	0.01	1	1
GO:0036030	protein C inhibitor-plasma kallikrein complex	1	0	0.01	1	1
GO:0036038	TCTN-B9D complex	10	0	0.08	1	1
GO:0036053	glomerular endothelium fenestra	1	0	0.01	1	1
GO:0036056	filtration diaphragm	6	0	0.05	1	1
GO:0036057	slit diaphragm	6	0	0.05	1	1
GO:0036064	ciliary basal body	6	0	0.05	1	1
GO:0036117	hyaluranon cable	2	0	0.02	1	1
GO:0036125	fatty acid beta-oxidation multienzyme complex	2	0	0.02	1	1
GO:0036126	sperm flagellum	1	0	0.01	1	1
GO:0036128	CatSper complex	7	0	0.05	1	1
GO:0042022	interleukin-12 receptor complex	1	0	0.01	1	1
GO:0042101	T cell receptor complex	12	0	0.09	1	1
GO:0042105	alpha-beta T cell receptor complex	3	0	0.02	1	1
GO:0042382	paraspeckles	6	0	0.05	1	1
GO:0042406	extrinsic component of endoplasmic reticulum membrane	1	0	0.01	1	1
GO:0042470	melanosome	90	0	0.69	1	1
GO:0042555	MCM complex	9	0	0.07	1	1
GO:0042564	NLS-dependent protein nuclear import complex	1	0	0.01	1	1
GO:0042575	DNA polymerase complex	8	0	0.06	1	1
GO:0042581	specific granule	9	0	0.07	1	1
GO:0042582	azurophil granule	6	0	0.05	1	1
GO:0042585	germinal vesicle	1	0	0.01	1	1
GO:0042587	glycogen granule	5	0	0.04	1	1
GO:0042588	zymogen granule	12	0	0.09	1	1
GO:0042589	zymogen granule membrane	8	0	0.06	1	1
GO:0042597	periplasmic space	9	0	0.07	1	1
GO:0042599	lamellar body	11	0	0.08	1	1
GO:0042611	MHC protein complex	29	0	0.22	1	1
GO:0042612	MHC class I protein complex	19	0	0.15	1	1
GO:0042613	MHC class II protein complex	10	0	0.08	1	1
GO:0042622	photoreceptor outer segment membrane	6	0	0.05	1	1
GO:0042627	chylomicron	11	0	0.08	1	1
GO:0042629	mast cell granule	3	0	0.02	1	1
GO:0042643	actomyosin, actin portion	1	0	0.01	1	1
GO:0042645	mitochondrial nucleoid	34	0	0.26	1	1
GO:0042709	succinate-CoA ligase complex	1	0	0.01	1	1
GO:0042719	mitochondrial intermembrane space protein transporter complex	6	0	0.05	1	1
GO:0042720	mitochondrial inner membrane peptidase complex	1	0	0.01	1	1
GO:0042734	presynaptic membrane	44	0	0.34	1	1
GO:0042765	GPI-anchor transamidase complex	5	0	0.04	1	1
GO:0042788	polysomal ribosome	5	0	0.04	1	1
GO:0042824	MHC class I peptide loading complex	5	0	0.04	1	1
GO:0042825	TAP complex	4	0	0.03	1	1
GO:0042827	platelet dense granule	6	0	0.05	1	1
GO:0043020	NADPH oxidase complex	9	0	0.07	1	1
GO:0043025	neuronal cell body	239	0	1.83	1	1
GO:0043033	isoamylase complex	1	0	0.01	1	1
GO:0043034	costamere	15	0	0.12	1	1
GO:0043073	germ cell nucleus	14	0	0.11	1	1
GO:0043083	synaptic cleft	7	0	0.05	1	1
GO:0043159	acrosomal matrix	1	0	0.01	1	1
GO:0043186	P granule	13	0	0.1	1	1
GO:0043189	H4/H2A histone acetyltransferase complex	16	0	0.12	1	1
GO:0043190	ATP-binding cassette (ABC) transporter complex	6	0	0.05	1	1
GO:0043195	terminal bouton	37	0	0.28	1	1
GO:0043196	varicosity	3	0	0.02	1	1
GO:0043198	dendritic shaft	28	0	0.21	1	1
GO:0043202	lysosomal lumen	27	0	0.21	1	1
GO:0043203	axon hillock	2	0	0.02	1	1
GO:0043204	perikaryon	38	0	0.29	1	1
GO:0043205	fibril	12	0	0.09	1	1
GO:0043209	myelin sheath	26	0	0.2	1	1
GO:0043218	compact myelin	8	0	0.06	1	1
GO:0043219	lateral loop	4	0	0.03	1	1
GO:0043220	Schmidt-Lanterman incisure	5	0	0.04	1	1
GO:0043230	extracellular organelle	6	0	0.05	1	1
GO:0043235	receptor complex	149	0	1.14	1	1
GO:0043240	Fanconi anaemia nuclear complex	9	0	0.07	1	1
GO:0043245	extraorganismal space	1	0	0.01	1	1
GO:0043256	laminin complex	10	0	0.08	1	1
GO:0043257	laminin-8 complex	1	0	0.01	1	1
GO:0043259	laminin-10 complex	3	0	0.02	1	1
GO:0043260	laminin-11 complex	3	0	0.02	1	1
GO:0043265	ectoplasm	1	0	0.01	1	1
GO:0043293	apoptosome	3	0	0.02	1	1
GO:0043296	apical junction complex	105	0	0.81	1	1
GO:0043509	activin A complex	1	0	0.01	1	1
GO:0043511	inhibin complex	2	0	0.02	1	1
GO:0043512	inhibin A complex	2	0	0.02	1	1
GO:0043514	interleukin-12 complex	2	0	0.02	1	1
GO:0043527	tRNA methyltransferase complex	2	0	0.02	1	1
GO:0043540	6-phosphofructo-2-kinase/fructose-2,6-biphosphatase complex	1	0	0.01	1	1
GO:0043564	Ku70:Ku80 complex	2	0	0.02	1	1
GO:0043596	nuclear replication fork	22	0	0.17	1	1
GO:0043601	nuclear replisome	15	0	0.12	1	1
GO:0043625	delta DNA polymerase complex	3	0	0.02	1	1
GO:0043626	PCNA complex	1	0	0.01	1	1
GO:0043656	intracellular region of host	1	0	0.01	1	1
GO:0043657	host cell	1	0	0.01	1	1
GO:0043679	axon terminus	60	0	0.46	1	1
GO:0044194	cytolytic granule	2	0	0.02	1	1
GO:0044214	fully spanning plasma membrane	1	0	0.01	1	1
GO:0044215	other organism	1	0	0.01	1	1
GO:0044216	other organism cell	1	0	0.01	1	1
GO:0044217	other organism part	1	0	0.01	1	1
GO:0044224	juxtaparanode region of axon	6	0	0.05	1	1
GO:0044292	dendrite terminus	3	0	0.02	1	1
GO:0044294	dendritic growth cone	2	0	0.02	1	1
GO:0044295	axonal growth cone	7	0	0.05	1	1
GO:0044297	cell body	257	0	1.97	1	1
GO:0044298	cell body membrane	6	0	0.05	1	1
GO:0044299	C-fiber	2	0	0.02	1	1
GO:0044300	cerebellar mossy fiber	2	0	0.02	1	1
GO:0044302	dentate gyrus mossy fiber	1	0	0.01	1	1
GO:0044306	neuron projection terminus	65	0	0.5	1	1
GO:0044316	cone cell pedicle	1	0	0.01	1	1
GO:0044322	endoplasmic reticulum quality control compartment	1	0	0.01	1	1
GO:0044352	pinosome	1	0	0.01	1	1
GO:0044354	macropinosome	1	0	0.01	1	1
GO:0044391	ribosomal subunit	102	0	0.78	1	1
GO:0044423	virion part	1	0	0.01	1	1
GO:0044437	vacuolar part	191	0	1.47	1	1
GO:0044441	ciliary part	92	0	0.71	1	1
GO:0044442	NA	16	0	0.12	1	1
GO:0044452	nucleolar part	24	0	0.18	1	1
GO:0044453	nuclear membrane part	4	0	0.03	1	1
GO:0044454	nuclear chromosome part	219	0	1.68	1	1
GO:0044455	mitochondrial membrane part	125	0	0.96	1	1
GO:0044460	flagellum part	16	0	0.12	1	1
GO:0044462	external encapsulating structure part	11	0	0.08	1	1
GO:0044609	DBIRD complex	2	0	0.02	1	1
GO:0045009	chitosome	8	0	0.06	1	1
GO:0045025	mitochondrial degradosome	2	0	0.02	1	1
GO:0045092	interleukin-18 receptor complex	1	0	0.01	1	1
GO:0045095	keratin filament	69	0	0.53	1	1
GO:0045098	type III intermediate filament	3	0	0.02	1	1
GO:0045120	pronucleus	14	0	0.11	1	1
GO:0045160	myosin I complex	1	0	0.01	1	1
GO:0045171	intercellular bridge	7	0	0.05	1	1
GO:0045179	apical cortex	7	0	0.05	1	1
GO:0045180	basal cortex	2	0	0.02	1	1
GO:0045239	tricarboxylic acid cycle enzyme complex	5	0	0.04	1	1
GO:0045240	dihydrolipoyl dehydrogenase complex	3	0	0.02	1	1
GO:0045244	succinate-CoA ligase complex (GDP-forming)	1	0	0.01	1	1
GO:0045252	oxoglutarate dehydrogenase complex	2	0	0.02	1	1
GO:0045254	pyruvate dehydrogenase complex	4	0	0.03	1	1
GO:0045257	succinate dehydrogenase complex (ubiquinone)	4	0	0.03	1	1
GO:0045259	proton-transporting ATP synthase complex	17	0	0.13	1	1
GO:0045261	proton-transporting ATP synthase complex, catalytic core F(1)	5	0	0.04	1	1
GO:0045263	proton-transporting ATP synthase complex, coupling factor F(o)	9	0	0.07	1	1
GO:0045267	proton-transporting ATP synthase, catalytic core	1	0	0.01	1	1
GO:0045271	respiratory chain complex I	36	0	0.28	1	1
GO:0045273	respiratory chain complex II	4	0	0.03	1	1
GO:0045275	respiratory chain complex III	5	0	0.04	1	1
GO:0045277	respiratory chain complex IV	2	0	0.02	1	1
GO:0045281	succinate dehydrogenase complex	4	0	0.03	1	1
GO:0045283	fumarate reductase complex	4	0	0.03	1	1
GO:0045298	tubulin complex	3	0	0.02	1	1
GO:0045323	interleukin-1 receptor complex	3	0	0.02	1	1
GO:0045334	clathrin-coated endocytic vesicle	23	0	0.18	1	1
GO:0045335	phagocytic vesicle	45	0	0.35	1	1
GO:0045495	pole plasm	13	0	0.1	1	1
GO:0046540	U4/U6 x U5 tri-snRNP complex	3	0	0.02	1	1
GO:0046581	intercellular canaliculus	8	0	0.06	1	1
GO:0046691	intracellular canaliculus	2	0	0.02	1	1
GO:0046696	lipopolysaccharide receptor complex	3	0	0.02	1	1
GO:0046930	pore complex	76	0	0.58	1	1
GO:0048179	activin receptor complex	2	0	0.02	1	1
GO:0048180	activin complex	1	0	0.01	1	1
GO:0048188	Set1C/COMPASS complex	9	0	0.07	1	1
GO:0048237	rough endoplasmic reticulum lumen	1	0	0.01	1	1
GO:0048269	methionine adenosyltransferase complex	1	0	0.01	1	1
GO:0048475	coated membrane	68	0	0.52	1	1
GO:0048476	Holliday junction resolvase complex	1	0	0.01	1	1
GO:0048500	signal recognition particle	6	0	0.05	1	1
GO:0048770	pigment granule	90	0	0.69	1	1
GO:0048786	presynaptic active zone	9	0	0.07	1	1
GO:0051233	spindle midzone	12	0	0.09	1	1
GO:0051286	cell tip	3	0	0.02	1	1
GO:0055029	nuclear DNA-directed RNA polymerase complex	93	0	0.71	1	1
GO:0055087	Ski complex	2	0	0.02	1	1
GO:0060076	excitatory synapse	12	0	0.09	1	1
GO:0060077	inhibitory synapse	2	0	0.02	1	1
GO:0060170	ciliary membrane	18	0	0.14	1	1
GO:0060171	stereocilium membrane	2	0	0.02	1	1
GO:0060187	cell pole	4	0	0.03	1	1
GO:0060198	clathrin-sculpted vesicle	11	0	0.08	1	1
GO:0060199	clathrin-sculpted glutamate transport vesicle	3	0	0.02	1	1
GO:0060200	clathrin-sculpted acetylcholine transport vesicle	3	0	0.02	1	1
GO:0060201	clathrin-sculpted acetylcholine transport vesicle membrane	3	0	0.02	1	1
GO:0060203	clathrin-sculpted glutamate transport vesicle membrane	3	0	0.02	1	1
GO:0060205	cytoplasmic membrane-bounded vesicle lumen	51	0	0.39	1	1
GO:0060293	germ plasm	13	0	0.1	1	1
GO:0060342	photoreceptor inner segment membrane	1	0	0.01	1	1
GO:0061200	clathrin-sculpted gamma-aminobutyric acid transport vesicle	7	0	0.05	1	1
GO:0061202	clathrin-sculpted gamma-aminobutyric acid transport vesicle membrane	7	0	0.05	1	1
GO:0065010	extracellular membrane-bounded organelle	6	0	0.05	1	1
GO:0070022	transforming growth factor beta receptor homodimeric complex	3	0	0.02	1	1
GO:0070032	synaptobrevin 2-SNAP-25-syntaxin-1a-complexin I complex	3	0	0.02	1	1
GO:0070044	synaptobrevin 2-SNAP-25-syntaxin-1a complex	4	0	0.03	1	1
GO:0070062	extracellular vesicular exosome	5	0	0.04	1	1
GO:0070081	clathrin-sculpted monoamine transport vesicle	4	0	0.03	1	1
GO:0070083	clathrin-sculpted monoamine transport vesicle membrane	4	0	0.03	1	1
GO:0070110	ciliary neurotrophic factor receptor complex	1	0	0.01	1	1
GO:0070160	occluding junction	90	0	0.69	1	1
GO:0070188	Stn1-Ten1 complex	2	0	0.02	1	1
GO:0070195	growth hormone receptor complex	1	0	0.01	1	1
GO:0070274	RES complex	1	0	0.01	1	1
GO:0070288	ferritin complex	2	0	0.02	1	1
GO:0070369	beta-catenin-TCF7L2 complex	2	0	0.02	1	1
GO:0070382	exocytic vesicle	6	0	0.05	1	1
GO:0070419	nonhomologous end joining complex	6	0	0.05	1	1
GO:0070435	Shc-EGFR complex	2	0	0.02	1	1
GO:0070436	Grb2-EGFR complex	2	0	0.02	1	1
GO:0070438	mTOR-FKBP12-rapamycin complex	1	0	0.01	1	1
GO:0070461	SAGA-type complex	25	0	0.19	1	1
GO:0070469	respiratory chain	62	0	0.48	1	1
GO:0070522	ERCC4-ERCC1 complex	1	0	0.01	1	1
GO:0070531	BRCA1-A complex	7	0	0.05	1	1
GO:0070545	PeBoW complex	2	0	0.02	1	1
GO:0070552	BRISC complex	4	0	0.03	1	1
GO:0070557	PCNA-p21 complex	2	0	0.02	1	1
GO:0070603	SWI/SNF superfamily-type complex	21	0	0.16	1	1
GO:0070652	HAUS complex	7	0	0.05	1	1
GO:0070685	macropinocytic cup	1	0	0.01	1	1
GO:0070688	MLL5-L complex	8	0	0.06	1	1
GO:0070695	FHF complex	5	0	0.04	1	1
GO:0070722	Tle3-Aes complex	1	0	0.01	1	1
GO:0070743	interleukin-23 complex	2	0	0.02	1	1
GO:0070761	pre-snoRNP complex	5	0	0.04	1	1
GO:0070765	gamma-secretase complex	2	0	0.02	1	1
GO:0070775	H3 histone acetyltransferase complex	7	0	0.05	1	1
GO:0070776	MOZ/MORF histone acetyltransferase complex	7	0	0.05	1	1
GO:0070820	tertiary granule	4	0	0.03	1	1
GO:0070821	tertiary granule membrane	1	0	0.01	1	1
GO:0070822	Sin3-type complex	11	0	0.08	1	1
GO:0070826	paraferritin complex	1	0	0.01	1	1
GO:0070852	cell body fiber	4	0	0.03	1	1
GO:0070860	RNA polymerase I core factor complex	1	0	0.01	1	1
GO:0070876	SOSS complex	4	0	0.03	1	1
GO:0070938	contractile ring	5	0	0.04	1	1
GO:0070969	ULK1-ATG13-FIP200 complex	3	0	0.02	1	1
GO:0070971	endoplasmic reticulum exit site	2	0	0.02	1	1
GO:0071001	U4/U6 snRNP	3	0	0.02	1	1
GO:0071013	catalytic step 2 spliceosome	77	0	0.59	1	1
GO:0071062	alphav-beta3 integrin-vitronectin complex	1	0	0.01	1	1
GO:0071065	alpha9-beta1 integrin-vascular cell adhesion molecule-1 complex	2	0	0.02	1	1
GO:0071133	alpha9-beta1 integrin-ADAM8 complex	1	0	0.01	1	1
GO:0071203	WASH complex	8	0	0.06	1	1
GO:0071204	histone pre-mRNA 3'end processing complex	6	0	0.05	1	1
GO:0071256	translocon complex	2	0	0.02	1	1
GO:0071437	invadopodium	6	0	0.05	1	1
GO:0071438	invadopodium membrane	3	0	0.02	1	1
GO:0071439	clathrin complex	1	0	0.01	1	1
GO:0071458	integral component of cytoplasmic side of endoplasmic reticulum membrane	6	0	0.05	1	1
GO:0071546	pi-body	5	0	0.04	1	1
GO:0071547	piP-body	4	0	0.03	1	1
GO:0071556	integral component of lumenal side of endoplasmic reticulum membrane	15	0	0.12	1	1
GO:0071564	npBAF complex	11	0	0.08	1	1
GO:0071565	nBAF complex	12	0	0.09	1	1
GO:0071595	Nem1-Spo7 phosphatase complex	1	0	0.01	1	1
GO:0071598	neuronal ribonucleoprotein granule	1	0	0.01	1	1
GO:0071664	catenin-TCF7L2 complex	3	0	0.02	1	1
GO:0071665	gamma-catenin-TCF7L2 complex	1	0	0.01	1	1
GO:0071778	WINAC complex	6	0	0.05	1	1
GO:0071782	endoplasmic reticulum tubular network	1	0	0.01	1	1
GO:0071797	LUBAC complex	2	0	0.02	1	1
GO:0071817	MMXD complex	5	0	0.04	1	1
GO:0071818	BAT3 complex	2	0	0.02	1	1
GO:0071821	FANCM-MHF complex	3	0	0.02	1	1
GO:0071914	prominosome	1	0	0.01	1	1
GO:0071920	cleavage body	2	0	0.02	1	1
GO:0071942	XPC complex	3	0	0.02	1	1
GO:0071953	elastic fiber	1	0	0.01	1	1
GO:0071986	Ragulator complex	3	0	0.02	1	1
GO:0072357	PTW/PP1 phosphatase complex	7	0	0.05	1	1
GO:0072372	primary cilium	75	0	0.58	1	1
GO:0072379	ER membrane insertion complex	2	0	0.02	1	1
GO:0072487	MSL complex	4	0	0.03	1	1
GO:0072517	host cell viral assembly compartment	1	0	0.01	1	1
GO:0072534	perineuronal net	2	0	0.02	1	1
GO:0072536	interleukin-23 receptor complex	2	0	0.02	1	1
GO:0072546	ER membrane protein complex	10	0	0.08	1	1
GO:0072558	NLRP1 inflammasome complex	1	0	0.01	1	1
GO:0072562	blood microparticle	2	0	0.02	1	1
GO:0072563	endothelial microparticle	2	0	0.02	1	1
GO:0072588	box H/ACA RNP complex	1	0	0.01	1	1
GO:0072669	tRNA-splicing ligase complex	5	0	0.04	1	1
GO:0072686	mitotic spindle	11	0	0.08	1	1
GO:0080008	Cul4-RING E3 ubiquitin ligase complex	20	0	0.15	1	1
GO:0097014	ciliary cytoplasm	8	0	0.06	1	1
GO:0097025	MPP7-DLG1-LIN7 complex	2	0	0.02	1	1
GO:0097038	perinuclear endoplasmic reticulum	3	0	0.02	1	1
GO:0097057	TRAF2-GSTP1 complex	1	0	0.01	1	1
GO:0097058	CRLF-CLCF1 complex	2	0	0.02	1	1
GO:0097059	CNTFR-CLCF1 complex	2	0	0.02	1	1
GO:0097136	Bcl-2 family protein complex	4	0	0.03	1	1
GO:0097140	BIM-BCL-xl complex	1	0	0.01	1	1
GO:0097141	BIM-BCL-2 complex	1	0	0.01	1	1
GO:0097149	centralspindlin complex	3	0	0.02	1	1
GO:0097179	protease inhibitor complex	1	0	0.01	1	1
GO:0097180	serine protease inhibitor complex	1	0	0.01	1	1
GO:0097181	protein C inhibitor-coagulation factor V complex	1	0	0.01	1	1
GO:0097182	protein C inhibitor-coagulation factor Xa complex	1	0	0.01	1	1
GO:0097183	protein C inhibitor-coagulation factor XI complex	1	0	0.01	1	1
GO:0097196	Shu complex	2	0	0.02	1	1
GO:0097197	tetraspanin-enriched microdomain	1	0	0.01	1	1
GO:0097208	alveolar lamellar body	3	0	0.02	1	1
GO:0097209	epidermal lamellar body	3	0	0.02	1	1
GO:0097223	sperm part	1	0	0.01	1	1
GO:0097227	sperm annulus	1	0	0.01	1	1
GO:0097346	INO80-type complex	14	0	0.11	1	1
