# Supplementary material for: A statistically inferred microRNA network identifies breast cancer target miR-940 as an actin cytoskeleton regulator
Source: Sci Rep. 2015 Feb 12;5:8336. doi: 10.1038/srep08336 (PMC5389139; doi:10.1038/srep08336)
Supplement: Supplementary Information — Dataset 12 [file srep08336-s13.xls]

## Sheet: Legends
Supplementary Table XII. GO enrichment calculation for the assorted club 1 (only genes shared by 50% of the miRNAs, genes predicted by TargetScanNC v6.2). Are represented on each and every sheet, GO: the id of the ontology accession number. Term: the name of the ontology. Annotated: the number of annotated term considering the background genes used in the calculation. Significant: the number of g…

## Sheet: Biological Process
GO.ID	Term	Annotated	Significant	Expected	classicFisher	BH.pVal
GO:2000112	regulation of cellular macromolecule biosynthetic process	2955	961	823.02	1.6e-10	6.7e-07
GO:0010556	regulation of macromolecule biosynthetic process	3019	977	840.84	3.7e-10	7.75e-07
GO:0031326	regulation of cellular biosynthetic process	3150	1012	877.33	9.6e-10	1.03e-06
GO:0009889	regulation of biosynthetic process	3181	1021	885.96	9.8e-10	1.03e-06
GO:0006464	cellular protein modification process	2399	779	668.16	2.4e-08	1.3e-05
GO:0036211	protein modification process	2399	779	668.16	2.4e-08	1.3e-05
GO:0010468	regulation of gene expression	3159	1002	879.83	2.6e-08	1.3e-05
GO:0060255	regulation of macromolecule metabolic process	3946	1230	1099.03	2.7e-08	1.3e-05
GO:0019219	regulation of nucleobase-containing compound metabolic process	3191	1011	888.75	2.8e-08	1.3e-05
GO:0006355	regulation of transcription, DNA-templated	2732	876	760.91	3.3e-08	1.38e-05
GO:0051252	regulation of RNA metabolic process	2807	897	781.8	4.3e-08	1.64e-05
GO:2001141	regulation of RNA biosynthetic process	2749	879	765.64	5.6e-08	1.95e-05
GO:0043412	macromolecule modification	2492	802	694.06	8e-08	2.58e-05
GO:0031323	regulation of cellular metabolic process	4170	1287	1161.41	1.4e-07	4.19e-05
GO:0051171	regulation of nitrogen compound metabolic process	3271	1027	911.03	1.6e-07	4.47e-05
GO:0006351	transcription, DNA-templated	2998	942	834.99	5.9e-07	0.000154
GO:0019222	regulation of metabolic process	4601	1402	1281.45	7.7e-07	0.00019
GO:0080090	regulation of primary metabolic process	4086	1254	1138.02	9.2e-07	0.000214
GO:0009059	macromolecule biosynthetic process	3975	1221	1107.1	1.2e-06	0.000265
GO:0070647	protein modification by small protein conjugation or removal	626	227	174.35	1.7e-06	0.000356
GO:0034645	cellular macromolecule biosynthetic process	3900	1197	1086.21	1.9e-06	0.000379
GO:0044249	cellular biosynthetic process	4719	1430	1314.32	2.3e-06	0.000438
GO:0009058	biosynthetic process	4842	1461	1348.58	4.7e-06	0.000856
GO:0001655	urogenital system development	236	97	65.73	6.8e-06	0.00119
GO:0072001	renal system development	193	81	53.75	1.5e-05	0.00251
GO:0016192	vesicle-mediated transport	894	304	248.99	1.8e-05	0.0029
GO:0035556	intracellular signal transduction	1771	567	493.25	2e-05	0.0031
GO:0010842	retina layer formation	11	10	3.06	2.3e-05	0.00344
GO:0006511	ubiquitin-dependent protein catabolic process	353	133	98.32	3.2e-05	0.00462
GO:0043632	modification-dependent macromolecule catabolic process	363	136	101.1	3.5e-05	0.00486
GO:0019941	modification-dependent protein catabolic process	360	135	100.27	3.6e-05	0.00486
GO:0032446	protein modification by small protein conjugation	562	199	156.53	4e-05	0.00524
GO:0032774	RNA biosynthetic process	3082	945	858.39	4.9e-05	0.00622
GO:0051603	proteolysis involved in cellular protein catabolic process	378	140	105.28	5.2e-05	0.00641
GO:0001822	kidney development	185	76	51.53	6.6e-05	0.0079
GO:0007167	enzyme linked receptor protein signaling pathway	803	272	223.65	6.8e-05	0.00791
GO:0051179	localization	3947	1191	1099.3	7e-05	0.00792
GO:0010467	gene expression	4393	1317	1223.52	8.2e-05	0.00881
GO:0016567	protein ubiquitination	533	188	148.45	8.2e-05	0.00881
GO:0044257	cellular protein catabolic process	391	143	108.9	8.8e-05	0.00921
GO:0001504	neurotransmitter uptake	22	15	6.13	9.6e-05	0.00974
GO:0051641	cellular localization	1856	585	516.93	9.9e-05	0.00974
GO:0007268	synaptic transmission	599	208	166.83	0.0001	0.00974
GO:0044267	cellular protein metabolic process	3128	954	871.2	0.00011	0.0105
GO:0072006	nephron development	83	39	23.12	0.00015	0.014
GO:0035637	multicellular organismal signaling	679	231	189.11	0.00018	0.0164
GO:0016197	endosomal transport	129	55	35.93	0.00021	0.0187
GO:0060284	regulation of cell development	436	155	121.43	0.00022	0.0192
GO:0007399	nervous system development	1597	505	444.79	0.00023	0.0193
GO:0016070	RNA metabolic process	3699	1113	1030.23	0.00023	0.0193
GO:0060341	regulation of cellular localization	559	193	155.69	0.00025	0.0205
GO:0007169	transmembrane receptor protein tyrosine kinase signaling pathway	595	204	165.72	0.00026	0.0209
GO:0030163	protein catabolic process	483	169	134.52	0.00029	0.0229
GO:0048193	Golgi vesicle transport	172	69	47.9	0.00032	0.0248
GO:0060602	branch elongation of an epithelium	15	11	4.18	0.00033	0.0251
GO:0019226	transmission of nerve impulse	671	226	186.88	0.0004	0.0299
GO:0000902	cell morphogenesis	866	285	241.2	0.00042	0.0309
GO:0033036	macromolecule localization	1730	541	481.83	0.00043	0.031
GO:0008104	protein localization	1481	467	412.48	0.00052	0.0363
GO:0042787	protein ubiquitination involved in ubiquitin-dependent protein catabolic process	57	28	15.88	0.00052	0.0363
GO:0003407	neural retina development	34	19	9.47	0.00054	0.0365
GO:0032879	regulation of localization	1221	390	340.07	0.00054	0.0365
GO:0045787	positive regulation of cell cycle	99	43	27.57	0.00061	0.0406
GO:0048468	cell development	1318	418	367.08	0.00064	0.0419
GO:0000904	cell morphogenesis involved in differentiation	642	215	178.81	0.00077	0.0496
GO:0007267	cell-cell signaling	1018	328	283.53	0.0008	0.0506
GO:0035295	tube development	383	135	106.67	0.00081	0.0506
GO:0045667	regulation of osteoblast differentiation	86	38	23.95	0.00084	0.0517
GO:0051193	regulation of cofactor metabolic process	14	10	3.9	0.00087	0.0521
GO:0051196	regulation of coenzyme metabolic process	14	10	3.9	0.00087	0.0521
GO:0006086	acetyl-CoA biosynthetic process from pyruvate	12	9	3.34	0.00093	0.0534
GO:0010510	regulation of acetyl-CoA biosynthetic process from pyruvate	12	9	3.34	0.00093	0.0534
GO:0060736	prostate gland growth	12	9	3.34	0.00093	0.0534
GO:0040012	regulation of locomotion	407	142	113.36	0.00098	0.0555
GO:0006139	nucleobase-containing compound metabolic process	4941	1455	1376.15	0.001	0.0555
GO:0007507	heart development	337	120	93.86	0.00101	0.0555
GO:0045595	regulation of cell differentiation	884	287	246.21	0.00102	0.0555
GO:0048699	generation of neurons	978	315	272.39	0.00104	0.0558
GO:0007264	small GTPase mediated signal transduction	593	199	165.16	0.00106	0.0562
GO:0051270	regulation of cellular component movement	405	141	112.8	0.00112	0.0582
GO:0030177	positive regulation of Wnt signaling pathway	62	29	17.27	0.00113	0.0582
GO:0003401	axis elongation	21	13	5.85	0.00114	0.0582
GO:0060041	retina development in camera-type eye	93	40	25.9	0.00118	0.0591
GO:0022008	neurogenesis	1037	332	288.82	0.00119	0.0591
GO:0008543	fibroblast growth factor receptor signaling pathway	134	54	37.32	0.0012	0.0591
GO:0046323	glucose import	41	21	11.42	0.00128	0.0623
GO:0035265	organ growth	68	31	18.94	0.00131	0.0631
GO:0032835	glomerulus development	49	24	13.65	0.00133	0.0633
GO:0022029	telencephalon cell migration	31	17	8.63	0.00139	0.0651
GO:0032989	cellular component morphogenesis	915	295	254.84	0.0014	0.0651
GO:0023051	regulation of signaling	1853	570	516.09	0.00159	0.0732
GO:0070727	cellular macromolecule localization	877	283	244.26	0.00164	0.0736
GO:0016311	dephosphorylation	243	89	67.68	0.00166	0.0736
GO:0035195	gene silencing by miRNA	24	14	6.68	0.00166	0.0736
GO:0016477	cell migration	767	250	213.62	0.00167	0.0736
GO:0021885	forebrain cell migration	34	18	9.47	0.00173	0.0755
GO:0021987	cerebral cortex development	58	27	16.15	0.0018	0.0769
GO:0032869	cellular response to insulin stimulus	200	75	55.7	0.0018	0.0769
GO:0010810	regulation of cell-substrate adhesion	92	39	25.62	0.00186	0.0787
GO:0023052	signaling	4388	1294	1222.13	0.00188	0.0787
GO:0022612	gland morphogenesis	95	40	26.46	0.00191	0.0792
GO:0016579	protein deubiquitination	61	28	16.99	0.00194	0.0796
GO:0034613	cellular protein localization	873	281	243.14	0.002	0.0796
GO:0009100	glycoprotein metabolic process	343	120	95.53	0.00207	0.0796
GO:0046324	regulation of glucose import	37	19	10.31	0.00207	0.0796
GO:0007173	epidermal growth factor receptor signaling pathway	161	62	44.84	0.00208	0.0796
GO:0038127	ERBB signaling pathway	161	62	44.84	0.00208	0.0796
GO:0008286	insulin receptor signaling pathway	158	61	44.01	0.00209	0.0796
GO:0044344	cellular response to fibroblast growth factor stimulus	149	58	41.5	0.00213	0.0796
GO:0045664	regulation of neuron differentiation	289	103	80.49	0.00213	0.0796
GO:0071375	cellular response to peptide hormone stimulus	270	97	75.2	0.00213	0.0796
GO:0071774	response to fibroblast growth factor	149	58	41.5	0.00213	0.0796
GO:0030278	regulation of ossification	143	56	39.83	0.00215	0.0797
GO:2000113	negative regulation of cellular macromolecule biosynthetic process	815	263	226.99	0.00236	0.0867
GO:0070646	protein modification by small protein removal	73	32	20.33	0.00243	0.0885
GO:0061138	morphogenesis of a branching epithelium	150	58	41.78	0.00255	0.0909
GO:0030334	regulation of cell migration	361	125	100.54	0.00257	0.0909
GO:0007243	NA	756	245	210.56	0.00258	0.0909
GO:0006836	neurotransmitter transport	117	47	32.59	0.0026	0.0909
GO:0034453	microtubule anchoring	35	18	9.75	0.00264	0.0909
GO:0072358	cardiovascular system development	693	226	193.01	0.00265	0.0909
GO:0072359	circulatory system development	693	226	193.01	0.00265	0.0909
GO:0006810	transport	3186	950	887.35	0.00267	0.0909
GO:2000145	regulation of cell motility	381	131	106.11	0.00275	0.0924
GO:0046907	intracellular transport	1070	338	298.01	0.00276	0.0924
GO:0007270	neuron-neuron synaptic transmission	85	36	23.67	0.00278	0.0924
GO:0046326	positive regulation of glucose import	25	14	6.96	0.00282	0.093
GO:0045669	positive regulation of osteoblast differentiation	46	22	12.81	0.00306	0.1
GO:0045778	positive regulation of ossification	38	19	10.58	0.00308	0.1
GO:0006470	protein dephosphorylation	136	53	37.88	0.00314	0.101
GO:0023056	positive regulation of signaling	712	231	198.3	0.00318	0.102
GO:0001763	morphogenesis of a branching structure	176	66	49.02	0.00326	0.103
GO:0006112	energy reserve metabolic process	158	60	44.01	0.00352	0.11
GO:0007154	cell communication	4505	1322	1254.72	0.00354	0.11
GO:0007155	cell adhesion	915	291	254.84	0.00355	0.11
GO:0021795	cerebral cortex cell migration	23	13	6.41	0.00357	0.11
GO:0043434	response to peptide hormone	374	128	104.17	0.00366	0.112
GO:0021537	telencephalon development	143	55	39.83	0.0037	0.112
GO:0051234	establishment of localization	3238	962	901.84	0.00391	0.118
GO:0048812	neuron projection morphogenesis	542	179	150.96	0.00397	0.119
GO:0022610	biological adhesion	917	291	255.4	0.00405	0.12
GO:0030182	neuron differentiation	901	286	250.94	0.00429	0.125
GO:0016043	cellular component organization	3825	1128	1065.33	0.00432	0.125
GO:0070085	glycosylation	247	88	68.79	0.00433	0.125
GO:0001503	ossification	263	93	73.25	0.00438	0.125
GO:0009101	glycoprotein biosynthetic process	295	103	82.16	0.00439	0.125
GO:0010558	negative regulation of macromolecule biosynthetic process	844	269	235.07	0.00439	0.125
GO:0009967	positive regulation of signal transduction	673	218	187.44	0.00443	0.125
GO:0007041	lysosomal transport	39	19	10.86	0.00445	0.125
GO:0007156	homophilic cell adhesion via plasma membrane adhesion molecules	135	52	37.6	0.00451	0.125
GO:0048169	regulation of long-term neuronal synaptic plasticity	21	12	5.85	0.00451	0.125
GO:0001649	osteoblast differentiation	126	49	35.09	0.0046	0.125
GO:0043112	receptor metabolic process	99	40	27.57	0.00461	0.125
GO:0050673	epithelial cell proliferation	219	79	61	0.00461	0.125
GO:0010647	positive regulation of cell communication	714	230	198.86	0.00472	0.128
GO:0006085	acetyl-CoA biosynthetic process	14	9	3.9	0.00481	0.128
GO:0032007	negative regulation of TOR signaling	14	9	3.9	0.00481	0.128
GO:0050767	regulation of neurogenesis	351	120	97.76	0.00497	0.132
GO:0031175	neuron projection development	638	207	177.69	0.00505	0.133
GO:0048667	cell morphogenesis involved in neuron differentiation	535	176	149.01	0.00507	0.133
GO:0070507	regulation of microtubule cytoskeleton organization	76	32	21.17	0.00516	0.134
GO:0032990	cell part morphogenesis	642	208	178.81	0.00531	0.137
GO:0010675	regulation of cellular carbohydrate metabolic process	82	34	22.84	0.00536	0.137
GO:0016568	chromatin modification	417	140	116.14	0.00536	0.137
GO:0016574	histone ubiquitination	29	15	8.08	0.00551	0.139
GO:0035329	hippo signaling	29	15	8.08	0.00551	0.139
GO:0032886	regulation of microtubule-based process	91	37	25.35	0.00556	0.139
GO:0090304	nucleic acid metabolic process	4193	1230	1167.82	0.00561	0.14
GO:0044262	cellular carbohydrate metabolic process	189	69	52.64	0.00563	0.14
GO:0002063	chondrocyte development	12	8	3.34	0.00577	0.141
GO:0021799	cerebral cortex radially oriented cell migration	12	8	3.34	0.00577	0.141
GO:0031952	regulation of protein autophosphorylation	24	13	6.68	0.00582	0.142
GO:0048858	cell projection morphogenesis	630	204	175.47	0.00588	0.142
GO:0031589	cell-substrate adhesion	199	72	55.42	0.00609	0.146
GO:0009966	regulation of signal transduction	1615	493	449.8	0.00614	0.146
GO:0051649	establishment of localization in cell	1653	504	460.39	0.00615	0.146
GO:0051153	regulation of striated muscle cell differentiation	51	23	14.2	0.0062	0.147
GO:0050793	regulation of developmental process	1275	394	355.11	0.00627	0.148
GO:0001764	neuron migration	74	31	20.61	0.00639	0.149
GO:0048732	gland development	247	87	68.79	0.00642	0.149
GO:0060042	retina morphogenesis in camera-type eye	32	16	8.91	0.00642	0.149
GO:0061351	neural precursor cell proliferation	77	32	21.45	0.00651	0.15
GO:0006486	protein glycosylation	244	86	67.96	0.00657	0.15
GO:0043413	macromolecule glycosylation	244	86	67.96	0.00657	0.15
GO:0032388	positive regulation of intracellular transport	83	34	23.12	0.0067	0.152
GO:0010646	regulation of cell communication	1369	421	381.29	0.00673	0.152
GO:0021543	pallium development	89	36	24.79	0.00681	0.153
GO:0044087	regulation of cellular component biogenesis	296	102	82.44	0.00704	0.153
GO:0010557	positive regulation of macromolecule biosynthetic process	1038	324	289.1	0.00706	0.153
GO:0010828	positive regulation of glucose transport	27	14	7.52	0.00706	0.153
GO:0051966	regulation of synaptic transmission, glutamatergic	27	14	7.52	0.00706	0.153
GO:0003001	generation of a signal involved in cell-cell signaling	309	106	86.06	0.00708	0.153
GO:0023061	signal release	309	106	86.06	0.00708	0.153
GO:0010608	posttranscriptional regulation of gene expression	322	110	89.68	0.0071	0.153
GO:0046467	membrane lipid biosynthetic process	60	26	16.71	0.00713	0.153
GO:0010324	membrane invagination	17	10	4.73	0.0072	0.153
GO:0048016	inositol phosphate-mediated signaling	17	10	4.73	0.0072	0.153
GO:0010676	positive regulation of cellular carbohydrate metabolic process	35	17	9.75	0.00726	0.153
GO:0070936	protein K48-linked ubiquitination	35	17	9.75	0.00726	0.153
GO:0014065	phosphatidylinositol 3-kinase signaling	63	27	17.55	0.00737	0.154
GO:0030850	prostate gland development	46	21	12.81	0.00737	0.154
GO:0007416	synapse assembly	66	28	18.38	0.00758	0.156
GO:0030030	cell projection organization	849	268	236.46	0.00758	0.156
GO:0022603	regulation of anatomical structure morphogenesis	527	172	146.78	0.00779	0.16
GO:0002009	morphogenesis of an epithelium	307	105	85.5	0.00807	0.162
GO:0035107	appendage morphogenesis	111	43	30.92	0.00821	0.162
GO:0035108	limb morphogenesis	111	43	30.92	0.00821	0.162
GO:0009653	anatomical structure morphogenesis	1881	568	523.89	0.00823	0.162
GO:0031327	negative regulation of cellular biosynthetic process	891	280	248.16	0.00823	0.162
GO:0048870	cell motility	830	262	231.17	0.00823	0.162
GO:0051674	localization of cell	830	262	231.17	0.00823	0.162
GO:0046620	regulation of organ growth	52	23	14.48	0.00824	0.162
GO:0061024	membrane organization	379	127	105.56	0.00825	0.162
GO:0032868	response to insulin	246	86	68.52	0.00834	0.163
GO:0016044	NA	376	126	104.72	0.00847	0.165
GO:0051960	regulation of nervous system development	386	129	107.51	0.00859	0.166
GO:0045892	negative regulation of transcription, DNA-templated	726	231	202.2	0.00862	0.166
GO:0016337	single organismal cell-cell adhesion	373	125	103.89	0.00869	0.167
GO:0030148	sphingolipid biosynthetic process	58	25	16.15	0.00892	0.171
GO:0009890	negative regulation of biosynthetic process	906	284	252.34	0.00896	0.171
GO:0043401	steroid hormone mediated signaling pathway	15	9	4.18	0.00906	0.172
GO:0001944	vasculature development	476	156	132.57	0.00926	0.174
GO:0002053	positive regulation of mesenchymal cell proliferation	33	16	9.19	0.00928	0.174
GO:0007034	vacuolar transport	44	20	12.25	0.00934	0.175
GO:0010629	negative regulation of gene expression	812	256	226.16	0.00951	0.176
GO:0010039	response to iron ion	20	11	5.57	0.00952	0.176
GO:0007179	transforming growth factor beta receptor signaling pathway	118	45	32.86	0.00961	0.177
GO:0048522	positive regulation of cellular process	2976	880	828.87	0.00998	0.183
GO:0016358	dendrite development	103	40	28.69	0.01004	0.183
GO:0045184	establishment of protein localization	1219	375	339.51	0.01008	0.183
GO:0016569	covalent chromatin modification	267	92	74.36	0.01009	0.183
GO:0051130	positive regulation of cellular component organization	434	143	120.88	0.01012	0.183
GO:0006487	protein N-linked glycosylation	91	36	25.35	0.0102	0.183
GO:0043467	regulation of generation of precursor metabolites and energy	50	22	13.93	0.01037	0.186
GO:0007435	salivary gland morphogenesis	28	14	7.8	0.01055	0.186
GO:0010907	positive regulation of glucose metabolic process	28	14	7.8	0.01055	0.186
GO:0016339	calcium-dependent cell-cell adhesion via plasma membrane cell adhesion molecules	28	14	7.8	0.01055	0.186
GO:0030501	positive regulation of bone mineralization	28	14	7.8	0.01055	0.186
GO:0016570	histone modification	261	90	72.69	0.01061	0.186
GO:0045934	negative regulation of nucleobase-containing compound metabolic process	824	259	229.5	0.01065	0.186
GO:0044275	cellular carbohydrate catabolic process	53	23	14.76	0.01079	0.188
GO:0035239	tube morphogenesis	258	89	71.86	0.01088	0.188
GO:0034204	lipid translocation	13	8	3.62	0.01136	0.193
GO:0035196	production of miRNAs involved in gene silencing by miRNA	13	8	3.62	0.01136	0.193
GO:0045332	phospholipid translocation	13	8	3.62	0.01136	0.193
GO:0045885	positive regulation of survival gene product expression	13	8	3.62	0.01136	0.193
GO:0071495	cellular response to endogenous stimulus	542	175	150.96	0.01145	0.194
GO:0032880	regulation of protein localization	317	107	88.29	0.01149	0.194
GO:1901137	carbohydrate derivative biosynthetic process	363	121	101.1	0.01161	0.194
GO:0000380	alternative mRNA splicing, via spliceosome	23	12	6.41	0.01165	0.194
GO:0043631	RNA polyadenylation	23	12	6.41	0.01165	0.194
GO:0048666	neuron development	734	232	204.43	0.01166	0.194
GO:0070167	regulation of biomineral tissue development	62	26	17.27	0.01171	0.194
GO:0007431	salivary gland development	31	15	8.63	0.01189	0.195
GO:0045921	positive regulation of exocytosis	31	15	8.63	0.01189	0.195
GO:0097035	regulation of membrane lipid distribution	18	10	5.01	0.01219	0.197
GO:2000736	regulation of stem cell differentiation	18	10	5.01	0.01219	0.197
GO:0010604	positive regulation of macromolecule metabolic process	1717	518	478.21	0.01233	0.197
GO:0090316	positive regulation of intracellular protein transport	77	31	21.45	0.01239	0.197
GO:0051147	regulation of muscle cell differentiation	89	35	24.79	0.01241	0.197
GO:0030282	bone mineralization	80	32	22.28	0.01243	0.197
GO:0006109	regulation of carbohydrate metabolic process	86	34	23.95	0.01244	0.197
GO:0018279	protein N-linked glycosylation via asparagine	86	34	23.95	0.01244	0.197
GO:0010463	mesenchymal cell proliferation	45	20	12.53	0.01249	0.197
GO:0048546	digestive tract morphogenesis	45	20	12.53	0.01249	0.197
GO:0050890	cognition	151	55	42.06	0.01303	0.205
GO:0001568	blood vessel development	454	148	126.45	0.0134	0.21
GO:0030111	regulation of Wnt signaling pathway	167	60	46.51	0.01348	0.211
GO:0008333	endosome to lysosome transport	26	13	7.24	0.01357	0.211
GO:0071840	cellular component organization or biogenesis	3938	1150	1096.8	0.01364	0.212
GO:0006888	ER to Golgi vesicle-mediated transport	54	23	15.04	0.01394	0.214
GO:0031344	regulation of cell projection organization	228	79	63.5	0.014	0.214
GO:0048754	branching morphogenesis of an epithelial tube	139	51	38.71	0.01409	0.214
GO:0010464	regulation of mesenchymal cell proliferation	37	17	10.31	0.01411	0.214
GO:0051301	cell division	448	146	124.78	0.01412	0.214
GO:0061298	retina vasculature development in camera-type eye	11	7	3.06	0.01415	0.214
GO:0051403	stress-activated MAPK cascade	196	69	54.59	0.01416	0.214
GO:0043687	post-translational protein modification	177	63	49.3	0.01438	0.216
GO:0008645	hexose transport	102	39	28.41	0.01446	0.216
GO:0015749	monosaccharide transport	102	39	28.41	0.01446	0.216
GO:0015758	glucose transport	102	39	28.41	0.01446	0.216
GO:0050877	neurological system process	1096	337	305.25	0.0147	0.216
GO:0010906	regulation of glucose metabolic process	66	27	18.38	0.01494	0.216
GO:0016050	vesicle organization	90	35	25.07	0.01498	0.216
GO:0001881	receptor recycling	21	11	5.85	0.01502	0.216
GO:0021846	cell proliferation in forebrain	21	11	5.85	0.01502	0.216
GO:0035384	thioester biosynthetic process	21	11	5.85	0.01502	0.216
GO:0060998	regulation of dendritic spine development	21	11	5.85	0.01502	0.216
GO:0071616	acyl-CoA biosynthetic process	21	11	5.85	0.01502	0.216
GO:0018196	peptidyl-asparagine modification	87	34	24.23	0.01507	0.216
GO:0016202	regulation of striated muscle tissue development	81	32	22.56	0.01518	0.216
GO:0050678	regulation of epithelial cell proliferation	187	66	52.08	0.01521	0.216
GO:0045893	positive regulation of transcription, DNA-templated	905	281	252.06	0.01523	0.216
GO:0008038	neuron recognition	29	14	8.08	0.01526	0.216
GO:0016441	posttranscriptional gene silencing	29	14	8.08	0.01526	0.216
GO:0035194	posttranscriptional gene silencing by RNA	29	14	8.08	0.01526	0.216
GO:0051253	negative regulation of RNA metabolic process	752	236	209.44	0.01538	0.216
GO:0010769	regulation of cell morphogenesis involved in differentiation	168	60	46.79	0.0154	0.216
GO:0051049	regulation of transport	902	280	251.22	0.01559	0.216
GO:0000097	sulfur amino acid biosynthetic process	16	9	4.46	0.01565	0.216
GO:0072132	mesenchyme morphogenesis	16	9	4.46	0.01565	0.216
GO:0001505	regulation of neurotransmitter levels	121	45	33.7	0.01568	0.216
GO:0051172	negative regulation of nitrogen compound metabolic process	834	260	232.28	0.01576	0.216
GO:0060688	regulation of morphogenesis of a branching structure	43	19	11.98	0.01577	0.216
GO:2001022	positive regulation of response to DNA damage stimulus	43	19	11.98	0.01577	0.216
GO:0080135	regulation of cellular response to stress	255	87	71.02	0.01581	0.216
GO:2000027	regulation of organ morphogenesis	118	44	32.86	0.01594	0.217
GO:0009891	positive regulation of biosynthetic process	1170	358	325.86	0.01612	0.219
GO:0032386	regulation of intracellular transport	178	63	49.58	0.01633	0.221
GO:0051050	positive regulation of transport	440	143	122.55	0.01652	0.223
GO:0045935	positive regulation of nucleobase-containing compound metabolic process	1064	327	296.34	0.01654	0.223
GO:0006891	intra-Golgi vesicle-mediated transport	32	15	8.91	0.01672	0.224
GO:0045931	positive regulation of mitotic cell cycle	32	15	8.91	0.01672	0.224
GO:0046847	filopodium assembly	49	21	13.65	0.01696	0.226
GO:0030335	positive regulation of cell migration	204	71	56.82	0.01712	0.227
GO:0046883	regulation of hormone secretion	172	61	47.9	0.01712	0.227
GO:0007411	axon guidance	341	113	94.97	0.01717	0.227
GO:0007610	behavior	454	147	126.45	0.01739	0.229
GO:0000186	activation of MAPKK activity	52	22	14.48	0.01741	0.229
GO:0051489	regulation of filopodium assembly	24	12	6.68	0.01749	0.229
GO:0051173	positive regulation of nitrogen compound metabolic process	1086	333	302.47	0.01774	0.23
GO:0001952	regulation of cell-matrix adhesion	55	23	15.32	0.01777	0.23
GO:0048638	regulation of developmental growth	94	36	26.18	0.01778	0.23
GO:0031328	positive regulation of cellular biosynthetic process	1148	351	319.74	0.01783	0.23
GO:0000165	MAPK cascade	408	133	113.63	0.0183	0.236
GO:0009893	positive regulation of metabolic process	1845	552	513.86	0.01836	0.236
GO:0001656	metanephros development	76	30	21.17	0.01855	0.237
GO:0006892	post-Golgi vesicle-mediated transport	70	28	19.5	0.01857	0.237
GO:0031325	positive regulation of cellular metabolic process	1755	526	488.8	0.01873	0.238
GO:0071363	cellular response to growth factor stimulus	260	88	72.41	0.01892	0.239
GO:0030155	regulation of cell adhesion	247	84	68.79	0.01898	0.239
GO:0045913	positive regulation of carbohydrate metabolic process	38	17	10.58	0.01904	0.239
GO:0032940	secretion by cell	647	204	180.2	0.01905	0.239
GO:0046879	hormone secretion	205	71	57.1	0.01921	0.239
GO:0060562	epithelial tube morphogenesis	205	71	57.1	0.01921	0.239
GO:0007049	cell cycle	1336	405	372.1	0.01933	0.239
GO:0010562	positive regulation of phosphorus metabolic process	546	174	152.07	0.01937	0.239
GO:0045937	positive regulation of phosphate metabolic process	546	174	152.07	0.01937	0.239
GO:0010632	regulation of epithelial cell migration	19	10	5.29	0.01941	0.239
GO:0006887	exocytosis	257	87	71.58	0.01942	0.239
GO:0060740	prostate gland epithelium morphogenesis	27	13	7.52	0.01962	0.241
GO:0010975	regulation of neuron projection development	186	65	51.8	0.01988	0.243
GO:0046777	protein autophosphorylation	170	60	47.35	0.01989	0.243
GO:0010922	positive regulation of phosphatase activity	14	8	3.9	0.02011	0.243
GO:0031050	dsRNA fragmentation	14	8	3.9	0.02011	0.243
GO:0045737	positive regulation of cyclin-dependent protein serine/threonine kinase activity	14	8	3.9	0.02011	0.243
GO:0070918	production of small RNA involved in gene silencing by RNA	14	8	3.9	0.02011	0.243
GO:0022604	regulation of cell morphogenesis	277	93	77.15	0.02018	0.243
GO:0031098	stress-activated protein kinase signaling cascade	199	69	55.42	0.02021	0.243
GO:0010628	positive regulation of gene expression	979	301	272.67	0.02049	0.245
GO:0001654	eye development	238	81	66.29	0.02053	0.245
GO:0035249	synaptic transmission, glutamatergic	44	19	12.25	0.02066	0.246
GO:0007409	axonogenesis	490	157	136.47	0.02098	0.249
GO:0043523	regulation of neuron apoptotic process	123	45	34.26	0.02123	0.25
GO:1901214	regulation of neuron death	123	45	34.26	0.02123	0.25
GO:0055024	regulation of cardiac muscle tissue development	30	14	8.36	0.02142	0.25
GO:0060996	dendritic spine development	30	14	8.36	0.02142	0.25
GO:0070169	positive regulation of biomineral tissue development	30	14	8.36	0.02142	0.25
GO:0051128	regulation of cellular component organization	1121	342	312.22	0.02159	0.25
GO:0016055	Wnt signaling pathway	281	94	78.26	0.02162	0.25
GO:0034504	protein localization to nucleus	219	75	61	0.02162	0.25
GO:0007626	locomotory behavior	120	44	33.42	0.02165	0.25
GO:0060537	muscle tissue development	268	90	74.64	0.02186	0.252
GO:0035335	peptidyl-tyrosine dephosphorylation	53	22	14.76	0.02211	0.254
GO:0048634	regulation of muscle organ development	83	32	23.12	0.02212	0.254
GO:0042327	positive regulation of phosphorylation	538	171	149.84	0.02236	0.254
GO:0030500	regulation of bone mineralization	56	23	15.6	0.02239	0.254
GO:0051781	positive regulation of cell division	59	24	16.43	0.02258	0.254
GO:0035020	regulation of Rac protein signal transduction	22	11	6.13	0.0226	0.254
GO:0060571	morphogenesis of an epithelial fold	22	11	6.13	0.0226	0.254
GO:0002064	epithelial cell development	74	29	20.61	0.02261	0.254
GO:0006796	phosphate-containing compound metabolic process	1447	436	403.01	0.02263	0.254
GO:0048589	developmental growth	252	85	70.19	0.02264	0.254
GO:0031023	microtubule organizing center organization	65	26	18.1	0.02275	0.255
GO:0016601	Rac protein signal transduction	33	15	9.19	0.02292	0.256
GO:0006793	phosphorus metabolic process	1448	436	403.29	0.0236	0.263
GO:0040011	locomotion	1154	351	321.41	0.02368	0.263
GO:0009108	coenzyme biosynthetic process	102	38	28.41	0.02416	0.267
GO:0043331	response to dsRNA	36	16	10.03	0.02417	0.267
GO:0042454	ribonucleoside catabolic process	375	122	104.44	0.02442	0.269
GO:0015031	protein transport	1186	360	330.32	0.02472	0.269
GO:0000381	regulation of alternative mRNA splicing, via spliceosome	17	9	4.73	0.02516	0.269
GO:0031113	regulation of microtubule polymerization	17	9	4.73	0.02516	0.269
GO:0014068	positive regulation of phosphatidylinositol 3-kinase signaling	39	17	10.86	0.02518	0.269
GO:0030900	forebrain development	240	81	66.84	0.02519	0.269
GO:0010631	epithelial cell migration	25	12	6.96	0.02527	0.269
GO:0043502	regulation of muscle adaptation	25	12	6.96	0.02527	0.269
GO:0051893	regulation of focal adhesion assembly	25	12	6.96	0.02527	0.269
GO:0090109	regulation of cell-substrate junction assembly	25	12	6.96	0.02527	0.269
GO:0090132	epithelium migration	25	12	6.96	0.02527	0.269
GO:2001236	regulation of extrinsic apoptotic signaling pathway	25	12	6.96	0.02527	0.269
GO:0048565	digestive tract development	93	35	25.9	0.02535	0.269
GO:0007249	I-kappaB kinase/NF-kappaB signaling	214	73	59.6	0.02536	0.269
GO:0006468	protein phosphorylation	1090	332	303.58	0.02541	0.269
GO:0044093	positive regulation of molecular function	1059	323	294.95	0.02542	0.269
GO:0009116	nucleoside metabolic process	456	146	127	0.02585	0.269
GO:0007158	neuron cell-cell adhesion	12	7	3.34	0.02587	0.269
GO:0009086	methionine biosynthetic process	12	7	3.34	0.02587	0.269
GO:0010737	protein kinase A signaling	12	7	3.34	0.02587	0.269
GO:0016024	CDP-diacylglycerol biosynthetic process	12	7	3.34	0.02587	0.269
GO:0031116	positive regulation of microtubule polymerization	12	7	3.34	0.02587	0.269
GO:0046519	sphingoid metabolic process	12	7	3.34	0.02587	0.269
GO:0060525	prostate glandular acinus development	12	7	3.34	0.02587	0.269
GO:0060627	regulation of vesicle-mediated transport	198	68	55.15	0.02597	0.269
GO:0048041	focal adhesion assembly	42	18	11.7	0.026	0.269
GO:2000147	positive regulation of cell motility	208	71	57.93	0.02674	0.276
GO:0014706	striated muscle tissue development	257	86	71.58	0.02679	0.276
GO:0010811	positive regulation of cell-substrate adhesion	48	20	13.37	0.02713	0.278
GO:0048864	stem cell development	72	28	20.05	0.02751	0.282
GO:0051188	cofactor biosynthetic process	128	46	35.65	0.02762	0.282
GO:1901135	carbohydrate derivative metabolic process	1016	310	282.97	0.02765	0.282
GO:1901069	guanosine-containing compound catabolic process	360	117	100.27	0.02786	0.282
GO:0006073	cellular glucan metabolic process	60	24	16.71	0.02793	0.282
GO:0044042	glucan metabolic process	60	24	16.71	0.02793	0.282
GO:0072073	kidney epithelium development	60	24	16.71	0.02793	0.282
GO:0009719	response to endogenous stimulus	855	263	238.13	0.02831	0.285
GO:0009164	nucleoside catabolic process	387	125	107.79	0.02855	0.287
GO:0009896	positive regulation of catabolic process	122	44	33.98	0.02889	0.288
GO:0048736	appendage development	122	44	33.98	0.02889	0.288
GO:0060173	limb development	122	44	33.98	0.02889	0.288
GO:0001934	positive regulation of protein phosphorylation	525	166	146.22	0.02893	0.288
GO:0097191	extrinsic apoptotic signaling pathway	31	14	8.63	0.02926	0.288
GO:0006893	Golgi to plasma membrane transport	20	10	5.57	0.0293	0.288
GO:0010508	positive regulation of autophagy	20	10	5.57	0.0293	0.288
GO:0045022	early endosome to late endosome transport	20	10	5.57	0.0293	0.288
GO:0046949	fatty-acyl-CoA biosynthetic process	20	10	5.57	0.0293	0.288
GO:0007611	learning or memory	138	49	38.44	0.02944	0.289
GO:0000910	cytokinesis	94	35	26.18	0.02983	0.292
GO:0051254	positive regulation of RNA metabolic process	956	292	266.26	0.03037	0.296
GO:0006513	protein monoubiquitination	34	15	9.47	0.0307	0.299
GO:0071842	NA	3075	898	856.44	0.03095	0.301
GO:0051272	positive regulation of cellular component movement	216	73	60.16	0.03123	0.303
GO:0050796	regulation of insulin secretion	129	46	35.93	0.03163	0.306
GO:0007265	Ras protein signal transduction	365	118	101.66	0.03176	0.306
GO:0048518	positive regulation of biological process	3249	947	904.9	0.03177	0.306
GO:0032870	cellular response to hormone stimulus	392	126	109.18	0.03234	0.306
GO:0006829	zinc ion transport	23	11	6.41	0.03264	0.306
GO:0014896	muscle hypertrophy	23	11	6.41	0.03264	0.306
GO:0043616	keratinocyte proliferation	23	11	6.41	0.03264	0.306
GO:1901019	regulation of calcium ion transmembrane transporter activity	23	11	6.41	0.03264	0.306
GO:0035272	exocrine system development	40	17	11.14	0.0327	0.306
GO:0060993	kidney morphogenesis	40	17	11.14	0.0327	0.306
GO:0006911	phagocytosis, engulfment	15	8	4.18	0.03273	0.306
GO:0007413	axonal fasciculation	15	8	4.18	0.03273	0.306
GO:0014911	positive regulation of smooth muscle cell migration	15	8	4.18	0.03273	0.306
GO:0060317	cardiac epithelial to mesenchymal transition	15	8	4.18	0.03273	0.306
GO:0007178	transmembrane receptor protein serine/threonine kinase signaling pathway	210	71	58.49	0.03296	0.306
GO:0009791	post-embryonic development	73	28	20.33	0.03307	0.306
GO:0010827	regulation of glucose transport	73	28	20.33	0.03307	0.306
GO:0050680	negative regulation of epithelial cell proliferation	73	28	20.33	0.03307	0.306
GO:0051170	nuclear import	197	67	54.87	0.03309	0.306
GO:0048015	phosphatidylinositol-mediated signaling	123	44	34.26	0.03315	0.306
GO:0048017	inositol lipid-mediated signaling	123	44	34.26	0.03315	0.306
GO:0006184	GTP catabolic process	359	116	99.99	0.03347	0.309
GO:0055123	digestive system development	101	37	28.13	0.03354	0.309
GO:0019827	stem cell maintenance	67	26	18.66	0.03374	0.31
GO:0006606	protein import into nucleus	194	66	54.03	0.034	0.312
GO:0007165	signal transduction	3928	1138	1094.01	0.03407	0.312
GO:0030509	BMP signaling pathway	98	36	27.29	0.03423	0.312
GO:0018210	peptidyl-threonine modification	52	21	14.48	0.03431	0.312
GO:0050773	regulation of dendrite development	55	22	15.32	0.03437	0.312
GO:0006996	organelle organization	1971	583	548.96	0.03492	0.317
GO:0019538	protein metabolic process	3688	1070	1027.17	0.0351	0.317
GO:0033574	response to testosterone	26	12	7.24	0.0353	0.317
GO:0051057	positive regulation of small GTPase mediated signal transduction	26	12	7.24	0.0353	0.317
GO:0060420	regulation of heart growth	26	12	7.24	0.0353	0.317
GO:0040017	positive regulation of locomotion	214	72	59.6	0.03549	0.318
GO:0060828	regulation of canonical Wnt signaling pathway	114	41	31.75	0.03554	0.318
GO:0048729	tissue morphogenesis	400	128	111.41	0.03556	0.318
GO:1901068	guanosine-containing compound metabolic process	380	122	105.84	0.03589	0.32
GO:0051347	positive regulation of transferase activity	417	133	116.14	0.03607	0.321
GO:0045597	positive regulation of cell differentiation	444	141	123.66	0.03623	0.321
GO:0045785	positive regulation of cell adhesion	111	40	30.92	0.03636	0.322
GO:0009914	hormone transport	211	71	58.77	0.03647	0.322
GO:0018193	peptidyl-amino acid modification	617	192	171.84	0.03651	0.322
GO:0010921	regulation of phosphatase activity	86	32	23.95	0.03693	0.324
GO:0048762	mesenchymal cell differentiation	127	45	35.37	0.03697	0.324
GO:0051493	regulation of cytoskeleton organization	244	81	67.96	0.03702	0.324
GO:0006090	pyruvate metabolic process	29	13	8.08	0.03739	0.324
GO:0033205	NA	29	13	8.08	0.03739	0.324
GO:0060512	prostate gland morphogenesis	29	13	8.08	0.03739	0.324
GO:0071479	cellular response to ionizing radiation	29	13	8.08	0.03739	0.324
GO:0090130	tissue migration	29	13	8.08	0.03739	0.324
GO:0016458	gene silencing	83	31	23.12	0.03758	0.325
GO:0000122	negative regulation of transcription from RNA polymerase II promoter	421	134	117.26	0.03771	0.326
GO:0010869	regulation of receptor biosynthetic process	18	9	5.01	0.03812	0.327
GO:0014743	regulation of muscle hypertrophy	18	9	5.01	0.03812	0.327
GO:0035338	long-chain fatty-acyl-CoA biosynthetic process	18	9	5.01	0.03812	0.327
GO:0009119	ribonucleoside metabolic process	428	136	119.21	0.0384	0.329
GO:0032006	regulation of TOR signaling	32	14	8.91	0.03901	0.333
GO:0017157	regulation of exocytosis	74	28	20.61	0.03944	0.336
GO:0014031	mesenchymal cell development	118	42	32.86	0.03978	0.339
GO:0009311	oligosaccharide metabolic process	35	15	9.75	0.04023	0.341
GO:0051094	positive regulation of developmental process	612	190	170.45	0.04052	0.341
GO:0044272	sulfur compound biosynthetic process	68	26	18.94	0.04054	0.341
GO:0006152	purine nucleoside catabolic process	365	117	101.66	0.04089	0.341
GO:0046130	purine ribonucleoside catabolic process	365	117	101.66	0.04089	0.341
GO:0042733	embryonic digit morphogenesis	38	16	10.58	0.04113	0.341
GO:0043500	muscle adaptation	38	16	10.58	0.04113	0.341
GO:2001252	positive regulation of chromosome organization	38	16	10.58	0.04113	0.341
GO:0046434	organophosphate catabolic process	517	162	143.99	0.04116	0.341
GO:0030326	embryonic limb morphogenesis	93	34	25.9	0.04149	0.341
GO:0035113	embryonic appendage morphogenesis	93	34	25.9	0.04149	0.341
GO:0007030	Golgi organization	41	17	11.42	0.04175	0.341
GO:0050808	synapse organization	112	40	31.19	0.04176	0.341
GO:0005977	glycogen metabolic process	59	23	16.43	0.04183	0.341
GO:0045666	positive regulation of neuron differentiation	56	22	15.6	0.04212	0.341
GO:0072659	protein localization to plasma membrane	56	22	15.6	0.04212	0.341
GO:0003300	cardiac muscle hypertrophy	21	10	5.85	0.04228	0.341
GO:0014897	striated muscle hypertrophy	21	10	5.85	0.04228	0.341
GO:0009880	embryonic pattern specification	53	21	14.76	0.04232	0.341
GO:0048869	cellular developmental process	2592	758	721.91	0.04233	0.341
GO:0014066	regulation of phosphatidylinositol 3-kinase signaling	47	19	13.09	0.04236	0.341
GO:0031047	gene silencing by RNA	47	19	13.09	0.04236	0.341
GO:0031123	RNA 3'-end processing	90	33	25.07	0.04236	0.341
GO:0006862	nucleotide transport	13	7	3.62	0.04279	0.341
GO:0007099	centriole replication	13	7	3.62	0.04279	0.341
GO:0014829	vascular smooth muscle contraction	13	7	3.62	0.04279	0.341
GO:0014888	striated muscle adaptation	13	7	3.62	0.04279	0.341
GO:0031954	positive regulation of protein autophosphorylation	13	7	3.62	0.04279	0.341
GO:0046341	CDP-diacylglycerol metabolic process	13	7	3.62	0.04279	0.341
GO:0051968	positive regulation of synaptic transmission, glutamatergic	13	7	3.62	0.04279	0.341
GO:0060442	branching involved in prostate gland morphogenesis	13	7	3.62	0.04279	0.341
GO:1901021	positive regulation of calcium ion transmembrane transporter activity	13	7	3.62	0.04279	0.341
GO:2001259	positive regulation of cation channel activity	13	7	3.62	0.04279	0.341
GO:0070997	neuron death	141	49	39.27	0.04284	0.341
GO:0051056	regulation of small GTPase mediated signal transduction	349	112	97.2	0.04329	0.344
GO:0046903	secretion	737	226	205.27	0.04471	0.355
GO:0007009	plasma membrane organization	81	30	22.56	0.04498	0.356
GO:0010165	response to X-ray	24	11	6.68	0.04546	0.358
GO:0046579	positive regulation of Ras protein signal transduction	24	11	6.68	0.04546	0.358
GO:0071359	cellular response to dsRNA	24	11	6.68	0.04546	0.358
GO:0048863	stem cell differentiation	100	36	27.85	0.04592	0.361
GO:0046039	GTP metabolic process	370	118	103.05	0.04607	0.361
GO:0008610	lipid biosynthetic process	485	152	135.08	0.0464	0.363
GO:0055085	transmembrane transport	800	244	222.81	0.04731	0.37
GO:0006397	mRNA processing	394	125	109.74	0.04746	0.37
GO:0007417	central nervous system development	608	188	169.34	0.04749	0.37
GO:0032414	positive regulation of ion transmembrane transporter activity	27	12	7.52	0.04785	0.37
GO:0042147	retrograde transport, endosome to Golgi	27	12	7.52	0.04785	0.37
GO:0043388	positive regulation of DNA binding	27	12	7.52	0.04785	0.37
GO:0051932	synaptic transmission, GABAergic	27	12	7.52	0.04785	0.37
GO:0001657	ureteric bud development	94	34	26.18	0.04809	0.37
GO:0007160	cell-matrix adhesion	142	49	39.55	0.0482	0.37
GO:0001837	epithelial to mesenchymal transition	69	26	19.22	0.04831	0.37
GO:0008361	regulation of cell size	69	26	19.22	0.04831	0.37
GO:0034130	toll-like receptor 1 signaling pathway	69	26	19.22	0.04831	0.37
GO:0006643	membrane lipid metabolic process	110	39	30.64	0.04895	0.373
GO:0048592	eye morphogenesis	110	39	30.64	0.04895	0.373
GO:0060021	palate development	66	25	18.38	0.04908	0.374
GO:0010977	negative regulation of neuron projection development	30	13	8.36	0.04961	0.375
GO:0051865	protein autoubiquitination	30	13	8.36	0.04961	0.375
GO:0030073	insulin secretion	152	52	42.33	0.04976	0.375
GO:0000301	retrograde transport, vesicle recycling within Golgi	16	8	4.46	0.04982	0.375
GO:0009214	cyclic nucleotide catabolic process	16	8	4.46	0.04982	0.375
GO:0061001	regulation of dendritic spine morphogenesis	16	8	4.46	0.04982	0.375
GO:0006898	receptor-mediated endocytosis	123	43	34.26	0.05019	0.377
GO:0006672	ceramide metabolic process	60	23	16.71	0.05047	0.379
GO:0030318	melanocyte differentiation	33	14	9.19	0.05087	0.381
GO:0010627	NA	531	165	147.89	0.05168	0.386
GO:0070830	tight junction assembly	36	15	10.03	0.05171	0.386
GO:0031929	TOR signaling	39	16	10.86	0.05222	0.389
GO:2001233	regulation of apoptotic signaling pathway	42	17	11.7	0.05247	0.39
GO:0060485	mesenchyme development	146	50	40.66	0.05258	0.39
GO:0071902	positive regulation of protein serine/threonine kinase activity	205	68	57.1	0.053	0.393
GO:0030154	cell differentiation	2438	712	679.02	0.05349	0.396
GO:0043123	positive regulation of I-kappaB kinase/NF-kappaB signaling	143	49	39.83	0.05405	0.399
GO:0018209	peptidyl-serine modification	114	40	31.75	0.05432	0.401
GO:0002720	positive regulation of cytokine production involved in immune response	19	9	5.29	0.05496	0.402
GO:0045661	regulation of myoblast differentiation	19	9	5.29	0.05496	0.402
GO:0060412	ventricular septum morphogenesis	19	9	5.29	0.05496	0.402
GO:0090003	regulation of establishment of protein localization to plasma membrane	19	9	5.29	0.05496	0.402
GO:0033157	regulation of intracellular protein transport	140	48	38.99	0.05557	0.404
GO:0009887	organ morphogenesis	707	216	196.91	0.05565	0.404
GO:0034134	toll-like receptor 2 signaling pathway	73	27	20.33	0.05598	0.404
GO:0001562	response to protozoan	11	6	3.06	0.05627	0.404
GO:0003203	endocardial cushion morphogenesis	11	6	3.06	0.05627	0.404
GO:0022011	myelination in peripheral nervous system	11	6	3.06	0.05627	0.404
GO:0032292	peripheral nervous system axon ensheathment	11	6	3.06	0.05627	0.404
GO:0046321	positive regulation of fatty acid oxidation	11	6	3.06	0.05627	0.404
GO:0048841	regulation of axon extension involved in axon guidance	11	6	3.06	0.05627	0.404
GO:0060900	embryonic camera-type eye formation	11	6	3.06	0.05627	0.404
GO:0071545	inositol phosphate catabolic process	11	6	3.06	0.05627	0.404
GO:0042278	purine nucleoside metabolic process	417	131	116.14	0.05686	0.408
GO:0071704	organic substance metabolic process	1067	320	297.18	0.05704	0.408
GO:0051402	neuron apoptotic process	137	47	38.16	0.05713	0.408
GO:0070848	response to growth factor	279	90	77.71	0.05729	0.409
GO:0008643	carbohydrate transport	121	42	33.7	0.05829	0.413
GO:0046128	purine ribonucleoside metabolic process	414	130	115.31	0.0583	0.413
GO:0045884	regulation of survival gene product expression	22	10	6.13	0.05868	0.413
GO:0046785	microtubule polymerization	22	10	6.13	0.05868	0.413
GO:0048596	embryonic camera-type eye morphogenesis	22	10	6.13	0.05868	0.413
GO:0050654	chondroitin sulfate proteoglycan metabolic process	22	10	6.13	0.05868	0.413
GO:0055021	regulation of cardiac muscle tissue growth	22	10	6.13	0.05868	0.413
GO:0032872	regulation of stress-activated MAPK cascade	134	46	37.32	0.05874	0.413
GO:0050821	protein stabilization	64	24	17.83	0.05928	0.417
GO:0030856	regulation of epithelial cell differentiation	61	23	16.99	0.06032	0.421
GO:0006302	double-strand break repair	102	36	28.41	0.06034	0.421
GO:0014075	response to amine	102	36	28.41	0.06034	0.421
GO:0046660	female sex differentiation	102	36	28.41	0.06034	0.421
GO:0043543	protein acylation	144	49	40.11	0.06041	0.421
GO:0070201	regulation of establishment of protein localization	273	88	76.04	0.06049	0.421
GO:0017038	protein import	263	85	73.25	0.06063	0.421
GO:0035148	tube formation	99	35	27.57	0.06194	0.429
GO:0043473	pigmentation	80	29	22.28	0.06253	0.43
GO:0007420	brain development	439	137	122.27	0.06298	0.43
GO:0019432	triglyceride biosynthetic process	52	20	14.48	0.0631	0.43
GO:0031076	embryonic camera-type eye development	28	12	7.8	0.06314	0.43
GO:0031647	regulation of protein stability	96	34	26.74	0.06357	0.43
GO:0010506	regulation of autophagy	49	19	13.65	0.06386	0.43
GO:0018107	peptidyl-threonine phosphorylation	49	19	13.65	0.06386	0.43
GO:0006897	endocytosis	341	108	94.97	0.06407	0.43
GO:0030199	collagen fibril organization	31	13	8.63	0.06431	0.43
GO:0051353	positive regulation of oxidoreductase activity	31	13	8.63	0.06431	0.43
GO:0017148	negative regulation of translation	46	18	12.81	0.06449	0.43
GO:0009261	ribonucleotide catabolic process	436	136	121.43	0.06454	0.43
GO:0009166	nucleotide catabolic process	494	153	137.59	0.06483	0.43
GO:0021954	central nervous system neuron development	43	17	11.98	0.06496	0.43
GO:0060443	mammary gland morphogenesis	43	17	11.98	0.06496	0.43
GO:0070588	calcium ion transmembrane transport	43	17	11.98	0.06496	0.43
GO:0072009	nephron epithelium development	43	17	11.98	0.06496	0.43
GO:0032411	positive regulation of transporter activity	34	14	9.47	0.06499	0.43
GO:0050931	pigment cell differentiation	34	14	9.47	0.06499	0.43
GO:0060324	face development	34	14	9.47	0.06499	0.43
GO:0048168	regulation of neuronal synaptic plasticity	40	16	11.14	0.06524	0.43
GO:0009948	anterior/posterior axis specification	37	15	10.31	0.06527	0.43
GO:0034109	homotypic cell-cell adhesion	37	15	10.31	0.06527	0.43
GO:0043525	positive regulation of neuron apoptotic process	37	15	10.31	0.06527	0.43
GO:1901216	positive regulation of neuron death	37	15	10.31	0.06527	0.43
GO:0000042	protein targeting to Golgi	14	7	3.9	0.06547	0.43
GO:0006198	cAMP catabolic process	14	7	3.9	0.06547	0.43
GO:0006607	NLS-bearing protein import into nucleus	14	7	3.9	0.06547	0.43
GO:0008105	asymmetric protein localization	14	7	3.9	0.06547	0.43
GO:0010634	positive regulation of epithelial cell migration	14	7	3.9	0.06547	0.43
GO:0010761	fibroblast migration	14	7	3.9	0.06547	0.43
GO:0043984	histone H4-K16 acetylation	14	7	3.9	0.06547	0.43
GO:0060045	positive regulation of cardiac muscle cell proliferation	14	7	3.9	0.06547	0.43
GO:0030072	peptide hormone secretion	171	57	47.63	0.06568	0.43
GO:0050804	regulation of synaptic transmission	171	57	47.63	0.06568	0.43
GO:0070302	regulation of stress-activated protein kinase signaling cascade	135	46	37.6	0.06576	0.43
GO:0090090	negative regulation of canonical Wnt signaling pathway	71	26	19.77	0.06698	0.438
GO:0031401	positive regulation of protein modification process	673	205	187.44	0.06723	0.438
GO:0006195	purine nucleotide catabolic process	481	149	133.97	0.0673	0.438
GO:0010243	response to organonitrogen compound	132	45	36.76	0.06765	0.44
GO:0006493	protein O-linked glycosylation	68	25	18.94	0.06847	0.444
GO:0007254	JNK cascade	155	52	43.17	0.06855	0.444
GO:0006665	sphingolipid metabolic process	103	36	28.69	0.06866	0.444
GO:0048523	negative regulation of cellular process	2645	768	736.68	0.06903	0.446
GO:0009743	response to carbohydrate	129	44	35.93	0.0696	0.448
GO:0072523	purine-containing compound catabolic process	485	150	135.08	0.0696	0.448
GO:0051648	vesicle localization	65	24	18.1	0.06996	0.45
GO:0002790	peptide secretion	175	58	48.74	0.07031	0.452
GO:0032270	positive regulation of cellular protein metabolic process	743	225	206.94	0.07063	0.453
GO:0033674	positive regulation of kinase activity	407	127	113.36	0.07123	0.453
GO:0090276	regulation of peptide hormone secretion	139	47	38.71	0.07127	0.453
GO:0010863	positive regulation of phospholipase C activity	62	23	17.27	0.07144	0.453
GO:0030521	androgen receptor signaling pathway	62	23	17.27	0.07144	0.453
GO:0006376	mRNA splice site selection	17	8	4.73	0.07173	0.453
GO:0008608	attachment of spindle microtubules to kinetochore	17	8	4.73	0.07173	0.453
GO:0010611	regulation of cardiac muscle hypertrophy	17	8	4.73	0.07173	0.453
GO:0032365	intracellular lipid transport	17	8	4.73	0.07173	0.453
GO:0033688	regulation of osteoblast proliferation	17	8	4.73	0.07173	0.453
GO:0051491	positive regulation of filopodium assembly	17	8	4.73	0.07173	0.453
GO:0071310	cellular response to organic substance	1094	326	304.7	0.07256	0.458
GO:0034655	nucleobase-containing compound catabolic process	520	160	144.83	0.07275	0.458
GO:0048608	reproductive structure development	242	78	67.4	0.07347	0.461
GO:0061458	reproductive system development	242	78	67.4	0.07347	0.461
GO:2000026	regulation of multicellular organismal development	983	294	273.78	0.07348	0.461
GO:0010605	negative regulation of macromolecule metabolic process	1220	362	339.79	0.0739	0.463
GO:0044264	cellular polysaccharide metabolic process	78	28	21.72	0.07417	0.463
GO:0048593	camera-type eye morphogenesis	78	28	21.72	0.07417	0.463
GO:0051291	protein heterooligomerization	56	21	15.6	0.07432	0.463
GO:0009154	purine ribonucleotide catabolic process	435	135	121.15	0.07457	0.463
GO:0033043	regulation of organelle organization	435	135	121.15	0.07457	0.463
GO:0051222	positive regulation of protein transport	146	49	40.66	0.07474	0.464
GO:0060429	epithelium development	524	161	145.94	0.07504	0.465
GO:0006378	mRNA polyadenylation	20	9	5.57	0.07595	0.468
GO:0034105	positive regulation of tissue remodeling	20	9	5.57	0.07595	0.468
GO:0035336	long-chain fatty-acyl-CoA metabolic process	20	9	5.57	0.07595	0.468
GO:0060043	regulation of cardiac muscle cell proliferation	20	9	5.57	0.07595	0.468
GO:0006357	regulation of transcription from RNA polymerase II promoter	1033	308	287.71	0.07732	0.476
GO:0010518	positive regulation of phospholipase activity	72	26	20.05	0.07798	0.478
GO:0016331	morphogenesis of embryonic epithelium	117	40	32.59	0.07806	0.478
GO:0060322	head development	47	18	13.09	0.07822	0.478
GO:0010259	multicellular organismal aging	23	10	6.41	0.07871	0.478
GO:0010657	muscle cell apoptotic process	23	10	6.41	0.07871	0.478
GO:0060444	branching involved in mammary gland duct morphogenesis	23	10	6.41	0.07871	0.478
GO:0070534	protein K63-linked ubiquitination	23	10	6.41	0.07871	0.478
GO:1901292	nucleoside phosphate catabolic process	501	154	139.54	0.07914	0.478
GO:0008206	bile acid metabolic process	44	17	12.25	0.07932	0.478
GO:0051271	negative regulation of cellular component movement	127	43	35.37	0.08002	0.478
GO:0071841	NA	3175	916	884.29	0.08005	0.478
GO:0045944	positive regulation of transcription from RNA polymerase II promoter	594	181	165.44	0.08029	0.478
GO:0030879	mammary gland development	114	39	31.75	0.08034	0.478
GO:0035850	epithelial cell differentiation involved in kidney development	26	11	7.24	0.0804	0.478
GO:0043470	regulation of carbohydrate catabolic process	26	11	7.24	0.0804	0.478
GO:0043471	regulation of cellular carbohydrate catabolic process	26	11	7.24	0.0804	0.478
GO:0060325	face morphogenesis	26	11	7.24	0.0804	0.478
GO:0070838	divalent metal ion transport	260	83	72.41	0.0808	0.478
GO:0006928	cellular component movement	1076	320	299.68	0.08092	0.478
GO:0005975	carbohydrate metabolic process	708	214	197.19	0.081	0.478
GO:0007405	neuroblast proliferation	38	15	10.58	0.08101	0.478
GO:0072210	metanephric nephron development	38	15	10.58	0.08101	0.478
GO:0048009	insulin-like growth factor receptor signaling pathway	29	12	8.08	0.08131	0.478
GO:0048024	regulation of mRNA splicing, via spliceosome	29	12	8.08	0.08131	0.478
GO:0055006	cardiac cell development	29	12	8.08	0.08131	0.478
GO:0055013	cardiac muscle cell development	29	12	8.08	0.08131	0.478
GO:0060419	heart growth	35	14	9.75	0.08149	0.478
GO:0071377	cellular response to glucagon stimulus	35	14	9.75	0.08149	0.478
GO:0072080	nephron tubule development	35	14	9.75	0.08149	0.478
GO:0030323	respiratory tube development	137	46	38.16	0.08156	0.478
GO:0046822	regulation of nucleocytoplasmic transport	137	46	38.16	0.08156	0.478
GO:0003281	ventricular septum development	32	13	8.91	0.08162	0.478
GO:0014812	muscle cell migration	32	13	8.91	0.08162	0.478
GO:0072028	nephron morphogenesis	32	13	8.91	0.08162	0.478
GO:1900274	regulation of phospholipase C activity	63	23	17.55	0.08389	0.491
GO:0040013	negative regulation of locomotion	134	45	37.32	0.08398	0.491
GO:0033554	cellular response to stress	1105	328	307.76	0.08427	0.492
GO:0016310	phosphorylation	1231	364	342.85	0.08511	0.495
GO:0010517	regulation of phospholipase activity	79	28	22	0.0854	0.495
GO:0048646	anatomical structure formation involved in morphogenesis	730	220	203.32	0.08566	0.495
GO:0051716	cellular response to stimulus	4769	1363	1328.25	0.08626	0.495
GO:0007020	microtubule nucleation	12	6	3.34	0.08666	0.495
GO:0010800	positive regulation of peptidyl-threonine phosphorylation	12	6	3.34	0.08666	0.495
GO:0030540	female genitalia development	12	6	3.34	0.08666	0.495
GO:0033522	histone H2A ubiquitination	12	6	3.34	0.08666	0.495
GO:0043092	L-amino acid import	12	6	3.34	0.08666	0.495
GO:0043517	positive regulation of DNA damage response, signal transduction by p53 class mediator	12	6	3.34	0.08666	0.495
GO:0045780	positive regulation of bone resorption	12	6	3.34	0.08666	0.495
GO:0046852	positive regulation of bone remodeling	12	6	3.34	0.08666	0.495
GO:0060039	pericardium development	12	6	3.34	0.08666	0.495
GO:0071305	cellular response to vitamin D	12	6	3.34	0.08666	0.495
GO:0090004	positive regulation of establishment of protein localization to plasma membrane	12	6	3.34	0.08666	0.495
GO:0048583	regulation of response to stimulus	2117	616	589.62	0.08683	0.495
GO:0009749	response to glucose	105	36	29.24	0.08767	0.495
GO:0031214	biomineral tissue development	105	36	29.24	0.08767	0.495
GO:0002791	regulation of peptide secretion	141	47	39.27	0.08775	0.495
GO:0090087	regulation of peptide transport	141	47	39.27	0.08775	0.495
GO:0009203	ribonucleoside triphosphate catabolic process	431	133	120.04	0.08785	0.495
GO:0009207	purine ribonucleoside triphosphate catabolic process	431	133	120.04	0.08785	0.495
GO:0007044	cell-substrate junction assembly	57	21	15.88	0.08788	0.495
GO:0043484	regulation of RNA splicing	57	21	15.88	0.08788	0.495
GO:0071478	cellular response to radiation	57	21	15.88	0.08788	0.495
GO:0043085	positive regulation of catalytic activity	873	261	243.14	0.08859	0.499
GO:0006473	protein acetylation	128	43	35.65	0.08908	0.501
GO:0046460	neutral lipid biosynthetic process	54	20	15.04	0.08987	0.504
GO:0046463	acylglycerol biosynthetic process	54	20	15.04	0.08987	0.504
GO:0010721	negative regulation of cell development	102	35	28.41	0.09027	0.505
GO:0018105	peptidyl-serine phosphorylation	102	35	28.41	0.09027	0.505
GO:0042692	muscle cell differentiation	238	76	66.29	0.09074	0.506
GO:0006366	transcription from RNA polymerase II promoter	1254	370	349.26	0.09115	0.506
GO:0030036	actin cytoskeleton organization	384	119	106.95	0.09216	0.506
GO:0008037	cell recognition	70	25	19.5	0.09261	0.506
GO:0045807	positive regulation of endocytosis	70	25	19.5	0.09261	0.506
GO:0034284	response to monosaccharide	112	38	31.19	0.09269	0.506
GO:0048584	positive regulation of response to stimulus	1010	300	281.3	0.09289	0.506
GO:0009146	purine nucleoside triphosphate catabolic process	432	133	120.32	0.09295	0.506
GO:0046545	development of primary female sexual characteristics	99	34	27.57	0.09296	0.506
GO:0009725	response to hormone	687	207	191.34	0.09355	0.506
GO:0048489	synaptic vesicle transport	48	18	13.37	0.09376	0.506
GO:0061387	regulation of extent of cell growth	48	18	13.37	0.09376	0.506
GO:0001919	regulation of receptor recycling	15	7	4.18	0.09411	0.506
GO:0001964	startle response	15	7	4.18	0.09411	0.506
GO:0006555	methionine metabolic process	15	7	4.18	0.09411	0.506
GO:0007184	SMAD protein import into nucleus	15	7	4.18	0.09411	0.506
GO:0030857	negative regulation of epithelial cell differentiation	15	7	4.18	0.09411	0.506
GO:0031112	positive regulation of microtubule polymerization or depolymerization	15	7	4.18	0.09411	0.506
GO:0032467	positive regulation of cytokinesis	15	7	4.18	0.09411	0.506
GO:0048207	vesicle targeting, rough ER to cis-Golgi	15	7	4.18	0.09411	0.506
GO:0048208	COPII vesicle coating	15	7	4.18	0.09411	0.506
GO:0060572	morphogenesis of an epithelial bud	15	7	4.18	0.09411	0.506
GO:0060749	mammary gland alveolus development	15	7	4.18	0.09411	0.506
GO:0061377	mammary gland lobule development	15	7	4.18	0.09411	0.506
GO:0070536	protein K63-linked deubiquitination	15	7	4.18	0.09411	0.506
GO:0070875	positive regulation of glycogen metabolic process	15	7	4.18	0.09411	0.506
GO:0072600	establishment of protein localization to Golgi	15	7	4.18	0.09411	0.506
GO:0090114	COPII-coated vesicle budding	15	7	4.18	0.09411	0.506
GO:2000677	regulation of transcription regulatory region DNA binding	15	7	4.18	0.09411	0.506
GO:2001238	positive regulation of extrinsic apoptotic signaling pathway	15	7	4.18	0.09411	0.506
GO:0048705	skeletal system morphogenesis	155	51	43.17	0.09471	0.509
GO:0051146	striated muscle cell differentiation	165	54	45.96	0.09511	0.51
GO:0035264	multicellular organism growth	96	33	26.74	0.09574	0.512
GO:0050770	regulation of axonogenesis	96	33	26.74	0.09574	0.512
GO:0009143	nucleoside triphosphate catabolic process	436	134	121.43	0.09597	0.512
GO:0051169	nuclear transport	320	100	89.13	0.09626	0.512
GO:0046328	regulation of JNK cascade	119	40	33.14	0.09741	0.512
GO:0043010	camera-type eye development	202	65	56.26	0.09753	0.512
GO:0048813	dendrite morphogenesis	64	23	17.83	0.09769	0.512
GO:0043524	negative regulation of neuron apoptotic process	80	28	22.28	0.09772	0.512
GO:0072657	protein localization to membrane	80	28	22.28	0.09772	0.512
GO:1901215	negative regulation of neuron death	80	28	22.28	0.09772	0.512
GO:0022607	cellular component assembly	1442	423	401.62	0.09797	0.512
GO:0031331	positive regulation of cellular catabolic process	93	32	25.9	0.09862	0.512
GO:0072175	epithelial tube formation	93	32	25.9	0.09862	0.512
GO:0006541	glutamine metabolic process	18	8	5.01	0.09863	0.512
GO:0010390	histone monoubiquitination	18	8	5.01	0.09863	0.512
GO:0010894	negative regulation of steroid biosynthetic process	18	8	5.01	0.09863	0.512
GO:0030204	chondroitin sulfate metabolic process	18	8	5.01	0.09863	0.512
GO:0046329	negative regulation of JNK cascade	18	8	5.01	0.09863	0.512
GO:0046839	phospholipid dephosphorylation	18	8	5.01	0.09863	0.512
GO:0090190	positive regulation of branching involved in ureteric bud morphogenesis	18	8	5.01	0.09863	0.512
GO:2000273	positive regulation of receptor activity	18	8	5.01	0.09863	0.512
GO:0009144	purine nucleoside triphosphate metabolic process	488	149	135.92	0.09866	0.512
GO:0006913	nucleocytoplasmic transport	317	99	88.29	0.09877	0.512
GO:0003151	outflow tract morphogenesis	39	15	10.86	0.099	0.512
GO:0006637	acyl-CoA metabolic process	39	15	10.86	0.099	0.512
GO:0035383	thioester metabolic process	39	15	10.86	0.099	0.512
GO:0050771	negative regulation of axonogenesis	36	14	10.03	0.10043	0.512
GO:0061326	renal tubule development	36	14	10.03	0.10043	0.512
GO:0090150	establishment of protein localization to membrane	36	14	10.03	0.10043	0.512
GO:0002755	MyD88-dependent toll-like receptor signaling pathway	77	27	21.45	0.10057	0.512
GO:2001020	regulation of response to DNA damage stimulus	77	27	21.45	0.10057	0.512
GO:0010660	regulation of muscle cell apoptotic process	21	9	5.85	0.1012	0.512
GO:0033687	osteoblast proliferation	21	9	5.85	0.1012	0.512
GO:0060765	regulation of androgen receptor signaling pathway	21	9	5.85	0.1012	0.512
GO:0035303	regulation of dephosphorylation	103	35	28.69	0.10139	0.512
GO:0019751	polyol metabolic process	33	13	9.19	0.10161	0.512
GO:0030433	ER-associated ubiquitin-dependent protein catabolic process	33	13	9.19	0.10161	0.512
GO:0048742	regulation of skeletal muscle fiber development	33	13	9.19	0.10161	0.512
GO:0060389	pathway-restricted SMAD protein phosphorylation	33	13	9.19	0.10161	0.512
GO:0016079	synaptic vesicle exocytosis	30	12	8.36	0.10244	0.512
GO:0031128	developmental induction	30	12	8.36	0.10244	0.512
GO:0048538	thymus development	30	12	8.36	0.10244	0.512
GO:0048701	embryonic cranial skeleton morphogenesis	30	12	8.36	0.10244	0.512
GO:0055017	cardiac muscle tissue growth	30	12	8.36	0.10244	0.512
GO:0060323	head morphogenesis	30	12	8.36	0.10244	0.512
GO:0002702	positive regulation of production of molecular mediator of immune response	24	10	6.68	0.10246	0.512
GO:0007032	endosome organization	24	10	6.68	0.10246	0.512
GO:0009251	glucan catabolic process	24	10	6.68	0.10246	0.512
GO:0030728	ovulation	24	10	6.68	0.10246	0.512
GO:0030815	negative regulation of cAMP metabolic process	24	10	6.68	0.10246	0.512
GO:0030818	negative regulation of cAMP biosynthetic process	24	10	6.68	0.10246	0.512
GO:0035337	fatty-acyl-CoA metabolic process	24	10	6.68	0.10246	0.512
GO:0044247	cellular polysaccharide catabolic process	24	10	6.68	0.10246	0.512
GO:0045058	T cell selection	24	10	6.68	0.10246	0.512
GO:0045739	positive regulation of DNA repair	24	10	6.68	0.10246	0.512
GO:0048640	negative regulation of developmental growth	24	10	6.68	0.10246	0.512
GO:0072384	organelle transport along microtubule	24	10	6.68	0.10246	0.512
GO:0048260	positive regulation of receptor-mediated endocytosis	27	11	7.52	0.10278	0.512
GO:0060038	cardiac muscle cell proliferation	27	11	7.52	0.10278	0.512
GO:0070873	regulation of glycogen metabolic process	27	11	7.52	0.10278	0.512
GO:0015833	peptide transport	186	60	51.8	0.10366	0.516
GO:0007010	cytoskeleton organization	752	225	209.44	0.10452	0.519
GO:0043507	positive regulation of JUN kinase activity	55	20	15.32	0.10566	0.524
GO:0008654	phospholipid biosynthetic process	133	44	37.04	0.106	0.525
GO:0006813	potassium ion transport	110	37	30.64	0.10665	0.527
GO:0009746	response to hexose	110	37	30.64	0.10665	0.527
GO:0009894	regulation of catabolic process	469	143	130.62	0.10734	0.53
GO:0072511	divalent inorganic cation transport	264	83	73.53	0.10771	0.531
GO:0001667	ameboidal cell migration	97	33	27.02	0.10772	0.531
GO:0034142	toll-like receptor 4 signaling pathway	84	29	23.4	0.10785	0.531
GO:0016266	O-glycan processing	52	19	14.48	0.10838	0.531
GO:0031623	receptor internalization	52	19	14.48	0.10838	0.531
GO:0071417	cellular response to organonitrogen compound	52	19	14.48	0.10838	0.531
GO:0032844	regulation of homeostatic process	227	72	63.22	0.10924	0.535
GO:0045860	positive regulation of protein kinase activity	387	119	107.79	0.10965	0.536
GO:0046824	positive regulation of nucleocytoplasmic transport	68	24	18.94	0.10966	0.536
GO:0006417	regulation of translation	180	58	50.13	0.10983	0.536
GO:0010212	response to ionizing radiation	107	36	29.8	0.10995	0.536
GO:0045017	glycerolipid biosynthetic process	150	49	41.78	0.11025	0.537
GO:0000209	protein polyubiquitination	160	52	44.56	0.11032	0.537
GO:0046578	regulation of Ras protein signal transduction	261	82	72.69	0.11063	0.537
GO:0051149	positive regulation of muscle cell differentiation	49	18	13.65	0.11112	0.539
GO:0001935	endothelial cell proliferation	81	28	22.56	0.11114	0.539
GO:0009259	ribonucleotide metabolic process	518	157	144.27	0.11153	0.54
GO:0043122	regulation of I-kappaB kinase/NF-kappaB signaling	177	57	49.3	0.11307	0.547
GO:0060191	regulation of lipase activity	104	35	28.97	0.11338	0.548
GO:0017156	calcium ion-dependent exocytosis	46	17	12.81	0.11386	0.549
GO:0009205	purine ribonucleoside triphosphate metabolic process	484	147	134.8	0.11422	0.55
GO:0008063	Toll signaling pathway	78	27	21.72	0.11455	0.551
GO:0009150	purine ribonucleotide metabolic process	505	153	140.65	0.11596	0.557
GO:0051101	regulation of DNA binding	62	22	17.27	0.11618	0.557
GO:0061180	mammary gland epithelium development	62	22	17.27	0.11618	0.557
GO:0033762	response to glucagon	43	16	11.98	0.11658	0.557
GO:0043297	apical junction assembly	43	16	11.98	0.11658	0.557
GO:0050806	positive regulation of synaptic transmission	43	16	11.98	0.11658	0.557
GO:0010740	NA	347	107	96.65	0.11666	0.557
GO:0030324	lung development	134	44	37.32	0.11676	0.557
GO:0030518	intracellular steroid hormone receptor signaling pathway	101	34	28.13	0.11693	0.557
GO:0007548	sex differentiation	228	72	63.5	0.11752	0.559
GO:0055086	nucleobase-containing small molecule metabolic process	870	258	242.31	0.11808	0.559
GO:0022602	ovulation cycle process	88	30	24.51	0.11809	0.559
GO:0045740	positive regulation of DNA replication	40	15	11.14	0.11925	0.559
GO:0045598	regulation of fat cell differentiation	59	21	16.43	0.11957	0.559
GO:0003008	system process	1516	442	422.23	0.12134	0.559
GO:0007269	neurotransmitter secretion	85	29	23.67	0.12181	0.559
GO:0006900	membrane budding	37	14	10.31	0.12184	0.559
GO:0061005	cell differentiation involved in kidney development	37	14	10.31	0.12184	0.559
GO:0006886	intracellular protein transport	655	196	182.43	0.12197	0.559
GO:0051260	protein homooligomerization	215	68	59.88	0.12207	0.559
GO:0010638	positive regulation of organelle organization	178	57	49.58	0.12273	0.559
GO:0051091	positive regulation of sequence-specific DNA binding transcription factor activity	168	54	46.79	0.12343	0.559
GO:0030001	metal ion transport	496	150	138.14	0.12382	0.559
GO:0002092	positive regulation of receptor internalization	13	6	3.62	0.12427	0.559
GO:0002724	regulation of T cell cytokine production	13	6	3.62	0.12427	0.559
GO:0007143	female meiotic division	13	6	3.62	0.12427	0.559
GO:0010745	negative regulation of macrophage derived foam cell differentiation	13	6	3.62	0.12427	0.559
GO:0014044	Schwann cell development	13	6	3.62	0.12427	0.559
GO:0032204	regulation of telomere maintenance	13	6	3.62	0.12427	0.559
GO:0032314	regulation of Rac GTPase activity	13	6	3.62	0.12427	0.559
GO:0033028	myeloid cell apoptotic process	13	6	3.62	0.12427	0.559
GO:0042953	lipoprotein transport	13	6	3.62	0.12427	0.559
GO:0043090	amino acid import	13	6	3.62	0.12427	0.559
GO:0045725	positive regulation of glycogen biosynthetic process	13	6	3.62	0.12427	0.559
GO:0046856	phosphatidylinositol dephosphorylation	13	6	3.62	0.12427	0.559
GO:0048820	hair follicle maturation	13	6	3.62	0.12427	0.559
GO:0050650	chondroitin sulfate proteoglycan biosynthetic process	13	6	3.62	0.12427	0.559
GO:0050919	negative chemotaxis	13	6	3.62	0.12427	0.559
GO:0051155	positive regulation of striated muscle cell differentiation	13	6	3.62	0.12427	0.559
GO:0060216	definitive hemopoiesis	13	6	3.62	0.12427	0.559
GO:0060314	regulation of ryanodine-sensitive calcium-release channel activity	13	6	3.62	0.12427	0.559
GO:0070296	sarcoplasmic reticulum calcium ion transport	13	6	3.62	0.12427	0.559
GO:0071775	NA	13	6	3.62	0.12427	0.559
GO:0071777	NA	13	6	3.62	0.12427	0.559
GO:2000696	regulation of epithelial cell differentiation involved in kidney development	13	6	3.62	0.12427	0.559
GO:0007257	activation of JUN kinase activity	34	13	9.47	0.12428	0.559
GO:2001257	regulation of cation channel activity	34	13	9.47	0.12428	0.559
GO:0007519	skeletal muscle tissue development	148	48	41.22	0.12429	0.559
GO:0009141	nucleoside triphosphate metabolic process	503	152	140.09	0.12436	0.559
GO:0001936	regulation of endothelial cell proliferation	69	24	19.22	0.12552	0.559
GO:0043408	regulation of MAPK cascade	297	92	82.72	0.12584	0.559
GO:0007062	sister chromatid cohesion	31	12	8.63	0.12651	0.559
GO:0032436	positive regulation of proteasomal ubiquitin-dependent protein catabolic process	31	12	8.63	0.12651	0.559
GO:0033059	cellular pigmentation	31	12	8.63	0.12651	0.559
GO:0045069	regulation of viral genome replication	31	12	8.63	0.12651	0.559
GO:0045168	cell-cell signaling involved in cell fate commitment	31	12	8.63	0.12651	0.559
GO:0060603	mammary gland duct morphogenesis	31	12	8.63	0.12651	0.559
GO:0000724	double-strand break repair via homologous recombination	53	19	14.76	0.12664	0.559
GO:0000725	recombinational repair	53	19	14.76	0.12664	0.559
GO:0090092	regulation of transmembrane receptor protein serine/threonine kinase signaling pathway	135	44	37.6	0.12821	0.559
GO:0001838	embryonic epithelial tube formation	92	31	25.62	0.12842	0.559
GO:0003338	metanephros morphogenesis	28	11	7.8	0.12843	0.559
GO:0014855	striated muscle cell proliferation	28	11	7.8	0.12843	0.559
GO:0043647	inositol phosphate metabolic process	28	11	7.8	0.12843	0.559
GO:0051298	centrosome duplication	28	11	7.8	0.12843	0.559
GO:0003254	regulation of membrane depolarization	16	7	4.46	0.12857	0.559
GO:0006004	fucose metabolic process	16	7	4.46	0.12857	0.559
GO:0007004	telomere maintenance via telomerase	16	7	4.46	0.12857	0.559
GO:0030517	negative regulation of axon extension	16	7	4.46	0.12857	0.559
GO:0033158	regulation of protein import into nucleus, translocation	16	7	4.46	0.12857	0.559
GO:0034199	activation of protein kinase A activity	16	7	4.46	0.12857	0.559
GO:0043001	Golgi to plasma membrane protein transport	16	7	4.46	0.12857	0.559
GO:0045672	positive regulation of osteoclast differentiation	16	7	4.46	0.12857	0.559
GO:0046885	regulation of hormone biosynthetic process	16	7	4.46	0.12857	0.559
GO:0051647	nucleus localization	16	7	4.46	0.12857	0.559
GO:0060644	mammary gland epithelial cell differentiation	16	7	4.46	0.12857	0.559
GO:0060968	regulation of gene silencing	16	7	4.46	0.12857	0.559
GO:0070076	histone lysine demethylation	16	7	4.46	0.12857	0.559
GO:2001021	negative regulation of response to DNA damage stimulus	16	7	4.46	0.12857	0.559
GO:0048731	system development	3122	895	869.53	0.12891	0.559
GO:0050768	negative regulation of neurogenesis	79	27	22	0.12968	0.559
GO:0005979	regulation of glycogen biosynthetic process	25	10	6.96	0.12988	0.559
GO:0008334	histone mRNA metabolic process	25	10	6.96	0.12988	0.559
GO:0010962	regulation of glucan biosynthetic process	25	10	6.96	0.12988	0.559
GO:0030800	negative regulation of cyclic nucleotide metabolic process	25	10	6.96	0.12988	0.559
GO:0030803	negative regulation of cyclic nucleotide biosynthetic process	25	10	6.96	0.12988	0.559
GO:0030858	positive regulation of epithelial cell differentiation	25	10	6.96	0.12988	0.559
GO:0034446	substrate adhesion-dependent cell spreading	25	10	6.96	0.12988	0.559
GO:0043516	regulation of DNA damage response, signal transduction by p53 class mediator	25	10	6.96	0.12988	0.559
GO:0097061	dendritic spine organization	25	10	6.96	0.12988	0.559
GO:0010976	positive regulation of neuron projection development	50	18	13.93	0.13031	0.559
GO:0071418	cellular response to amine stimulus	50	18	13.93	0.13031	0.559
GO:0001945	lymph vessel development	19	8	5.29	0.13039	0.559
GO:0016577	histone demethylation	19	8	5.29	0.13039	0.559
GO:0021955	central nervous system neuron axonogenesis	19	8	5.29	0.13039	0.559
GO:0030865	cortical cytoskeleton organization	19	8	5.29	0.13039	0.559
GO:0031365	N-terminal protein amino acid modification	19	8	5.29	0.13039	0.559
GO:0031648	protein destabilization	19	8	5.29	0.13039	0.559
GO:0034067	protein localization to Golgi apparatus	19	8	5.29	0.13039	0.559
GO:0046605	regulation of centrosome cycle	19	8	5.29	0.13039	0.559
GO:0048488	synaptic vesicle endocytosis	19	8	5.29	0.13039	0.559
GO:0048745	smooth muscle tissue development	19	8	5.29	0.13039	0.559
GO:0051313	NA	19	8	5.29	0.13039	0.559
GO:0060445	branching involved in salivary gland morphogenesis	19	8	5.29	0.13039	0.559
GO:0032800	receptor biosynthetic process	22	9	6.13	0.13064	0.559
GO:0035162	embryonic hemopoiesis	22	9	6.13	0.13064	0.559
GO:0043666	regulation of phosphoprotein phosphatase activity	22	9	6.13	0.13064	0.559
GO:0043903	regulation of symbiosis, encompassing mutualism through parasitism	22	9	6.13	0.13064	0.559
GO:0048738	cardiac muscle tissue development	112	37	31.19	0.13141	0.562
GO:0032535	regulation of cellular component size	152	49	42.33	0.13159	0.562
GO:0031346	positive regulation of cell projection organization	122	40	33.98	0.13201	0.564
GO:0009187	cyclic nucleotide metabolic process	132	43	36.76	0.13219	0.564
GO:0014070	response to organic cyclic compound	206	65	57.37	0.13276	0.566
GO:0019233	sensory perception of pain	63	22	17.55	0.1335	0.568
GO:0090101	negative regulation of transmembrane receptor protein serine/threonine kinase signaling pathway	63	22	17.55	0.1335	0.568
GO:0031016	pancreas development	76	26	21.17	0.13385	0.568
GO:0031124	mRNA 3'-end processing	76	26	21.17	0.13385	0.568
GO:0048641	regulation of skeletal muscle tissue development	47	17	13.09	0.13405	0.568
GO:0007266	Rho protein signal transduction	196	62	54.59	0.1342	0.568
GO:0003006	developmental process involved in reproduction	377	115	105	0.13461	0.569
GO:0003007	heart morphogenesis	159	51	44.28	0.13488	0.569
GO:0051098	regulation of binding	159	51	44.28	0.13488	0.569
GO:0034330	cell junction organization	186	59	51.8	0.13556	0.572
GO:0006694	steroid biosynthetic process	139	45	38.71	0.13611	0.573
GO:0032502	developmental process	4129	1177	1149.99	0.13631	0.574
GO:0048011	neurotrophin TRK receptor signaling pathway	220	69	61.27	0.13704	0.576
GO:0051297	centrosome organization	60	21	16.71	0.13772	0.577
GO:0051046	regulation of secretion	405	123	112.8	0.13785	0.577
GO:0006282	regulation of DNA repair	44	16	12.25	0.13787	0.577
GO:0050810	regulation of steroid biosynthetic process	44	16	12.25	0.13787	0.577
GO:0009117	nucleotide metabolic process	787	233	219.19	0.13818	0.578
GO:0006163	purine nucleotide metabolic process	665	198	185.21	0.13825	0.578
GO:0048856	anatomical structure development	3613	1032	1006.28	0.13839	0.578
GO:0031324	negative regulation of cellular metabolic process	1204	352	335.33	0.13857	0.578
GO:0045089	positive regulation of innate immune response	156	50	43.45	0.13895	0.579
GO:0051052	regulation of DNA metabolic process	183	58	50.97	0.13951	0.581
GO:0000226	microtubule cytoskeleton organization	268	83	74.64	0.14012	0.583
GO:0042306	regulation of protein import into nucleus	116	38	32.31	0.14052	0.583
GO:1900180	regulation of protein localization to nucleus	116	38	32.31	0.14052	0.583
GO:0055001	muscle cell development	126	41	35.09	0.14061	0.583
GO:0046486	glycerolipid metabolic process	251	78	69.91	0.14064	0.583
GO:0097285	cell-type specific apoptotic process	234	73	65.17	0.14091	0.583
GO:0033044	regulation of chromosome organization	83	28	23.12	0.14131	0.583
GO:0032268	regulation of cellular protein metabolic process	1159	339	322.8	0.14144	0.583
GO:0000096	sulfur amino acid metabolic process	41	15	11.42	0.14175	0.583
GO:0007098	centrosome cycle	41	15	11.42	0.14175	0.583
GO:0009755	hormone-mediated signaling pathway	41	15	11.42	0.14175	0.583
GO:0035914	skeletal muscle cell differentiation	41	15	11.42	0.14175	0.583
GO:0050684	regulation of mRNA processing	41	15	11.42	0.14175	0.583
GO:0072521	purine-containing compound metabolic process	704	209	196.08	0.14202	0.583
GO:0001658	branching involved in ureteric bud morphogenesis	57	20	15.88	0.14208	0.583
GO:0006461	protein complex assembly	725	215	201.92	0.14244	0.584
GO:0045732	positive regulation of protein catabolic process	70	24	19.5	0.14269	0.584
GO:0007423	sensory organ development	385	117	107.23	0.14277	0.584
GO:0048514	blood vessel morphogenesis	399	121	111.13	0.14431	0.59
GO:0046058	cAMP metabolic process	103	34	28.69	0.14449	0.59
GO:0070482	response to oxygen levels	231	72	64.34	0.14478	0.59
GO:0050679	positive regulation of epithelial cell proliferation	113	37	31.47	0.14502	0.59
GO:0002221	pattern recognition receptor signaling pathway	123	40	34.26	0.14505	0.59
GO:0009199	ribonucleoside triphosphate metabolic process	489	147	136.19	0.14511	0.59
GO:0048814	regulation of dendrite morphogenesis	38	14	10.58	0.14566	0.592
GO:0060193	positive regulation of lipase activity	80	27	22.28	0.14597	0.592
GO:0030031	cell projection assembly	187	59	52.08	0.14617	0.593
GO:0006029	proteoglycan metabolic process	54	19	15.04	0.1466	0.594
GO:0050905	neuromuscular process	67	23	18.66	0.14738	0.596
GO:0006275	regulation of DNA replication	90	30	25.07	0.14803	0.598
GO:0009790	embryo development	796	235	221.7	0.1487	0.6
GO:0042176	regulation of protein catabolic process	130	42	36.21	0.14924	0.6
GO:0090002	establishment of protein localization to plasma membrane	35	13	9.75	0.14957	0.6
GO:0051223	regulation of protein transport	252	78	70.19	0.14994	0.6
GO:0006479	protein methylation	77	26	21.45	0.15082	0.6
GO:0008213	protein alkylation	77	26	21.45	0.15082	0.6
GO:0009892	negative regulation of metabolic process	1309	381	364.58	0.15122	0.6
GO:0001756	somitogenesis	51	18	14.2	0.15129	0.6
GO:0043255	regulation of carbohydrate biosynthetic process	51	18	14.2	0.15129	0.6
GO:0009057	macromolecule catabolic process	793	234	220.86	0.15137	0.6
GO:0044265	cellular macromolecule catabolic process	650	193	181.04	0.15218	0.6
GO:0007613	memory	64	22	17.83	0.15226	0.6
GO:0008585	female gonad development	87	29	24.23	0.15293	0.6
GO:0061008	hepaticobiliary system development	87	29	24.23	0.15293	0.6
GO:0006488	dolichol-linked oligosaccharide biosynthetic process	32	12	8.91	0.15345	0.6
GO:0051055	negative regulation of lipid biosynthetic process	32	12	8.91	0.15345	0.6
GO:0070271	protein complex biogenesis	727	215	202.48	0.15357	0.6
GO:0060070	canonical Wnt signaling pathway	164	52	45.68	0.15382	0.6
GO:0042698	ovulation cycle	97	32	27.02	0.1541	0.6
GO:0051247	positive regulation of protein metabolic process	811	239	225.88	0.15415	0.6
GO:0060560	developmental growth involved in morphogenesis	117	38	32.59	0.15445	0.6
GO:0007275	multicellular organismal development	3683	1050	1025.78	0.15459	0.6
GO:0061039	NA	74	25	20.61	0.15587	0.6
GO:0048645	organ formation	48	17	13.37	0.15615	0.6
GO:0051650	establishment of vesicle localization	48	17	13.37	0.15615	0.6
GO:0060491	regulation of cell projection assembly	48	17	13.37	0.15615	0.6
GO:1901136	carbohydrate derivative catabolic process	515	154	143.44	0.1567	0.6
GO:0007166	cell surface receptor signaling pathway	2187	629	609.12	0.15692	0.6
GO:0001738	morphogenesis of a polarized epithelium	29	11	8.08	0.15723	0.6
GO:0014909	smooth muscle cell migration	29	11	8.08	0.15723	0.6
GO:0048566	embryonic digestive tract development	29	11	8.08	0.15723	0.6
GO:0072088	nephron epithelium morphogenesis	29	11	8.08	0.15723	0.6
GO:2001235	positive regulation of apoptotic signaling pathway	29	11	8.08	0.15723	0.6
GO:0034637	cellular carbohydrate biosynthetic process	61	21	16.99	0.15736	0.6
GO:0005976	polysaccharide metabolic process	134	43	37.32	0.15791	0.6
GO:0000271	polysaccharide biosynthetic process	84	28	23.4	0.15805	0.6
GO:0033002	muscle cell proliferation	94	31	26.18	0.1592	0.6
GO:0014910	regulation of smooth muscle cell migration	26	10	7.24	0.1608	0.6
GO:0030809	negative regulation of nucleotide biosynthetic process	26	10	7.24	0.1608	0.6
GO:0048048	embryonic eye morphogenesis	26	10	7.24	0.1608	0.6
GO:0051568	histone H3-K4 methylation	26	10	7.24	0.1608	0.6
GO:1900372	negative regulation of purine nucleotide biosynthetic process	26	10	7.24	0.1608	0.6
GO:1900543	negative regulation of purine nucleotide metabolic process	26	10	7.24	0.1608	0.6
GO:0031032	actomyosin structure organization	45	16	12.53	0.16119	0.6
GO:0018205	peptidyl-lysine modification	141	45	39.27	0.16157	0.6
GO:0045137	development of primary sexual characteristics	202	63	56.26	0.16181	0.6
GO:0051969	regulation of transmission of nerve impulse	185	58	51.53	0.16183	0.6
GO:0007033	vacuole organization	58	20	16.15	0.16267	0.6
GO:0051302	regulation of cell division	81	27	22.56	0.16338	0.6
GO:0001736	establishment of planar polarity	23	9	6.41	0.16403	0.6
GO:0001937	negative regulation of endothelial cell proliferation	23	9	6.41	0.16403	0.6
GO:0001975	response to amphetamine	23	9	6.41	0.16403	0.6
GO:0005980	glycogen catabolic process	23	9	6.41	0.16403	0.6
GO:0014072	response to isoquinoline alkaloid	23	9	6.41	0.16403	0.6
GO:0019400	alditol metabolic process	23	9	6.41	0.16403	0.6
GO:0032228	regulation of synaptic transmission, GABAergic	23	9	6.41	0.16403	0.6
GO:0032873	negative regulation of stress-activated MAPK cascade	23	9	6.41	0.16403	0.6
GO:0043278	response to morphine	23	9	6.41	0.16403	0.6
GO:0046513	ceramide biosynthetic process	23	9	6.41	0.16403	0.6
GO:0055117	regulation of cardiac muscle contraction	23	9	6.41	0.16403	0.6
GO:0060997	dendritic spine morphogenesis	23	9	6.41	0.16403	0.6
GO:0070303	negative regulation of stress-activated protein kinase signaling cascade	23	9	6.41	0.16403	0.6
GO:0019220	regulation of phosphate metabolic process	883	259	245.93	0.16469	0.6
GO:0051174	regulation of phosphorus metabolic process	883	259	245.93	0.16469	0.6
GO:0006914	autophagy	101	33	28.13	0.16485	0.6
GO:0009636	response to toxic substance	101	33	28.13	0.16485	0.6
GO:0015931	nucleobase-containing compound transport	148	47	41.22	0.16497	0.6
GO:0007064	mitotic sister chromatid cohesion	11	5	3.06	0.16546	0.6
GO:0007440	foregut morphogenesis	11	5	3.06	0.16546	0.6
GO:0018345	protein palmitoylation	11	5	3.06	0.16546	0.6
GO:0032401	establishment of melanosome localization	11	5	3.06	0.16546	0.6
GO:0033032	regulation of myeloid cell apoptotic process	11	5	3.06	0.16546	0.6
GO:0034505	tooth mineralization	11	5	3.06	0.16546	0.6
GO:0042026	protein refolding	11	5	3.06	0.16546	0.6
GO:0042976	activation of Janus kinase activity	11	5	3.06	0.16546	0.6
GO:0045844	positive regulation of striated muscle tissue development	11	5	3.06	0.16546	0.6
GO:0046131	pyrimidine ribonucleoside metabolic process	11	5	3.06	0.16546	0.6
GO:0047496	vesicle transport along microtubule	11	5	3.06	0.16546	0.6
GO:0048070	regulation of developmental pigmentation	11	5	3.06	0.16546	0.6
GO:0048636	positive regulation of muscle organ development	11	5	3.06	0.16546	0.6
GO:0051905	establishment of pigment granule localization	11	5	3.06	0.16546	0.6
GO:0055015	ventricular cardiac muscle cell development	11	5	3.06	0.16546	0.6
GO:0060601	lateral sprouting from an epithelium	11	5	3.06	0.16546	0.6
GO:0061337	cardiac conduction	11	5	3.06	0.16546	0.6
GO:0071780	NA	11	5	3.06	0.16546	0.6
GO:0090030	regulation of steroid hormone biosynthetic process	11	5	3.06	0.16546	0.6
GO:0097066	response to thyroid hormone	11	5	3.06	0.16546	0.6
GO:2000058	regulation of protein ubiquitination involved in ubiquitin-dependent protein catabolic process	11	5	3.06	0.16546	0.6
GO:2001237	negative regulation of extrinsic apoptotic signaling pathway	11	5	3.06	0.16546	0.6
GO:0030029	actin filament-based process	433	130	120.6	0.166	0.6
GO:0034329	cell junction assembly	165	52	45.96	0.1661	0.6
GO:0030516	regulation of axon extension	42	15	11.7	0.1664	0.6
GO:0046165	alcohol biosynthetic process	42	15	11.7	0.1664	0.6
GO:0051259	protein oligomerization	319	97	88.85	0.16659	0.6
GO:0001942	hair follicle development	68	23	18.94	0.16666	0.6
GO:0007229	integrin-mediated signaling pathway	68	23	18.94	0.16666	0.6
GO:0022404	molting cycle process	68	23	18.94	0.16666	0.6
GO:0022405	hair cycle process	68	23	18.94	0.16666	0.6
GO:0051100	negative regulation of binding	68	23	18.94	0.16666	0.6
GO:0006110	regulation of glycolytic process	20	8	5.57	0.16668	0.6
GO:0006482	protein demethylation	20	8	5.57	0.16668	0.6
GO:0007194	negative regulation of adenylate cyclase activity	20	8	5.57	0.16668	0.6
GO:0008214	protein dealkylation	20	8	5.57	0.16668	0.6
GO:0032735	positive regulation of interleukin-12 production	20	8	5.57	0.16668	0.6
GO:0042481	regulation of odontogenesis	20	8	5.57	0.16668	0.6
GO:0045939	negative regulation of steroid metabolic process	20	8	5.57	0.16668	0.6
GO:0006811	ion transport	810	238	225.6	0.1681	0.6
GO:2000242	negative regulation of reproductive process	55	19	15.32	0.16822	0.6
GO:0002076	osteoblast development	17	7	4.73	0.16835	0.6
GO:0006278	RNA-dependent DNA replication	17	7	4.73	0.16835	0.6
GO:0007214	gamma-aminobutyric acid signaling pathway	17	7	4.73	0.16835	0.6
GO:0015697	quaternary ammonium group transport	17	7	4.73	0.16835	0.6
GO:0030866	cortical actin cytoskeleton organization	17	7	4.73	0.16835	0.6
GO:0032770	positive regulation of monooxygenase activity	17	7	4.73	0.16835	0.6
GO:0055012	ventricular cardiac muscle cell differentiation	17	7	4.73	0.16835	0.6
GO:0060395	SMAD protein signal transduction	17	7	4.73	0.16835	0.6
GO:0002011	morphogenesis of an epithelial sheet	14	6	3.9	0.16837	0.6
GO:0010656	negative regulation of muscle cell apoptotic process	14	6	3.9	0.16837	0.6
GO:0010824	regulation of centrosome duplication	14	6	3.9	0.16837	0.6
GO:0014046	dopamine secretion	14	6	3.9	0.16837	0.6
GO:0014059	regulation of dopamine secretion	14	6	3.9	0.16837	0.6
GO:0021952	central nervous system projection neuron axonogenesis	14	6	3.9	0.16837	0.6
GO:0031122	cytoplasmic microtubule organization	14	6	3.9	0.16837	0.6
GO:0032400	melanosome localization	14	6	3.9	0.16837	0.6
GO:0034661	ncRNA catabolic process	14	6	3.9	0.16837	0.6
GO:0042136	neurotransmitter biosynthetic process	14	6	3.9	0.16837	0.6
GO:0051875	pigment granule localization	14	6	3.9	0.16837	0.6
GO:0055003	cardiac myofibril assembly	14	6	3.9	0.16837	0.6
GO:0060788	ectodermal placode formation	14	6	3.9	0.16837	0.6
GO:0061318	renal filtration cell differentiation	14	6	3.9	0.16837	0.6
GO:0071599	otic vesicle development	14	6	3.9	0.16837	0.6
GO:0071696	ectodermal placode development	14	6	3.9	0.16837	0.6
GO:0071697	ectodermal placode morphogenesis	14	6	3.9	0.16837	0.6
GO:0072010	glomerular epithelium development	14	6	3.9	0.16837	0.6
GO:0072074	kidney mesenchyme development	14	6	3.9	0.16837	0.6
GO:0072075	metanephric mesenchyme development	14	6	3.9	0.16837	0.6
GO:0072112	glomerular visceral epithelial cell differentiation	14	6	3.9	0.16837	0.6
GO:0072311	glomerular epithelial cell differentiation	14	6	3.9	0.16837	0.6
GO:2001234	negative regulation of apoptotic signaling pathway	14	6	3.9	0.16837	0.6
GO:0007162	negative regulation of cell adhesion	78	26	21.72	0.16895	0.602
GO:0030336	negative regulation of cell migration	118	38	32.86	0.16917	0.602
GO:0071702	organic substance transport	496	148	138.14	0.1698	0.603
GO:0045185	maintenance of protein location	108	35	30.08	0.16998	0.603
GO:0097194	execution phase of apoptosis	88	29	24.51	0.17006	0.603
GO:0006508	proteolysis	891	261	248.16	0.17007	0.603
GO:0031110	regulation of microtubule polymerization or depolymerization	39	14	10.86	0.17178	0.609
GO:0051341	regulation of oxidoreductase activity	65	22	18.1	0.17242	0.61
GO:0021536	diencephalon development	52	18	14.48	0.17401	0.615
GO:0035050	embryonic heart tube development	52	18	14.48	0.17401	0.615
GO:0048585	negative regulation of response to stimulus	685	202	190.78	0.17426	0.615
GO:0003231	cardiac ventricle development	75	25	20.89	0.17477	0.616
GO:0006944	NA	75	25	20.89	0.17477	0.616
GO:0001889	liver development	85	28	23.67	0.17585	0.619
GO:0005978	glycogen biosynthetic process	36	13	10.03	0.17735	0.623
GO:0009250	glucan biosynthetic process	36	13	10.03	0.17735	0.623
GO:0046320	regulation of fatty acid oxidation	36	13	10.03	0.17735	0.623
GO:0001525	angiogenesis	334	101	93.02	0.17749	0.623
GO:0000723	telomere maintenance	62	21	17.27	0.17845	0.624
GO:0040014	regulation of multicellular organism growth	62	21	17.27	0.17845	0.624
GO:0046209	nitric oxide metabolic process	62	21	17.27	0.17845	0.624
GO:0060675	ureteric bud morphogenesis	62	21	17.27	0.17845	0.624
GO:0032147	activation of protein kinase activity	224	69	62.39	0.17873	0.625
GO:0009968	negative regulation of signal transduction	553	164	154.02	0.17909	0.626
GO:0031646	positive regulation of neurological system process	49	17	13.65	0.18008	0.628
GO:0051276	chromosome organization	665	196	185.21	0.18064	0.63
GO:0009267	cellular response to starvation	82	27	22.84	0.18189	0.634
GO:0008629	NA	92	30	25.62	0.18198	0.634
GO:0002218	activation of innate immune response	129	41	35.93	0.18278	0.636
GO:0006213	pyrimidine nucleoside metabolic process	33	12	9.19	0.18307	0.636
GO:0019935	cyclic-nucleotide-mediated signaling	33	12	9.19	0.18307	0.636
GO:0008406	gonad development	180	56	50.13	0.18389	0.638
GO:0006732	coenzyme metabolic process	204	63	56.82	0.18501	0.641
GO:0046700	heterocycle catabolic process	547	162	152.35	0.18621	0.645
GO:0051971	positive regulation of transmission of nerve impulse	46	16	12.81	0.18643	0.645
GO:0061025	membrane fusion	79	26	22	0.18821	0.65
GO:0036293	response to decreased oxygen levels	218	67	60.72	0.18856	0.65
GO:0031058	positive regulation of histone modification	30	11	8.36	0.18895	0.65
GO:0035567	non-canonical Wnt signaling pathway	30	11	8.36	0.18895	0.65
GO:0042551	neuron maturation	30	11	8.36	0.18895	0.65
GO:0048008	platelet-derived growth factor receptor signaling pathway	30	11	8.36	0.18895	0.65
GO:0060393	regulation of pathway-restricted SMAD protein phosphorylation	30	11	8.36	0.18895	0.65
GO:0001932	regulation of protein phosphorylation	754	221	210	0.18989	0.653
GO:0043068	positive regulation of programmed cell death	579	171	161.26	0.19039	0.654
GO:0010942	positive regulation of cell death	593	175	165.16	0.19053	0.654
GO:0007202	activation of phospholipase C activity	56	19	15.6	0.1914	0.656
GO:0071453	cellular response to oxygen levels	56	19	15.6	0.1914	0.656
GO:0010970	microtubule-based transport	43	15	11.98	0.19308	0.661
GO:0090263	positive regulation of canonical Wnt signaling pathway	43	15	11.98	0.19308	0.661
GO:0044270	cellular nitrogen compound catabolic process	555	164	154.58	0.19378	0.662
GO:0031345	negative regulation of cell projection organization	66	22	18.38	0.19391	0.662
GO:0070371	ERK1 and ERK2 cascade	123	39	34.26	0.1946	0.662
GO:0008380	RNA splicing	322	97	89.68	0.19492	0.662
GO:0001702	gastrulation with mouth forming second	27	10	7.52	0.19494	0.662
GO:0032410	negative regulation of transporter activity	27	10	7.52	0.19494	0.662
GO:0033280	response to vitamin D	27	10	7.52	0.19494	0.662
GO:0051963	regulation of synapse assembly	27	10	7.52	0.19494	0.662
GO:0061383	trabecula morphogenesis	27	10	7.52	0.19494	0.662
GO:0042325	regulation of phosphorylation	804	235	223.93	0.19535	0.663
GO:0051726	regulation of cell cycle	699	205	194.68	0.19723	0.669
GO:0042310	vasoconstriction	53	18	14.76	0.19838	0.672
GO:0021953	central nervous system neuron differentiation	103	33	28.69	0.1988	0.673
GO:0051240	positive regulation of multicellular organismal process	451	134	125.61	0.19917	0.673
GO:2000146	negative regulation of cell motility	120	38	33.42	0.20085	0.673
GO:0006767	water-soluble vitamin metabolic process	63	21	17.55	0.20092	0.673
GO:0014033	neural crest cell differentiation	63	21	17.55	0.20092	0.673
GO:0032200	telomere organization	63	21	17.55	0.20092	0.673
GO:0051238	sequestering of metal ion	63	21	17.55	0.20092	0.673
GO:0001954	positive regulation of cell-matrix adhesion	24	9	6.68	0.20098	0.673
GO:0006536	glutamate metabolic process	24	9	6.68	0.20098	0.673
GO:0007164	establishment of tissue polarity	24	9	6.68	0.20098	0.673
GO:0010623	developmental programmed cell death	24	9	6.68	0.20098	0.673
GO:0010862	positive regulation of pathway-restricted SMAD protein phosphorylation	24	9	6.68	0.20098	0.673
GO:0042417	dopamine metabolic process	24	9	6.68	0.20098	0.673
GO:0045600	positive regulation of fat cell differentiation	24	9	6.68	0.20098	0.673
GO:0072273	metanephric nephron morphogenesis	24	9	6.68	0.20098	0.673
GO:0010565	regulation of cellular ketone metabolic process	154	48	42.89	0.20128	0.673
GO:0001841	neural tube formation	73	24	20.33	0.20175	0.673
GO:0042303	molting cycle	73	24	20.33	0.20175	0.673
GO:0042633	hair cycle	73	24	20.33	0.20175	0.673
GO:0045596	negative regulation of cell differentiation	361	108	100.54	0.20325	0.678
GO:0034762	regulation of transmembrane transport	233	71	64.89	0.20341	0.678
GO:0035023	regulation of Rho protein signal transduction	161	50	44.84	0.20385	0.679
GO:0002758	innate immune response-activating signal transduction	127	40	35.37	0.2045	0.679
GO:0019637	organophosphate metabolic process	978	284	272.39	0.20511	0.679
GO:0060548	negative regulation of cell death	602	177	167.67	0.20522	0.679
GO:0012502	induction of programmed cell death	396	118	110.29	0.20545	0.679
GO:0010498	proteasomal protein catabolic process	216	66	60.16	0.20594	0.679
GO:0051235	maintenance of location	192	59	53.48	0.20653	0.679
GO:0006071	glycerol metabolic process	21	8	5.85	0.20697	0.679
GO:0006662	glycerol ether metabolic process	21	8	5.85	0.20697	0.679
GO:0009268	response to pH	21	8	5.85	0.20697	0.679
GO:0014037	Schwann cell differentiation	21	8	5.85	0.20697	0.679
GO:0015807	L-amino acid transport	21	8	5.85	0.20697	0.679
GO:0015872	dopamine transport	21	8	5.85	0.20697	0.679
GO:0018904	ether metabolic process	21	8	5.85	0.20697	0.679
GO:0030947	regulation of vascular endothelial growth factor receptor signaling pathway	21	8	5.85	0.20697	0.679
GO:0031280	negative regulation of cyclase activity	21	8	5.85	0.20697	0.679
GO:0050691	regulation of defense response to virus by host	21	8	5.85	0.20697	0.679
GO:0050922	negative regulation of chemotaxis	21	8	5.85	0.20697	0.679
GO:0090189	regulation of branching involved in ureteric bud morphogenesis	21	8	5.85	0.20697	0.679
GO:0045444	fat cell differentiation	117	37	32.59	0.20735	0.679
GO:0060425	lung morphogenesis	37	13	10.31	0.20741	0.679
GO:0065009	regulation of molecular function	1760	505	490.19	0.20746	0.679
GO:0061053	somite development	60	20	16.71	0.2083	0.682
GO:0006917	NA	393	117	109.46	0.2099	0.686
GO:0009314	response to radiation	289	87	80.49	0.2118	0.686
GO:0006641	triglyceride metabolic process	97	31	27.02	0.21244	0.686
GO:0009067	aspartate family amino acid biosynthetic process	18	7	5.01	0.21272	0.686
GO:0010575	positive regulation vascular endothelial growth factor production	18	7	5.01	0.21272	0.686
GO:0010799	regulation of peptidyl-threonine phosphorylation	18	7	5.01	0.21272	0.686
GO:0015721	bile acid and bile salt transport	18	7	5.01	0.21272	0.686
GO:0015813	L-glutamate transport	18	7	5.01	0.21272	0.686
GO:0035773	insulin secretion involved in cellular response to glucose stimulus	18	7	5.01	0.21272	0.686
GO:0043620	regulation of DNA-templated transcription in response to stress	18	7	5.01	0.21272	0.686
GO:0060135	maternal process involved in female pregnancy	18	7	5.01	0.21272	0.686
GO:0061178	regulation of insulin secretion involved in cellular response to glucose stimulus	18	7	5.01	0.21272	0.686
GO:0072077	renal vesicle morphogenesis	18	7	5.01	0.21272	0.686
GO:0050803	regulation of synapse structure and activity	47	16	13.09	0.21346	0.686
GO:2000241	regulation of reproductive process	148	46	41.22	0.21362	0.686
GO:0046661	male sex differentiation	114	36	31.75	0.2141	0.686
GO:0097190	apoptotic signaling pathway	87	28	24.23	0.21448	0.686
GO:0002763	positive regulation of myeloid leukocyte differentiation	34	12	9.47	0.21514	0.686
GO:0010332	response to gamma radiation	34	12	9.47	0.21514	0.686
GO:0014902	myotube differentiation	34	12	9.47	0.21514	0.686
GO:0043488	regulation of mRNA stability	34	12	9.47	0.21514	0.686
GO:0050999	regulation of nitric-oxide synthase activity	34	12	9.47	0.21514	0.686
GO:0071695	anatomical structure maturation	34	12	9.47	0.21514	0.686
GO:0009888	tissue development	1135	328	316.12	0.2153	0.686
GO:0042307	positive regulation of protein import into nucleus	57	19	15.88	0.21606	0.686
GO:0019217	regulation of fatty acid metabolic process	67	22	18.66	0.21665	0.686
GO:0032846	positive regulation of homeostatic process	67	22	18.66	0.21665	0.686
GO:0006753	nucleoside phosphate metabolic process	825	240	229.78	0.21749	0.686
GO:0040029	regulation of gene expression, epigenetic	121	38	33.7	0.21777	0.686
GO:0002369	T cell cytokine production	15	6	4.18	0.21787	0.686
GO:0007263	nitric oxide mediated signal transduction	15	6	4.18	0.21787	0.686
GO:0031146	SCF-dependent proteasomal ubiquitin-dependent protein catabolic process	15	6	4.18	0.21787	0.686
GO:0035510	DNA dealkylation	15	6	4.18	0.21787	0.686
GO:0046653	tetrahydrofolate metabolic process	15	6	4.18	0.21787	0.686
GO:0048557	embryonic digestive tract morphogenesis	15	6	4.18	0.21787	0.686
GO:0060071	Wnt signaling pathway, planar cell polarity pathway	15	6	4.18	0.21787	0.686
GO:0061082	myeloid leukocyte cytokine production	15	6	4.18	0.21787	0.686
GO:0072283	metanephric renal vesicle morphogenesis	15	6	4.18	0.21787	0.686
GO:0090175	regulation of establishment of planar polarity	15	6	4.18	0.21787	0.686
GO:2000142	regulation of DNA-templated transcription, initiation	15	6	4.18	0.21787	0.686
GO:0007517	muscle organ development	300	90	83.55	0.21836	0.686
GO:0032507	maintenance of protein location in cell	94	30	26.18	0.2197	0.686
GO:0048598	embryonic morphogenesis	429	127	119.48	0.22044	0.686
GO:0001678	cellular glucose homeostasis	44	15	12.25	0.22164	0.686
GO:0003279	cardiac septum development	44	15	12.25	0.22164	0.686
GO:0032768	regulation of monooxygenase activity	44	15	12.25	0.22164	0.686
GO:0045727	positive regulation of translation	44	15	12.25	0.22164	0.686
GO:0048066	developmental pigmentation	44	15	12.25	0.22164	0.686
GO:0001542	ovulation from ovarian follicle	12	5	3.34	0.22174	0.686
GO:0001660	fever generation	12	5	3.34	0.22174	0.686
GO:0001946	lymphangiogenesis	12	5	3.34	0.22174	0.686
GO:0002230	positive regulation of defense response to virus by host	12	5	3.34	0.22174	0.686
GO:0006301	postreplication repair	12	5	3.34	0.22174	0.686
GO:0007320	insemination	12	5	3.34	0.22174	0.686
GO:0014808	release of sequestered calcium ion into cytosol by sarcoplasmic reticulum	12	5	3.34	0.22174	0.686
GO:0031000	response to caffeine	12	5	3.34	0.22174	0.686
GO:0032486	Rap protein signal transduction	12	5	3.34	0.22174	0.686
GO:0033151	V(D)J recombination	12	5	3.34	0.22174	0.686
GO:0035904	aorta development	12	5	3.34	0.22174	0.686
GO:0036303	lymph vessel morphogenesis	12	5	3.34	0.22174	0.686
GO:0042149	cellular response to glucose starvation	12	5	3.34	0.22174	0.686
GO:0042634	regulation of hair cycle	12	5	3.34	0.22174	0.686
GO:0043252	sodium-independent organic anion transport	12	5	3.34	0.22174	0.686
GO:0044273	sulfur compound catabolic process	12	5	3.34	0.22174	0.686
GO:0045346	regulation of MHC class II biosynthetic process	12	5	3.34	0.22174	0.686
GO:0048853	forebrain morphogenesis	12	5	3.34	0.22174	0.686
GO:0051000	positive regulation of nitric-oxide synthase activity	12	5	3.34	0.22174	0.686
GO:0051482	positive regulation of cytosolic calcium ion concentration involved in phospholipase C-activating G-protein coupled signaling pathway	12	5	3.34	0.22174	0.686
GO:0051569	regulation of histone H3-K4 methylation	12	5	3.34	0.22174	0.686
GO:0060219	camera-type eye photoreceptor cell differentiation	12	5	3.34	0.22174	0.686
GO:0071108	protein K48-linked deubiquitination	12	5	3.34	0.22174	0.686
GO:0072189	ureter development	12	5	3.34	0.22174	0.686
GO:0080111	DNA demethylation	12	5	3.34	0.22174	0.686
GO:0086001	cardiac muscle cell action potential	12	5	3.34	0.22174	0.686
GO:0048519	negative regulation of biological process	2898	824	807.14	0.22281	0.687
GO:0007031	peroxisome organization	31	11	8.63	0.22329	0.687
GO:0016575	histone deacetylation	31	11	8.63	0.22329	0.687
GO:0032881	regulation of polysaccharide metabolic process	31	11	8.63	0.22329	0.687
GO:0045429	positive regulation of nitric oxide biosynthetic process	31	11	8.63	0.22329	0.687
GO:0045840	positive regulation of mitosis	31	11	8.63	0.22329	0.687
GO:0051785	positive regulation of nuclear division	31	11	8.63	0.22329	0.687
GO:0034763	negative regulation of transmembrane transport	54	18	15.04	0.22426	0.689
GO:0045639	positive regulation of myeloid cell differentiation	54	18	15.04	0.22426	0.689
GO:0055007	cardiac muscle cell differentiation	54	18	15.04	0.22426	0.689
GO:0048511	rhythmic process	183	56	50.97	0.22442	0.689
GO:0043066	negative regulation of apoptotic process	580	170	161.54	0.22483	0.689
GO:0031644	regulation of neurological system process	197	60	54.87	0.22765	0.697
GO:0051640	organelle localization	149	46	41.5	0.2293	0.702
GO:0043279	response to alkaloid	81	26	22.56	0.2299	0.702
GO:0048167	regulation of synaptic plasticity	81	26	22.56	0.2299	0.702
GO:0090066	regulation of anatomical structure size	249	75	69.35	0.2299	0.702
GO:0003143	embryonic heart tube morphogenesis	41	14	11.42	0.23031	0.702
GO:0050885	neuromuscular process controlling balance	41	14	11.42	0.23031	0.702
GO:0071322	cellular response to carbohydrate stimulus	41	14	11.42	0.23031	0.702
GO:0051090	regulation of sequence-specific DNA binding transcription factor activity	322	96	89.68	0.23092	0.702
GO:0060538	skeletal muscle organ development	156	48	43.45	0.23157	0.702
GO:0051338	regulation of transferase activity	623	182	173.52	0.23179	0.702
GO:0008209	androgen metabolic process	28	10	7.8	0.23189	0.702
GO:0035094	response to nicotine	28	10	7.8	0.23189	0.702
GO:0045980	negative regulation of nucleotide metabolic process	28	10	7.8	0.23189	0.702
GO:0032409	regulation of transporter activity	115	36	32.03	0.23208	0.702
GO:0006809	nitric oxide biosynthetic process	51	17	14.2	0.23293	0.702
GO:0036294	cellular response to decreased oxygen levels	51	17	14.2	0.23293	0.702
GO:0051209	release of sequestered calcium ion into cytosol	51	17	14.2	0.23293	0.702
GO:0051282	regulation of sequestering of calcium ion	51	17	14.2	0.23293	0.702
GO:0051283	negative regulation of sequestering of calcium ion	51	17	14.2	0.23293	0.702
GO:0071456	cellular response to hypoxia	51	17	14.2	0.23293	0.702
GO:0043065	positive regulation of apoptotic process	574	168	159.87	0.23308	0.702
GO:0002062	chondrocyte differentiation	61	20	16.99	0.23315	0.702
GO:0030510	regulation of BMP signaling pathway	61	20	16.99	0.23315	0.702
GO:0043244	regulation of protein complex disassembly	61	20	16.99	0.23315	0.702
GO:0051054	positive regulation of DNA metabolic process	88	28	24.51	0.23522	0.708
GO:0007219	Notch signaling pathway	129	40	35.93	0.2383	0.714
GO:0031329	regulation of cellular catabolic process	417	123	116.14	0.23913	0.714
GO:0002718	regulation of cytokine production involved in immune response	38	13	10.58	0.23953	0.714
GO:0048259	regulation of receptor-mediated endocytosis	38	13	10.58	0.23953	0.714
GO:0048806	genitalia development	38	13	10.58	0.23953	0.714
GO:2000177	regulation of neural precursor cell proliferation	38	13	10.58	0.23953	0.714
GO:0034138	toll-like receptor 3 signaling pathway	68	22	18.94	0.24056	0.714
GO:0051099	positive regulation of binding	68	22	18.94	0.24056	0.714
GO:0070555	response to interleukin-1	68	22	18.94	0.24056	0.714
GO:0019932	second-messenger-mediated signaling	136	42	37.88	0.24095	0.714
GO:0000188	inactivation of MAPK activity	25	9	6.96	0.24097	0.714
GO:0006044	N-acetylglucosamine metabolic process	25	9	6.96	0.24097	0.714
GO:0007628	adult walking behavior	25	9	6.96	0.24097	0.714
GO:0030325	adrenal gland development	25	9	6.96	0.24097	0.714
GO:0032465	regulation of cytokinesis	25	9	6.96	0.24097	0.714
GO:0032964	collagen biosynthetic process	25	9	6.96	0.24097	0.714
GO:0034394	protein localization to cell surface	25	9	6.96	0.24097	0.714
GO:0042133	neurotransmitter metabolic process	25	9	6.96	0.24097	0.714
GO:0043489	RNA stabilization	25	9	6.96	0.24097	0.714
GO:0045494	photoreceptor cell maintenance	25	9	6.96	0.24097	0.714
GO:0048255	mRNA stabilization	25	9	6.96	0.24097	0.714
GO:0045862	positive regulation of proteolysis	58	19	16.15	0.24208	0.717
GO:0030705	cytoskeleton-dependent intracellular transport	48	16	13.37	0.24211	0.717
GO:0030178	negative regulation of Wnt signaling pathway	102	32	28.41	0.24394	0.721
GO:0031349	positive regulation of defense response	212	64	59.05	0.24401	0.721
GO:0023057	negative regulation of signaling	593	173	165.16	0.24495	0.723
GO:0043069	negative regulation of programmed cell death	586	171	163.21	0.2452	0.724
GO:0035282	segmentation	75	24	20.89	0.24684	0.727
GO:0060541	respiratory system development	157	48	43.73	0.24748	0.727
GO:0010950	positive regulation of endopeptidase activity	109	34	30.36	0.24754	0.727
GO:0051028	mRNA transport	109	34	30.36	0.24754	0.727
GO:0008584	male gonad development	92	29	25.62	0.24814	0.727
GO:0006901	vesicle coating	35	12	9.75	0.24935	0.727
GO:0007595	lactation	35	12	9.75	0.24935	0.727
GO:0009066	aspartate family amino acid metabolic process	35	12	9.75	0.24935	0.727
GO:0010171	body morphogenesis	35	12	9.75	0.24935	0.727
GO:0033628	regulation of cell adhesion mediated by integrin	35	12	9.75	0.24935	0.727
GO:0071230	cellular response to amino acid stimulus	35	12	9.75	0.24935	0.727
GO:0001892	embryonic placenta development	65	21	18.1	0.24963	0.727
GO:0007043	cell-cell junction assembly	65	21	18.1	0.24963	0.727
GO:0017015	regulation of transforming growth factor beta receptor signaling pathway	65	21	18.1	0.24963	0.727
GO:0043506	regulation of JUN kinase activity	65	21	18.1	0.24963	0.727
GO:0006260	DNA replication	261	78	72.69	0.24969	0.727
GO:0043161	proteasome-mediated ubiquitin-dependent protein catabolic process	209	63	58.21	0.25045	0.727
GO:0016265	death	1673	478	465.96	0.2505	0.727
GO:0006760	folic acid-containing compound metabolic process	22	8	6.13	0.25058	0.727
GO:0007620	copulation	22	8	6.13	0.25058	0.727
GO:0033598	mammary gland epithelial cell proliferation	22	8	6.13	0.25058	0.727
GO:0040036	regulation of fibroblast growth factor receptor signaling pathway	22	8	6.13	0.25058	0.727
GO:0042596	fear response	22	8	6.13	0.25058	0.727
GO:0051350	negative regulation of lyase activity	22	8	6.13	0.25058	0.727
GO:0001666	response to hypoxia	216	65	60.16	0.25143	0.728
GO:0014032	neural crest cell development	55	18	15.32	0.25153	0.728
GO:0007215	glutamate receptor signaling pathway	45	15	12.53	0.25187	0.728
GO:0019079	viral genome replication	45	15	12.53	0.25187	0.728
GO:0042308	negative regulation of protein import into nucleus	45	15	12.53	0.25187	0.728
GO:0008219	cell death	1670	477	465.12	0.25338	0.732
GO:0007017	microtubule-based process	387	114	107.79	0.25409	0.734
GO:0007015	actin filament organization	192	58	53.48	0.25493	0.736
GO:0046546	development of primary male sexual characteristics	106	33	29.52	0.25574	0.738
GO:0051899	membrane depolarization	72	23	20.05	0.25595	0.738
GO:0045088	regulation of innate immune response	213	64	59.32	0.25798	0.742
GO:0006812	cation transport	577	168	160.7	0.25838	0.742
GO:0048839	inner ear development	137	42	38.16	0.25838	0.742
GO:0001508	action potential	113	35	31.47	0.25887	0.742
GO:0021761	limbic system development	62	20	17.27	0.25919	0.742
GO:0007632	visual behavior	32	11	8.91	0.25987	0.742
GO:0043392	negative regulation of DNA binding	32	11	8.91	0.25987	0.742
GO:0003197	endocardial cushion development	19	7	5.29	0.26074	0.742
GO:0006625	protein targeting to peroxisome	19	7	5.29	0.26074	0.742
GO:0015800	acidic amino acid transport	19	7	5.29	0.26074	0.742
GO:0016572	histone phosphorylation	19	7	5.29	0.26074	0.742
GO:0051181	cofactor transport	19	7	5.29	0.26074	0.742
GO:0051646	mitochondrion localization	19	7	5.29	0.26074	0.742
GO:0071604	transforming growth factor beta production	19	7	5.29	0.26074	0.742
GO:0071634	regulation of transforming growth factor beta production	19	7	5.29	0.26074	0.742
GO:0072087	renal vesicle development	19	7	5.29	0.26074	0.742
GO:0072662	protein localization to peroxisome	19	7	5.29	0.26074	0.742
GO:0072663	establishment of protein localization to peroxisome	19	7	5.29	0.26074	0.742
GO:0046483	heterocycle metabolic process	955	275	265.98	0.26113	0.742
GO:0015718	monocarboxylic acid transport	79	25	22	0.26129	0.742
GO:0006325	chromatin organization	507	148	141.21	0.26137	0.742
GO:0007492	endoderm development	52	17	14.48	0.26154	0.742
GO:0033692	cellular polysaccharide biosynthetic process	52	17	14.48	0.26154	0.742
GO:0031399	regulation of protein modification process	941	271	262.08	0.26216	0.742
GO:0002456	T cell mediated immunity	42	14	11.7	0.26227	0.742
GO:0045446	endothelial cell differentiation	42	14	11.7	0.26227	0.742
GO:0050807	regulation of synapse organization	42	14	11.7	0.26227	0.742
GO:0061371	determination of heart left/right asymmetry	42	14	11.7	0.26227	0.742
GO:0032956	regulation of actin cytoskeleton organization	158	48	44.01	0.26388	0.745
GO:0050657	nucleic acid transport	127	39	35.37	0.2641	0.745
GO:0050658	RNA transport	127	39	35.37	0.2641	0.745
GO:0051236	establishment of RNA localization	127	39	35.37	0.2641	0.745
GO:0006638	neutral lipid metabolic process	103	32	28.69	0.26428	0.745
GO:0061061	muscle structure development	402	118	111.96	0.26441	0.745
GO:0051017	actin filament bundle assembly	69	22	19.22	0.26553	0.747
GO:0060348	bone development	86	27	23.95	0.26585	0.748
GO:0006403	RNA localization	134	41	37.32	0.26629	0.748
GO:0071844	NA	1041	299	289.94	0.26816	0.75
GO:0007612	learning	76	24	21.17	0.27084	0.75
GO:0000578	embryonic axis specification	29	10	8.08	0.27118	0.75
GO:0001659	temperature homeostasis	29	10	8.08	0.27118	0.75
GO:0006342	chromatin silencing	29	10	8.08	0.27118	0.75
GO:0010812	negative regulation of cell-substrate adhesion	29	10	8.08	0.27118	0.75
GO:0030514	negative regulation of BMP signaling pathway	29	10	8.08	0.27118	0.75
GO:0032885	regulation of polysaccharide biosynthetic process	29	10	8.08	0.27118	0.75
GO:0043550	regulation of lipid kinase activity	29	10	8.08	0.27118	0.75
GO:0045599	negative regulation of fat cell differentiation	29	10	8.08	0.27118	0.75
GO:0046850	regulation of bone remodeling	29	10	8.08	0.27118	0.75
GO:0051279	regulation of release of sequestered calcium ion into cytosol	29	10	8.08	0.27118	0.75
GO:0008285	negative regulation of cell proliferation	494	144	137.59	0.27137	0.75
GO:0001961	positive regulation of cytokine-mediated signaling pathway	16	6	4.46	0.27146	0.75
GO:0002820	negative regulation of adaptive immune response	16	6	4.46	0.27146	0.75
GO:0021602	cranial nerve morphogenesis	16	6	4.46	0.27146	0.75
GO:0021697	cerebellar cortex formation	16	6	4.46	0.27146	0.75
GO:0032786	positive regulation of DNA-templated transcription, elongation	16	6	4.46	0.27146	0.75
GO:0042226	interleukin-6 biosynthetic process	16	6	4.46	0.27146	0.75
GO:0044117	growth of symbiont in host	16	6	4.46	0.27146	0.75
GO:0044126	regulation of growth of symbiont in host	16	6	4.46	0.27146	0.75
GO:0044130	negative regulation of growth of symbiont in host	16	6	4.46	0.27146	0.75
GO:0051898	negative regulation of protein kinase B signaling	16	6	4.46	0.27146	0.75
GO:0071526	semaphorin-plexin signaling pathway	16	6	4.46	0.27146	0.75
GO:0072224	metanephric glomerulus development	16	6	4.46	0.27146	0.75
GO:0001938	positive regulation of endothelial cell proliferation	49	16	13.65	0.27219	0.752
GO:0043583	ear development	162	49	45.12	0.27293	0.752
GO:0001947	heart looping	39	13	10.86	0.2734	0.752
GO:0009161	ribonucleoside monophosphate metabolic process	39	13	10.86	0.2734	0.752
GO:0045445	myoblast differentiation	39	13	10.86	0.2734	0.752
GO:0048661	positive regulation of smooth muscle cell proliferation	39	13	10.86	0.2734	0.752
GO:0070988	demethylation	39	13	10.86	0.2734	0.752
GO:0032970	regulation of actin filament-based process	169	51	47.07	0.27418	0.754
GO:0010033	response to organic substance	1667	475	464.29	0.27529	0.757
GO:0010952	positive regulation of peptidase activity	114	35	31.75	0.27871	0.759
GO:0010648	negative regulation of cell communication	597	173	166.27	0.27923	0.759
GO:0008344	adult locomotory behavior	56	18	15.6	0.28	0.759
GO:0000002	mitochondrial genome maintenance	13	5	3.62	0.28267	0.759
GO:0001573	ganglioside metabolic process	13	5	3.62	0.28267	0.759
GO:0002070	epithelial cell maturation	13	5	3.62	0.28267	0.759
GO:0003094	glomerular filtration	13	5	3.62	0.28267	0.759
GO:0003323	type B pancreatic cell development	13	5	3.62	0.28267	0.759
GO:0003337	mesenchymal to epithelial transition involved in metanephros morphogenesis	13	5	3.62	0.28267	0.759
GO:0006684	sphingomyelin metabolic process	13	5	3.62	0.28267	0.759
GO:0009312	oligosaccharide biosynthetic process	13	5	3.62	0.28267	0.759
GO:0010042	response to manganese ion	13	5	3.62	0.28267	0.759
GO:0010460	positive regulation of heart rate	13	5	3.62	0.28267	0.759
GO:0010893	positive regulation of steroid biosynthetic process	13	5	3.62	0.28267	0.759
GO:0014821	phasic smooth muscle contraction	13	5	3.62	0.28267	0.759
GO:0016558	protein import into peroxisome matrix	13	5	3.62	0.28267	0.759
GO:0021542	dentate gyrus development	13	5	3.62	0.28267	0.759
GO:0030252	growth hormone secretion	13	5	3.62	0.28267	0.759
GO:0032225	regulation of synaptic transmission, dopaminergic	13	5	3.62	0.28267	0.759
GO:0032958	inositol phosphate biosynthetic process	13	5	3.62	0.28267	0.759
GO:0043174	nucleoside salvage	13	5	3.62	0.28267	0.759
GO:0043618	regulation of transcription from RNA polymerase II promoter in response to stress	13	5	3.62	0.28267	0.759
GO:0045342	MHC class II biosynthetic process	13	5	3.62	0.28267	0.759
GO:0051150	regulation of smooth muscle cell differentiation	13	5	3.62	0.28267	0.759
GO:0060065	uterus development	13	5	3.62	0.28267	0.759
GO:0070498	interleukin-1-mediated signaling pathway	13	5	3.62	0.28267	0.759
GO:0070849	response to epidermal growth factor	13	5	3.62	0.28267	0.759
GO:0071354	cellular response to interleukin-6	13	5	3.62	0.28267	0.759
GO:0072160	nephron tubule epithelial cell differentiation	13	5	3.62	0.28267	0.759
GO:0086036	regulation of cardiac muscle cell membrane potential	13	5	3.62	0.28267	0.759
GO:0097205	renal filtration	13	5	3.62	0.28267	0.759
GO:0001706	endoderm formation	26	9	7.24	0.28341	0.759
GO:0006699	bile acid biosynthetic process	26	9	7.24	0.28341	0.759
GO:0010092	specification of organ identity	26	9	7.24	0.28341	0.759
GO:0030851	granulocyte differentiation	26	9	7.24	0.28341	0.759
GO:0040018	positive regulation of multicellular organism growth	26	9	7.24	0.28341	0.759
GO:0048013	ephrin receptor signaling pathway	26	9	7.24	0.28341	0.759
GO:0050854	regulation of antigen receptor-mediated signaling pathway	26	9	7.24	0.28341	0.759
GO:0090287	regulation of cellular response to growth factor stimulus	26	9	7.24	0.28341	0.759
GO:0031109	microtubule polymerization or depolymerization	46	15	12.81	0.28353	0.759
GO:0031532	actin cytoskeleton reorganization	46	15	12.81	0.28353	0.759
GO:0090257	regulation of muscle system process	104	32	28.97	0.28528	0.761
GO:0007131	reciprocal meiotic recombination	36	12	10.03	0.28536	0.761
GO:0014823	response to activity	36	12	10.03	0.28536	0.761
GO:0035825	reciprocal DNA recombination	36	12	10.03	0.28536	0.761
GO:0043487	regulation of RNA stability	36	12	10.03	0.28536	0.761
GO:0043954	cellular component maintenance	36	12	10.03	0.28536	0.761
GO:0001501	skeletal system development	355	104	98.87	0.28752	0.766
GO:0051186	cofactor metabolic process	243	72	67.68	0.28821	0.767
GO:0051092	positive regulation of NF-kappaB transcription factor activity	94	29	26.18	0.29212	0.777
GO:0043900	regulation of multi-organism process	101	31	28.13	0.29481	0.784
GO:0033143	regulation of intracellular steroid hormone receptor signaling pathway	43	14	11.98	0.29567	0.785
GO:0000045	autophagic vacuole assembly	23	8	6.41	0.29674	0.785
GO:0006706	steroid catabolic process	23	8	6.41	0.29674	0.785
GO:0030201	heparan sulfate proteoglycan metabolic process	23	8	6.41	0.29674	0.785
GO:0034502	protein localization to chromosome	23	8	6.41	0.29674	0.785
GO:0048854	brain morphogenesis	23	8	6.41	0.29674	0.785
GO:0042113	B cell activation	153	46	42.61	0.29706	0.785
GO:0016573	histone acetylation	108	33	30.08	0.29712	0.785
GO:0000278	mitotic cell cycle	744	214	207.22	0.2973	0.785
GO:0071383	cellular response to steroid hormone stimulus	60	19	16.71	0.29757	0.785
GO:0001974	blood vessel remodeling	33	11	9.19	0.29827	0.785
GO:0030032	lamellipodium assembly	33	11	9.19	0.29827	0.785
GO:0035137	hindlimb morphogenesis	33	11	9.19	0.29827	0.785
GO:0042752	regulation of circadian rhythm	33	11	9.19	0.29827	0.785
GO:0045814	negative regulation of gene expression, epigenetic	33	11	9.19	0.29827	0.785
GO:0070206	protein trimerization	33	11	9.19	0.29827	0.785
GO:0051093	negative regulation of developmental process	458	133	127.56	0.29847	0.785
GO:0006475	internal protein amino acid acetylation	115	35	32.03	0.29911	0.786
GO:0019228	neuronal action potential	84	26	23.4	0.29923	0.786
GO:0044283	small molecule biosynthetic process	335	98	93.3	0.30012	0.788
GO:0044057	regulation of system process	409	119	113.91	0.30181	0.792
GO:0002756	MyD88-independent toll-like receptor signaling pathway	67	21	18.66	0.30256	0.793
GO:0015711	organic anion transport	67	21	18.66	0.30256	0.793
GO:0021766	hippocampus development	50	16	13.93	0.30347	0.794
GO:0030888	regulation of B cell proliferation	50	16	13.93	0.30347	0.794
GO:0006939	smooth muscle contraction	74	23	20.61	0.30663	0.801
GO:0043280	positive regulation of cysteine-type endopeptidase activity involved in apoptotic process	105	32	29.24	0.30688	0.801
GO:0051651	maintenance of location in cell	105	32	29.24	0.30688	0.801
GO:0055002	striated muscle cell development	105	32	29.24	0.30688	0.801
GO:2001056	positive regulation of cysteine-type endopeptidase activity	105	32	29.24	0.30688	0.801
GO:0006476	protein deacetylation	40	13	11.14	0.30871	0.801
GO:0010595	positive regulation of endothelial cell migration	40	13	11.14	0.30871	0.801
GO:0034103	regulation of tissue remodeling	40	13	11.14	0.30871	0.801
GO:0045768	positive regulation of anti-apoptosis	40	13	11.14	0.30871	0.801
GO:0048010	vascular endothelial growth factor receptor signaling pathway	40	13	11.14	0.30871	0.801
GO:0000082	G1/S transition of mitotic cell cycle	199	59	55.42	0.30912	0.801
GO:0033124	regulation of GTP catabolic process	220	65	61.27	0.30951	0.801
GO:0051053	negative regulation of DNA metabolic process	57	18	15.88	0.30951	0.801
GO:0061136	regulation of proteasomal protein catabolic process	57	18	15.88	0.30951	0.801
GO:0070374	positive regulation of ERK1 and ERK2 cascade	81	25	22.56	0.30998	0.801
GO:0002065	columnar/cuboidal epithelial cell differentiation	20	7	5.57	0.31139	0.801
GO:0006595	polyamine metabolic process	20	7	5.57	0.31139	0.801
GO:0008045	motor neuron axon guidance	20	7	5.57	0.31139	0.801
GO:0032459	regulation of protein oligomerization	20	7	5.57	0.31139	0.801
GO:0032925	regulation of activin receptor signaling pathway	20	7	5.57	0.31139	0.801
GO:0034605	cellular response to heat	20	7	5.57	0.31139	0.801
GO:0043536	positive regulation of blood vessel endothelial cell migration	20	7	5.57	0.31139	0.801
GO:0043574	peroxisomal transport	20	7	5.57	0.31139	0.801
GO:0045907	positive regulation of vasoconstriction	20	7	5.57	0.31139	0.801
GO:0050856	regulation of T cell receptor signaling pathway	20	7	5.57	0.31139	0.801
GO:0060674	placenta blood vessel development	20	7	5.57	0.31139	0.801
GO:0061077	chaperone-mediated protein folding	20	7	5.57	0.31139	0.801
GO:0003156	regulation of organ formation	30	10	8.36	0.3123	0.801
GO:0009069	serine family amino acid metabolic process	30	10	8.36	0.3123	0.801
GO:0031572	G2 DNA damage checkpoint	30	10	8.36	0.3123	0.801
GO:0060396	growth hormone receptor signaling pathway	30	10	8.36	0.3123	0.801
GO:0060411	cardiac septum morphogenesis	30	10	8.36	0.3123	0.801
GO:0071378	cellular response to growth hormone stimulus	30	10	8.36	0.3123	0.801
GO:0006974	cellular response to DNA damage stimulus	576	166	160.43	0.31326	0.803
GO:0034764	positive regulation of transmembrane transport	64	20	17.83	0.3143	0.805
GO:0006790	sulfur compound metabolic process	168	50	46.79	0.31608	0.809
GO:0043406	positive regulation of MAP kinase activity	168	50	46.79	0.31608	0.809
GO:0034968	histone lysine methylation	47	15	13.09	0.31638	0.809
GO:0010817	regulation of hormone levels	361	105	100.54	0.31669	0.809
GO:0006644	phospholipid metabolic process	231	68	64.34	0.31695	0.809
GO:0006639	acylglycerol metabolic process	102	31	28.41	0.31703	0.809
GO:0030522	intracellular receptor signaling pathway	217	64	60.44	0.31713	0.809
GO:0043409	negative regulation of MAPK cascade	71	22	19.77	0.31814	0.811
GO:0030100	regulation of endocytosis	116	35	32.31	0.32001	0.815
GO:0021675	nerve development	54	17	15.04	0.3222	0.818
GO:0051208	sequestering of calcium ion	54	17	15.04	0.3222	0.818
GO:0002753	cytoplasmic pattern recognition receptor signaling pathway	37	12	10.31	0.32277	0.818
GO:0006903	vesicle targeting	37	12	10.31	0.32277	0.818
GO:0030534	adult behavior	85	26	23.67	0.32379	0.818
GO:0003205	cardiac chamber development	92	28	25.62	0.32588	0.818
GO:0045834	positive regulation of lipid metabolic process	92	28	25.62	0.32588	0.818
GO:0008542	visual learning	27	9	7.52	0.32765	0.818
GO:0010743	regulation of macrophage derived foam cell differentiation	27	9	7.52	0.32765	0.818
GO:0045923	positive regulation of fatty acid metabolic process	27	9	7.52	0.32765	0.818
GO:0048485	sympathetic nervous system development	27	9	7.52	0.32765	0.818
GO:0090398	cellular senescence	27	9	7.52	0.32765	0.818
GO:0006111	regulation of gluconeogenesis	17	6	4.73	0.3277	0.818
GO:0007250	activation of NF-kappaB-inducing kinase activity	17	6	4.73	0.3277	0.818
GO:0014074	response to purine-containing compound	17	6	4.73	0.3277	0.818
GO:0030449	regulation of complement activation	17	6	4.73	0.3277	0.818
GO:0033630	positive regulation of cell adhesion mediated by integrin	17	6	4.73	0.3277	0.818
GO:0035987	endodermal cell differentiation	17	6	4.73	0.3277	0.818
GO:0042359	vitamin D metabolic process	17	6	4.73	0.3277	0.818
GO:0043567	regulation of insulin-like growth factor receptor signaling pathway	17	6	4.73	0.3277	0.818
GO:0044110	growth involved in symbiotic interaction	17	6	4.73	0.3277	0.818
GO:0044116	growth of symbiont involved in interaction with host	17	6	4.73	0.3277	0.818
GO:0044144	modulation of growth of symbiont involved in interaction with host	17	6	4.73	0.3277	0.818
GO:0044146	negative regulation of growth of symbiont involved in interaction with host	17	6	4.73	0.3277	0.818
GO:0048753	pigment granule organization	17	6	4.73	0.3277	0.818
GO:0060760	positive regulation of response to cytokine stimulus	17	6	4.73	0.3277	0.818
GO:0070168	negative regulation of biomineral tissue development	17	6	4.73	0.3277	0.818
GO:0072215	regulation of metanephros development	17	6	4.73	0.3277	0.818
GO:0072234	metanephric nephron tubule development	17	6	4.73	0.3277	0.818
GO:0072243	metanephric nephron epithelium development	17	6	4.73	0.3277	0.818
GO:1901222	regulation of NIK/NF-kappaB signaling	17	6	4.73	0.3277	0.818
GO:2000191	regulation of fatty acid transport	17	6	4.73	0.3277	0.818
GO:2000257	regulation of protein activation cascade	17	6	4.73	0.3277	0.818
GO:2001014	regulation of skeletal muscle cell differentiation	17	6	4.73	0.3277	0.818
GO:0070372	regulation of ERK1 and ERK2 cascade	106	32	29.52	0.32899	0.82
GO:0000280	nuclear division	348	101	96.92	0.32999	0.82
GO:0007067	mitotic nuclear division	348	101	96.92	0.32999	0.82
GO:0010741	NA	113	34	31.47	0.33014	0.82
GO:0018394	peptidyl-lysine acetylation	113	34	31.47	0.33014	0.82
GO:0006369	termination of RNA polymerase II transcription	44	14	12.25	0.33022	0.82
GO:0043149	stress fiber assembly	44	14	12.25	0.33022	0.82
GO:0043966	histone H3 acetylation	44	14	12.25	0.33022	0.82
GO:0048741	skeletal muscle fiber development	68	21	18.94	0.33026	0.82
GO:0043087	regulation of GTPase activity	218	64	60.72	0.33262	0.825
GO:0007368	determination of left/right symmetry	75	23	20.89	0.33308	0.826
GO:0040007	growth	727	208	202.48	0.33321	0.826
GO:0006650	glycerophospholipid metabolic process	162	48	45.12	0.33362	0.826
GO:0007585	respiratory gaseous exchange	51	16	14.2	0.33571	0.83
GO:0045665	negative regulation of neuron differentiation	51	16	14.2	0.33571	0.83
GO:0090183	regulation of kidney development	51	16	14.2	0.33571	0.83
GO:0030855	epithelial cell differentiation	278	81	77.43	0.33612	0.83
GO:0048513	organ development	2181	616	607.44	0.33681	0.83
GO:0030166	proteoglycan biosynthetic process	34	11	9.47	0.33802	0.83
GO:0035019	somatic stem cell maintenance	34	11	9.47	0.33802	0.83
GO:0051588	regulation of neurotransmitter transport	34	11	9.47	0.33802	0.83
GO:0006396	RNA processing	639	183	177.97	0.3394	0.83
GO:0002224	toll-like receptor signaling pathway	110	33	30.64	0.34065	0.83
GO:0018393	internal peptidyl-lysine acetylation	110	33	30.64	0.34065	0.83
GO:0045216	cell-cell junction organization	117	35	32.59	0.34135	0.83
GO:0006820	anion transport	124	37	34.54	0.34189	0.83
GO:0003014	renal system process	65	20	18.1	0.34304	0.83
GO:0043200	response to amino acid	65	20	18.1	0.34304	0.83
GO:0045995	regulation of embryonic development	65	20	18.1	0.34304	0.83
GO:0051345	positive regulation of hydrolase activity	441	127	122.83	0.34352	0.83
GO:0015695	organic cation transport	24	8	6.68	0.34462	0.83
GO:0031111	negative regulation of microtubule polymerization or depolymerization	24	8	6.68	0.34462	0.83
GO:0043551	regulation of phosphatidylinositol 3-kinase activity	24	8	6.68	0.34462	0.83
GO:0046854	phosphatidylinositol phosphorylation	24	8	6.68	0.34462	0.83
GO:0051983	regulation of chromosome segregation	24	8	6.68	0.34462	0.83
GO:2000179	positive regulation of neural precursor cell proliferation	24	8	6.68	0.34462	0.83
GO:0016236	macroautophagy	41	13	11.42	0.3451	0.83
GO:0035601	protein deacylation	41	13	11.42	0.3451	0.83
GO:0042059	negative regulation of epidermal growth factor receptor signaling pathway	41	13	11.42	0.3451	0.83
GO:0051225	spindle assembly	41	13	11.42	0.3451	0.83
GO:0060840	artery development	41	13	11.42	0.3451	0.83
GO:1901185	negative regulation of ERBB signaling pathway	41	13	11.42	0.3451	0.83
GO:0002823	negative regulation of adaptive immune response based on somatic recombination of immune receptors built from immunoglobulin superfamily domains	14	5	3.9	0.34616	0.83
GO:0006925	inflammatory cell apoptotic process	14	5	3.9	0.34616	0.83
GO:0006978	DNA damage response, signal transduction by p53 class mediator resulting in transcription of p21 class mediator	14	5	3.9	0.34616	0.83
GO:0007350	blastoderm segmentation	14	5	3.9	0.34616	0.83
GO:0007351	tripartite regional subdivision	14	5	3.9	0.34616	0.83
GO:0007494	midgut development	14	5	3.9	0.34616	0.83
GO:0007567	parturition	14	5	3.9	0.34616	0.83
GO:0008595	anterior/posterior axis specification, embryo	14	5	3.9	0.34616	0.83
GO:0009713	catechol-containing compound biosynthetic process	14	5	3.9	0.34616	0.83
GO:0010888	negative regulation of lipid storage	14	5	3.9	0.34616	0.83
GO:0015701	bicarbonate transport	14	5	3.9	0.34616	0.83
GO:0021544	subpallium development	14	5	3.9	0.34616	0.83
GO:0030852	regulation of granulocyte differentiation	14	5	3.9	0.34616	0.83
GO:0031649	heat generation	14	5	3.9	0.34616	0.83
GO:0031998	regulation of fatty acid beta-oxidation	14	5	3.9	0.34616	0.83
GO:0032008	positive regulation of TOR signaling	14	5	3.9	0.34616	0.83
GO:0032106	positive regulation of response to extracellular stimulus	14	5	3.9	0.34616	0.83
GO:0032109	positive regulation of response to nutrient levels	14	5	3.9	0.34616	0.83
GO:0034110	regulation of homotypic cell-cell adhesion	14	5	3.9	0.34616	0.83
GO:0034312	diol biosynthetic process	14	5	3.9	0.34616	0.83
GO:0042423	catecholamine biosynthetic process	14	5	3.9	0.34616	0.83
GO:0043243	positive regulation of protein complex disassembly	14	5	3.9	0.34616	0.83
GO:0043584	nose development	14	5	3.9	0.34616	0.83
GO:0045408	regulation of interleukin-6 biosynthetic process	14	5	3.9	0.34616	0.83
GO:0060291	long-term synaptic potentiation	14	5	3.9	0.34616	0.83
GO:0061099	negative regulation of protein tyrosine kinase activity	14	5	3.9	0.34616	0.83
GO:0061384	heart trabecula morphogenesis	14	5	3.9	0.34616	0.83
GO:0048285	organelle fission	367	106	102.22	0.34659	0.83
GO:0042472	inner ear morphogenesis	79	24	22	0.34741	0.832
GO:0032787	monocarboxylic acid metabolic process	392	113	109.18	0.34961	0.837
GO:0046890	regulation of lipid biosynthetic process	93	28	25.9	0.35004	0.837
GO:0015844	monoamine transport	48	15	13.37	0.35014	0.837
GO:0016053	organic acid biosynthetic process	265	77	73.81	0.35161	0.837
GO:0046394	carboxylic acid biosynthetic process	265	77	73.81	0.35161	0.837
GO:0021700	developmental maturation	156	46	43.45	0.35215	0.837
GO:0000187	activation of MAPK activity	121	36	33.7	0.3523	0.837
GO:0010720	positive regulation of cell development	142	42	39.55	0.35247	0.837
GO:0006730	one-carbon metabolic process	31	10	8.63	0.35468	0.837
GO:0008633	activation of pro-apoptotic gene products	31	10	8.63	0.35468	0.837
GO:0035690	cellular response to drug	31	10	8.63	0.35468	0.837
GO:0070423	nucleotide-binding oligomerization domain containing signaling pathway	31	10	8.63	0.35468	0.837
GO:0010923	negative regulation of phosphatase activity	62	19	17.27	0.35655	0.837
GO:0021510	spinal cord development	62	19	17.27	0.35655	0.837
GO:0035666	TRIF-dependent toll-like receptor signaling pathway	62	19	17.27	0.35655	0.837
GO:0043549	regulation of kinase activity	602	172	167.67	0.35878	0.837
GO:0045766	positive regulation of angiogenesis	76	23	21.17	0.36008	0.837
GO:0060401	cytosolic calcium ion transport	76	23	21.17	0.36008	0.837
GO:0008630	intrinsic apoptotic signaling pathway in response to DNA damage	38	12	10.58	0.36119	0.837
GO:0031576	NA	38	12	10.58	0.36119	0.837
GO:0071326	cellular response to monosaccharide stimulus	38	12	10.58	0.36119	0.837
GO:0071331	cellular response to hexose stimulus	38	12	10.58	0.36119	0.837
GO:0071333	cellular response to glucose stimulus	38	12	10.58	0.36119	0.837
GO:0032412	regulation of ion transmembrane transporter activity	97	29	27.02	0.36252	0.837
GO:0006816	calcium ion transport	227	66	63.22	0.36347	0.837
GO:0001893	maternal placenta development	21	7	5.85	0.36361	0.837
GO:0006783	heme biosynthetic process	21	7	5.85	0.36361	0.837
GO:0006906	vesicle fusion	21	7	5.85	0.36361	0.837
GO:0008210	estrogen metabolic process	21	7	5.85	0.36361	0.837
GO:0010718	positive regulation of epithelial to mesenchymal transition	21	7	5.85	0.36361	0.837
GO:0017158	regulation of calcium ion-dependent exocytosis	21	7	5.85	0.36361	0.837
GO:0031529	ruffle organization	21	7	5.85	0.36361	0.837
GO:0044060	regulation of endocrine process	21	7	5.85	0.36361	0.837
GO:0060343	trabecula formation	21	7	5.85	0.36361	0.837
GO:0060441	epithelial tube branching involved in lung morphogenesis	21	7	5.85	0.36361	0.837
GO:0061333	renal tubule morphogenesis	21	7	5.85	0.36361	0.837
GO:0072207	metanephric epithelium development	21	7	5.85	0.36361	0.837
GO:0044085	cellular component biogenesis	1579	446	439.78	0.36535	0.837
GO:0033555	multicellular organismal response to stress	45	14	12.53	0.36561	0.837
GO:0043242	negative regulation of protein complex disassembly	45	14	12.53	0.36561	0.837
GO:0044255	cellular lipid metabolic process	745	212	207.49	0.36642	0.837
GO:0006707	cholesterol catabolic process	11	4	3.06	0.36759	0.837
GO:0006837	serotonin transport	11	4	3.06	0.36759	0.837
GO:0007210	serotonin receptor signaling pathway	11	4	3.06	0.36759	0.837
GO:0007223	Wnt signaling pathway, calcium modulating pathway	11	4	3.06	0.36759	0.837
GO:0007252	I-kappaB phosphorylation	11	4	3.06	0.36759	0.837
GO:0008354	germ cell migration	11	4	3.06	0.36759	0.837
GO:0009200	deoxyribonucleoside triphosphate metabolic process	11	4	3.06	0.36759	0.837
GO:0010870	positive regulation of receptor biosynthetic process	11	4	3.06	0.36759	0.837
GO:0010875	positive regulation of cholesterol efflux	11	4	3.06	0.36759	0.837
GO:0014002	astrocyte development	11	4	3.06	0.36759	0.837
GO:0015939	pantothenate metabolic process	11	4	3.06	0.36759	0.837
GO:0016127	sterol catabolic process	11	4	3.06	0.36759	0.837
GO:0018202	peptidyl-histidine modification	11	4	3.06	0.36759	0.837
GO:0021534	cell proliferation in hindbrain	11	4	3.06	0.36759	0.837
GO:0021924	cell proliferation in external granule layer	11	4	3.06	0.36759	0.837
GO:0021930	cerebellar granule cell precursor proliferation	11	4	3.06	0.36759	0.837
GO:0022010	central nervous system myelination	11	4	3.06	0.36759	0.837
GO:0030238	male sex determination	11	4	3.06	0.36759	0.837
GO:0031062	positive regulation of histone methylation	11	4	3.06	0.36759	0.837
GO:0032026	response to magnesium ion	11	4	3.06	0.36759	0.837
GO:0032291	axon ensheathment in central nervous system	11	4	3.06	0.36759	0.837
GO:0032656	regulation of interleukin-13 production	11	4	3.06	0.36759	0.837
GO:0032922	circadian regulation of gene expression	11	4	3.06	0.36759	0.837
GO:0033005	positive regulation of mast cell activation	11	4	3.06	0.36759	0.837
GO:0033057	multicellular organismal reproductive behavior	11	4	3.06	0.36759	0.837
GO:0033605	positive regulation of catecholamine secretion	11	4	3.06	0.36759	0.837
GO:0034123	positive regulation of toll-like receptor signaling pathway	11	4	3.06	0.36759	0.837
GO:0042069	regulation of catecholamine metabolic process	11	4	3.06	0.36759	0.837
GO:0043368	positive T cell selection	11	4	3.06	0.36759	0.837
GO:0043518	negative regulation of DNA damage response, signal transduction by p53 class mediator	11	4	3.06	0.36759	0.837
GO:0045910	negative regulation of DNA recombination	11	4	3.06	0.36759	0.837
GO:0045920	negative regulation of exocytosis	11	4	3.06	0.36759	0.837
GO:0046639	negative regulation of alpha-beta T cell differentiation	11	4	3.06	0.36759	0.837
GO:0048668	collateral sprouting	11	4	3.06	0.36759	0.837
GO:0048934	peripheral nervous system neuron differentiation	11	4	3.06	0.36759	0.837
GO:0048935	peripheral nervous system neuron development	11	4	3.06	0.36759	0.837
GO:0050667	homocysteine metabolic process	11	4	3.06	0.36759	0.837
GO:0050685	positive regulation of mRNA processing	11	4	3.06	0.36759	0.837
GO:0050858	negative regulation of antigen receptor-mediated signaling pathway	11	4	3.06	0.36759	0.837
GO:0051894	positive regulation of focal adhesion assembly	11	4	3.06	0.36759	0.837
GO:0051972	regulation of telomerase activity	11	4	3.06	0.36759	0.837
GO:0060767	epithelial cell proliferation involved in prostate gland development	11	4	3.06	0.36759	0.837
GO:0070584	mitochondrion morphogenesis	11	4	3.06	0.36759	0.837
GO:0070977	bone maturation	11	4	3.06	0.36759	0.837
GO:0071542	dopaminergic neuron differentiation	11	4	3.06	0.36759	0.837
GO:0072182	regulation of nephron tubule epithelial cell differentiation	11	4	3.06	0.36759	0.837
GO:0085029	extracellular matrix assembly	11	4	3.06	0.36759	0.837
GO:0090162	establishment of epithelial cell polarity	11	4	3.06	0.36759	0.837
GO:2000272	negative regulation of receptor activity	11	4	3.06	0.36759	0.837
GO:2000463	positive regulation of excitatory postsynaptic membrane potential	11	4	3.06	0.36759	0.837
GO:0034220	ion transmembrane transport	298	86	83	0.36881	0.839
GO:0009064	glutamine family amino acid metabolic process	59	18	16.43	0.37084	0.842
GO:0048659	smooth muscle cell proliferation	66	20	18.38	0.37235	0.842
GO:0072527	pyrimidine-containing compound metabolic process	66	20	18.38	0.37235	0.842
GO:0001701	in utero embryonic development	270	78	75.2	0.37294	0.842
GO:0006693	prostaglandin metabolic process	28	9	7.8	0.37301	0.842
GO:0014047	glutamate secretion	28	9	7.8	0.37301	0.842
GO:0016925	protein sumoylation	28	9	7.8	0.37301	0.842
GO:0019933	cAMP-mediated signaling	28	9	7.8	0.37301	0.842
GO:0030279	negative regulation of ossification	28	9	7.8	0.37301	0.842
GO:0032508	DNA duplex unwinding	28	9	7.8	0.37301	0.842
GO:0048521	negative regulation of behavior	28	9	7.8	0.37301	0.842
GO:0050732	negative regulation of peptidyl-tyrosine phosphorylation	28	9	7.8	0.37301	0.842
GO:0090199	regulation of release of cytochrome c from mitochondria	28	9	7.8	0.37301	0.842
GO:0051494	negative regulation of cytoskeleton organization	73	22	20.33	0.37338	0.842
GO:0042391	regulation of membrane potential	210	61	58.49	0.37375	0.842
GO:0006935	chemotaxis	568	162	158.2	0.37394	0.842
GO:0042330	taxis	568	162	158.2	0.37394	0.842
GO:0019395	fatty acid oxidation	87	26	24.23	0.37444	0.842
GO:0060271	cilium morphogenesis	87	26	24.23	0.37444	0.842
GO:0034765	regulation of ion transmembrane transport	108	32	30.08	0.37446	0.842
GO:0046474	glycerophospholipid biosynthetic process	101	30	28.13	0.37461	0.842
GO:0048706	embryonic skeletal system development	94	28	26.18	0.37461	0.842
GO:0006024	glycosaminoglycan biosynthetic process	35	11	9.75	0.37866	0.85
GO:0010717	regulation of epithelial to mesenchymal transition	35	11	9.75	0.37866	0.85
GO:0030890	positive regulation of B cell proliferation	35	11	9.75	0.37866	0.85
GO:0033365	protein localization to organelle	469	134	130.62	0.37909	0.85
GO:0043410	positive regulation of MAPK cascade	161	47	44.84	0.38023	0.852
GO:0040008	regulation of growth	487	139	135.64	0.38172	0.853
GO:0002040	sprouting angiogenesis	42	13	11.7	0.38224	0.853
GO:0019229	regulation of vasoconstriction	42	13	11.7	0.38224	0.853
GO:0032273	positive regulation of protein polymerization	42	13	11.7	0.38224	0.853
GO:0045428	regulation of nitric oxide biosynthetic process	42	13	11.7	0.38224	0.853
GO:0016126	sterol biosynthetic process	49	15	13.65	0.38454	0.853
GO:0045767	regulation of anti-apoptosis	49	15	13.65	0.38454	0.853
GO:0001662	behavioral fear response	18	6	5.01	0.38519	0.853
GO:0001782	B cell homeostasis	18	6	5.01	0.38519	0.853
GO:0002089	lens morphogenesis in camera-type eye	18	6	5.01	0.38519	0.853
GO:0002090	regulation of receptor internalization	18	6	5.01	0.38519	0.853
GO:0009247	glycolipid biosynthetic process	18	6	5.01	0.38519	0.853
GO:0015949	nucleobase-containing small molecule interconversion	18	6	5.01	0.38519	0.853
GO:0032620	interleukin-17 production	18	6	5.01	0.38519	0.853
GO:0032660	regulation of interleukin-17 production	18	6	5.01	0.38519	0.853
GO:0032728	positive regulation of interferon-beta production	18	6	5.01	0.38519	0.853
GO:0045736	negative regulation of cyclin-dependent protein serine/threonine kinase activity	18	6	5.01	0.38519	0.853
GO:0051930	regulation of sensory perception of pain	18	6	5.01	0.38519	0.853
GO:0051931	regulation of sensory perception	18	6	5.01	0.38519	0.853
GO:0072170	metanephric tubule development	18	6	5.01	0.38519	0.853
GO:0090342	regulation of cell aging	18	6	5.01	0.38519	0.853
GO:1901160	primary amino compound metabolic process	18	6	5.01	0.38519	0.853
GO:2001258	negative regulation of cation channel activity	18	6	5.01	0.38519	0.853
GO:0007200	phospholipase C-activating G-protein coupled receptor signaling pathway	56	17	15.6	0.386	0.854
GO:0042594	response to starvation	105	31	29.24	0.38631	0.855
GO:0033500	carbohydrate homeostasis	98	29	27.29	0.38681	0.855
GO:0042593	glucose homeostasis	98	29	27.29	0.38681	0.855
GO:0048660	regulation of smooth muscle cell proliferation	63	19	17.55	0.38688	0.855
GO:0031334	positive regulation of protein complex assembly	84	25	23.4	0.38744	0.855
GO:0009628	response to abiotic stimulus	712	202	198.3	0.38991	0.86
GO:0030258	lipid modification	144	42	40.11	0.39247	0.863
GO:0009126	purine nucleoside monophosphate metabolic process	25	8	6.96	0.3934	0.863
GO:0009167	purine ribonucleoside monophosphate metabolic process	25	8	6.96	0.3934	0.863
GO:0010559	regulation of glycoprotein biosynthetic process	25	8	6.96	0.3934	0.863
GO:0010770	positive regulation of cell morphogenesis involved in differentiation	25	8	6.96	0.3934	0.863
GO:0021517	ventral spinal cord development	25	8	6.96	0.3934	0.863
GO:0030431	sleep	25	8	6.96	0.3934	0.863
GO:0043901	negative regulation of multi-organism process	25	8	6.96	0.3934	0.863
GO:0045124	regulation of bone resorption	25	8	6.96	0.3934	0.863
GO:0046834	lipid phosphorylation	25	8	6.96	0.3934	0.863
GO:0060330	regulation of response to interferon-gamma	25	8	6.96	0.3934	0.863
GO:0022402	cell cycle process	1012	286	281.86	0.3938	0.863
GO:0035270	endocrine system development	123	36	34.26	0.39565	0.867
GO:2000021	regulation of ion homeostasis	116	34	32.31	0.39667	0.868
GO:0015980	energy derivation by oxidation of organic compounds	300	86	83.55	0.39674	0.868
GO:0048771	tissue remodeling	109	32	30.36	0.39766	0.868
GO:0006360	transcription from RNA polymerase I promoter	32	10	8.91	0.39777	0.868
GO:0007040	lysosome organization	32	10	8.91	0.39777	0.868
GO:0046068	cGMP metabolic process	32	10	8.91	0.39777	0.868
GO:0060711	labyrinthine layer development	32	10	8.91	0.39777	0.868
GO:1901071	glucosamine-containing compound metabolic process	32	10	8.91	0.39777	0.868
GO:0022898	regulation of transmembrane transporter activity	102	30	28.41	0.3986	0.869
GO:0071216	cellular response to biotic stimulus	102	30	28.41	0.3986	0.869
GO:0006584	catecholamine metabolic process	39	12	10.86	0.40021	0.87
GO:0009712	catechol-containing compound metabolic process	39	12	10.86	0.40021	0.87
GO:0010833	telomere maintenance via telomere lengthening	39	12	10.86	0.40021	0.87
GO:0030512	negative regulation of transforming growth factor beta receptor signaling pathway	39	12	10.86	0.40021	0.87
GO:0034311	diol metabolic process	39	12	10.86	0.40021	0.87
GO:0006171	cAMP biosynthetic process	88	26	24.51	0.4003	0.87
GO:0015837	amine transport	88	26	24.51	0.4003	0.87
GO:0030814	regulation of cAMP metabolic process	81	24	22.56	0.40103	0.87
GO:0051262	protein tetramerization	81	24	22.56	0.40103	0.87
GO:0002698	negative regulation of immune effector process	46	14	12.81	0.40151	0.87
GO:0015850	organic hydroxy compound transport	46	14	12.81	0.40151	0.87
GO:0035051	cardiocyte differentiation	74	22	20.61	0.40162	0.87
GO:0090100	positive regulation of transmembrane receptor protein serine/threonine kinase signaling pathway	67	20	18.66	0.40205	0.871
GO:0008154	actin polymerization or depolymerization	106	31	29.52	0.41001	0.879
GO:0001502	cartilage condensation	15	5	4.18	0.41031	0.879
GO:0006825	copper ion transport	15	5	4.18	0.41031	0.879
GO:0009068	aspartate family amino acid catabolic process	15	5	4.18	0.41031	0.879
GO:0019359	nicotinamide nucleotide biosynthetic process	15	5	4.18	0.41031	0.879
GO:0019363	pyridine nucleotide biosynthetic process	15	5	4.18	0.41031	0.879
GO:0021895	cerebral cortex neuron differentiation	15	5	4.18	0.41031	0.879
GO:0030502	negative regulation of bone mineralization	15	5	4.18	0.41031	0.879
GO:0030949	positive regulation of vascular endothelial growth factor receptor signaling pathway	15	5	4.18	0.41031	0.879
GO:0031290	retinal ganglion cell axon guidance	15	5	4.18	0.41031	0.879
GO:0032461	positive regulation of protein oligomerization	15	5	4.18	0.41031	0.879
GO:0042772	DNA damage response, signal transduction resulting in transcription	15	5	4.18	0.41031	0.879
GO:0043496	regulation of protein homodimerization activity	15	5	4.18	0.41031	0.879
GO:0043576	regulation of respiratory gaseous exchange	15	5	4.18	0.41031	0.879
GO:0045648	positive regulation of erythrocyte differentiation	15	5	4.18	0.41031	0.879
GO:0045922	negative regulation of fatty acid metabolic process	15	5	4.18	0.41031	0.879
GO:0055081	anion homeostasis	15	5	4.18	0.41031	0.879
GO:0072525	pyridine-containing compound biosynthetic process	15	5	4.18	0.41031	0.879
GO:2000779	regulation of double-strand break repair	15	5	4.18	0.41031	0.879
GO:2001244	positive regulation of intrinsic apoptotic signaling pathway	15	5	4.18	0.41031	0.879
GO:0010941	regulation of cell death	1200	338	334.22	0.41104	0.881
GO:0030799	regulation of cyclic nucleotide metabolic process	92	27	25.62	0.41267	0.883
GO:0051495	positive regulation of cytoskeleton organization	85	25	23.67	0.41397	0.883
GO:0010573	vascular endothelial growth factor production	22	7	6.13	0.41635	0.883
GO:0010574	regulation of vascular endothelial growth factor production	22	7	6.13	0.41635	0.883
GO:0014073	response to tropane	22	7	6.13	0.41635	0.883
GO:0017145	stem cell division	22	7	6.13	0.41635	0.883
GO:0032350	regulation of hormone metabolic process	22	7	6.13	0.41635	0.883
GO:0042220	response to cocaine	22	7	6.13	0.41635	0.883
GO:0045071	negative regulation of viral genome replication	22	7	6.13	0.41635	0.883
GO:0046688	response to copper ion	22	7	6.13	0.41635	0.883
GO:0048525	negative regulation of viral process	22	7	6.13	0.41635	0.883
GO:0051881	regulation of mitochondrial membrane potential	22	7	6.13	0.41635	0.883
GO:0009792	embryo development ending in birth or egg hatching	451	128	125.61	0.41731	0.883
GO:0050795	regulation of behavior	124	36	34.54	0.41764	0.883
GO:0050688	regulation of defense response to virus	57	17	15.88	0.4185	0.883
GO:0021575	hindbrain morphogenesis	29	9	8.08	0.41884	0.883
GO:0030834	regulation of actin filament depolymerization	29	9	8.08	0.41884	0.883
GO:0045668	negative regulation of osteoblast differentiation	29	9	8.08	0.41884	0.883
GO:0050853	B cell receptor signaling pathway	29	9	8.08	0.41884	0.883
GO:0006916	NA	266	76	74.09	0.41889	0.883
GO:0043588	skin development	50	15	13.93	0.41928	0.883
GO:0046823	negative regulation of nucleocytoplasmic transport	50	15	13.93	0.41928	0.883
GO:0042127	regulation of cell proliferation	1076	303	299.68	0.41933	0.883
GO:0000060	protein import into nucleus, translocation	36	11	10.03	0.41972	0.883
GO:0002027	regulation of heart rate	36	11	10.03	0.41972	0.883
GO:0006312	mitotic recombination	36	11	10.03	0.41972	0.883
GO:0006821	chloride transport	36	11	10.03	0.41972	0.883
GO:0032092	positive regulation of protein binding	36	11	10.03	0.41972	0.883
GO:0043535	regulation of blood vessel endothelial cell migration	36	11	10.03	0.41972	0.883
GO:0002367	cytokine production involved in immune response	43	13	11.98	0.41975	0.883
GO:0006695	cholesterol biosynthetic process	43	13	11.98	0.41975	0.883
GO:0032231	regulation of actin filament bundle assembly	43	13	11.98	0.41975	0.883
GO:0033627	cell adhesion mediated by integrin	43	13	11.98	0.41975	0.883
GO:0042044	fluid transport	43	13	11.98	0.41975	0.883
GO:0045055	regulated secretory pathway	43	13	11.98	0.41975	0.883
GO:0046888	negative regulation of hormone secretion	43	13	11.98	0.41975	0.883
GO:0030198	extracellular matrix organization	156	45	43.45	0.42024	0.884
GO:0043433	negative regulation of sequence-specific DNA binding transcription factor activity	110	32	30.64	0.42105	0.885
GO:0071900	regulation of protein serine/threonine kinase activity	334	95	93.02	0.4244	0.89
GO:0034599	cellular response to oxidative stress	96	28	26.74	0.42457	0.89
GO:0050920	regulation of chemotaxis	96	28	26.74	0.42457	0.89
GO:0051224	negative regulation of protein transport	96	28	26.74	0.42457	0.89
GO:0051129	negative regulation of cellular component organization	295	84	82.16	0.42679	0.89
GO:0071705	nitrogen compound transport	121	35	33.7	0.42969	0.89
[truncated: 2,189 more rows]

## Sheet: Molecular Function
GO.ID	Term	Annotated	Significant	Expected	classicFisher	BH.pVal
GO:0046872	metal ion binding	3796	1217	1047.76	6.6e-13	2.5e-09
GO:0043169	cation binding	3842	1224	1060.46	4.3e-12	6.95e-09
GO:0043167	ion binding	3852	1226	1063.22	5.5e-12	6.95e-09
GO:0008270	zinc ion binding	1907	649	526.37	2e-11	1.9e-08
GO:0046914	transition metal ion binding	2179	726	601.44	9.8e-11	7.43e-08
GO:0005488	binding	11411	3262	3149.64	4.5e-08	2.84e-05
GO:0019787	small conjugating protein ligase activity	260	110	71.76	1.9e-07	0.000103
GO:0004842	ubiquitin-protein transferase activity	245	104	67.62	3.4e-07	0.000161
GO:0016881	acid-amino acid ligase activity	288	117	79.49	9.9e-07	0.000417
GO:0016879	ligase activity, forming carbon-nitrogen bonds	320	125	88.33	4.7e-06	0.00178
GO:0035091	phosphatidylinositol binding	145	64	40.02	1.3e-05	0.00448
GO:0005515	protein binding	6909	1996	1907	0.00044	0.139
GO:0003676	nucleic acid binding	3158	945	871.66	0.00054	0.149
GO:0004221	ubiquitin thiolesterase activity	63	30	17.39	0.00055	0.149
GO:0004721	phosphoprotein phosphatase activity	165	65	45.54	0.00064	0.162
GO:0019783	small conjugating protein-specific protease activity	48	24	13.25	0.0008	0.178
GO:0046332	SMAD binding	56	27	15.46	0.0008	0.178
GO:0004843	ubiquitin-specific protease activity	43	22	11.87	0.00088	0.185
GO:0005545	1-phosphatidylinositol binding	21	13	5.8	0.00104	0.208
GO:0003677	DNA binding	2227	673	614.69	0.00152	0.284
GO:0030618	transforming growth factor beta receptor, pathway-specific cytoplasmic mediator activity	5	5	1.38	0.0016	0.284
GO:0004725	protein tyrosine phosphatase activity	101	42	27.88	0.00165	0.284
GO:0005543	phospholipid binding	483	162	133.32	0.00205	0.338
GO:0016874	ligase activity	471	158	130	0.00229	0.357
GO:0030165	PDZ domain binding	85	36	23.46	0.00235	0.357
GO:0008234	cysteine-type peptidase activity	135	52	37.26	0.0037	0.54
GO:0031267	small GTPase binding	127	49	35.05	0.00456	0.625
GO:0017016	Ras GTPase binding	115	45	31.74	0.00471	0.625
GO:0004674	protein serine/threonine kinase activity	426	142	117.58	0.00478	0.625
GO:0016772	transferase activity, transferring phosphorus-containing groups	877	276	242.07	0.00494	0.625
GO:0017137	Rab GTPase binding	43	20	11.87	0.00616	0.667
GO:0016791	phosphatase activity	249	87	68.73	0.00633	0.667
GO:0016301	kinase activity	755	239	208.39	0.00636	0.667
GO:0005072	transforming growth factor beta receptor, cytoplasmic mediator activity	10	7	2.76	0.00641	0.667
GO:0016773	phosphotransferase activity, alcohol group as acceptor	701	223	193.49	0.00647	0.667
GO:0000166	nucleotide binding	2315	688	638.98	0.00708	0.667
GO:0000983	RNA polymerase II core promoter sequence-specific DNA binding transcription factor activity	8	6	2.21	0.00722	0.667
GO:0003841	1-acylglycerol-3-phosphate O-acyltransferase activity	8	6	2.21	0.00722	0.667
GO:1901265	nucleoside phosphate binding	2316	688	639.26	0.00736	0.667
GO:0004652	polynucleotide adenylyltransferase activity	6	5	1.66	0.00739	0.667
GO:0015095	magnesium ion transmembrane transporter activity	6	5	1.66	0.00739	0.667
GO:0034236	protein kinase A catalytic subunit binding	6	5	1.66	0.00739	0.667
GO:0097159	organic cyclic compound binding	2317	688	639.53	0.00766	0.676
GO:0072509	divalent inorganic cation transmembrane transporter activity	124	47	34.23	0.00788	0.679
GO:0042578	phosphoric ester hydrolase activity	346	116	95.5	0.00826	0.696
GO:0003729	mRNA binding	86	34	23.74	0.01081	0.891
GO:0015293	symporter activity	127	47	35.05	0.01284	1
GO:0005041	low-density lipoprotein receptor activity	11	7	3.04	0.01343	1
GO:0031625	ubiquitin protein ligase binding	140	51	38.64	0.01371	1
GO:0044389	small conjugating protein ligase binding	140	51	38.64	0.01371	1
GO:0042975	peroxisome proliferator activated receptor binding	9	6	2.48	0.0166	1
GO:0019904	protein domain specific binding	515	164	142.15	0.01696	1
GO:0004672	protein kinase activity	590	186	162.85	0.01744	1
GO:0051020	GTPase binding	145	52	40.02	0.01779	1
GO:0051018	protein kinase A binding	19	10	5.24	0.01821	1
GO:0001047	core promoter binding	44	19	12.14	0.01881	1
GO:0030228	lipoprotein particle receptor activity	14	8	3.86	0.01903	1
GO:0030332	cyclin binding	14	8	3.86	0.01903	1
GO:0004722	protein serine/threonine phosphatase activity	47	20	12.97	0.0193	1
GO:0016706	oxidoreductase activity, acting on paired donors, with incorporation or reduction of molecular oxygen, 2-oxoglutarate as one donor, and incorporation of one atom each of oxygen into both donors	47	20	12.97	0.0193	1
GO:0004679	AMP-activated protein kinase activity	7	5	1.93	0.01997	1
GO:0008172	S-methyltransferase activity	7	5	1.93	0.01997	1
GO:0035198	miRNA binding	7	5	1.93	0.01997	1
GO:0043422	protein kinase B binding	7	5	1.93	0.01997	1
GO:0032182	small conjugating protein binding	59	24	16.29	0.02029	1
GO:0004924	oncostatin-M receptor activity	3	3	0.83	0.02102	1
GO:0008449	N-acetylglucosamine-6-sulfatase activity	3	3	0.83	0.02102	1
GO:0008510	sodium:bicarbonate symporter activity	3	3	0.83	0.02102	1
GO:0016362	activin receptor activity, type II	3	3	0.83	0.02102	1
GO:0034046	poly(G) binding	3	3	0.83	0.02102	1
GO:0035174	histone serine kinase activity	3	3	0.83	0.02102	1
GO:0003828	alpha-N-acetylneuraminate alpha-2,8-sialyltransferase activity	5	4	1.38	0.02259	1
GO:0004758	serine C-palmitoyltransferase activity	5	4	1.38	0.02259	1
GO:0016454	C-palmitoyltransferase activity	5	4	1.38	0.02259	1
GO:0043559	insulin binding	5	4	1.38	0.02259	1
GO:0016790	thiolester hydrolase activity	90	34	24.84	0.02261	1
GO:0030145	manganese ion binding	39	17	10.76	0.02311	1
GO:0005104	fibroblast growth factor receptor binding	17	9	4.69	0.02374	1
GO:0051010	microtubule plus-end binding	12	7	3.31	0.02463	1
GO:0016747	transferase activity, transferring acyl groups other than amino-acyl groups	170	59	46.92	0.02467	1
GO:0017022	myosin binding	28	13	7.73	0.02555	1
GO:0000988	protein binding transcription factor activity	477	151	131.66	0.02595	1
GO:0015291	secondary active transmembrane transporter activity	190	65	52.44	0.02619	1
GO:0019899	enzyme binding	1028	311	283.75	0.02705	1
GO:0001046	core promoter sequence-specific DNA binding	31	14	8.56	0.02714	1
GO:0003824	catalytic activity	5158	1473	1423.7	0.02853	1
GO:0019838	growth factor binding	104	38	28.71	0.02878	1
GO:0008092	cytoskeletal protein binding	602	187	166.16	0.03009	1
GO:0016740	transferase activity	1689	499	466.19	0.03106	1
GO:0004012	phospholipid-translocating ATPase activity	15	8	4.14	0.03107	1
GO:0032452	histone demethylase activity	15	8	4.14	0.03107	1
GO:0070410	co-SMAD binding	10	6	2.76	0.03189	1
GO:0070696	transmembrane receptor protein serine/threonine kinase binding	10	6	2.76	0.03189	1
GO:0036094	small molecule binding	2490	725	687.28	0.03349	1
GO:0000287	magnesium ion binding	176	60	48.58	0.03387	1
GO:0003713	transcription coactivator activity	262	86	72.32	0.03456	1
GO:0001105	RNA polymerase II transcription coactivator activity	18	9	4.97	0.03607	1
GO:0005484	SNAP receptor activity	18	9	4.97	0.03607	1
GO:0016409	palmitoyltransferase activity	18	9	4.97	0.03607	1
GO:0043130	ubiquitin binding	56	22	15.46	0.03836	1
GO:0004702	receptor signaling protein serine/threonine kinase activity	50	20	13.8	0.03882	1
GO:0005057	receptor signaling protein activity	103	37	28.43	0.0396	1
GO:0015144	carbohydrate transmembrane transporter activity	21	10	5.8	0.03989	1
GO:0032451	demethylase activity	21	10	5.8	0.03989	1
GO:0051119	sugar transmembrane transporter activity	21	10	5.8	0.03989	1
GO:0035173	histone kinase activity	13	7	3.59	0.04085	1
GO:0003700	sequence-specific DNA binding transcription factor activity	950	286	262.22	0.04094	1
GO:0005338	nucleotide-sugar transmembrane transporter activity	8	5	2.21	0.04123	1
GO:0015924	mannosyl-oligosaccharide mannosidase activity	8	5	2.21	0.04123	1
GO:0031624	ubiquitin conjugating enzyme binding	8	5	2.21	0.04123	1
GO:0044390	small protein conjugating enzyme binding	8	5	2.21	0.04123	1
GO:0051787	misfolded protein binding	8	5	2.21	0.04123	1
GO:0017076	purine nucleotide binding	1814	532	500.7	0.04214	1
GO:0001190	RNA polymerase II transcription factor binding transcription factor activity involved in positive regulation of transcription	24	11	6.62	0.04276	1
GO:0003723	RNA binding	830	251	229.09	0.04426	1
GO:0001071	nucleic acid binding transcription factor activity	952	286	262.77	0.0448	1
GO:0005546	phosphatidylinositol-4,5-bisphosphate binding	27	12	7.45	0.04488	1
GO:0030331	estrogen receptor binding	27	12	7.45	0.04488	1
GO:0042826	histone deacetylase binding	63	24	17.39	0.04526	1
GO:0008484	sulfuric ester hydrolase activity	16	8	4.42	0.04741	1
GO:0050681	androgen receptor binding	39	16	10.76	0.04845	1
GO:0032555	purine ribonucleotide binding	1802	527	497.38	0.05082	1
GO:0003924	GTPase activity	223	73	61.55	0.0509	1
GO:0019001	guanyl nucleotide binding	375	118	103.51	0.05203	1
GO:0032561	guanyl ribonucleotide binding	375	118	103.51	0.05203	1
GO:0005246	calcium channel regulator activity	19	9	5.24	0.05214	1
GO:0015085	calcium ion transmembrane transporter activity	105	37	28.98	0.0522	1
GO:0032553	ribonucleotide binding	1803	527	497.66	0.05249	1
GO:0001846	opsonin binding	6	4	1.66	0.053	1
GO:0004571	mannosyl-oligosaccharide 1,2-alpha-mannosidase activity	6	4	1.66	0.053	1
GO:0015106	bicarbonate transmembrane transporter activity	6	4	1.66	0.053	1
GO:0015165	pyrimidine nucleotide-sugar transmembrane transporter activity	6	4	1.66	0.053	1
GO:0016717	oxidoreductase activity, acting on paired donors, with oxidation of a pair of donors resulting in the reduction of molecular oxygen to two molecules of water	6	4	1.66	0.053	1
GO:0019211	phosphatase activator activity	6	4	1.66	0.053	1
GO:0050733	RS domain binding	6	4	1.66	0.053	1
GO:0070087	chromo shadow domain binding	6	4	1.66	0.053	1
GO:0030276	clathrin binding	11	6	3.04	0.05403	1
GO:0033612	receptor serine/threonine kinase binding	11	6	3.04	0.05403	1
GO:0046873	metal ion transmembrane transporter activity	352	111	97.16	0.05498	1
GO:0003779	actin binding	342	108	94.4	0.05572	1
GO:0015294	solute:cation symporter activity	80	29	22.08	0.05644	1
GO:0001078	RNA polymerase II core promoter proximal region sequence-specific DNA binding transcription factor activity involved in negative regulation of transcription	25	11	6.9	0.05784	1
GO:0001227	RNA polymerase II transcription regulatory region sequence-specific DNA binding transcription factor activity involved in negative regulation of transcription	25	11	6.9	0.05784	1
GO:0019205	nucleobase-containing compound kinase activity	46	18	12.7	0.05968	1
GO:0016763	transferase activity, transferring pentosyl groups	43	17	11.87	0.06027	1
GO:0008408	3'-5' exonuclease activity	31	13	8.56	0.06032	1
GO:0019905	syntaxin binding	31	13	8.56	0.06032	1
GO:0004197	cysteine-type endopeptidase activity	68	25	18.77	0.06242	1
GO:0004659	prenyltransferase activity	14	7	3.86	0.06266	1
GO:0008198	ferrous iron binding	14	7	3.86	0.06266	1
GO:0015295	solute:proton symporter activity	14	7	3.86	0.06266	1
GO:0004535	poly(A)-specific ribonuclease activity	4	3	1.1	0.06667	1
GO:0004663	Rab geranylgeranyltransferase activity	4	3	1.1	0.06667	1
GO:0004740	pyruvate dehydrogenase (acetyl-transferring) kinase activity	4	3	1.1	0.06667	1
GO:0004897	ciliary neurotrophic factor receptor activity	4	3	1.1	0.06667	1
GO:0004948	calcitonin receptor activity	4	3	1.1	0.06667	1
GO:0004971	alpha-amino-3-hydroxy-5-methyl-4-isoxazole propionate selective glutamate receptor activity	4	3	1.1	0.06667	1
GO:0005010	insulin-like growth factor-activated receptor activity	4	3	1.1	0.06667	1
GO:0005220	inositol 1,4,5-trisphosphate-sensitive calcium-release channel activity	4	3	1.1	0.06667	1
GO:0008517	folic acid transporter activity	4	3	1.1	0.06667	1
GO:0008518	reduced folate carrier activity	4	3	1.1	0.06667	1
GO:0008607	phosphorylase kinase regulator activity	4	3	1.1	0.06667	1
GO:0009922	fatty acid elongase activity	4	3	1.1	0.06667	1
GO:0016520	growth hormone-releasing hormone receptor activity	4	3	1.1	0.06667	1
GO:0031821	G-protein coupled serotonin receptor binding	4	3	1.1	0.06667	1
GO:0033765	steroid dehydrogenase activity, acting on the CH-CH group of donors	4	3	1.1	0.06667	1
GO:0044183	protein binding involved in protein folding	4	3	1.1	0.06667	1
GO:0045499	chemorepellent activity	4	3	1.1	0.06667	1
GO:0047961	glycine N-acyltransferase activity	4	3	1.1	0.06667	1
GO:0070579	methylcytosine dioxygenase activity	4	3	1.1	0.06667	1
GO:0004675	transmembrane receptor protein serine/threonine kinase activity	17	8	4.69	0.06844	1
GO:0005024	transforming growth factor beta-activated receptor activity	17	8	4.69	0.06844	1
GO:0051537	2 iron, 2 sulfur cluster binding	17	8	4.69	0.06844	1
GO:0003712	transcription cofactor activity	448	138	123.66	0.06965	1
GO:0000989	transcription factor binding transcription factor activity	462	142	127.52	0.07063	1
GO:0004402	histone acetyltransferase activity	50	19	13.8	0.07127	1
GO:0005351	sugar:proton symporter activity	9	5	2.48	0.07202	1
GO:0005402	cation:sugar symporter activity	9	5	2.48	0.07202	1
GO:0015643	toxic substance binding	9	5	2.48	0.07202	1
GO:0016595	glutamate binding	9	5	2.48	0.07202	1
GO:0034237	protein kinase A regulatory subunit binding	9	5	2.48	0.07202	1
GO:0043539	protein serine/threonine kinase activator activity	9	5	2.48	0.07202	1
GO:0048531	beta-1,3-galactosyltransferase activity	9	5	2.48	0.07202	1
GO:0004709	MAP kinase kinase kinase activity	20	9	5.52	0.07225	1
GO:0008373	sialyltransferase activity	20	9	5.52	0.07225	1
GO:0051087	chaperone binding	47	18	12.97	0.07258	1
GO:0005525	GTP binding	363	113	100.19	0.07286	1
GO:0003730	mRNA 3'-UTR binding	23	10	6.35	0.07465	1
GO:0035639	purine ribonucleoside triphosphate binding	1772	515	489.1	0.07503	1
GO:0000149	SNARE binding	38	15	10.49	0.07577	1
GO:0019003	GDP binding	26	11	7.18	0.07603	1
GO:0000248	C-5 sterol desaturase activity	2	2	0.55	0.07617	1
GO:0001635	calcitonin gene-related peptide receptor activity	2	2	0.55	0.07617	1
GO:0002151	G-quadruplex RNA binding	2	2	0.55	0.07617	1
GO:0003681	bent DNA binding	2	2	0.55	0.07617	1
GO:0003835	beta-galactoside alpha-2,6-sialyltransferase activity	2	2	0.55	0.07617	1
GO:0003955	NAD(P)H dehydrogenase (quinone) activity	2	2	0.55	0.07617	1
GO:0004356	glutamate-ammonia ligase activity	2	2	0.55	0.07617	1
GO:0004357	glutamate-cysteine ligase activity	2	2	0.55	0.07617	1
GO:0004468	lysine N-acetyltransferase activity, acting on acetyl phosphate as donor	2	2	0.55	0.07617	1
GO:0004569	glycoprotein endo-alpha-1,2-mannosidase activity	2	2	0.55	0.07617	1
GO:0004605	phosphatidate cytidylyltransferase activity	2	2	0.55	0.07617	1
GO:0004724	magnesium-dependent protein serine/threonine phosphatase activity	2	2	0.55	0.07617	1
GO:0004741	[pyruvate dehydrogenase (lipoamide)] phosphatase activity	2	2	0.55	0.07617	1
GO:0004915	interleukin-6 receptor activity	2	2	0.55	0.07617	1
GO:0004923	leukemia inhibitory factor receptor activity	2	2	0.55	0.07617	1
GO:0004962	endothelin receptor activity	2	2	0.55	0.07617	1
GO:0005314	high-affinity glutamate transmembrane transporter activity	2	2	0.55	0.07617	1
GO:0005462	UDP-N-acetylglucosamine transmembrane transporter activity	2	2	0.55	0.07617	1
GO:0008119	thiopurine S-methyltransferase activity	2	2	0.55	0.07617	1
GO:0008441	3'(2'),5'-bisphosphate nucleotidase activity	2	2	0.55	0.07617	1
GO:0008511	sodium:potassium:chloride symporter activity	2	2	0.55	0.07617	1
GO:0015234	thiamine transmembrane transporter activity	2	2	0.55	0.07617	1
GO:0015403	thiamine uptake transmembrane transporter activity	2	2	0.55	0.07617	1
GO:0015433	peptide antigen-transporting ATPase activity	2	2	0.55	0.07617	1
GO:0015563	uptake transmembrane transporter activity	2	2	0.55	0.07617	1
GO:0016211	ammonia ligase activity	2	2	0.55	0.07617	1
GO:0016404	15-hydroxyprostaglandin dehydrogenase (NAD+) activity	2	2	0.55	0.07617	1
GO:0016880	acid-ammonia (or amide) ligase activity	2	2	0.55	0.07617	1
GO:0017034	Rap guanyl-nucleotide exchange factor activity	2	2	0.55	0.07617	1
GO:0019981	interleukin-6 binding	2	2	0.55	0.07617	1
GO:0030305	heparanase activity	2	2	0.55	0.07617	1
GO:0030882	lipid antigen binding	2	2	0.55	0.07617	1
GO:0030884	exogenous lipid antigen binding	2	2	0.55	0.07617	1
GO:0031752	D5 dopamine receptor binding	2	2	0.55	0.07617	1
GO:0033188	sphingomyelin synthase activity	2	2	0.55	0.07617	1
GO:0035403	histone kinase activity (H3-T6 specific)	2	2	0.55	0.07617	1
GO:0035575	histone demethylase activity (H4-K20 specific)	2	2	0.55	0.07617	1
GO:0042980	cystic fibrosis transmembrane conductance regulator binding	2	2	0.55	0.07617	1
GO:0046899	nucleoside triphosphate adenylate kinase activity	2	2	0.55	0.07617	1
GO:0047322	[hydroxymethylglutaryl-CoA reductase (NADPH)] kinase activity	2	2	0.55	0.07617	1
GO:0047493	ceramide cholinephosphotransferase activity	2	2	0.55	0.07617	1
GO:0050405	[acetyl-CoA carboxylase] kinase activity	2	2	0.55	0.07617	1
GO:0070259	tyrosyl-DNA phosphodiesterase activity	2	2	0.55	0.07617	1
GO:0070300	phosphatidic acid binding	2	2	0.55	0.07617	1
GO:0070704	sterol desaturase activity	2	2	0.55	0.07617	1
GO:0071253	connexin binding	2	2	0.55	0.07617	1
GO:0071535	RING-like zinc finger domain binding	2	2	0.55	0.07617	1
GO:0071558	histone demethylase activity (H3-K27 specific)	2	2	0.55	0.07617	1
GO:0071886	1-(4-iodo-2,5-dimethoxyphenyl)propan-2-amine binding	2	2	0.55	0.07617	1
GO:0005158	insulin receptor binding	29	12	8	0.07667	1
GO:0004559	alpha-mannosidase activity	12	6	3.31	0.08343	1
GO:0008536	Ran GTPase binding	12	6	3.31	0.08343	1
GO:0030544	Hsp70 protein binding	12	6	3.31	0.08343	1
GO:0045295	gamma-catenin binding	12	6	3.31	0.08343	1
GO:0005523	tropomyosin binding	15	7	4.14	0.09031	1
GO:0051184	cofactor transporter activity	15	7	4.14	0.09031	1
GO:0005262	calcium channel activity	90	31	24.84	0.09228	1
GO:0060589	nucleoside-triphosphatase regulator activity	429	131	118.41	0.09335	1
GO:0004890	GABA-A receptor activity	18	8	4.97	0.09435	1
GO:0005547	phosphatidylinositol-3,4,5-trisphosphate binding	18	8	4.97	0.09435	1
GO:0017134	fibroblast growth factor binding	18	8	4.97	0.09435	1
GO:0060090	binding, bridging	143	47	39.47	0.09464	1
GO:0004527	exonuclease activity	58	21	16.01	0.09532	1
GO:0000979	RNA polymerase II core promoter sequence-specific DNA binding	21	9	5.8	0.09652	1
GO:0016917	GABA receptor activity	21	9	5.8	0.09652	1
GO:0044325	ion channel binding	30	12	8.28	0.09685	1
GO:0003696	satellite DNA binding	7	4	1.93	0.09703	1
GO:0004691	cAMP-dependent protein kinase activity	7	4	1.93	0.09703	1
GO:0005521	lamin binding	7	4	1.93	0.09703	1
GO:0008504	monoamine transmembrane transporter activity	7	4	1.93	0.09703	1
GO:0017002	activin-activated receptor activity	7	4	1.93	0.09703	1
GO:0033691	sialic acid binding	7	4	1.93	0.09703	1
GO:0008066	glutamate receptor activity	24	10	6.62	0.09743	1
GO:0005083	small GTPase regulator activity	272	85	75.08	0.09946	1
GO:0016705	oxidoreductase activity, acting on paired donors, with incorporation or reduction of molecular oxygen	157	51	43.33	0.10048	1
GO:0030695	GTPase regulator activity	417	127	115.1	0.10324	1
GO:0035258	steroid hormone receptor binding	65	23	17.94	0.10425	1
GO:0001076	RNA polymerase II transcription factor binding transcription factor activity	78	27	21.53	0.10505	1
GO:0016788	hydrolase activity, acting on ester bonds	700	208	193.21	0.10822	1
GO:0008013	beta-catenin binding	59	21	16.29	0.11099	1
GO:0004115	3',5'-cyclic-AMP phosphodiesterase activity	10	5	2.76	0.11216	1
GO:0030371	translation repressor activity	10	5	2.76	0.11216	1
GO:0034593	phosphatidylinositol bisphosphate phosphatase activity	10	5	2.76	0.11216	1
GO:0000982	RNA polymerase II core promoter proximal region sequence-specific DNA binding transcription factor activity	69	24	19.05	0.11596	1
GO:0030674	protein binding, bridging	132	43	36.43	0.11869	1
GO:0000155	phosphorelay sensor kinase activity	13	6	3.59	0.11993	1
GO:0000987	core promoter proximal region sequence-specific DNA binding	31	12	8.56	0.11993	1
GO:0015172	acidic amino acid transmembrane transporter activity	13	6	3.59	0.11993	1
GO:0015923	mannosidase activity	13	6	3.59	0.11993	1
GO:0016411	acylglycerol O-acyltransferase activity	13	6	3.59	0.11993	1
GO:0017075	syntaxin-1 binding	13	6	3.59	0.11993	1
GO:0042169	SH2 domain binding	31	12	8.56	0.11993	1
GO:0043548	phosphatidylinositol 3-kinase binding	13	6	3.59	0.11993	1
GO:0043621	protein self-association	31	12	8.56	0.11993	1
GO:0070717	poly-purine tract binding	13	6	3.59	0.11993	1
GO:0001085	RNA polymerase II transcription factor binding	50	18	13.8	0.12188	1
GO:0030551	cyclic nucleotide binding	28	11	7.73	0.12209	1
GO:0042805	actinin binding	16	7	4.42	0.12368	1
GO:0051019	mitogen-activated protein kinase binding	16	7	4.42	0.12368	1
GO:0005164	tumor necrosis factor receptor binding	25	10	6.9	0.12382	1
GO:0001104	RNA polymerase II transcription cofactor activity	63	22	17.39	0.12394	1
GO:0001158	enhancer sequence-specific DNA binding	22	9	6.07	0.12491	1
GO:0003950	NAD+ ADP-ribosyltransferase activity	22	9	6.07	0.12491	1
GO:0019201	nucleotide kinase activity	22	9	6.07	0.12491	1
GO:0030552	cAMP binding	19	8	5.24	0.12504	1
GO:0070566	adenylyltransferase activity	19	8	5.24	0.12504	1
GO:0031072	heat shock protein binding	86	29	23.74	0.12557	1
GO:0000981	sequence-specific DNA binding RNA polymerase II transcription factor activity	214	67	59.07	0.12669	1
GO:0003714	transcription corepressor activity	177	56	48.86	0.13102	1
GO:0019901	protein kinase binding	335	102	92.47	0.13232	1
GO:0008289	lipid binding	705	208	194.59	0.13259	1
GO:0000900	translation repressor activity, nucleic acid binding	5	3	1.38	0.1328	1
GO:0004438	phosphatidylinositol-3-phosphatase activity	5	3	1.38	0.1328	1
GO:0004689	phosphorylase kinase activity	5	3	1.38	0.1328	1
GO:0005004	GPI-linked ephrin receptor activity	5	3	1.38	0.1328	1
GO:0008179	adenylate cyclase binding	5	3	1.38	0.1328	1
GO:0008327	methyl-CpG binding	5	3	1.38	0.1328	1
GO:0008330	protein tyrosine/threonine phosphatase activity	5	3	1.38	0.1328	1
GO:0010340	carboxyl-O-methyltransferase activity	5	3	1.38	0.1328	1
GO:0015440	peptide-transporting ATPase activity	5	3	1.38	0.1328	1
GO:0016833	oxo-acid-lyase activity	5	3	1.38	0.1328	1
GO:0017040	ceramidase activity	5	3	1.38	0.1328	1
GO:0017081	chloride channel regulator activity	5	3	1.38	0.1328	1
GO:0030215	semaphorin receptor binding	5	3	1.38	0.1328	1
GO:0032454	histone demethylase activity (H3-K9 specific)	5	3	1.38	0.1328	1
GO:0051998	protein carboxyl O-methyltransferase activity	5	3	1.38	0.1328	1
GO:0052744	phosphatidylinositol monophosphate phosphatase activity	5	3	1.38	0.1328	1
GO:0070215	MDM2 binding	5	3	1.38	0.1328	1
GO:0070273	phosphatidylinositol-4-phosphate binding	5	3	1.38	0.1328	1
GO:0070679	inositol 1,4,5 trisphosphate binding	5	3	1.38	0.1328	1
GO:0070697	activin receptor binding	5	3	1.38	0.1328	1
GO:0070700	BMP receptor binding	5	3	1.38	0.1328	1
GO:0042393	histone binding	100	33	27.6	0.13634	1
GO:0030554	adenyl nucleotide binding	1475	425	407.13	0.14264	1
GO:0051213	dioxygenase activity	84	28	23.19	0.14575	1
GO:0001159	core promoter proximal region DNA binding	32	12	8.83	0.14583	1
GO:0008378	galactosyltransferase activity	32	12	8.83	0.14583	1
GO:0015631	tubulin binding	148	47	40.85	0.14837	1
GO:0019900	kinase binding	372	112	102.68	0.15002	1
GO:0005088	Ras guanyl-nucleotide exchange factor activity	91	30	25.12	0.15139	1
GO:0016410	N-acyltransferase activity	91	30	25.12	0.15139	1
GO:0004126	cytidine deaminase activity	8	4	2.21	0.15284	1
GO:0008318	protein prenyltransferase activity	8	4	2.21	0.15284	1
GO:0008499	UDP-galactose:beta-N-acetylglucosamine beta-1,3-galactosyltransferase activity	8	4	2.21	0.15284	1
GO:0015271	outward rectifier potassium channel activity	8	4	2.21	0.15284	1
GO:0016857	racemase and epimerase activity, acting on carbohydrates and derivatives	8	4	2.21	0.15284	1
GO:0051378	serotonin binding	8	4	2.21	0.15284	1
GO:0043022	ribosome binding	26	10	7.18	0.15368	1
GO:0008017	microtubule binding	98	32	27.05	0.15642	1
GO:0030374	ligand-dependent nuclear receptor transcription coactivator activity	42	15	11.59	0.15726	1
GO:0033613	activating transcription factor binding	42	15	11.59	0.15726	1
GO:0042813	Wnt-activated receptor activity	20	8	5.52	0.16024	1
GO:0004065	arylsulfatase activity	11	5	3.04	0.1606	1
GO:0004385	guanylate kinase activity	11	5	3.04	0.1606	1
GO:0008191	metalloendopeptidase inhibitor activity	11	5	3.04	0.1606	1
GO:0016307	phosphatidylinositol phosphate kinase activity	11	5	3.04	0.1606	1
GO:0048407	platelet-derived growth factor binding	11	5	3.04	0.1606	1
GO:0048551	metalloenzyme inhibitor activity	11	5	3.04	0.1606	1
GO:0050321	tau-protein kinase activity	11	5	3.04	0.1606	1
GO:0080025	phosphatidylinositol-3,5-bisphosphate binding	11	5	3.04	0.1606	1
GO:0070412	R-SMAD binding	17	7	4.69	0.16234	1
GO:0004673	protein histidine kinase activity	14	6	3.86	0.16288	1
GO:0005248	voltage-gated sodium channel activity	14	6	3.86	0.16288	1
GO:0005542	folic acid binding	14	6	3.86	0.16288	1
GO:0008417	fucosyltransferase activity	14	6	3.86	0.16288	1
GO:0031491	nucleosome binding	14	6	3.86	0.16288	1
GO:0003707	steroid hormone receptor activity	52	18	14.35	0.1636	1
GO:0032559	adenyl ribonucleotide binding	1466	421	404.64	0.16389	1
GO:0016702	oxidoreductase activity, acting on single donors with incorporation of molecular oxygen, incorporation of two atoms of oxygen	82	27	22.63	0.16857	1
GO:0019199	transmembrane receptor protein kinase activity	82	27	22.63	0.16857	1
GO:0038024	cargo receptor activity	59	20	16.29	0.17328	1
GO:0005096	GTPase activator activity	243	74	67.07	0.1757	1
GO:0019209	kinase activator activity	43	15	11.87	0.18294	1
GO:0000309	nicotinamide-nucleotide adenylyltransferase activity	3	2	0.83	0.18648	1
GO:0003865	3-oxo-5-alpha-steroid 4-dehydrogenase activity	3	2	0.83	0.18648	1
GO:0003951	NAD+ kinase activity	3	2	0.83	0.18648	1
GO:0004013	adenosylhomocysteinase activity	3	2	0.83	0.18648	1
GO:0004118	cGMP-stimulated cyclic-nucleotide phosphodiesterase activity	3	2	0.83	0.18648	1
GO:0004351	glutamate decarboxylase activity	3	2	0.83	0.18648	1
GO:0004367	glycerol-3-phosphate dehydrogenase [NAD+] activity	3	2	0.83	0.18648	1
GO:0004370	glycerol kinase activity	3	2	0.83	0.18648	1
GO:0004505	phenylalanine 4-monooxygenase activity	3	2	0.83	0.18648	1
GO:0004566	beta-glucuronidase activity	3	2	0.83	0.18648	1
GO:0004614	phosphoglucomutase activity	3	2	0.83	0.18648	1
GO:0004719	protein-L-isoaspartate (D-aspartate) O-methyltransferase activity	3	2	0.83	0.18648	1
GO:0004748	ribonucleoside-diphosphate reductase activity, thioredoxin disulfide as acceptor	3	2	0.83	0.18648	1
GO:0004768	stearoyl-CoA 9-desaturase activity	3	2	0.83	0.18648	1
GO:0004875	complement receptor activity	3	2	0.83	0.18648	1
GO:0005173	stem cell factor receptor binding	3	2	0.83	0.18648	1
GO:0008107	galactoside 2-alpha-L-fucosyltransferase activity	3	2	0.83	0.18648	1
GO:0008192	RNA guanylyltransferase activity	3	2	0.83	0.18648	1
GO:0008898	S-adenosylmethionine-homocysteine S-methyltransferase activity	3	2	0.83	0.18648	1
GO:0008934	inositol monophosphate 1-phosphatase activity	3	2	0.83	0.18648	1
GO:0010521	telomerase inhibitor activity	3	2	0.83	0.18648	1
GO:0015222	serotonin transmembrane transporter activity	3	2	0.83	0.18648	1
GO:0016149	translation release factor activity, codon specific	3	2	0.83	0.18648	1
GO:0016215	acyl-CoA desaturase activity	3	2	0.83	0.18648	1
GO:0016262	protein N-acetylglucosaminyltransferase activity	3	2	0.83	0.18648	1
GO:0016309	1-phosphatidylinositol-5-phosphate 4-kinase activity	3	2	0.83	0.18648	1
GO:0016619	NA	3	2	0.83	0.18648	1
GO:0016728	oxidoreductase activity, acting on CH or CH2 groups, disulfide as acceptor	3	2	0.83	0.18648	1
GO:0016802	trialkylsulfonium hydrolase activity	3	2	0.83	0.18648	1
GO:0016929	SUMO-specific protease activity	3	2	0.83	0.18648	1
GO:0019911	structural constituent of myelin sheath	3	2	0.83	0.18648	1
GO:0030229	very-low-density lipoprotein particle receptor activity	3	2	0.83	0.18648	1
GO:0030984	kininogen binding	3	2	0.83	0.18648	1
GO:0031127	alpha-(1,2)-fucosyltransferase activity	3	2	0.83	0.18648	1
GO:0031489	myosin V binding	3	2	0.83	0.18648	1
GO:0032183	SUMO binding	3	2	0.83	0.18648	1
GO:0032422	purine-rich negative regulatory element binding	3	2	0.83	0.18648	1
GO:0032450	maltose alpha-glucosidase activity	3	2	0.83	0.18648	1
GO:0034648	histone demethylase activity (H3-dimethyl-K4 specific)	3	2	0.83	0.18648	1
GO:0035005	1-phosphatidylinositol-4-phosphate 3-kinase activity	3	2	0.83	0.18648	1
GO:0035529	NADH pyrophosphatase activity	3	2	0.83	0.18648	1
GO:0035939	microsatellite binding	3	2	0.83	0.18648	1
GO:0043047	single-stranded telomeric DNA binding	3	2	0.83	0.18648	1
GO:0043398	HLH domain binding	3	2	0.83	0.18648	1
GO:0046582	Rap GTPase activator activity	3	2	0.83	0.18648	1
GO:0050213	progesterone 5-alpha-reductase activity	3	2	0.83	0.18648	1
GO:0050567	glutaminyl-tRNA synthase (glutamine-hydrolyzing) activity	3	2	0.83	0.18648	1
GO:0050682	AF-2 domain binding	3	2	0.83	0.18648	1
GO:0052832	inositol monophosphate 3-phosphatase activity	3	2	0.83	0.18648	1
GO:0052833	inositol monophosphate 4-phosphatase activity	3	2	0.83	0.18648	1
GO:0052834	inositol monophosphate phosphatase activity	3	2	0.83	0.18648	1
GO:0070052	collagen V binding	3	2	0.83	0.18648	1
GO:0070699	type II activin receptor binding	3	2	0.83	0.18648	1
GO:0072542	protein phosphatase activator activity	3	2	0.83	0.18648	1
GO:0097108	hedgehog family protein binding	3	2	0.83	0.18648	1
GO:2001070	starch binding	3	2	0.83	0.18648	1
GO:0022804	active transmembrane transporter activity	331	99	91.36	0.18673	1
GO:0016701	oxidoreductase activity, acting on single donors with incorporation of molecular oxygen	83	27	22.91	0.18718	1
GO:0001102	RNA polymerase II activating transcription factor binding	24	9	6.62	0.1931	1
GO:0004114	3',5'-cyclic-nucleotide phosphodiesterase activity	24	9	6.62	0.1931	1
GO:0045182	translation regulator activity	24	9	6.62	0.1931	1
GO:0003697	single-stranded DNA binding	60	20	16.56	0.19584	1
GO:0005524	ATP binding	1441	412	397.74	0.1959	1
GO:0008134	transcription factor binding	388	115	107.09	0.19629	1
GO:0005048	signal sequence binding	21	8	5.8	0.19945	1
GO:0035250	UDP-galactosyltransferase activity	21	8	5.8	0.19945	1
GO:0016746	transferase activity, transferring acyl groups	221	67	61	0.20116	1
GO:0005001	transmembrane receptor protein tyrosine phosphatase activity	18	7	4.97	0.20561	1
GO:0005086	ARF guanyl-nucleotide exchange factor activity	18	7	4.97	0.20561	1
GO:0019198	transmembrane receptor protein phosphatase activity	18	7	4.97	0.20561	1
GO:0005089	Rho guanyl-nucleotide exchange factor activity	74	24	20.43	0.2094	1
GO:0008047	enzyme activator activity	393	116	108.47	0.2099	1
GO:0008353	RNA polymerase II carboxy-terminal domain kinase activity	15	6	4.14	0.21126	1
GO:0051183	vitamin transporter activity	15	6	4.14	0.21126	1
GO:0052745	inositol phosphate phosphatase activity	15	6	4.14	0.21126	1
GO:0000014	single-stranded DNA endodeoxyribonuclease activity	6	3	1.66	0.21259	1
GO:0000268	peroxisome targeting sequence binding	6	3	1.66	0.21259	1
GO:0003747	translation release factor activity	6	3	1.66	0.21259	1
GO:0004331	fructose-2,6-bisphosphate 2-phosphatase activity	6	3	1.66	0.21259	1
GO:0004558	alpha-1,4-glucosidase activity	6	3	1.66	0.21259	1
GO:0004661	protein geranylgeranyltransferase activity	6	3	1.66	0.21259	1
GO:0004723	calcium-dependent protein serine/threonine phosphatase activity	6	3	1.66	0.21259	1
GO:0005138	interleukin-6 receptor binding	6	3	1.66	0.21259	1
GO:0005237	inhibitory extracellular ligand-gated ion channel activity	6	3	1.66	0.21259	1
GO:0005375	copper ion transmembrane transporter activity	6	3	1.66	0.21259	1
GO:0008079	translation termination factor activity	6	3	1.66	0.21259	1
GO:0008312	7S RNA binding	6	3	1.66	0.21259	1
GO:0008503	benzodiazepine receptor activity	6	3	1.66	0.21259	1
GO:0015279	store-operated calcium channel activity	6	3	1.66	0.21259	1
GO:0030955	potassium ion binding	6	3	1.66	0.21259	1
GO:0032453	histone demethylase activity (H3-K4 specific)	6	3	1.66	0.21259	1
GO:0035497	cAMP response element binding	6	3	1.66	0.21259	1
GO:0050656	3'-phosphoadenosine 5'-phosphosulfate binding	6	3	1.66	0.21259	1
GO:0070568	guanylyltransferase activity	6	3	1.66	0.21259	1
GO:0015296	anion:cation symporter activity	31	11	8.56	0.21384	1
GO:0005313	L-glutamate transmembrane transporter activity	12	5	3.31	0.21572	1
GO:0008242	omega peptidase activity	12	5	3.31	0.21572	1
GO:0010576	metalloenzyme regulator activity	12	5	3.31	0.21572	1
GO:0030553	cGMP binding	12	5	3.31	0.21572	1
GO:0031996	thioesterase binding	12	5	3.31	0.21572	1
GO:0043325	phosphatidylinositol-3,4-bisphosphate binding	12	5	3.31	0.21572	1
GO:0050431	transforming growth factor beta binding	12	5	3.31	0.21572	1
GO:0090079	translation regulator activity, nucleic acid binding	12	5	3.31	0.21572	1
GO:0004690	cyclic nucleotide-dependent protein kinase activity	9	4	2.48	0.21749	1
GO:0005388	calcium-transporting ATPase activity	9	4	2.48	0.21749	1
GO:0008139	nuclear localization sequence binding	9	4	2.48	0.21749	1
GO:0015197	peptide transporter activity	9	4	2.48	0.21749	1
GO:0016671	oxidoreductase activity, acting on a sulfur group of donors, disulfide as acceptor	9	4	2.48	0.21749	1
GO:0031420	alkali metal ion binding	9	4	2.48	0.21749	1
GO:0036002	pre-mRNA binding	9	4	2.48	0.21749	1
GO:0050780	dopamine receptor binding	9	4	2.48	0.21749	1
GO:0005085	guanyl-nucleotide exchange factor activity	160	49	44.16	0.2187	1
GO:0008138	protein tyrosine/serine/threonine phosphatase activity	41	14	11.32	0.21932	1
GO:0016830	carbon-carbon lyase activity	41	14	11.32	0.21932	1
GO:0001871	pattern binding	188	57	51.89	0.22304	1
GO:0030247	polysaccharide binding	188	57	51.89	0.22304	1
GO:0008201	heparin binding	126	39	34.78	0.22619	1
GO:0003690	double-stranded DNA binding	140	43	38.64	0.22987	1
GO:0070851	growth factor receptor binding	92	29	25.39	0.23122	1
GO:0004112	cyclic-nucleotide phosphodiesterase activity	25	9	6.9	0.23208	1
GO:0017147	Wnt-protein binding	25	9	6.9	0.23208	1
GO:0035326	enhancer binding	25	9	6.9	0.23208	1
GO:0001077	RNA polymerase II core promoter proximal region sequence-specific DNA binding transcription factor activity involved in positive regulation of transcription	45	15	12.42	0.2398	1
GO:0001191	RNA polymerase II transcription factor binding transcription factor activity involved in negative regulation of transcription	22	8	6.07	0.24204	1
GO:0022843	voltage-gated cation channel activity	127	39	35.05	0.24364	1
GO:0051536	iron-sulfur cluster binding	52	17	14.35	0.24835	1
GO:0051540	metal cluster binding	52	17	14.35	0.24835	1
GO:0001968	fibronectin binding	19	7	5.24	0.25261	1
GO:0005540	hyaluronic acid binding	19	7	5.24	0.25261	1
GO:0008656	cysteine-type endopeptidase activator activity involved in apoptotic process	19	7	5.24	0.25261	1
GO:0005249	voltage-gated potassium channel activity	76	24	20.98	0.2547	1
GO:0005518	collagen binding	49	16	13.52	0.2591	1
GO:0005548	phospholipid transporter activity	29	10	8	0.26103	1
GO:0016831	carboxy-lyase activity	29	10	8	0.26103	1
GO:0008565	protein transporter activity	90	28	24.84	0.26137	1
GO:0003746	translation elongation factor activity	16	6	4.42	0.26381	1
GO:0004407	histone deacetylase activity	16	6	4.42	0.26381	1
GO:0004697	protein kinase C activity	16	6	4.42	0.26381	1
GO:0004708	MAP kinase kinase activity	16	6	4.42	0.26381	1
GO:0004970	ionotropic glutamate receptor activity	16	6	4.42	0.26381	1
GO:0016780	phosphotransferase activity, for other substituted phosphate groups	16	6	4.42	0.26381	1
GO:0016896	exoribonuclease activity, producing 5'-phosphomonoesters	16	6	4.42	0.26381	1
GO:0033558	protein deacetylase activity	16	6	4.42	0.26381	1
GO:0035035	histone acetyltransferase binding	16	6	4.42	0.26381	1
GO:0052866	phosphatidylinositol phosphate phosphatase activity	16	6	4.42	0.26381	1
GO:0005509	calcium ion binding	654	188	180.52	0.26461	1
GO:0019207	kinase regulator activity	125	38	34.5	0.27038	1
GO:0005516	calmodulin binding	160	48	44.16	0.27366	1
GO:0005539	glycosaminoglycan binding	167	50	46.09	0.27392	1
GO:0005385	zinc ion transmembrane transporter activity	13	5	3.59	0.27559	1
GO:0015145	monosaccharide transmembrane transporter activity	13	5	3.59	0.27559	1
GO:0015149	hexose transmembrane transporter activity	13	5	3.59	0.27559	1
GO:0032129	histone deacetylase activity (H3-K9 specific)	13	5	3.59	0.27559	1
GO:0046969	NAD-dependent histone deacetylase activity (H3-K9 specific)	13	5	3.59	0.27559	1
GO:0000171	ribonuclease MRP activity	1	1	0.28	0.27602	1
GO:0000210	NAD+ diphosphatase activity	1	1	0.28	0.27602	1
GO:0000224	peptide-N4-(N-acetyl-beta-glucosaminyl)asparagine amidase activity	1	1	0.28	0.27602	1
GO:0000250	lanosterol synthase activity	1	1	0.28	0.27602	1
GO:0000285	1-phosphatidylinositol-3-phosphate 5-kinase activity	1	1	0.28	0.27602	1
GO:0000386	second spliceosomal transesterification activity	1	1	0.28	0.27602	1
GO:0000401	open form four-way junction DNA binding	1	1	0.28	0.27602	1
GO:0000402	crossed form four-way junction DNA binding	1	1	0.28	0.27602	1
GO:0000823	inositol-1,4,5-trisphosphate 6-kinase activity	1	1	0.28	0.27602	1
GO:0000824	inositol tetrakisphosphate 3-kinase activity	1	1	0.28	0.27602	1
GO:0001011	sequence-specific DNA binding RNA polymerase recruiting transcription factor activity	1	1	0.28	0.27602	1
GO:0001083	RNA polymerase II basal transcription factor binding transcription factor activity	1	1	0.28	0.27602	1
GO:0001087	TFIIB-class binding transcription factor activity	1	1	0.28	0.27602	1
GO:0001091	RNA polymerase II basal transcription factor binding	1	1	0.28	0.27602	1
GO:0001093	TFIIB-class transcription factor binding	1	1	0.28	0.27602	1
GO:0001616	growth hormone secretagogue receptor activity	1	1	0.28	0.27602	1
GO:0001681	sialate O-acetylesterase activity	1	1	0.28	0.27602	1
GO:0001735	prenylcysteine oxidase activity	1	1	0.28	0.27602	1
GO:0001851	complement component C3b binding	1	1	0.28	0.27602	1
GO:0001855	complement component C4b binding	1	1	0.28	0.27602	1
GO:0001861	complement component C4b receptor activity	1	1	0.28	0.27602	1
GO:0001873	polysaccharide receptor activity	1	1	0.28	0.27602	1
GO:0001874	(1->3)-beta-D-glucan receptor activity	1	1	0.28	0.27602	1
GO:0001884	pyrimidine nucleoside binding	1	1	0.28	0.27602	1
GO:0001918	farnesylated protein binding	1	1	0.28	0.27602	1
GO:0002083	4-hydroxybenzoate decaprenyltransferase activity	1	1	0.28	0.27602	1
GO:0002094	polyprenyltransferase activity	1	1	0.28	0.27602	1
GO:0003834	beta-carotene 15,15'-monooxygenase activity	1	1	0.28	0.27602	1
GO:0003867	4-aminobutyrate transaminase activity	1	1	0.28	0.27602	1
GO:0003939	L-iditol 2-dehydrogenase activity	1	1	0.28	0.27602	1
GO:0003977	UDP-N-acetylglucosamine diphosphorylase activity	1	1	0.28	0.27602	1
GO:0003979	UDP-glucose 6-dehydrogenase activity	1	1	0.28	0.27602	1
GO:0004001	adenosine kinase activity	1	1	0.28	0.27602	1
GO:0004014	adenosylmethionine decarboxylase activity	1	1	0.28	0.27602	1
GO:0004043	L-aminoadipate-semialdehyde dehydrogenase activity	1	1	0.28	0.27602	1
GO:0004044	amidophosphoribosyltransferase activity	1	1	0.28	0.27602	1
GO:0004077	biotin-[acetyl-CoA-carboxylase] ligase activity	1	1	0.28	0.27602	1
GO:0004078	biotin-[methylcrotonoyl-CoA-carboxylase] ligase activity	1	1	0.28	0.27602	1
GO:0004079	biotin-[methylmalonyl-CoA-carboxytransferase] ligase activity	1	1	0.28	0.27602	1
GO:0004080	biotin-[propionyl-CoA-carboxylase (ATP-hydrolyzing)] ligase activity	1	1	0.28	0.27602	1
GO:0004087	carbamoyl-phosphate synthase (ammonia) activity	1	1	0.28	0.27602	1
GO:0004096	catalase activity	1	1	0.28	0.27602	1
GO:0004121	cystathionine beta-lyase activity	1	1	0.28	0.27602	1
GO:0004123	cystathionine gamma-lyase activity	1	1	0.28	0.27602	1
GO:0004131	cytosine deaminase activity	1	1	0.28	0.27602	1
GO:0004132	dCMP deaminase activity	1	1	0.28	0.27602	1
GO:0004133	glycogen debranching enzyme activity	1	1	0.28	0.27602	1
GO:0004134	4-alpha-glucanotransferase activity	1	1	0.28	0.27602	1
GO:0004135	amylo-alpha-1,6-glucosidase activity	1	1	0.28	0.27602	1
GO:0004137	deoxycytidine kinase activity	1	1	0.28	0.27602	1
GO:0004139	deoxyribose-phosphate aldolase activity	1	1	0.28	0.27602	1
GO:0004146	dihydrofolate reductase activity	1	1	0.28	0.27602	1
GO:0004148	dihydrolipoyl dehydrogenase activity	1	1	0.28	0.27602	1
GO:0004310	farnesyl-diphosphate farnesyltransferase activity	1	1	0.28	0.27602	1
GO:0004325	ferrochelatase activity	1	1	0.28	0.27602	1
GO:0004339	glucan 1,4-alpha-glucosidase activity	1	1	0.28	0.27602	1
GO:0004343	glucosamine 6-phosphate N-acetyltransferase activity	1	1	0.28	0.27602	1
GO:0004362	glutathione-disulfide reductase activity	1	1	0.28	0.27602	1
GO:0004371	glycerone kinase activity	1	1	0.28	0.27602	1
GO:0004378	GDP-Man:Man1GlcNAc2-PP-Dol alpha-1,3-mannosyltransferase activity	1	1	0.28	0.27602	1
GO:0004394	heparan sulfate 2-O-sulfotransferase activity	1	1	0.28	0.27602	1
GO:0004408	holocytochrome-c synthase activity	1	1	0.28	0.27602	1
GO:0004422	hypoxanthine phosphoribosyltransferase activity	1	1	0.28	0.27602	1
GO:0004423	iduronate-2-sulfatase activity	1	1	0.28	0.27602	1
GO:0004446	inositol-hexakisphosphate phosphatase activity	1	1	0.28	0.27602	1
GO:0004471	malate dehydrogenase (decarboxylating) (NAD+) activity	1	1	0.28	0.27602	1
GO:0004482	mRNA (guanine-N7-)-methyltransferase activity	1	1	0.28	0.27602	1
GO:0004484	mRNA guanylyltransferase activity	1	1	0.28	0.27602	1
GO:0004489	methylenetetrahydrofolate reductase (NAD(P)H) activity	1	1	0.28	0.27602	1
GO:0004492	methylmalonyl-CoA decarboxylase activity	1	1	0.28	0.27602	1
GO:0004502	kynurenine 3-monooxygenase activity	1	1	0.28	0.27602	1
GO:0004504	peptidylglycine monooxygenase activity	1	1	0.28	0.27602	1
GO:0004577	N-acetylglucosaminyldiphosphodolichol N-acetylglucosaminyltransferase activity	1	1	0.28	0.27602	1
GO:0004588	orotate phosphoribosyltransferase activity	1	1	0.28	0.27602	1
GO:0004590	orotidine-5'-phosphate decarboxylase activity	1	1	0.28	0.27602	1
GO:0004597	peptide-aspartate beta-dioxygenase activity	1	1	0.28	0.27602	1
GO:0004598	peptidylamidoglycolate lyase activity	1	1	0.28	0.27602	1
GO:0004610	phosphoacetylglucosamine mutase activity	1	1	0.28	0.27602	1
GO:0004640	phosphoribosylanthranilate isomerase activity	1	1	0.28	0.27602	1
GO:0004651	polynucleotide 5'-phosphatase activity	1	1	0.28	0.27602	1
GO:0004654	polyribonucleotide nucleotidyltransferase activity	1	1	0.28	0.27602	1
GO:0004671	protein C-terminal S-isoprenylcysteine carboxyl O-methyltransferase activity	1	1	0.28	0.27602	1
GO:0004686	elongation factor-2 kinase activity	1	1	0.28	0.27602	1
GO:0004728	receptor signaling protein tyrosine phosphatase activity	1	1	0.28	0.27602	1
GO:0004733	pyridoxamine-phosphate oxidase activity	1	1	0.28	0.27602	1
GO:0004742	dihydrolipoyllysine-residue acetyltransferase activity	1	1	0.28	0.27602	1
GO:0004750	ribulose-phosphate 3-epimerase activity	1	1	0.28	0.27602	1
GO:0004751	ribose-5-phosphate isomerase activity	1	1	0.28	0.27602	1
GO:0004753	saccharopine dehydrogenase activity	1	1	0.28	0.27602	1
GO:0004773	steryl-sulfatase activity	1	1	0.28	0.27602	1
GO:0004777	succinate-semialdehyde dehydrogenase (NAD+) activity	1	1	0.28	0.27602	1
GO:0004782	sulfinoalanine decarboxylase activity	1	1	0.28	0.27602	1
GO:0004790	thioether S-methyltransferase activity	1	1	0.28	0.27602	1
GO:0004838	L-tyrosine:2-oxoglutarate aminotransferase activity	1	1	0.28	0.27602	1
GO:0004856	xylulokinase activity	1	1	0.28	0.27602	1
GO:0004877	complement component C3b receptor activity	1	1	0.28	0.27602	1
GO:0004883	glucocorticoid receptor activity	1	1	0.28	0.27602	1
GO:0004903	growth hormone receptor activity	1	1	0.28	0.27602	1
GO:0004921	interleukin-11 receptor activity	1	1	0.28	0.27602	1
GO:0004925	prolactin receptor activity	1	1	0.28	0.27602	1
GO:0004940	beta1-adrenergic receptor activity	1	1	0.28	0.27602	1
GO:0004968	gonadotropin-releasing hormone receptor activity	1	1	0.28	0.27602	1
GO:0004978	corticotropin receptor activity	1	1	0.28	0.27602	1
GO:0004979	beta-endorphin receptor activity	1	1	0.28	0.27602	1
GO:0004990	oxytocin receptor activity	1	1	0.28	0.27602	1
GO:0005008	hepatocyte growth factor-activated receptor activity	1	1	0.28	0.27602	1
GO:0005018	platelet-derived growth factor alpha-receptor activity	1	1	0.28	0.27602	1
GO:0005115	receptor tyrosine kinase-like orphan receptor binding	1	1	0.28	0.27602	1
GO:0005287	high-affinity basic amino acid transmembrane transporter activity	1	1	0.28	0.27602	1
GO:0005289	high-affinity arginine transmembrane transporter activity	1	1	0.28	0.27602	1
GO:0005298	proline:sodium symporter activity	1	1	0.28	0.27602	1
GO:0005307	choline:sodium symporter activity	1	1	0.28	0.27602	1
GO:0005316	high-affinity inorganic phosphate:sodium symporter activity	1	1	0.28	0.27602	1
GO:0005334	norepinephrine:sodium symporter activity	1	1	0.28	0.27602	1
GO:0005335	serotonin:sodium symporter activity	1	1	0.28	0.27602	1
GO:0005365	myo-inositol transmembrane transporter activity	1	1	0.28	0.27602	1
GO:0005367	myo-inositol:sodium symporter activity	1	1	0.28	0.27602	1
GO:0005456	CMP-N-acetylneuraminate transmembrane transporter activity	1	1	0.28	0.27602	1
GO:0005461	UDP-glucuronic acid transmembrane transporter activity	1	1	0.28	0.27602	1
GO:0005463	UDP-N-acetylgalactosamine transmembrane transporter activity	1	1	0.28	0.27602	1
GO:0005464	UDP-xylose transmembrane transporter activity	1	1	0.28	0.27602	1
GO:0005477	pyruvate secondary active transmembrane transporter activity	1	1	0.28	0.27602	1
GO:0005519	cytoskeletal regulatory protein binding	1	1	0.28	0.27602	1
GO:0008116	prostaglandin-I synthase activity	1	1	0.28	0.27602	1
GO:0008117	sphinganine-1-phosphate aldolase activity	1	1	0.28	0.27602	1
GO:0008123	cholesterol 7-alpha-monooxygenase activity	1	1	0.28	0.27602	1
GO:0008126	acetylesterase activity	1	1	0.28	0.27602	1
GO:0008251	tRNA-specific adenosine deaminase activity	1	1	0.28	0.27602	1
GO:0008254	3'-nucleotidase activity	1	1	0.28	0.27602	1
GO:0008263	pyrimidine-specific mismatch base pair DNA N-glycosylase activity	1	1	0.28	0.27602	1
GO:0008321	Ral guanyl-nucleotide exchange factor activity	1	1	0.28	0.27602	1
GO:0008387	steroid 7-alpha-hydroxylase activity	1	1	0.28	0.27602	1
GO:0008397	sterol 12-alpha-hydroxylase activity	1	1	0.28	0.27602	1
GO:0008398	sterol 14-demethylase activity	1	1	0.28	0.27602	1
GO:0008403	25-hydroxycholecalciferol-24-hydroxylase activity	1	1	0.28	0.27602	1
GO:0008424	glycoprotein 6-alpha-L-fucosyltransferase activity	1	1	0.28	0.27602	1
GO:0008445	D-aspartate oxidase activity	1	1	0.28	0.27602	1
GO:0008457	beta-galactosyl-N-acetylglucosaminylgalactosylglucosyl-ceramide beta-1,3-acetylglucosaminyltransferase activity	1	1	0.28	0.27602	1
GO:0008458	carnitine O-octanoyltransferase activity	1	1	0.28	0.27602	1
GO:0008478	pyridoxal kinase activity	1	1	0.28	0.27602	1
GO:0008488	gamma-glutamyl carboxylase activity	1	1	0.28	0.27602	1
GO:0008521	acetyl-CoA transporter activity	1	1	0.28	0.27602	1
GO:0008531	riboflavin kinase activity	1	1	0.28	0.27602	1
GO:0008555	chloride-transporting ATPase activity	1	1	0.28	0.27602	1
GO:0008579	JUN kinase phosphatase activity	1	1	0.28	0.27602	1
GO:0008609	alkylglycerone-phosphate synthase activity	1	1	0.28	0.27602	1
GO:0008700	4-hydroxy-2-oxoglutarate aldolase activity	1	1	0.28	0.27602	1
GO:0008705	methionine synthase activity	1	1	0.28	0.27602	1
GO:0008747	N-acetylneuraminate lyase activity	1	1	0.28	0.27602	1
GO:0008761	UDP-N-acetylglucosamine 2-epimerase activity	1	1	0.28	0.27602	1
GO:0008783	agmatinase activity	1	1	0.28	0.27602	1
GO:0008798	beta-aspartyl-peptidase activity	1	1	0.28	0.27602	1
GO:0008802	betaine-aldehyde dehydrogenase activity	1	1	0.28	0.27602	1
GO:0008815	citrate (pro-3S)-lyase activity	1	1	0.28	0.27602	1
GO:0008892	guanine deaminase activity	1	1	0.28	0.27602	1
GO:0008897	holo-[acyl-carrier-protein] synthase activity	1	1	0.28	0.27602	1
GO:0008917	lipopolysaccharide N-acetylglucosaminyltransferase activity	1	1	0.28	0.27602	1
GO:0008973	phosphopentomutase activity	1	1	0.28	0.27602	1
GO:0009019	tRNA (guanine-N1-)-methyltransferase activity	1	1	0.28	0.27602	1
GO:0009041	uridylate kinase activity	1	1	0.28	0.27602	1
GO:0010309	acireductone dioxygenase [iron(II)-requiring] activity	1	1	0.28	0.27602	1
GO:0010385	double-stranded methylated DNA binding	1	1	0.28	0.27602	1
GO:0010854	adenylate cyclase regulator activity	1	1	0.28	0.27602	1
GO:0010855	adenylate cyclase inhibitor activity	1	1	0.28	0.27602	1
GO:0010859	calcium-dependent cysteine-type endopeptidase inhibitor activity	1	1	0.28	0.27602	1
GO:0015067	amidinotransferase activity	1	1	0.28	0.27602	1
GO:0015068	glycine amidinotransferase activity	1	1	0.28	0.27602	1
GO:0015086	cadmium ion transmembrane transporter activity	1	1	0.28	0.27602	1
GO:0015087	cobalt ion transmembrane transporter activity	1	1	0.28	0.27602	1
GO:0015093	ferrous iron transmembrane transporter activity	1	1	0.28	0.27602	1
GO:0015094	lead ion transmembrane transporter activity	1	1	0.28	0.27602	1
GO:0015099	nickel cation transmembrane transporter activity	1	1	0.28	0.27602	1
GO:0015100	vanadium ion transmembrane transporter activity	1	1	0.28	0.27602	1
GO:0015130	mevalonate transmembrane transporter activity	1	1	0.28	0.27602	1
GO:0015136	sialic acid transmembrane transporter activity	1	1	0.28	0.27602	1
GO:0015230	FAD transmembrane transporter activity	1	1	0.28	0.27602	1
GO:0015327	cystine:glutamate antiporter activity	1	1	0.28	0.27602	1
GO:0015334	high-affinity oligopeptide transporter activity	1	1	0.28	0.27602	1
GO:0015362	high-affinity sodium:dicarboxylate symporter activity	1	1	0.28	0.27602	1
GO:0015390	purine-specific nucleoside:sodium symporter activity	1	1	0.28	0.27602	1
GO:0015410	manganese-transporting ATPase activity	1	1	0.28	0.27602	1
GO:0015578	mannose transmembrane transporter activity	1	1	0.28	0.27602	1
GO:0015616	DNA translocase activity	1	1	0.28	0.27602	1
GO:0015922	aspartate oxidase activity	1	1	0.28	0.27602	1
GO:0016005	phospholipase A2 activator activity	1	1	0.28	0.27602	1
GO:0016263	glycoprotein-N-acetylgalactosamine 3-beta-galactosyltransferase activity	1	1	0.28	0.27602	1
GO:0016300	tRNA (uracil) methyltransferase activity	1	1	0.28	0.27602	1
GO:0016414	O-octanoyltransferase activity	1	1	0.28	0.27602	1
GO:0016427	tRNA (cytosine) methyltransferase activity	1	1	0.28	0.27602	1
GO:0016428	tRNA (cytosine-5-)-methyltransferase activity	1	1	0.28	0.27602	1
GO:0016496	substance P receptor activity	1	1	0.28	0.27602	1
GO:0016785	transferase activity, transferring selenium-containing groups	1	1	0.28	0.27602	1
GO:0016937	short-branched-chain-acyl-CoA dehydrogenase activity	1	1	0.28	0.27602	1
GO:0017005	3'-tyrosyl-DNA phosphodiesterase activity	1	1	0.28	0.27602	1
GO:0017018	myosin phosphatase activity	1	1	0.28	0.27602	1
GO:0017061	S-methyl-5-thioadenosine phosphorylase activity	1	1	0.28	0.27602	1
GO:0017113	dihydropyrimidine dehydrogenase (NADP+) activity	1	1	0.28	0.27602	1
GO:0017172	cysteine dioxygenase activity	1	1	0.28	0.27602	1
GO:0018271	biotin-protein ligase activity	1	1	0.28	0.27602	1
GO:0019002	GMP binding	1	1	0.28	0.27602	1
GO:0019780	FAT10 activating enzyme activity	1	1	0.28	0.27602	1
GO:0019811	cocaine binding	1	1	0.28	0.27602	1
GO:0019970	interleukin-11 binding	1	1	0.28	0.27602	1
GO:0030226	apolipoprotein receptor activity	1	1	0.28	0.27602	1
GO:0030290	sphingolipid activator protein activity	1	1	0.28	0.27602	1
GO:0030342	1-alpha,25-dihydroxyvitamin D3 24-hydroxylase activity	1	1	0.28	0.27602	1
GO:0030351	inositol-1,3,4,5,6-pentakisphosphate 3-phosphatase activity	1	1	0.28	0.27602	1
GO:0030352	inositol-1,4,5,6-tetrakisphosphate 6-phosphatase activity	1	1	0.28	0.27602	1
GO:0030366	molybdopterin synthase activity	1	1	0.28	0.27602	1
GO:0030372	high molecular weight B cell growth factor receptor binding	1	1	0.28	0.27602	1
GO:0030379	neurotensin receptor activity, non-G-protein coupled	1	1	0.28	0.27602	1
GO:0030504	inorganic diphosphate transmembrane transporter activity	1	1	0.28	0.27602	1
GO:0030523	dihydrolipoamide S-acyltransferase activity	1	1	0.28	0.27602	1
GO:0030586	[methionine synthase] reductase activity	1	1	0.28	0.27602	1
GO:0030612	arsenate reductase (thioredoxin) activity	1	1	0.28	0.27602	1
GO:0030616	transforming growth factor beta receptor, common-partner cytoplasmic mediator activity	1	1	0.28	0.27602	1
GO:0030748	amine N-methyltransferase activity	1	1	0.28	0.27602	1
GO:0030883	endogenous lipid antigen binding	1	1	0.28	0.27602	1
GO:0031403	lithium ion binding	1	1	0.28	0.27602	1
GO:0031559	oxidosqualene cyclase activity	1	1	0.28	0.27602	1
GO:0031626	beta-endorphin binding	1	1	0.28	0.27602	1
GO:0031687	A2A adenosine receptor binding	1	1	0.28	0.27602	1
GO:0031697	beta-1 adrenergic receptor binding	1	1	0.28	0.27602	1
GO:0031705	bombesin receptor binding	1	1	0.28	0.27602	1
GO:0031707	endothelin A receptor binding	1	1	0.28	0.27602	1
GO:0031708	endothelin B receptor binding	1	1	0.28	0.27602	1
GO:0031748	D1 dopamine receptor binding	1	1	0.28	0.27602	1
GO:0031769	glucagon receptor binding	1	1	0.28	0.27602	1
GO:0031798	type 1 metabotropic glutamate receptor binding	1	1	0.28	0.27602	1
GO:0032050	clathrin heavy chain binding	1	1	0.28	0.27602	1
GO:0032145	succinate-semialdehyde dehydrogenase binding	1	1	0.28	0.27602	1
GO:0032184	SUMO polymer binding	1	1	0.28	0.27602	1
GO:0032427	GBD domain binding	1	1	0.28	0.27602	1
GO:0032546	deoxyribonucleoside binding	1	1	0.28	0.27602	1
GO:0032548	pyrimidine deoxyribonucleoside binding	1	1	0.28	0.27602	1
GO:0032841	calcitonin binding	1	1	0.28	0.27602	1
GO:0033142	progesterone receptor binding	1	1	0.28	0.27602	1
GO:0033218	amide binding	1	1	0.28	0.27602	1
GO:0033328	peroxisome membrane targeting sequence binding	1	1	0.28	0.27602	1
GO:0033746	histone demethylase activity (H3-R2 specific)	1	1	0.28	0.27602	1
GO:0033749	histone demethylase activity (H4-R3 specific)	1	1	0.28	0.27602	1
GO:0033778	7alpha-hydroxycholest-4-en-3-one 12alpha-hydroxylase activity	1	1	0.28	0.27602	1
GO:0033782	24-hydroxycholesterol 7alpha-hydroxylase activity	1	1	0.28	0.27602	1
GO:0033814	propanoyl-CoA C-acyltransferase activity	1	1	0.28	0.27602	1
GO:0033858	N-acetylgalactosamine kinase activity	1	1	0.28	0.27602	1
GO:0033862	UMP kinase activity	1	1	0.28	0.27602	1
GO:0034012	FAD-AMP lyase (cyclizing) activity	1	1	0.28	0.27602	1
GO:0034188	apolipoprotein A-I receptor activity	1	1	0.28	0.27602	1
GO:0034211	GTP-dependent protein kinase activity	1	1	0.28	0.27602	1
GO:0034338	short-chain carboxylesterase activity	1	1	0.28	0.27602	1
GO:0034417	bisphosphoglycerate 3-phosphatase activity	1	1	0.28	0.27602	1
GO:0034647	histone demethylase activity (H3-trimethyl-K4 specific)	1	1	0.28	0.27602	1
GO:0034649	histone demethylase activity (H3-monomethyl-K4 specific)	1	1	0.28	0.27602	1
GO:0034722	gamma-glutamyl-peptidase activity	1	1	0.28	0.27602	1
GO:0034986	iron chaperone activity	1	1	0.28	0.27602	1
GO:0035226	glutamate-cysteine ligase catalytic subunit binding	1	1	0.28	0.27602	1
GO:0035400	histone tyrosine kinase activity	1	1	0.28	0.27602	1
GO:0035401	histone kinase activity (H3-Y41 specific)	1	1	0.28	0.27602	1
GO:0035500	MH2 domain binding	1	1	0.28	0.27602	1
GO:0035501	MH1 domain binding	1	1	0.28	0.27602	1
GO:0035515	oxidative RNA demethylase activity	1	1	0.28	0.27602	1
GO:0035516	oxidative DNA demethylase activity	1	1	0.28	0.27602	1
GO:0035620	ceramide transporter activity	1	1	0.28	0.27602	1
GO:0035662	Toll-like receptor 4 binding	1	1	0.28	0.27602	1
GO:0035663	Toll-like receptor 2 binding	1	1	0.28	0.27602	1
GO:0036033	mediator complex binding	1	1	0.28	0.27602	1
GO:0036054	protein-malonyllysine demalonylase activity	1	1	0.28	0.27602	1
GO:0036055	protein-succinyllysine desuccinylase activity	1	1	0.28	0.27602	1
GO:0036105	peroxisome membrane class-1 targeting sequence binding	1	1	0.28	0.27602	1
GO:0038047	morphine receptor activity	1	1	0.28	0.27602	1
GO:0038048	dynorphin receptor activity	1	1	0.28	0.27602	1
GO:0038052	estrogen-activated sequence-specific DNA binding RNA polymerase II transcription factor activity	1	1	0.28	0.27602	1
GO:0042017	interleukin-22 binding	1	1	0.28	0.27602	1
GO:0042018	interleukin-22 receptor activity	1	1	0.28	0.27602	1
GO:0042084	5-methyltetrahydrofolate-dependent methyltransferase activity	1	1	0.28	0.27602	1
GO:0042164	interleukin-12 alpha subunit binding	1	1	0.28	0.27602	1
GO:0042171	lysophosphatidic acid acyltransferase activity	1	1	0.28	0.27602	1
GO:0042392	sphingosine-1-phosphate phosphatase activity	1	1	0.28	0.27602	1
GO:0042801	polo kinase kinase activity	1	1	0.28	0.27602	1
GO:0042936	dipeptide transporter activity	1	1	0.28	0.27602	1
GO:0042978	ornithine decarboxylase activator activity	1	1	0.28	0.27602	1
GO:0043177	organic acid binding	1	1	0.28	0.27602	1
GO:0043544	lipoamide binding	1	1	0.28	0.27602	1
GO:0043754	dihydrolipoyllysine-residue (2-methylpropanoyl)transferase activity	1	1	0.28	0.27602	1
GO:0043924	suramin binding	1	1	0.28	0.27602	1
GO:0044540	L-cystine L-cysteine-lyase (deaminating)	1	1	0.28	0.27602	1
GO:0044547	DNA topoisomerase binding	1	1	0.28	0.27602	1
GO:0045029	UDP-activated nucleotide receptor activity	1	1	0.28	0.27602	1
GO:0046523	S-methyl-5-thioribose-1-phosphate isomerase activity	1	1	0.28	0.27602	1
GO:0046539	histamine N-methyltransferase activity	1	1	0.28	0.27602	1
GO:0046570	methylthioribulose 1-phosphate dehydratase activity	1	1	0.28	0.27602	1
GO:0046624	sphingolipid transporter activity	1	1	0.28	0.27602	1
GO:0046921	alpha-(1->6)-fucosyltransferase activity	1	1	0.28	0.27602	1
GO:0046996	oxidoreductase activity, acting on paired donors, with incorporation or reduction of molecular oxygen, with NAD(P)H as one donor, and the other dehydrogenated	1	1	0.28	0.27602	1
GO:0047130	saccharopine dehydrogenase (NADP+, L-lysine-forming) activity	1	1	0.28	0.27602	1
GO:0047131	saccharopine dehydrogenase (NAD+, L-glutamate-forming) activity	1	1	0.28	0.27602	1
GO:0047173	phosphatidylcholine-retinol O-acyltransferase activity	1	1	0.28	0.27602	1
GO:0047256	lactosylceramide 1,3-N-acetyl-beta-D-glucosaminyltransferase activity	1	1	0.28	0.27602	1
GO:0047273	galactosylgalactosylglucosylceramide beta-D-acetylgalactosaminyltransferase activity	1	1	0.28	0.27602	1
GO:0047280	nicotinamide phosphoribosyltransferase activity	1	1	0.28	0.27602	1
GO:0047293	4-hydroxybenzoate nonaprenyltransferase activity	1	1	0.28	0.27602	1
GO:0047298	(S)-3-amino-2-methylpropionate transaminase activity	1	1	0.28	0.27602	1
GO:0047341	fucose-1-phosphate guanylyltransferase activity	1	1	0.28	0.27602	1
GO:0047389	glycerophosphocholine phosphodiesterase activity	1	1	0.28	0.27602	1
GO:0047464	heparosan-N-sulfate-glucuronate 5-epimerase activity	1	1	0.28	0.27602	1
GO:0047545	2-hydroxyglutarate dehydrogenase activity	1	1	0.28	0.27602	1
GO:0047560	3-dehydrosphinganine reductase activity	1	1	0.28	0.27602	1
GO:0047568	3-oxo-5-beta-steroid 4-dehydrogenase activity	1	1	0.28	0.27602	1
GO:0047620	acylglycerol kinase activity	1	1	0.28	0.27602	1
GO:0047676	arachidonate-CoA ligase activity	1	1	0.28	0.27602	1
GO:0047757	chondroitin-glucuronate 5-epimerase activity	1	1	0.28	0.27602	1
GO:0047800	cysteamine dioxygenase activity	1	1	0.28	0.27602	1
GO:0047844	deoxycytidine deaminase activity	1	1	0.28	0.27602	1
GO:0047933	glucose-1,6-bisphosphate synthase activity	1	1	0.28	0.27602	1
GO:0047936	glucose 1-dehydrogenase [NAD(P)] activity	1	1	0.28	0.27602	1
GO:0047962	glycine N-benzoyltransferase activity	1	1	0.28	0.27602	1
GO:0047963	glycine N-choloyltransferase activity	1	1	0.28	0.27602	1
GO:0047982	homocysteine desulfhydrase activity	1	1	0.28	0.27602	1
GO:0048403	brain-derived neurotrophic factor binding	1	1	0.28	0.27602	1
GO:0048763	calcium-induced calcium release activity	1	1	0.28	0.27602	1
GO:0050046	lathosterol oxidase activity	1	1	0.28	0.27602	1
GO:0050062	long-chain-fatty-acyl-CoA reductase activity	1	1	0.28	0.27602	1
GO:0050115	myosin-light-chain-phosphatase activity	1	1	0.28	0.27602	1
GO:0050124	N-acylneuraminate-9-phosphatase activity	1	1	0.28	0.27602	1
GO:0050353	trimethyllysine dioxygenase activity	1	1	0.28	0.27602	1
GO:0050354	triokinase activity	1	1	0.28	0.27602	1
GO:0050379	UDP-glucuronate 5'-epimerase activity	1	1	0.28	0.27602	1
GO:0050479	glyceryl-ether monooxygenase activity	1	1	0.28	0.27602	1
GO:0050480	imidazolonepropionase activity	1	1	0.28	0.27602	1
GO:0050659	N-acetylgalactosamine 4-sulfate 6-O-sulfotransferase activity	1	1	0.28	0.27602	1
GO:0050833	pyruvate transmembrane transporter activity	1	1	0.28	0.27602	1
GO:0051381	histamine binding	1	1	0.28	0.27602	1
GO:0051717	inositol-1,3,4,5-tetrakisphosphate 3-phosphatase activity	1	1	0.28	0.27602	1
GO:0051724	NAD transporter activity	1	1	0.28	0.27602	1
GO:0051800	phosphatidylinositol-3,4-bisphosphate 3-phosphatase activity	1	1	0.28	0.27602	1
GO:0051996	squalene synthase activity	1	1	0.28	0.27602	1
GO:0052590	sn-glycerol-3-phosphate:ubiquinone oxidoreductase activity	1	1	0.28	0.27602	1
GO:0052591	sn-glycerol-3-phosphate:ubiquinone-8 oxidoreductase activity	1	1	0.28	0.27602	1
GO:0052629	phosphatidylinositol-3,5-bisphosphate 3-phosphatase activity	1	1	0.28	0.27602	1
GO:0052657	guanine phosphoribosyltransferase activity	1	1	0.28	0.27602	1
GO:0052798	beta-galactoside alpha-2,3-sialyltransferase activity	1	1	0.28	0.27602	1
GO:0052826	inositol hexakisphosphate 2-phosphatase activity	1	1	0.28	0.27602	1
GO:0052827	inositol pentakisphosphate phosphatase activity	1	1	0.28	0.27602	1
GO:0052906	tRNA (guanine(37)-N(1))-methyltransferase activity	1	1	0.28	0.27602	1
GO:0052918	dol-P-Man:Man(8)GlcNAc(2)-PP-Dol alpha-1,2-mannosyltransferase activity	1	1	0.28	0.27602	1
GO:0052926	dol-P-Man:Man(6)GlcNAc(2)-PP-Dol alpha-1,2-mannosyltransferase activity	1	1	0.28	0.27602	1
GO:0055100	adiponectin binding	1	1	0.28	0.27602	1
GO:0060001	minus-end directed microfilament motor activity	1	1	0.28	0.27602	1
GO:0060175	brain-derived neurotrophic factor-activated receptor activity	1	1	0.28	0.27602	1
GO:0070119	ciliary neurotrophic factor binding	1	1	0.28	0.27602	1
GO:0070123	transforming growth factor beta receptor activity, type III	1	1	0.28	0.27602	1
GO:0070260	5'-tyrosyl-DNA phosphodiesterase activity	1	1	0.28	0.27602	1
GO:0070363	mitochondrial light strand promoter sense binding	1	1	0.28	0.27602	1
GO:0070524	11-beta-hydroxysteroid dehydrogenase (NADP+) activity	1	1	0.28	0.27602	1
GO:0070547	L-tyrosine aminotransferase activity	1	1	0.28	0.27602	1
GO:0070774	phytoceramidase activity	1	1	0.28	0.27602	1
GO:0070853	myosin VI binding	1	1	0.28	0.27602	1
GO:0070892	lipoteichoic acid receptor activity	1	1	0.28	0.27602	1
GO:0071566	UFM1 activating enzyme activity	1	1	0.28	0.27602	1
GO:0071617	lysophospholipid acyltransferase activity	1	1	0.28	0.27602	1
GO:0071862	protein phosphatase type 1 activator activity	1	1	0.28	0.27602	1
GO:0071936	coreceptor activity involved in Wnt signaling pathway	1	1	0.28	0.27602	1
GO:0072570	ADP-D-ribose binding	1	1	0.28	0.27602	1
GO:0072572	poly-ADP-D-ribose binding	1	1	0.28	0.27602	1
GO:0080146	L-cysteine desulfhydrase activity	1	1	0.28	0.27602	1
GO:0086007	voltage-gated calcium channel activity involved in cardiac muscle cell action potential	1	1	0.28	0.27602	1
GO:0097001	ceramide binding	1	1	0.28	0.27602	1
GO:0097100	supercoiled DNA binding	1	1	0.28	0.27602	1
GO:0097109	neuroligin family protein binding	1	1	0.28	0.27602	1
GO:0097162	MADS box domain binding	1	1	0.28	0.27602	1
GO:0015297	antiporter activity	60	19	16.56	0.28251	1
GO:0017111	nucleoside-triphosphatase activity	742	212	204.8	0.28482	1
GO:0008376	acetylgalactosaminyltransferase activity	33	11	9.11	0.28698	1
GO:0016814	hydrolase activity, acting on carbon-nitrogen (but not peptide) bonds, in cyclic amidines	33	11	9.11	0.28698	1
GO:0001098	basal transcription machinery binding	10	4	2.76	0.28771	1
GO:0001099	basal RNA polymerase II transcription machinery binding	10	4	2.76	0.28771	1
GO:0003756	protein disulfide isomerase activity	10	4	2.76	0.28771	1
GO:0008175	tRNA methyltransferase activity	10	4	2.76	0.28771	1
GO:0008252	nucleotidase activity	10	4	2.76	0.28771	1
GO:0015926	glucosidase activity	10	4	2.76	0.28771	1
GO:0016722	oxidoreductase activity, oxidizing metal ions	10	4	2.76	0.28771	1
GO:0016864	intramolecular oxidoreductase activity, transposing S-S bonds	10	4	2.76	0.28771	1
GO:0017025	TBP-class protein binding	10	4	2.76	0.28771	1
GO:0019206	nucleoside kinase activity	10	4	2.76	0.28771	1
GO:0019789	SUMO ligase activity	10	4	2.76	0.28771	1
GO:0030742	GTP-dependent protein binding	10	4	2.76	0.28771	1
GO:0031369	translation initiation factor binding	10	4	2.76	0.28771	1
GO:0043274	phospholipase binding	10	4	2.76	0.28771	1
GO:0047555	3',5'-cyclic-GMP phosphodiesterase activity	10	4	2.76	0.28771	1
GO:0015662	ATPase activity, coupled to transmembrane movement of ions, phosphorylative mechanism	50	16	13.8	0.28956	1
GO:0004896	cytokine receptor activity	81	25	22.36	0.29222	1
GO:0000977	RNA polymerase II regulatory region sequence-specific DNA binding	64	20	17.67	0.29837	1
GO:0035591	signaling adaptor activity	64	20	17.67	0.29837	1
GO:0016757	transferase activity, transferring glycosyl groups	253	74	69.83	0.29882	1
GO:0003680	AT DNA binding	7	3	1.93	0.29927	1
GO:0004176	ATP-dependent peptidase activity	7	3	1.93	0.29927	1
GO:0004908	interleukin-1 receptor activity	7	3	1.93	0.29927	1
GO:0004983	neuropeptide Y receptor activity	7	3	1.93	0.29927	1
GO:0004985	opioid receptor activity	7	3	1.93	0.29927	1
GO:0005068	transmembrane receptor protein tyrosine kinase adaptor activity	7	3	1.93	0.29927	1
GO:0005114	type II transforming growth factor beta receptor binding	7	3	1.93	0.29927	1
GO:0008046	axon guidance receptor activity	7	3	1.93	0.29927	1
GO:0015198	oligopeptide transporter activity	7	3	1.93	0.29927	1
GO:0015205	nucleobase transmembrane transporter activity	7	3	1.93	0.29927	1
GO:0015232	heme transporter activity	7	3	1.93	0.29927	1
GO:0015277	kainate selective glutamate receptor activity	7	3	1.93	0.29927	1
GO:0016308	1-phosphatidylinositol-4-phosphate 5-kinase activity	7	3	1.93	0.29927	1
GO:0016714	oxidoreductase activity, acting on paired donors, with incorporation or reduction of molecular oxygen, reduced pteridine as one donor, and incorporation of one atom of oxygen	7	3	1.93	0.29927	1
GO:0031492	nucleosomal DNA binding	7	3	1.93	0.29927	1
GO:0031994	insulin-like growth factor I binding	7	3	1.93	0.29927	1
GO:0050811	GABA receptor binding	7	3	1.93	0.29927	1
GO:0051864	histone demethylase activity (H3-K36 specific)	7	3	1.93	0.29927	1
GO:0070567	cytidylyltransferase activity	7	3	1.93	0.29927	1
GO:0004653	polypeptide N-acetylgalactosaminyltransferase activity	20	7	5.52	0.30235	1
GO:0001228	RNA polymerase II transcription regulatory region sequence-specific DNA binding transcription factor activity involved in positive regulation of transcription	47	15	12.97	0.30264	1
GO:0015370	solute:sodium symporter activity	47	15	12.97	0.30264	1
GO:0001601	peptide YY receptor activity	4	2	1.1	0.30629	1
GO:0003720	telomerase activity	4	2	1.1	0.30629	1
GO:0003831	beta-N-acetylglucosaminylglycopeptide beta-1,4-galactosyltransferase activity	4	2	1.1	0.30629	1
GO:0003873	6-phosphofructo-2-kinase activity	4	2	1.1	0.30629	1
GO:0003886	DNA (cytosine-5-)-methyltransferase activity	4	2	1.1	0.30629	1
GO:0003960	NADPH:quinone reductase activity	4	2	1.1	0.30629	1
GO:0003964	RNA-directed DNA polymerase activity	4	2	1.1	0.30629	1
GO:0004127	cytidylate kinase activity	4	2	1.1	0.30629	1
GO:0004311	farnesyltranstransferase activity	4	2	1.1	0.30629	1
GO:0004322	ferroxidase activity	4	2	1.1	0.30629	1
GO:0004470	malic enzyme activity	4	2	1.1	0.30629	1
GO:0004515	nicotinate-nucleotide adenylyltransferase activity	4	2	1.1	0.30629	1
GO:0004594	pantothenate kinase activity	4	2	1.1	0.30629	1
GO:0004677	DNA-dependent protein kinase activity	4	2	1.1	0.30629	1
GO:0004862	cAMP-dependent protein kinase inhibitor activity	4	2	1.1	0.30629	1
GO:0005006	epidermal growth factor-activated receptor activity	4	2	1.1	0.30629	1
GO:0005030	neurotrophin receptor activity	4	2	1.1	0.30629	1
GO:0005042	netrin receptor activity	4	2	1.1	0.30629	1
GO:0005315	inorganic phosphate transmembrane transporter activity	4	2	1.1	0.30629	1
GO:0008486	diphosphoinositol-polyphosphate diphosphatase activity	4	2	1.1	0.30629	1
GO:0008574	plus-end-directed microtubule motor activity	4	2	1.1	0.30629	1
GO:0015220	choline transmembrane transporter activity	4	2	1.1	0.30629	1
GO:0015421	oligopeptide-transporting ATPase activity	4	2	1.1	0.30629	1
GO:0016724	oxidoreductase activity, oxidizing metal ions, oxygen as acceptor	4	2	1.1	0.30629	1
GO:0016933	extracellular-glycine-gated ion channel activity	4	2	1.1	0.30629	1
GO:0016934	extracellular-glycine-gated chloride channel activity	4	2	1.1	0.30629	1
GO:0017112	Rab guanyl-nucleotide exchange factor activity	4	2	1.1	0.30629	1
GO:0019136	deoxynucleoside kinase activity	4	2	1.1	0.30629	1
GO:0019871	sodium channel inhibitor activity	4	2	1.1	0.30629	1
GO:0030284	estrogen receptor activity	4	2	1.1	0.30629	1
GO:0031402	sodium ion binding	4	2	1.1	0.30629	1
GO:0033192	calmodulin-dependent protein phosphatase activity	4	2	1.1	0.30629	1
GO:0035252	UDP-xylosyltransferase activity	4	2	1.1	0.30629	1
GO:0042285	xylosyltransferase activity	4	2	1.1	0.30629	1
GO:0043184	vascular endothelial growth factor receptor 2 binding	4	2	1.1	0.30629	1
GO:0045322	unmethylated CpG binding	4	2	1.1	0.30629	1
GO:0046977	TAP binding	4	2	1.1	0.30629	1
GO:0046978	TAP1 binding	4	2	1.1	0.30629	1
GO:0046979	TAP2 binding	4	2	1.1	0.30629	1
GO:0047238	glucuronosyl-N-acetylgalactosaminyl-proteoglycan 4-beta-N-acetylgalactosaminyltransferase activity	4	2	1.1	0.30629	1
GO:0050510	N-acetylgalactosaminyl-proteoglycan 3-beta-glucuronosyltransferase activity	4	2	1.1	0.30629	1
GO:0050693	LBD domain binding	4	2	1.1	0.30629	1
GO:0051185	coenzyme transporter activity	4	2	1.1	0.30629	1
GO:0051434	BH3 domain binding	4	2	1.1	0.30629	1
GO:0051731	polynucleotide 5'-hydroxyl-kinase activity	4	2	1.1	0.30629	1
GO:0052840	inositol diphosphate tetrakisphosphate diphosphatase activity	4	2	1.1	0.30629	1
GO:0052841	inositol bisdiphosphate tetrakisphosphate diphosphatase activity	4	2	1.1	0.30629	1
GO:0052842	inositol diphosphate pentakisphosphate diphosphatase activity	4	2	1.1	0.30629	1
GO:0052843	inositol-1-diphosphate-2,3,4,5,6-pentakisphosphate diphosphatase activity	4	2	1.1	0.30629	1
GO:0052844	inositol-3-diphosphate-1,2,4,5,6-pentakisphosphate diphosphatase activity	4	2	1.1	0.30629	1
GO:0052845	inositol-5-diphosphate-1,2,3,4,6-pentakisphosphate diphosphatase activity	4	2	1.1	0.30629	1
GO:0052846	inositol-1,5-bisdiphosphate-2,3,4,6-tetrakisphosphate 1-diphosphatase activity	4	2	1.1	0.30629	1
GO:0052847	inositol-1,5-bisdiphosphate-2,3,4,6-tetrakisphosphate 5-diphosphatase activity	4	2	1.1	0.30629	1
GO:0052848	inositol-3,5-bisdiphosphate-2,3,4,6-tetrakisphosphate 5-diphosphatase activity	4	2	1.1	0.30629	1
GO:0070053	thrombospondin receptor activity	4	2	1.1	0.30629	1
GO:0070097	delta-catenin binding	4	2	1.1	0.30629	1
GO:0070326	very-low-density lipoprotein particle receptor binding	4	2	1.1	0.30629	1
GO:0070728	leucine binding	4	2	1.1	0.30629	1
GO:0070815	peptidyl-lysine 5-dioxygenase activity	4	2	1.1	0.30629	1
GO:0071723	lipopeptide binding	4	2	1.1	0.30629	1
GO:0030295	protein kinase activator activity	37	12	10.21	0.31043	1
GO:0032813	tumor necrosis factor receptor superfamily binding	37	12	10.21	0.31043	1
GO:0043566	structure-specific DNA binding	208	61	57.41	0.31167	1
GO:0005254	chloride channel activity	68	21	18.77	0.31351	1
GO:0005201	extracellular matrix structural constituent	75	23	20.7	0.31544	1
GO:0050661	NADP binding	44	14	12.14	0.31667	1
GO:0015108	chloride transmembrane transporter activity	82	25	22.63	0.31686	1
GO:0047485	protein N-terminus binding	82	25	22.63	0.31686	1
GO:0019239	deaminase activity	27	9	7.45	0.31699	1
GO:0001106	RNA polymerase II transcription corepressor activity	17	6	4.69	0.31915	1
GO:0004532	exoribonuclease activity	17	6	4.69	0.31915	1
GO:0005234	extracellular-glutamate-gated ion channel activity	17	6	4.69	0.31915	1
GO:0032266	phosphatidylinositol-3-phosphate binding	17	6	4.69	0.31915	1
GO:0043014	alpha-tubulin binding	17	6	4.69	0.31915	1
GO:0017124	SH3 domain binding	117	35	32.29	0.31921	1
GO:0017046	peptide hormone binding	34	11	9.38	0.32596	1
GO:0046915	transition metal ion transmembrane transporter activity	24	8	6.62	0.33435	1
GO:0004879	ligand-activated sequence-specific DNA binding RNA polymerase II transcription factor activity	48	15	13.25	0.33569	1
GO:0050839	cell adhesion molecule binding	48	15	13.25	0.33569	1
GO:0000175	3'-5'-exoribonuclease activity	14	5	3.86	0.33821	1
GO:0000980	RNA polymerase II distal enhancer sequence-specific DNA binding	14	5	3.86	0.33821	1
GO:0001786	phosphatidylserine binding	14	5	3.86	0.33821	1
GO:0010181	FMN binding	14	5	3.86	0.33821	1
GO:0016408	C-acyltransferase activity	14	5	3.86	0.33821	1
GO:0017136	NAD-dependent histone deacetylase activity	14	5	3.86	0.33821	1
GO:0030169	low-density lipoprotein particle binding	14	5	3.86	0.33821	1
GO:0031435	mitogen-activated protein kinase kinase kinase binding	14	5	3.86	0.33821	1
GO:0034185	apolipoprotein binding	14	5	3.86	0.33821	1
GO:0034979	NAD-dependent protein deacetylase activity	14	5	3.86	0.33821	1
GO:0050750	low-density lipoprotein particle receptor binding	14	5	3.86	0.33821	1
GO:0070064	proline-rich region binding	14	5	3.86	0.33821	1
GO:0051082	unfolded protein binding	118	35	32.57	0.3403	1
GO:0008080	N-acetyltransferase activity	76	23	20.98	0.3418	1
GO:0016597	amino acid binding	83	25	22.91	0.34208	1
GO:0004177	aminopeptidase activity	31	10	8.56	0.34294	1
GO:0016776	phosphotransferase activity, phosphate group as acceptor	38	12	10.49	0.34815	1
GO:0003684	damaged DNA binding	45	14	12.42	0.35139	1
GO:0051219	phosphoprotein binding	45	14	12.42	0.35139	1
GO:0016779	nucleotidyltransferase activity	115	34	31.74	0.35149	1
GO:0005267	potassium channel activity	108	32	29.81	0.35244	1
GO:0004683	calmodulin-dependent protein kinase activity	21	7	5.8	0.35379	1
GO:0005154	epidermal growth factor receptor binding	21	7	5.8	0.35379	1
GO:0016849	phosphorus-oxygen lyase activity	21	7	5.8	0.35379	1
GO:0031418	L-ascorbic acid binding	21	7	5.8	0.35379	1
GO:0008081	phosphoric diester hydrolase activity	94	28	25.95	0.35404	1
GO:0001012	RNA polymerase II regulatory region DNA binding	66	20	18.22	0.3551	1
GO:0004016	adenylate cyclase activity	11	4	3.04	0.36035	1
GO:0004993	serotonin receptor activity	11	4	3.04	0.36035	1
GO:0030507	spectrin binding	11	4	3.04	0.36035	1
GO:0031078	histone deacetylase activity (H3-K14 specific)	11	4	3.04	0.36035	1
GO:0032041	NAD-dependent histone deacetylase activity (H3-K14 specific)	11	4	3.04	0.36035	1
GO:0034739	histone deacetylase activity (H4-K16 specific)	11	4	3.04	0.36035	1
GO:0035004	phosphatidylinositol 3-kinase activity	11	4	3.04	0.36035	1
GO:0046970	NAD-dependent histone deacetylase activity (H4-K16 specific)	11	4	3.04	0.36035	1
GO:0070411	I-SMAD binding	11	4	3.04	0.36035	1
GO:0046982	protein heterodimerization activity	268	77	73.97	0.36045	1
GO:0003724	RNA helicase activity	28	9	7.73	0.36165	1
GO:0016462	pyrophosphatase activity	773	218	213.36	0.3642	1
GO:0004712	protein serine/threonine/tyrosine kinase activity	35	11	9.66	0.36595	1
GO:0043028	cysteine-type endopeptidase regulator activity involved in apoptotic process	42	13	11.59	0.3683	1
GO:0005099	Ras GTPase activator activity	109	32	30.09	0.37512	1
GO:0016775	phosphotransferase activity, nitrogenous group as acceptor	18	6	4.97	0.37593	1
GO:0017080	sodium channel regulator activity	18	6	4.97	0.37593	1
GO:0043015	gamma-tubulin binding	18	6	4.97	0.37593	1
GO:0048365	Rac GTPase binding	18	6	4.97	0.37593	1
GO:0003682	chromatin binding	237	68	65.42	0.37644	1
GO:0016407	acetyltransferase activity	88	26	24.29	0.37999	1
GO:0019208	phosphatase regulator activity	67	20	18.49	0.38427	1
GO:0000339	RNA cap binding	8	3	2.21	0.38712	1
GO:0004312	fatty acid synthase activity	8	3	2.21	0.38712	1
GO:0005021	vascular endothelial growth factor-activated receptor activity	8	3	2.21	0.38712	1
GO:0005522	profilin binding	8	3	2.21	0.38712	1
GO:0008266	poly(U) RNA binding	8	3	2.21	0.38712	1
GO:0008432	JUN kinase binding	8	3	2.21	0.38712	1
GO:0008889	glycerophosphodiester phosphodiesterase activity	8	3	2.21	0.38712	1
GO:0015377	cation:chloride symporter activity	8	3	2.21	0.38712	1
GO:0016832	aldehyde-lyase activity	8	3	2.21	0.38712	1
GO:0030676	Rac guanyl-nucleotide exchange factor activity	8	3	2.21	0.38712	1
GO:0034450	ubiquitin-ubiquitin ligase activity	8	3	2.21	0.38712	1
GO:0043121	neurotrophin binding	8	3	2.21	0.38712	1
GO:0050998	nitric-oxide synthase binding	8	3	2.21	0.38712	1
GO:0070628	proteasome binding	8	3	2.21	0.38712	1
GO:0016818	hydrolase activity, acting on acid anhydrides, in phosphorus-containing anhydrides	776	218	214.19	0.39033	1
GO:0050660	flavin adenine dinucleotide binding	71	21	19.6	0.39797	1
GO:0016810	hydrolase activity, acting on carbon-nitrogen (but not peptide) bonds	110	32	30.36	0.39807	1
GO:0004707	MAP kinase activity	15	5	4.14	0.40168	1
GO:0005247	voltage-gated chloride channel activity	15	5	4.14	0.40168	1
GO:0015278	calcium-release channel activity	15	5	4.14	0.40168	1
GO:0042162	telomeric DNA binding	15	5	4.14	0.40168	1
GO:0043394	proteoglycan binding	15	5	4.14	0.40168	1
GO:0070063	RNA polymerase binding	15	5	4.14	0.40168	1
GO:0022891	substrate-specific transmembrane transporter activity	799	224	220.54	0.4027	1
GO:0005217	intracellular ligand-gated ion channel activity	22	7	6.07	0.40595	1
GO:0009975	cyclase activity	22	7	6.07	0.40595	1
GO:0016505	peptidase activator activity involved in apoptotic process	22	7	6.07	0.40595	1
GO:0016796	exonuclease activity, active with either ribo- or deoxyribonucleic acids and producing 5'-phosphomonoesters	22	7	6.07	0.40595	1
GO:0031683	G-protein beta/gamma-subunit complex binding	22	7	6.07	0.40595	1
GO:0016817	hydrolase activity, acting on acid anhydrides	778	218	214.74	0.40799	1
GO:0046983	protein dimerization activity	760	213	209.77	0.40801	1
GO:0016247	channel regulator activity	68	20	18.77	0.41375	1
GO:0004871	signal transducer activity	1201	335	331.5	0.41816	1
GO:0060089	molecular transducer activity	1201	335	331.5	0.41816	1
GO:0000099	sulfur amino acid transmembrane transporter activity	5	2	1.38	0.42195	1
GO:0001875	lipopolysaccharide receptor activity	5	2	1.38	0.42195	1
GO:0002162	dystroglycan binding	5	2	1.38	0.42195	1
GO:0003691	double-stranded telomeric DNA binding	5	2	1.38	0.42195	1
GO:0004046	aminoacylase activity	5	2	1.38	0.42195	1
GO:0004528	phosphodiesterase I activity	5	2	1.38	0.42195	1
GO:0004865	protein serine/threonine phosphatase inhibitor activity	5	2	1.38	0.42195	1
GO:0004957	prostaglandin E receptor activity	5	2	1.38	0.42195	1
GO:0004977	melanocortin receptor activity	5	2	1.38	0.42195	1
GO:0005007	fibroblast growth factor-activated receptor activity	5	2	1.38	0.42195	1
GO:0005078	MAP-kinase scaffold activity	5	2	1.38	0.42195	1
GO:0005105	type 1 fibroblast growth factor receptor binding	5	2	1.38	0.42195	1
GO:0005127	ciliary neurotrophic factor receptor binding	5	2	1.38	0.42195	1
GO:0005143	interleukin-12 receptor binding	5	2	1.38	0.42195	1
GO:0005167	neurotrophin TRK receptor binding	5	2	1.38	0.42195	1
GO:0005168	neurotrophin TRKA receptor binding	5	2	1.38	0.42195	1
GO:0005345	purine nucleobase transmembrane transporter activity	5	2	1.38	0.42195	1
GO:0005384	manganese ion transmembrane transporter activity	5	2	1.38	0.42195	1
GO:0005499	vitamin D binding	5	2	1.38	0.42195	1
GO:0008020	G-protein coupled photoreceptor activity	5	2	1.38	0.42195	1
GO:0008190	eukaryotic initiation factor 4E binding	5	2	1.38	0.42195	1
GO:0008467	[heparan sulfate]-glucosamine 3-sulfotransferase 1 activity	5	2	1.38	0.42195	1
GO:0008568	microtubule-severing ATPase activity	5	2	1.38	0.42195	1
GO:0009008	DNA-methyltransferase activity	5	2	1.38	0.42195	1
GO:0010314	phosphatidylinositol-5-phosphate binding	5	2	1.38	0.42195	1
GO:0015057	thrombin receptor activity	5	2	1.38	0.42195	1
GO:0015184	L-cystine transmembrane transporter activity	5	2	1.38	0.42195	1
GO:0015355	secondary active monocarboxylate transmembrane transporter activity	5	2	1.38	0.42195	1
GO:0016174	NAD(P)H oxidase activity	5	2	1.38	0.42195	1
GO:0016423	tRNA (guanine) methyltransferase activity	5	2	1.38	0.42195	1
GO:0016530	metallochaperone activity	5	2	1.38	0.42195	1
GO:0016723	oxidoreductase activity, oxidizing metal ions, NAD or NADP as acceptor	5	2	1.38	0.42195	1
GO:0016901	oxidoreductase activity, acting on the CH-OH group of donors, quinone or similar compound as acceptor	5	2	1.38	0.42195	1
GO:0017108	5'-flap endonuclease activity	5	2	1.38	0.42195	1
GO:0019534	toxin transporter activity	5	2	1.38	0.42195	1
GO:0030306	ADP-ribosylation factor binding	5	2	1.38	0.42195	1
GO:0030375	thyroid hormone receptor coactivator activity	5	2	1.38	0.42195	1
GO:0035184	histone threonine kinase activity	5	2	1.38	0.42195	1
GO:0042979	ornithine decarboxylase regulator activity	5	2	1.38	0.42195	1
GO:0043426	MRF binding	5	2	1.38	0.42195	1
GO:0046974	histone methyltransferase activity (H3-K9 specific)	5	2	1.38	0.42195	1
GO:0048027	mRNA 5'-UTR binding	5	2	1.38	0.42195	1
GO:0052743	inositol tetrakisphosphate phosphatase activity	5	2	1.38	0.42195	1
GO:0070290	N-acylphosphatidylethanolamine-specific phospholipase D activity	5	2	1.38	0.42195	1
GO:0070530	K63-linked polyubiquitin binding	5	2	1.38	0.42195	1
GO:0017048	Rho GTPase binding	47	14	12.97	0.42242	1
GO:0003678	DNA helicase activity	40	12	11.04	0.42536	1
GO:0003727	single-stranded RNA binding	40	12	11.04	0.42536	1
GO:0004714	transmembrane receptor protein tyrosine kinase activity	65	19	17.94	0.43038	1
GO:0001965	G-protein alpha-subunit binding	12	4	3.31	0.43266	1
GO:0004549	tRNA-specific ribonuclease activity	12	4	3.31	0.43266	1
GO:0005355	glucose transmembrane transporter activity	12	4	3.31	0.43266	1
GO:0016813	hydrolase activity, acting on carbon-nitrogen (but not peptide) bonds, in linear amidines	12	4	3.31	0.43266	1
GO:0016862	intramolecular oxidoreductase activity, interconverting keto- and enol-groups	12	4	3.31	0.43266	1
GO:0034483	heparan sulfate sulfotransferase activity	12	4	3.31	0.43266	1
GO:0042800	histone methyltransferase activity (H3-K4 specific)	12	4	3.31	0.43266	1
GO:0046625	sphingolipid binding	12	4	3.31	0.43266	1
GO:0051393	alpha-actinin binding	12	4	3.31	0.43266	1
GO:0060590	ATPase regulator activity	12	4	3.31	0.43266	1
GO:0016922	ligand-dependent nuclear receptor binding	19	6	5.24	0.43284	1
GO:0019200	carbohydrate kinase activity	19	6	5.24	0.43284	1
GO:0070325	lipoprotein particle receptor binding	19	6	5.24	0.43284	1
GO:0016811	hydrolase activity, acting on carbon-nitrogen (but not peptide) bonds, in linear amides	51	15	14.08	0.43818	1
GO:0008168	methyltransferase activity	180	51	49.68	0.44077	1
GO:0022890	inorganic cation transmembrane transporter activity	432	121	119.24	0.44225	1
GO:0015103	inorganic anion transmembrane transporter activity	112	32	30.91	0.44446	1
GO:0015075	ion transmembrane transporter activity	685	191	189.07	0.44792	1
GO:0004435	phosphatidylinositol phospholipase C activity	30	9	8.28	0.4522	1
GO:0030971	receptor tyrosine kinase binding	30	9	8.28	0.4522	1
GO:0046966	thyroid hormone receptor binding	30	9	8.28	0.4522	1
GO:0070491	repressing transcription factor binding	30	9	8.28	0.4522	1
GO:0008301	DNA binding, bending	55	16	15.18	0.45278	1
GO:0005244	voltage-gated ion channel activity	170	48	46.92	0.4554	1
GO:0022832	voltage-gated channel activity	170	48	46.92	0.4554	1
GO:0015298	solute:cation antiporter activity	23	7	6.35	0.45787	1
GO:0019887	protein kinase regulator activity	109	31	30.09	0.45829	1
GO:0008509	anion transmembrane transporter activity	145	41	40.02	0.4591	1
GO:0051015	actin filament binding	66	19	18.22	0.46081	1
GO:0015269	calcium-activated potassium channel activity	16	5	4.42	0.46435	1
GO:0015299	solute:proton antiporter activity	16	5	4.42	0.46435	1
GO:0051721	protein phosphatase 2A binding	16	5	4.42	0.46435	1
GO:0008324	cation transmembrane transporter activity	517	144	142.7	0.46535	1
GO:0022836	gated channel activity	286	80	78.94	0.46644	1
GO:0015276	ligand-gated ion channel activity	131	37	36.16	0.46755	1
GO:0022834	ligand-gated channel activity	131	37	36.16	0.46755	1
GO:0022892	substrate-specific transporter activity	933	259	257.52	0.46859	1
GO:0000993	RNA polymerase II core binding	9	3	2.48	0.47194	1
GO:0004716	receptor signaling protein tyrosine kinase activity	9	3	2.48	0.47194	1
GO:0008187	poly-pyrimidine tract binding	9	3	2.48	0.47194	1
GO:0008409	5'-3' exonuclease activity	9	3	2.48	0.47194	1
GO:0015385	sodium:proton antiporter activity	9	3	2.48	0.47194	1
GO:0016303	1-phosphatidylinositol-3-kinase activity	9	3	2.48	0.47194	1
GO:0016668	oxidoreductase activity, acting on a sulfur group of donors, NAD(P) as acceptor	9	3	2.48	0.47194	1
GO:0017153	sodium:dicarboxylate symporter activity	9	3	2.48	0.47194	1
GO:0019992	diacylglycerol binding	9	3	2.48	0.47194	1
GO:0032794	GTPase activating protein binding	9	3	2.48	0.47194	1
GO:0004553	hydrolase activity, hydrolyzing O-glycosyl compounds	88	25	24.29	0.4729	1
GO:0016887	ATPase activity	348	97	96.05	0.47499	1
GO:0000010	trans-hexaprenyltranstransferase activity	2	1	0.55	0.47586	1
GO:0000213	tRNA-intron endonuclease activity	2	1	0.55	0.47586	1
GO:0000295	adenine nucleotide transmembrane transporter activity	2	1	0.55	0.47586	1
GO:0000340	RNA 7-methylguanosine cap binding	2	1	0.55	0.47586	1
GO:0000700	mismatch base pair DNA N-glycosylase activity	2	1	0.55	0.47586	1
GO:0000774	adenyl-nucleotide exchange factor activity	2	1	0.55	0.47586	1
GO:0000827	inositol-1,3,4,5,6-pentakisphosphate kinase activity	2	1	0.55	0.47586	1
GO:0001588	dopamine neurotransmitter receptor activity, coupled via Gs	2	1	0.55	0.47586	1
GO:0001605	adrenomedullin receptor activity	2	1	0.55	0.47586	1
GO:0001607	neuromedin U receptor activity	2	1	0.55	0.47586	1
GO:0001642	group III metabotropic glutamate receptor activity	2	1	0.55	0.47586	1
GO:0001729	ceramide kinase activity	2	1	0.55	0.47586	1
GO:0001872	(1->3)-beta-D-glucan binding	2	1	0.55	0.47586	1
GO:0002134	UTP binding	2	1	0.55	0.47586	1
GO:0003689	DNA clamp loader activity	2	1	0.55	0.47586	1
GO:0003845	11-beta-hydroxysteroid dehydrogenase [NAD(P)] activity	2	1	0.55	0.47586	1
GO:0003858	3-hydroxybutyrate dehydrogenase activity	2	1	0.55	0.47586	1
GO:0003875	ADP-ribosylarginine hydrolase activity	2	1	0.55	0.47586	1
GO:0003880	protein C-terminal carboxyl O-methyltransferase activity	2	1	0.55	0.47586	1
GO:0003884	D-amino-acid oxidase activity	2	1	0.55	0.47586	1
GO:0003943	N-acetylgalactosamine-4-sulfatase activity	2	1	0.55	0.47586	1
GO:0003980	UDP-glucose:glycoprotein glucosyltransferase activity	2	1	0.55	0.47586	1
GO:0004008	copper-exporting ATPase activity	2	1	0.55	0.47586	1
GO:0004019	adenylosuccinate synthase activity	2	1	0.55	0.47586	1
GO:0004020	adenylylsulfate kinase activity	2	1	0.55	0.47586	1
GO:0004031	aldehyde oxidase activity	2	1	0.55	0.47586	1
GO:0004053	arginase activity	2	1	0.55	0.47586	1
GO:0004084	branched-chain-amino-acid transaminase activity	2	1	0.55	0.47586	1
GO:0004105	choline-phosphate cytidylyltransferase activity	2	1	0.55	0.47586	1
GO:0004109	coproporphyrinogen oxidase activity	2	1	0.55	0.47586	1
GO:0004119	cGMP-inhibited cyclic-nucleotide phosphodiesterase activity	2	1	0.55	0.47586	1
GO:0004152	dihydroorotate dehydrogenase activity	2	1	0.55	0.47586	1
GO:0004158	dihydroorotate oxidase activity	2	1	0.55	0.47586	1
GO:0004161	dimethylallyltranstransferase activity	2	1	0.55	0.47586	1
GO:0004335	galactokinase activity	2	1	0.55	0.47586	1
GO:0004337	geranyltranstransferase activity	2	1	0.55	0.47586	1
GO:0004345	glucose-6-phosphate dehydrogenase activity	2	1	0.55	0.47586	1
GO:0004359	glutaminase activity	2	1	0.55	0.47586	1
GO:0004360	glutamine-fructose-6-phosphate transaminase (isomerizing) activity	2	1	0.55	0.47586	1
GO:0004368	glycerol-3-phosphate dehydrogenase activity	2	1	0.55	0.47586	1
GO:0004376	glycolipid mannosyltransferase activity	2	1	0.55	0.47586	1
GO:0004379	glycylpeptide N-tetradecanoyltransferase activity	2	1	0.55	0.47586	1
GO:0004421	hydroxymethylglutaryl-CoA synthase activity	2	1	0.55	0.47586	1
GO:0004473	malate dehydrogenase (decarboxylating) (NADP+) activity	2	1	0.55	0.47586	1
GO:0004487	methylenetetrahydrofolate dehydrogenase (NAD+) activity	2	1	0.55	0.47586	1
GO:0004572	mannosyl-oligosaccharide 1,3-1,6-alpha-mannosidase activity	2	1	0.55	0.47586	1
GO:0004611	phosphoenolpyruvate carboxykinase activity	2	1	0.55	0.47586	1
GO:0004613	phosphoenolpyruvate carboxykinase (GTP) activity	2	1	0.55	0.47586	1
GO:0004649	poly(ADP-ribose) glycohydrolase activity	2	1	0.55	0.47586	1
GO:0004666	prostaglandin-endoperoxide synthase activity	2	1	0.55	0.47586	1
GO:0004667	prostaglandin-D synthase activity	2	1	0.55	0.47586	1
GO:0004699	calcium-independent protein kinase C activity	2	1	0.55	0.47586	1
GO:0004727	prenylated protein tyrosine phosphatase activity	2	1	0.55	0.47586	1
GO:0004756	selenide, water dikinase activity	2	1	0.55	0.47586	1
GO:0004771	sterol esterase activity	2	1	0.55	0.47586	1
GO:0004776	succinate-CoA ligase (GDP-forming) activity	2	1	0.55	0.47586	1
GO:0004779	sulfate adenylyltransferase activity	2	1	0.55	0.47586	1
GO:0004781	sulfate adenylyltransferase (ATP) activity	2	1	0.55	0.47586	1
GO:0004797	thymidine kinase activity	2	1	0.55	0.47586	1
GO:0004809	tRNA (guanine-N2-)-methyltransferase activity	2	1	0.55	0.47586	1
GO:0004815	aspartate-tRNA ligase activity	2	1	0.55	0.47586	1
GO:0004825	methionine-tRNA ligase activity	2	1	0.55	0.47586	1
GO:0004854	xanthine dehydrogenase activity	2	1	0.55	0.47586	1
GO:0004905	type I interferon receptor activity	2	1	0.55	0.47586	1
GO:0004909	interleukin-1, Type I, activating receptor activity	2	1	0.55	0.47586	1
GO:0004912	interleukin-3 receptor activity	2	1	0.55	0.47586	1
GO:0004914	interleukin-5 receptor activity	2	1	0.55	0.47586	1
GO:0004918	interleukin-8 receptor activity	2	1	0.55	0.47586	1
GO:0004947	bradykinin receptor activity	2	1	0.55	0.47586	1
GO:0004996	thyroid-stimulating hormone receptor activity	2	1	0.55	0.47586	1
GO:0004998	transferrin receptor activity	2	1	0.55	0.47586	1
GO:0005052	peroxisome matrix targeting signal-1 binding	2	1	0.55	0.47586	1
GO:0005053	peroxisome matrix targeting signal-2 binding	2	1	0.55	0.47586	1
GO:0005119	smoothened binding	2	1	0.55	0.47586	1
GO:0005133	interferon-gamma receptor binding	2	1	0.55	0.47586	1
GO:0005151	interleukin-1, Type II receptor binding	2	1	0.55	0.47586	1
GO:0005223	intracellular cGMP activated cation channel activity	2	1	0.55	0.47586	1
GO:0005290	L-histidine transmembrane transporter activity	2	1	0.55	0.47586	1
GO:0005333	norepinephrine transmembrane transporter activity	2	1	0.55	0.47586	1
GO:0005347	ATP transmembrane transporter activity	2	1	0.55	0.47586	1
GO:0005412	glucose:sodium symporter activity	2	1	0.55	0.47586	1
GO:0005471	ATP:ADP antiporter activity	2	1	0.55	0.47586	1
GO:0008124	4-alpha-hydroxytetrahydrobiopterin dehydratase activity	2	1	0.55	0.47586	1
GO:0008160	protein tyrosine phosphatase activator activity	2	1	0.55	0.47586	1
GO:0008193	tRNA guanylyltransferase activity	2	1	0.55	0.47586	1
GO:0008273	calcium, potassium:sodium antiporter activity	2	1	0.55	0.47586	1
GO:0008281	sulfonylurea receptor activity	2	1	0.55	0.47586	1
GO:0008386	cholesterol monooxygenase (side-chain-cleaving) activity	2	1	0.55	0.47586	1
GO:0008396	oxysterol 7-alpha-hydroxylase activity	2	1	0.55	0.47586	1
GO:0008428	ribonuclease inhibitor activity	2	1	0.55	0.47586	1
GO:0008479	queuine tRNA-ribosyltransferase activity	2	1	0.55	0.47586	1
GO:0008489	UDP-galactose:glucosylceramide beta-1,4-galactosyltransferase activity	2	1	0.55	0.47586	1
GO:0008520	L-ascorbate:sodium symporter activity	2	1	0.55	0.47586	1
GO:0008523	sodium-dependent multivitamin transmembrane transporter activity	2	1	0.55	0.47586	1
GO:0008545	JUN kinase kinase activity	2	1	0.55	0.47586	1
GO:0008753	NADPH dehydrogenase (quinone) activity	2	1	0.55	0.47586	1
GO:0009384	N-acylmannosamine kinase activity	2	1	0.55	0.47586	1
GO:0009882	blue light photoreceptor activity	2	1	0.55	0.47586	1
GO:0010465	nerve growth factor receptor activity	2	1	0.55	0.47586	1
GO:0015039	NADPH-adrenodoxin reductase activity	2	1	0.55	0.47586	1
GO:0015137	citrate transmembrane transporter activity	2	1	0.55	0.47586	1
GO:0015141	succinate transmembrane transporter activity	2	1	0.55	0.47586	1
GO:0015142	tricarboxylic acid transmembrane transporter activity	2	1	0.55	0.47586	1
GO:0015189	L-lysine transmembrane transporter activity	2	1	0.55	0.47586	1
GO:0015207	adenine transmembrane transporter activity	2	1	0.55	0.47586	1
GO:0015216	purine nucleotide transmembrane transporter activity	2	1	0.55	0.47586	1
GO:0015217	ADP transmembrane transporter activity	2	1	0.55	0.47586	1
GO:0015228	coenzyme A transmembrane transporter activity	2	1	0.55	0.47586	1
GO:0015229	L-ascorbic acid transporter activity	2	1	0.55	0.47586	1
GO:0015247	aminophospholipid transporter activity	2	1	0.55	0.47586	1
GO:0015266	protein channel activity	2	1	0.55	0.47586	1
GO:0015333	peptide:proton symporter activity	2	1	0.55	0.47586	1
GO:0015382	sodium:sulfate symporter activity	2	1	0.55	0.47586	1
GO:0015389	pyrimidine- and adenine-specific:sodium symporter activity	2	1	0.55	0.47586	1
GO:0015501	glutamate:sodium symporter activity	2	1	0.55	0.47586	1
GO:0016155	formyltetrahydrofolate dehydrogenase activity	2	1	0.55	0.47586	1
GO:0016167	glial cell-derived neurotrophic factor receptor activity	2	1	0.55	0.47586	1
GO:0016314	phosphatidylinositol-3,4,5-trisphosphate 3-phosphatase activity	2	1	0.55	0.47586	1
GO:0016316	phosphatidylinositol-3,4-bisphosphate 4-phosphatase activity	2	1	0.55	0.47586	1
GO:0016403	dimethylargininase activity	2	1	0.55	0.47586	1
GO:0016415	octanoyltransferase activity	2	1	0.55	0.47586	1
GO:0016418	S-acetyltransferase activity	2	1	0.55	0.47586	1
GO:0016532	superoxide dismutase copper chaperone activity	2	1	0.55	0.47586	1
GO:0016534	cyclin-dependent protein kinase 5 activator activity	2	1	0.55	0.47586	1
GO:0016726	oxidoreductase activity, acting on CH or CH2 groups, NAD or NADP as acceptor	2	1	0.55	0.47586	1
GO:0016781	phosphotransferase activity, paired acceptors	2	1	0.55	0.47586	1
GO:0016890	site-specific endodeoxyribonuclease activity, specific for altered base	2	1	0.55	0.47586	1
GO:0017057	6-phosphogluconolactonase activity	2	1	0.55	0.47586	1
GO:0017159	pantetheine hydrolase activity	2	1	0.55	0.47586	1
GO:0019107	myristoyltransferase activity	2	1	0.55	0.47586	1
GO:0019706	protein-cysteine S-palmitoyltransferase activity	2	1	0.55	0.47586	1
GO:0019707	protein-cysteine S-acyltransferase activity	2	1	0.55	0.47586	1
GO:0019781	NEDD8 activating enzyme activity	2	1	0.55	0.47586	1
GO:0019972	interleukin-12 binding	2	1	0.55	0.47586	1
GO:0022897	proton-dependent peptide secondary active transmembrane transporter activity	2	1	0.55	0.47586	1
GO:0030158	protein xylosyltransferase activity	2	1	0.55	0.47586	1
GO:0030272	5-formyltetrahydrofolate cyclo-ligase activity	2	1	0.55	0.47586	1
GO:0030350	iron-responsive element binding	2	1	0.55	0.47586	1
GO:0030368	interleukin-17 receptor activity	2	1	0.55	0.47586	1
GO:0030611	arsenate reductase activity	2	1	0.55	0.47586	1
GO:0030628	pre-mRNA 3'-splice site binding	2	1	0.55	0.47586	1
GO:0030881	beta-2-microglobulin binding	2	1	0.55	0.47586	1
GO:0030942	endoplasmic reticulum signal peptide binding	2	1	0.55	0.47586	1
GO:0031386	protein tag	2	1	0.55	0.47586	1
GO:0031405	lipoic acid binding	2	1	0.55	0.47586	1
GO:0031493	nucleosomal histone binding	2	1	0.55	0.47586	1
GO:0031698	beta-2 adrenergic receptor binding	2	1	0.55	0.47586	1
GO:0031753	endothelial differentiation G-protein coupled receptor binding	2	1	0.55	0.47586	1
GO:0031755	Edg-2 lysophosphatidic acid receptor binding	2	1	0.55	0.47586	1
GO:0031852	mu-type opioid receptor binding	2	1	0.55	0.47586	1
GO:0032089	NACHT domain binding	2	1	0.55	0.47586	1
GO:0032767	copper-dependent protein binding	2	1	0.55	0.47586	1
GO:0033170	protein-DNA loading ATPase activity	2	1	0.55	0.47586	1
GO:0033857	diphosphoinositol-pentakisphosphate kinase activity	2	1	0.55	0.47586	1
GO:0034596	phosphatidylinositol phosphate 4-phosphatase activity	2	1	0.55	0.47586	1
GO:0034597	phosphatidylinositol-4,5-bisphosphate 4-phosphatase activity	2	1	0.55	0.47586	1
GO:0034701	tripeptidase activity	2	1	0.55	0.47586	1
GO:0035256	G-protein coupled glutamate receptor binding	2	1	0.55	0.47586	1
GO:0035276	ethanol binding	2	1	0.55	0.47586	1
GO:0035325	Toll-like receptor binding	2	1	0.55	0.47586	1
GO:0035374	chondroitin sulfate binding	2	1	0.55	0.47586	1
GO:0035473	lipase binding	2	1	0.55	0.47586	1
GO:0035612	AP-2 adaptor complex binding	2	1	0.55	0.47586	1
GO:0035671	enone reductase activity	2	1	0.55	0.47586	1
GO:0035717	chemokine (C-C motif) ligand 7 binding	2	1	0.55	0.47586	1
GO:0036132	13-prostaglandin reductase activity	2	1	0.55	0.47586	1
GO:0038025	reelin receptor activity	2	1	0.55	0.47586	1
GO:0038100	nodal binding	2	1	0.55	0.47586	1
GO:0042030	ATPase inhibitor activity	2	1	0.55	0.47586	1
GO:0042498	diacyl lipopeptide binding	2	1	0.55	0.47586	1
GO:0042954	lipoprotein transporter activity	2	1	0.55	0.47586	1
GO:0043023	ribosomal large subunit binding	2	1	0.55	0.47586	1
GO:0043199	sulfate binding	2	1	0.55	0.47586	1
GO:0043682	copper-transporting ATPase activity	2	1	0.55	0.47586	1
GO:0045155	electron transporter, transferring electrons from CoQH2-cytochrome c reductase complex and cytochrome c oxidase complex activity	2	1	0.55	0.47586	1
GO:0045505	dynein intermediate chain binding	2	1	0.55	0.47586	1
GO:0045509	interleukin-27 receptor activity	2	1	0.55	0.47586	1
GO:0045519	interleukin-23 receptor binding	2	1	0.55	0.47586	1
GO:0046922	peptide-O-fucosyltransferase activity	2	1	0.55	0.47586	1
GO:0047150	betaine-homocysteine S-methyltransferase activity	2	1	0.55	0.47586	1
GO:0047192	1-alkylglycerophosphocholine O-acetyltransferase activity	2	1	0.55	0.47586	1
GO:0047237	glucuronylgalactosylproteoglycan 4-beta-N-acetylgalactosaminyltransferase activity	2	1	0.55	0.47586	1
GO:0047522	15-oxoprostaglandin 13-oxidase activity	2	1	0.55	0.47586	1
GO:0047696	beta-adrenergic receptor kinase activity	2	1	0.55	0.47586	1
GO:0047787	delta4-3-oxosteroid 5beta-reductase activity	2	1	0.55	0.47586	1
GO:0050211	procollagen galactosyltransferase activity	2	1	0.55	0.47586	1
GO:0050347	trans-octaprenyltranstransferase activity	2	1	0.55	0.47586	1
GO:0050692	DBD domain binding	2	1	0.55	0.47586	1
GO:0050816	phosphothreonine binding	2	1	0.55	0.47586	1
GO:0051373	FATZ binding	2	1	0.55	0.47586	1
GO:0051765	inositol tetrakisphosphate kinase activity	2	1	0.55	0.47586	1
GO:0052654	L-leucine transaminase activity	2	1	0.55	0.47586	1
GO:0052655	L-valine transaminase activity	2	1	0.55	0.47586	1
GO:0052656	L-isoleucine transaminase activity	2	1	0.55	0.47586	1
GO:0052870	tocopherol omega-hydroxylase activity	2	1	0.55	0.47586	1
GO:0052871	alpha-tocopherol omega-hydroxylase activity	2	1	0.55	0.47586	1
GO:0060002	plus-end directed microfilament motor activity	2	1	0.55	0.47586	1
GO:0060072	large conductance calcium-activated potassium channel activity	2	1	0.55	0.47586	1
GO:0070051	fibrinogen binding	2	1	0.55	0.47586	1
GO:0070080	titin Z domain binding	2	1	0.55	0.47586	1
GO:0070698	type I activin receptor binding	2	1	0.55	0.47586	1
GO:0070890	sodium-dependent L-ascorbate transmembrane transporter activity	2	1	0.55	0.47586	1
GO:0070905	serine binding	2	1	0.55	0.47586	1
GO:0070991	medium-chain-acyl-CoA dehydrogenase activity	2	1	0.55	0.47586	1
GO:0071207	histone pre-mRNA stem-loop binding	2	1	0.55	0.47586	1
GO:0071568	UFM1 conjugating enzyme activity	2	1	0.55	0.47586	1
GO:0071633	dihydroceramidase activity	2	1	0.55	0.47586	1
GO:0071791	chemokine (C-C motif) ligand 5 binding	2	1	0.55	0.47586	1
GO:0071987	WD40-repeat domain binding	2	1	0.55	0.47586	1
GO:0080122	AMP transmembrane transporter activity	2	1	0.55	0.47586	1
GO:0097016	L27 domain binding	2	1	0.55	0.47586	1
GO:0016866	intramolecular transferase activity	27	8	7.45	0.47883	1
GO:0016741	transferase activity, transferring one-carbon groups	186	52	51.34	0.48462	1
GO:0000978	RNA polymerase II core promoter proximal region sequence-specific DNA binding	20	6	5.52	0.48877	1
GO:0045309	protein phosphorylated amino acid binding	20	6	5.52	0.48877	1
GO:0005215	transporter activity	1135	314	313.28	0.49219	1
GO:0043021	ribonucleoprotein complex binding	49	14	13.52	0.49359	1
GO:0005275	amine transmembrane transporter activity	78	22	21.53	0.49544	1
GO:0004003	ATP-dependent DNA helicase activity	31	9	8.56	0.4969	1
GO:0004693	cyclin-dependent protein serine/threonine kinase activity	31	9	8.56	0.4969	1
GO:0015081	sodium ion transmembrane transporter activity	118	33	32.57	0.49969	1
GO:0003785	actin monomer binding	13	4	3.59	0.50247	1
GO:0004089	carbonate dehydratase activity	13	4	3.59	0.50247	1
GO:0005161	platelet-derived growth factor receptor binding	13	4	3.59	0.50247	1
GO:0005452	inorganic anion exchanger activity	13	4	3.59	0.50247	1
GO:0008514	organic anion transmembrane transporter activity	13	4	3.59	0.50247	1
GO:0016641	oxidoreductase activity, acting on the CH-NH2 group of donors, oxygen as acceptor	13	4	3.59	0.50247	1
GO:0016854	racemase and epimerase activity	13	4	3.59	0.50247	1
GO:0050664	oxidoreductase activity, acting on NAD(P)H, oxygen as acceptor	13	4	3.59	0.50247	1
GO:0052742	phosphatidylinositol kinase activity	13	4	3.59	0.50247	1
GO:0070742	C2H2 zinc finger domain binding	13	4	3.59	0.50247	1
GO:0022857	transmembrane transporter activity	887	245	244.83	0.50811	1
GO:0016628	oxidoreductase activity, acting on the CH-CH group of donors, NAD or NADP as acceptor	24	7	6.62	0.50874	1
GO:0043499	eukaryotic cell surface binding	24	7	6.62	0.50874	1
GO:0005100	Rho GTPase activator activity	35	10	9.66	0.51282	1
GO:0004386	helicase activity	144	40	39.75	0.51293	1
GO:0008022	protein C-terminus binding	155	43	42.78	0.51509	1
GO:0008094	DNA-dependent ATPase activity	68	19	18.77	0.5211	1
GO:0008603	cAMP-dependent protein kinase regulator activity	17	5	4.69	0.52485	1
GO:0016646	oxidoreductase activity, acting on the CH-NH group of donors, NAD or NADP as acceptor	17	5	4.69	0.52485	1
GO:0043168	anion binding	17	5	4.69	0.52485	1
GO:0004497	monooxygenase activity	90	25	24.84	0.52522	1
GO:0001640	adenylate cyclase inhibiting G-protein coupled glutamate receptor activity	6	2	1.66	0.52662	1
GO:0001727	lipid kinase activity	6	2	1.66	0.52662	1
GO:0004047	aminomethyltransferase activity	6	2	1.66	0.52662	1
GO:0004439	phosphatidylinositol-4,5-bisphosphate 5-phosphatase activity	6	2	1.66	0.52662	1
GO:0004551	nucleotide diphosphatase activity	6	2	1.66	0.52662	1
GO:0004969	histamine receptor activity	6	2	1.66	0.52662	1
GO:0004972	N-methyl-D-aspartate selective glutamate receptor activity	6	2	1.66	0.52662	1
GO:0008113	peptide-methionine (S)-S-oxide reductase activity	6	2	1.66	0.52662	1
GO:0008294	calcium- and calmodulin-responsive adenylate cyclase activity	6	2	1.66	0.52662	1
GO:0008762	UDP-N-acetylmuramate dehydrogenase activity	6	2	1.66	0.52662	1
GO:0010861	thyroid hormone receptor activator activity	6	2	1.66	0.52662	1
GO:0015368	calcium:cation antiporter activity	6	2	1.66	0.52662	1
GO:0016015	morphogen activity	6	2	1.66	0.52662	1
GO:0016417	S-acyltransferase activity	6	2	1.66	0.52662	1
GO:0016615	malate dehydrogenase activity	6	2	1.66	0.52662	1
GO:0030235	nitric-oxide synthase regulator activity	6	2	1.66	0.52662	1
GO:0030492	hemoglobin binding	6	2	1.66	0.52662	1
GO:0030957	Tat protein binding	6	2	1.66	0.52662	1
GO:0031702	type 1 angiotensin receptor binding	6	2	1.66	0.52662	1
GO:0035014	phosphatidylinositol 3-kinase regulator activity	6	2	1.66	0.52662	1
GO:0035673	oligopeptide transmembrane transporter activity	6	2	1.66	0.52662	1
GO:0045236	CXCR chemokine receptor binding	6	2	1.66	0.52662	1
GO:0048406	nerve growth factor binding	6	2	1.66	0.52662	1
GO:0050291	sphingosine N-acyltransferase activity	6	2	1.66	0.52662	1
GO:0070569	uridylyltransferase activity	6	2	1.66	0.52662	1
GO:0018024	histone-lysine N-methyltransferase activity	39	11	10.76	0.52706	1
GO:0005070	SH3/SH2 adaptor activity	50	14	13.8	0.52853	1
GO:0016667	oxidoreductase activity, acting on a sulfur group of donors	54	15	14.9	0.54013	1
GO:0015036	disulfide oxidoreductase activity	32	9	8.83	0.54052	1
GO:0034061	DNA polymerase activity	32	9	8.83	0.54052	1
GO:0042625	ATPase activity, coupled to transmembrane movement of ions	65	18	17.94	0.54063	1
GO:0005242	inward rectifier potassium channel activity	21	6	5.8	0.54276	1
GO:0008186	RNA-dependent ATPase activity	21	6	5.8	0.54276	1
GO:0030291	protein serine/threonine kinase inhibitor activity	21	6	5.8	0.54276	1
GO:0043027	cysteine-type endopeptidase inhibitor activity involved in apoptotic process	21	6	5.8	0.54276	1
GO:0045296	cadherin binding	21	6	5.8	0.54276	1
GO:0008757	S-adenosylmethionine-dependent methyltransferase activity	98	27	27.05	0.54299	1
GO:0042626	ATPase activity, coupled to transmembrane movement of substances	98	27	27.05	0.54299	1
GO:0004518	nuclease activity	153	42	42.23	0.54763	1
GO:0004467	long-chain fatty acid-CoA ligase activity	10	3	2.76	0.55089	1
GO:0004526	ribonuclease P activity	10	3	2.76	0.55089	1
GO:0005218	intracellular ligand-gated calcium channel activity	10	3	2.76	0.55089	1
GO:0005283	sodium:amino acid symporter activity	10	3	2.76	0.55089	1
GO:0005451	monovalent cation:proton antiporter activity	10	3	2.76	0.55089	1
GO:0008143	poly(A) binding	10	3	2.76	0.55089	1
GO:0008158	hedgehog receptor activity	10	3	2.76	0.55089	1
GO:0008641	small protein activating enzyme activity	10	3	2.76	0.55089	1
GO:0015665	alcohol transmembrane transporter activity	10	3	2.76	0.55089	1
GO:0016500	protein-hormone receptor activity	10	3	2.76	0.55089	1
GO:0016725	oxidoreductase activity, acting on CH or CH2 groups	10	3	2.76	0.55089	1
GO:0016868	intramolecular transferase activity, phosphotransferases	10	3	2.76	0.55089	1
GO:0019203	carbohydrate phosphatase activity	10	3	2.76	0.55089	1
GO:0031690	adrenergic receptor binding	10	3	2.76	0.55089	1
GO:0050308	sugar-phosphatase activity	10	3	2.76	0.55089	1
GO:0070402	NADPH binding	10	3	2.76	0.55089	1
GO:0004629	phospholipase C activity	36	10	9.94	0.55371	1
GO:0016787	hydrolase activity	2269	624	626.28	0.55569	1
GO:0005520	insulin-like growth factor binding	25	7	6.9	0.55783	1
GO:0000976	transcription regulatory region sequence-specific DNA binding	128	35	35.33	0.55983	1
GO:0005097	Rab GTPase activator activity	51	14	14.08	0.56272	1
GO:0003725	double-stranded RNA binding	40	11	11.04	0.56564	1
GO:0005261	cation channel activity	260	71	71.76	0.5664	1
GO:0003705	RNA polymerase II distal enhancer sequence-specific DNA binding transcription factor activity	99	27	27.33	0.56748	1
GO:0016820	hydrolase activity, acting on acid anhydrides, catalyzing transmembrane movement of substances	99	27	27.33	0.56748	1
GO:0043492	ATPase activity, coupled to movement of substances	99	27	27.33	0.56748	1
GO:0001784	phosphotyrosine binding	14	4	3.86	0.56818	1
GO:0005310	dicarboxylic acid transmembrane transporter activity	14	4	3.86	0.56818	1
GO:0009881	photoreceptor activity	14	4	3.86	0.56818	1
GO:0009982	pseudouridine synthase activity	14	4	3.86	0.56818	1
GO:0016805	dipeptidase activity	14	4	3.86	0.56818	1
GO:0030275	LRR domain binding	14	4	3.86	0.56818	1
GO:0033549	MAP kinase phosphatase activity	14	4	3.86	0.56818	1
GO:0051861	glycolipid binding	14	4	3.86	0.56818	1
GO:0070577	lysine-acetylated histone binding	14	4	3.86	0.56818	1
GO:0005253	anion channel activity	77	21	21.25	0.56906	1
GO:0015459	potassium channel regulator activity	29	8	8	0.57095	1
GO:0019213	deacetylase activity	29	8	8	0.57095	1
GO:0032403	protein complex binding	275	75	75.9	0.57215	1
GO:0016627	oxidoreductase activity, acting on the CH-CH group of donors	55	15	15.18	0.57288	1
GO:0005230	extracellular ligand-gated ion channel activity	70	19	19.32	0.57956	1
GO:0005160	transforming growth factor beta receptor binding	18	5	4.97	0.58213	1
GO:0005537	mannose binding	18	5	4.97	0.58213	1
GO:0008028	monocarboxylic acid transmembrane transporter activity	18	5	4.97	0.58213	1
GO:0015491	cation:cation antiporter activity	18	5	4.97	0.58213	1
GO:0016538	cyclin-dependent protein serine/threonine kinase regulator activity	18	5	4.97	0.58213	1
GO:0042974	retinoic acid receptor binding	18	5	4.97	0.58213	1
GO:0072341	modified amino acid binding	18	5	4.97	0.58213	1
GO:0005245	voltage-gated calcium channel activity	33	9	9.11	0.58263	1
GO:0016504	peptidase activator activity	33	9	9.11	0.58263	1
GO:0019210	kinase inhibitor activity	48	13	13.25	0.58659	1
GO:0042054	histone methyltransferase activity	48	13	13.25	0.58659	1
GO:0043565	sequence-specific DNA binding	638	174	176.1	0.59083	1
GO:0016758	transferase activity, transferring hexosyl groups	181	49	49.96	0.59195	1
GO:0008188	neuropeptide receptor activity	37	10	10.21	0.59319	1
GO:0008374	O-acyltransferase activity	37	10	10.21	0.59319	1
GO:0015026	coreceptor activity	22	6	6.07	0.59406	1
GO:0046875	ephrin receptor binding	22	6	6.07	0.59406	1
GO:0016853	isomerase activity	137	37	37.81	0.59445	1
GO:0042277	peptide binding	130	35	35.88	0.6021	1
GO:0016278	lysine N-methyltransferase activity	41	11	11.32	0.60287	1
GO:0016279	protein-lysine N-methyltransferase activity	41	11	11.32	0.60287	1
GO:0008026	ATP-dependent helicase activity	108	29	29.81	0.60568	1
GO:0035257	nuclear hormone receptor binding	108	29	29.81	0.60568	1
GO:0070035	purine NTP-dependent helicase activity	108	29	29.81	0.60568	1
GO:0005506	iron ion binding	204	55	56.31	0.60814	1
GO:0015079	potassium ion transmembrane transporter activity	123	33	33.95	0.61022	1
GO:0002039	p53 binding	45	12	12.42	0.61183	1
GO:0019955	cytokine binding	60	16	16.56	0.61292	1
GO:0019829	cation-transporting ATPase activity	30	8	8.28	0.61413	1
GO:0001103	RNA polymerase II repressing transcription factor binding	7	2	1.93	0.61757	1
GO:0001848	complement binding	7	2	1.93	0.61757	1
GO:0003708	retinoic acid receptor activity	7	2	1.93	0.61757	1
GO:0004017	adenylate kinase activity	7	2	1.93	0.61757	1
GO:0004415	hyalurononglucosaminidase activity	7	2	1.93	0.61757	1
GO:0004445	inositol-polyphosphate 5-phosphatase activity	7	2	1.93	0.61757	1
GO:0004887	thyroid hormone receptor activity	7	2	1.93	0.61757	1
GO:0005113	patched binding	7	2	1.93	0.61757	1
GO:0005165	neurotrophin receptor binding	7	2	1.93	0.61757	1
GO:0005172	vascular endothelial growth factor receptor binding	7	2	1.93	0.61757	1
GO:0008157	protein phosphatase 1 binding	7	2	1.93	0.61757	1
GO:0008440	inositol-1,4,5-trisphosphate 3-kinase activity	7	2	1.93	0.61757	1
GO:0008443	phosphofructokinase activity	7	2	1.93	0.61757	1
GO:0008494	translation activator activity	7	2	1.93	0.61757	1
GO:0015174	basic amino acid transmembrane transporter activity	7	2	1.93	0.61757	1
GO:0034235	GPI anchor binding	7	2	1.93	0.61757	1
GO:0034595	phosphatidylinositol phosphate 5-phosphatase activity	7	2	1.93	0.61757	1
GO:0042923	neuropeptide binding	7	2	1.93	0.61757	1
GO:0043237	laminin-1 binding	7	2	1.93	0.61757	1
GO:0045294	alpha-catenin binding	7	2	1.93	0.61757	1
GO:0048256	flap endonuclease activity	7	2	1.93	0.61757	1
GO:0051371	muscle alpha-actinin binding	7	2	1.93	0.61757	1
GO:0000026	alpha-1,2-mannosyltransferase activity	3	1	0.83	0.62055	1
GO:0000033	alpha-1,3-mannosyltransferase activity	3	1	0.83	0.62055	1
GO:0000318	NA	3	1	0.83	0.62055	1
GO:0001602	pancreatic polypeptide receptor activity	3	1	0.83	0.62055	1
GO:0001847	opsonin receptor activity	3	1	0.83	0.62055	1
GO:0001849	complement component C1q binding	3	1	0.83	0.62055	1
GO:0003829	beta-1,3-galactosyl-O-glycosyl-glycoprotein beta-1,6-N-acetylglucosaminyltransferase activity	3	1	0.83	0.62055	1
GO:0003836	beta-galactoside (CMP) alpha-2,3-sialyltransferase activity	3	1	0.83	0.62055	1
GO:0003909	DNA ligase activity	3	1	0.83	0.62055	1
GO:0003910	DNA ligase (ATP) activity	3	1	0.83	0.62055	1
GO:0003987	acetate-CoA ligase activity	3	1	0.83	0.62055	1
GO:0004142	diacylglycerol cholinephosphotransferase activity	3	1	0.83	0.62055	1
GO:0004165	dodecenoyl-CoA delta-isomerase activity	3	1	0.83	0.62055	1
GO:0004307	ethanolaminephosphotransferase activity	3	1	0.83	0.62055	1
GO:0004449	isocitrate dehydrogenase (NAD+) activity	3	1	0.83	0.62055	1
GO:0004461	lactose synthase activity	3	1	0.83	0.62055	1
GO:0004477	methenyltetrahydrofolate cyclohydrolase activity	3	1	0.83	0.62055	1
GO:0004514	nicotinate-nucleotide diphosphorylase (carboxylating) activity	3	1	0.83	0.62055	1
GO:0004516	nicotinate phosphoribosyltransferase activity	3	1	0.83	0.62055	1
GO:0004517	nitric-oxide synthase activity	3	1	0.83	0.62055	1
GO:0004525	ribonuclease III activity	3	1	0.83	0.62055	1
GO:0004565	beta-galactosidase activity	3	1	0.83	0.62055	1
GO:0004591	oxoglutarate dehydrogenase (succinyl-transferring) activity	3	1	0.83	0.62055	1
GO:0004687	myosin light chain kinase activity	3	1	0.83	0.62055	1
GO:0004705	JUN kinase activity	3	1	0.83	0.62055	1
GO:0004711	ribosomal protein S6 kinase activity	3	1	0.83	0.62055	1
GO:0004738	pyruvate dehydrogenase activity	3	1	0.83	0.62055	1
GO:0004739	pyruvate dehydrogenase (acetyl-transferring) activity	3	1	0.83	0.62055	1
GO:0004800	thyroxine 5'-deiodinase activity	3	1	0.83	0.62055	1
GO:0004802	transketolase activity	3	1	0.83	0.62055	1
GO:0004803	transposase activity	3	1	0.83	0.62055	1
GO:0004828	serine-tRNA ligase activity	3	1	0.83	0.62055	1
GO:0004829	threonine-tRNA ligase activity	3	1	0.83	0.62055	1
GO:0004873	asialoglycoprotein receptor activity	3	1	0.83	0.62055	1
GO:0004882	androgen receptor activity	3	1	0.83	0.62055	1
GO:0004911	interleukin-2 receptor activity	3	1	0.83	0.62055	1
GO:0004939	beta-adrenergic receptor activity	3	1	0.83	0.62055	1
GO:0004949	cannabinoid receptor activity	3	1	0.83	0.62055	1
GO:0004965	G-protein coupled GABA receptor activity	3	1	0.83	0.62055	1
GO:0004966	galanin receptor activity	3	1	0.83	0.62055	1
GO:0004992	platelet activating factor receptor activity	3	1	0.83	0.62055	1
GO:0004995	tachykinin receptor activity	3	1	0.83	0.62055	1
GO:0005017	platelet-derived growth factor-activated receptor activity	3	1	0.83	0.62055	1
GO:0005025	transforming growth factor beta receptor activity, type I	3	1	0.83	0.62055	1
GO:0005176	ErbB-2 class receptor binding	3	1	0.83	0.62055	1
GO:0005250	A-type (transient outward) potassium channel activity	3	1	0.83	0.62055	1
GO:0005294	neutral L-amino acid secondary active transmembrane transporter activity	3	1	0.83	0.62055	1
GO:0005329	dopamine transmembrane transporter activity	3	1	0.83	0.62055	1
GO:0005350	pyrimidine nucleobase transmembrane transporter activity	3	1	0.83	0.62055	1
GO:0005381	iron ion transmembrane transporter activity	3	1	0.83	0.62055	1
GO:0005415	nucleoside:sodium symporter activity	3	1	0.83	0.62055	1
GO:0008109	N-acetyllactosaminide beta-1,6-N-acetylglucosaminyltransferase activity	3	1	0.83	0.62055	1
GO:0008142	oxysterol binding	3	1	0.83	0.62055	1
GO:0008422	beta-glucosidase activity	3	1	0.83	0.62055	1
GO:0008431	vitamin E binding	3	1	0.83	0.62055	1
GO:0008454	alpha-1,3-mannosylglycoprotein 4-beta-N-acetylglucosaminyltransferase activity	3	1	0.83	0.62055	1
GO:0008474	palmitoyl-(protein) hydrolase activity	3	1	0.83	0.62055	1
GO:0008475	procollagen-lysine 5-dioxygenase activity	3	1	0.83	0.62055	1
GO:0008559	xenobiotic-transporting ATPase activity	3	1	0.83	0.62055	1
GO:0008853	exodeoxyribonuclease III activity	3	1	0.83	0.62055	1
GO:0008969	phosphohistidine phosphatase activity	3	1	0.83	0.62055	1
GO:0010997	anaphase-promoting complex binding	3	1	0.83	0.62055	1
GO:0015065	uridine nucleotide receptor activity	3	1	0.83	0.62055	1
GO:0015181	arginine transmembrane transporter activity	3	1	0.83	0.62055	1
GO:0015194	L-serine transmembrane transporter activity	3	1	0.83	0.62055	1
GO:0015211	purine nucleoside transmembrane transporter activity	3	1	0.83	0.62055	1
GO:0015215	nucleotide transmembrane transporter activity	3	1	0.83	0.62055	1
GO:0015272	ATP-activated inward rectifier potassium channel activity	3	1	0.83	0.62055	1
GO:0015556	C4-dicarboxylate transmembrane transporter activity	3	1	0.83	0.62055	1
GO:0015562	efflux transmembrane transporter activity	3	1	0.83	0.62055	1
GO:0016151	nickel cation binding	3	1	0.83	0.62055	1
GO:0016623	oxidoreductase activity, acting on the aldehyde or oxo group of donors, oxygen as acceptor	3	1	0.83	0.62055	1
GO:0016842	amidine-lyase activity	3	1	0.83	0.62055	1
GO:0016882	cyclo-ligase activity	3	1	0.83	0.62055	1
GO:0016909	SAP kinase activity	3	1	0.83	0.62055	1
GO:0016941	natriuretic peptide receptor activity	3	1	0.83	0.62055	1
GO:0017123	Ral GTPase activator activity	3	1	0.83	0.62055	1
GO:0017151	DEAD/H-box RNA helicase binding	3	1	0.83	0.62055	1
GO:0017162	aryl hydrocarbon receptor binding	3	1	0.83	0.62055	1
GO:0019531	oxalate transmembrane transporter activity	3	1	0.83	0.62055	1
GO:0019767	IgE receptor activity	3	1	0.83	0.62055	1
GO:0019958	C-X-C chemokine binding	3	1	0.83	0.62055	1
GO:0019959	interleukin-8 binding	3	1	0.83	0.62055	1
GO:0019976	interleukin-2 binding	3	1	0.83	0.62055	1
GO:0022889	serine transmembrane transporter activity	3	1	0.83	0.62055	1
GO:0031005	filamin binding	3	1	0.83	0.62055	1
GO:0031177	phosphopantetheine binding	3	1	0.83	0.62055	1
GO:0031628	opioid receptor binding	3	1	0.83	0.62055	1
GO:0031681	G-protein beta-subunit binding	3	1	0.83	0.62055	1
GO:0032557	pyrimidine ribonucleotide binding	3	1	0.83	0.62055	1
GO:0032564	dATP binding	3	1	0.83	0.62055	1
GO:0033300	dehydroascorbic acid transporter activity	3	1	0.83	0.62055	1
GO:0034186	apolipoprotein A-I binding	3	1	0.83	0.62055	1
GO:0034711	inhibin binding	3	1	0.83	0.62055	1
GO:0035514	DNA demethylase activity	3	1	0.83	0.62055	1
GO:0036122	BMP binding	3	1	0.83	0.62055	1
GO:0038085	vascular endothelial growth factor binding	3	1	0.83	0.62055	1
GO:0042731	PH domain binding	3	1	0.83	0.62055	1
GO:0042799	histone methyltransferase activity (H4-K20 specific)	3	1	0.83	0.62055	1
GO:0042895	antibiotic transporter activity	3	1	0.83	0.62055	1
GO:0043734	DNA-N1-methyladenine dioxygenase activity	3	1	0.83	0.62055	1
GO:0046404	ATP-dependent polydeoxyribonucleotide 5'-hydroxyl-kinase activity	3	1	0.83	0.62055	1
GO:0046975	histone methyltransferase activity (H3-K36 specific)	3	1	0.83	0.62055	1
GO:0046980	tapasin binding	3	1	0.83	0.62055	1
GO:0047756	chondroitin 4-sulfotransferase activity	3	1	0.83	0.62055	1
GO:0048039	ubiquinone binding	3	1	0.83	0.62055	1
GO:0048273	mitogen-activated protein kinase p38 binding	3	1	0.83	0.62055	1
GO:0050220	prostaglandin-E synthase activity	3	1	0.83	0.62055	1
GO:0050265	RNA uridylyltransferase activity	3	1	0.83	0.62055	1
GO:0050544	arachidonic acid binding	3	1	0.83	0.62055	1
GO:0051525	NFAT protein binding	3	1	0.83	0.62055	1
GO:0051733	polydeoxyribonucleotide kinase activity	3	1	0.83	0.62055	1
GO:0051734	ATP-dependent polynucleotide kinase activity	3	1	0.83	0.62055	1
GO:0055056	D-glucose transmembrane transporter activity	3	1	0.83	0.62055	1
GO:0070006	metalloaminopeptidase activity	3	1	0.83	0.62055	1
GO:0070548	L-glutamine aminotransferase activity	3	1	0.83	0.62055	1
GO:0070576	vitamin D 24-hydroxylase activity	3	1	0.83	0.62055	1
GO:0070915	lysophosphatidic acid receptor activity	3	1	0.83	0.62055	1
GO:0071553	G-protein coupled pyrimidinergic nucleotide receptor activity	3	1	0.83	0.62055	1
GO:0080130	L-phenylalanine:2-oxoglutarate aminotransferase activity	3	1	0.83	0.62055	1
GO:0008276	protein methyltransferase activity	64	17	17.67	0.6207	1
GO:0004861	cyclin-dependent protein serine/threonine kinase inhibitor activity	11	3	3.04	0.62234	1
GO:0004955	prostaglandin receptor activity	11	3	3.04	0.62234	1
GO:0005149	interleukin-1 receptor binding	11	3	3.04	0.62234	1
GO:0005251	delayed rectifier potassium channel activity	11	3	3.04	0.62234	1
GO:0016634	oxidoreductase activity, acting on the CH-CH group of donors, oxygen as acceptor	11	3	3.04	0.62234	1
GO:0016861	intramolecular oxidoreductase activity, interconverting aldoses and ketoses	11	3	3.04	0.62234	1
GO:0031434	mitogen-activated protein kinase kinase binding	11	3	3.04	0.62234	1
GO:0042301	phosphate ion binding	11	3	3.04	0.62234	1
GO:0043175	RNA polymerase core enzyme binding	11	3	3.04	0.62234	1
GO:0043395	heparan sulfate proteoglycan binding	11	3	3.04	0.62234	1
GO:0046527	glucosyltransferase activity	11	3	3.04	0.62234	1
GO:0004143	diacylglycerol kinase activity	15	4	4.14	0.62873	1
GO:0008329	signaling pattern recognition receptor activity	15	4	4.14	0.62873	1
GO:0048306	calcium-dependent protein binding	38	10	10.49	0.63096	1
GO:0008601	protein phosphatase type 2A regulator activity	19	5	5.24	0.63545	1
GO:0019894	kinesin binding	19	5	5.24	0.63545	1
GO:0022839	ion gated channel activity	19	5	5.24	0.63545	1
GO:0035254	glutamate receptor binding	19	5	5.24	0.63545	1
GO:0015179	L-amino acid transmembrane transporter activity	42	11	11.59	0.63853	1
GO:0016860	intramolecular oxidoreductase activity	42	11	11.59	0.63853	1
GO:0001540	beta-amyloid binding	23	6	6.35	0.64213	1
GO:0005343	organic acid:sodium symporter activity	23	6	6.35	0.64213	1
GO:0031593	polyubiquitin binding	23	6	6.35	0.64213	1
GO:0004860	protein kinase inhibitor activity	46	12	12.7	0.64564	1
GO:0005216	ion channel activity	376	101	103.78	0.64679	1
GO:0008135	translation factor activity, nucleic acid binding	80	21	22.08	0.64819	1
GO:0022838	substrate-specific channel activity	384	103	105.99	0.65433	1
GO:0015267	channel activity	399	107	110.13	0.65753	1
GO:0022803	passive transmembrane transporter activity	399	107	110.13	0.65753	1
GO:0016709	oxidoreductase activity, acting on paired donors, with incorporation or reduction of molecular oxygen, NAD(P)H as one donor, and incorporation of one atom of oxygen	35	9	9.66	0.66096	1
GO:0005044	scavenger receptor activity	43	11	11.87	0.6724	1
GO:0050662	coenzyme binding	182	48	50.24	0.67243	1
GO:0051287	NAD binding	47	12	12.97	0.67782	1
GO:0000146	microfilament motor activity	20	5	5.52	0.68434	1
GO:0004004	ATP-dependent RNA helicase activity	20	5	5.52	0.68434	1
GO:0005227	calcium activated cation channel activity	20	5	5.52	0.68434	1
GO:0015301	anion:anion antiporter activity	20	5	5.52	0.68434	1
GO:0003906	DNA-(apurinic or apyrimidinic site) lyase activity	12	3	3.31	0.68557	1
GO:0004953	icosanoid receptor activity	12	3	3.31	0.68557	1
GO:0004954	prostanoid receptor activity	12	3	3.31	0.68557	1
GO:0005112	Notch binding	12	3	3.31	0.68557	1
GO:0005416	cation:amino acid symporter activity	12	3	3.31	0.68557	1
GO:0008195	phosphatidate phosphatase activity	12	3	3.31	0.68557	1
GO:0008430	selenium binding	12	3	3.31	0.68557	1
GO:0016493	C-C chemokine receptor activity	12	3	3.31	0.68557	1
GO:0030675	Rac GTPase activator activity	12	3	3.31	0.68557	1
GO:0070403	NAD+ binding	12	3	3.31	0.68557	1
GO:0071889	14-3-3 protein binding	12	3	3.31	0.68557	1
GO:0008093	cytoskeletal adaptor activity	24	6	6.62	0.68659	1
GO:0042623	ATPase activity, coupled	276	73	76.18	0.68901	1
GO:0003887	DNA-directed DNA polymerase activity	28	7	7.73	0.6896	1
GO:0004520	endodeoxyribonuclease activity	28	7	7.73	0.6896	1
GO:0016229	steroid dehydrogenase activity	28	7	7.73	0.6896	1
GO:0051539	4 iron, 4 sulfur cluster binding	28	7	7.73	0.6896	1
GO:0042802	identical protein binding	796	214	219.71	0.69242	1
GO:0001671	ATPase activator activity	8	2	2.21	0.69438	1
GO:0004128	cytochrome-b5 reductase activity, acting on NAD(P)H	8	2	2.21	0.69438	1
GO:0004383	guanylate cyclase activity	8	2	2.21	0.69438	1
GO:0004726	non-membrane spanning protein tyrosine phosphatase activity	8	2	2.21	0.69438	1
GO:0008140	cAMP response element binding protein binding	8	2	2.21	0.69438	1
GO:0008253	5'-nucleotidase activity	8	2	2.21	0.69438	1
GO:0016405	CoA-ligase activity	8	2	2.21	0.69438	1
GO:0016494	C-X-C chemokine receptor activity	8	2	2.21	0.69438	1
GO:0016624	oxidoreductase activity, acting on the aldehyde or oxo group of donors, disulfide as acceptor	8	2	2.21	0.69438	1
GO:0016653	oxidoreductase activity, acting on NAD(P)H, heme protein as acceptor	8	2	2.21	0.69438	1
GO:0017169	CDP-alcohol phosphatidyltransferase activity	8	2	2.21	0.69438	1
GO:0031543	peptidyl-proline dioxygenase activity	8	2	2.21	0.69438	1
GO:0031701	angiotensin receptor binding	8	2	2.21	0.69438	1
GO:0043295	glutathione binding	8	2	2.21	0.69438	1
GO:0043522	leucine zipper domain binding	8	2	2.21	0.69438	1
GO:0044548	S100 protein binding	8	2	2.21	0.69438	1
GO:0046030	inositol trisphosphate phosphatase activity	8	2	2.21	0.69438	1
GO:0046870	cadmium ion binding	8	2	2.21	0.69438	1
GO:0046920	alpha-(1->3)-fucosyltransferase activity	8	2	2.21	0.69438	1
GO:0047498	calcium-dependent phospholipase A2 activity	8	2	2.21	0.69438	1
GO:0051400	BH domain binding	8	2	2.21	0.69438	1
GO:0051766	inositol trisphosphate kinase activity	8	2	2.21	0.69438	1
GO:0070008	serine-type exopeptidase activity	8	2	2.21	0.69438	1
GO:0070513	death domain binding	8	2	2.21	0.69438	1
GO:1900750	oligopeptide binding	8	2	2.21	0.69438	1
GO:0000975	regulatory region DNA binding	318	84	87.77	0.70391	1
GO:0001067	regulatory region nucleic acid binding	318	84	87.77	0.70391	1
GO:0004872	receptor activity	1104	297	304.72	0.71685	1
GO:0005319	lipid transporter activity	64	16	17.67	0.72339	1
GO:0015171	amino acid transmembrane transporter activity	64	16	17.67	0.72339	1
GO:0000064	L-ornithine transmembrane transporter activity	4	1	1.1	0.72531	1
GO:0000104	succinate dehydrogenase activity	4	1	1.1	0.72531	1
GO:0000293	ferric-chelate reductase activity	4	1	1.1	0.72531	1
GO:0001595	angiotensin receptor activity	4	1	1.1	0.72531	1
GO:0001618	virus receptor activity	4	1	1.1	0.72531	1
GO:0003918	DNA topoisomerase type II (ATP-hydrolyzing) activity	4	1	1.1	0.72531	1
GO:0003945	N-acetyllactosamine synthase activity	4	1	1.1	0.72531	1
GO:0004024	alcohol dehydrogenase activity, zinc-dependent	4	1	1.1	0.72531	1
GO:0004305	ethanolamine kinase activity	4	1	1.1	0.72531	1
GO:0004430	1-phosphatidylinositol 4-kinase activity	4	1	1.1	0.72531	1
GO:0004488	methylenetetrahydrofolate dehydrogenase (NADP+) activity	4	1	1.1	0.72531	1
GO:0004563	beta-N-acetylhexosaminidase activity	4	1	1.1	0.72531	1
GO:0004645	phosphorylase activity	4	1	1.1	0.72531	1
GO:0004656	procollagen-proline 4-dioxygenase activity	4	1	1.1	0.72531	1
GO:0004706	JUN kinase kinase kinase activity	4	1	1.1	0.72531	1
GO:0004720	protein-lysine 6-oxidase activity	4	1	1.1	0.72531	1
GO:0004774	succinate-CoA ligase activity	4	1	1.1	0.72531	1
GO:0004849	uridine kinase activity	4	1	1.1	0.72531	1
GO:0004945	angiotensin type II receptor activity	4	1	1.1	0.72531	1
GO:0004952	dopamine neurotransmitter receptor activity	4	1	1.1	0.72531	1
GO:0004958	prostaglandin F receptor activity	4	1	1.1	0.72531	1
GO:0005047	signal recognition particle binding	4	1	1.1	0.72531	1
GO:0005111	type 2 fibroblast growth factor receptor binding	4	1	1.1	0.72531	1
GO:0005324	long-chain fatty acid transporter activity	4	1	1.1	0.72531	1
GO:0005432	calcium:sodium antiporter activity	4	1	1.1	0.72531	1
GO:0008073	ornithine decarboxylase inhibitor activity	4	1	1.1	0.72531	1
GO:0008097	5S rRNA binding	4	1	1.1	0.72531	1
GO:0008174	mRNA methyltransferase activity	4	1	1.1	0.72531	1
GO:0008331	high voltage-gated calcium channel activity	4	1	1.1	0.72531	1
GO:0008379	thioredoxin peroxidase activity	4	1	1.1	0.72531	1
GO:0015016	[heparan sulfate]-glucosamine N-sulfotransferase activity	4	1	1.1	0.72531	1
GO:0015183	L-aspartate transmembrane transporter activity	4	1	1.1	0.72531	1
GO:0015193	L-proline transmembrane transporter activity	4	1	1.1	0.72531	1
GO:0015379	potassium:chloride symporter activity	4	1	1.1	0.72531	1
GO:0016160	amylase activity	4	1	1.1	0.72531	1
GO:0016286	small conductance calcium-activated potassium channel activity	4	1	1.1	0.72531	1
GO:0016361	activin receptor activity, type I	4	1	1.1	0.72531	1
GO:0016531	copper chaperone activity	4	1	1.1	0.72531	1
GO:0016635	oxidoreductase activity, acting on the CH-CH group of donors, quinone or related compound as acceptor	4	1	1.1	0.72531	1
GO:0016715	oxidoreductase activity, acting on paired donors, with incorporation or reduction of molecular oxygen, reduced ascorbate as one donor, and incorporation of one atom of oxygen	4	1	1.1	0.72531	1
GO:0016744	transferase activity, transferring aldehyde or ketonic groups	4	1	1.1	0.72531	1
GO:0017089	glycolipid transporter activity	4	1	1.1	0.72531	1
GO:0017128	phospholipid scramblase activity	4	1	1.1	0.72531	1
GO:0017150	tRNA dihydrouridine synthase activity	4	1	1.1	0.72531	1
GO:0017160	Ral GTPase binding	4	1	1.1	0.72531	1
GO:0019204	nucleotide phosphatase activity	4	1	1.1	0.72531	1
GO:0019215	intermediate filament binding	4	1	1.1	0.72531	1
GO:0019763	immunoglobulin receptor activity	4	1	1.1	0.72531	1
GO:0019788	NEDD8 ligase activity	4	1	1.1	0.72531	1
GO:0022821	potassium ion antiporter activity	4	1	1.1	0.72531	1
GO:0030160	GKAP/Homer scaffold activity	4	1	1.1	0.72531	1
GO:0031404	chloride ion binding	4	1	1.1	0.72531	1
GO:0031545	peptidyl-proline 4-dioxygenase activity	4	1	1.1	0.72531	1
GO:0032554	purine deoxyribonucleotide binding	4	1	1.1	0.72531	1
GO:0032558	adenyl deoxyribonucleotide binding	4	1	1.1	0.72531	1
GO:0033130	acetylcholine receptor binding	4	1	1.1	0.72531	1
GO:0034056	estrogen response element binding	4	1	1.1	0.72531	1
GO:0034190	apolipoprotein receptor binding	4	1	1.1	0.72531	1
GO:0034594	phosphatidylinositol trisphosphate phosphatase activity	4	1	1.1	0.72531	1
GO:0034617	tetrahydrobiopterin binding	4	1	1.1	0.72531	1
GO:0034618	arginine binding	4	1	1.1	0.72531	1
GO:0035033	histone deacetylase regulator activity	4	1	1.1	0.72531	1
GO:0042577	lipid phosphatase activity	4	1	1.1	0.72531	1
GO:0042609	CD4 receptor binding	4	1	1.1	0.72531	1
GO:0042910	xenobiotic transporter activity	4	1	1.1	0.72531	1
GO:0043495	protein anchor	4	1	1.1	0.72531	1
GO:0043515	kinetochore binding	4	1	1.1	0.72531	1
GO:0045134	uridine-diphosphatase activity	4	1	1.1	0.72531	1
GO:0045159	myosin II binding	4	1	1.1	0.72531	1
GO:0045545	syndecan binding	4	1	1.1	0.72531	1
GO:0045569	TRAIL binding	4	1	1.1	0.72531	1
GO:0046935	1-phosphatidylinositol-3-kinase regulator activity	4	1	1.1	0.72531	1
GO:0047184	1-acylglycerophosphocholine O-acyltransferase activity	4	1	1.1	0.72531	1
GO:0050051	leukotriene-B4 20-monooxygenase activity	4	1	1.1	0.72531	1
GO:0050542	icosanoid binding	4	1	1.1	0.72531	1
GO:0050543	icosatetraenoic acid binding	4	1	1.1	0.72531	1
GO:0050815	phosphoserine binding	4	1	1.1	0.72531	1
GO:0050897	cobalt ion binding	4	1	1.1	0.72531	1
GO:0051380	norepinephrine binding	4	1	1.1	0.72531	1
GO:0051575	5'-deoxyribose-5-phosphate lyase activity	4	1	1.1	0.72531	1
GO:0052650	NADP-retinol dehydrogenase activity	4	1	1.1	0.72531	1
GO:0061133	endopeptidase activator activity	4	1	1.1	0.72531	1
GO:0070546	L-phenylalanine aminotransferase activity	4	1	1.1	0.72531	1
GO:0030594	neurotransmitter receptor activity	68	17	18.77	0.72705	1
GO:0048487	beta-tubulin binding	25	6	6.9	0.72725	1
GO:0051117	ATPase binding	25	6	6.9	0.72725	1
GO:0005272	sodium channel activity	33	8	9.11	0.72837	1
GO:0042287	MHC protein binding	21	5	5.8	0.72859	1
GO:0043531	ADP binding	21	5	5.8	0.72859	1
GO:0005496	steroid binding	72	18	19.87	0.73065	1
GO:0019903	protein phosphatase binding	72	18	19.87	0.73065	1
GO:0004519	endonuclease activity	95	24	26.22	0.73105	1
GO:0008395	steroid hydroxylase activity	17	4	4.69	0.73234	1
GO:0016638	oxidoreductase activity, acting on the CH-NH2 group of donors	17	4	4.69	0.73234	1
GO:0042809	vitamin D receptor binding	17	4	4.69	0.73234	1
GO:0008238	exopeptidase activity	99	25	27.33	0.73475	1
GO:0008237	metallopeptidase activity	175	45	48.3	0.73881	1
GO:0005095	GTPase inhibitor activity	13	3	3.59	0.74049	1
GO:0005123	death receptor binding	13	3	3.59	0.74049	1
GO:0010485	H4 histone acetyltransferase activity	13	3	3.59	0.74049	1
GO:0016594	glycine binding	13	3	3.59	0.74049	1
GO:0016888	endodeoxyribonuclease activity, producing 5'-phosphomonoesters	13	3	3.59	0.74049	1
GO:0017017	MAP kinase tyrosine/serine/threonine phosphatase activity	13	3	3.59	0.74049	1
GO:0030547	receptor inhibitor activity	13	3	3.59	0.74049	1
GO:0035255	ionotropic glutamate receptor binding	13	3	3.59	0.74049	1
GO:0046965	retinoid X receptor binding	13	3	3.59	0.74049	1
GO:0048019	receptor antagonist activity	13	3	3.59	0.74049	1
GO:0048038	quinone binding	13	3	3.59	0.74049	1
GO:0019902	phosphatase binding	107	27	29.53	0.74189	1
GO:0009055	electron carrier activity	153	39	42.23	0.74887	1
GO:0005178	integrin binding	77	19	21.25	0.7561	1
GO:0005221	intracellular cyclic nucleotide activated cation channel activity	9	2	2.48	0.75794	1
GO:0016175	superoxide-generating NADPH oxidase activity	9	2	2.48	0.75794	1
GO:0017049	GTP-Rho binding	9	2	2.48	0.75794	1
GO:0019864	IgG binding	9	2	2.48	0.75794	1
GO:0031419	cobalamin binding	9	2	2.48	0.75794	1
GO:0035240	dopamine binding	9	2	2.48	0.75794	1
GO:0035251	UDP-glucosyltransferase activity	9	2	2.48	0.75794	1
GO:0035259	glucocorticoid receptor binding	9	2	2.48	0.75794	1
GO:0043560	insulin receptor substrate binding	9	2	2.48	0.75794	1
GO:0043855	cyclic nucleotide-gated ion channel activity	9	2	2.48	0.75794	1
GO:0043995	histone acetyltransferase activity (H4-K5 specific)	9	2	2.48	0.75794	1
GO:0043996	histone acetyltransferase activity (H4-K8 specific)	9	2	2.48	0.75794	1
GO:0045125	bioactive lipid receptor activity	9	2	2.48	0.75794	1
GO:0046972	histone acetyltransferase activity (H4-K16 specific)	9	2	2.48	0.75794	1
GO:0072349	modified amino acid transmembrane transporter activity	9	2	2.48	0.75794	1
GO:0015399	primary active transmembrane transporter activity	108	27	29.81	0.76025	1
GO:0015405	P-P-bond-hydrolysis-driven transmembrane transporter activity	108	27	29.81	0.76025	1
GO:0008375	acetylglucosaminyltransferase activity	38	9	10.49	0.76072	1
GO:0008060	ARF GTPase activator activity	30	7	8.28	0.76182	1
GO:0005231	excitatory extracellular ligand-gated ion channel activity	46	11	12.7	0.76216	1
GO:0070888	E-box binding	26	6	7.18	0.76405	1
GO:0046943	carboxylic acid transmembrane transporter activity	89	22	24.57	0.76443	1
GO:0019888	protein phosphatase regulator activity	58	14	16.01	0.76668	1
GO:0008308	voltage-gated anion channel activity	22	5	6.07	0.76816	1
GO:0042165	neurotransmitter binding	22	5	6.07	0.76816	1
GO:0051059	NF-kappaB binding	22	5	6.07	0.76816	1
GO:0071813	lipoprotein particle binding	22	5	6.07	0.76816	1
GO:0071814	protein-lipid complex binding	22	5	6.07	0.76816	1
GO:0004713	protein tyrosine kinase activity	143	36	39.47	0.77042	1
GO:0030506	ankyrin binding	18	4	4.97	0.77525	1
GO:0031406	carboxylic acid binding	155	39	42.78	0.77885	1
GO:0005159	insulin-like growth factor receptor binding	14	3	3.86	0.78749	1
GO:0008171	O-methyltransferase activity	14	3	3.86	0.78749	1
GO:0015116	sulfate transmembrane transporter activity	14	3	3.86	0.78749	1
GO:0015645	fatty acid ligase activity	14	3	3.86	0.78749	1
GO:0015929	hexosaminidase activity	14	3	3.86	0.78749	1
GO:0017091	AU-rich element binding	14	3	3.86	0.78749	1
GO:0042288	MHC class I protein binding	14	3	3.86	0.78749	1
GO:0016765	transferase activity, transferring alkyl or aryl (other than methyl) groups	51	12	14.08	0.78818	1
GO:0035064	methylated histone binding	35	8	9.66	0.79043	1
GO:0008170	N-methyltransferase activity	63	15	17.39	0.79067	1
GO:0008528	G-protein coupled peptide receptor activity	106	26	29.26	0.79222	1
GO:0008083	growth factor activity	156	39	43.06	0.79293	1
GO:0015035	protein disulfide oxidoreductase activity	27	6	7.45	0.79702	1
GO:0051427	hormone receptor binding	122	30	33.67	0.80089	1
GO:0000182	rDNA binding	5	1	1.38	0.80115	1
GO:0000400	four-way junction DNA binding	5	1	1.38	0.80115	1
GO:0000403	Y-form DNA binding	5	1	1.38	0.80115	1
GO:0000828	inositol hexakisphosphate kinase activity	5	1	1.38	0.80115	1
GO:0000832	inositol hexakisphosphate 5-kinase activity	5	1	1.38	0.80115	1
GO:0001515	opioid peptide activity	5	1	1.38	0.80115	1
GO:0001517	N-acetylglucosamine 6-O-sulfotransferase activity	5	1	1.38	0.80115	1
GO:0001537	N-acetylgalactosamine 4-O-sulfotransferase activity	5	1	1.38	0.80115	1
GO:0003847	1-alkyl-2-acetylglycerophosphocholine esterase activity	5	1	1.38	0.80115	1
GO:0003854	3-beta-hydroxy-delta5-steroid dehydrogenase activity	5	1	1.38	0.80115	1
GO:0003923	GPI-anchor transamidase activity	5	1	1.38	0.80115	1
GO:0004185	serine-type carboxypeptidase activity	5	1	1.38	0.80115	1
GO:0004300	enoyl-CoA hydratase activity	5	1	1.38	0.80115	1
GO:0004366	glycerol-3-phosphate O-acyltransferase activity	5	1	1.38	0.80115	1
GO:0004396	hexokinase activity	5	1	1.38	0.80115	1
GO:0004448	isocitrate dehydrogenase activity	5	1	1.38	0.80115	1
GO:0004499	N,N-dimethylaniline monooxygenase activity	5	1	1.38	0.80115	1
GO:0004596	peptide alpha-N-acetyltransferase activity	5	1	1.38	0.80115	1
GO:0004749	ribose phosphate diphosphokinase activity	5	1	1.38	0.80115	1
GO:0004791	thioredoxin-disulfide reductase activity	5	1	1.38	0.80115	1
GO:0004904	interferon receptor activity	5	1	1.38	0.80115	1
GO:0004994	somatostatin receptor activity	5	1	1.38	0.80115	1
GO:0005087	Ran guanyl-nucleotide exchange factor activity	5	1	1.38	0.80115	1
GO:0005131	growth hormone receptor binding	5	1	1.38	0.80115	1
GO:0005219	ryanodine-sensitive calcium-release channel activity	5	1	1.38	0.80115	1
GO:0008131	primary amine oxidase activity	5	1	1.38	0.80115	1
GO:0008420	CTD phosphatase activity	5	1	1.38	0.80115	1
GO:0008508	bile acid:sodium symporter activity	5	1	1.38	0.80115	1
GO:0008967	phosphoglycolate phosphatase activity	5	1	1.38	0.80115	1
GO:0009374	biotin binding	5	1	1.38	0.80115	1
GO:0015038	glutathione disulfide oxidoreductase activity	5	1	1.38	0.80115	1
GO:0015347	sodium-independent organic anion transmembrane transporter activity	5	1	1.38	0.80115	1
GO:0015925	galactosidase activity	5	1	1.38	0.80115	1
GO:0016413	O-acetyltransferase activity	5	1	1.38	0.80115	1
GO:0017056	structural constituent of nuclear pore	5	1	1.38	0.80115	1
GO:0017070	U6 snRNA binding	5	1	1.38	0.80115	1
GO:0017176	phosphatidylinositol N-acetylglucosaminyltransferase activity	5	1	1.38	0.80115	1
GO:0019238	cyclohydrolase activity	5	1	1.38	0.80115	1
GO:0019863	IgE binding	5	1	1.38	0.80115	1
GO:0022824	transmitter-gated ion channel activity	5	1	1.38	0.80115	1
GO:0022835	transmitter-gated channel activity	5	1	1.38	0.80115	1
GO:0030292	protein tyrosine kinase inhibitor activity	5	1	1.38	0.80115	1
GO:0030911	TPR domain binding	5	1	1.38	0.80115	1
GO:0031685	adenosine receptor binding	5	1	1.38	0.80115	1
GO:0031694	alpha-2A adrenergic receptor binding	5	1	1.38	0.80115	1
GO:0032552	deoxyribonucleotide binding	5	1	1.38	0.80115	1
GO:0034416	bisphosphoglycerate phosphatase activity	5	1	1.38	0.80115	1
GO:0034452	dynactin binding	5	1	1.38	0.80115	1
GO:0034481	chondroitin sulfotransferase activity	5	1	1.38	0.80115	1
GO:0035197	siRNA binding	5	1	1.38	0.80115	1
GO:0036041	long-chain fatty acid binding	5	1	1.38	0.80115	1
GO:0043008	ATP-dependent protein binding	5	1	1.38	0.80115	1
GO:0043125	ErbB-3 class receptor binding	5	1	1.38	0.80115	1
GO:0043140	ATP-dependent 3'-5' DNA helicase activity	5	1	1.38	0.80115	1
GO:0043546	molybdopterin cofactor binding	5	1	1.38	0.80115	1
GO:0046912	transferase activity, transferring acyl groups, acyl groups converted into alkyl on transfer	5	1	1.38	0.80115	1
GO:0051637	Gram-positive bacterial cell surface binding	5	1	1.38	0.80115	1
GO:0052723	inositol hexakisphosphate 1-kinase activity	5	1	1.38	0.80115	1
GO:0052724	inositol hexakisphosphate 3-kinase activity	5	1	1.38	0.80115	1
GO:0086006	voltage-gated sodium channel activity involved in cardiac muscle cell action potential	5	1	1.38	0.80115	1
GO:0016769	transferase activity, transferring nitrogenous groups	23	5	6.35	0.80317	1
GO:0031490	chromatin DNA binding	23	5	6.35	0.80317	1
GO:0001653	peptide receptor activity	107	26	29.53	0.80837	1
GO:0004000	adenosine deaminase activity	10	2	2.76	0.80971	1
GO:0004029	aldehyde dehydrogenase (NAD) activity	10	2	2.76	0.80971	1
GO:0008239	dipeptidyl-peptidase activity	10	2	2.76	0.80971	1
GO:0008271	secondary active sulfate transmembrane transporter activity	10	2	2.76	0.80971	1
GO:0015250	water channel activity	10	2	2.76	0.80971	1
GO:0016801	hydrolase activity, acting on ether bonds	10	2	2.76	0.80971	1
GO:0016812	hydrolase activity, acting on carbon-nitrogen (but not peptide) bonds, in cyclic amides	10	2	2.76	0.80971	1
[truncated: 1,794 more rows]

## Sheet: Cellular Component
GO.ID	Term	Annotated	Significant	Expected	classicFisher	BH.pVal
GO:0044464	cell part	13624	3861	3713.92	8.6e-15	6.12e-12
GO:0005623	cell	13625	3861	3714.19	9.5e-15	6.12e-12
GO:0005622	intracellular	11960	3429	3260.31	9.6e-13	4.12e-10
GO:0044424	intracellular part	11637	3338	3172.26	8.6e-12	2.77e-09
GO:0043227	membrane-bounded organelle	9097	2650	2479.85	4.4e-10	1.07e-07
GO:0043231	intracellular membrane-bounded organelle	9088	2647	2477.4	5e-10	1.07e-07
GO:0043226	organelle	10085	2898	2749.18	1.7e-08	3.13e-06
GO:0043229	intracellular organelle	10072	2893	2745.64	2.4e-08	3.87e-06
GO:0005634	nucleus	5682	1689	1548.92	1.2e-07	1.72e-05
GO:0005794	Golgi apparatus	1095	366	298.5	1.9e-06	0.000245
GO:0043005	neuron projection	549	198	149.66	2.7e-06	0.000316
GO:0000139	Golgi membrane	512	184	139.57	7.8e-06	0.000727
GO:0043197	dendritic spine	139	62	37.89	7.9e-06	0.000727
GO:0044309	neuron spine	139	62	37.89	7.9e-06	0.000727
GO:0012505	endomembrane system	1677	532	457.15	1e-05	0.000859
GO:0016020	membrane	7088	2050	1932.2	1.3e-05	0.00105
GO:0005737	cytoplasm	8710	2491	2374.36	1.6e-05	0.00121
GO:0045202	synapse	445	160	121.31	2.9e-05	0.00208
GO:0042995	cell projection	1093	350	297.95	0.00017	0.0115
GO:0044431	Golgi apparatus part	595	201	162.2	0.00021	0.0135
GO:0005768	endosome	532	181	145.02	0.00029	0.0178
GO:0031090	organelle membrane	2249	681	613.08	0.00032	0.0187
GO:0030054	cell junction	698	230	190.28	0.0004	0.0224
GO:0030425	dendrite	309	111	84.23	0.00047	0.0252
GO:0005783	endoplasmic reticulum	1180	370	321.67	0.00066	0.0315
GO:0008287	protein serine/threonine phosphatase complex	48	24	13.08	0.00066	0.0315
GO:0030175	filopodium	48	24	13.08	0.00066	0.0315
GO:0045121	membrane raft	177	68	48.25	0.00076	0.0337
GO:0014069	postsynaptic density	102	43	27.81	0.0008	0.0337
GO:0044327	dendritic spine head	102	43	27.81	0.0008	0.0337
GO:0071944	cell periphery	3871	1132	1055.24	0.00081	0.0337
GO:0044463	cell projection part	573	190	156.2	0.00088	0.0354
GO:0005886	plasma membrane	3800	1110	1035.88	0.0011	0.043
GO:0000151	ubiquitin ligase complex	147	57	40.07	0.00152	0.0576
GO:0005769	early endosome	180	67	49.07	0.00214	0.0788
GO:0044456	synapse part	336	115	91.59	0.00271	0.097
GO:0044440	endosomal part	310	106	84.51	0.00399	0.139
GO:0031252	cell leading edge	239	84	65.15	0.00429	0.146
GO:0044425	membrane part	5594	1595	1524.93	0.00478	0.158
GO:0044444	cytoplasmic part	6418	1821	1749.55	0.00503	0.162
GO:0005938	cell cortex	170	62	46.34	0.00521	0.164
GO:0071141	SMAD protein complex	4	4	1.09	0.00552	0.169
GO:0042734	presynaptic membrane	46	21	12.54	0.00566	0.17
GO:0031588	AMP-activated protein kinase complex	6	5	1.64	0.00697	0.204
GO:0000118	histone deacetylase complex	47	21	12.81	0.00764	0.219
GO:0080008	Cul4-RING E3 ubiquitin ligase complex	20	11	5.45	0.00801	0.22
GO:0016327	apicolateral plasma membrane	110	42	29.99	0.00803	0.22
GO:0005901	caveola	56	24	15.27	0.00846	0.225
GO:0005923	tight junction	92	36	25.08	0.00873	0.225
GO:0070160	occluding junction	92	36	25.08	0.00873	0.225
GO:0031985	Golgi cisterna	80	32	21.81	0.00899	0.227
GO:0017053	transcriptional repressor complex	60	25	16.36	0.01104	0.273
GO:0032580	Golgi cisterna membrane	69	28	18.81	0.01122	0.273
GO:0005815	microtubule organizing center	469	150	127.85	0.01221	0.288
GO:0010008	endosome membrane	301	100	82.05	0.0124	0.288
GO:0031904	endosome lumen	11	7	3	0.0125	0.288
GO:0010494	cytoplasmic stress granule	21	11	5.72	0.01273	0.288
GO:0016021	integral component of membrane	4704	1340	1282.32	0.01296	0.288
GO:0055037	recycling endosome	64	26	17.45	0.01399	0.306
GO:0030133	transport vesicle	126	46	34.35	0.01427	0.307
GO:0097060	synaptic membrane	197	68	53.7	0.01459	0.308
GO:0000932	cytoplasmic mRNA processing body	38	17	10.36	0.0154	0.316
GO:0034045	pre-autophagosomal structure membrane	9	6	2.45	0.01558	0.316
GO:0031982	vesicle	907	276	247.25	0.01571	0.316
GO:0031984	organelle subcompartment	83	32	22.63	0.01632	0.324
GO:0005911	cell-cell junction	268	89	73.06	0.01766	0.345
GO:0043296	apical junction complex	106	39	28.9	0.01991	0.378
GO:0030895	apolipoprotein B mRNA editing enzyme complex	3	3	0.82	0.02025	0.378
GO:0031905	early endosome lumen	3	3	0.82	0.02025	0.378
GO:0030870	Mre11 complex	5	4	1.36	0.02157	0.397
GO:0000307	cyclin-dependent protein kinase holoenzyme complex	17	9	4.63	0.02191	0.397
GO:0030424	axon	247	82	67.33	0.02218	0.397
GO:0035770	ribonucleoprotein granule	67	26	18.26	0.02615	0.459
GO:0033267	axon part	111	40	30.26	0.02633	0.459
GO:0005813	centrosome	367	117	100.04	0.02681	0.461
GO:0031224	intrinsic component of membrane	4809	1361	1310.94	0.02747	0.462
GO:0044451	nucleoplasm part	792	240	215.9	0.02757	0.462
GO:0031410	cytoplasmic vesicle	870	262	237.16	0.02919	0.482
GO:0033268	node of Ranvier	10	6	2.73	0.03004	0.49
GO:0005789	endoplasmic reticulum membrane	736	223	200.63	0.03287	0.52
GO:0005770	late endosome	145	50	39.53	0.03299	0.52
GO:0031461	cullin-RING ubiquitin ligase complex	84	31	22.9	0.03364	0.52
GO:0005778	peroxisomal membrane	53	21	14.45	0.03404	0.52
GO:0031903	microbody membrane	53	21	14.45	0.03404	0.52
GO:0000781	chromosome, telomeric region	50	20	13.63	0.03432	0.52
GO:0044459	plasma membrane part	1987	576	541.66	0.03469	0.52
GO:0005802	trans-Golgi network	88	32	23.99	0.03841	0.569
GO:0000784	nuclear chromosome, telomeric region	24	11	6.54	0.03928	0.575
GO:0005637	nuclear inner membrane	27	12	7.36	0.04106	0.581
GO:0005795	Golgi stack	111	39	30.26	0.04144	0.581
GO:0030667	secretory granule membrane	51	20	13.9	0.04239	0.581
GO:0031526	brush border membrane	36	15	9.81	0.04349	0.581
GO:0042175	nuclear outer membrane-endoplasmic reticulum membrane network	752	226	205	0.04366	0.581
GO:0044450	microtubule organizing center part	86	31	23.44	0.04609	0.581
GO:0030659	cytoplasmic vesicle membrane	323	102	88.05	0.04626	0.581
GO:0030027	lamellipodium	112	39	30.53	0.04732	0.581
GO:0044432	endoplasmic reticulum part	825	246	224.9	0.04993	0.581
GO:0000796	condensin complex	6	4	1.64	0.05077	0.581
GO:0002178	palmitoyltransferase complex	6	4	1.64	0.05077	0.581
GO:0005587	collagen type IV trimer	6	4	1.64	0.05077	0.581
GO:0016589	NURF complex	6	4	1.64	0.05077	0.581
GO:0017059	serine C-palmitoyltransferase complex	6	4	1.64	0.05077	0.581
GO:0019908	nuclear cyclin-dependent protein kinase holoenzyme complex	6	4	1.64	0.05077	0.581
GO:0031010	ISWI-type complex	6	4	1.64	0.05077	0.581
GO:0031211	endoplasmic reticulum palmitoyltransferase complex	6	4	1.64	0.05077	0.581
GO:0036056	filtration diaphragm	6	4	1.64	0.05077	0.581
GO:0036057	slit diaphragm	6	4	1.64	0.05077	0.581
GO:0036064	ciliary basal body	6	4	1.64	0.05077	0.581
GO:0042827	platelet dense granule	6	4	1.64	0.05077	0.581
GO:0044224	juxtaparanode region of axon	6	4	1.64	0.05077	0.581
GO:0016580	Sin3 complex	11	6	3	0.05108	0.581
GO:0070822	Sin3-type complex	11	6	3	0.05108	0.581
GO:0030057	desmosome	22	10	6	0.05138	0.581
GO:0032589	neuron projection membrane	22	10	6	0.05138	0.581
GO:0012506	vesicle membrane	335	105	91.32	0.05256	0.589
GO:0030496	midbody	81	29	22.08	0.05692	0.632
GO:0044433	cytoplasmic vesicle part	378	117	103.04	0.05917	0.652
GO:0005887	integral component of plasma membrane	1183	346	322.49	0.05987	0.654
GO:0070161	anchoring junction	204	66	55.61	0.06058	0.656
GO:0000164	protein phosphatase type 1 complex	4	3	1.09	0.06444	0.665
GO:0031313	extrinsic component of endosome membrane	4	3	1.09	0.06444	0.665
GO:0036021	endolysosome lumen	4	3	1.09	0.06444	0.665
GO:0042584	chromaffin granule membrane	4	3	1.09	0.06444	0.665
GO:0045254	pyruvate dehydrogenase complex	4	3	1.09	0.06444	0.665
GO:0072487	MSL complex	4	3	1.09	0.06444	0.665
GO:0030173	integral component of Golgi membrane	47	18	12.81	0.06538	0.668
GO:0005791	rough endoplasmic reticulum	41	16	11.18	0.06794	0.668
GO:0030127	COPII vesicle coat	9	5	2.45	0.06865	0.668
GO:0042575	DNA polymerase complex	9	5	2.45	0.06865	0.668
GO:0031988	membrane-bounded vesicle	829	245	225.99	0.06983	0.668
GO:0043209	myelin sheath	26	11	7.09	0.07035	0.668
GO:0044304	main axon	32	13	8.72	0.07046	0.668
GO:0008023	transcription elongation factor complex	29	12	7.91	0.07066	0.668
GO:0005581	collagen trimer	86	30	23.44	0.07314	0.668
GO:0000308	cytoplasmic cyclin-dependent protein kinase holoenzyme complex	2	2	0.55	0.0743	0.668
GO:0005968	Rab-protein geranylgeranyltransferase complex	2	2	0.55	0.0743	0.668
GO:0008623	CHRAC	2	2	0.55	0.0743	0.668
GO:0017109	glutamate-cysteine ligase complex	2	2	0.55	0.0743	0.668
GO:0030014	CCR4-NOT complex	2	2	0.55	0.0743	0.668
GO:0030478	actin cap	2	2	0.55	0.0743	0.668
GO:0030981	cortical microtubule cytoskeleton	2	2	0.55	0.0743	0.668
GO:0070765	gamma-secretase complex	2	2	0.55	0.0743	0.668
GO:0097025	MPP7-DLG1-LIN7 complex	2	2	0.55	0.0743	0.668
GO:0005903	brush border	54	20	14.72	0.07466	0.668
GO:0009986	cell surface	452	137	123.22	0.07834	0.68
GO:0000242	pericentriolar material	12	6	3.27	0.07914	0.68
GO:0000407	pre-autophagosomal structure	12	6	3.27	0.07914	0.68
GO:0005583	fibrillar collagen trimer	12	6	3.27	0.07914	0.68
GO:0005845	mRNA cap binding complex	12	6	3.27	0.07914	0.68
GO:0034518	RNA cap binding complex	12	6	3.27	0.07914	0.68
GO:0045211	postsynaptic membrane	170	55	46.34	0.08055	0.688
GO:0016585	chromatin remodeling complex	127	42	34.62	0.08615	0.731
GO:0030018	Z disc	68	24	18.54	0.09005	0.751
GO:0005720	nuclear heterochromatin	24	10	6.54	0.09083	0.751
GO:0016593	Cdc73/Paf1 complex	7	4	1.91	0.09327	0.751
GO:0030935	sheet-forming collagen trimer	7	4	1.91	0.09327	0.751
GO:0031092	platelet alpha granule membrane	7	4	1.91	0.09327	0.751
GO:0032585	multivesicular body membrane	7	4	1.91	0.09327	0.751
GO:0044295	axonal growth cone	7	4	1.91	0.09327	0.751
GO:0072357	PTW/PP1 phosphatase complex	7	4	1.91	0.09327	0.751
GO:0016023	cytoplasmic membrane-bounded vesicle	809	237	220.53	0.09845	0.788
GO:0043025	neuronal cell body	248	77	67.61	0.10161	0.808
GO:0016323	basolateral plasma membrane	276	85	75.24	0.10426	0.824
GO:0031965	nuclear membrane	173	55	47.16	0.10501	0.825
GO:0005952	cAMP-dependent protein kinase complex	10	5	2.73	0.10726	0.833
GO:0035098	ESC/E(Z) complex	10	5	2.73	0.10726	0.833
GO:0015630	microtubule cytoskeleton	833	243	227.08	0.10932	0.834
GO:0031226	intrinsic component of plasma membrane	1222	352	333.12	0.10991	0.834
GO:0044438	microbody part	76	26	20.72	0.11	0.834
GO:0044439	peroxisomal part	76	26	20.72	0.11	0.834
GO:0031228	intrinsic component of Golgi membrane	50	18	13.63	0.11098	0.834
GO:0016234	inclusion body	31	12	8.45	0.1113	0.834
GO:0005654	nucleoplasm	1428	409	389.27	0.11584	0.853
GO:0019005	SCF ubiquitin ligase complex	25	10	6.82	0.11584	0.853
GO:0030140	trans-Golgi network transport vesicle	25	10	6.82	0.11584	0.853
GO:0030530	heterogeneous nuclear ribonucleoprotein complex	19	8	5.18	0.11796	0.864
GO:0044448	cell cortex part	80	27	21.81	0.12	0.871
GO:0005814	centriole	57	20	15.54	0.12026	0.871
GO:0045177	apical part of cell	268	82	73.06	0.12205	0.879
GO:0005964	phosphorylase kinase complex	5	3	1.36	0.12874	0.887
GO:0031088	platelet dense granule membrane	5	3	1.36	0.12874	0.887
GO:0032045	guanyl-nucleotide exchange factor complex	5	3	1.36	0.12874	0.887
GO:0035068	micro-ribonucleoprotein complex	5	3	1.36	0.12874	0.887
GO:0042583	chromaffin granule	5	3	1.36	0.12874	0.887
GO:0043220	Schmidt-Lanterman incisure	5	3	1.36	0.12874	0.887
GO:0070062	extracellular vesicular exosome	5	3	1.36	0.12874	0.887
GO:0070937	CRD-mediated mRNA stability complex	5	3	1.36	0.12874	0.887
GO:0005884	actin filament	51	18	13.9	0.12964	0.889
GO:0005793	endoplasmic reticulum-Golgi intermediate compartment	61	21	16.63	0.1332	0.908
GO:0005881	cytoplasmic microtubule	32	12	8.72	0.13581	0.921
GO:0044420	extracellular matrix part	173	54	47.16	0.13863	0.936
GO:0055038	recycling endosome membrane	29	11	7.91	0.14009	0.937
GO:0031902	late endosome membrane	78	26	21.26	0.14057	0.937
GO:0005912	adherens junction	187	58	50.98	0.14095	0.937
GO:0016324	apical plasma membrane	208	64	56.7	0.14357	0.944
GO:0030120	vesicle coat	42	15	11.45	0.14529	0.944
GO:0005577	fibrinogen complex	8	4	2.18	0.14737	0.944
GO:0016442	RISC complex	8	4	2.18	0.14737	0.944
GO:0031095	platelet dense tubular network membrane	8	4	2.18	0.14737	0.944
GO:0031332	RNAi effector complex	8	4	2.18	0.14737	0.944
GO:0043218	compact myelin	8	4	2.18	0.14737	0.944
GO:0032421	stereocilium bundle	23	9	6.27	0.1482	0.944
GO:0034703	cation channel complex	126	40	34.35	0.15051	0.944
GO:0030427	site of polarized growth	82	27	22.35	0.15139	0.944
GO:0016010	dystrophin-associated glycoprotein complex	20	8	5.45	0.15167	0.944
GO:0001726	ruffle	116	37	31.62	0.15371	0.944
GO:0000791	euchromatin	11	5	3	0.15408	0.944
GO:0043205	fibril	11	5	3	0.15408	0.944
GO:0072686	mitotic spindle	11	5	3	0.15408	0.944
GO:0031941	filamentous actin	17	7	4.63	0.15433	0.944
GO:0016604	nuclear body	265	80	72.24	0.15623	0.944
GO:0048471	perinuclear region of cytoplasm	448	132	122.13	0.1565	0.944
GO:0031981	nuclear lumen	2013	568	548.75	0.15757	0.944
GO:0005635	nuclear envelope	276	83	75.24	0.16093	0.944
GO:0030117	membrane coat	73	24	19.9	0.17085	0.944
GO:0048475	coated membrane	73	24	19.9	0.17085	0.944
GO:0030139	endocytic vesicle	131	41	35.71	0.17223	0.944
GO:0044297	cell body	267	80	72.78	0.17561	0.944
GO:0031674	I band	80	26	21.81	0.17563	0.944
GO:0043204	perikaryon	40	14	10.9	0.17684	0.944
GO:0045178	basal part of cell	40	14	10.9	0.17684	0.944
GO:0044428	nuclear part	2381	668	649.06	0.1786	0.944
GO:0016529	sarcoplasmic reticulum	50	17	13.63	0.17949	0.944
GO:0000124	SAGA complex	3	2	0.82	0.1824	0.944
GO:0001674	female germ cell nucleus	3	2	0.82	0.1824	0.944
GO:0005588	collagen type V trimer	3	2	0.82	0.1824	0.944
GO:0005639	integral component of nuclear inner membrane	3	2	0.82	0.1824	0.944
GO:0005787	signal peptidase complex	3	2	0.82	0.1824	0.944
GO:0005850	eukaryotic translation initiation factor 2 complex	3	2	0.82	0.1824	0.944
GO:0005896	interleukin-6 receptor complex	3	2	0.82	0.1824	0.944
GO:0005899	insulin receptor complex	3	2	0.82	0.1824	0.944
GO:0005900	oncostatin-M receptor complex	3	2	0.82	0.1824	0.944
GO:0005955	calcineurin complex	3	2	0.82	0.1824	0.944
GO:0009331	glycerol-3-phosphate dehydrogenase complex	3	2	0.82	0.1824	0.944
GO:0016942	insulin-like growth factor binding protein complex	3	2	0.82	0.1824	0.944
GO:0030956	glutamyl-tRNA(Gln) amidotransferase complex	3	2	0.82	0.1824	0.944
GO:0031229	intrinsic component of nuclear inner membrane	3	2	0.82	0.1824	0.944
GO:0031618	nuclear pericentric heterochromatin	3	2	0.82	0.1824	0.944
GO:0032444	activin responsive factor complex	3	2	0.82	0.1824	0.944
GO:0032449	CBM complex	3	2	0.82	0.1824	0.944
GO:0032591	dendritic spine membrane	3	2	0.82	0.1824	0.944
GO:0033596	TSC1-TSC2 complex	3	2	0.82	0.1824	0.944
GO:0034663	endoplasmic reticulum chaperone complex	3	2	0.82	0.1824	0.944
GO:0034673	inhibin-betaglycan-ActRII complex	3	2	0.82	0.1824	0.944
GO:0043293	apoptosome	3	2	0.82	0.1824	0.944
GO:0043625	delta DNA polymerase complex	3	2	0.82	0.1824	0.944
GO:0051286	cell tip	3	2	0.82	0.1824	0.944
GO:0070188	Stn1-Ten1 complex	3	2	0.82	0.1824	0.944
GO:0097149	centralspindlin complex	3	2	0.82	0.1824	0.944
GO:0031519	PcG protein complex	37	13	10.09	0.18452	0.951
GO:0044427	chromosomal part	502	146	136.85	0.18859	0.965
GO:0016607	nuclear speck	146	45	39.8	0.1892	0.965
GO:0032420	stereocilium	21	8	5.72	0.1894	0.965
GO:0000123	histone acetyltransferase complex	74	24	20.17	0.19063	0.967
GO:0034702	ion channel complex	195	59	53.16	0.19281	0.971
GO:0005643	nuclear pore	64	21	17.45	0.19364	0.971
GO:0005902	microvillus	64	21	17.45	0.19364	0.971
GO:0030426	growth cone	81	26	22.08	0.19476	0.973
GO:0016528	sarcoplasm	54	18	14.72	0.19562	0.974
GO:0005788	endoplasmic reticulum lumen	112	35	30.53	0.19774	0.979
GO:0016605	PML body	71	23	19.35	0.19875	0.979
GO:0005741	mitochondrial outer membrane	119	37	32.44	0.19944	0.979
GO:0030864	cortical actin cytoskeleton	31	11	8.45	0.20126	0.979
GO:0043073	germ cell nucleus	15	6	4.09	0.20237	0.979
GO:0005786	signal recognition particle, endoplasmic reticulum targeting	6	3	1.64	0.2067	0.979
GO:0016011	dystroglycan complex	6	3	1.64	0.2067	0.979
GO:0016012	sarcoglycan complex	6	3	1.64	0.2067	0.979
GO:0030877	beta-catenin destruction complex	6	3	1.64	0.2067	0.979
GO:0048500	signal recognition particle	6	3	1.64	0.2067	0.979
GO:0000782	telomere cap complex	12	5	3.27	0.20761	0.979
GO:0000783	nuclear telomere cap complex	12	5	3.27	0.20761	0.979
GO:0032839	dendrite cytoplasm	12	5	3.27	0.20761	0.979
GO:0005883	neurofilament	9	4	2.45	0.21034	0.979
GO:0014701	junctional sarcoplasmic reticulum membrane	9	4	2.45	0.21034	0.979
GO:0042581	specific granule	9	4	2.45	0.21034	0.979
GO:0043194	axon initial segment	9	4	2.45	0.21034	0.979
GO:0030135	coated vesicle	228	68	62.15	0.21043	0.979
GO:0031901	early endosome membrane	75	24	20.45	0.21151	0.981
GO:0031253	cell projection membrane	169	51	46.07	0.21928	0.99
GO:0012507	ER to Golgi transport vesicle membrane	25	9	6.82	0.22018	0.99
GO:0000775	chromosome, centromeric region	145	44	39.53	0.22649	0.99
GO:0008076	voltage-gated potassium channel complex	69	22	18.81	0.23016	0.99
GO:0034705	potassium channel complex	69	22	18.81	0.23016	0.99
GO:0031201	SNARE complex	22	8	6	0.23057	0.99
GO:0030136	clathrin-coated vesicle	181	54	49.34	0.24056	0.99
GO:0000159	protein phosphatase type 2A complex	19	7	5.18	0.24166	0.99
GO:0016235	aggresome	19	7	5.18	0.24166	0.99
GO:0005905	coated pit	56	18	15.27	0.24706	0.99
GO:0030134	ER to Golgi transport vesicle	29	10	7.91	0.24744	0.99
GO:0019898	extrinsic component of membrane	115	35	31.35	0.25116	0.99
GO:0005801	cis-Golgi network	26	9	7.09	0.26037	0.99
GO:0033116	endoplasmic reticulum-Golgi intermediate compartment membrane	26	9	7.09	0.26037	0.99
GO:0001518	voltage-gated sodium channel complex	13	5	3.54	0.26602	0.99
GO:0005849	mRNA cleavage factor complex	13	5	3.54	0.26602	0.99
GO:0005868	cytoplasmic dynein complex	13	5	3.54	0.26602	0.99
GO:0030914	STAGA complex	13	5	3.54	0.26602	0.99
GO:0034706	sodium channel complex	13	5	3.54	0.26602	0.99
GO:0042588	zymogen granule	13	5	3.54	0.26602	0.99
GO:0031256	leading edge membrane	88	27	23.99	0.26961	0.99
GO:0005777	peroxisome	116	35	31.62	0.27024	0.99
GO:0042579	microbody	116	35	31.62	0.27024	0.99
GO:0044446	intracellular organelle part	5910	1628	1611.07	0.27222	0.99
GO:0000110	nucleotide-excision repair factor 1 complex	1	1	0.27	0.2726	0.99
GO:0000133	polarisome	1	1	0.27	0.2726	0.99
GO:0000235	astral microtubule	1	1	0.27	0.2726	0.99
GO:0000439	core TFIIH complex	1	1	0.27	0.2726	0.99
GO:0000802	transverse filament	1	1	0.27	0.2726	0.99
GO:0005582	collagen type XV trimer	1	1	0.27	0.2726	0.99
GO:0005586	collagen type III trimer	1	1	0.27	0.2726	0.99
GO:0005596	collagen type XIV trimer	1	1	0.27	0.2726	0.99
GO:0005816	spindle pole body	1	1	0.27	0.2726	0.99
GO:0005818	aster	1	1	0.27	0.2726	0.99
GO:0005898	interleukin-13 receptor complex	1	1	0.27	0.2726	0.99
GO:0005943	phosphatidylinositol 3-kinase complex, class IA	1	1	0.27	0.2726	0.99
GO:0005967	mitochondrial pyruvate dehydrogenase complex	1	1	0.27	0.2726	0.99
GO:0005969	serine-pyruvate aminotransferase complex	1	1	0.27	0.2726	0.99
GO:0008275	gamma-tubulin small complex	1	1	0.27	0.2726	0.99
GO:0008303	caspase complex	1	1	0.27	0.2726	0.99
GO:0008622	epsilon DNA polymerase complex	1	1	0.27	0.2726	0.99
GO:0009330	DNA topoisomerase complex (ATP-hydrolyzing)	1	1	0.27	0.2726	0.99
GO:0009360	DNA polymerase III complex	1	1	0.27	0.2726	0.99
GO:0016590	ACF complex	1	1	0.27	0.2726	0.99
GO:0019035	viral integration complex	1	1	0.27	0.2726	0.99
GO:0030526	granulocyte macrophage colony-stimulating factor receptor complex	1	1	0.27	0.2726	0.99
GO:0030690	Noc1p-Noc2p complex	1	1	0.27	0.2726	0.99
GO:0031379	RNA-directed RNA polymerase complex	1	1	0.27	0.2726	0.99
GO:0031380	nuclear RNA-directed RNA polymerase complex	1	1	0.27	0.2726	0.99
GO:0031592	centrosomal corona	1	1	0.27	0.2726	0.99
GO:0032144	4-aminobutyrate transaminase complex	1	1	0.27	0.2726	0.99
GO:0032473	cytoplasmic side of mitochondrial outer membrane	1	1	0.27	0.2726	0.99
GO:0032541	cortical endoplasmic reticulum	1	1	0.27	0.2726	0.99
GO:0033193	Lsd1/2 complex	1	1	0.27	0.2726	0.99
GO:0034751	aryl hydrocarbon receptor complex	1	1	0.27	0.2726	0.99
GO:0034752	cytosolic aryl hydrocarbon receptor complex	1	1	0.27	0.2726	0.99
GO:0035861	site of double-strand break	1	1	0.27	0.2726	0.99
GO:0035867	alphav-beta3 integrin-IGF-1-IGF1R complex	1	1	0.27	0.2726	0.99
GO:0042025	host cell nucleus	1	1	0.27	0.2726	0.99
GO:0042585	germinal vesicle	1	1	0.27	0.2726	0.99
GO:0042643	actomyosin, actin portion	1	1	0.27	0.2726	0.99
GO:0042720	mitochondrial inner membrane peptidase complex	1	1	0.27	0.2726	0.99
GO:0043033	isoamylase complex	1	1	0.27	0.2726	0.99
GO:0044352	pinosome	1	1	0.27	0.2726	0.99
GO:0044354	macropinosome	1	1	0.27	0.2726	0.99
GO:0048237	rough endoplasmic reticulum lumen	1	1	0.27	0.2726	0.99
GO:0070110	ciliary neurotrophic factor receptor complex	1	1	0.27	0.2726	0.99
GO:0070195	growth hormone receptor complex	1	1	0.27	0.2726	0.99
GO:0070826	paraferritin complex	1	1	0.27	0.2726	0.99
GO:0071598	neuronal ribonucleoprotein granule	1	1	0.27	0.2726	0.99
GO:0071782	endoplasmic reticulum tubular network	1	1	0.27	0.2726	0.99
GO:0097140	BIM-BCL-xl complex	1	1	0.27	0.2726	0.99
GO:0097141	BIM-BCL-2 complex	1	1	0.27	0.2726	0.99
GO:0005798	Golgi-associated vesicle	64	20	17.45	0.27715	0.99
GO:0030658	transport vesicle membrane	64	20	17.45	0.27715	0.99
GO:0005819	spindle	219	64	59.7	0.27825	0.99
GO:0005719	nuclear euchromatin	10	4	2.73	0.27907	0.99
GO:0017119	Golgi transport complex	10	4	2.73	0.27907	0.99
GO:0031094	platelet dense tubular network	10	4	2.73	0.27907	0.99
GO:0031312	extrinsic component of organelle membrane	10	4	2.73	0.27907	0.99
GO:0031234	extrinsic component of cytoplasmic side of plasma membrane	47	15	12.81	0.28424	0.99
GO:0045335	phagocytic vesicle	47	15	12.81	0.28424	0.99
GO:0005776	autophagic vacuole	30	10	8.18	0.28649	0.99
GO:0030131	clathrin adaptor complex	30	10	8.18	0.28649	0.99
GO:0033017	sarcoplasmic reticulum membrane	30	10	8.18	0.28649	0.99
GO:0030662	coated vesicle membrane	131	39	35.71	0.28788	0.99
GO:0030125	clathrin vesicle coat	20	7	5.45	0.29012	0.99
GO:0008290	F-actin capping protein complex	7	3	1.91	0.29178	0.99
GO:0014731	spectrin-associated cytoskeleton	7	3	1.91	0.29178	0.99
GO:0031045	dense core granule	7	3	1.91	0.29178	0.99
GO:0031464	Cul4A-RING E3 ubiquitin ligase complex	7	3	1.91	0.29178	0.99
GO:0035371	microtubule plus-end	7	3	1.91	0.29178	0.99
GO:0043230	extracellular organelle	7	3	1.91	0.29178	0.99
GO:0065010	extracellular membrane-bounded organelle	7	3	1.91	0.29178	0.99
GO:0070775	H3 histone acetyltransferase complex	7	3	1.91	0.29178	0.99
GO:0070776	MOZ/MORF histone acetyltransferase complex	7	3	1.91	0.29178	0.99
GO:0005925	focal adhesion	121	36	32.98	0.29928	0.99
GO:0000138	Golgi trans cisterna	4	2	1.09	0.30037	0.99
GO:0002139	stereocilia coupling link	4	2	1.09	0.30037	0.99
GO:0002141	stereocilia ankle link	4	2	1.09	0.30037	0.99
GO:0002142	stereocilia ankle link complex	4	2	1.09	0.30037	0.99
GO:0016602	CCAAT-binding factor complex	4	2	1.09	0.30037	0.99
GO:0030891	VCB complex	4	2	1.09	0.30037	0.99
GO:0031465	Cul4B-RING E3 ubiquitin ligase complex	4	2	1.09	0.30037	0.99
GO:0031466	Cul5-RING ubiquitin ligase complex	4	2	1.09	0.30037	0.99
GO:0032983	kainate selective glutamate receptor complex	4	2	1.09	0.30037	0.99
GO:0035749	myelin sheath adaxonal region	4	2	1.09	0.30037	0.99
GO:0042405	nuclear inclusion body	4	2	1.09	0.30037	0.99
GO:0042825	TAP complex	4	2	1.09	0.30037	0.99
GO:0044453	nuclear membrane part	4	2	1.09	0.30037	0.99
GO:0060187	cell pole	4	2	1.09	0.30037	0.99
GO:0070852	cell body fiber	4	2	1.09	0.30037	0.99
GO:0097136	Bcl-2 family protein complex	4	2	1.09	0.30037	0.99
GO:0070461	SAGA-type complex	27	9	7.36	0.3026	0.995
GO:0005856	cytoskeleton	1708	475	465.6	0.30353	0.995
GO:0034399	nuclear periphery	86	26	23.44	0.3041	0.995
GO:0030055	cell-substrate junction	132	39	35.98	0.30685	1
GO:0005834	heterotrimeric G-protein complex	34	11	9.27	0.3097	1
GO:0043292	contractile fiber	150	44	40.89	0.31166	1
GO:0044422	organelle part	5995	1648	1634.24	0.31282	1
GO:0019867	outer membrane	143	42	38.98	0.31359	1
GO:0030666	endocytic vesicle membrane	76	23	20.72	0.31734	1
GO:0000323	lytic vacuole	308	88	83.96	0.3211	1
GO:0005764	lysosome	308	88	83.96	0.3211	1
GO:0000776	kinetochore	101	30	27.53	0.32482	1
GO:0000930	gamma-tubulin complex	14	5	3.82	0.3274	1
GO:0030867	rough endoplasmic reticulum membrane	14	5	3.82	0.3274	1
GO:0005924	cell-substrate adherens junction	126	37	34.35	0.32842	1
GO:0005694	chromosome	594	167	161.93	0.33179	1
GO:0030016	myofibril	144	42	39.25	0.33235	1
GO:0031091	platelet alpha granule	59	18	16.08	0.3326	1
GO:0043234	protein complex	3083	850	840.43	0.34075	1
GO:0043198	dendritic shaft	28	9	7.63	0.34626	1
GO:0030119	AP-type membrane coat adaptor complex	35	11	9.54	0.34873	1
GO:0030863	cortical cytoskeleton	49	15	13.36	0.34915	1
GO:0005811	lipid particle	42	13	11.45	0.34945	1
GO:0000228	nuclear chromosome	267	76	72.78	0.35012	1
GO:0005614	interstitial matrix	11	4	3	0.35048	1
GO:0031105	septin complex	11	4	3	0.35048	1
GO:0032156	septin cytoskeleton	11	4	3	0.35048	1
GO:0035097	histone methyltransferase complex	60	18	16.36	0.36265	1
GO:0005730	nucleolus	590	165	160.83	0.36275	1
GO:0030118	clathrin coat	39	12	10.63	0.36814	1
GO:0030660	Golgi-associated vesicle membrane	39	12	10.63	0.36814	1
GO:0044454	nuclear chromosome part	225	64	61.34	0.36835	1
GO:0016592	mediator complex	32	10	8.72	0.36868	1
GO:0031968	organelle outer membrane	139	40	37.89	0.37431	1
GO:0000145	exocyst	8	3	2.18	0.37843	1
GO:0001527	microfibril	8	3	2.18	0.37843	1
GO:0031082	BLOC complex	8	3	2.18	0.37843	1
GO:0031083	BLOC-1 complex	8	3	2.18	0.37843	1
GO:0032279	asymmetric synapse	8	3	2.18	0.37843	1
GO:0035253	ciliary rootlet	8	3	2.18	0.37843	1
GO:0036019	endolysosome	8	3	2.18	0.37843	1
GO:0005773	vacuole	367	103	100.04	0.38247	1
GO:0005829	cytosol	2256	621	614.99	0.38825	1
GO:0016581	NuRD complex	15	5	4.09	0.38992	1
GO:0043034	costamere	15	5	4.09	0.38992	1
GO:0030315	T-tubule	22	7	6	0.39178	1
GO:0031301	integral component of organelle membrane	187	53	50.98	0.39626	1
GO:0005876	spindle microtubule	40	12	10.9	0.40622	1
GO:0034704	calcium channel complex	40	12	10.9	0.40622	1
GO:0005765	lysosomal membrane	137	39	37.35	0.40678	1
GO:0009925	basal plasma membrane	33	10	9	0.41079	1
GO:0001669	acrosomal vesicle	58	17	15.81	0.4111	1
GO:0001739	sex chromatin	5	2	1.36	0.41478	1
GO:0005828	kinetochore microtubule	5	2	1.36	0.41478	1
GO:0010369	chromocenter	5	2	1.36	0.41478	1
GO:0031232	extrinsic component of external side of plasma membrane	5	2	1.36	0.41478	1
GO:0042587	glycogen granule	5	2	1.36	0.41478	1
GO:0042788	polysomal ribosome	5	2	1.36	0.41478	1
GO:0042824	MHC class I peptide loading complex	5	2	1.36	0.41478	1
GO:0046696	lipopolysaccharide receptor complex	5	2	1.36	0.41478	1
GO:0070044	synaptobrevin 2-SNAP-25-syntaxin-1a complex	5	2	1.36	0.41478	1
GO:0070081	clathrin-sculpted monoamine transport vesicle	5	2	1.36	0.41478	1
GO:0070083	clathrin-sculpted monoamine transport vesicle membrane	5	2	1.36	0.41478	1
GO:0070695	FHF complex	5	2	1.36	0.41478	1
GO:0008328	ionotropic glutamate receptor complex	26	8	7.09	0.41532	1
GO:0000790	nuclear chromatin	134	38	36.53	0.4195	1
GO:0001673	male germ cell nucleus	12	4	3.27	0.42192	1
GO:0030130	clathrin coat of trans-Golgi network vesicle	12	4	3.27	0.42192	1
GO:0035102	PRC1 complex	12	4	3.27	0.42192	1
GO:0051233	spindle midzone	12	4	3.27	0.42192	1
GO:0060053	neurofilament cytoskeleton	12	4	3.27	0.42192	1
GO:0005758	mitochondrial intermembrane space	44	13	11.99	0.42227	1
GO:0005604	basement membrane	80	23	21.81	0.42373	1
GO:0046930	pore complex	80	23	21.81	0.42373	1
GO:0071013	catalytic step 2 spliceosome	80	23	21.81	0.42373	1
GO:0034708	methyltransferase complex	62	18	16.9	0.42393	1
GO:0030665	clathrin-coated vesicle membrane	91	26	24.81	0.42826	1
GO:0043195	terminal bouton	37	11	10.09	0.42853	1
GO:0000792	heterochromatin	55	16	14.99	0.43015	1
GO:0043202	lysosomal lumen	30	9	8.18	0.4354	1
GO:0016363	nuclear matrix	77	22	20.99	0.44052	1
GO:0005844	polysome	23	7	6.27	0.44309	1
GO:0072372	primary cilium	81	23	22.08	0.45088	1
GO:0030663	COPI-coated vesicle membrane	16	5	4.36	0.45193	1
GO:0030684	preribosome	16	5	4.36	0.45193	1
GO:0031528	microvillus membrane	16	5	4.36	0.45193	1
GO:0030017	sarcomere	121	34	32.98	0.45197	1
GO:0005775	vacuolar lumen	34	10	9.27	0.45291	1
GO:0005578	proteinaceous extracellular matrix	344	95	93.77	0.46114	1
GO:0000109	nucleotide-excision repair complex	9	3	2.45	0.46247	1
GO:0008091	spectrin	9	3	2.45	0.46247	1
GO:0030122	AP-2 adaptor complex	9	3	2.45	0.46247	1
GO:0030673	axolemma	9	3	2.45	0.46247	1
GO:0034451	centriolar satellite	9	3	2.45	0.46247	1
GO:0042555	MCM complex	9	3	2.45	0.46247	1
GO:0042589	zymogen granule membrane	9	3	2.45	0.46247	1
GO:0046581	intercellular canaliculus	9	3	2.45	0.46247	1
GO:0070013	intracellular organelle lumen	2479	678	675.78	0.46531	1
GO:0044306	neuron projection terminus	67	19	18.26	0.46595	1
GO:0043233	organelle lumen	2524	690	688.05	0.47075	1
GO:0000172	ribonuclease MRP complex	2	1	0.55	0.4709	1
GO:0002079	inner acrosomal membrane	2	1	0.55	0.4709	1
GO:0002133	polycystin complex	2	1	0.55	0.4709	1
GO:0005584	collagen type I trimer	2	1	0.55	0.4709	1
GO:0005592	collagen type XI trimer	2	1	0.55	0.4709	1
GO:0005607	laminin-2 complex	2	1	0.55	0.4709	1
GO:0005684	U2-type spliceosomal complex	2	1	0.55	0.4709	1
GO:0005712	chiasma	2	1	0.55	0.4709	1
GO:0005726	perichromatin fibrils	2	1	0.55	0.4709	1
GO:0005760	gamma DNA polymerase complex	2	1	0.55	0.4709	1
GO:0005784	Sec61 translocon complex	2	1	0.55	0.4709	1
GO:0005785	signal recognition particle receptor complex	2	1	0.55	0.4709	1
GO:0005879	axonemal microtubule	2	1	0.55	0.4709	1
GO:0005960	glycine cleavage complex	2	1	0.55	0.4709	1
GO:0008074	guanylate cyclase complex, soluble	2	1	0.55	0.4709	1
GO:0009346	citrate lyase complex	2	1	0.55	0.4709	1
GO:0017101	aminoacyl-tRNA synthetase multienzyme complex	2	1	0.55	0.4709	1
GO:0019008	molybdopterin synthase complex	2	1	0.55	0.4709	1
GO:0030112	glycocalyx	2	1	0.55	0.4709	1
GO:0030479	actin cortical patch	2	1	0.55	0.4709	1
GO:0030689	Noc complex	2	1	0.55	0.4709	1
GO:0030892	mitotic cohesin complex	2	1	0.55	0.4709	1
GO:0031213	RSF complex	2	1	0.55	0.4709	1
GO:0031315	extrinsic component of mitochondrial outer membrane	2	1	0.55	0.4709	1
GO:0031372	UBC13-MMS2 complex	2	1	0.55	0.4709	1
GO:0031436	BRCA1-BARD1 complex	2	1	0.55	0.4709	1
GO:0031597	cytosolic proteasome complex	2	1	0.55	0.4709	1
GO:0032044	DSIF complex	2	1	0.55	0.4709	1
GO:0032116	SMC loading complex	2	1	0.55	0.4709	1
GO:0032280	symmetric synapse	2	1	0.55	0.4709	1
GO:0032390	MutLbeta complex	2	1	0.55	0.4709	1
GO:0032433	filopodium tip	2	1	0.55	0.4709	1
GO:0032437	cuticular plate	2	1	0.55	0.4709	1
GO:0032797	SMN complex	2	1	0.55	0.4709	1
GO:0032806	carboxy-terminal domain protein kinase complex	2	1	0.55	0.4709	1
GO:0032807	DNA ligase IV complex	2	1	0.55	0.4709	1
GO:0032937	SREBP-SCAP-Insig complex	2	1	0.55	0.4709	1
GO:0032997	Fc receptor complex	2	1	0.55	0.4709	1
GO:0032998	Fc-epsilon receptor I complex	2	1	0.55	0.4709	1
GO:0033010	paranodal junction	2	1	0.55	0.4709	1
GO:0033269	internode region of axon	2	1	0.55	0.4709	1
GO:0033647	host intracellular organelle	2	1	0.55	0.4709	1
GO:0033648	host intracellular membrane-bounded organelle	2	1	0.55	0.4709	1
GO:0035101	FACT complex	2	1	0.55	0.4709	1
GO:0035339	SPOTS complex	2	1	0.55	0.4709	1
GO:0035355	Toll-like receptor 2-Toll-like receptor 6 protein complex	2	1	0.55	0.4709	1
GO:0035370	UBC13-UEV1A complex	2	1	0.55	0.4709	1
GO:0043514	interleukin-12 complex	2	1	0.55	0.4709	1
GO:0044300	cerebellar mossy fiber	2	1	0.55	0.4709	1
GO:0044609	DBIRD complex	2	1	0.55	0.4709	1
GO:0045025	mitochondrial degradosome	2	1	0.55	0.4709	1
GO:0045180	basal cortex	2	1	0.55	0.4709	1
GO:0045252	oxoglutarate dehydrogenase complex	2	1	0.55	0.4709	1
GO:0046691	intracellular canaliculus	2	1	0.55	0.4709	1
GO:0048179	activin receptor complex	2	1	0.55	0.4709	1
GO:0060171	stereocilium membrane	2	1	0.55	0.4709	1
GO:0070435	Shc-EGFR complex	2	1	0.55	0.4709	1
GO:0070743	interleukin-23 complex	2	1	0.55	0.4709	1
GO:0070971	endoplasmic reticulum exit site	2	1	0.55	0.4709	1
GO:0071256	translocon complex	2	1	0.55	0.4709	1
GO:0071595	Nem1-Spo7 phosphatase complex	2	1	0.55	0.4709	1
GO:0072534	perineuronal net	2	1	0.55	0.4709	1
GO:0097196	Shu complex	2	1	0.55	0.4709	1
GO:0030137	COPI-coated vesicle	20	6	5.45	0.4749	1
GO:0005874	microtubule	327	90	89.14	0.47839	1
GO:0042470	melanosome	93	26	25.35	0.47921	1
GO:0048770	pigment granule	93	26	25.35	0.47921	1
GO:0034707	chloride channel complex	53	15	14.45	0.48421	1
GO:0031974	membrane-enclosed lumen	2568	701	700.04	0.49013	1
GO:0002080	acrosomal membrane	13	4	3.54	0.49121	1
GO:0012510	trans-Golgi network transport vesicle membrane	13	4	3.54	0.49121	1
GO:0031463	Cul3-RING ubiquitin ligase complex	13	4	3.54	0.49121	1
GO:0043596	nuclear replication fork	24	7	6.54	0.49358	1
GO:0005774	vacuolar membrane	178	49	48.52	0.49653	1
GO:0005657	replication fork	39	11	10.63	0.50786	1
GO:0032153	cell division site	39	11	10.63	0.50786	1
GO:0032155	cell division site part	39	11	10.63	0.50786	1
GO:0031300	intrinsic component of organelle membrane	208	57	56.7	0.50794	1
GO:0044437	vacuolar part	208	57	56.7	0.50794	1
GO:0005681	spliceosomal complex	142	39	38.71	0.51016	1
GO:0030894	replisome	17	5	4.63	0.51208	1
GO:0043601	nuclear replisome	17	5	4.63	0.51208	1
GO:0009898	cytoplasmic side of plasma membrane	98	27	26.71	0.51267	1
GO:0016591	DNA-directed RNA polymerase II, holoenzyme	87	24	23.72	0.51356	1
GO:0032587	ruffle membrane	54	15	14.72	0.51761	1
GO:0030141	secretory granule	238	65	64.88	0.51787	1
GO:0000127	transcription factor TFIIIC complex	6	2	1.64	0.51882	1
GO:0000153	cytoplasmic ubiquitin ligase complex	6	2	1.64	0.51882	1
GO:0000176	nuclear exosome (RNase complex)	6	2	1.64	0.51882	1
GO:0005663	DNA replication factor C complex	6	2	1.64	0.51882	1
GO:0005697	telomerase holoenzyme complex	6	2	1.64	0.51882	1
GO:0030061	mitochondrial crista	6	2	1.64	0.51882	1
GO:0030121	AP-1 adaptor complex	6	2	1.64	0.51882	1
GO:0031264	death-inducing signaling complex	6	2	1.64	0.51882	1
GO:0031462	Cul2-RING ubiquitin ligase complex	6	2	1.64	0.51882	1
GO:0042382	paraspeckles	6	2	1.64	0.51882	1
GO:0070382	exocytic vesicle	6	2	1.64	0.51882	1
GO:0070761	pre-snoRNP complex	6	2	1.64	0.51882	1
GO:0071204	histone pre-mRNA 3'end processing complex	6	2	1.64	0.51882	1
GO:0001750	photoreceptor outer segment	32	9	8.72	0.52316	1
GO:0005782	peroxisomal matrix	32	9	8.72	0.52316	1
GO:0031907	microbody lumen	32	9	8.72	0.52316	1
GO:0031093	platelet alpha granule lumen	47	13	12.81	0.53086	1
GO:0030286	dynein complex	36	10	9.81	0.53538	1
GO:0032154	cleavage furrow	36	10	9.81	0.53538	1
GO:0005932	NA	62	17	16.9	0.53707	1
GO:0005875	microtubule associated complex	99	27	26.99	0.53721	1
GO:0030880	RNA polymerase complex	99	27	26.99	0.53721	1
GO:0042641	actomyosin	51	14	13.9	0.54099	1
GO:0005678	chromatin assembly complex	10	3	2.73	0.54107	1
GO:0008385	IkappaB kinase complex	10	3	2.73	0.54107	1
GO:0030128	clathrin coat of endocytic vesicle	10	3	2.73	0.54107	1
GO:0031080	nuclear pore outer ring	10	3	2.73	0.54107	1
GO:0033180	proton-transporting V-type ATPase, V1 domain	10	3	2.73	0.54107	1
GO:0043256	laminin complex	10	3	2.73	0.54107	1
GO:0048786	presynaptic active zone	10	3	2.73	0.54107	1
GO:0030670	phagocytic vesicle membrane	29	8	7.91	0.55461	1
GO:0044291	cell-cell contact zone	29	8	7.91	0.55461	1
GO:0030126	COPI vesicle coat	14	4	3.82	0.55673	1
GO:0030132	clathrin coat of coated pit	14	4	3.82	0.55673	1
GO:0031430	M band	14	4	3.82	0.55673	1
GO:0045120	pronucleus	14	4	3.82	0.55673	1
GO:0019897	extrinsic component of plasma membrane	74	20	20.17	0.56219	1
GO:0000803	sex chromosome	18	5	4.91	0.56929	1
GO:0044449	contractile fiber part	135	36	36.8	0.59436	1
GO:0000428	DNA-directed RNA polymerase complex	98	26	26.71	0.6027	1
GO:0055029	nuclear DNA-directed RNA polymerase complex	98	26	26.71	0.6027	1
GO:0031012	extracellular matrix	407	109	110.95	0.60587	1
GO:0043235	receptor complex	158	42	43.07	0.60625	1
GO:0060205	cytoplasmic membrane-bounded vesicle lumen	53	14	14.45	0.60672	1
GO:0043228	non-membrane-bounded organelle	2970	804	809.63	0.60948	1
GO:0043232	intracellular non-membrane-bounded organelle	2970	804	809.63	0.60948	1
GO:0000506	glycosylphosphatidylinositol-N-acetylglucosaminyltransferase (GPI-GnT) complex	7	2	1.91	0.60964	1
GO:0000931	gamma-tubulin large complex	7	2	1.91	0.60964	1
GO:0002116	semaphorin receptor complex	7	2	1.91	0.60964	1
GO:0005606	laminin-1 complex	7	2	1.91	0.60964	1
GO:0005655	nucleolar ribonuclease P complex	7	2	1.91	0.60964	1
GO:0005662	DNA replication factor A complex	7	2	1.91	0.60964	1
GO:0005666	DNA-directed RNA polymerase III complex	7	2	1.91	0.60964	1
GO:0005677	chromatin silencing complex	7	2	1.91	0.60964	1
GO:0005766	primary lysosome	7	2	1.91	0.60964	1
GO:0008274	gamma-tubulin ring complex	7	2	1.91	0.60964	1
GO:0017146	N-methyl-D-aspartate selective glutamate receptor complex	7	2	1.91	0.60964	1
GO:0030677	ribonuclease P complex	7	2	1.91	0.60964	1
GO:0030681	multimeric ribonuclease P complex	7	2	1.91	0.60964	1
GO:0030915	Smc5-Smc6 complex	7	2	1.91	0.60964	1
GO:0031512	motile primary cilium	7	2	1.91	0.60964	1
GO:0033018	sarcoplasmic reticulum lumen	7	2	1.91	0.60964	1
GO:0034747	NA	7	2	1.91	0.60964	1
GO:0042582	azurophil granule	7	2	1.91	0.60964	1
GO:0042622	photoreceptor outer segment membrane	7	2	1.91	0.60964	1
GO:0043083	synaptic cleft	7	2	1.91	0.60964	1
GO:0070531	BRCA1-A complex	7	2	1.91	0.60964	1
GO:0002102	podosome	11	3	3	0.61254	1
GO:0005721	pericentric heterochromatin	11	3	3	0.61254	1
GO:0008278	cohesin complex	11	3	3	0.61254	1
GO:0031527	filopodium membrane	11	3	3	0.61254	1
GO:0000120	RNA polymerase I transcription factor complex	3	1	0.82	0.61515	1
GO:0000214	tRNA-intron endonuclease complex	3	1	0.82	0.61515	1
GO:0000441	NA	3	1	0.82	0.61515	1
GO:0000788	nuclear nucleosome	3	1	0.82	0.61515	1
GO:0001740	Barr body	3	1	0.82	0.61515	1
GO:0005589	collagen type VI trimer	3	1	0.82	0.61515	1
GO:0005610	laminin-5 complex	3	1	0.82	0.61515	1
GO:0005686	U2 snRNP	3	1	0.82	0.61515	1
GO:0005863	striated muscle myosin thick filament	3	1	0.82	0.61515	1
GO:0008282	ATP-sensitive potassium channel complex	3	1	0.82	0.61515	1
GO:0008537	proteasome activator complex	3	1	0.82	0.61515	1
GO:0008540	proteasome regulatory particle, base subcomplex	3	1	0.82	0.61515	1
GO:0016533	cyclin-dependent protein kinase 5 holoenzyme complex	3	1	0.82	0.61515	1
GO:0016600	flotillin complex	3	1	0.82	0.61515	1
GO:0016939	kinesin II complex	3	1	0.82	0.61515	1
GO:0018995	host	3	1	0.82	0.61515	1
GO:0019814	immunoglobulin complex	3	1	0.82	0.61515	1
GO:0019815	B cell receptor complex	3	1	0.82	0.61515	1
GO:0030687	preribosome, large subunit precursor	3	1	0.82	0.61515	1
GO:0031205	endoplasmic reticulum Sec complex	3	1	0.82	0.61515	1
GO:0031932	TORC2 complex	3	1	0.82	0.61515	1
GO:0032002	interleukin-28 receptor complex	3	1	0.82	0.61515	1
GO:0032299	ribonuclease H2 complex	3	1	0.82	0.61515	1
GO:0032426	stereocilium bundle tip	3	1	0.82	0.61515	1
GO:0033150	cytoskeletal calyx	3	1	0.82	0.61515	1
GO:0033186	CAF-1 complex	3	1	0.82	0.61515	1
GO:0033270	paranode region of axon	3	1	0.82	0.61515	1
GO:0033643	host cell part	3	1	0.82	0.61515	1
GO:0033646	host intracellular part	3	1	0.82	0.61515	1
GO:0034742	NA	3	1	0.82	0.61515	1
GO:0035985	senescence-associated heterochromatin focus	3	1	0.82	0.61515	1
GO:0042272	nuclear RNA export factor complex	3	1	0.82	0.61515	1
GO:0042629	mast cell granule	3	1	0.82	0.61515	1
GO:0043159	acrosomal matrix	3	1	0.82	0.61515	1
GO:0043245	extraorganismal space	3	1	0.82	0.61515	1
GO:0043259	laminin-10 complex	3	1	0.82	0.61515	1
GO:0043260	laminin-11 complex	3	1	0.82	0.61515	1
GO:0043656	intracellular region of host	3	1	0.82	0.61515	1
GO:0043657	host cell	3	1	0.82	0.61515	1
GO:0044215	other organism	3	1	0.82	0.61515	1
GO:0044216	other organism cell	3	1	0.82	0.61515	1
GO:0044217	other organism part	3	1	0.82	0.61515	1
GO:0060200	clathrin-sculpted acetylcholine transport vesicle	3	1	0.82	0.61515	1
GO:0060201	clathrin-sculpted acetylcholine transport vesicle membrane	3	1	0.82	0.61515	1
GO:0070022	transforming growth factor beta receptor homodimeric complex	3	1	0.82	0.61515	1
GO:0070032	synaptobrevin 2-SNAP-25-syntaxin-1a-complexin I complex	3	1	0.82	0.61515	1
GO:0070969	ULK1-ATG13-FIP200 complex	3	1	0.82	0.61515	1
GO:0071062	alphav-beta3 integrin-vitronectin complex	3	1	0.82	0.61515	1
GO:0071942	XPC complex	3	1	0.82	0.61515	1
GO:0071986	Ragulator complex	3	1	0.82	0.61515	1
GO:0097038	perinuclear endoplasmic reticulum	3	1	0.82	0.61515	1
GO:0009897	external side of plasma membrane	181	48	49.34	0.61699	1
GO:0000421	autophagic vacuole membrane	15	4	4.09	0.6174	1
GO:0005779	integral component of peroxisomal membrane	15	4	4.09	0.6174	1
GO:0031231	intrinsic component of peroxisomal membrane	15	4	4.09	0.6174	1
GO:0043679	axon terminus	61	16	16.63	0.61983	1
GO:0005667	transcription factor complex	267	71	72.78	0.62072	1
GO:0005605	basal lamina	19	5	5.18	0.6228	1
GO:0042612	MHC class I protein complex	19	5	5.18	0.6228	1
GO:0000502	proteasome complex	65	17	17.72	0.6259	1
GO:0030672	synaptic vesicle membrane	46	12	12.54	0.62614	1
GO:0034774	secretory granule lumen	50	13	13.63	0.63217	1
GO:0014704	intercalated disc	27	7	7.36	0.63376	1
GO:0000785	chromatin	284	75	77.42	0.64952	1
GO:0031513	nonmotile primary cilium	66	17	17.99	0.65364	1
GO:0031970	organelle envelope lumen	51	13	13.9	0.66336	1
GO:0044441	ciliary part	97	25	26.44	0.6664	1
GO:0031983	vesicle lumen	55	14	14.99	0.66778	1
GO:0000314	organellar small ribosomal subunit	16	4	4.36	0.67255	1
GO:0001917	photoreceptor inner segment	16	4	4.36	0.67255	1
GO:0005763	mitochondrial small ribosomal subunit	16	4	4.36	0.67255	1
GO:0005892	acetylcholine-gated channel complex	16	4	4.36	0.67255	1
GO:0035869	ciliary transition zone	16	4	4.36	0.67255	1
GO:0005771	multivesicular body	24	6	6.54	0.67322	1
GO:0016328	lateral plasma membrane	28	7	7.63	0.67521	1
GO:0032592	integral component of mitochondrial membrane	28	7	7.63	0.67521	1
GO:0005858	axonemal dynein complex	12	3	3.27	0.67608	1
GO:0030312	external encapsulating structure	12	3	3.27	0.67608	1
GO:0030897	HOPS complex	12	3	3.27	0.67608	1
GO:0032281	alpha-amino-3-hydroxy-5-methyl-4-isoxazolepropionic acid selective glutamate receptor complex	12	3	3.27	0.67608	1
GO:0060076	excitatory synapse	12	3	3.27	0.67608	1
GO:0060198	clathrin-sculpted vesicle	12	3	3.27	0.67608	1
GO:0005891	voltage-gated calcium channel complex	32	8	8.72	0.67772	1
GO:0008021	synaptic vesicle	94	24	25.62	0.68434	1
GO:0005652	nuclear lamina	8	2	2.18	0.68671	1
GO:0019773	proteasome core complex, alpha-subunit complex	8	2	2.18	0.68671	1
GO:0030288	outer membrane-bounded periplasmic space	8	2	2.18	0.68671	1
GO:0032040	small-subunit processome	8	2	2.18	0.68671	1
GO:0035327	transcriptionally active chromatin	8	2	2.18	0.68671	1
GO:0042597	periplasmic space	8	2	2.18	0.68671	1
GO:0061200	clathrin-sculpted gamma-aminobutyric acid transport vesicle	8	2	2.18	0.68671	1
GO:0061202	clathrin-sculpted gamma-aminobutyric acid transport vesicle membrane	8	2	2.18	0.68671	1
GO:0070652	HAUS complex	8	2	2.18	0.68671	1
GO:0070688	MLL5-L complex	8	2	2.18	0.68671	1
GO:0015629	actin cytoskeleton	344	90	93.77	0.69733	1
GO:0008305	integrin complex	29	7	7.91	0.71359	1
GO:0000220	vacuolar proton-transporting V-type ATPase, V0 domain	4	1	1.09	0.72008	1
GO:0000444	MIS12/MIND type complex	4	1	1.09	0.72008	1
GO:0001652	granular component	4	1	1.09	0.72008	1
GO:0001940	male pronucleus	4	1	1.09	0.72008	1
GO:0005749	mitochondrial respiratory chain complex II	4	1	1.09	0.72008	1
GO:0005797	Golgi medial cisterna	4	1	1.09	0.72008	1
GO:0005826	actomyosin contractile ring	4	1	1.09	0.72008	1
GO:0005827	polar microtubule	4	1	1.09	0.72008	1
GO:0005862	muscle thin filament tropomyosin	4	1	1.09	0.72008	1
GO:0005947	mitochondrial alpha-ketoglutarate dehydrogenase complex	4	1	1.09	0.72008	1
GO:0005954	calcium- and calmodulin-dependent protein kinase complex	4	1	1.09	0.72008	1
GO:0017071	intracellular cyclic nucleotide activated cation channel complex	4	1	1.09	0.72008	1
GO:0030285	integral component of synaptic vesicle membrane	4	1	1.09	0.72008	1
GO:0030688	preribosome, small subunit precursor	4	1	1.09	0.72008	1
GO:0030904	retromer complex	4	1	1.09	0.72008	1
GO:0031265	CD95 death-inducing signaling complex	4	1	1.09	0.72008	1
GO:0032009	early phagosome	4	1	1.09	0.72008	1
GO:0032010	phagolysosome	4	1	1.09	0.72008	1
GO:0032133	chromosome passenger complex	4	1	1.09	0.72008	1
GO:0033011	perinuclear theca	4	1	1.09	0.72008	1
GO:0033553	rDNA heterochromatin	4	1	1.09	0.72008	1
GO:0034098	Cdc48p-Npl4p-Ufd1p AAA ATPase complex	4	1	1.09	0.72008	1
GO:0035189	Rb-E2F complex	4	1	1.09	0.72008	1
GO:0043219	lateral loop	4	1	1.09	0.72008	1
GO:0045240	dihydrolipoyl dehydrogenase complex	4	1	1.09	0.72008	1
GO:0045257	succinate dehydrogenase complex (ubiquinone)	4	1	1.09	0.72008	1
GO:0045273	respiratory chain complex II	4	1	1.09	0.72008	1
GO:0045281	succinate dehydrogenase complex	4	1	1.09	0.72008	1
GO:0045283	fumarate reductase complex	4	1	1.09	0.72008	1
GO:0060199	clathrin-sculpted glutamate transport vesicle	4	1	1.09	0.72008	1
GO:0060203	clathrin-sculpted glutamate transport vesicle membrane	4	1	1.09	0.72008	1
GO:0070552	BRISC complex	4	1	1.09	0.72008	1
GO:0070820	tertiary granule	4	1	1.09	0.72008	1
GO:0070876	SOSS complex	4	1	1.09	0.72008	1
GO:0005922	connexon complex	17	4	4.63	0.72193	1
GO:0030669	clathrin-coated endocytic vesicle membrane	17	4	4.63	0.72193	1
GO:0031143	pseudopodium	13	3	3.54	0.73155	1
GO:0034362	low-density lipoprotein particle	13	3	3.54	0.73155	1
GO:0008180	COP9 signalosome	34	8	9.27	0.7469	1
GO:0001741	XY body	9	2	2.45	0.75078	1
GO:0005847	mRNA cleavage and polyadenylation specificity factor complex	9	2	2.45	0.75078	1
GO:0005942	phosphatidylinositol 3-kinase complex	9	2	2.45	0.75078	1
GO:0008250	oligosaccharyltransferase complex	9	2	2.45	0.75078	1
GO:0031304	intrinsic component of mitochondrial inner membrane	9	2	2.45	0.75078	1
GO:0031305	integral component of mitochondrial inner membrane	9	2	2.45	0.75078	1
GO:0032588	trans-Golgi network membrane	9	2	2.45	0.75078	1
GO:0034464	BBSome	9	2	2.45	0.75078	1
GO:0043020	NADPH oxidase complex	9	2	2.45	0.75078	1
GO:0048188	Set1C/COMPASS complex	9	2	2.45	0.75078	1
GO:0071203	WASH complex	9	2	2.45	0.75078	1
GO:0032838	cell projection cytoplasm	22	5	6	0.7572	1
GO:0000777	condensed chromosome kinetochore	82	20	22.35	0.75795	1
GO:0000779	condensed chromosome, centromeric region	87	21	23.72	0.77906	1
GO:0005671	Ada2/Gcn5/Ada3 transcription activator complex	14	3	3.82	0.77922	1
GO:0005790	smooth endoplasmic reticulum	14	3	3.82	0.77922	1
GO:0031011	Ino80 complex	14	3	3.82	0.77922	1
GO:0031235	intrinsic component of the cytoplasmic side of the plasma membrane	14	3	3.82	0.77922	1
GO:0031307	integral component of mitochondrial outer membrane	14	3	3.82	0.77922	1
GO:0031362	anchored component of external side of plasma membrane	14	3	3.82	0.77922	1
GO:0033202	DNA helicase complex	14	3	3.82	0.77922	1
GO:0033276	transcription factor TFTC complex	14	3	3.82	0.77922	1
GO:0097346	INO80-type complex	14	3	3.82	0.77922	1
GO:0000793	condensed chromosome	161	40	43.89	0.78096	1
GO:0005921	gap junction	27	6	7.36	0.78578	1
GO:0031672	A band	23	5	6.27	0.793	1
GO:0045334	clathrin-coated endocytic vesicle	23	5	6.27	0.793	1
GO:0000801	central element	5	1	1.36	0.79641	1
GO:0000805	X chromosome	5	1	1.36	0.79641	1
GO:0005767	secondary lysosome	5	1	1.36	0.79641	1
GO:0005853	eukaryotic translation elongation factor 1 complex	5	1	1.36	0.79641	1
GO:0030062	mitochondrial tricarboxylic acid cycle enzyme complex	5	1	1.36	0.79641	1
GO:0030314	junctional membrane complex	5	1	1.36	0.79641	1
GO:0030868	smooth endoplasmic reticulum membrane	5	1	1.36	0.79641	1
GO:0042765	GPI-anchor transamidase complex	5	1	1.36	0.79641	1
GO:0071817	MMXD complex	5	1	1.36	0.79641	1
GO:0030313	cell envelope	10	2	2.73	0.80321	1
GO:0030934	anchoring collagen complex	10	2	2.73	0.80321	1
GO:0033179	proton-transporting V-type ATPase, V0 domain	10	2	2.73	0.80321	1
GO:0044462	external encapsulating structure part	10	2	2.73	0.80321	1
GO:0072546	ER membrane protein complex	10	2	2.73	0.80321	1
GO:0001772	immunological synapse	19	4	5.18	0.8036	1
GO:0005669	transcription factor TFIID complex	19	4	5.18	0.8036	1
GO:0005929	cilium	213	53	58.06	0.80483	1
GO:0044430	cytoskeletal part	1217	319	331.76	0.8125	1
GO:0044665	MLL1/2 complex	28	6	7.63	0.81593	1
GO:0071339	MLL1 complex	28	6	7.63	0.81593	1
GO:0031306	intrinsic component of mitochondrial outer membrane	15	3	4.09	0.81968	1
GO:0005689	U12-type spliceosomal complex	24	5	6.54	0.82453	1
GO:0033176	proton-transporting V-type ATPase complex	24	5	6.54	0.82453	1
GO:0031594	neuromuscular junction	37	8	10.09	0.82993	1
GO:0000178	exosome (RNase complex)	20	4	5.45	0.83648	1
GO:0000795	synaptonemal complex	20	4	5.45	0.83648	1
GO:0001891	phagocytic cup	11	2	3	0.84558	1
GO:0005675	holo TFIIH complex	11	2	3	0.84558	1
GO:0031514	motile cilium	11	2	3	0.84558	1
GO:0035145	exon-exon junction complex	11	2	3	0.84558	1
GO:0035631	CD40 receptor complex	11	2	3	0.84558	1
GO:0042383	sarcolemma	87	20	23.72	0.84592	1
GO:0001725	stress fiber	42	9	11.45	0.84745	1
GO:0000125	PCAF complex	6	1	1.64	0.85193	1
GO:0000177	cytoplasmic exosome (RNase complex)	6	1	1.64	0.85193	1
GO:0001939	female pronucleus	6	1	1.64	0.85193	1
GO:0005593	FACIT collagen trimer	6	1	1.64	0.85193	1
GO:0005832	chaperonin-containing T-complex	6	1	1.64	0.85193	1
GO:0005851	eukaryotic translation initiation factor 2B complex	6	1	1.64	0.85193	1
GO:0005958	DNA-dependent protein kinase-DNA ligase 4 complex	6	1	1.64	0.85193	1
GO:0019907	cyclin-dependent protein kinase activating kinase holoenzyme complex	6	1	1.64	0.85193	1
GO:0032584	growth cone membrane	6	1	1.64	0.85193	1
GO:0032590	dendrite membrane	6	1	1.64	0.85193	1
GO:0042719	mitochondrial intermembrane space protein transporter complex	6	1	1.64	0.85193	1
GO:0045239	tricarboxylic acid cycle enzyme complex	6	1	1.64	0.85193	1
GO:0070938	contractile ring	6	1	1.64	0.85193	1
GO:0071458	integral component of cytoplasmic side of endoplasmic reticulum membrane	6	1	1.64	0.85193	1
GO:0071778	WINAC complex	6	1	1.64	0.85193	1
GO:0032391	photoreceptor connecting cilium	16	3	4.36	0.85363	1
GO:0071556	integral component of lumenal side of endoplasmic reticulum membrane	16	3	4.36	0.85363	1
GO:0035085	NA	47	10	12.81	0.86272	1
GO:0005871	kinesin complex	21	4	5.72	0.86461	1
GO:0005930	axoneme	64	14	17.45	0.86786	1
GO:0031227	intrinsic component of endoplasmic reticulum membrane	105	24	28.62	0.87115	1
GO:0030176	integral component of endoplasmic reticulum membrane	89	20	24.26	0.87348	1
GO:0044447	axoneme part	26	5	7.09	0.87586	1
GO:0042611	MHC protein complex	35	7	9.54	0.87869	1
GO:0000940	condensed chromosome outer kinetochore	12	2	3.27	0.87948	1
GO:0022624	proteasome accessory complex	12	2	3.27	0.87948	1
GO:0032039	integrator complex	12	2	3.27	0.87948	1
GO:0042101	T cell receptor complex	12	2	3.27	0.87948	1
GO:0033178	proton-transporting two-sector ATPase complex, catalytic domain	17	3	4.63	0.88185	1
GO:0032432	actin filament bundle	44	9	11.99	0.88454	1
GO:0005579	membrane attack complex	7	1	1.91	0.89231	1
GO:0005683	U7 snRNP	7	1	1.91	0.89231	1
GO:0005742	mitochondrial outer membrane translocase complex	7	1	1.91	0.89231	1
GO:0005885	Arp2/3 protein complex	7	1	1.91	0.89231	1
GO:0016461	unconventional myosin complex	7	1	1.91	0.89231	1
GO:0030056	hemidesmosome	7	1	1.91	0.89231	1
GO:0032059	bleb	7	1	1.91	0.89231	1
GO:0036128	CatSper complex	7	1	1.91	0.89231	1
GO:0045171	intercellular bridge	7	1	1.91	0.89231	1
GO:0045179	apical cortex	7	1	1.91	0.89231	1
GO:0070419	nonhomologous end joining complex	7	1	1.91	0.89231	1
GO:0031233	intrinsic component of external side of plasma membrane	18	3	4.91	0.90511	1
GO:0032991	macromolecular complex	3648	964	994.45	0.90533	1
GO:0000780	condensed nuclear chromosome, centromeric region	13	2	3.54	0.90637	1
GO:0015030	Cajal body	46	9	12.54	0.91386	1
GO:0005861	troponin complex	8	1	2.18	0.92168	1
GO:0005915	zonula adherens	8	1	2.18	0.92168	1
GO:0030686	90S preribosome	8	1	2.18	0.92168	1
GO:0031371	ubiquitin conjugating enzyme complex	8	1	2.18	0.92168	1
GO:0032300	mismatch repair complex	8	1	2.18	0.92168	1
GO:0033391	chromatoid body	8	1	2.18	0.92168	1
GO:0005865	striated muscle thin filament	14	2	3.82	0.92757	1
GO:0016471	vacuolar proton-transporting V-type ATPase complex	14	2	3.82	0.92757	1
GO:0005913	cell-cell adherens junction	39	7	10.63	0.93714	1
GO:0005839	proteasome core complex	20	3	5.45	0.93961	1
GO:0060170	ciliary membrane	20	3	5.45	0.93961	1
GO:0000808	origin recognition complex	9	1	2.45	0.94304	1
GO:0001931	uropod	9	1	2.45	0.94304	1
GO:0005664	nuclear origin of replication recognition complex	9	1	2.45	0.94304	1
GO:0005838	proteasome regulatory particle	9	1	2.45	0.94304	1
GO:0016281	eukaryotic translation initiation factor 4F complex	9	1	2.45	0.94304	1
GO:0031254	cell trailing edge	9	1	2.45	0.94304	1
GO:0000315	organellar large ribosomal subunit	15	2	4.09	0.94416	1
GO:0005762	mitochondrial large ribosomal subunit	15	2	4.09	0.94416	1
GO:0016514	SWI/SNF complex	15	2	4.09	0.94416	1
GO:0031967	organelle envelope	765	190	208.54	0.9445	1
GO:0000313	organellar ribosome	49	9	13.36	0.94584	1
GO:0005761	mitochondrial ribosome	49	9	13.36	0.94584	1
GO:0000794	condensed nuclear chromosome	58	11	15.81	0.94631	1
GO:0031975	envelope	775	192	211.27	0.95001	1
GO:0031225	anchored component of membrane	131	28	35.71	0.95007	1
GO:0005640	nuclear outer membrane	21	3	5.72	0.95212	1
GO:0033177	proton-transporting two-sector ATPase complex, proton-transporting domain	21	3	5.72	0.95212	1
GO:0042613	MHC class II protein complex	16	2	4.36	0.9571	1
GO:0005796	Golgi lumen	46	8	12.54	0.95824	1
GO:0005916	fascia adherens	10	1	2.73	0.95857	1
GO:0016272	prefoldin complex	10	1	2.73	0.95857	1
GO:0044452	nucleolar part	27	4	7.36	0.9604	1
GO:0000922	spindle pole	88	17	23.99	0.96765	1
GO:0043240	Fanconi anaemia nuclear complex	11	1	3	0.96987	1
GO:0045263	proton-transporting ATP synthase complex, coupling factor F(o)	11	1	3	0.96987	1
GO:0071564	npBAF complex	11	1	3	0.96987	1
GO:0032982	myosin filament	18	2	4.91	0.97488	1
GO:0036038	TCTN-B9D complex	12	1	3.27	0.97809	1
GO:0071565	nBAF complex	12	1	3.27	0.97809	1
GO:0030529	ribonucleoprotein complex	533	125	145.3	0.98135	1
GO:0000152	nuclear ubiquitin ligase complex	25	3	6.82	0.98168	1
GO:0042645	mitochondrial nucleoid	36	5	9.81	0.98276	1
GO:0005732	small nucleolar ribonucleoprotein complex	13	1	3.54	0.98407	1
GO:0043186	P granule	13	1	3.54	0.98407	1
GO:0045495	pole plasm	13	1	3.54	0.98407	1
GO:0060293	germ plasm	13	1	3.54	0.98407	1
GO:0009295	nucleoid	37	5	10.09	0.9861	1
GO:0034358	plasma lipoprotein particle	37	5	10.09	0.9861	1
GO:0005665	DNA-directed RNA polymerase II, core complex	14	1	3.82	0.98842	1
GO:0005852	eukaryotic translation initiation factor 3 complex	14	1	3.82	0.98842	1
GO:0031258	lamellipodium membrane	14	1	3.82	0.98842	1
GO:0032994	protein-lipid complex	38	5	10.36	0.98882	1
GO:0046658	anchored component of plasma membrane	27	3	7.36	0.98886	1
GO:0005680	anaphase-promoting complex	21	2	5.72	0.98894	1
GO:0070603	SWI/SNF superfamily-type complex	21	2	5.72	0.98894	1
GO:0030532	small nuclear ribonucleoprotein complex	33	4	9	0.98977	1
GO:0032993	protein-DNA complex	101	18	27.53	0.99024	1
GO:0005747	mitochondrial respiratory chain complex I	39	5	10.63	0.99103	1
GO:0030964	NADH dehydrogenase complex	39	5	10.63	0.99103	1
GO:0045271	respiratory chain complex I	39	5	10.63	0.99103	1
GO:0035267	NuA4 histone acetyltransferase complex	15	1	4.09	0.99158	1
GO:0016460	myosin II complex	22	2	6	0.99162	1
GO:0005746	mitochondrial respiratory chain	61	9	16.63	0.99339	1
GO:0070469	respiratory chain	66	10	17.99	0.99348	1
GO:0016469	proton-transporting two-sector ATPase complex	46	6	12.54	0.99379	1
GO:0043189	H4/H2A histone acetyltransferase complex	16	1	4.36	0.99387	1
GO:0019861	flagellum	57	8	15.54	0.99457	1
GO:0001533	cornified envelope	24	2	6.54	0.99521	1
GO:0005759	mitochondrial matrix	271	56	73.87	0.99523	1
GO:0005740	mitochondrial envelope	497	111	135.48	0.99537	1
GO:0016459	myosin complex	63	9	17.17	0.99549	1
GO:0005859	muscle myosin complex	17	1	4.63	0.99555	1
GO:0031966	mitochondrial membrane	475	105	129.49	0.99613	1
GO:0019866	organelle inner membrane	355	75	96.77	0.997	1
GO:0005753	mitochondrial proton-transporting ATP synthase complex	19	1	5.18	0.99765	1
GO:0044455	mitochondrial membrane part	134	23	36.53	0.99784	1
GO:0034361	very-low-density lipoprotein particle	20	1	5.45	0.99829	1
GO:0034385	triglyceride-rich lipoprotein particle	20	1	5.45	0.99829	1
GO:0045259	proton-transporting ATP synthase complex	20	1	5.45	0.99829	1
GO:0005739	mitochondrion	1431	343	390.09	0.99862	1
GO:0044429	mitochondrial part	706	158	192.46	0.99895	1
GO:0034364	high-density lipoprotein particle	25	1	6.82	0.99965	1
GO:0005743	mitochondrial inner membrane	328	63	89.41	0.99976	1
GO:0009434	NA	39	2	10.63	0.99994	1
GO:0015934	large ribosomal subunit	74	7	20.17	0.99996	1
GO:0015935	small ribosomal subunit	55	4	14.99	0.99996	1
GO:0000786	nucleosome	62	5	16.9	0.99997	1
GO:0044421	extracellular region part	1041	228	283.78	0.99998	1
GO:0000015	phosphopyruvate hydratase complex	4	0	1.09	1	1
GO:0000126	transcription factor TFIIIB complex	1	0	0.27	1	1
GO:0000137	Golgi cis cisterna	4	0	1.09	1	1
GO:0000221	vacuolar proton-transporting V-type ATPase, V1 domain	2	0	0.55	1	1
GO:0000229	cytoplasmic chromosome	2	0	0.55	1	1
GO:0000262	mitochondrial chromosome	1	0	0.27	1	1
GO:0000275	mitochondrial proton-transporting ATP synthase complex, catalytic core F(1)	5	0	1.36	1	1
GO:0000276	mitochondrial proton-transporting ATP synthase complex, coupling factor F(o)	6	0	1.64	1	1
GO:0000346	transcription export complex	8	0	2.18	1	1
GO:0000347	THO complex	5	0	1.36	1	1
GO:0000445	THO complex part of transcription export complex	5	0	1.36	1	1
GO:0000778	condensed nuclear chromosome kinetochore	4	0	1.09	1	1
GO:0000789	cytoplasmic chromatin	1	0	0.27	1	1
GO:0000797	condensin core heterodimer	1	0	0.27	1	1
GO:0000799	nuclear condensin complex	1	0	0.27	1	1
GO:0000800	lateral element	4	0	1.09	1	1
GO:0000806	Y chromosome	2	0	0.55	1	1
GO:0000815	ESCRT III complex	2	0	0.55	1	1
GO:0000835	ER ubiquitin ligase complex	1	0	0.27	1	1
GO:0000836	Hrd1p ubiquitin ligase complex	1	0	0.27	1	1
GO:0000939	condensed chromosome inner kinetochore	2	0	0.55	1	1
GO:0000942	condensed nuclear chromosome outer kinetochore	3	0	0.82	1	1
GO:0000974	Prp19 complex	4	0	1.09	1	1
GO:0001401	mitochondrial sorting and assembly machinery complex	1	0	0.27	1	1
GO:0001520	outer dense fiber	4	0	1.09	1	1
GO:0001534	radial spoke	1	0	0.27	1	1
GO:0001650	fibrillar center	2	0	0.55	1	1
GO:0002081	outer acrosomal membrane	2	0	0.55	1	1
GO:0002177	manchette	2	0	0.55	1	1
GO:0002193	MAML1-RBP-Jkappa- ICN1 complex	3	0	0.82	1	1
GO:0005575	cellular_component	15873	4327	4327	1	1
GO:0005576	extracellular region	1981	407	540.02	1	1
GO:0005585	collagen type II trimer	1	0	0.27	1	1
GO:0005590	collagen type VII trimer	1	0	0.27	1	1
GO:0005591	collagen type VIII trimer	1	0	0.27	1	1
GO:0005594	collagen type IX trimer	3	0	0.82	1	1
GO:0005595	collagen type XII trimer	1	0	0.27	1	1
GO:0005597	collagen type XVI trimer	1	0	0.27	1	1
GO:0005598	short-chain collagen trimer	1	0	0.27	1	1
GO:0005600	collagen type XIII trimer	1	0	0.27	1	1
GO:0005602	complement component C1 complex	2	0	0.55	1	1
GO:0005608	laminin-3 complex	2	0	0.55	1	1
GO:0005615	extracellular space	812	165	221.35	1	1
GO:0005638	lamin filament	5	0	1.36	1	1
GO:0005641	nuclear envelope lumen	7	0	1.91	1	1
GO:0005642	annulate lamellae	2	0	0.55	1	1
GO:0005658	alpha DNA polymerase:primase complex	6	0	1.64	1	1
GO:0005672	transcription factor TFIIA complex	5	0	1.36	1	1
GO:0005673	transcription factor TFIIE complex	1	0	0.27	1	1
GO:0005674	transcription factor TFIIF complex	2	0	0.55	1	1
GO:0005682	U5 snRNP	6	0	1.64	1	1
GO:0005685	U1 snRNP	1	0	0.27	1	1
GO:0005687	U4 snRNP	2	0	0.55	1	1
GO:0005688	U6 snRNP	2	0	0.55	1	1
GO:0005690	U4atac snRNP	1	0	0.27	1	1
GO:0005724	nuclear telomeric heterochromatin	2	0	0.55	1	1
GO:0005731	nucleolus organizer region	1	0	0.27	1	1
GO:0005736	DNA-directed RNA polymerase I complex	4	0	1.09	1	1
GO:0005744	mitochondrial inner membrane presequence translocase complex	8	0	2.18	1	1
GO:0005750	mitochondrial respiratory chain complex III	5	0	1.36	1	1
GO:0005751	mitochondrial respiratory chain complex IV	3	0	0.82	1	1
GO:0005754	mitochondrial proton-transporting ATP synthase, catalytic core	1	0	0.27	1	1
GO:0005757	mitochondrial permeability transition pore complex	1	0	0.27	1	1
GO:0005833	hemoglobin complex	12	0	3.27	1	1
GO:0005840	ribosome	192	25	52.34	1	1
GO:0005854	nascent polypeptide-associated complex	1	0	0.27	1	1
GO:0005869	dynactin complex	6	0	1.64	1	1
GO:0005873	plus-end kinesin complex	2	0	0.55	1	1
GO:0005882	intermediate filament	166	10	45.25	1	1
GO:0005889	hydrogen:potassium-exchanging ATPase complex	1	0	0.27	1	1
GO:0005890	sodium:potassium-exchanging ATPase complex	7	0	1.91	1	1
GO:0005895	interleukin-5 receptor complex	1	0	0.27	1	1
GO:0005914	spot adherens junction	1	0	0.27	1	1
GO:0005927	muscle tendon junction	3	0	0.82	1	1
GO:0005944	phosphatidylinositol 3-kinase complex, class IB	3	0	0.82	1	1
GO:0005945	6-phosphofructokinase complex	3	0	0.82	1	1
GO:0005953	CAAX-protein geranylgeranyltransferase complex	1	0	0.27	1	1
GO:0005956	protein kinase CK2 complex	1	0	0.27	1	1
GO:0005971	ribonucleoside-diphosphate reductase complex	1	0	0.27	1	1
GO:0008024	positive transcription elongation factor complex b	1	0	0.27	1	1
GO:0008043	intracellular ferritin complex	2	0	0.55	1	1
GO:0008280	cohesin core heterodimer	1	0	0.27	1	1
GO:0008352	katanin complex	1	0	0.27	1	1
GO:0009279	cell outer membrane	2	0	0.55	1	1
GO:0009348	ornithine carbamoyltransferase complex	1	0	0.27	1	1
GO:0009368	endopeptidase Clp complex	1	0	0.27	1	1
GO:0009841	mitochondrial endopeptidase Clp complex	1	0	0.27	1	1
GO:0010370	perinucleolar chromocenter	1	0	0.27	1	1
GO:0014705	C zone	1	0	0.27	1	1
GO:0014802	terminal cisterna	3	0	0.82	1	1
GO:0014804	terminal cisterna lumen	1	0	0.27	1	1
GO:0016013	syntrophin complex	2	0	0.55	1	1
GO:0016028	rhabdomere	1	0	0.27	1	1
GO:0016035	zeta DNA polymerase complex	2	0	0.55	1	1
GO:0016342	catenin complex	8	0	2.18	1	1
GO:0016507	mitochondrial fatty acid beta-oxidation multienzyme complex	2	0	0.55	1	1
GO:0016938	kinesin I complex	1	0	0.27	1	1
GO:0017090	meprin A complex	1	0	0.27	1	1
GO:0019012	virion	5	0	1.36	1	1
GO:0019028	viral capsid	1	0	0.27	1	1
GO:0019031	viral envelope	1	0	0.27	1	1
GO:0019185	snRNA-activating protein complex	1	0	0.27	1	1
GO:0020003	symbiont-containing vacuole	1	0	0.27	1	1
GO:0020005	symbiont-containing vacuole membrane	1	0	0.27	1	1
GO:0020017	NA	5	0	1.36	1	1
GO:0022625	cytosolic large ribosomal subunit	52	2	14.18	1	1
GO:0022626	cytosolic ribosome	89	3	24.26	1	1
GO:0022627	cytosolic small ribosomal subunit	34	0	9.27	1	1
GO:0030008	TRAPP complex	2	0	0.55	1	1
GO:0030289	protein phosphatase 4 complex	2	0	0.55	1	1
GO:0030430	host cell cytoplasm	2	0	0.55	1	1
GO:0030485	smooth muscle contractile fiber	1	0	0.27	1	1
GO:0030692	Noc4p-Nop14p complex	1	0	0.27	1	1
GO:0030849	autosome	2	0	0.55	1	1
GO:0030874	nucleolar chromatin	1	0	0.27	1	1
GO:0030893	meiotic cohesin complex	6	0	1.64	1	1
GO:0030936	transmembrane collagen trimer	1	0	0.27	1	1
GO:0030990	intraciliary transport particle	7	0	1.91	1	1
GO:0030992	intraciliary transport particle B	6	0	1.64	1	1
GO:0031021	interphase microtubule organizing center	1	0	0.27	1	1
GO:0031074	nucleocytoplasmic shuttling complex	2	0	0.55	1	1
GO:0031209	SCAR complex	1	0	0.27	1	1
GO:0031240	external side of cell outer membrane	1	0	0.27	1	1
GO:0031257	cell trailing edge membrane	1	0	0.27	1	1
GO:0031259	uropod membrane	1	0	0.27	1	1
GO:0031260	pseudopodium membrane	1	0	0.27	1	1
GO:0031262	Ndc80 complex	4	0	1.09	1	1
GO:0031298	replication fork protection complex	1	0	0.27	1	1
GO:0031302	intrinsic component of endosome membrane	1	0	0.27	1	1
GO:0031308	intrinsic component of nuclear outer membrane	1	0	0.27	1	1
GO:0031309	integral component of nuclear outer membrane	1	0	0.27	1	1
GO:0031314	extrinsic component of mitochondrial inner membrane	3	0	0.82	1	1
GO:0031428	box C/D snoRNP complex	4	0	1.09	1	1
GO:0031429	box H/ACA snoRNP complex	1	0	0.27	1	1
GO:0031501	mannosyltransferase complex	3	0	0.82	1	1
GO:0031515	tRNA (m1A) methyltransferase complex	2	0	0.55	1	1
GO:0031523	Myb complex	2	0	0.55	1	1
GO:0031595	nuclear proteasome complex	1	0	0.27	1	1
GO:0031616	spindle pole centrosome	6	0	1.64	1	1
GO:0031673	H zone	2	0	0.55	1	1
GO:0031680	G-protein beta/gamma-subunit complex	1	0	0.27	1	1
GO:0031838	haptoglobin-hemoglobin complex	3	0	0.82	1	1
GO:0031931	TORC1 complex	3	0	0.82	1	1
GO:0031933	telomeric heterochromatin	3	0	0.82	1	1
GO:0032021	NELF complex	4	0	1.09	1	1
GO:0032127	dense core granule membrane	1	0	0.27	1	1
GO:0032301	MutSalpha complex	2	0	0.55	1	1
GO:0032302	MutSbeta complex	2	0	0.55	1	1
GO:0032311	angiogenin-PRI complex	2	0	0.55	1	1
GO:0032389	MutLalpha complex	4	0	1.09	1	1
GO:0032579	apical lamina of hyaline layer	1	0	0.27	1	1
GO:0032593	insulin-responsive compartment	3	0	0.82	1	1
GO:0032777	Piccolo NuA4 histone acetyltransferase complex	4	0	1.09	1	1
GO:0032798	Swi5-Sfr1 complex	2	0	0.55	1	1
GO:0032809	neuronal cell body membrane	6	0	1.64	1	1
GO:0032996	Bcl3-Bcl10 complex	1	0	0.27	1	1
GO:0033061	DNA recombinase mediator complex	2	0	0.55	1	1
GO:0033093	Weibel-Palade body	2	0	0.55	1	1
GO:0033162	melanosome membrane	8	0	2.18	1	1
GO:0033165	interphotoreceptor matrix	1	0	0.27	1	1
GO:0033166	hyaline layer	1	0	0.27	1	1
GO:0033185	dolichol-phosphate-mannose synthase complex	3	0	0.82	1	1
GO:0033256	I-kappaB/NF-kappaB complex	5	0	1.36	1	1
GO:0033257	Bcl3/NF-kappaB2 complex	2	0	0.55	1	1
GO:0033503	HULC complex	4	0	1.09	1	1
GO:0033557	Slx1-Slx4 complex	2	0	0.55	1	1
GO:0033588	Elongator holoenzyme complex	1	0	0.27	1	1
GO:0033593	BRCA2-MAGE-D1 complex	1	0	0.27	1	1
GO:0033655	host cell cytoplasm part	2	0	0.55	1	1
GO:0034359	mature chylomicron	1	0	0.27	1	1
GO:0034360	chylomicron remnant	1	0	0.27	1	1
GO:0034363	intermediate-density lipoprotein particle	4	0	1.09	1	1
GO:0034365	discoidal high-density lipoprotein particle	1	0	0.27	1	1
GO:0034366	spherical high-density lipoprotein particle	8	0	2.18	1	1
GO:0034423	autophagic vacuole lumen	1	0	0.27	1	1
GO:0034466	chromaffin granule lumen	1	0	0.27	1	1
GO:0034666	integrin alpha2-beta1 complex	1	0	0.27	1	1
GO:0034667	integrin alpha3-beta1 complex	1	0	0.27	1	1
GO:0034678	integrin alpha8-beta1 complex	2	0	0.55	1	1
GO:0034679	integrin alpha9-beta1 complex	2	0	0.55	1	1
GO:0034750	Scrib-APC-beta-catenin complex	2	0	0.55	1	1
GO:0034992	microtubule organizing center attachment site	6	0	1.64	1	1
GO:0034993	SUN-KASH complex	6	0	1.64	1	1
GO:0035003	subapical complex	1	0	0.27	1	1
GO:0035086	NA	9	0	2.45	1	1
GO:0035354	Toll-like receptor 1-Toll-like receptor 2 protein complex	2	0	0.55	1	1
GO:0035517	PR-DUB complex	2	0	0.55	1	1
GO:0035578	azurophil granule lumen	2	0	0.55	1	1
GO:0035686	sperm fibrous sheath	1	0	0.27	1	1
GO:0035692	macrophage migration inhibitory factor receptor complex	1	0	0.27	1	1
GO:0035693	NOS2-CD74 complex	1	0	0.27	1	1
GO:0035748	myelin sheath abaxonal region	4	0	1.09	1	1
GO:0036020	endolysosome membrane	4	0	1.09	1	1
GO:0036024	protein C inhibitor-TMPRSS7 complex	1	0	0.27	1	1
GO:0036025	protein C inhibitor-TMPRSS11E complex	1	0	0.27	1	1
GO:0036026	protein C inhibitor-PLAT complex	1	0	0.27	1	1
GO:0036027	protein C inhibitor-PLAU complex	1	0	0.27	1	1
GO:0036028	protein C inhibitor-thrombin complex	1	0	0.27	1	1
GO:0036029	protein C inhibitor-KLK3 complex	1	0	0.27	1	1
GO:0036030	protein C inhibitor-plasma kallikrein complex	1	0	0.27	1	1
GO:0036053	glomerular endothelium fenestra	1	0	0.27	1	1
GO:0036117	hyaluranon cable	2	0	0.55	1	1
GO:0036125	fatty acid beta-oxidation multienzyme complex	2	0	0.55	1	1
GO:0036126	sperm flagellum	1	0	0.27	1	1
GO:0042022	interleukin-12 receptor complex	1	0	0.27	1	1
GO:0042105	alpha-beta T cell receptor complex	3	0	0.82	1	1
GO:0042406	extrinsic component of endoplasmic reticulum membrane	1	0	0.27	1	1
GO:0042564	NLS-dependent protein nuclear import complex	1	0	0.27	1	1
GO:0042599	lamellar body	11	0	3	1	1
GO:0042627	chylomicron	12	0	3.27	1	1
GO:0042709	succinate-CoA ligase complex	1	0	0.27	1	1
GO:0043190	ATP-binding cassette (ABC) transporter complex	6	0	1.64	1	1
GO:0043196	varicosity	3	0	0.82	1	1
GO:0043203	axon hillock	2	0	0.55	1	1
GO:0043257	laminin-8 complex	1	0	0.27	1	1
GO:0043265	ectoplasm	1	0	0.27	1	1
GO:0043509	activin A complex	1	0	0.27	1	1
GO:0043511	inhibin complex	2	0	0.55	1	1
GO:0043512	inhibin A complex	2	0	0.55	1	1
GO:0043527	tRNA methyltransferase complex	2	0	0.55	1	1
GO:0043540	6-phosphofructo-2-kinase/fructose-2,6-biphosphatase complex	1	0	0.27	1	1
GO:0043564	Ku70:Ku80 complex	2	0	0.55	1	1
GO:0043626	PCNA complex	1	0	0.27	1	1
GO:0044194	cytolytic granule	2	0	0.55	1	1
GO:0044214	fully spanning plasma membrane	1	0	0.27	1	1
GO:0044292	dendrite terminus	3	0	0.82	1	1
GO:0044294	dendritic growth cone	2	0	0.55	1	1
GO:0044298	cell body membrane	6	0	1.64	1	1
GO:0044299	C-fiber	2	0	0.55	1	1
GO:0044302	dentate gyrus mossy fiber	1	0	0.27	1	1
GO:0044316	cone cell pedicle	1	0	0.27	1	1
GO:0044322	endoplasmic reticulum quality control compartment	1	0	0.27	1	1
GO:0044391	ribosomal subunit	128	11	34.89	1	1
GO:0044423	virion part	2	0	0.55	1	1
GO:0044442	NA	17	0	4.63	1	1
GO:0044445	cytosolic part	175	22	47.71	1	1
GO:0044460	flagellum part	17	0	4.63	1	1
GO:0045009	chitosome	8	0	2.18	1	1
GO:0045092	interleukin-18 receptor complex	1	0	0.27	1	1
GO:0045095	keratin filament	88	1	23.99	1	1
GO:0045098	type III intermediate filament	3	0	0.82	1	1
GO:0045111	intermediate filament cytoskeleton	202	25	55.07	1	1
GO:0045160	myosin I complex	1	0	0.27	1	1
GO:0045244	succinate-CoA ligase complex (GDP-forming)	1	0	0.27	1	1
GO:0045261	proton-transporting ATP synthase complex, catalytic core F(1)	5	0	1.36	1	1
GO:0045267	proton-transporting ATP synthase, catalytic core	1	0	0.27	1	1
GO:0045275	respiratory chain complex III	5	0	1.36	1	1
GO:0045277	respiratory chain complex IV	3	0	0.82	1	1
GO:0045298	tubulin complex	3	0	0.82	1	1
GO:0045323	interleukin-1 receptor complex	3	0	0.82	1	1
GO:0046540	U4/U6 x U5 tri-snRNP complex	3	0	0.82	1	1
GO:0048180	activin complex	1	0	0.27	1	1
GO:0048269	methionine adenosyltransferase complex	1	0	0.27	1	1
GO:0048476	Holliday junction resolvase complex	1	0	0.27	1	1
GO:0055087	Ski complex	3	0	0.82	1	1
GO:0060077	inhibitory synapse	2	0	0.55	1	1
GO:0060091	kinocilium	2	0	0.55	1	1
GO:0060342	photoreceptor inner segment membrane	1	0	0.27	1	1
GO:0070069	cytochrome complex	1	0	0.27	1	1
GO:0070274	RES complex	1	0	0.27	1	1
GO:0070288	ferritin complex	2	0	0.55	1	1
GO:0070369	beta-catenin-TCF7L2 complex	2	0	0.55	1	1
GO:0070436	Grb2-EGFR complex	2	0	0.55	1	1
GO:0070438	mTOR-FKBP12-rapamycin complex	1	0	0.27	1	1
GO:0070522	ERCC4-ERCC1 complex	1	0	0.27	1	1
GO:0070545	PeBoW complex	3	0	0.82	1	1
GO:0070557	PCNA-p21 complex	2	0	0.55	1	1
GO:0070685	macropinocytic cup	1	0	0.27	1	1
GO:0070701	mucus layer	1	0	0.27	1	1
GO:0070702	inner mucus layer	1	0	0.27	1	1
GO:0070703	outer mucus layer	1	0	0.27	1	1
GO:0070722	Tle3-Aes complex	1	0	0.27	1	1
GO:0070821	tertiary granule membrane	1	0	0.27	1	1
GO:0070860	RNA polymerase I core factor complex	1	0	0.27	1	1
GO:0071001	U4/U6 snRNP	3	0	0.82	1	1
GO:0071065	alpha9-beta1 integrin-vascular cell adhesion molecule-1 complex	2	0	0.55	1	1
GO:0071133	alpha9-beta1 integrin-ADAM8 complex	1	0	0.27	1	1
GO:0071437	invadopodium	6	0	1.64	1	1
GO:0071438	invadopodium membrane	3	0	0.82	1	1
GO:0071439	clathrin complex	1	0	0.27	1	1
GO:0071546	pi-body	5	0	1.36	1	1
GO:0071547	piP-body	4	0	1.09	1	1
GO:0071664	catenin-TCF7L2 complex	3	0	0.82	1	1
GO:0071665	gamma-catenin-TCF7L2 complex	1	0	0.27	1	1
GO:0071797	LUBAC complex	3	0	0.82	1	1
GO:0071818	BAT3 complex	3	0	0.82	1	1
GO:0071821	FANCM-MHF complex	3	0	0.82	1	1
GO:0071914	prominosome	1	0	0.27	1	1
GO:0071920	cleavage body	2	0	0.55	1	1
GO:0071953	elastic fiber	1	0	0.27	1	1
GO:0072379	ER membrane insertion complex	3	0	0.82	1	1
GO:0072517	host cell viral assembly compartment	1	0	0.27	1	1
GO:0072536	interleukin-23 receptor complex	2	0	0.55	1	1
GO:0072558	NLRP1 inflammasome complex	1	0	0.27	1	1
GO:0072562	blood microparticle	2	0	0.55	1	1
GO:0072563	endothelial microparticle	2	0	0.55	1	1
GO:0072588	box H/ACA RNP complex	1	0	0.27	1	1
GO:0072669	tRNA-splicing ligase complex	5	0	1.36	1	1
GO:0097014	ciliary cytoplasm	9	0	2.45	1	1
GO:0097057	TRAF2-GSTP1 complex	1	0	0.27	1	1
GO:0097058	CRLF-CLCF1 complex	3	0	0.82	1	1
GO:0097059	CNTFR-CLCF1 complex	2	0	0.55	1	1
GO:0097179	protease inhibitor complex	1	0	0.27	1	1
GO:0097180	serine protease inhibitor complex	1	0	0.27	1	1
GO:0097181	protein C inhibitor-coagulation factor V complex	1	0	0.27	1	1
GO:0097182	protein C inhibitor-coagulation factor Xa complex	1	0	0.27	1	1
GO:0097183	protein C inhibitor-coagulation factor XI complex	1	0	0.27	1	1
GO:0097197	tetraspanin-enriched microdomain	1	0	0.27	1	1
GO:0097208	alveolar lamellar body	3	0	0.82	1	1
GO:0097209	epidermal lamellar body	3	0	0.82	1	1
GO:0097223	sperm part	1	0	0.27	1	1
GO:0097227	sperm annulus	1	0	0.27	1	1
