# Supplementary material for: A statistically inferred microRNA network identifies breast cancer target miR-940 as an actin cytoskeleton regulator
Source: Sci Rep. 2015 Feb 12;5:8336. doi: 10.1038/srep08336 (PMC5389139; doi:10.1038/srep08336)
Supplement: Supplementary Information — Dataset 13 [file srep08336-s14.xls]

## Sheet: Legends
Supplementary Table XIII. GO enrichment calculation for the assorted club 2 (only genes shared by 50% of the miRNAs, genes predicted by TargetScanNC v6.2). Are represented on each and every sheet, GO: the id of the ontology accession number. Term: the name of the ontology. Annotated: the number of annotated term considering the background genes used in the calculation. Significant: the number of …

## Sheet: Biological Process
GO.ID	Term	Annotated	Significant	Expected	classicFisher	BH.pVal
GO:0023051	regulation of signaling	1853	498	411.54	2e-07	0.000838
GO:0007265	Ras protein signal transduction	365	122	81.06	4.1e-07	0.000859
GO:0007268	synaptic transmission	599	183	133.03	7.9e-07	0.0011
GO:0035637	multicellular organismal signaling	679	203	150.8	1.1e-06	0.00115
GO:0016192	vesicle-mediated transport	894	257	198.55	1.4e-06	0.00117
GO:0051056	regulation of small GTPase mediated signal transduction	349	115	77.51	1.9e-06	0.00133
GO:0019226	transmission of nerve impulse	671	199	149.03	2.5e-06	0.0015
GO:0009966	regulation of signal transduction	1615	431	358.68	3.5e-06	0.00168
GO:0007264	small GTPase mediated signal transduction	593	178	131.7	3.8e-06	0.00168
GO:0051234	establishment of localization	3238	813	719.14	4e-06	0.00168
GO:0006897	endocytosis	341	111	75.73	5.5e-06	0.00192
GO:0051179	localization	3947	975	876.61	5.5e-06	0.00192
GO:0046578	regulation of Ras protein signal transduction	261	89	57.97	6e-06	0.00193
GO:0006810	transport	3186	798	707.59	7.7e-06	0.0023
GO:0048583	regulation of response to stimulus	2117	547	470.17	9.6e-06	0.00268
GO:0007154	cell communication	4505	1098	1000.54	1.3e-05	0.0034
GO:0051259	protein oligomerization	319	103	70.85	1.7e-05	0.00419
GO:0010646	regulation of cell communication	1369	364	304.05	3.2e-05	0.00727
GO:0010506	regulation of autophagy	49	24	10.88	3.3e-05	0.00727
GO:0035556	intracellular signal transduction	1771	459	393.33	4.2e-05	0.00879
GO:0051260	protein homooligomerization	215	73	47.75	4.7e-05	0.00937
GO:0023052	signaling	4388	1061	974.55	8.7e-05	0.0166
GO:0007399	nervous system development	1597	414	354.68	0.0001	0.0182
GO:0007266	Rho protein signal transduction	196	66	43.53	0.00014	0.0244
GO:0006811	ion transport	810	222	179.9	0.0002	0.0335
GO:0031175	neuron projection development	638	179	141.7	0.00023	0.037
GO:0010508	positive regulation of autophagy	20	12	4.44	0.00029	0.045
GO:0007169	transmembrane receptor protein tyrosine kinase signaling pathway	595	167	132.15	0.00036	0.0534
GO:0022008	neurogenesis	1037	275	230.31	0.00037	0.0534
GO:0031329	regulation of cellular catabolic process	417	122	92.61	0.00039	0.0537
GO:0030029	actin filament-based process	433	126	96.17	0.0004	0.0537
GO:0048666	neuron development	734	201	163.02	0.00041	0.0537
GO:0034330	cell junction organization	186	61	41.31	0.00054	0.0685
GO:0010648	negative regulation of cell communication	597	166	132.59	0.0006	0.0718
GO:0035725	sodium ion transmembrane transport	16	10	3.55	0.0006	0.0718
GO:0050877	neurological system process	1096	287	243.42	0.00066	0.0758
GO:0006914	autophagy	101	37	22.43	0.00067	0.0758
GO:0048167	regulation of synaptic plasticity	81	31	17.99	0.00076	0.0838
GO:0023057	negative regulation of signaling	593	164	131.7	0.00085	0.0913
GO:0007626	locomotory behavior	120	42	26.65	0.00089	0.0932
GO:0007409	axonogenesis	490	138	108.83	0.00098	0.1
GO:0048699	generation of neurons	978	257	217.21	0.00102	0.102
GO:0035023	regulation of Rho protein signal transduction	161	53	35.76	0.00109	0.106
GO:0030001	metal ion transport	496	139	110.16	0.00116	0.108
GO:0006812	cation transport	577	159	128.15	0.00119	0.108
GO:0007267	cell-cell signaling	1018	266	226.09	0.00119	0.108
GO:0086001	cardiac muscle cell action potential	12	8	2.67	0.00122	0.109
GO:0009894	regulation of catabolic process	469	132	104.16	0.00128	0.112
GO:0048667	cell morphogenesis involved in neuron differentiation	535	148	118.82	0.00146	0.125
GO:0030182	neuron differentiation	901	237	200.11	0.0015	0.125
GO:0050810	regulation of steroid biosynthetic process	44	19	9.77	0.00152	0.125
GO:0035914	skeletal muscle cell differentiation	41	18	9.11	0.00159	0.128
GO:0030036	actin cytoskeleton organization	384	110	85.28	0.00165	0.129
GO:0007167	enzyme linked receptor protein signaling pathway	803	213	178.34	0.00166	0.129
GO:0006024	glycosaminoglycan biosynthetic process	35	16	7.77	0.00171	0.13
GO:0060627	regulation of vesicle-mediated transport	198	62	43.97	0.00178	0.133
GO:0006836	neurotransmitter transport	117	40	25.99	0.00193	0.142
GO:0006813	potassium ion transport	110	38	24.43	0.002	0.144
GO:0032879	regulation of localization	1221	312	271.18	0.00206	0.144
GO:0001505	regulation of neurotransmitter levels	121	41	26.87	0.00207	0.144
GO:0006470	protein dephosphorylation	136	45	30.2	0.00221	0.15
GO:0030030	cell projection organization	849	223	188.56	0.00222	0.15
GO:0009968	negative regulation of signal transduction	553	151	122.82	0.00232	0.15
GO:0055085	transmembrane transport	800	211	177.68	0.00234	0.15
GO:0006909	phagocytosis	86	31	19.1	0.00236	0.15
GO:0046777	protein autophosphorylation	170	54	37.76	0.00241	0.15
GO:0048585	negative regulation of response to stimulus	685	183	152.13	0.00247	0.15
GO:0008610	lipid biosynthetic process	485	134	107.72	0.00251	0.15
GO:0048812	neuron projection morphogenesis	542	148	120.38	0.00254	0.15
GO:0086036	regulation of cardiac muscle cell membrane potential	13	8	2.89	0.00254	0.15
GO:0001666	response to hypoxia	216	66	47.97	0.00255	0.15
GO:0010975	regulation of neuron projection development	186	58	41.31	0.00273	0.159
GO:0050804	regulation of synaptic transmission	171	54	37.98	0.00277	0.159
GO:0015850	organic hydroxy compound transport	46	19	10.22	0.00282	0.16
GO:0051291	protein heterooligomerization	56	22	12.44	0.0029	0.16
GO:0072657	protein localization to membrane	80	29	17.77	0.00292	0.16
GO:0044093	positive regulation of molecular function	1059	272	235.2	0.00294	0.16
GO:0045055	regulated secretory pathway	43	18	9.55	0.00303	0.163
GO:0036293	response to decreased oxygen levels	218	66	48.42	0.00326	0.173
GO:0007156	homophilic cell adhesion via plasma membrane adhesion molecules	135	44	29.98	0.0034	0.173
GO:0006023	aminoglycan biosynthetic process	37	16	8.22	0.00344	0.173
GO:0034329	cell junction assembly	165	52	36.65	0.00344	0.173
GO:0043299	leukocyte degranulation	37	16	8.22	0.00344	0.173
GO:0022604	regulation of cell morphogenesis	277	81	61.52	0.0035	0.173
GO:0017157	regulation of exocytosis	74	27	16.43	0.0036	0.173
GO:0014902	myotube differentiation	34	15	7.55	0.00362	0.173
GO:0021885	forebrain cell migration	34	15	7.55	0.00362	0.173
GO:0045216	cell-cell junction organization	117	39	25.99	0.00363	0.173
GO:0045540	regulation of cholesterol biosynthetic process	11	7	2.44	0.00371	0.173
GO:0061337	cardiac conduction	11	7	2.44	0.00371	0.173
GO:0007165	signal transduction	3928	932	872.39	0.00382	0.176
GO:0016311	dephosphorylation	243	72	53.97	0.00399	0.18
GO:0043547	positive regulation of GTPase activity	151	48	33.54	0.00399	0.18
GO:0048011	neurotrophin TRK receptor signaling pathway	220	66	48.86	0.00413	0.184
GO:0051641	cellular localization	1856	457	412.21	0.00422	0.185
GO:0031344	regulation of cell projection organization	228	68	50.64	0.00425	0.185
GO:0043085	positive regulation of catalytic activity	873	226	193.89	0.00439	0.188
GO:0016236	macroautophagy	41	17	9.11	0.00441	0.188
GO:0031331	positive regulation of cellular catabolic process	93	32	20.65	0.00465	0.196
GO:0060284	regulation of cell development	436	120	96.83	0.00468	0.196
GO:0051899	membrane depolarization	72	26	15.99	0.00497	0.206
GO:0016337	single organismal cell-cell adhesion	373	104	82.84	0.00536	0.22
GO:0010959	regulation of metal ion transport	176	54	39.09	0.00541	0.22
GO:0051017	actin filament bundle assembly	69	25	15.32	0.00553	0.221
GO:0030100	regulation of endocytosis	116	38	25.76	0.00562	0.221
GO:0048147	negative regulation of fibroblast proliferation	20	10	4.44	0.00577	0.221
GO:0002448	mast cell mediated immunity	26	12	5.77	0.00579	0.221
GO:0014910	regulation of smooth muscle cell migration	26	12	5.77	0.00579	0.221
GO:0050798	activated T cell proliferation	26	12	5.77	0.00579	0.221
GO:0097190	apoptotic signaling pathway	87	30	19.32	0.00581	0.221
GO:0000045	autophagic vacuole assembly	23	11	5.11	0.00587	0.221
GO:0019229	regulation of vasoconstriction	42	17	9.33	0.0059	0.221
GO:0048732	gland development	247	72	54.86	0.00614	0.226
GO:0060021	palate development	66	24	14.66	0.00615	0.226
GO:0018193	peptidyl-amino acid modification	617	163	137.03	0.00652	0.237
GO:0070838	divalent metal ion transport	260	75	57.74	0.00692	0.249
GO:0097194	execution phase of apoptosis	88	30	19.54	0.00698	0.249
GO:0032011	ARF protein signal transduction	46	18	10.22	0.00708	0.249
GO:0032012	regulation of ARF protein signal transduction	46	18	10.22	0.00708	0.249
GO:0010765	positive regulation of sodium ion transport	12	7	2.67	0.00721	0.252
GO:0008629	NA	92	31	20.43	0.00745	0.256
GO:0006665	sphingolipid metabolic process	103	34	22.88	0.00746	0.256
GO:0051130	positive regulation of cellular component organization	434	118	96.39	0.00755	0.257
GO:0007411	axon guidance	341	95	75.73	0.0077	0.259
GO:0043297	apical junction assembly	43	17	9.55	0.00777	0.259
GO:0007270	neuron-neuron synaptic transmission	85	29	18.88	0.0078	0.259
GO:0010977	negative regulation of neuron projection development	30	13	6.66	0.00792	0.259
GO:0035567	non-canonical Wnt signaling pathway	30	13	6.66	0.00792	0.259
GO:0051649	establishment of localization in cell	1653	406	367.12	0.00822	0.261
GO:0014911	positive regulation of smooth muscle cell migration	15	8	3.33	0.00828	0.261
GO:0042147	retrograde transport, endosome to Golgi	27	12	6	0.00835	0.261
GO:0046637	regulation of alpha-beta T cell differentiation	40	16	8.88	0.00851	0.261
GO:0048168	regulation of neuronal synaptic plasticity	40	16	8.88	0.00851	0.261
GO:0046006	regulation of activated T cell proliferation	24	11	5.33	0.00868	0.261
GO:0009267	cellular response to starvation	82	28	18.21	0.00873	0.261
GO:0015813	L-glutamate transport	18	9	4	0.00876	0.261
GO:2000273	positive regulation of receptor activity	18	9	4	0.00876	0.261
GO:0015872	dopamine transport	21	10	4.66	0.00885	0.261
GO:0043300	regulation of leukocyte degranulation	21	10	4.66	0.00885	0.261
GO:0046890	regulation of lipid biosynthetic process	93	31	20.65	0.00885	0.261
GO:1901137	carbohydrate derivative biosynthetic process	363	100	80.62	0.00896	0.261
GO:0031669	cellular response to nutrient levels	157	48	34.87	0.00898	0.261
GO:0070482	response to oxygen levels	231	67	51.3	0.00901	0.261
GO:0007010	cytoskeleton organization	752	194	167.02	0.00922	0.261
GO:0043523	regulation of neuron apoptotic process	123	39	27.32	0.00923	0.261
GO:1901214	regulation of neuron death	123	39	27.32	0.00923	0.261
GO:0043525	positive regulation of neuron apoptotic process	37	15	8.22	0.00928	0.261
GO:0061005	cell differentiation involved in kidney development	37	15	8.22	0.00928	0.261
GO:1901216	positive regulation of neuron death	37	15	8.22	0.00928	0.261
GO:0008277	regulation of G-protein coupled receptor protein signaling pathway	97	32	21.54	0.00934	0.261
GO:0006029	proteoglycan metabolic process	54	20	11.99	0.00943	0.262
GO:0051969	regulation of transmission of nerve impulse	185	55	41.09	0.01006	0.274
GO:0030166	proteoglycan biosynthetic process	34	14	7.55	0.01009	0.274
GO:0043149	stress fiber assembly	44	17	9.77	0.0101	0.274
GO:0044087	regulation of cellular component biogenesis	296	83	65.74	0.01022	0.274
GO:0072511	divalent inorganic cation transport	264	75	58.63	0.01022	0.274
GO:0007043	cell-cell junction assembly	65	23	14.44	0.01044	0.277
GO:0016458	gene silencing	83	28	18.43	0.01045	0.277
GO:0022029	telencephalon cell migration	31	13	6.88	0.01091	0.283
GO:0045921	positive regulation of exocytosis	31	13	6.88	0.01091	0.283
GO:0051353	positive regulation of oxidoreductase activity	31	13	6.88	0.01091	0.283
GO:0000904	cell morphogenesis involved in differentiation	642	167	142.58	0.01095	0.283
GO:0003001	generation of a signal involved in cell-cell signaling	309	86	68.63	0.01109	0.283
GO:0023061	signal release	309	86	68.63	0.01109	0.283
GO:0002444	myeloid leukocyte mediated immunity	48	18	10.66	0.01165	0.292
GO:0015844	monoamine transport	48	18	10.66	0.01165	0.292
GO:0048489	synaptic vesicle transport	48	18	10.66	0.01165	0.292
GO:0035094	response to nicotine	28	12	6.22	0.01171	0.292
GO:0000271	polysaccharide biosynthetic process	84	28	18.66	0.01242	0.301
GO:0030325	adrenal gland development	25	11	5.55	0.01245	0.301
GO:0034394	protein localization to cell surface	25	11	5.55	0.01245	0.301
GO:0043303	mast cell degranulation	25	11	5.55	0.01245	0.301
GO:0090278	negative regulation of peptide hormone secretion	25	11	5.55	0.01245	0.301
GO:0010893	positive regulation of steroid biosynthetic process	13	7	2.89	0.01265	0.301
GO:0035587	purinergic receptor signaling pathway	13	7	2.89	0.01265	0.301
GO:0046341	CDP-diacylglycerol metabolic process	13	7	2.89	0.01265	0.301
GO:0043112	receptor metabolic process	99	32	21.99	0.01285	0.304
GO:0051049	regulation of transport	902	228	200.33	0.01303	0.304
GO:0007155	cell adhesion	915	231	203.22	0.0132	0.304
GO:0006882	cellular zinc ion homeostasis	16	8	3.55	0.01337	0.304
GO:0051647	nucleus localization	16	8	3.55	0.01337	0.304
GO:0055069	zinc ion homeostasis	16	8	3.55	0.01337	0.304
GO:0015800	acidic amino acid transport	19	9	4.22	0.01342	0.304
GO:0045576	mast cell activation	35	14	7.77	0.01345	0.304
GO:0050805	negative regulation of synaptic transmission	35	14	7.77	0.01345	0.304
GO:0071702	organic substance transport	496	131	110.16	0.01379	0.31
GO:0048858	cell projection morphogenesis	630	163	139.92	0.01443	0.322
GO:0000902	cell morphogenesis	866	219	192.33	0.01447	0.322
GO:0022610	biological adhesion	917	231	203.66	0.01454	0.322
GO:0072659	protein localization to plasma membrane	56	20	12.44	0.0146	0.322
GO:0014812	muscle cell migration	32	13	7.11	0.01471	0.323
GO:0032970	regulation of actin filament-based process	169	50	37.53	0.01496	0.326
GO:0051960	regulation of nervous system development	386	104	85.73	0.01503	0.326
GO:0006898	receptor-mediated endocytosis	123	38	27.32	0.01562	0.337
GO:0071902	positive regulation of protein serine/threonine kinase activity	205	59	45.53	0.01596	0.337
GO:0006672	ceramide metabolic process	60	21	13.33	0.01597	0.337
GO:0014909	smooth muscle cell migration	29	12	6.44	0.01601	0.337
GO:0016441	posttranscriptional gene silencing	29	12	6.44	0.01601	0.337
GO:0035194	posttranscriptional gene silencing by RNA	29	12	6.44	0.01601	0.337
GO:0065008	regulation of biological quality	2372	567	526.81	0.01613	0.338
GO:0006687	glycosphingolipid metabolic process	46	17	10.22	0.01637	0.339
GO:0051925	regulation of calcium ion transport via voltage-gated calcium channel activity	46	17	10.22	0.01637	0.339
GO:0003008	system process	1516	370	336.7	0.01654	0.341
GO:0006461	protein complex assembly	725	185	161.02	0.01661	0.341
GO:0002279	mast cell activation involved in immune response	26	11	5.77	0.01733	0.348
GO:0002792	negative regulation of peptide secretion	26	11	5.77	0.01733	0.348
GO:0035850	epithelial cell differentiation involved in kidney development	26	11	5.77	0.01733	0.348
GO:0061098	positive regulation of protein tyrosine kinase activity	26	11	5.77	0.01733	0.348
GO:0006865	amino acid transport	101	32	22.43	0.01736	0.348
GO:0051937	catecholamine transport	36	14	8	0.0176	0.35
GO:0032990	cell part morphogenesis	642	165	142.58	0.01769	0.35
GO:0050890	cognition	151	45	33.54	0.01773	0.35
GO:0044057	regulation of system process	409	109	90.84	0.0179	0.35
GO:0048705	skeletal system morphogenesis	155	46	34.42	0.01796	0.35
GO:0051270	regulation of cellular component movement	405	108	89.95	0.01805	0.35
GO:0010647	positive regulation of cell communication	714	182	158.58	0.01812	0.35
GO:0008306	associative learning	43	16	9.55	0.01825	0.35
GO:0046888	negative regulation of hormone secretion	43	16	9.55	0.01825	0.35
GO:0048856	anatomical structure development	3613	848	802.43	0.01831	0.35
GO:0070271	protein complex biogenesis	727	185	161.46	0.01844	0.35
GO:0002886	regulation of myeloid leukocyte mediated immunity	23	10	5.11	0.01858	0.35
GO:0046676	negative regulation of insulin secretion	23	10	5.11	0.01858	0.35
GO:0009101	glycoprotein biosynthetic process	295	81	65.52	0.01866	0.35
GO:0032320	positive regulation of Ras GTPase activity	94	30	20.88	0.01876	0.351
GO:0016051	carbohydrate biosynthetic process	179	52	39.75	0.01893	0.352
GO:0001974	blood vessel remodeling	33	13	7.33	0.01944	0.353
GO:0001941	postsynaptic membrane organization	11	6	2.44	0.01948	0.353
GO:0033005	positive regulation of mast cell activation	11	6	2.44	0.01948	0.353
GO:0048841	regulation of axon extension involved in axon guidance	11	6	2.44	0.01948	0.353
GO:2000058	regulation of protein ubiquitination involved in ubiquitin-dependent protein catabolic process	11	6	2.44	0.01948	0.353
GO:0006816	calcium ion transport	227	64	50.42	0.01954	0.353
GO:0007271	synaptic transmission, cholinergic	20	9	4.44	0.01967	0.353
GO:0023056	positive regulation of signaling	712	181	158.13	0.02033	0.353
GO:0050994	regulation of lipid catabolic process	40	15	8.88	0.02035	0.353
GO:0016241	regulation of macroautophagy	17	8	3.78	0.02042	0.353
GO:0032365	intracellular lipid transport	17	8	3.78	0.02042	0.353
GO:0072215	regulation of metanephros development	17	8	3.78	0.02042	0.353
GO:0002011	morphogenesis of an epithelial sheet	14	7	3.11	0.02052	0.353
GO:0006978	DNA damage response, signal transduction by p53 class mediator resulting in transcription of p21 class mediator	14	7	3.11	0.02052	0.353
GO:0014046	dopamine secretion	14	7	3.11	0.02052	0.353
GO:0014059	regulation of dopamine secretion	14	7	3.11	0.02052	0.353
GO:0045745	positive regulation of G-protein coupled receptor protein signaling pathway	14	7	3.11	0.02052	0.353
GO:0072202	cell differentiation involved in metanephros development	14	7	3.11	0.02052	0.353
GO:0016197	endosomal transport	129	39	28.65	0.02063	0.353
GO:0010769	regulation of cell morphogenesis involved in differentiation	168	49	37.31	0.02064	0.353
GO:0006643	membrane lipid metabolic process	110	34	24.43	0.02117	0.36
GO:0032233	positive regulation of actin filament bundle assembly	30	12	6.66	0.02141	0.362
GO:0046638	positive regulation of alpha-beta T cell differentiation	30	12	6.66	0.02141	0.362
GO:0030879	mammary gland development	114	35	25.32	0.02167	0.362
GO:0008016	regulation of heart contraction	95	30	21.1	0.02174	0.362
GO:0007033	vacuole organization	58	20	12.88	0.02177	0.362
GO:0021987	cerebral cortex development	58	20	12.88	0.02177	0.362
GO:0061024	membrane organization	379	101	84.17	0.022	0.362
GO:0048518	positive regulation of biological process	3249	764	721.58	0.02202	0.362
GO:0008361	regulation of cell size	69	23	15.32	0.02206	0.362
GO:0048731	system development	3122	735	693.38	0.02258	0.369
GO:0007610	behavior	454	119	100.83	0.02274	0.371
GO:0035249	synaptic transmission, glutamatergic	44	16	9.77	0.02292	0.372
GO:0009791	post-embryonic development	73	24	16.21	0.02327	0.374
GO:0031668	cellular response to extracellular stimulus	181	52	40.2	0.02329	0.374
GO:0050793	regulation of developmental process	1275	312	283.17	0.02343	0.374
GO:0046580	negative regulation of Ras protein signal transduction	27	11	6	0.0235	0.374
GO:0072332	intrinsic apoptotic signaling pathway by p53 class mediator	27	11	6	0.0235	0.374
GO:0032989	cellular component morphogenesis	915	228	203.22	0.02387	0.379
GO:0051128	regulation of cellular component organization	1121	276	248.97	0.0243	0.384
GO:0016477	cell migration	767	193	170.35	0.02501	0.39
GO:0035264	multicellular organism growth	96	30	21.32	0.02508	0.39
GO:0050770	regulation of axonogenesis	96	30	21.32	0.02508	0.39
GO:0061387	regulation of extent of cell growth	48	17	10.66	0.0253	0.39
GO:0043405	regulation of MAP kinase activity	230	64	51.08	0.02563	0.39
GO:0032856	activation of Ras GTPase activity	24	10	5.33	0.02565	0.39
GO:0033003	regulation of mast cell activation	24	10	5.33	0.02565	0.39
GO:0035195	gene silencing by miRNA	24	10	5.33	0.02565	0.39
GO:0045058	T cell selection	24	10	5.33	0.02565	0.39
GO:0035601	protein deacylation	41	15	9.11	0.02566	0.39
GO:0043087	regulation of GTPase activity	218	61	48.42	0.02579	0.39
GO:0042391	regulation of membrane potential	210	59	46.64	0.02586	0.39
GO:0051716	cellular response to stimulus	4769	1105	1059.17	0.02591	0.39
GO:0007269	neurotransmitter secretion	85	27	18.88	0.02638	0.396
GO:0045595	regulation of cell differentiation	884	220	196.33	0.02744	0.408
GO:0006664	glycolipid metabolic process	52	18	11.55	0.0275	0.408
GO:0031623	receptor internalization	52	18	11.55	0.0275	0.408
GO:0019218	regulation of steroid metabolic process	63	21	13.99	0.02788	0.41
GO:0032321	positive regulation of Rho GTPase activity	63	21	13.99	0.02788	0.41
GO:0090101	negative regulation of transmembrane receptor protein serine/threonine kinase signaling pathway	63	21	13.99	0.02788	0.41
GO:0051345	positive regulation of hydrolase activity	441	115	97.94	0.02855	0.418
GO:0015672	monovalent inorganic cation transport	256	70	56.86	0.0296	0.422
GO:0009967	positive regulation of signal transduction	673	170	149.47	0.02973	0.422
GO:0042104	positive regulation of activated T cell proliferation	18	8	4	0.02974	0.422
GO:0043266	regulation of potassium ion transport	18	8	4	0.02974	0.422
GO:0045742	positive regulation of epidermal growth factor receptor signaling pathway	18	8	4	0.02974	0.422
GO:0090181	regulation of cholesterol metabolic process	18	8	4	0.02974	0.422
GO:1901186	positive regulation of ERBB signaling pathway	18	8	4	0.02974	0.422
GO:0043393	regulation of protein binding	86	27	19.1	0.03054	0.422
GO:0033124	regulation of GTP catabolic process	220	61	48.86	0.0308	0.422
GO:0050432	catecholamine secretion	28	11	6.22	0.03113	0.422
GO:0051058	negative regulation of small GTPase mediated signal transduction	28	11	6.22	0.03113	0.422
GO:0043406	positive regulation of MAP kinase activity	168	48	37.31	0.03114	0.422
GO:0010741	NA	113	34	25.1	0.03119	0.422
GO:0048193	Golgi vesicle transport	172	49	38.2	0.0312	0.422
GO:0042772	DNA damage response, signal transduction resulting in transcription	15	7	3.33	0.03123	0.422
GO:0060071	Wnt signaling pathway, planar cell polarity pathway	15	7	3.33	0.03123	0.422
GO:0090175	regulation of establishment of planar polarity	15	7	3.33	0.03123	0.422
GO:0060349	bone morphogenesis	60	20	13.33	0.03137	0.422
GO:0016044	NA	376	99	83.51	0.03143	0.422
GO:0009100	glycoprotein metabolic process	343	91	76.18	0.03165	0.422
GO:0001946	lymphangiogenesis	12	6	2.67	0.03175	0.422
GO:0006086	acetyl-CoA biosynthetic process from pyruvate	12	6	2.67	0.03175	0.422
GO:0010510	regulation of acetyl-CoA biosynthetic process from pyruvate	12	6	2.67	0.03175	0.422
GO:0016024	CDP-diacylglycerol biosynthetic process	12	6	2.67	0.03175	0.422
GO:0036303	lymph vessel morphogenesis	12	6	2.67	0.03175	0.422
GO:0043092	L-amino acid import	12	6	2.67	0.03175	0.422
GO:0046902	regulation of mitochondrial membrane permeability	12	6	2.67	0.03175	0.422
GO:0048679	regulation of axon regeneration	12	6	2.67	0.03175	0.422
GO:0070570	regulation of neuron projection regeneration	12	6	2.67	0.03175	0.422
GO:0030516	regulation of axon extension	42	15	9.33	0.03195	0.422
GO:0040029	regulation of gene expression, epigenetic	121	36	26.87	0.03207	0.422
GO:0006887	exocytosis	257	70	57.08	0.03208	0.422
GO:0040011	locomotion	1154	282	256.3	0.03212	0.422
GO:0051239	regulation of multicellular organismal process	1618	389	359.35	0.03258	0.425
GO:0007420	brain development	439	114	97.5	0.0326	0.425
GO:0007243	NA	756	189	167.9	0.03315	0.431
GO:0042310	vasoconstriction	53	18	11.77	0.03324	0.431
GO:0009653	anatomical structure morphogenesis	1881	449	417.76	0.03403	0.437
GO:0031644	regulation of neurological system process	197	55	43.75	0.03422	0.437
GO:0007173	epidermal growth factor receptor signaling pathway	161	46	35.76	0.03426	0.437
GO:0038127	ERBB signaling pathway	161	46	35.76	0.03426	0.437
GO:0015849	organic acid transport	181	51	40.2	0.0344	0.437
GO:0010770	positive regulation of cell morphogenesis involved in differentiation	25	10	5.55	0.03445	0.437
GO:0050433	regulation of catecholamine secretion	25	10	5.55	0.03445	0.437
GO:0002275	myeloid cell activation involved in immune response	46	16	10.22	0.03485	0.441
GO:0051051	negative regulation of transport	250	68	55.52	0.03516	0.443
GO:0018196	peptidyl-asparagine modification	87	27	19.32	0.03519	0.443
GO:0050688	regulation of defense response to virus	57	19	12.66	0.03533	0.443
GO:0032940	secretion by cell	647	163	143.7	0.03562	0.444
GO:0051970	negative regulation of transmission of nerve impulse	39	14	8.66	0.03593	0.444
GO:0006487	protein N-linked glycosylation	91	28	20.21	0.03605	0.444
GO:0009896	positive regulation of catabolic process	122	36	27.1	0.03605	0.444
GO:0031102	neuron projection regeneration	32	12	7.11	0.03605	0.444
GO:0051055	negative regulation of lipid biosynthetic process	32	12	7.11	0.03605	0.444
GO:0007611	learning or memory	138	40	30.65	0.03716	0.453
GO:0007612	learning	76	24	16.88	0.03725	0.453
GO:0060341	regulation of cellular localization	559	142	124.15	0.03725	0.453
GO:0006140	regulation of nucleotide metabolic process	333	88	73.96	0.03729	0.453
GO:0045860	positive regulation of protein kinase activity	387	101	85.95	0.03735	0.453
GO:0010976	positive regulation of neuron projection development	50	17	11.1	0.03747	0.454
GO:0001504	neurotransmitter uptake	22	9	4.89	0.03798	0.456
GO:0042596	fear response	22	9	4.89	0.03798	0.456
GO:0043666	regulation of phosphoprotein phosphatase activity	22	9	4.89	0.03798	0.456
GO:0007166	cell surface receptor signaling pathway	2187	518	485.72	0.03808	0.456
GO:0043270	positive regulation of ion transport	80	25	17.77	0.03839	0.458
GO:0030048	actin filament-based movement	65	21	14.44	0.03892	0.463
GO:0021954	central nervous system neuron development	43	15	9.55	0.03928	0.466
GO:0003015	heart process	115	34	25.54	0.03966	0.468
GO:0060047	heart contraction	115	34	25.54	0.03966	0.468
GO:1900542	regulation of purine nucleotide metabolic process	330	87	73.29	0.04026	0.472
GO:0006342	chromatin silencing	29	11	6.44	0.04036	0.472
GO:0030514	negative regulation of BMP signaling pathway	29	11	6.44	0.04036	0.472
GO:0070830	tight junction assembly	36	13	8	0.04044	0.472
GO:0050767	regulation of neurogenesis	351	92	77.96	0.04094	0.475
GO:0045834	positive regulation of lipid metabolic process	92	28	20.43	0.04117	0.475
GO:0045664	regulation of neuron differentiation	289	77	64.19	0.04118	0.475
GO:0006694	steroid biosynthetic process	139	40	30.87	0.04132	0.475
GO:0046942	carboxylic acid transport	179	50	39.75	0.04149	0.475
GO:0001945	lymph vessel development	19	8	4.22	0.04161	0.475
GO:0032862	activation of Rho GTPase activity	19	8	4.22	0.04161	0.475
GO:0048488	synaptic vesicle endocytosis	19	8	4.22	0.04161	0.475
GO:0030148	sphingolipid biosynthetic process	58	19	12.88	0.04193	0.477
GO:0007417	central nervous system development	608	153	135.03	0.04211	0.478
GO:0032147	activation of protein kinase activity	224	61	49.75	0.04308	0.488
GO:0034220	ion transmembrane transport	298	79	66.18	0.0434	0.49
GO:0008203	cholesterol metabolic process	112	33	24.87	0.04411	0.494
GO:0007009	plasma membrane organization	81	25	17.99	0.04418	0.494
GO:0006476	protein deacetylation	40	14	8.88	0.04432	0.494
GO:1901135	carbohydrate derivative metabolic process	1016	248	225.65	0.0444	0.494
GO:0045761	regulation of adenylate cyclase activity	51	17	11.33	0.04493	0.494
GO:0003254	regulation of membrane depolarization	16	7	3.55	0.04513	0.494
GO:0006004	fucose metabolic process	16	7	3.55	0.04513	0.494
GO:0006688	glycosphingolipid biosynthetic process	16	7	3.55	0.04513	0.494
GO:0034383	low-density lipoprotein particle clearance	16	7	3.55	0.04513	0.494
GO:0043304	regulation of mast cell degranulation	16	7	3.55	0.04513	0.494
GO:0051898	negative regulation of protein kinase B signaling	16	7	3.55	0.04513	0.494
GO:0051496	positive regulation of stress fiber assembly	26	10	5.77	0.04515	0.494
GO:0031345	negative regulation of cell projection organization	66	21	14.66	0.04551	0.494
GO:0030032	lamellipodium assembly	33	12	7.33	0.04554	0.494
GO:0048742	regulation of skeletal muscle fiber development	33	12	7.33	0.04554	0.494
GO:0033674	positive regulation of kinase activity	407	105	90.39	0.04561	0.494
GO:0051924	regulation of calcium ion transport	144	41	31.98	0.04589	0.495
GO:0019219	regulation of nucleobase-containing compound metabolic process	3191	744	708.7	0.04611	0.496
GO:0071496	cellular response to external stimulus	229	62	50.86	0.04635	0.498
GO:0048878	chemical homeostasis	764	189	169.68	0.04724	0.501
GO:0001952	regulation of cell-matrix adhesion	55	18	12.22	0.0473	0.501
GO:0010876	lipid localization	213	58	47.31	0.04758	0.501
GO:0001836	release of cytochrome c from mitochondria	44	15	9.77	0.04775	0.501
GO:0001573	ganglioside metabolic process	13	6	2.89	0.04811	0.501
GO:0006884	cell volume homeostasis	13	6	2.89	0.04811	0.501
GO:0010885	regulation of cholesterol storage	13	6	2.89	0.04811	0.501
GO:0043090	amino acid import	13	6	2.89	0.04811	0.501
GO:0050650	chondroitin sulfate proteoglycan biosynthetic process	13	6	2.89	0.04811	0.501
GO:0070498	interleukin-1-mediated signaling pathway	13	6	2.89	0.04811	0.501
GO:2000278	regulation of DNA biosynthetic process	13	6	2.89	0.04811	0.501
GO:2000696	regulation of epithelial cell differentiation involved in kidney development	13	6	2.89	0.04811	0.501
GO:0001764	neuron migration	74	23	16.43	0.04835	0.502
GO:0042594	response to starvation	105	31	23.32	0.04862	0.504
GO:0018108	peptidyl-tyrosine phosphorylation	193	53	42.86	0.04894	0.505
GO:0019216	regulation of lipid metabolic process	193	53	42.86	0.04894	0.505
GO:0042278	purine nucleoside metabolic process	417	107	92.61	0.05005	0.508
GO:0051347	positive regulation of transferase activity	417	107	92.61	0.05005	0.508
GO:0071804	cellular potassium ion transport	37	13	8.22	0.05007	0.508
GO:0071805	potassium ion transmembrane transport	37	13	8.22	0.05007	0.508
GO:0001736	establishment of planar polarity	23	9	5.11	0.05045	0.508
GO:0006829	zinc ion transport	23	9	5.11	0.05045	0.508
GO:0043029	T cell homeostasis	23	9	5.11	0.05045	0.508
GO:0055117	regulation of cardiac muscle contraction	23	9	5.11	0.05045	0.508
GO:0051402	neuron apoptotic process	137	39	30.43	0.05062	0.508
GO:0048870	cell motility	830	204	184.34	0.05063	0.508
GO:0051674	localization of cell	830	204	184.34	0.05063	0.508
GO:0070997	neuron death	141	40	31.32	0.05067	0.508
GO:0006066	alcohol metabolic process	259	69	57.52	0.05097	0.508
GO:0014065	phosphatidylinositol 3-kinase signaling	63	20	13.99	0.05124	0.508
GO:0016079	synaptic vesicle exocytosis	30	11	6.66	0.05133	0.508
GO:0030004	cellular monovalent inorganic cation homeostasis	30	11	6.66	0.05133	0.508
GO:0043094	cellular metabolic compound salvage	30	11	6.66	0.05133	0.508
GO:0018279	protein N-linked glycosylation via asparagine	86	26	19.1	0.0515	0.509
GO:0009116	nucleoside metabolic process	456	116	101.28	0.05322	0.524
GO:0046128	purine ribonucleoside metabolic process	414	106	91.95	0.05358	0.527
GO:0006869	lipid transport	186	51	41.31	0.05383	0.528
GO:0006644	phospholipid metabolic process	231	62	51.3	0.05408	0.529
GO:0006464	cellular protein modification process	2399	563	532.8	0.05497	0.535
GO:0036211	protein modification process	2399	563	532.8	0.05497	0.535
GO:0006629	lipid metabolic process	1061	257	235.64	0.05548	0.536
GO:0043412	macromolecule modification	2492	584	553.46	0.05556	0.536
GO:0032318	regulation of Ras GTPase activity	154	43	34.2	0.0556	0.536
GO:0005976	polysaccharide metabolic process	134	38	29.76	0.05592	0.536
GO:0010039	response to iron ion	20	8	4.44	0.05623	0.536
GO:0035412	regulation of catenin import into nucleus	20	8	4.44	0.05623	0.536
GO:0042771	intrinsic apoptotic signaling pathway in response to DNA damage by p53 class mediator	20	8	4.44	0.05623	0.536
GO:0045907	positive regulation of vasoconstriction	20	8	4.44	0.05623	0.536
GO:0002028	regulation of sodium ion transport	34	12	7.55	0.05663	0.536
GO:0010332	response to gamma radiation	34	12	7.55	0.05663	0.536
GO:0048286	lung alveolus development	34	12	7.55	0.05663	0.536
GO:0060324	face development	34	12	7.55	0.05663	0.536
GO:0050768	negative regulation of neurogenesis	79	24	17.55	0.05668	0.536
GO:0030900	forebrain development	240	64	53.3	0.05728	0.536
GO:0046467	membrane lipid biosynthetic process	60	19	13.33	0.05774	0.536
GO:0009119	ribonucleoside metabolic process	428	109	95.06	0.05779	0.536
GO:0007568	aging	195	53	43.31	0.0578	0.536
GO:0018212	peptidyl-tyrosine modification	195	53	43.31	0.0578	0.536
GO:0008542	visual learning	27	10	6	0.05789	0.536
GO:0031103	axon regeneration	27	10	6	0.05789	0.536
GO:0048260	positive regulation of receptor-mediated endocytosis	27	10	6	0.05789	0.536
GO:0051966	regulation of synaptic transmission, glutamatergic	27	10	6	0.05789	0.536
GO:0040012	regulation of locomotion	407	104	90.39	0.058	0.536
GO:0030334	regulation of cell migration	361	93	80.18	0.05871	0.541
GO:0071704	organic substance metabolic process	1067	258	236.97	0.05881	0.541
GO:0022612	gland morphogenesis	95	28	21.1	0.05977	0.549
GO:0035148	tube formation	99	29	21.99	0.06028	0.552
GO:0021953	central nervous system neuron differentiation	103	30	22.88	0.0607	0.555
GO:0007405	neuroblast proliferation	38	13	8.44	0.06115	0.556
GO:0021537	telencephalon development	143	40	31.76	0.0615	0.556
GO:0030811	regulation of nucleotide catabolic process	241	64	53.52	0.06159	0.556
GO:0033121	regulation of purine nucleotide catabolic process	241	64	53.52	0.06159	0.556
GO:0008624	NA	119	34	26.43	0.06165	0.556
GO:0016125	sterol metabolic process	119	34	26.43	0.06165	0.556
GO:0009895	negative regulation of catabolic process	72	22	15.99	0.06238	0.557
GO:0033006	regulation of mast cell activation involved in immune response	17	7	3.78	0.06243	0.557
GO:0045061	thymic T cell selection	17	7	3.78	0.06243	0.557
GO:0050995	negative regulation of lipid catabolic process	17	7	3.78	0.06243	0.557
GO:2001014	regulation of skeletal muscle cell differentiation	17	7	3.78	0.06243	0.557
GO:0012502	induction of programmed cell death	396	101	87.95	0.06351	0.56
GO:0002831	regulation of response to biotic stimulus	76	23	16.88	0.06353	0.56
GO:0046903	secretion	737	181	163.68	0.06402	0.56
GO:0016575	histone deacetylation	31	11	6.88	0.06414	0.56
GO:0021872	forebrain generation of neurons	31	11	6.88	0.06414	0.56
GO:0097193	intrinsic apoptotic signaling pathway	31	11	6.88	0.06414	0.56
GO:0048522	positive regulation of cellular process	2976	692	660.95	0.06475	0.56
GO:0043269	regulation of ion transport	217	58	48.19	0.065	0.56
GO:0046165	alcohol biosynthetic process	42	14	9.33	0.06502	0.56
GO:2001233	regulation of apoptotic signaling pathway	42	14	9.33	0.06502	0.56
GO:0051339	regulation of lyase activity	57	18	12.66	0.06513	0.56
GO:0001954	positive regulation of cell-matrix adhesion	24	9	5.33	0.06532	0.56
GO:0007164	establishment of tissue polarity	24	9	5.33	0.06532	0.56
GO:0015695	organic cation transport	24	9	5.33	0.06532	0.56
GO:0046579	positive regulation of Ras protein signal transduction	24	9	5.33	0.06532	0.56
GO:0007275	multicellular organismal development	3683	851	817.97	0.06664	0.56
GO:0006814	sodium ion transport	100	29	22.21	0.06751	0.56
GO:0006917	NA	393	100	87.28	0.06791	0.56
GO:0034765	regulation of ion transmembrane transport	108	31	23.99	0.06803	0.56
GO:0002286	T cell activation involved in immune response	46	15	10.22	0.06832	0.56
GO:0006085	acetyl-CoA biosynthetic process	14	6	3.11	0.06881	0.56
GO:0008105	asymmetric protein localization	14	6	3.11	0.06881	0.56
GO:0010878	cholesterol storage	14	6	3.11	0.06881	0.56
GO:0010922	positive regulation of phosphatase activity	14	6	3.11	0.06881	0.56
GO:0031998	regulation of fatty acid beta-oxidation	14	6	3.11	0.06881	0.56
GO:0032106	positive regulation of response to extracellular stimulus	14	6	3.11	0.06881	0.56
GO:0032109	positive regulation of response to nutrient levels	14	6	3.11	0.06881	0.56
GO:0051193	regulation of cofactor metabolic process	14	6	3.11	0.06881	0.56
GO:0051196	regulation of coenzyme metabolic process	14	6	3.11	0.06881	0.56
GO:0060081	membrane hyperpolarization	14	6	3.11	0.06881	0.56
GO:0060706	cell differentiation involved in embryonic placenta development	14	6	3.11	0.06881	0.56
GO:0061318	renal filtration cell differentiation	14	6	3.11	0.06881	0.56
GO:0072010	glomerular epithelium development	14	6	3.11	0.06881	0.56
GO:0072074	kidney mesenchyme development	14	6	3.11	0.06881	0.56
GO:0072075	metanephric mesenchyme development	14	6	3.11	0.06881	0.56
GO:0072112	glomerular visceral epithelial cell differentiation	14	6	3.11	0.06881	0.56
GO:0072311	glomerular epithelial cell differentiation	14	6	3.11	0.06881	0.56
GO:2000649	regulation of sodium ion transmembrane transporter activity	14	6	3.11	0.06881	0.56
GO:2001234	negative regulation of apoptotic signaling pathway	14	6	3.11	0.06881	0.56
GO:0032104	regulation of response to extracellular stimulus	35	12	7.77	0.06937	0.56
GO:0032107	regulation of response to nutrient levels	35	12	7.77	0.06937	0.56
GO:0060350	endochondral bone morphogenesis	35	12	7.77	0.06937	0.56
GO:0090002	establishment of protein localization to plasma membrane	35	12	7.77	0.06937	0.56
GO:0045321	leukocyte activation	508	127	112.82	0.06987	0.56
GO:0007569	cell aging	69	21	15.32	0.07006	0.56
GO:2000145	regulation of cell motility	381	97	84.62	0.07039	0.56
GO:0050801	ion homeostasis	585	145	129.93	0.07056	0.56
GO:0043588	skin development	50	16	11.1	0.07114	0.56
GO:0044283	small molecule biosynthetic process	335	86	74.4	0.07158	0.56
GO:0019222	regulation of metabolic process	4601	1056	1021.86	0.07255	0.56
GO:0030279	negative regulation of ossification	28	10	6.22	0.07276	0.56
GO:0071560	cellular response to transforming growth factor beta stimulus	28	10	6.22	0.07276	0.56
GO:0090199	regulation of release of cytochrome c from mitochondria	28	10	6.22	0.07276	0.56
GO:0030814	regulation of cAMP metabolic process	81	24	17.99	0.07307	0.56
GO:0006888	ER to Golgi vesicle-mediated transport	54	17	11.99	0.07353	0.56
GO:0031279	regulation of cyclase activity	54	17	11.99	0.07353	0.56
GO:0034763	negative regulation of transmembrane transport	54	17	11.99	0.07353	0.56
GO:0045833	negative regulation of lipid metabolic process	54	17	11.99	0.07353	0.56
GO:0001881	receptor recycling	21	8	4.66	0.07374	0.56
GO:0006783	heme biosynthetic process	21	8	4.66	0.07374	0.56
GO:0015807	L-amino acid transport	21	8	4.66	0.07374	0.56
GO:0017158	regulation of calcium ion-dependent exocytosis	21	8	4.66	0.07374	0.56
GO:0032845	negative regulation of homeostatic process	21	8	4.66	0.07374	0.56
GO:0035411	catenin import into nucleus	21	8	4.66	0.07374	0.56
GO:0045940	positive regulation of steroid metabolic process	21	8	4.66	0.07374	0.56
GO:0046164	alcohol catabolic process	21	8	4.66	0.07374	0.56
GO:0048169	regulation of long-term neuronal synaptic plasticity	21	8	4.66	0.07374	0.56
GO:0050691	regulation of defense response to virus by host	21	8	4.66	0.07374	0.56
GO:0051445	regulation of meiotic cell cycle	21	8	4.66	0.07374	0.56
GO:0014068	positive regulation of phosphatidylinositol 3-kinase signaling	39	13	8.66	0.07377	0.56
GO:0048639	positive regulation of developmental growth	39	13	8.66	0.07377	0.56
GO:0030154	cell differentiation	2438	569	541.47	0.07395	0.56
GO:0044255	cellular lipid metabolic process	745	182	165.46	0.07417	0.56
GO:0021543	pallium development	89	26	19.77	0.07432	0.56
GO:0044242	cellular lipid catabolic process	137	38	30.43	0.07456	0.56
GO:0051171	regulation of nitrogen compound metabolic process	3271	757	726.47	0.07467	0.56
GO:0001916	positive regulation of T cell mediated cytotoxicity	11	5	2.44	0.07476	0.56
GO:0007223	Wnt signaling pathway, calcium modulating pathway	11	5	2.44	0.07476	0.56
GO:0018202	peptidyl-histidine modification	11	5	2.44	0.07476	0.56
GO:0032352	positive regulation of hormone metabolic process	11	5	2.44	0.07476	0.56
GO:0032695	negative regulation of interleukin-12 production	11	5	2.44	0.07476	0.56
GO:0042976	activation of Janus kinase activity	11	5	2.44	0.07476	0.56
GO:0043368	positive T cell selection	11	5	2.44	0.07476	0.56
GO:0046639	negative regulation of alpha-beta T cell differentiation	11	5	2.44	0.07476	0.56
GO:0051927	negative regulation of calcium ion transport via voltage-gated calcium channel activity	11	5	2.44	0.07476	0.56
GO:0060900	embryonic camera-type eye formation	11	5	2.44	0.07476	0.56
GO:0061298	retina vasculature development in camera-type eye	11	5	2.44	0.07476	0.56
GO:0090136	epithelial cell-cell adhesion	11	5	2.44	0.07476	0.56
GO:0032412	regulation of ion transmembrane transporter activity	97	28	21.54	0.07509	0.56
GO:0015833	peptide transport	186	50	41.31	0.0751	0.56
GO:0046907	intracellular transport	1070	257	237.64	0.07529	0.56
GO:0000187	activation of MAPK activity	121	34	26.87	0.07543	0.56
GO:0042632	cholesterol homeostasis	58	18	12.88	0.07556	0.56
GO:0055092	sterol homeostasis	58	18	12.88	0.07556	0.56
GO:0048771	tissue remodeling	109	31	24.21	0.07557	0.56
GO:0001508	action potential	113	32	25.1	0.07558	0.56
GO:0022603	regulation of anatomical structure morphogenesis	527	131	117.04	0.07655	0.566
GO:0009914	hormone transport	211	56	46.86	0.07675	0.566
GO:0071295	cellular response to vitamin	62	19	13.77	0.07728	0.566
GO:0048584	positive regulation of response to stimulus	1010	243	224.32	0.07732	0.566
GO:0006695	cholesterol biosynthetic process	43	14	9.55	0.07745	0.566
GO:0031645	negative regulation of neurological system process	43	14	9.55	0.07745	0.566
GO:0032231	regulation of actin filament bundle assembly	43	14	9.55	0.07745	0.566
GO:0060443	mammary gland morphogenesis	43	14	9.55	0.07745	0.566
GO:0006488	dolichol-linked oligosaccharide biosynthetic process	32	11	7.11	0.07885	0.572
GO:0007632	visual behavior	32	11	7.11	0.07885	0.572
GO:0045931	positive regulation of mitotic cell cycle	32	11	7.11	0.07885	0.572
GO:0071559	response to transforming growth factor beta	32	11	7.11	0.07885	0.572
GO:0031589	cell-substrate adhesion	199	53	44.2	0.07895	0.572
GO:0006112	energy reserve metabolic process	158	43	35.09	0.0792	0.573
GO:0048869	cellular developmental process	2592	603	575.67	0.08035	0.58
GO:0031047	gene silencing by RNA	47	15	10.44	0.08054	0.581
GO:0040013	negative regulation of locomotion	134	37	29.76	0.08205	0.585
GO:0030858	positive regulation of epithelial cell differentiation	25	9	5.55	0.08269	0.585
GO:2001236	regulation of extrinsic apoptotic signaling pathway	25	9	5.55	0.08269	0.585
GO:0002263	cell activation involved in immune response	122	34	27.1	0.08307	0.585
GO:0002366	leukocyte activation involved in immune response	122	34	27.1	0.08307	0.585
GO:0043255	regulation of carbohydrate biosynthetic process	51	16	11.33	0.08312	0.585
GO:0009247	glycolipid biosynthetic process	18	7	4	0.08323	0.585
GO:0010894	negative regulation of steroid biosynthetic process	18	7	4	0.08323	0.585
GO:0030204	chondroitin sulfate metabolic process	18	7	4	0.08323	0.585
GO:0060351	cartilage development involved in endochondral bone morphogenesis	18	7	4	0.08323	0.585
GO:2001258	negative regulation of cation channel activity	18	7	4	0.08323	0.585
GO:0002790	peptide secretion	175	47	38.87	0.08329	0.585
GO:0030336	negative regulation of cell migration	118	33	26.21	0.08332	0.585
GO:0008360	regulation of cell shape	98	28	21.77	0.08368	0.585
GO:0022898	regulation of transmembrane transporter activity	102	29	22.65	0.08375	0.585
GO:1901068	guanosine-containing compound metabolic process	380	96	84.4	0.08376	0.585
GO:0032092	positive regulation of protein binding	36	12	8	0.08384	0.585
GO:0050771	negative regulation of axonogenesis	36	12	8	0.08384	0.585
GO:0090150	establishment of protein localization to membrane	36	12	8	0.08384	0.585
GO:0034762	regulation of transmembrane transport	233	61	51.75	0.08391	0.585
GO:0048468	cell development	1318	313	292.72	0.08485	0.59
GO:0045597	positive regulation of cell differentiation	444	111	98.61	0.08513	0.59
GO:0046634	regulation of alpha-beta T cell activation	55	17	12.22	0.08527	0.59
GO:0006355	regulation of transcription, DNA-templated	2732	634	606.76	0.08528	0.59
GO:2000026	regulation of multicellular organismal development	983	236	218.32	0.08654	0.598
GO:0001775	cell activation	706	172	156.8	0.08692	0.6
GO:0043407	negative regulation of MAP kinase activity	59	18	13.1	0.08706	0.6
GO:0031323	regulation of cellular metabolic process	4170	957	926.13	0.08841	0.607
GO:0051238	sequestering of metal ion	63	19	13.99	0.08853	0.607
GO:0030278	regulation of ossification	143	39	31.76	0.08859	0.607
GO:0006090	pyruvate metabolic process	29	10	6.44	0.08981	0.613
GO:0010812	negative regulation of cell-substrate adhesion	29	10	6.44	0.08981	0.613
GO:0050853	B cell receptor signaling pathway	29	10	6.44	0.08981	0.613
GO:0043409	negative regulation of MAPK cascade	71	21	15.77	0.09069	0.617
GO:0051271	negative regulation of cellular component movement	127	35	28.21	0.09075	0.617
GO:0046889	positive regulation of lipid biosynthetic process	44	14	9.77	0.09131	0.62
GO:0030817	regulation of cAMP biosynthetic process	79	23	17.55	0.09202	0.623
GO:2001141	regulation of RNA biosynthetic process	2749	637	610.54	0.09213	0.623
GO:0030155	regulation of cell adhesion	247	64	54.86	0.09254	0.624
GO:0006937	regulation of muscle contraction	87	25	19.32	0.09273	0.624
GO:0035303	regulation of dephosphorylation	103	29	22.88	0.09279	0.624
GO:0051252	regulation of RNA metabolic process	2807	650	623.42	0.09283	0.624
GO:0001964	startle response	15	6	3.33	0.09385	0.625
GO:0090311	regulation of protein deacetylation	15	6	3.33	0.09385	0.625
GO:0060491	regulation of cell projection assembly	48	15	10.66	0.09407	0.625
GO:0060538	skeletal muscle organ development	156	42	34.65	0.0941	0.625
GO:0006760	folic acid-containing compound metabolic process	22	8	4.89	0.09418	0.625
GO:0045622	regulation of T-helper cell differentiation	22	8	4.89	0.09418	0.625
GO:0045773	positive regulation of axon extension	22	8	4.89	0.09418	0.625
GO:0050654	chondroitin sulfate proteoglycan metabolic process	22	8	4.89	0.09418	0.625
GO:0007006	mitochondrial membrane organization	33	11	7.33	0.0955	0.629
GO:0030433	ER-associated ubiquitin-dependent protein catabolic process	33	11	7.33	0.0955	0.629
GO:0042490	mechanoreceptor differentiation	33	11	7.33	0.0955	0.629
GO:0042752	regulation of circadian rhythm	33	11	7.33	0.0955	0.629
GO:0045814	negative regulation of gene expression, epigenetic	33	11	7.33	0.0955	0.629
GO:0008637	apoptotic mitochondrial changes	52	16	11.55	0.09633	0.632
GO:0015908	fatty acid transport	52	16	11.55	0.09633	0.632
GO:0046039	GTP metabolic process	370	93	82.17	0.09651	0.633
GO:0014070	response to organic cyclic compound	206	54	45.75	0.09697	0.635
GO:0015698	inorganic anion transport	56	17	12.44	0.09815	0.641
GO:0022607	cellular component assembly	1442	340	320.26	0.0995	0.649
GO:0072073	kidney epithelium development	60	18	13.33	0.09962	0.649
GO:0006820	anion transport	124	34	27.54	0.09988	0.649
GO:0046677	response to antibiotic	37	12	8.22	0.10005	0.649
GO:0051492	regulation of stress fiber assembly	37	12	8.22	0.10005	0.649
GO:0042454	ribonucleoside catabolic process	375	94	83.29	0.10029	0.649
GO:2000146	negative regulation of cell motility	120	33	26.65	0.10049	0.649
GO:0007613	memory	64	19	14.21	0.10078	0.65
GO:0030183	B cell differentiation	68	20	15.1	0.10167	0.653
GO:0031294	lymphocyte costimulation	72	21	15.99	0.10234	0.653
GO:0031295	T cell costimulation	72	21	15.99	0.10234	0.653
GO:0090257	regulation of muscle system process	104	29	23.1	0.10244	0.653
GO:0009110	vitamin biosynthetic process	26	9	5.77	0.10257	0.653
GO:0030641	regulation of cellular pH	26	9	5.77	0.10257	0.653
GO:0051004	regulation of lipoprotein lipase activity	26	9	5.77	0.10257	0.653
GO:0051057	positive regulation of small GTPase mediated signal transduction	26	9	5.77	0.10257	0.653
GO:0060325	face morphogenesis	26	9	5.77	0.10257	0.653
GO:0043524	negative regulation of neuron apoptotic process	80	23	17.77	0.10312	0.653
GO:1901215	negative regulation of neuron death	80	23	17.77	0.10312	0.653
GO:0030799	regulation of cyclic nucleotide metabolic process	92	26	20.43	0.10323	0.653
GO:0097305	response to alcohol	92	26	20.43	0.10323	0.653
GO:0006171	cAMP biosynthetic process	88	25	19.54	0.10331	0.653
GO:0046323	glucose import	41	13	9.11	0.1037	0.654
GO:0010638	positive regulation of organelle organization	178	47	39.53	0.10457	0.656
GO:0000768	syncytium formation by plasma membrane fusion	12	5	2.67	0.10549	0.656
GO:0006705	mineralocorticoid biosynthetic process	12	5	2.67	0.10549	0.656
GO:0008212	mineralocorticoid metabolic process	12	5	2.67	0.10549	0.656
GO:0031269	pseudopodium assembly	12	5	2.67	0.10549	0.656
GO:0031650	regulation of heat generation	12	5	2.67	0.10549	0.656
GO:0031652	positive regulation of heat generation	12	5	2.67	0.10549	0.656
GO:0071305	cellular response to vitamin D	12	5	2.67	0.10549	0.656
GO:0071621	granulocyte chemotaxis	12	5	2.67	0.10549	0.656
GO:0018205	peptidyl-lysine modification	141	38	31.32	0.10561	0.656
GO:0048839	inner ear development	137	37	30.43	0.10651	0.66
GO:0033555	multicellular organismal response to stress	45	14	9.99	0.10662	0.66
GO:0042308	negative regulation of protein import into nucleus	45	14	9.99	0.10662	0.66
GO:0033198	response to ATP	19	7	4.22	0.10752	0.664
GO:0009719	response to endogenous stimulus	855	205	189.89	0.108	0.666
GO:0016126	sterol biosynthetic process	49	15	10.88	0.10894	0.667
GO:0046847	filopodium assembly	49	15	10.88	0.10894	0.667
GO:0043583	ear development	162	43	35.98	0.109	0.667
GO:0048008	platelet-derived growth factor receptor signaling pathway	30	10	6.66	0.10905	0.667
GO:0060396	growth hormone receptor signaling pathway	30	10	6.66	0.10905	0.667
GO:0071378	cellular response to growth hormone stimulus	30	10	6.66	0.10905	0.667
GO:0032502	developmental process	4129	945	917.03	0.11015	0.672
GO:0035335	peptidyl-tyrosine dephosphorylation	53	16	11.77	0.11077	0.674
GO:0045582	positive regulation of T cell differentiation	53	16	11.77	0.11077	0.674
GO:0051607	defense response to virus	113	31	25.1	0.11139	0.677
GO:0007044	cell-substrate junction assembly	57	17	12.66	0.11219	0.681
GO:0030856	regulation of epithelial cell differentiation	61	18	13.55	0.11326	0.686
GO:0061448	connective tissue development	175	46	38.87	0.11366	0.687
GO:0043506	regulation of JUN kinase activity	65	19	14.44	0.11404	0.687
GO:0051341	regulation of oxidoreductase activity	65	19	14.44	0.11404	0.687
GO:0042558	pteridine-containing compound metabolic process	34	11	7.55	0.11409	0.687
GO:0051588	regulation of neurotransmitter transport	34	11	7.55	0.11409	0.687
GO:0007160	cell-matrix adhesion	142	38	31.54	0.11453	0.688
GO:0051495	positive regulation of cytoskeleton organization	85	24	18.88	0.1149	0.688
GO:0030072	peptide hormone secretion	171	45	37.98	0.11492	0.688
GO:0006152	purine nucleoside catabolic process	365	91	81.06	0.11516	0.688
GO:0046130	purine ribonucleoside catabolic process	365	91	81.06	0.11516	0.688
GO:0016042	lipid catabolic process	238	61	52.86	0.11575	0.69
GO:0042692	muscle cell differentiation	238	61	52.86	0.11575	0.69
GO:0007015	actin filament organization	192	50	42.64	0.11642	0.69
GO:0002711	positive regulation of T cell mediated immunity	23	8	5.11	0.1175	0.69
GO:0007176	regulation of epidermal growth factor-activated receptor activity	23	8	5.11	0.1175	0.69
GO:0010259	multicellular organismal aging	23	8	5.11	0.1175	0.69
GO:0019433	triglyceride catabolic process	23	8	5.11	0.1175	0.69
GO:0032228	regulation of synaptic transmission, GABAergic	23	8	5.11	0.1175	0.69
GO:0043552	positive regulation of phosphatidylinositol 3-kinase activity	23	8	5.11	0.1175	0.69
GO:0045123	cellular extravasation	23	8	5.11	0.1175	0.69
GO:0046513	ceramide biosynthetic process	23	8	5.11	0.1175	0.69
GO:0060444	branching involved in mammary gland duct morphogenesis	23	8	5.11	0.1175	0.69
GO:0015909	long-chain fatty acid transport	38	12	8.44	0.11801	0.691
GO:0050764	regulation of phagocytosis	38	12	8.44	0.11801	0.691
GO:0031346	positive regulation of cell projection organization	122	33	27.1	0.11983	0.701
GO:0046879	hormone secretion	205	53	45.53	0.12002	0.701
GO:0032102	negative regulation of response to external stimulus	118	32	26.21	0.12083	0.703
GO:0003013	circulatory system process	298	75	66.18	0.12151	0.703
GO:0060828	regulation of canonical Wnt signaling pathway	114	31	25.32	0.12181	0.703
GO:0001763	morphogenesis of a branching structure	176	46	39.09	0.12202	0.703
GO:0042592	homeostatic process	1099	260	244.08	0.12223	0.703
GO:0034341	response to interferon-gamma	110	30	24.43	0.12275	0.703
GO:0043433	negative regulation of sequence-specific DNA binding transcription factor activity	110	30	24.43	0.12275	0.703
GO:0051048	negative regulation of secretion	110	30	24.43	0.12275	0.703
GO:0001953	negative regulation of cell-matrix adhesion	16	6	3.55	0.12309	0.703
GO:0007274	neuromuscular synaptic transmission	16	6	3.55	0.12309	0.703
GO:0030517	negative regulation of axon extension	16	6	3.55	0.12309	0.703
GO:0042362	fat-soluble vitamin biosynthetic process	16	6	3.55	0.12309	0.703
GO:0045879	negative regulation of smoothened signaling pathway	16	6	3.55	0.12309	0.703
GO:0046134	pyrimidine nucleoside biosynthetic process	16	6	3.55	0.12309	0.703
GO:0071526	semaphorin-plexin signaling pathway	16	6	3.55	0.12309	0.703
GO:0072224	metanephric glomerulus development	16	6	3.55	0.12309	0.703
GO:0002698	negative regulation of immune effector process	46	14	10.22	0.12338	0.703
GO:0045669	positive regulation of osteoblast differentiation	46	14	10.22	0.12338	0.703
GO:0010721	negative regulation of cell development	102	28	22.65	0.1245	0.707
GO:0018105	peptidyl-serine phosphorylation	102	28	22.65	0.1245	0.707
GO:0050870	positive regulation of T cell activation	168	44	37.31	0.12489	0.707
GO:0043370	regulation of CD4-positive, alpha-beta T cell differentiation	27	9	6	0.1249	0.707
GO:0051932	synaptic transmission, GABAergic	27	9	6	0.1249	0.707
GO:0065009	regulation of molecular function	1760	410	390.89	0.12696	0.715
GO:0046649	lymphocyte activation	427	105	94.83	0.1271	0.715
GO:0006873	cellular ion homeostasis	526	128	116.82	0.12726	0.715
GO:0006109	regulation of carbohydrate metabolic process	86	24	19.1	0.12729	0.715
GO:0045667	regulation of osteoblast differentiation	86	24	19.1	0.12729	0.715
GO:0060348	bone development	86	24	19.1	0.12729	0.715
GO:0032844	regulation of homeostatic process	227	58	50.42	0.12779	0.716
GO:0042110	T cell activation	316	79	70.18	0.12805	0.716
GO:0007162	negative regulation of cell adhesion	78	22	17.32	0.12814	0.716
GO:0045807	positive regulation of endocytosis	70	20	15.55	0.12844	0.716
GO:0051493	regulation of cytoskeleton organization	244	62	54.19	0.12876	0.716
GO:0006184	GTP catabolic process	359	89	79.73	0.13024	0.716
GO:0048015	phosphatidylinositol-mediated signaling	123	33	27.32	0.13032	0.716
GO:0048017	inositol lipid-mediated signaling	123	33	27.32	0.13032	0.716
GO:0006730	one-carbon metabolic process	31	10	6.88	0.13044	0.716
GO:0021695	cerebellar cortex development	31	10	6.88	0.13044	0.716
GO:0045762	positive regulation of adenylate cyclase activity	31	10	6.88	0.13044	0.716
GO:0045840	positive regulation of mitosis	31	10	6.88	0.13044	0.716
GO:0048730	epidermis morphogenesis	31	10	6.88	0.13044	0.716
GO:0051785	positive regulation of nuclear division	31	10	6.88	0.13044	0.716
GO:0097191	extrinsic apoptotic signaling pathway	31	10	6.88	0.13044	0.716
GO:0010627	NA	531	129	117.93	0.13075	0.716
GO:0030073	insulin secretion	152	40	33.76	0.13078	0.716
GO:0032535	regulation of cellular component size	152	40	33.76	0.13078	0.716
GO:0007519	skeletal muscle tissue development	148	39	32.87	0.13228	0.716
GO:0031326	regulation of cellular biosynthetic process	3150	723	699.6	0.1323	0.716
GO:0032409	regulation of transporter activity	115	31	25.54	0.1328	0.716
GO:0007595	lactation	35	11	7.77	0.13458	0.716
GO:0051349	positive regulation of lyase activity	35	11	7.77	0.13458	0.716
GO:0006482	protein demethylation	20	7	4.44	0.13513	0.716
GO:0007194	negative regulation of adenylate cyclase activity	20	7	4.44	0.13513	0.716
GO:0008088	axon cargo transport	20	7	4.44	0.13513	0.716
GO:0008214	protein dealkylation	20	7	4.44	0.13513	0.716
GO:0032413	negative regulation of ion transmembrane transporter activity	20	7	4.44	0.13513	0.716
GO:0032925	regulation of activin receptor signaling pathway	20	7	4.44	0.13513	0.716
GO:0040020	regulation of meiosis	20	7	4.44	0.13513	0.716
GO:0043114	regulation of vascular permeability	20	7	4.44	0.13513	0.716
GO:0045939	negative regulation of steroid metabolic process	20	7	4.44	0.13513	0.716
GO:0060674	placenta blood vessel development	20	7	4.44	0.13513	0.716
GO:0051146	striated muscle cell differentiation	165	43	36.65	0.13564	0.716
GO:0071310	cellular response to organic substance	1094	258	242.97	0.13571	0.716
GO:0046058	cAMP metabolic process	103	28	22.88	0.13634	0.716
GO:1901069	guanosine-containing compound catabolic process	360	89	79.95	0.13655	0.716
GO:0045787	positive regulation of cell cycle	99	27	21.99	0.13745	0.716
GO:0030512	negative regulation of transforming growth factor beta receptor signaling pathway	39	12	8.66	0.13767	0.716
GO:0034332	adherens junction organization	39	12	8.66	0.13767	0.716
GO:0048661	positive regulation of smooth muscle cell proliferation	39	12	8.66	0.13767	0.716
GO:0009187	cyclic nucleotide metabolic process	132	35	29.32	0.13832	0.716
GO:0045471	response to ethanol	91	25	20.21	0.13952	0.716
GO:0051188	cofactor biosynthetic process	128	34	28.43	0.13984	0.716
GO:0032386	regulation of intracellular transport	178	46	39.53	0.1399	0.716
GO:0009163	nucleoside biosynthetic process	43	13	9.55	0.13993	0.716
GO:0046635	positive regulation of alpha-beta T cell activation	43	13	9.55	0.13993	0.716
GO:0060048	cardiac muscle contraction	43	13	9.55	0.13993	0.716
GO:0090263	positive regulation of canonical Wnt signaling pathway	43	13	9.55	0.13993	0.716
GO:0072006	nephron development	83	23	18.43	0.14132	0.716
GO:0000002	mitochondrial genome maintenance	13	5	2.89	0.14135	0.716
GO:0006949	syncytium formation	13	5	2.89	0.14135	0.716
GO:0010288	response to lead ion	13	5	2.89	0.14135	0.716
GO:0010745	negative regulation of macrophage derived foam cell differentiation	13	5	2.89	0.14135	0.716
GO:0010823	negative regulation of mitochondrion organization	13	5	2.89	0.14135	0.716
GO:0010830	regulation of myotube differentiation	13	5	2.89	0.14135	0.716
GO:0016558	protein import into peroxisome matrix	13	5	2.89	0.14135	0.716
GO:0031268	pseudopodium organization	13	5	2.89	0.14135	0.716
GO:0032204	regulation of telomere maintenance	13	5	2.89	0.14135	0.716
GO:0032225	regulation of synaptic transmission, dopaminergic	13	5	2.89	0.14135	0.716
GO:0034122	negative regulation of toll-like receptor signaling pathway	13	5	2.89	0.14135	0.716
GO:0035196	production of miRNAs involved in gene silencing by miRNA	13	5	2.89	0.14135	0.716
GO:0035304	regulation of protein dephosphorylation	13	5	2.89	0.14135	0.716
GO:0043174	nucleoside salvage	13	5	2.89	0.14135	0.716
GO:0043618	regulation of transcription from RNA polymerase II promoter in response to stress	13	5	2.89	0.14135	0.716
GO:0051457	maintenance of protein location in nucleus	13	5	2.89	0.14135	0.716
GO:0055094	response to lipoprotein particle	13	5	2.89	0.14135	0.716
GO:0070670	response to interleukin-4	13	5	2.89	0.14135	0.716
GO:0072160	nephron tubule epithelial cell differentiation	13	5	2.89	0.14135	0.716
GO:0072661	protein targeting to plasma membrane	13	5	2.89	0.14135	0.716
GO:2000249	regulation of actin cytoskeleton reorganization	13	5	2.89	0.14135	0.716
GO:0010562	positive regulation of phosphorus metabolic process	546	132	121.26	0.1414	0.716
GO:0045937	positive regulation of phosphate metabolic process	546	132	121.26	0.1414	0.716
GO:0014066	regulation of phosphatidylinositol 3-kinase signaling	47	14	10.44	0.14155	0.716
GO:0048641	regulation of skeletal muscle tissue development	47	14	10.44	0.14155	0.716
GO:0000165	MAPK cascade	408	100	90.61	0.14168	0.716
GO:0036294	cellular response to decreased oxygen levels	51	15	11.33	0.14266	0.716
GO:0071456	cellular response to hypoxia	51	15	11.33	0.14266	0.716
GO:0090090	negative regulation of canonical Wnt signaling pathway	71	20	15.77	0.14324	0.716
GO:0032088	negative regulation of NF-kappaB transcription factor activity	55	16	12.22	0.14334	0.716
GO:0043507	positive regulation of JUN kinase activity	55	16	12.22	0.14334	0.716
GO:0006890	retrograde vesicle-mediated transport, Golgi to ER	24	8	5.33	0.14359	0.716
GO:0030815	negative regulation of cAMP metabolic process	24	8	5.33	0.14359	0.716
GO:0030818	negative regulation of cAMP biosynthetic process	24	8	5.33	0.14359	0.716
GO:0043551	regulation of phosphatidylinositol 3-kinase activity	24	8	5.33	0.14359	0.716
GO:0046461	neutral lipid catabolic process	24	8	5.33	0.14359	0.716
GO:0046464	acylglycerol catabolic process	24	8	5.33	0.14359	0.716
GO:0048384	retinoic acid receptor signaling pathway	24	8	5.33	0.14359	0.716
GO:0048640	negative regulation of developmental growth	24	8	5.33	0.14359	0.716
GO:0051453	regulation of intracellular pH	24	8	5.33	0.14359	0.716
GO:0060397	JAK-STAT cascade involved in growth hormone signaling pathway	24	8	5.33	0.14359	0.716
GO:0071359	cellular response to dsRNA	24	8	5.33	0.14359	0.716
GO:0090218	positive regulation of lipid kinase activity	24	8	5.33	0.14359	0.716
GO:0050905	neuromuscular process	67	19	14.88	0.1436	0.716
GO:0008015	blood circulation	297	74	65.96	0.14402	0.716
GO:0043408	regulation of MAPK cascade	297	74	65.96	0.14402	0.716
GO:0050731	positive regulation of peptidyl-tyrosine phosphorylation	116	31	25.76	0.14438	0.716
GO:2000021	regulation of ion homeostasis	116	31	25.76	0.14438	0.716
GO:0009164	nucleoside catabolic process	387	95	85.95	0.14473	0.717
GO:0002791	regulation of peptide secretion	141	37	31.32	0.14585	0.721
GO:0090087	regulation of peptide transport	141	37	31.32	0.14585	0.721
GO:0032956	regulation of actin cytoskeleton organization	158	41	35.09	0.14909	0.734
GO:0007190	activation of adenylate cyclase activity	28	9	6.22	0.1496	0.734
GO:0009225	nucleotide-sugar metabolic process	28	9	6.22	0.1496	0.734
GO:0031076	embryonic camera-type eye development	28	9	6.22	0.1496	0.734
GO:0033014	tetrapyrrole biosynthetic process	28	9	6.22	0.1496	0.734
GO:0045980	negative regulation of nucleotide metabolic process	28	9	6.22	0.1496	0.734
GO:0050690	regulation of defense response to virus by virus	28	9	6.22	0.1496	0.734
GO:0097285	cell-type specific apoptotic process	234	59	51.97	0.15032	0.736
GO:0046486	glycerolipid metabolic process	251	63	55.75	0.15047	0.736
GO:0050796	regulation of insulin secretion	129	34	28.65	0.15115	0.739
GO:0010810	regulation of cell-substrate adhesion	92	25	20.43	0.15306	0.747
GO:0009889	regulation of biosynthetic process	3181	728	706.48	0.1537	0.747
GO:0046503	glycerolipid catabolic process	32	10	7.11	0.15389	0.747
GO:0060113	inner ear receptor cell differentiation	32	10	7.11	0.15389	0.747
GO:0015837	amine transport	88	24	19.54	0.15439	0.747
GO:0043491	protein kinase B signaling	88	24	19.54	0.15439	0.747
GO:0001913	T cell mediated cytotoxicity	17	6	3.78	0.15617	0.747
GO:0003333	amino acid transmembrane transport	17	6	3.78	0.15617	0.747
GO:0006111	regulation of gluconeogenesis	17	6	3.78	0.15617	0.747
GO:0007214	gamma-aminobutyric acid signaling pathway	17	6	3.78	0.15617	0.747
GO:0014009	glial cell proliferation	17	6	3.78	0.15617	0.747
GO:0021680	cerebellar Purkinje cell layer development	17	6	3.78	0.15617	0.747
GO:0043277	apoptotic cell clearance	17	6	3.78	0.15617	0.747
GO:0043586	tongue development	17	6	3.78	0.15617	0.747
GO:0045684	positive regulation of epidermis development	17	6	3.78	0.15617	0.747
GO:0060395	SMAD protein signal transduction	17	6	3.78	0.15617	0.747
GO:0060612	adipose tissue development	17	6	3.78	0.15617	0.747
GO:0071312	cellular response to alkaloid	17	6	3.78	0.15617	0.747
GO:0071822	protein complex subunit organization	845	200	187.67	0.1562	0.747
GO:0060560	developmental growth involved in morphogenesis	117	31	25.99	0.15654	0.747
GO:0010720	positive regulation of cell development	142	37	31.54	0.15688	0.747
GO:0002027	regulation of heart rate	36	11	8	0.15691	0.747
GO:0043331	response to dsRNA	36	11	8	0.15691	0.747
GO:0033036	macromolecule localization	1730	401	384.22	0.15719	0.747
GO:0043271	negative regulation of ion transport	40	12	8.88	0.15898	0.753
GO:0045768	positive regulation of anti-apoptosis	40	12	8.88	0.15898	0.753
GO:0060416	response to growth hormone	40	12	8.88	0.15898	0.753
GO:0051098	regulation of binding	159	41	35.31	0.15963	0.754
GO:0001942	hair follicle development	68	19	15.1	0.15985	0.754
GO:0022404	molting cycle process	68	19	15.1	0.15985	0.754
GO:0022405	hair cycle process	68	19	15.1	0.15985	0.754
GO:0007034	vacuolar transport	44	13	9.77	0.16032	0.754
GO:0032768	regulation of monooxygenase activity	44	13	9.77	0.16032	0.754
GO:0070252	actin-mediated cell contraction	48	14	10.66	0.1611	0.756
GO:0019318	hexose metabolic process	231	58	51.3	0.16117	0.756
GO:0071453	cellular response to oxygen levels	56	16	12.44	0.16142	0.756
GO:0019432	triglyceride biosynthetic process	52	15	11.55	0.16144	0.756
GO:0006486	protein glycosylation	244	61	54.19	0.16326	0.763
GO:0043413	macromolecule glycosylation	244	61	54.19	0.16326	0.763
GO:0008219	cell death	1670	387	370.9	0.16369	0.763
GO:0046883	regulation of hormone secretion	172	44	38.2	0.1637	0.763
GO:0006641	triglyceride metabolic process	97	26	21.54	0.16555	0.765
GO:0046488	phosphatidylinositol metabolic process	97	26	21.54	0.16555	0.765
GO:0001963	synaptic transmission, dopaminergic	21	7	4.66	0.16583	0.765
GO:0010677	negative regulation of cellular carbohydrate metabolic process	21	7	4.66	0.16583	0.765
GO:0014037	Schwann cell differentiation	21	7	4.66	0.16583	0.765
GO:0021846	cell proliferation in forebrain	21	7	4.66	0.16583	0.765
GO:0031280	negative regulation of cyclase activity	21	7	4.66	0.16583	0.765
GO:0032488	Cdc42 protein signal transduction	21	7	4.66	0.16583	0.765
GO:0070231	T cell apoptotic process	21	7	4.66	0.16583	0.765
GO:0072207	metanephric epithelium development	21	7	4.66	0.16583	0.765
GO:0001822	kidney development	185	47	41.09	0.16721	0.77
GO:0050867	positive regulation of cell activation	236	59	52.41	0.16788	0.772
GO:0051147	regulation of muscle cell differentiation	89	24	19.77	0.16906	0.772
GO:0001934	positive regulation of protein phosphorylation	525	126	116.6	0.17014	0.772
GO:0090276	regulation of peptide hormone secretion	139	36	30.87	0.17066	0.772
GO:0030534	adult behavior	85	23	18.88	0.17078	0.772
GO:0000188	inactivation of MAPK activity	25	8	5.55	0.17225	0.772
GO:0006779	porphyrin-containing compound biosynthetic process	25	8	5.55	0.17225	0.772
GO:0010631	epithelial cell migration	25	8	5.55	0.17225	0.772
GO:0030800	negative regulation of cyclic nucleotide metabolic process	25	8	5.55	0.17225	0.772
GO:0030803	negative regulation of cyclic nucleotide biosynthetic process	25	8	5.55	0.17225	0.772
GO:0030835	negative regulation of actin filament depolymerization	25	8	5.55	0.17225	0.772
GO:0046326	positive regulation of glucose import	25	8	5.55	0.17225	0.772
GO:0051926	negative regulation of calcium ion transport	25	8	5.55	0.17225	0.772
GO:0090132	epithelium migration	25	8	5.55	0.17225	0.772
GO:0006796	phosphate-containing compound metabolic process	1447	336	321.37	0.17243	0.772
GO:0043279	response to alkaloid	81	22	17.99	0.17244	0.772
GO:0051262	protein tetramerization	81	22	17.99	0.17244	0.772
GO:0055088	lipid homeostasis	81	22	17.99	0.17244	0.772
GO:0010817	regulation of hormone levels	361	88	80.18	0.17333	0.772
GO:0016265	death	1673	387	371.56	0.17433	0.772
GO:0009725	response to hormone	687	163	152.58	0.17488	0.772
GO:0002761	regulation of myeloid leukocyte differentiation	73	20	16.21	0.1756	0.772
GO:0030203	glycosaminoglycan metabolic process	73	20	16.21	0.1756	0.772
GO:0042303	molting cycle	73	20	16.21	0.1756	0.772
GO:0042633	hair cycle	73	20	16.21	0.1756	0.772
GO:0006793	phosphorus metabolic process	1448	336	321.59	0.17628	0.772
GO:0001659	temperature homeostasis	29	9	6.44	0.17651	0.772
GO:0001738	morphogenesis of a polarized epithelium	29	9	6.44	0.17651	0.772
GO:0045776	negative regulation of blood pressure	29	9	6.44	0.17651	0.772
GO:0045777	positive regulation of blood pressure	29	9	6.44	0.17651	0.772
GO:0048009	insulin-like growth factor receptor signaling pathway	29	9	6.44	0.17651	0.772
GO:2000514	regulation of CD4-positive, alpha-beta T cell activation	29	9	6.44	0.17651	0.772
GO:0006351	transcription, DNA-templated	2998	685	665.84	0.1772	0.772
GO:0006639	acylglycerol metabolic process	102	27	22.65	0.17789	0.772
GO:0017015	regulation of transforming growth factor beta receptor signaling pathway	65	18	14.44	0.1784	0.772
GO:0042058	regulation of epidermal growth factor receptor signaling pathway	65	18	14.44	0.1784	0.772
GO:0046632	alpha-beta T cell differentiation	65	18	14.44	0.1784	0.772
GO:1901184	regulation of ERBB signaling pathway	65	18	14.44	0.1784	0.772
GO:0002709	regulation of T cell mediated immunity	33	10	7.33	0.17927	0.772
GO:0006509	membrane protein ectodomain proteolysis	33	10	7.33	0.17927	0.772
GO:0016601	Rac protein signal transduction	33	10	7.33	0.17927	0.772
GO:0019751	polyol metabolic process	33	10	7.33	0.17927	0.772
GO:0030042	actin filament depolymerization	33	10	7.33	0.17927	0.772
GO:0030520	intracellular estrogen receptor signaling pathway	33	10	7.33	0.17927	0.772
GO:0031281	positive regulation of cyclase activity	33	10	7.33	0.17927	0.772
GO:0032091	negative regulation of protein binding	33	10	7.33	0.17927	0.772
GO:0050848	regulation of calcium-mediated signaling	33	10	7.33	0.17927	0.772
GO:0030510	regulation of BMP signaling pathway	61	17	13.55	0.1796	0.772
GO:0031098	stress-activated protein kinase signaling cascade	199	50	44.2	0.18041	0.772
GO:0001843	neural tube closure	57	16	12.66	0.18063	0.772
GO:0042787	protein ubiquitination involved in ubiquitin-dependent protein catabolic process	57	16	12.66	0.18063	0.772
GO:0060606	tube closure	57	16	12.66	0.18063	0.772
GO:0010821	regulation of mitochondrion organization	37	11	8.22	0.18096	0.772
GO:0009451	RNA modification	53	15	11.77	0.18144	0.772
GO:0055082	cellular chemical homeostasis	566	135	125.71	0.18151	0.772
GO:0001914	regulation of T cell mediated cytotoxicity	14	5	3.11	0.18165	0.772
GO:0010888	negative regulation of lipid storage	14	5	3.11	0.18165	0.772
GO:0021544	subpallium development	14	5	3.11	0.18165	0.772
GO:0030852	regulation of granulocyte differentiation	14	5	3.11	0.18165	0.772
GO:0031050	dsRNA fragmentation	14	5	3.11	0.18165	0.772
GO:0031122	cytoplasmic microtubule organization	14	5	3.11	0.18165	0.772
GO:0031649	heat generation	14	5	3.11	0.18165	0.772
GO:0043584	nose development	14	5	3.11	0.18165	0.772
GO:0048339	paraxial mesoderm development	14	5	3.11	0.18165	0.772
GO:0051953	negative regulation of amine transport	14	5	3.11	0.18165	0.772
GO:0060026	convergent extension	14	5	3.11	0.18165	0.772
GO:0060788	ectodermal placode formation	14	5	3.11	0.18165	0.772
GO:0070918	production of small RNA involved in gene silencing by RNA	14	5	3.11	0.18165	0.772
GO:0071696	ectodermal placode development	14	5	3.11	0.18165	0.772
GO:0071697	ectodermal placode morphogenesis	14	5	3.11	0.18165	0.772
GO:0090025	regulation of monocyte chemotaxis	14	5	3.11	0.18165	0.772
GO:2000178	negative regulation of neural precursor cell proliferation	14	5	3.11	0.18165	0.772
GO:2000112	regulation of cellular macromolecule biosynthetic process	2955	675	656.29	0.18177	0.772
GO:0007193	adenylate cyclase-inhibiting G-protein coupled receptor signaling pathway	41	12	9.11	0.18185	0.772
GO:0042059	negative regulation of epidermal growth factor receptor signaling pathway	41	12	9.11	0.18185	0.772
GO:0051952	regulation of amine transport	41	12	9.11	0.18185	0.772
GO:1901185	negative regulation of ERBB signaling pathway	41	12	9.11	0.18185	0.772
GO:0032835	glomerulus development	49	14	10.88	0.18197	0.772
GO:0000910	cytokinesis	94	25	20.88	0.18227	0.772
GO:0048638	regulation of developmental growth	94	25	20.88	0.18227	0.772
GO:0002521	leukocyte differentiation	302	74	67.07	0.1835	0.776
GO:0010033	response to organic substance	1667	385	370.23	0.18484	0.781
GO:0010921	regulation of phosphatase activity	86	23	19.1	0.18665	0.787
GO:0030802	regulation of cyclic nucleotide biosynthetic process	86	23	19.1	0.18665	0.787
GO:0005996	monosaccharide metabolic process	251	62	55.75	0.18809	0.792
GO:0010675	regulation of cellular carbohydrate metabolic process	82	22	18.21	0.18882	0.795
GO:0002274	myeloid leukocyte activation	107	28	23.76	0.19008	0.798
GO:0009199	ribonucleoside triphosphate metabolic process	489	117	108.6	0.19029	0.798
GO:0070085	glycosylation	247	61	54.86	0.1908	0.798
GO:0071214	cellular response to abiotic stimulus	128	33	28.43	0.19083	0.798
GO:0007423	sensory organ development	385	93	85.51	0.19151	0.798
GO:0009628	response to abiotic stimulus	712	168	158.13	0.19239	0.798
GO:0001662	behavioral fear response	18	6	4	0.19264	0.798
GO:0001958	endochondral ossification	18	6	4	0.19264	0.798
GO:0002089	lens morphogenesis in camera-type eye	18	6	4	0.19264	0.798
GO:0010874	regulation of cholesterol efflux	18	6	4	0.19264	0.798
GO:0036075	replacement ossification	18	6	4	0.19264	0.798
GO:0060119	inner ear receptor cell development	18	6	4	0.19264	0.798
GO:0090342	regulation of cell aging	18	6	4	0.19264	0.798
GO:1901160	primary amino compound metabolic process	18	6	4	0.19264	0.798
GO:0006638	neutral lipid metabolic process	103	27	22.88	0.19265	0.798
GO:0006839	mitochondrial transport	103	27	22.88	0.19265	0.798
GO:0002064	epithelial cell development	74	20	16.43	0.1931	0.799
GO:0006650	glycerophospholipid metabolic process	162	41	35.98	0.19375	0.801
GO:0042157	lipoprotein metabolic process	99	26	21.99	0.19526	0.803
GO:0009790	embryo development	796	187	176.79	0.19628	0.803
GO:0080090	regulation of primary metabolic process	4086	927	907.48	0.19701	0.803
GO:0010906	regulation of glucose metabolic process	66	18	14.66	0.19718	0.803
GO:0046364	monosaccharide biosynthetic process	66	18	14.66	0.19718	0.803
GO:0048675	axon extension	66	18	14.66	0.19718	0.803
GO:0055067	monovalent inorganic cation homeostasis	66	18	14.66	0.19718	0.803
GO:0042327	positive regulation of phosphorylation	538	128	119.49	0.19759	0.803
GO:0046822	regulation of nucleocytoplasmic transport	137	35	30.43	0.19851	0.803
GO:0019319	hexose biosynthetic process	62	17	13.77	0.19911	0.803
GO:0045621	positive regulation of lymphocyte differentiation	62	17	13.77	0.19911	0.803
GO:0014073	response to tropane	22	7	4.89	0.19926	0.803
GO:0034698	response to gonadotropin	22	7	4.89	0.19926	0.803
GO:0042220	response to cocaine	22	7	4.89	0.19926	0.803
GO:0045912	negative regulation of carbohydrate metabolic process	22	7	4.89	0.19926	0.803
GO:0046688	response to copper ion	22	7	4.89	0.19926	0.803
GO:0048596	embryonic camera-type eye morphogenesis	22	7	4.89	0.19926	0.803
GO:0051350	negative regulation of lyase activity	22	7	4.89	0.19926	0.803
GO:0090207	regulation of triglyceride metabolic process	22	7	4.89	0.19926	0.803
GO:0032319	regulation of Rho GTPase activity	91	24	20.21	0.20056	0.803
GO:0045862	positive regulation of proteolysis	58	16	12.88	0.20092	0.803
GO:0048144	fibroblast proliferation	58	16	12.88	0.20092	0.803
GO:0090317	negative regulation of intracellular protein transport	58	16	12.88	0.20092	0.803
GO:0008654	phospholipid biosynthetic process	133	34	29.54	0.20146	0.803
GO:0002697	regulation of immune effector process	201	50	44.64	0.20174	0.803
GO:0046460	neutral lipid biosynthetic process	54	15	11.99	0.20259	0.803
GO:0046463	acylglycerol biosynthetic process	54	15	11.99	0.20259	0.803
GO:0000291	nuclear-transcribed mRNA catabolic process, exonucleolytic	26	8	5.77	0.20321	0.803
GO:0002548	monocyte chemotaxis	26	8	5.77	0.20321	0.803
GO:0006700	C21-steroid hormone biosynthetic process	26	8	5.77	0.20321	0.803
GO:0019835	cytolysis	26	8	5.77	0.20321	0.803
GO:0030809	negative regulation of nucleotide biosynthetic process	26	8	5.77	0.20321	0.803
GO:0030851	granulocyte differentiation	26	8	5.77	0.20321	0.803
GO:0040018	positive regulation of multicellular organism growth	26	8	5.77	0.20321	0.803
GO:0043928	exonucleolytic nuclear-transcribed mRNA catabolic process involved in deadenylation-dependent decay	26	8	5.77	0.20321	0.803
GO:0048048	embryonic eye morphogenesis	26	8	5.77	0.20321	0.803
GO:1900372	negative regulation of purine nucleotide biosynthetic process	26	8	5.77	0.20321	0.803
GO:1900543	negative regulation of purine nucleotide metabolic process	26	8	5.77	0.20321	0.803
GO:0030808	regulation of nucleotide biosynthetic process	87	23	19.32	0.20325	0.803
GO:1900371	regulation of purine nucleotide biosynthetic process	87	23	19.32	0.20325	0.803
GO:0043467	regulation of generation of precursor metabolites and energy	50	14	11.1	0.20407	0.803
GO:0046823	negative regulation of nucleocytoplasmic transport	50	14	11.1	0.20407	0.803
GO:0009743	response to carbohydrate	129	33	28.65	0.20448	0.803
GO:0017148	negative regulation of translation	46	13	10.22	0.20529	0.803
GO:0017156	calcium ion-dependent exocytosis	46	13	10.22	0.20529	0.803
GO:0031532	actin cytoskeleton reorganization	46	13	10.22	0.20529	0.803
GO:0061097	regulation of protein tyrosine kinase activity	46	13	10.22	0.20529	0.803
GO:0097006	regulation of plasma lipoprotein particle levels	46	13	10.22	0.20529	0.803
GO:0006206	pyrimidine nucleobase metabolic process	30	9	6.66	0.20542	0.803
GO:0034381	plasma lipoprotein particle clearance	30	9	6.66	0.20542	0.803
GO:0042551	neuron maturation	30	9	6.66	0.20542	0.803
GO:0051865	protein autoubiquitination	30	9	6.66	0.20542	0.803
GO:0060323	head morphogenesis	30	9	6.66	0.20542	0.803
GO:0051348	negative regulation of transferase activity	163	41	36.2	0.20592	0.803
GO:0006022	aminoglycan metabolic process	83	22	18.43	0.20596	0.803
GO:0002456	T cell mediated immunity	42	12	9.33	0.20617	0.803
GO:0048041	focal adhesion assembly	42	12	9.33	0.20617	0.803
GO:0007257	activation of JUN kinase activity	34	10	7.55	0.20644	0.803
GO:0035019	somatic stem cell maintenance	34	10	7.55	0.20644	0.803
GO:2001257	regulation of cation channel activity	34	10	7.55	0.20644	0.803
GO:0006942	regulation of striated muscle contraction	38	11	8.44	0.20661	0.803
GO:0008589	regulation of smoothened signaling pathway	38	11	8.44	0.20661	0.803
GO:0048259	regulation of receptor-mediated endocytosis	38	11	8.44	0.20661	0.803
GO:0072210	metanephric nephron development	38	11	8.44	0.20661	0.803
GO:2000177	regulation of neural precursor cell proliferation	38	11	8.44	0.20661	0.803
GO:0034976	response to endoplasmic reticulum stress	104	27	23.1	0.20802	0.804
GO:0060191	regulation of lipase activity	104	27	23.1	0.20802	0.804
GO:0042472	inner ear morphogenesis	79	21	17.55	0.20868	0.804
GO:0006469	negative regulation of protein kinase activity	142	36	31.54	0.20877	0.804
GO:0051336	regulation of hydrolase activity	728	171	161.68	0.20895	0.804
GO:0006928	cellular component movement	1076	250	238.97	0.21016	0.804
GO:0090066	regulation of anatomical structure size	249	61	55.3	0.21048	0.804
GO:0060402	calcium ion transport into cytosol	75	20	16.66	0.21141	0.804
GO:0007254	JNK cascade	155	39	34.42	0.21228	0.804
GO:0031667	response to nutrient levels	353	85	78.4	0.21314	0.804
GO:0002283	neutrophil activation involved in immune response	11	4	2.44	0.21318	0.804
GO:0006000	fructose metabolic process	11	4	2.44	0.21318	0.804
GO:0007440	foregut morphogenesis	11	4	2.44	0.21318	0.804
GO:0010955	negative regulation of protein processing	11	4	2.44	0.21318	0.804
GO:0021527	spinal cord association neuron differentiation	11	4	2.44	0.21318	0.804
GO:0022011	myelination in peripheral nervous system	11	4	2.44	0.21318	0.804
GO:0032292	peripheral nervous system axon ensheathment	11	4	2.44	0.21318	0.804
GO:0032922	circadian regulation of gene expression	11	4	2.44	0.21318	0.804
GO:0035313	wound healing, spreading of epidermal cells	11	4	2.44	0.21318	0.804
GO:0038084	vascular endothelial growth factor signaling pathway	11	4	2.44	0.21318	0.804
GO:0042987	amyloid precursor protein catabolic process	11	4	2.44	0.21318	0.804
GO:0045064	T-helper 2 cell differentiation	11	4	2.44	0.21318	0.804
GO:0045649	regulation of macrophage differentiation	11	4	2.44	0.21318	0.804
GO:0045844	positive regulation of striated muscle tissue development	11	4	2.44	0.21318	0.804
GO:0045920	negative regulation of exocytosis	11	4	2.44	0.21318	0.804
GO:0048636	positive regulation of muscle organ development	11	4	2.44	0.21318	0.804
GO:0048668	collateral sprouting	11	4	2.44	0.21318	0.804
GO:0051894	positive regulation of focal adhesion assembly	11	4	2.44	0.21318	0.804
GO:0071956	NA	11	4	2.44	0.21318	0.804
GO:0072164	mesonephric tubule development	11	4	2.44	0.21318	0.804
GO:0072182	regulation of nephron tubule epithelial cell differentiation	11	4	2.44	0.21318	0.804
GO:0090030	regulation of steroid hormone biosynthetic process	11	4	2.44	0.21318	0.804
GO:2001237	negative regulation of extrinsic apoptotic signaling pathway	11	4	2.44	0.21318	0.804
GO:0045637	regulation of myeloid cell differentiation	117	30	25.99	0.2139	0.806
GO:0035239	tube morphogenesis	258	63	57.3	0.21439	0.806
GO:0044282	small molecule catabolic process	215	53	47.75	0.21444	0.806
GO:0009205	purine ribonucleoside triphosphate metabolic process	484	115	107.49	0.21663	0.814
GO:0002703	regulation of leukocyte mediated immunity	92	24	20.43	0.21733	0.816
GO:0060070	canonical Wnt signaling pathway	164	41	36.42	0.21848	0.819
GO:0010468	regulation of gene expression	3159	718	701.6	0.21908	0.821
GO:0019233	sensory perception of pain	63	17	13.99	0.21956	0.822
GO:0042221	response to chemical	2557	583	567.9	0.22054	0.825
GO:0043687	post-translational protein modification	177	44	39.31	0.22086	0.825
GO:0001503	ossification	263	64	58.41	0.2213	0.825
GO:0008104	protein localization	1481	341	328.92	0.22133	0.825
GO:0031334	positive regulation of protein complex assembly	84	22	18.66	0.22381	0.829
GO:0051094	positive regulation of developmental process	612	144	135.92	0.22442	0.829
GO:0030816	positive regulation of cAMP metabolic process	55	15	12.22	0.22481	0.829
GO:0030819	positive regulation of cAMP biosynthetic process	55	15	12.22	0.22481	0.829
GO:0032368	regulation of lipid transport	55	15	12.22	0.22481	0.829
GO:0019359	nicotinamide nucleotide biosynthetic process	15	5	3.33	0.22555	0.829
GO:0019363	pyridine nucleotide biosynthetic process	15	5	3.33	0.22555	0.829
GO:0021516	dorsal spinal cord development	15	5	3.33	0.22555	0.829
GO:0021871	forebrain regionalization	15	5	3.33	0.22555	0.829
GO:0035121	tail morphogenesis	15	5	3.33	0.22555	0.829
GO:0043496	regulation of protein homodimerization activity	15	5	3.33	0.22555	0.829
GO:0045947	negative regulation of translational initiation	15	5	3.33	0.22555	0.829
GO:0048103	somatic stem cell division	15	5	3.33	0.22555	0.829
GO:0050482	arachidonic acid secretion	15	5	3.33	0.22555	0.829
GO:0070875	positive regulation of glycogen metabolic process	15	5	3.33	0.22555	0.829
GO:0072525	pyridine-containing compound biosynthetic process	15	5	3.33	0.22555	0.829
GO:2001238	positive regulation of extrinsic apoptotic signaling pathway	15	5	3.33	0.22555	0.829
GO:0002696	positive regulation of leukocyte activation	229	56	50.86	0.22655	0.829
GO:0007585	respiratory gaseous exchange	51	14	11.33	0.2273	0.829
GO:0051153	regulation of striated muscle cell differentiation	51	14	11.33	0.2273	0.829
GO:0043900	regulation of multi-organism process	101	26	22.43	0.22747	0.829
GO:0007601	visual perception	199	49	44.2	0.22778	0.829
GO:0050730	regulation of peptidyl-tyrosine phosphorylation	152	38	33.76	0.22895	0.829
GO:0060322	head development	47	13	10.44	0.22966	0.829
GO:0071300	cellular response to retinoic acid	47	13	10.44	0.22966	0.829
GO:0050790	regulation of catalytic activity	1381	318	306.71	0.23021	0.829
GO:0060401	cytosolic calcium ion transport	76	20	16.88	0.2305	0.829
GO:0042044	fluid transport	43	12	9.55	0.23181	0.829
GO:0050772	positive regulation of axonogenesis	43	12	9.55	0.23181	0.829
GO:0002209	behavioral defense response	19	6	4.22	0.23193	0.829
GO:0010632	regulation of epithelial cell migration	19	6	4.22	0.23193	0.829
GO:0016577	histone demethylation	19	6	4.22	0.23193	0.829
GO:0021955	central nervous system neuron axonogenesis	19	6	4.22	0.23193	0.829
GO:0042119	neutrophil activation	19	6	4.22	0.23193	0.829
GO:0042491	auditory receptor cell differentiation	19	6	4.22	0.23193	0.829
GO:0060231	mesenchymal to epithelial transition	19	6	4.22	0.23193	0.829
GO:0071604	transforming growth factor beta production	19	6	4.22	0.23193	0.829
GO:0071634	regulation of transforming growth factor beta production	19	6	4.22	0.23193	0.829
GO:0090003	regulation of establishment of protein localization to plasma membrane	19	6	4.22	0.23193	0.829
GO:2001242	regulation of intrinsic apoptotic signaling pathway	19	6	4.22	0.23193	0.829
GO:0018209	peptidyl-serine modification	114	29	25.32	0.2328	0.829
GO:0034613	cellular protein localization	873	203	193.89	0.23346	0.829
GO:0007041	lysosomal transport	39	11	8.66	0.23369	0.829
GO:0045670	regulation of osteoclast differentiation	39	11	8.66	0.23369	0.829
GO:0045859	regulation of protein kinase activity	574	135	127.48	0.23457	0.829
GO:0060041	retina development in camera-type eye	93	24	20.65	0.23472	0.829
GO:0072175	epithelial tube formation	93	24	20.65	0.23472	0.829
GO:0009081	branched-chain amino acid metabolic process	23	7	5.11	0.23504	0.829
GO:0014072	response to isoquinoline alkaloid	23	7	5.11	0.23504	0.829
GO:0019400	alditol metabolic process	23	7	5.11	0.23504	0.829
GO:0021795	cerebral cortex cell migration	23	7	5.11	0.23504	0.829
GO:0030104	water homeostasis	23	7	5.11	0.23504	0.829
GO:0043278	response to morphine	23	7	5.11	0.23504	0.829
GO:0045806	negative regulation of endocytosis	23	7	5.11	0.23504	0.829
GO:0051693	actin filament capping	23	7	5.11	0.23504	0.829
GO:0070534	protein K63-linked ubiquitination	23	7	5.11	0.23504	0.829
GO:0033138	positive regulation of peptidyl-serine phosphorylation	35	10	7.77	0.23518	0.829
GO:0030098	lymphocyte differentiation	204	50	45.31	0.23609	0.829
GO:0002294	CD4-positive, alpha-beta T cell differentiation involved in immune response	31	9	6.88	0.2361	0.829
GO:0032881	regulation of polysaccharide metabolic process	31	9	6.88	0.2361	0.829
GO:0042093	T-helper cell differentiation	31	9	6.88	0.2361	0.829
GO:0042177	negative regulation of protein catabolic process	31	9	6.88	0.2361	0.829
GO:0060603	mammary gland duct morphogenesis	31	9	6.88	0.2361	0.829
GO:0070423	nucleotide-binding oligomerization domain containing signaling pathway	31	9	6.88	0.2361	0.829
GO:0010226	response to lithium ion	27	8	6	0.23619	0.829
GO:0010828	positive regulation of glucose transport	27	8	6	0.23619	0.829
GO:0032410	negative regulation of transporter activity	27	8	6	0.23619	0.829
GO:0032414	positive regulation of ion transmembrane transporter activity	27	8	6	0.23619	0.829
GO:0071897	DNA biosynthetic process	27	8	6	0.23619	0.829
GO:0006468	protein phosphorylation	1090	252	242.08	0.23648	0.829
GO:0019725	cellular homeostasis	649	152	144.14	0.23702	0.829
GO:0071900	regulation of protein serine/threonine kinase activity	334	80	74.18	0.23738	0.829
GO:0006493	protein O-linked glycosylation	68	18	15.1	0.23739	0.829
GO:0009062	fatty acid catabolic process	68	18	15.1	0.23739	0.829
GO:0051099	positive regulation of binding	68	18	15.1	0.23739	0.829
GO:0070555	response to interleukin-1	68	18	15.1	0.23739	0.829
GO:0002757	immune response-activating signal transduction	230	56	51.08	0.23765	0.829
GO:0050953	sensory perception of light stimulus	200	49	44.42	0.23974	0.836
GO:0035270	endocrine system development	123	31	27.32	0.24084	0.837
GO:0010469	regulation of receptor activity	64	17	14.21	0.2409	0.837
GO:0022037	metencephalon development	64	17	14.21	0.2409	0.837
GO:0050821	protein stabilization	64	17	14.21	0.2409	0.837
GO:0048589	developmental growth	252	61	55.97	0.2419	0.84
GO:0048729	tissue morphogenesis	400	95	88.84	0.24301	0.843
GO:0051403	stress-activated MAPK cascade	196	48	43.53	0.24348	0.844
GO:0009108	coenzyme biosynthetic process	102	26	22.65	0.24443	0.845
GO:0030178	negative regulation of Wnt signaling pathway	102	26	22.65	0.24443	0.845
GO:0014020	primary neural tube formation	60	16	13.33	0.24444	0.845
GO:0016043	cellular component organization	3825	865	849.51	0.24644	0.85
GO:0009203	ribonucleoside triphosphate catabolic process	431	102	95.72	0.24649	0.85
GO:0009207	purine ribonucleoside triphosphate catabolic process	431	102	95.72	0.24649	0.85
GO:0009144	purine nucleoside triphosphate metabolic process	488	115	108.38	0.24718	0.852
GO:0051235	maintenance of location	192	47	42.64	0.24731	0.852
GO:0008344	adult locomotory behavior	56	15	12.44	0.248	0.853
GO:0048145	regulation of fibroblast proliferation	56	15	12.44	0.248	0.853
GO:0051050	positive regulation of transport	440	104	97.72	0.24858	0.854
GO:0014706	striated muscle tissue development	257	62	57.08	0.24915	0.855
GO:0061351	neural precursor cell proliferation	77	20	17.1	0.25031	0.859
GO:0019048	modulation by virus of host morphology or physiology	52	14	11.55	0.25157	0.86
GO:0021536	diencephalon development	52	14	11.55	0.25157	0.86
GO:0009143	nucleoside triphosphate catabolic process	436	103	96.83	0.25173	0.86
GO:0030168	platelet activation	214	52	47.53	0.25251	0.86
GO:0001841	neural tube formation	73	19	16.21	0.25444	0.86
GO:0031670	cellular response to nutrient	73	19	16.21	0.25444	0.86
GO:0009146	purine nucleoside triphosphate catabolic process	432	102	95.94	0.25493	0.86
GO:0031330	negative regulation of cellular catabolic process	48	13	10.66	0.25512	0.86
GO:0035872	nucleotide-binding domain, leucine rich repeat containing receptor signaling pathway	48	13	10.66	0.25512	0.86
GO:0071299	cellular response to vitamin A	48	13	10.66	0.25512	0.86
GO:0016050	vesicle organization	90	23	19.99	0.25702	0.86
GO:0070727	cellular macromolecule localization	877	203	194.78	0.25717	0.86
GO:0030111	regulation of Wnt signaling pathway	167	41	37.09	0.25829	0.86
GO:0002705	positive regulation of leukocyte mediated immunity	44	12	9.77	0.25862	0.86
GO:0002708	positive regulation of lymphocyte mediated immunity	44	12	9.77	0.25862	0.86
GO:0043966	histone H3 acetylation	44	12	9.77	0.25862	0.86
GO:0071347	cellular response to interleukin-1	44	12	9.77	0.25862	0.86
GO:0010556	regulation of macromolecule biosynthetic process	3019	684	670.5	0.25958	0.86
GO:0072001	renal system development	193	47	42.86	0.26001	0.86
GO:0061061	muscle structure development	402	95	89.28	0.26055	0.86
GO:0050878	regulation of body fluid levels	582	136	129.26	0.26078	0.86
GO:0061138	morphogenesis of a branching epithelium	150	37	33.31	0.26112	0.86
GO:0009141	nucleoside triphosphate metabolic process	503	118	111.71	0.26179	0.86
GO:0002260	lymphocyte homeostasis	40	11	8.88	0.26203	0.86
GO:0006833	water transport	40	11	8.88	0.26203	0.86
GO:0044262	cellular carbohydrate metabolic process	189	46	41.98	0.26415	0.86
GO:0006821	chloride transport	36	10	8	0.26528	0.86
GO:0030101	natural killer cell activation	36	10	8	0.26528	0.86
GO:0031341	regulation of cell killing	36	10	8	0.26528	0.86
GO:0043954	cellular component maintenance	36	10	8	0.26528	0.86
GO:0046320	regulation of fatty acid oxidation	36	10	8	0.26528	0.86
GO:0045580	regulation of T cell differentiation	82	21	18.21	0.26604	0.86
GO:0071901	negative regulation of protein serine/threonine kinase activity	82	21	18.21	0.26604	0.86
GO:0001779	natural killer cell differentiation	12	4	2.67	0.26702	0.86
GO:0002230	positive regulation of defense response to virus by host	12	4	2.67	0.26702	0.86
GO:0007158	neuron cell-cell adhesion	12	4	2.67	0.26702	0.86
GO:0007213	G-protein coupled acetylcholine receptor signaling pathway	12	4	2.67	0.26702	0.86
GO:0008340	determination of adult lifespan	12	4	2.67	0.26702	0.86
GO:0010737	protein kinase A signaling	12	4	2.67	0.26702	0.86
GO:0021756	striatum development	12	4	2.67	0.26702	0.86
GO:0021984	adenohypophysis development	12	4	2.67	0.26702	0.86
GO:0031116	positive regulation of microtubule polymerization	12	4	2.67	0.26702	0.86
GO:0032148	activation of protein kinase B activity	12	4	2.67	0.26702	0.86
GO:0032372	negative regulation of sterol transport	12	4	2.67	0.26702	0.86
GO:0032375	negative regulation of cholesterol transport	12	4	2.67	0.26702	0.86
GO:0042149	cellular response to glucose starvation	12	4	2.67	0.26702	0.86
GO:0044273	sulfur compound catabolic process	12	4	2.67	0.26702	0.86
GO:0045346	regulation of MHC class II biosynthetic process	12	4	2.67	0.26702	0.86
GO:0045624	positive regulation of T-helper cell differentiation	12	4	2.67	0.26702	0.86
GO:0045780	positive regulation of bone resorption	12	4	2.67	0.26702	0.86
GO:0046415	urate metabolic process	12	4	2.67	0.26702	0.86
GO:0046852	positive regulation of bone remodeling	12	4	2.67	0.26702	0.86
GO:0048385	regulation of retinoic acid receptor signaling pathway	12	4	2.67	0.26702	0.86
GO:0048857	neural nucleus development	12	4	2.67	0.26702	0.86
GO:0051205	protein insertion into membrane	12	4	2.67	0.26702	0.86
GO:0060039	pericardium development	12	4	2.67	0.26702	0.86
GO:0060055	angiogenesis involved in wound healing	12	4	2.67	0.26702	0.86
GO:0060438	trachea development	12	4	2.67	0.26702	0.86
GO:0070242	thymocyte apoptotic process	12	4	2.67	0.26702	0.86
GO:0070672	response to interleukin-15	12	4	2.67	0.26702	0.86
GO:0071108	protein K48-linked deubiquitination	12	4	2.67	0.26702	0.86
GO:0072163	mesonephric epithelium development	12	4	2.67	0.26702	0.86
GO:0015918	sterol transport	61	16	13.55	0.26749	0.86
GO:0016579	protein deubiquitination	61	16	13.55	0.26749	0.86
GO:0030301	cholesterol transport	61	16	13.55	0.26749	0.86
GO:0030801	positive regulation of cyclic nucleotide metabolic process	61	16	13.55	0.26749	0.86
GO:0032387	negative regulation of intracellular transport	61	16	13.55	0.26749	0.86
GO:0034637	cellular carbohydrate biosynthetic process	61	16	13.55	0.26749	0.86
GO:0045744	negative regulation of G-protein coupled receptor protein signaling pathway	61	16	13.55	0.26749	0.86
GO:0002429	immune response-activating cell surface receptor signaling pathway	129	32	28.65	0.26811	0.86
GO:0006891	intra-Golgi vesicle-mediated transport	32	9	7.11	0.26826	0.86
GO:0007040	lysosome organization	32	9	7.11	0.26826	0.86
GO:0032371	regulation of sterol transport	32	9	7.11	0.26826	0.86
GO:0032374	regulation of cholesterol transport	32	9	7.11	0.26826	0.86
GO:0080134	regulation of response to stress	680	158	151.02	0.26845	0.86
GO:0051251	positive regulation of lymphocyte activation	211	51	46.86	0.26877	0.86
GO:0034284	response to monosaccharide	112	28	24.87	0.27014	0.86
GO:0044264	cellular polysaccharide metabolic process	78	20	17.32	0.27076	0.86
GO:0072329	monocarboxylic acid catabolic process	78	20	17.32	0.27076	0.86
GO:0003338	metanephros morphogenesis	28	8	6.22	0.27082	0.86
GO:0032720	negative regulation of tumor necrosis factor production	28	8	6.22	0.27082	0.86
GO:0002009	morphogenesis of an epithelium	307	73	68.18	0.27186	0.86
GO:0043484	regulation of RNA splicing	57	15	12.66	0.27206	0.86
GO:0043534	blood vessel endothelial cell migration	57	15	12.66	0.27206	0.86
GO:0051053	negative regulation of DNA metabolic process	57	15	12.66	0.27206	0.86
GO:0071478	cellular response to radiation	57	15	12.66	0.27206	0.86
GO:0009208	pyrimidine ribonucleoside triphosphate metabolic process	16	5	3.55	0.27213	0.86
GO:0021602	cranial nerve morphogenesis	16	5	3.55	0.27213	0.86
GO:0021697	cerebellar cortex formation	16	5	3.55	0.27213	0.86
GO:0032332	positive regulation of chondrocyte differentiation	16	5	3.55	0.27213	0.86
GO:0034199	activation of protein kinase A activity	16	5	3.55	0.27213	0.86
GO:0046636	negative regulation of alpha-beta T cell activation	16	5	3.55	0.27213	0.86
GO:0046685	response to arsenic-containing substance	16	5	3.55	0.27213	0.86
GO:0046885	regulation of hormone biosynthetic process	16	5	3.55	0.27213	0.86
GO:0060644	mammary gland epithelial cell differentiation	16	5	3.55	0.27213	0.86
GO:0060713	labyrinthine layer morphogenesis	16	5	3.55	0.27213	0.86
GO:0070076	histone lysine demethylation	16	5	3.55	0.27213	0.86
GO:0090208	positive regulation of triglyceride metabolic process	16	5	3.55	0.27213	0.86
GO:0001912	positive regulation of leukocyte mediated cytotoxicity	24	7	5.33	0.27269	0.86
GO:0022408	negative regulation of cell-cell adhesion	24	7	5.33	0.27269	0.86
GO:0032855	positive regulation of Rac GTPase activity	24	7	5.33	0.27269	0.86
GO:0042417	dopamine metabolic process	24	7	5.33	0.27269	0.86
GO:0050850	positive regulation of calcium-mediated signaling	24	7	5.33	0.27269	0.86
GO:0051489	regulation of filopodium assembly	24	7	5.33	0.27269	0.86
GO:0072273	metanephric nephron morphogenesis	24	7	5.33	0.27269	0.86
GO:0001823	mesonephros development	20	6	4.44	0.27341	0.86
GO:0002446	neutrophil mediated immunity	20	6	4.44	0.27341	0.86
GO:0006893	Golgi to plasma membrane transport	20	6	4.44	0.27341	0.86
GO:0007616	long-term memory	20	6	4.44	0.27341	0.86
GO:0042982	amyloid precursor protein metabolic process	20	6	4.44	0.27341	0.86
GO:0060537	muscle tissue development	268	64	59.52	0.27461	0.863
GO:0033673	negative regulation of kinase activity	151	37	33.54	0.27591	0.867
GO:0009259	ribonucleotide metabolic process	518	121	115.04	0.27637	0.868
GO:0048562	embryonic organ morphogenesis	177	43	39.31	0.2772	0.869
GO:0008643	carbohydrate transport	121	30	26.87	0.27756	0.869
GO:0071705	nitrogen compound transport	121	30	26.87	0.27756	0.869
GO:0009150	purine ribonucleotide metabolic process	505	118	112.16	0.27802	0.87
GO:0016310	phosphorylation	1231	282	273.4	0.27911	0.873
GO:0008543	fibroblast growth factor receptor signaling pathway	134	33	29.76	0.27939	0.873
GO:0007188	adenylate cyclase-modulating G-protein coupled receptor signaling pathway	104	26	23.1	0.27987	0.874
GO:0009154	purine ribonucleotide catabolic process	435	102	96.61	0.28105	0.876
GO:0018107	peptidyl-threonine phosphorylation	49	13	10.88	0.28154	0.876
GO:0019915	lipid storage	49	13	10.88	0.28154	0.876
GO:0045767	regulation of anti-apoptosis	49	13	10.88	0.28154	0.876
GO:0051149	positive regulation of muscle cell differentiation	49	13	10.88	0.28154	0.876
GO:0016331	morphogenesis of embryonic epithelium	117	29	25.99	0.28249	0.878
GO:0051129	negative regulation of cellular component organization	295	70	65.52	0.28357	0.881
GO:0044085	cellular component biogenesis	1579	360	350.69	0.28441	0.883
GO:0032101	regulation of response to external stimulus	352	83	78.18	0.28461	0.883
GO:0043434	response to peptide hormone	374	88	83.06	0.28535	0.884
GO:0045934	negative regulation of nucleobase-containing compound metabolic process	824	190	183.01	0.28571	0.884
GO:0042102	positive regulation of T cell proliferation	66	17	14.66	0.28588	0.884
GO:0006006	glucose metabolic process	195	47	43.31	0.28623	0.884
GO:0006919	activation of cysteine-type endopeptidase activity involved in apoptotic process	83	21	18.43	0.28639	0.884
GO:0097202	activation of cysteine-type endopeptidase activity	83	21	18.43	0.28639	0.884
GO:0043242	negative regulation of protein complex disassembly	45	12	9.99	0.28644	0.884
GO:0051046	regulation of secretion	405	95	89.95	0.2879	0.887
GO:0002764	immune response-regulating signaling pathway	243	58	53.97	0.28795	0.887
GO:0007186	G-protein coupled receptor signaling pathway	568	132	126.15	0.28859	0.889
GO:0001649	osteoblast differentiation	126	31	27.98	0.28933	0.89
GO:0030522	intracellular receptor signaling pathway	217	52	48.19	0.28966	0.89
GO:0044271	cellular nitrogen compound biosynthetic process	414	97	91.95	0.28986	0.89
GO:0009261	ribonucleotide catabolic process	436	102	96.83	0.29	0.89
GO:0006984	ER-nucleus signaling pathway	96	24	21.32	0.29026	0.89
GO:0031647	regulation of protein stability	96	24	21.32	0.29026	0.89
GO:0048754	branching morphogenesis of an epithelial tube	139	34	30.87	0.29042	0.89
GO:0016567	protein ubiquitination	533	124	118.38	0.29089	0.89
GO:0007588	excretion	62	16	13.77	0.29128	0.89
GO:0010863	positive regulation of phospholipase C activity	62	16	13.77	0.29128	0.89
GO:0061180	mammary gland epithelium development	62	16	13.77	0.29128	0.89
GO:0050885	neuromuscular process controlling balance	41	11	9.11	0.29143	0.89
GO:0031325	positive regulation of cellular metabolic process	1755	399	389.78	0.29495	0.891
GO:0090092	regulation of transmembrane receptor protein serine/threonine kinase signaling pathway	135	33	29.98	0.29554	0.891
GO:0001838	embryonic epithelial tube formation	92	23	20.43	0.29572	0.891
GO:0034109	homotypic cell-cell adhesion	37	10	8.22	0.29651	0.891
GO:0046324	regulation of glucose import	37	10	8.22	0.29651	0.891
GO:0055086	nucleobase-containing small molecule metabolic process	870	200	193.22	0.29676	0.891
GO:0001701	in utero embryonic development	270	64	59.97	0.29734	0.891
GO:0007623	circadian rhythm	75	19	16.66	0.29743	0.891
GO:0009749	response to glucose	105	26	23.32	0.29828	0.891
GO:0002287	alpha-beta T cell activation involved in immune response	33	9	7.33	0.30164	0.891
GO:0002293	alpha-beta T cell differentiation involved in immune response	33	9	7.33	0.30164	0.891
GO:0051208	sequestering of calcium ion	54	14	11.99	0.30269	0.891
GO:0055007	cardiac muscle cell differentiation	54	14	11.99	0.30269	0.891
GO:0046474	glycerophospholipid biosynthetic process	101	25	22.43	0.3039	0.891
GO:0051338	regulation of transferase activity	623	144	138.36	0.30413	0.891
GO:0009991	response to extracellular stimulus	376	88	83.51	0.3049	0.891
GO:0043068	positive regulation of programmed cell death	579	134	128.59	0.30586	0.891
GO:0019637	organophosphate metabolic process	978	224	217.21	0.30618	0.891
GO:0042113	B cell activation	153	37	33.98	0.30643	0.891
GO:0002768	immune response-regulating cell surface receptor signaling pathway	140	34	31.09	0.30653	0.891
GO:0003382	epithelial cell morphogenesis	29	8	6.44	0.30675	0.891
GO:0009395	phospholipid catabolic process	29	8	6.44	0.30675	0.891
GO:0030834	regulation of actin filament depolymerization	29	8	6.44	0.30675	0.891
GO:0031343	positive regulation of cell killing	29	8	6.44	0.30675	0.891
GO:0032330	regulation of chondrocyte differentiation	29	8	6.44	0.30675	0.891
GO:0032885	regulation of polysaccharide biosynthetic process	29	8	6.44	0.30675	0.891
GO:0033205	NA	29	8	6.44	0.30675	0.891
GO:0035329	hippo signaling	29	8	6.44	0.30675	0.891
GO:0042168	heme metabolic process	29	8	6.44	0.30675	0.891
GO:0043550	regulation of lipid kinase activity	29	8	6.44	0.30675	0.891
GO:0046850	regulation of bone remodeling	29	8	6.44	0.30675	0.891
GO:0048024	regulation of mRNA splicing, via spliceosome	29	8	6.44	0.30675	0.891
GO:0048599	oocyte development	29	8	6.44	0.30675	0.891
GO:0071479	cellular response to ionizing radiation	29	8	6.44	0.30675	0.891
GO:0090130	tissue migration	29	8	6.44	0.30675	0.891
GO:2001235	positive regulation of apoptotic signaling pathway	29	8	6.44	0.30675	0.891
GO:0048678	response to axon injury	50	13	11.1	0.30875	0.891
GO:0019217	regulation of fatty acid metabolic process	67	17	14.88	0.30934	0.891
GO:0019827	stem cell maintenance	67	17	14.88	0.30934	0.891
GO:0009605	response to external stimulus	1241	283	275.62	0.30978	0.891
GO:0007600	sensory perception	425	99	94.39	0.31033	0.891
GO:0009746	response to hexose	110	27	24.43	0.31114	0.891
GO:0018393	internal peptidyl-lysine acetylation	110	27	24.43	0.31114	0.891
GO:0010942	positive regulation of cell death	593	137	131.7	0.31173	0.891
GO:0006044	N-acetylglucosamine metabolic process	25	7	5.55	0.31175	0.891
GO:0007628	adult walking behavior	25	7	5.55	0.31175	0.891
GO:0042133	neurotransmitter metabolic process	25	7	5.55	0.31175	0.891
GO:0045124	regulation of bone resorption	25	7	5.55	0.31175	0.891
GO:0046834	lipid phosphorylation	25	7	5.55	0.31175	0.891
GO:0051893	regulation of focal adhesion assembly	25	7	5.55	0.31175	0.891
GO:0090109	regulation of cell-substrate junction assembly	25	7	5.55	0.31175	0.891
GO:0044344	cellular response to fibroblast growth factor stimulus	149	36	33.09	0.31177	0.891
GO:0071774	response to fibroblast growth factor	149	36	33.09	0.31177	0.891
GO:0000122	negative regulation of transcription from RNA polymerase II promoter	421	98	93.5	0.31419	0.891
GO:0009888	tissue development	1135	259	252.08	0.31454	0.891
GO:0031109	microtubule polymerization or depolymerization	46	12	10.22	0.31508	0.891
GO:0042439	ethanolamine-containing compound metabolic process	46	12	10.22	0.31508	0.891
GO:0043967	histone H4 acetylation	46	12	10.22	0.31508	0.891
GO:0006767	water-soluble vitamin metabolic process	63	16	13.99	0.31569	0.891
GO:0045981	positive regulation of nucleotide metabolic process	63	16	13.99	0.31569	0.891
GO:0048660	regulation of smooth muscle cell proliferation	63	16	13.99	0.31569	0.891
GO:1900274	regulation of phospholipase C activity	63	16	13.99	0.31569	0.891
GO:1900544	positive regulation of purine nucleotide metabolic process	63	16	13.99	0.31569	0.891
GO:0002828	regulation of type 2 immune response	21	6	4.66	0.31644	0.891
GO:0006071	glycerol metabolic process	21	6	4.66	0.31644	0.891
GO:0007530	sex determination	21	6	4.66	0.31644	0.891
GO:0009268	response to pH	21	6	4.66	0.31644	0.891
GO:0009950	dorsal/ventral axis specification	21	6	4.66	0.31644	0.891
GO:0010718	positive regulation of epithelial to mesenchymal transition	21	6	4.66	0.31644	0.891
GO:0030149	sphingolipid catabolic process	21	6	4.66	0.31644	0.891
GO:0042559	pteridine-containing compound biosynthetic process	21	6	4.66	0.31644	0.891
GO:0048247	lymphocyte chemotaxis	21	6	4.66	0.31644	0.891
GO:0048265	response to pain	21	6	4.66	0.31644	0.891
GO:0046328	regulation of JNK cascade	119	29	26.43	0.31763	0.891
GO:0050851	antigen receptor-mediated signaling pathway	119	29	26.43	0.31763	0.891
GO:0009893	positive regulation of metabolic process	1845	418	409.76	0.31974	0.891
GO:0000381	regulation of alternative mRNA splicing, via spliceosome	17	5	3.78	0.32044	0.891
GO:0006278	RNA-dependent DNA replication	17	5	3.78	0.32044	0.891
GO:0006590	thyroid hormone generation	17	5	3.78	0.32044	0.891
GO:0007250	activation of NF-kappaB-inducing kinase activity	17	5	3.78	0.32044	0.891
GO:0015697	quaternary ammonium group transport	17	5	3.78	0.32044	0.891
GO:0030260	entry into host cell	17	5	3.78	0.32044	0.891
GO:0030866	cortical actin cytoskeleton organization	17	5	3.78	0.32044	0.891
GO:0031113	regulation of microtubule polymerization	17	5	3.78	0.32044	0.891
GO:0032105	negative regulation of response to extracellular stimulus	17	5	3.78	0.32044	0.891
GO:0032108	negative regulation of response to nutrient levels	17	5	3.78	0.32044	0.891
GO:0032489	regulation of Cdc42 protein signal transduction	17	5	3.78	0.32044	0.891
GO:0032770	positive regulation of monooxygenase activity	17	5	3.78	0.32044	0.891
GO:0043088	regulation of Cdc42 GTPase activity	17	5	3.78	0.32044	0.891
GO:0043330	response to exogenous dsRNA	17	5	3.78	0.32044	0.891
GO:0043372	positive regulation of CD4-positive, alpha-beta T cell differentiation	17	5	3.78	0.32044	0.891
GO:0043691	reverse cholesterol transport	17	5	3.78	0.32044	0.891
GO:0044409	entry into host	17	5	3.78	0.32044	0.891
GO:0046697	decidualization	17	5	3.78	0.32044	0.891
GO:0046825	regulation of protein export from nucleus	17	5	3.78	0.32044	0.891
GO:0048016	inositol phosphate-mediated signaling	17	5	3.78	0.32044	0.891
GO:0050891	multicellular organismal water homeostasis	17	5	3.78	0.32044	0.891
GO:0051043	regulation of membrane protein ectodomain proteolysis	17	5	3.78	0.32044	0.891
GO:0051491	positive regulation of filopodium assembly	17	5	3.78	0.32044	0.891
GO:0051806	entry into cell of other organism involved in symbiotic interaction	17	5	3.78	0.32044	0.891
GO:0051828	entry into other organism involved in symbiotic interaction	17	5	3.78	0.32044	0.891
GO:0051954	positive regulation of amine transport	17	5	3.78	0.32044	0.891
GO:0052126	movement in host environment	17	5	3.78	0.32044	0.891
GO:0052192	movement in environment of other organism involved in symbiotic interaction	17	5	3.78	0.32044	0.891
GO:0060669	embryonic placenta morphogenesis	17	5	3.78	0.32044	0.891
GO:0072234	metanephric nephron tubule development	17	5	3.78	0.32044	0.891
GO:0072243	metanephric nephron epithelium development	17	5	3.78	0.32044	0.891
GO:1901222	regulation of NIK/NF-kappaB signaling	17	5	3.78	0.32044	0.891
GO:0008202	steroid metabolic process	272	64	60.41	0.32077	0.891
GO:0002040	sprouting angiogenesis	42	11	9.33	0.32169	0.891
GO:0002824	positive regulation of adaptive immune response based on somatic recombination of immune receptors built from immunoglobulin superfamily domains	42	11	9.33	0.32169	0.891
GO:0006885	regulation of pH	42	11	9.33	0.32169	0.891
GO:0033135	regulation of peptidyl-serine phosphorylation	42	11	9.33	0.32169	0.891
GO:0042398	cellular modified amino acid biosynthetic process	42	11	9.33	0.32169	0.891
GO:0061035	regulation of cartilage development	42	11	9.33	0.32169	0.891
GO:0010565	regulation of cellular ketone metabolic process	154	37	34.2	0.32211	0.891
GO:0006661	phosphatidylinositol biosynthetic process	59	15	13.1	0.32233	0.891
GO:0030804	positive regulation of cyclic nucleotide biosynthetic process	59	15	13.1	0.32233	0.891
GO:0051261	protein depolymerization	59	15	13.1	0.32233	0.891
GO:0050817	coagulation	497	115	110.38	0.32271	0.891
GO:0002092	positive regulation of receptor internalization	13	4	2.89	0.32288	0.891
GO:0002714	positive regulation of B cell mediated immunity	13	4	2.89	0.32288	0.891
GO:0002891	positive regulation of immunoglobulin mediated immune response	13	4	2.89	0.32288	0.891
GO:0003337	mesenchymal to epithelial transition involved in metanephros morphogenesis	13	4	2.89	0.32288	0.891
GO:0003416	endochondral bone growth	13	4	2.89	0.32288	0.891
GO:0006684	sphingomyelin metabolic process	13	4	2.89	0.32288	0.891
GO:0007076	mitotic chromosome condensation	13	4	2.89	0.32288	0.891
GO:0014044	Schwann cell development	13	4	2.89	0.32288	0.891
GO:0021904	dorsal/ventral neural tube patterning	13	4	2.89	0.32288	0.891
GO:0034204	lipid translocation	13	4	2.89	0.32288	0.891
GO:0044319	wound healing, spreading of cells	13	4	2.89	0.32288	0.891
GO:0045086	positive regulation of interleukin-2 biosynthetic process	13	4	2.89	0.32288	0.891
GO:0045332	phospholipid translocation	13	4	2.89	0.32288	0.891
GO:0045342	MHC class II biosynthetic process	13	4	2.89	0.32288	0.891
GO:0045725	positive regulation of glycogen biosynthetic process	13	4	2.89	0.32288	0.891
GO:0060251	regulation of glial cell proliferation	13	4	2.89	0.32288	0.891
GO:0060260	regulation of transcription initiation from RNA polymerase II promoter	13	4	2.89	0.32288	0.891
GO:0060314	regulation of ryanodine-sensitive calcium-release channel activity	13	4	2.89	0.32288	0.891
GO:0070293	renal absorption	13	4	2.89	0.32288	0.891
GO:0070296	sarcoplasmic reticulum calcium ion transport	13	4	2.89	0.32288	0.891
GO:0071354	cellular response to interleukin-6	13	4	2.89	0.32288	0.891
GO:1901021	positive regulation of calcium ion transmembrane transporter activity	13	4	2.89	0.32288	0.891
GO:2001259	positive regulation of cation channel activity	13	4	2.89	0.32288	0.891
GO:0007259	JAK-STAT cascade	102	25	22.65	0.3232	0.891
GO:0008645	hexose transport	102	25	22.65	0.3232	0.891
GO:0015749	monosaccharide transport	102	25	22.65	0.3232	0.891
GO:0015758	glucose transport	102	25	22.65	0.3232	0.891
GO:0051172	negative regulation of nitrogen compound metabolic process	834	191	185.23	0.32325	0.891
GO:0048864	stem cell development	72	18	15.99	0.32638	0.899
GO:0080135	regulation of cellular response to stress	255	60	56.63	0.32756	0.901
GO:0045017	glycerolipid biosynthetic process	150	36	33.31	0.32777	0.901
GO:0006611	protein export from nucleus	38	10	8.44	0.32862	0.901
GO:0008630	intrinsic apoptotic signaling pathway in response to DNA damage	38	10	8.44	0.32862	0.901
GO:0042733	embryonic digit morphogenesis	38	10	8.44	0.32862	0.901
GO:0045913	positive regulation of carbohydrate metabolic process	38	10	8.44	0.32862	0.901
GO:0030509	BMP signaling pathway	98	24	21.77	0.32957	0.903
GO:0007599	hemostasis	498	115	110.6	0.3316	0.908
GO:0019221	cytokine-mediated signaling pathway	339	79	75.29	0.33211	0.908
GO:0050865	regulation of cell activation	339	79	75.29	0.33211	0.908
GO:0046824	positive regulation of nucleocytoplasmic transport	68	17	15.1	0.33333	0.911
GO:0048741	skeletal muscle fiber development	68	17	15.1	0.33333	0.911
GO:0051272	positive regulation of cellular component movement	216	51	47.97	0.33392	0.912
GO:0071363	cellular response to growth factor stimulus	260	61	57.74	0.33505	0.912
GO:0048588	developmental cell growth	81	20	17.99	0.33537	0.912
GO:0007596	blood coagulation	494	114	109.71	0.33542	0.912
GO:0002292	T cell differentiation involved in immune response	34	9	7.55	0.33591	0.912
GO:0032411	positive regulation of transporter activity	34	9	7.55	0.33591	0.912
GO:0045682	regulation of epidermis development	34	9	7.55	0.33591	0.912
GO:1901264	carbohydrate derivative transport	34	9	7.55	0.33591	0.912
GO:0071346	cellular response to interferon-gamma	94	23	20.88	0.33618	0.912
GO:0010212	response to ionizing radiation	107	26	23.76	0.3362	0.912
GO:0006790	sulfur compound metabolic process	168	40	37.31	0.33632	0.912
GO:0001756	somitogenesis	51	13	11.33	0.33662	0.912
GO:0048709	oligodendrocyte differentiation	51	13	11.33	0.33662	0.912
GO:0043065	positive regulation of apoptotic process	574	132	127.48	0.33752	0.914
GO:0055080	cation homeostasis	397	92	88.17	0.33848	0.916
GO:0007224	smoothened signaling pathway	64	16	14.21	0.34062	0.919
GO:0051701	interaction with host	64	16	14.21	0.34062	0.919
GO:0002218	activation of innate immune response	129	31	28.65	0.34098	0.919
GO:0042306	regulation of protein import into nucleus	116	28	25.76	0.3421	0.919
GO:1900180	regulation of protein localization to nucleus	116	28	25.76	0.3421	0.919
GO:0016053	organic acid biosynthetic process	265	62	58.86	0.34245	0.919
GO:0046394	carboxylic acid biosynthetic process	265	62	58.86	0.34245	0.919
GO:0002285	lymphocyte activation involved in immune response	77	19	17.1	0.34248	0.919
GO:0009798	axis specification	77	19	17.1	0.34248	0.919
GO:0048747	muscle fiber development	77	19	17.1	0.34248	0.919
GO:0016358	dendrite development	103	25	22.88	0.34285	0.919
GO:0001910	regulation of leukocyte mediated cytotoxicity	30	8	6.66	0.3436	0.919
GO:0009994	oocyte differentiation	30	8	6.66	0.3436	0.919
GO:0032312	regulation of ARF GTPase activity	30	8	6.66	0.3436	0.919
GO:0032924	activin receptor signaling pathway	30	8	6.66	0.3436	0.919
GO:0048538	thymus development	30	8	6.66	0.3436	0.919
GO:0070098	chemokine-mediated signaling pathway	30	8	6.66	0.3436	0.919
GO:0048513	organ development	2181	492	484.39	0.34385	0.919
GO:0005975	carbohydrate metabolic process	708	162	157.24	0.344	0.919
GO:0009792	embryo development ending in birth or egg hatching	451	104	100.16	0.34732	0.927
GO:0002573	myeloid leukocyte differentiation	125	30	27.76	0.34738	0.927
GO:0072521	purine-containing compound metabolic process	704	161	156.35	0.34741	0.927
GO:0030810	positive regulation of nucleotide biosynthetic process	60	15	13.33	0.34829	0.927
GO:0061053	somite development	60	15	13.33	0.34829	0.927
GO:1900373	positive regulation of purine nucleotide biosynthetic process	60	15	13.33	0.34829	0.927
GO:0043549	regulation of kinase activity	602	138	133.7	0.34899	0.929
GO:0045619	regulation of lymphocyte differentiation	99	24	21.99	0.34975	0.929
GO:0006575	cellular modified amino acid metabolic process	147	35	32.65	0.35015	0.929
GO:0051216	cartilage development	147	35	32.65	0.35015	0.929
GO:0030099	myeloid cell differentiation	226	53	50.19	0.3503	0.929
GO:0001960	negative regulation of cytokine-mediated signaling pathway	26	7	5.77	0.35174	0.929
GO:0008333	endosome to lysosome transport	26	7	5.77	0.35174	0.929
GO:0010092	specification of organ identity	26	7	5.77	0.35174	0.929
GO:0034644	cellular response to UV	26	7	5.77	0.35174	0.929
GO:0042451	purine nucleoside biosynthetic process	26	7	5.77	0.35174	0.929
GO:0046129	purine ribonucleoside biosynthetic process	26	7	5.77	0.35174	0.929
GO:0046928	regulation of neurotransmitter secretion	26	7	5.77	0.35174	0.929
GO:0045927	positive regulation of growth	134	32	29.76	0.35215	0.93
GO:0072009	nephron epithelium development	43	11	9.55	0.35258	0.93
GO:0042060	wound healing	607	139	134.81	0.35362	0.933
GO:0030217	T cell differentiation	156	37	34.65	0.35416	0.933
GO:0009190	cyclic nucleotide biosynthetic process	108	26	23.99	0.35563	0.936
GO:0016573	histone acetylation	108	26	23.99	0.35563	0.936
GO:0021549	cerebellum development	56	14	12.44	0.35639	0.936
GO:0042475	odontogenesis of dentin-containing tooth	56	14	12.44	0.35639	0.936
GO:0046631	alpha-beta T cell activation	82	20	18.21	0.35773	0.936
GO:0030031	cell projection assembly	187	44	41.53	0.35848	0.936
GO:0031347	regulation of defense response	399	92	88.62	0.35877	0.936
GO:0046483	heterocycle metabolic process	955	217	212.1	0.35922	0.936
GO:0071840	cellular component organization or biogenesis	3938	883	874.61	0.35983	0.936
GO:0006336	DNA replication-independent nucleosome assembly	22	6	4.89	0.36039	0.936
GO:0010822	positive regulation of mitochondrion organization	22	6	4.89	0.36039	0.936
GO:0016338	calcium-independent cell-cell adhesion via plasma membrane cell-adhesion molecules	22	6	4.89	0.36039	0.936
GO:0016486	peptide hormone processing	22	6	4.89	0.36039	0.936
GO:0032350	regulation of hormone metabolic process	22	6	4.89	0.36039	0.936
GO:0032369	negative regulation of lipid transport	22	6	4.89	0.36039	0.936
GO:0034080	CENP-A containing nucleosome assembly	22	6	4.89	0.36039	0.936
GO:0034724	DNA replication-independent nucleosome organization	22	6	4.89	0.36039	0.936
GO:0035020	regulation of Rac protein signal transduction	22	6	4.89	0.36039	0.936
GO:0042506	tyrosine phosphorylation of Stat5 protein	22	6	4.89	0.36039	0.936
GO:0045604	regulation of epidermal cell differentiation	22	6	4.89	0.36039	0.936
GO:0046466	membrane lipid catabolic process	22	6	4.89	0.36039	0.936
GO:0046785	microtubule polymerization	22	6	4.89	0.36039	0.936
GO:0072595	maintenance of protein localization in organelle	22	6	4.89	0.36039	0.936
GO:0006584	catecholamine metabolic process	39	10	8.66	0.36135	0.936
GO:0009712	catechol-containing compound metabolic process	39	10	8.66	0.36135	0.936
GO:0031110	regulation of microtubule polymerization or depolymerization	39	10	8.66	0.36135	0.936
GO:0032663	regulation of interleukin-2 production	39	10	8.66	0.36135	0.936
GO:0034311	diol metabolic process	39	10	8.66	0.36135	0.936
GO:0070647	protein modification by small protein conjugation or removal	626	143	139.03	0.36369	0.937
GO:0032886	regulation of microtubule-based process	91	22	20.21	0.36441	0.937
GO:0032774	RNA biosynthetic process	3082	692	684.5	0.36457	0.937
GO:0001707	mesoderm formation	52	13	11.55	0.36497	0.937
GO:0016266	O-glycan processing	52	13	11.55	0.36497	0.937
GO:0018210	peptidyl-threonine modification	52	13	11.55	0.36497	0.937
GO:0030316	osteoclast differentiation	52	13	11.55	0.36497	0.937
GO:0006936	muscle contraction	236	55	52.41	0.3662	0.937
GO:0031328	positive regulation of cellular biosynthetic process	1148	260	254.96	0.36644	0.937
GO:0071495	cellular response to endogenous stimulus	542	124	120.38	0.36792	0.937
GO:0003018	vascular process in circulatory system	113	27	25.1	0.36794	0.937
GO:0018394	peptidyl-lysine acetylation	113	27	25.1	0.36794	0.937
GO:0001782	B cell homeostasis	18	5	4	0.36959	0.937
GO:0006400	tRNA modification	18	5	4	0.36959	0.937
GO:0006929	substrate-dependent cell migration	18	5	4	0.36959	0.937
GO:0009651	response to salt stress	18	5	4	0.36959	0.937
GO:0042573	retinoic acid metabolic process	18	5	4	0.36959	0.937
GO:0043620	regulation of DNA-templated transcription in response to stress	18	5	4	0.36959	0.937
GO:0048246	macrophage chemotaxis	18	5	4	0.36959	0.937
GO:0051452	intracellular pH reduction	18	5	4	0.36959	0.937
GO:0070527	platelet aggregation	18	5	4	0.36959	0.937
GO:0072012	glomerulus vasculature development	18	5	4	0.36959	0.937
GO:0072077	renal vesicle morphogenesis	18	5	4	0.36959	0.937
GO:0072170	metanephric tubule development	18	5	4	0.36959	0.937
GO:2000736	regulation of stem cell differentiation	18	5	4	0.36959	0.937
GO:0048863	stem cell differentiation	100	24	22.21	0.37021	0.937
GO:0006778	porphyrin-containing compound metabolic process	35	9	7.77	0.37078	0.937
GO:0009311	oligosaccharide metabolic process	35	9	7.77	0.37078	0.937
GO:0010171	body morphogenesis	35	9	7.77	0.37078	0.937
GO:0010717	regulation of epithelial to mesenchymal transition	35	9	7.77	0.37078	0.937
GO:0022406	membrane docking	35	9	7.77	0.37078	0.937
GO:0070936	protein K48-linked ubiquitination	35	9	7.77	0.37078	0.937
GO:0071377	cellular response to glucagon stimulus	35	9	7.77	0.37078	0.937
GO:0072080	nephron tubule development	35	9	7.77	0.37078	0.937
GO:0008585	female gonad development	87	21	19.32	0.37222	0.937
GO:0003012	muscle system process	263	61	58.41	0.37265	0.937
GO:0035051	cardiocyte differentiation	74	18	16.43	0.3738	0.937
GO:0051253	negative regulation of RNA metabolic process	752	171	167.02	0.37409	0.937
GO:0048477	oogenesis	48	12	10.66	0.37411	0.937
GO:0009112	nucleobase metabolic process	61	15	13.55	0.37464	0.937
GO:0018958	phenol-containing compound metabolic process	61	15	13.55	0.37464	0.937
GO:0033077	T cell differentiation in thymus	61	15	13.55	0.37464	0.937
GO:0043244	regulation of protein complex disassembly	61	15	13.55	0.37464	0.937
GO:0043009	chordate embryonic development	445	102	98.83	0.37513	0.937
GO:0010950	positive regulation of endopeptidase activity	109	26	24.21	0.3753	0.937
GO:0035295	tube development	383	88	85.06	0.37686	0.937
GO:0002699	positive regulation of immune effector process	96	23	21.32	0.37794	0.937
GO:0032946	positive regulation of mononuclear cell proliferation	96	23	21.32	0.37794	0.937
GO:0042471	ear morphogenesis	96	23	21.32	0.37794	0.937
GO:0051224	negative regulation of protein transport	96	23	21.32	0.37794	0.937
GO:0032870	cellular response to hormone stimulus	392	90	87.06	0.37814	0.937
GO:0002029	desensitization of G-protein coupled receptor protein signaling pathway	14	4	3.11	0.37937	0.937
GO:0002467	germinal center formation	14	4	3.11	0.37937	0.937
GO:0002823	negative regulation of adaptive immune response based on somatic recombination of immune receptors built from immunoglobulin superfamily domains	14	4	3.11	0.37937	0.937
GO:0009435	NAD biosynthetic process	14	4	3.11	0.37937	0.937
GO:0010507	negative regulation of autophagy	14	4	3.11	0.37937	0.937
GO:0010634	positive regulation of epithelial cell migration	14	4	3.11	0.37937	0.937
GO:0010761	fibroblast migration	14	4	3.11	0.37937	0.937
GO:0010866	regulation of triglyceride biosynthetic process	14	4	3.11	0.37937	0.937
GO:0019067	NA	14	4	3.11	0.37937	0.937
GO:0021952	central nervous system projection neuron axonogenesis	14	4	3.11	0.37937	0.937
GO:0022401	negative adaptation of signaling pathway	14	4	3.11	0.37937	0.937
GO:0023058	adaptation of signaling pathway	14	4	3.11	0.37937	0.937
GO:0032494	response to peptidoglycan	14	4	3.11	0.37937	0.937
GO:0032897	negative regulation of viral transcription	14	4	3.11	0.37937	0.937
GO:0034661	ncRNA catabolic process	14	4	3.11	0.37937	0.937
GO:0043101	purine-containing compound salvage	14	4	3.11	0.37937	0.937
GO:0045815	positive regulation of gene expression, epigenetic	14	4	3.11	0.37937	0.937
GO:0046641	positive regulation of alpha-beta T cell proliferation	14	4	3.11	0.37937	0.937
GO:0051322	anaphase	14	4	3.11	0.37937	0.937
GO:0055003	cardiac myofibril assembly	14	4	3.11	0.37937	0.937
GO:0055070	copper ion homeostasis	14	4	3.11	0.37937	0.937
GO:0060291	long-term synaptic potentiation	14	4	3.11	0.37937	0.937
GO:0071371	cellular response to gonadotropin stimulus	14	4	3.11	0.37937	0.937
GO:0071391	cellular response to estrogen stimulus	14	4	3.11	0.37937	0.937
GO:2000108	positive regulation of leukocyte apoptotic process	14	4	3.11	0.37937	0.937
GO:0032388	positive regulation of intracellular transport	83	20	18.43	0.38038	0.937
GO:0033157	regulation of intracellular protein transport	140	33	31.09	0.38043	0.937
GO:0048871	multicellular organismal homeostasis	140	33	31.09	0.38043	0.937
GO:0007031	peroxisome organization	31	8	6.88	0.38099	0.937
GO:0007431	salivary gland development	31	8	6.88	0.38099	0.937
GO:0010883	regulation of lipid storage	31	8	6.88	0.38099	0.937
GO:0015914	phospholipid transport	31	8	6.88	0.38099	0.937
GO:0032436	positive regulation of proteasomal ubiquitin-dependent protein catabolic process	31	8	6.88	0.38099	0.937
GO:0045069	regulation of viral genome replication	31	8	6.88	0.38099	0.937
GO:0071482	cellular response to light stimulus	31	8	6.88	0.38099	0.937
GO:0043280	positive regulation of cysteine-type endopeptidase activity involved in apoptotic process	105	25	23.32	0.38294	0.94
GO:2001056	positive regulation of cysteine-type endopeptidase activity	105	25	23.32	0.38294	0.94
GO:0002694	regulation of leukocyte activation	317	73	70.4	0.38303	0.94
GO:0002758	innate immune response-activating signal transduction	127	30	28.21	0.38386	0.94
GO:0002821	positive regulation of adaptive immune response	44	11	9.77	0.3839	0.94
GO:0003279	cardiac septum development	44	11	9.77	0.3839	0.94
GO:0010522	regulation of calcium ion transport into cytosol	44	11	9.77	0.3839	0.94
GO:0032623	interleukin-2 production	44	11	9.77	0.3839	0.94
GO:0019220	regulation of phosphate metabolic process	883	200	196.11	0.38596	0.944
GO:0051174	regulation of phosphorus metabolic process	883	200	196.11	0.38596	0.944
GO:0010952	positive regulation of peptidase activity	114	27	25.32	0.38734	0.946
GO:0032446	protein modification by small protein conjugation	562	128	124.82	0.38742	0.946
GO:0015718	monocarboxylic acid transport	79	19	17.55	0.38893	0.949
GO:0060333	interferon-gamma-mediated signaling pathway	79	19	17.55	0.38893	0.949
GO:0009890	negative regulation of biosynthetic process	906	205	201.22	0.3907	0.949
GO:0033189	response to vitamin A	101	24	22.43	0.39088	0.949
GO:0042326	negative regulation of phosphorylation	198	46	43.97	0.39089	0.949
GO:0002221	pattern recognition receptor signaling pathway	123	29	27.32	0.39127	0.949
GO:0048659	smooth muscle cell proliferation	66	16	14.66	0.39158	0.949
GO:0001578	microtubule bundle formation	27	7	6	0.39218	0.949
GO:0006904	vesicle docking involved in exocytosis	27	7	6	0.39218	0.949
GO:0010743	regulation of macrophage derived foam cell differentiation	27	7	6	0.39218	0.949
GO:0034121	regulation of toll-like receptor signaling pathway	27	7	6	0.39218	0.949
GO:0042455	ribonucleoside biosynthetic process	27	7	6	0.39218	0.949
GO:0051963	regulation of synapse assembly	27	7	6	0.39218	0.949
GO:0070873	regulation of glycogen metabolic process	27	7	6	0.39218	0.949
GO:0090102	cochlea development	27	7	6	0.39218	0.949
GO:0090398	cellular senescence	27	7	6	0.39218	0.949
GO:0048598	embryonic morphogenesis	429	98	95.28	0.39296	0.95
GO:0044275	cellular carbohydrate catabolic process	53	13	11.77	0.39364	0.951
GO:0034103	regulation of tissue remodeling	40	10	8.88	0.39446	0.951
GO:0035272	exocrine system development	40	10	8.88	0.39446	0.951
GO:0048010	vascular endothelial growth factor receptor signaling pathway	40	10	8.88	0.39446	0.951
GO:0060993	kidney morphogenesis	40	10	8.88	0.39446	0.951
GO:0007605	sensory perception of sound	110	26	24.43	0.39515	0.952
GO:0018130	heterocycle biosynthetic process	305	70	67.74	0.39865	0.96
GO:0010563	negative regulation of phosphorus metabolic process	203	47	45.09	0.39937	0.961
GO:0045936	negative regulation of phosphate metabolic process	203	47	45.09	0.39937	0.961
GO:0002252	immune effector process	363	83	80.62	0.40089	0.963
GO:0021510	spinal cord development	62	15	13.77	0.40124	0.963
GO:0030177	positive regulation of Wnt signaling pathway	62	15	13.77	0.40124	0.963
GO:0046209	nitric oxide metabolic process	62	15	13.77	0.40124	0.963
GO:0070887	cellular response to chemical stimulus	1476	332	327.81	0.40174	0.963
GO:0000380	alternative mRNA splicing, via spliceosome	23	6	5.11	0.40463	0.963
GO:0001975	response to amphetamine	23	6	5.11	0.40463	0.963
GO:0005980	glycogen catabolic process	23	6	5.11	0.40463	0.963
GO:0008299	isoprenoid biosynthetic process	23	6	5.11	0.40463	0.963
GO:0030201	heparan sulfate proteoglycan metabolic process	23	6	5.11	0.40463	0.963
GO:0032094	response to food	23	6	5.11	0.40463	0.963
GO:0032309	icosanoid secretion	23	6	5.11	0.40463	0.963
GO:0032673	regulation of interleukin-4 production	23	6	5.11	0.40463	0.963
GO:0038061	NIK/NF-kappaB signaling	23	6	5.11	0.40463	0.963
GO:0043616	keratinocyte proliferation	23	6	5.11	0.40463	0.963
GO:0048846	axon extension involved in axon guidance	23	6	5.11	0.40463	0.963
GO:0071715	icosanoid transport	23	6	5.11	0.40463	0.963
GO:0007187	G-protein coupled receptor signaling pathway, coupled to cyclic nucleotide second messenger	137	32	30.43	0.4054	0.963
GO:0071375	cellular response to peptide hormone stimulus	270	62	59.97	0.40543	0.963
GO:0033344	cholesterol efflux	36	9	8	0.40594	0.963
GO:0043535	regulation of blood vessel endothelial cell migration	36	9	8	0.40594	0.963
GO:0061326	renal tubule development	36	9	8	0.40594	0.963
GO:0072528	pyrimidine-containing compound biosynthetic process	36	9	8	0.40594	0.963
GO:1901136	carbohydrate derivative catabolic process	515	117	114.38	0.40597	0.963
GO:0065003	macromolecular complex assembly	935	211	207.66	0.40607	0.963
GO:0070848	response to growth factor	279	64	61.96	0.40685	0.963
GO:0006475	internal protein amino acid acetylation	115	27	25.54	0.4069	0.963
GO:0051896	regulation of protein kinase B signaling	71	17	15.77	0.40738	0.963
GO:0070925	organelle assembly	93	22	20.65	0.40776	0.963
GO:0032270	positive regulation of cellular protein metabolic process	743	168	165.02	0.4081	0.963
GO:0043122	regulation of I-kappaB kinase/NF-kappaB signaling	177	41	39.31	0.40826	0.963
GO:0050795	regulation of behavior	124	29	27.54	0.41014	0.963
GO:0001933	negative regulation of protein phosphorylation	186	43	41.31	0.41036	0.963
GO:0006725	cellular aromatic compound metabolic process	226	52	50.19	0.41115	0.963
GO:0031327	negative regulation of cellular biosynthetic process	891	201	197.89	0.41132	0.963
GO:0006094	gluconeogenesis	58	14	12.88	0.41151	0.963
GO:2000113	negative regulation of cellular macromolecule biosynthetic process	815	184	181.01	0.41166	0.963
GO:0006302	double-strand break repair	102	24	22.65	0.4117	0.963
GO:0071216	cellular response to biotic stimulus	102	24	22.65	0.4117	0.963
GO:0001959	regulation of cytokine-mediated signaling pathway	80	19	17.77	0.41246	0.963
GO:0043473	pigmentation	80	19	17.77	0.41246	0.963
GO:0060193	positive regulation of lipase activity	80	19	17.77	0.41246	0.963
GO:0046700	heterocycle catabolic process	547	124	121.49	0.41296	0.963
GO:0030335	positive regulation of cell migration	204	47	45.31	0.41412	0.963
GO:0045892	negative regulation of transcription, DNA-templated	726	164	161.24	0.41509	0.963
GO:0048546	digestive tract morphogenesis	45	11	9.99	0.41543	0.963
GO:0032103	positive regulation of response to external stimulus	142	33	31.54	0.41568	0.963
GO:0045088	regulation of innate immune response	213	49	47.31	0.41582	0.963
GO:0015711	organic anion transport	67	16	14.88	0.41737	0.963
GO:0032846	positive regulation of homeostatic process	67	16	14.88	0.41737	0.963
GO:0072523	purine-containing compound catabolic process	485	110	107.72	0.41778	0.963
GO:0003281	ventricular septum development	32	8	7.11	0.41857	0.963
GO:0060711	labyrinthine layer development	32	8	7.11	0.41857	0.963
GO:0072028	nephron morphogenesis	32	8	7.11	0.41857	0.963
GO:1901071	glucosamine-containing compound metabolic process	32	8	7.11	0.41857	0.963
GO:2001251	negative regulation of chromosome organization	32	8	7.11	0.41857	0.963
GO:0000413	protein peptidyl-prolyl isomerization	19	5	4.22	0.41876	0.963
GO:0002825	regulation of T-helper 1 type immune response	19	5	4.22	0.41876	0.963
GO:0006625	protein targeting to peroxisome	19	5	4.22	0.41876	0.963
GO:0009083	branched-chain amino acid catabolic process	19	5	4.22	0.41876	0.963
GO:0009303	rRNA transcription	19	5	4.22	0.41876	0.963
GO:0015804	neutral amino acid transport	19	5	4.22	0.41876	0.963
GO:0016572	histone phosphorylation	19	5	4.22	0.41876	0.963
GO:0021533	cell differentiation in hindbrain	19	5	4.22	0.41876	0.963
GO:0030865	cortical cytoskeleton organization	19	5	4.22	0.41876	0.963
GO:0034405	response to fluid shear stress	19	5	4.22	0.41876	0.963
GO:0043113	receptor clustering	19	5	4.22	0.41876	0.963
GO:0045076	regulation of interleukin-2 biosynthetic process	19	5	4.22	0.41876	0.963
GO:0045616	regulation of keratinocyte differentiation	19	5	4.22	0.41876	0.963
GO:0045661	regulation of myoblast differentiation	19	5	4.22	0.41876	0.963
GO:0050996	positive regulation of lipid catabolic process	19	5	4.22	0.41876	0.963
GO:0060412	ventricular septum morphogenesis	19	5	4.22	0.41876	0.963
GO:0060445	branching involved in salivary gland morphogenesis	19	5	4.22	0.41876	0.963
GO:0061437	renal system vasculature development	19	5	4.22	0.41876	0.963
GO:0061440	kidney vasculature development	19	5	4.22	0.41876	0.963
GO:0070741	response to interleukin-6	19	5	4.22	0.41876	0.963
GO:0072087	renal vesicle development	19	5	4.22	0.41876	0.963
GO:0072662	protein localization to peroxisome	19	5	4.22	0.41876	0.963
GO:0072663	establishment of protein localization to peroxisome	19	5	4.22	0.41876	0.963
GO:0090200	positive regulation of release of cytochrome c from mitochondria	19	5	4.22	0.41876	0.963
GO:2000516	positive regulation of CD4-positive, alpha-beta T cell activation	19	5	4.22	0.41876	0.963
GO:0031401	positive regulation of protein modification process	673	152	149.47	0.42048	0.966
GO:0009891	positive regulation of biosynthetic process	1170	263	259.85	0.42068	0.966
GO:0010740	NA	347	79	77.07	0.42132	0.967
GO:0001656	metanephros development	76	18	16.88	0.42218	0.967
GO:0070507	regulation of microtubule cytoskeleton organization	76	18	16.88	0.42218	0.967
GO:2000116	regulation of cysteine-type endopeptidase activity	169	39	37.53	0.42227	0.967
GO:0006195	purine nucleotide catabolic process	481	109	106.83	0.42231	0.967
GO:0050863	regulation of T cell activation	218	50	48.42	0.42381	0.97
GO:0001932	regulation of protein phosphorylation	754	170	167.46	0.42425	0.97
GO:0001655	urogenital system development	236	54	52.41	0.42655	0.971
GO:0045089	positive regulation of innate immune response	156	36	34.65	0.42768	0.971
GO:0006940	regulation of smooth muscle contraction	41	10	9.11	0.42769	0.971
GO:0009755	hormone-mediated signaling pathway	41	10	9.11	0.42769	0.971
GO:0043367	CD4-positive, alpha-beta T cell differentiation	41	10	9.11	0.42769	0.971
GO:0045453	bone resorption	41	10	9.11	0.42769	0.971
GO:0071322	cellular response to carbohydrate stimulus	41	10	9.11	0.42769	0.971
GO:0010038	response to metal ion	245	56	54.41	0.42781	0.971
GO:0032507	maintenance of protein location in cell	94	22	20.88	0.42964	0.971
GO:0007249	I-kappaB kinase/NF-kappaB signaling	214	49	47.53	0.43034	0.971
GO:0040017	positive regulation of locomotion	214	49	47.53	0.43034	0.971
GO:0032872	regulation of stress-activated MAPK cascade	134	31	29.76	0.43138	0.971
GO:0016055	Wnt signaling pathway	281	64	62.41	0.4322	0.971
GO:0010518	positive regulation of phospholipase activity	72	17	15.99	0.43241	0.971
GO:0007435	salivary gland morphogenesis	28	7	6.22	0.43264	0.971
GO:0010907	positive regulation of glucose metabolic process	28	7	6.22	0.43264	0.971
GO:0016339	calcium-dependent cell-cell adhesion via plasma membrane cell adhesion molecules	28	7	6.22	0.43264	0.971
GO:0030901	midbrain development	28	7	6.22	0.43264	0.971
GO:0048521	negative regulation of behavior	28	7	6.22	0.43264	0.971
GO:0042063	gliogenesis	143	33	31.76	0.43343	0.971
GO:0043123	positive regulation of I-kappaB kinase/NF-kappaB signaling	143	33	31.76	0.43343	0.971
GO:0006915	apoptotic process	1504	337	334.03	0.43373	0.971
GO:0006970	response to osmotic stress	50	12	11.1	0.43425	0.971
GO:0021915	neural tube development	112	26	24.87	0.43522	0.971
GO:0050808	synapse organization	112	26	24.87	0.43522	0.971
GO:0000959	mitochondrial RNA metabolic process	15	4	3.33	0.4353	0.971
GO:0001919	regulation of receptor recycling	15	4	3.33	0.4353	0.971
GO:0006241	CTP biosynthetic process	15	4	3.33	0.4353	0.971
GO:0006677	glycosylceramide metabolic process	15	4	3.33	0.4353	0.971
GO:0006825	copper ion transport	15	4	3.33	0.4353	0.971
GO:0009209	pyrimidine ribonucleoside triphosphate biosynthetic process	15	4	3.33	0.4353	0.971
GO:0031112	positive regulation of microtubule polymerization or depolymerization	15	4	3.33	0.4353	0.971
GO:0032461	positive regulation of protein oligomerization	15	4	3.33	0.4353	0.971
GO:0033119	negative regulation of RNA splicing	15	4	3.33	0.4353	0.971
GO:0045747	positive regulation of Notch signaling pathway	15	4	3.33	0.4353	0.971
GO:0045922	negative regulation of fatty acid metabolic process	15	4	3.33	0.4353	0.971
GO:0045954	positive regulation of natural killer cell mediated cytotoxicity	15	4	3.33	0.4353	0.971
GO:0046036	CTP metabolic process	15	4	3.33	0.4353	0.971
GO:0046653	tetrahydrofolate metabolic process	15	4	3.33	0.4353	0.971
GO:0055081	anion homeostasis	15	4	3.33	0.4353	0.971
GO:0070232	regulation of T cell apoptotic process	15	4	3.33	0.4353	0.971
GO:0070536	protein K63-linked deubiquitination	15	4	3.33	0.4353	0.971
GO:0072283	metanephric renal vesicle morphogenesis	15	4	3.33	0.4353	0.971
GO:2000142	regulation of DNA-templated transcription, initiation	15	4	3.33	0.4353	0.971
GO:2000779	regulation of double-strand break repair	15	4	3.33	0.4353	0.971
GO:2001244	positive regulation of intrinsic apoptotic signaling pathway	15	4	3.33	0.4353	0.971
GO:0032880	regulation of protein localization	317	72	70.4	0.43581	0.972
GO:0012501	programmed cell death	1518	340	337.14	0.43681	0.973
GO:0007005	mitochondrion organization	210	48	46.64	0.437	0.973
GO:0043410	positive regulation of MAPK cascade	161	37	35.76	0.43702	0.973
GO:0009117	nucleotide metabolic process	787	177	174.79	0.43715	0.973
GO:0006766	vitamin metabolic process	121	28	26.87	0.43754	0.973
GO:0072358	cardiovascular system development	693	156	153.91	0.43779	0.973
GO:0072359	circulatory system development	693	156	153.91	0.43779	0.973
GO:0034504	protein localization to nucleus	219	50	48.64	0.43821	0.973
GO:0005977	glycogen metabolic process	59	14	13.1	0.43926	0.974
GO:0045598	regulation of fat cell differentiation	59	14	13.1	0.43926	0.974
GO:0042176	regulation of protein catabolic process	130	30	28.87	0.4396	0.975
GO:0002753	cytoplasmic pattern recognition receptor signaling pathway	37	9	8.22	0.44112	0.975
GO:0006900	membrane budding	37	9	8.22	0.44112	0.975
GO:0009948	anterior/posterior axis specification	37	9	8.22	0.44112	0.975
GO:0032868	response to insulin	246	56	54.64	0.44141	0.975
GO:0046545	development of primary female sexual characteristics	99	23	21.99	0.44188	0.975
GO:0070665	positive regulation of leukocyte proliferation	99	23	21.99	0.44188	0.975
GO:0022407	regulation of cell-cell adhesion	68	16	15.1	0.44323	0.975
GO:0060541	respiratory system development	157	36	34.87	0.44469	0.975
GO:0009612	response to mechanical stimulus	117	27	25.99	0.44627	0.975
GO:0090316	positive regulation of intracellular protein transport	77	18	17.1	0.44649	0.975
GO:0007032	endosome organization	24	6	5.33	0.44861	0.975
GO:0009251	glucan catabolic process	24	6	5.33	0.44861	0.975
GO:0010862	positive regulation of pathway-restricted SMAD protein phosphorylation	24	6	5.33	0.44861	0.975
GO:0021879	forebrain neuron differentiation	24	6	5.33	0.44861	0.975
GO:0031055	chromatin remodeling at centromere	24	6	5.33	0.44861	0.975
GO:0031952	regulation of protein autophosphorylation	24	6	5.33	0.44861	0.975
GO:0044247	cellular polysaccharide catabolic process	24	6	5.33	0.44861	0.975
GO:0045581	negative regulation of T cell differentiation	24	6	5.33	0.44861	0.975
GO:0046854	phosphatidylinositol phosphorylation	24	6	5.33	0.44861	0.975
GO:2000179	positive regulation of neural precursor cell proliferation	24	6	5.33	0.44861	0.975
GO:0060759	regulation of response to cytokine stimulus	86	20	19.1	0.44922	0.975
GO:0070302	regulation of stress-activated protein kinase signaling cascade	135	31	29.98	0.44975	0.975
GO:0043543	protein acylation	144	33	31.98	0.45123	0.975
GO:0046849	bone remodeling	55	13	12.22	0.45132	0.975
GO:0050773	regulation of dendrite development	55	13	12.22	0.45132	0.975
GO:0050671	positive regulation of lymphocyte proliferation	95	22	21.1	0.45155	0.975
GO:0001890	placenta development	104	24	23.1	0.45356	0.975
GO:0001654	eye development	238	54	52.86	0.45429	0.975
GO:0050728	negative regulation of inflammatory response	64	15	14.21	0.45472	0.975
GO:0001562	response to protozoan	11	3	2.44	0.45566	0.975
GO:0001833	inner cell mass cell proliferation	11	3	2.44	0.45566	0.975
GO:0002418	immune response to tumor cell	11	3	2.44	0.45566	0.975
GO:0002701	negative regulation of production of molecular mediator of immune response	11	3	2.44	0.45566	0.975
GO:0002719	negative regulation of cytokine production involved in immune response	11	3	2.44	0.45566	0.975
GO:0006707	cholesterol catabolic process	11	3	2.44	0.45566	0.975
GO:0006878	cellular copper ion homeostasis	11	3	2.44	0.45566	0.975
GO:0010818	T cell chemotaxis	11	3	2.44	0.45566	0.975
GO:0010875	positive regulation of cholesterol efflux	11	3	2.44	0.45566	0.975
GO:0015874	norepinephrine transport	11	3	2.44	0.45566	0.975
GO:0016127	sterol catabolic process	11	3	2.44	0.45566	0.975
GO:0022010	central nervous system myelination	11	3	2.44	0.45566	0.975
GO:0032288	myelin assembly	11	3	2.44	0.45566	0.975
GO:0032291	axon ensheathment in central nervous system	11	3	2.44	0.45566	0.975
GO:0032401	establishment of melanosome localization	11	3	2.44	0.45566	0.975
GO:0032656	regulation of interleukin-13 production	11	3	2.44	0.45566	0.975
GO:0032753	positive regulation of interleukin-4 production	11	3	2.44	0.45566	0.975
GO:0032769	negative regulation of monooxygenase activity	11	3	2.44	0.45566	0.975
GO:0033605	positive regulation of catecholamine secretion	11	3	2.44	0.45566	0.975
GO:0042069	regulation of catecholamine metabolic process	11	3	2.44	0.45566	0.975
GO:0042574	retinal metabolic process	11	3	2.44	0.45566	0.975
GO:0043288	apocarotenoid metabolic process	11	3	2.44	0.45566	0.975
GO:0043949	regulation of cAMP-mediated signaling	11	3	2.44	0.45566	0.975
GO:0045060	negative thymic T cell selection	11	3	2.44	0.45566	0.975
GO:0046051	UTP metabolic process	11	3	2.44	0.45566	0.975
GO:0046321	positive regulation of fatty acid oxidation	11	3	2.44	0.45566	0.975
GO:0048070	regulation of developmental pigmentation	11	3	2.44	0.45566	0.975
GO:0048934	peripheral nervous system neuron differentiation	11	3	2.44	0.45566	0.975
GO:0048935	peripheral nervous system neuron development	11	3	2.44	0.45566	0.975
GO:0050686	negative regulation of mRNA processing	11	3	2.44	0.45566	0.975
GO:0050857	positive regulation of antigen receptor-mediated signaling pathway	11	3	2.44	0.45566	0.975
GO:0051905	establishment of pigment granule localization	11	3	2.44	0.45566	0.975
GO:0051972	regulation of telomerase activity	11	3	2.44	0.45566	0.975
GO:0060561	apoptotic process involved in morphogenesis	11	3	2.44	0.45566	0.975
GO:0070243	regulation of thymocyte apoptotic process	11	3	2.44	0.45566	0.975
GO:0090279	regulation of calcium ion import	11	3	2.44	0.45566	0.975
GO:0006213	pyrimidine nucleoside metabolic process	33	8	7.33	0.45598	0.975
GO:0021515	cell differentiation in spinal cord	33	8	7.33	0.45598	0.975
GO:0032480	negative regulation of type I interferon production	33	8	7.33	0.45598	0.975
GO:0009416	response to light stimulus	180	41	39.98	0.45599	0.975
GO:0010001	glial cell differentiation	122	28	27.1	0.4569	0.977
GO:0070646	protein modification by small protein removal	73	17	16.21	0.45745	0.977
GO:0043627	response to estrogen	149	34	33.09	0.46069	0.983
GO:0090068	positive regulation of cell cycle process	149	34	33.09	0.46069	0.983
GO:0045446	endothelial cell differentiation	42	10	9.33	0.46082	0.983
GO:0046148	pigment biosynthetic process	42	10	9.33	0.46082	0.983
GO:0001944	vasculature development	476	107	105.72	0.46118	0.983
GO:0001501	skeletal system development	355	80	78.84	0.46168	0.983
GO:0006809	nitric oxide biosynthetic process	51	12	11.33	0.4643	0.985
GO:0051209	release of sequestered calcium ion into cytosol	51	12	11.33	0.4643	0.985
GO:0051282	regulation of sequestering of calcium ion	51	12	11.33	0.4643	0.985
GO:0051283	negative regulation of sequestering of calcium ion	51	12	11.33	0.4643	0.985
GO:0090183	regulation of kidney development	51	12	11.33	0.4643	0.985
GO:0042325	regulation of phosphorylation	804	180	178.56	0.46457	0.985
GO:0007179	transforming growth factor beta receptor signaling pathway	118	27	26.21	0.46599	0.985
GO:0006163	purine nucleotide metabolic process	665	149	147.69	0.46608	0.985
GO:0006073	cellular glucan metabolic process	60	14	13.33	0.46694	0.985
GO:0044042	glucan metabolic process	60	14	13.33	0.46694	0.985
GO:0007340	acrosome reaction	20	5	4.44	0.46721	0.985
GO:0021696	cerebellar cortex morphogenesis	20	5	4.44	0.46721	0.985
GO:0032689	negative regulation of interferon-gamma production	20	5	4.44	0.46721	0.985
GO:0034105	positive regulation of tissue remodeling	20	5	4.44	0.46721	0.985
GO:0042403	thyroid hormone metabolic process	20	5	4.44	0.46721	0.985
GO:0043574	peroxisomal transport	20	5	4.44	0.46721	0.985
GO:0045851	pH reduction	20	5	4.44	0.46721	0.985
GO:0052312	modulation of transcription in other organism involved in symbiotic interaction	20	5	4.44	0.46721	0.985
GO:0061077	chaperone-mediated protein folding	20	5	4.44	0.46721	0.985
GO:0090103	cochlea morphogenesis	20	5	4.44	0.46721	0.985
GO:0034130	toll-like receptor 1 signaling pathway	69	16	15.32	0.46905	0.989
GO:0043124	negative regulation of I-kappaB kinase/NF-kappaB signaling	29	7	6.44	0.47269	0.993
GO:0045599	negative regulation of fat cell differentiation	29	7	6.44	0.47269	0.993
GO:0045620	negative regulation of lymphocyte differentiation	29	7	6.44	0.47269	0.993
GO:0048278	vesicle docking	29	7	6.44	0.47269	0.993
GO:0050766	positive regulation of phagocytosis	29	7	6.44	0.47269	0.993
GO:0051702	interaction with symbiont	29	7	6.44	0.47269	0.993
GO:0072088	nephron epithelium morphogenesis	29	7	6.44	0.47269	0.993
GO:0050920	regulation of chemotaxis	96	22	21.32	0.47343	0.994
GO:2000147	positive regulation of cell motility	208	47	46.2	0.4736	0.994
GO:0044419	interspecies interaction between organisms	392	88	87.06	0.47415	0.994
GO:0055002	striated muscle cell development	105	24	23.32	0.47449	0.995
GO:0009615	response to virus	244	55	54.19	0.47533	0.995
[truncated: 2,189 more rows]

## Sheet: Molecular Function
GO.ID	Term	Annotated	Significant	Expected	classicFisher	BH.pVal
GO:0005083	small GTPase regulator activity	272	101	60.56	1.4e-08	5.31e-05
GO:0005543	phospholipid binding	483	155	107.54	2.6e-07	0.000493
GO:0046872	metal ion binding	3796	953	845.16	6.1e-07	0.000771
GO:0030695	GTPase regulator activity	417	135	92.84	9e-07	0.000853
GO:0043167	ion binding	3852	963	857.63	1.2e-06	0.000885
GO:0043169	cation binding	3842	960	855.4	1.4e-06	0.000885
GO:0060589	nucleoside-triphosphatase regulator activity	429	136	95.51	2.9e-06	0.00157
GO:0022857	transmembrane transporter activity	887	250	197.49	1.2e-05	0.00548
GO:0008289	lipid binding	705	204	156.96	1.3e-05	0.00548
GO:0005099	Ras GTPase activator activity	109	44	24.27	1.6e-05	0.00607
GO:0005215	transporter activity	1135	308	252.7	3.2e-05	0.011
GO:0005085	guanyl-nucleotide exchange factor activity	160	57	35.62	7.5e-05	0.0237
GO:0008092	cytoskeletal protein binding	602	173	134.03	8.9e-05	0.0257
GO:0008270	zinc ion binding	1907	489	424.58	9.5e-05	0.0257
GO:0005088	Ras guanyl-nucleotide exchange factor activity	91	36	20.26	0.00015	0.0359
GO:0008013	beta-catenin binding	59	26	13.14	0.00016	0.0359
GO:0015377	cation:chloride symporter activity	8	7	1.78	0.00017	0.0359
GO:0022891	substrate-specific transmembrane transporter activity	799	220	177.89	0.00018	0.0359
GO:0046914	transition metal ion binding	2179	550	485.14	0.00018	0.0359
GO:0022843	voltage-gated cation channel activity	127	46	28.28	0.00023	0.0433
GO:0022892	substrate-specific transporter activity	933	252	207.73	0.00024	0.0433
GO:0005089	Rho guanyl-nucleotide exchange factor activity	74	30	16.48	0.00031	0.0511
GO:0005261	cation channel activity	260	82	57.89	0.00031	0.0511
GO:0015267	channel activity	399	118	88.84	0.00034	0.0516
GO:0022803	passive transmembrane transporter activity	399	118	88.84	0.00034	0.0516
GO:0005244	voltage-gated ion channel activity	170	57	37.85	0.00046	0.0623
GO:0015075	ion transmembrane transporter activity	685	189	152.51	0.00046	0.0623
GO:0022832	voltage-gated channel activity	170	57	37.85	0.00046	0.0623
GO:0008324	cation transmembrane transporter activity	517	147	115.11	0.00049	0.0641
GO:0030306	ADP-ribosylation factor binding	5	5	1.11	0.00055	0.0673
GO:0086006	voltage-gated sodium channel activity involved in cardiac muscle cell action potential	5	5	1.11	0.00055	0.0673
GO:0051721	protein phosphatase 2A binding	16	10	3.56	0.00062	0.0735
GO:0005216	ion channel activity	376	110	83.71	0.00082	0.0926
GO:0022838	substrate-specific channel activity	384	112	85.5	0.00083	0.0926
GO:0005096	GTPase activator activity	243	75	54.1	0.00108	0.117
GO:0005097	Rab GTPase activator activity	51	21	11.35	0.00187	0.197
GO:0005086	ARF guanyl-nucleotide exchange factor activity	18	10	4.01	0.00217	0.217
GO:0004128	cytochrome-b5 reductase activity, acting on NAD(P)H	8	6	1.78	0.00223	0.217
GO:0016653	oxidoreductase activity, acting on NAD(P)H, heme protein as acceptor	8	6	1.78	0.00223	0.217
GO:0004683	calmodulin-dependent protein kinase activity	21	11	4.68	0.00243	0.227
GO:0015379	potassium:chloride symporter activity	4	4	0.89	0.00245	0.227
GO:0016717	oxidoreductase activity, acting on paired donors, with oxidation of a pair of donors resulting in the reduction of molecular oxygen to two molecules of water	6	5	1.34	0.00267	0.241
GO:0022836	gated channel activity	286	84	63.68	0.00281	0.248
GO:0046873	metal ion transmembrane transporter activity	352	100	78.37	0.00372	0.321
GO:0003779	actin binding	342	97	76.14	0.00445	0.375
GO:0001784	phosphotyrosine binding	14	8	3.12	0.00487	0.402
GO:0051020	GTPase binding	145	46	32.28	0.00521	0.42
GO:0008187	poly-pyrimidine tract binding	9	6	2	0.00543	0.42
GO:0031420	alkali metal ion binding	9	6	2	0.00543	0.42
GO:0005249	voltage-gated potassium channel activity	76	27	16.92	0.00568	0.427
GO:0031267	small GTPase binding	127	41	28.28	0.00576	0.427
GO:0045309	protein phosphorylated amino acid binding	20	10	4.45	0.00588	0.427
GO:0016773	phosphotransferase activity, alcohol group as acceptor	701	184	156.07	0.00596	0.427
GO:0016772	transferase activity, transferring phosphorus-containing groups	877	226	195.26	0.00621	0.436
GO:0042578	phosphoric ester hydrolase activity	346	97	77.04	0.00637	0.439
GO:0004691	cAMP-dependent protein kinase activity	7	5	1.56	0.00762	0.516
GO:0008047	enzyme activator activity	393	108	87.5	0.00795	0.529
GO:0005484	SNAP receptor activity	18	9	4.01	0.00891	0.574
GO:0017016	Ras GTPase binding	115	37	25.6	0.00893	0.574
GO:0022804	active transmembrane transporter activity	331	92	73.7	0.00986	0.607
GO:0015103	inorganic anion transmembrane transporter activity	112	36	24.94	0.00996	0.607
GO:0003828	alpha-N-acetylneuraminate alpha-2,8-sialyltransferase activity	5	4	1.11	0.01009	0.607
GO:0010314	phosphatidylinositol-5-phosphate binding	5	4	1.11	0.01009	0.607
GO:0008332	low voltage-gated calcium channel activity	3	3	0.67	0.01103	0.624
GO:0034046	poly(G) binding	3	3	0.67	0.01103	0.624
GO:0050698	proteoglycan sulfotransferase activity	3	3	0.67	0.01103	0.624
GO:0072542	protein phosphatase activator activity	3	3	0.67	0.01103	0.624
GO:0004842	ubiquitin-protein transferase activity	245	70	54.55	0.0118	0.658
GO:0016740	transferase activity	1689	413	376.05	0.0121	0.665
GO:0016411	acylglycerol O-acyltransferase activity	13	7	2.89	0.01283	0.695
GO:0019904	protein domain specific binding	515	136	114.66	0.01341	0.716
GO:0005100	Rho GTPase activator activity	35	14	7.79	0.01374	0.724
GO:0016881	acid-amino acid ligase activity	288	80	64.12	0.01548	0.802
GO:0019787	small conjugating protein ligase activity	260	73	57.89	0.01564	0.802
GO:0003841	1-acylglycerol-3-phosphate O-acyltransferase activity	8	5	1.78	0.0166	0.826
GO:0008266	poly(U) RNA binding	8	5	1.78	0.0166	0.826
GO:0005231	excitatory extracellular ligand-gated ion channel activity	46	17	10.24	0.01677	0.826
GO:0015291	secondary active transmembrane transporter activity	190	55	42.3	0.01819	0.885
GO:0005251	delayed rectifier potassium channel activity	11	6	2.45	0.01972	0.94
GO:0005272	sodium channel activity	33	13	7.35	0.01983	0.94
GO:0005248	voltage-gated sodium channel activity	14	7	3.12	0.0208	0.957
GO:0008417	fucosyltransferase activity	14	7	3.12	0.0208	0.957
GO:0017048	Rho GTPase binding	47	17	10.46	0.02095	0.957
GO:0044325	ion channel binding	30	12	6.68	0.02182	0.985
GO:0005509	calcium ion binding	654	167	145.61	0.02343	1
GO:0001846	opsonin binding	6	4	1.34	0.02492	1
GO:0030955	potassium ion binding	6	4	1.34	0.02492	1
GO:0015079	potassium ion transmembrane transporter activity	123	37	27.39	0.02648	1
GO:0030165	PDZ domain binding	85	27	18.92	0.02718	1
GO:0005267	potassium channel activity	108	33	24.05	0.0279	1
GO:0016879	ligase activity, forming carbon-nitrogen bonds	320	86	71.25	0.02822	1
GO:0016301	kinase activity	755	190	168.1	0.02836	1
GO:0015296	anion:cation symporter activity	31	12	6.9	0.02857	1
GO:0072509	divalent inorganic cation transmembrane transporter activity	124	37	27.61	0.02987	1
GO:0015108	chloride transmembrane transporter activity	82	26	18.26	0.03044	1
GO:0004690	cyclic nucleotide-dependent protein kinase activity	9	5	2	0.03057	1
GO:0015197	peptide transporter activity	9	5	2	0.03057	1
GO:0017049	GTP-Rho binding	9	5	2	0.03057	1
GO:0015085	calcium ion transmembrane transporter activity	105	32	23.38	0.0311	1
GO:0005112	Notch binding	12	6	2.67	0.03211	1
GO:0031996	thioesterase binding	12	6	2.67	0.03211	1
GO:0005262	calcium channel activity	90	28	20.04	0.03237	1
GO:0008081	phosphoric diester hydrolase activity	94	29	20.93	0.03321	1
GO:0048487	beta-tubulin binding	25	10	5.57	0.035	1
GO:0004515	nicotinate-nucleotide adenylyltransferase activity	4	3	0.89	0.03675	1
GO:0004740	pyruvate dehydrogenase (acetyl-transferring) kinase activity	4	3	0.89	0.03675	1
GO:0005030	neurotrophin receptor activity	4	3	0.89	0.03675	1
GO:0005042	netrin receptor activity	4	3	0.89	0.03675	1
GO:0019788	NEDD8 ligase activity	4	3	0.89	0.03675	1
GO:0022821	potassium ion antiporter activity	4	3	0.89	0.03675	1
GO:0031402	sodium ion binding	4	3	0.89	0.03675	1
GO:0043495	protein anchor	4	3	0.89	0.03675	1
GO:0046977	TAP binding	4	3	0.89	0.03675	1
GO:0046978	TAP1 binding	4	3	0.89	0.03675	1
GO:0046979	TAP2 binding	4	3	0.89	0.03675	1
GO:0070097	delta-catenin binding	4	3	0.89	0.03675	1
GO:0019903	protein phosphatase binding	72	23	16.03	0.03694	1
GO:0022890	inorganic cation transmembrane transporter activity	432	112	96.18	0.03769	1
GO:0015294	solute:cation symporter activity	80	25	17.81	0.03944	1
GO:0019902	phosphatase binding	107	32	23.82	0.03995	1
GO:0019838	growth factor binding	104	31	23.16	0.04447	1
GO:0051015	actin filament binding	66	21	14.69	0.04661	1
GO:0016791	phosphatase activity	249	67	55.44	0.04679	1
GO:0005516	calmodulin binding	160	45	35.62	0.04763	1
GO:0004931	extracellular ATP-gated cation channel activity	7	4	1.56	0.04799	1
GO:0008172	S-methyltransferase activity	7	4	1.56	0.04799	1
GO:0015198	oligopeptide transporter activity	7	4	1.56	0.04799	1
GO:0033691	sialic acid binding	7	4	1.56	0.04799	1
GO:0035198	miRNA binding	7	4	1.56	0.04799	1
GO:0035381	ATP-gated ion channel activity	7	4	1.56	0.04799	1
GO:0045294	alpha-catenin binding	7	4	1.56	0.04799	1
GO:0051864	histone demethylase activity (H3-K36 specific)	7	4	1.56	0.04799	1
GO:0005230	extracellular ligand-gated ion channel activity	70	22	15.59	0.04818	1
GO:0000155	phosphorelay sensor kinase activity	13	6	2.89	0.04864	1
GO:0017075	syntaxin-1 binding	13	6	2.89	0.04864	1
GO:0032947	protein complex scaffold	44	15	9.8	0.04868	1
GO:0000248	C-5 sterol desaturase activity	2	2	0.45	0.04956	1
GO:0001635	calcitonin gene-related peptide receptor activity	2	2	0.45	0.04956	1
GO:0003835	beta-galactoside alpha-2,6-sialyltransferase activity	2	2	0.45	0.04956	1
GO:0003875	ADP-ribosylarginine hydrolase activity	2	2	0.45	0.04956	1
GO:0004008	copper-exporting ATPase activity	2	2	0.45	0.04956	1
GO:0004507	steroid 11-beta-monooxygenase activity	2	2	0.45	0.04956	1
GO:0004615	phosphomannomutase activity	2	2	0.45	0.04956	1
GO:0004797	thymidine kinase activity	2	2	0.45	0.04956	1
GO:0005146	leukemia inhibitory factor receptor binding	2	2	0.45	0.04956	1
GO:0005151	interleukin-1, Type II receptor binding	2	2	0.45	0.04956	1
GO:0005314	high-affinity glutamate transmembrane transporter activity	2	2	0.45	0.04956	1
GO:0008119	thiopurine S-methyltransferase activity	2	2	0.45	0.04956	1
GO:0008160	protein tyrosine phosphatase activator activity	2	2	0.45	0.04956	1
GO:0008273	calcium, potassium:sodium antiporter activity	2	2	0.45	0.04956	1
GO:0015056	corticotrophin-releasing factor receptor activity	2	2	0.45	0.04956	1
GO:0015433	peptide antigen-transporting ATPase activity	2	2	0.45	0.04956	1
GO:0016167	glial cell-derived neurotrophic factor receptor activity	2	2	0.45	0.04956	1
GO:0030158	protein xylosyltransferase activity	2	2	0.45	0.04956	1
GO:0030305	heparanase activity	2	2	0.45	0.04956	1
GO:0032089	NACHT domain binding	2	2	0.45	0.04956	1
GO:0035374	chondroitin sulfate binding	2	2	0.45	0.04956	1
GO:0035403	histone kinase activity (H3-T6 specific)	2	2	0.45	0.04956	1
GO:0035473	lipase binding	2	2	0.45	0.04956	1
GO:0035575	histone demethylase activity (H4-K20 specific)	2	2	0.45	0.04956	1
GO:0035612	AP-2 adaptor complex binding	2	2	0.45	0.04956	1
GO:0043682	copper-transporting ATPase activity	2	2	0.45	0.04956	1
GO:0046899	nucleoside triphosphate adenylate kinase activity	2	2	0.45	0.04956	1
GO:0046922	peptide-O-fucosyltransferase activity	2	2	0.45	0.04956	1
GO:0070704	sterol desaturase activity	2	2	0.45	0.04956	1
GO:0071558	histone demethylase activity (H3-K27 specific)	2	2	0.45	0.04956	1
GO:0072345	NAADP-sensitive calcium-release channel activity	2	2	0.45	0.04956	1
GO:0019203	carbohydrate phosphatase activity	10	5	2.23	0.05012	1
GO:0050308	sugar-phosphatase activity	10	5	2.23	0.05012	1
GO:0050839	cell adhesion molecule binding	48	16	10.69	0.05178	1
GO:0008509	anion transmembrane transporter activity	145	41	32.28	0.05244	1
GO:0035091	phosphatidylinositol binding	145	41	32.28	0.05244	1
GO:0008138	protein tyrosine/serine/threonine phosphatase activity	41	14	9.13	0.05499	1
GO:0008373	sialyltransferase activity	20	8	4.45	0.05696	1
GO:0051219	phosphoprotein binding	45	15	10.02	0.0585	1
GO:0015297	antiporter activity	60	19	13.36	0.059	1
GO:0004197	cysteine-type endopeptidase activity	68	21	15.14	0.06245	1
GO:0005234	extracellular-glutamate-gated ion channel activity	17	7	3.78	0.06316	1
GO:0032266	phosphatidylinositol-3-phosphate binding	17	7	3.78	0.06316	1
GO:0015293	symporter activity	127	36	28.28	0.06369	1
GO:0015179	L-amino acid transmembrane transporter activity	42	14	9.35	0.06618	1
GO:0004673	protein histidine kinase activity	14	6	3.12	0.06953	1
GO:0015295	solute:proton symporter activity	14	6	3.12	0.06953	1
GO:0031435	mitogen-activated protein kinase kinase kinase binding	14	6	3.12	0.06953	1
GO:0033549	MAP kinase phosphatase activity	14	6	3.12	0.06953	1
GO:0070064	proline-rich region binding	14	6	3.12	0.06953	1
GO:0035064	methylated histone binding	35	12	7.79	0.07049	1
GO:0032451	demethylase activity	21	8	4.68	0.07466	1
GO:0042287	MHC protein binding	21	8	4.68	0.07466	1
GO:0005243	gap junction channel activity	11	5	2.45	0.07545	1
GO:0030507	spectrin binding	11	5	2.45	0.07545	1
GO:0050321	tau-protein kinase activity	11	5	2.45	0.07545	1
GO:0000900	translation repressor activity, nucleic acid binding	5	3	1.11	0.07676	1
GO:0004689	phosphorylase kinase activity	5	3	1.11	0.07676	1
GO:0005007	fibroblast growth factor-activated receptor activity	5	3	1.11	0.07676	1
GO:0005087	Ran guanyl-nucleotide exchange factor activity	5	3	1.11	0.07676	1
GO:0008330	protein tyrosine/threonine phosphatase activity	5	3	1.11	0.07676	1
GO:0008420	CTD phosphatase activity	5	3	1.11	0.07676	1
GO:0015440	peptide-transporting ATPase activity	5	3	1.11	0.07676	1
GO:0019534	toxin transporter activity	5	3	1.11	0.07676	1
GO:0032454	histone demethylase activity (H3-K9 specific)	5	3	1.11	0.07676	1
GO:0034481	chondroitin sulfotransferase activity	5	3	1.11	0.07676	1
GO:0035184	histone threonine kinase activity	5	3	1.11	0.07676	1
GO:0070215	MDM2 binding	5	3	1.11	0.07676	1
GO:0070273	phosphatidylinositol-4-phosphate binding	5	3	1.11	0.07676	1
GO:0004725	protein tyrosine phosphatase activity	101	29	22.49	0.07732	1
GO:0004672	protein kinase activity	590	146	131.36	0.07767	1
GO:0019209	kinase activator activity	43	14	9.57	0.07879	1
GO:0005021	vascular endothelial growth factor-activated receptor activity	8	4	1.78	0.07938	1
GO:0008140	cAMP response element binding protein binding	8	4	1.78	0.07938	1
GO:0008889	glycerophosphodiester phosphodiesterase activity	8	4	1.78	0.07938	1
GO:0017154	semaphorin receptor activity	8	4	1.78	0.07938	1
GO:0043121	neurotrophin binding	8	4	1.78	0.07938	1
GO:0043522	leucine zipper domain binding	8	4	1.78	0.07938	1
GO:0051400	BH domain binding	8	4	1.78	0.07938	1
GO:0051766	inositol trisphosphate kinase activity	8	4	1.78	0.07938	1
GO:0017080	sodium channel regulator activity	18	7	4.01	0.08417	1
GO:0030506	ankyrin binding	18	7	4.01	0.08417	1
GO:0004629	phospholipase C activity	36	12	8.02	0.08514	1
GO:0005158	insulin receptor binding	29	10	6.46	0.09105	1
GO:0008234	cysteine-type peptidase activity	135	37	30.06	0.09235	1
GO:0016779	nucleotidyltransferase activity	115	32	25.6	0.09447	1
GO:0005247	voltage-gated chloride channel activity	15	6	3.34	0.09479	1
GO:0032452	histone demethylase activity	15	6	3.34	0.09479	1
GO:0042605	peptide antigen binding	15	6	3.34	0.09479	1
GO:0042165	neurotransmitter binding	22	8	4.9	0.0953	1
GO:0005245	voltage-gated calcium channel activity	33	11	7.35	0.09687	1
GO:0008374	O-acyltransferase activity	37	12	8.24	0.10155	1
GO:0035591	signaling adaptor activity	64	19	14.25	0.10274	1
GO:0004721	phosphoprotein phosphatase activity	165	44	36.74	0.10312	1
GO:0005109	frizzled binding	26	9	5.79	0.10386	1
GO:0004620	phospholipase activity	92	26	20.48	0.10562	1
GO:0030296	protein tyrosine kinase activator activity	12	5	2.67	0.10641	1
GO:0008601	protein phosphatase type 2A regulator activity	19	7	4.23	0.10867	1
GO:0015077	monovalent inorganic cation transmembrane transporter activity	301	76	67.02	0.11829	1
GO:0015245	fatty acid transporter activity	9	4	2	0.11843	1
GO:0019992	diacylglycerol binding	9	4	2	0.11843	1
GO:0032794	GTPase activating protein binding	9	4	2	0.11843	1
GO:0043539	protein serine/threonine kinase activator activity	9	4	2	0.11843	1
GO:0015081	sodium ion transmembrane transporter activity	118	32	26.27	0.12385	1
GO:0004889	acetylcholine-activated cation-selective channel activity	16	6	3.56	0.12425	1
GO:0004970	ionotropic glutamate receptor activity	16	6	3.56	0.12425	1
GO:0008484	sulfuric ester hydrolase activity	16	6	3.56	0.12425	1
GO:0035035	histone acetyltransferase binding	16	6	3.56	0.12425	1
GO:0000309	nicotinamide-nucleotide adenylyltransferase activity	3	2	0.67	0.12662	1
GO:0001847	opsonin receptor activity	3	2	0.67	0.12662	1
GO:0001849	complement component C1q binding	3	2	0.67	0.12662	1
GO:0003726	double-stranded RNA adenosine deaminase activity	3	2	0.67	0.12662	1
GO:0003836	beta-galactoside (CMP) alpha-2,3-sialyltransferase activity	3	2	0.67	0.12662	1
GO:0003951	NAD+ kinase activity	3	2	0.67	0.12662	1
GO:0004013	adenosylhomocysteinase activity	3	2	0.67	0.12662	1
GO:0004118	cGMP-stimulated cyclic-nucleotide phosphodiesterase activity	3	2	0.67	0.12662	1
GO:0004346	glucose-6-phosphatase activity	3	2	0.67	0.12662	1
GO:0004687	myosin light chain kinase activity	3	2	0.67	0.12662	1
GO:0004768	stearoyl-CoA 9-desaturase activity	3	2	0.67	0.12662	1
GO:0004803	transposase activity	3	2	0.67	0.12662	1
GO:0004813	alanine-tRNA ligase activity	3	2	0.67	0.12662	1
GO:0004924	oncostatin-M receptor activity	3	2	0.67	0.12662	1
GO:0004938	alpha2-adrenergic receptor activity	3	2	0.67	0.12662	1
GO:0004949	cannabinoid receptor activity	3	2	0.67	0.12662	1
GO:0004999	vasoactive intestinal polypeptide receptor activity	3	2	0.67	0.12662	1
GO:0008107	galactoside 2-alpha-L-fucosyltransferase activity	3	2	0.67	0.12662	1
GO:0008934	inositol monophosphate 1-phosphatase activity	3	2	0.67	0.12662	1
GO:0015181	arginine transmembrane transporter activity	3	2	0.67	0.12662	1
GO:0015272	ATP-activated inward rectifier potassium channel activity	3	2	0.67	0.12662	1
GO:0016215	acyl-CoA desaturase activity	3	2	0.67	0.12662	1
GO:0016362	activin receptor activity, type II	3	2	0.67	0.12662	1
GO:0016802	trialkylsulfonium hydrolase activity	3	2	0.67	0.12662	1
GO:0016972	thiol oxidase activity	3	2	0.67	0.12662	1
GO:0030984	kininogen binding	3	2	0.67	0.12662	1
GO:0031005	filamin binding	3	2	0.67	0.12662	1
GO:0031127	alpha-(1,2)-fucosyltransferase activity	3	2	0.67	0.12662	1
GO:0032183	SUMO binding	3	2	0.67	0.12662	1
GO:0034186	apolipoprotein A-I binding	3	2	0.67	0.12662	1
GO:0035174	histone serine kinase activity	3	2	0.67	0.12662	1
GO:0042500	aspartic endopeptidase activity, intramembrane cleaving	3	2	0.67	0.12662	1
GO:0042895	antibiotic transporter activity	3	2	0.67	0.12662	1
GO:0044323	retinoic acid-responsive element binding	3	2	0.67	0.12662	1
GO:0046976	histone methyltransferase activity (H3-K27 specific)	3	2	0.67	0.12662	1
GO:0046980	tapasin binding	3	2	0.67	0.12662	1
GO:0047756	chondroitin 4-sulfotransferase activity	3	2	0.67	0.12662	1
GO:0050309	sugar-terminal-phosphatase activity	3	2	0.67	0.12662	1
GO:0050567	glutaminyl-tRNA synthase (glutamine-hydrolyzing) activity	3	2	0.67	0.12662	1
GO:0052832	inositol monophosphate 3-phosphatase activity	3	2	0.67	0.12662	1
GO:0052833	inositol monophosphate 4-phosphatase activity	3	2	0.67	0.12662	1
GO:0052834	inositol monophosphate phosphatase activity	3	2	0.67	0.12662	1
GO:0070644	vitamin D response element binding	3	2	0.67	0.12662	1
GO:0070699	type II activin receptor binding	3	2	0.67	0.12662	1
GO:0000014	single-stranded DNA endodeoxyribonuclease activity	6	3	1.34	0.12859	1
GO:0001727	lipid kinase activity	6	3	1.34	0.12859	1
GO:0004331	fructose-2,6-bisphosphate 2-phosphatase activity	6	3	1.34	0.12859	1
GO:0004767	sphingomyelin phosphodiesterase activity	6	3	1.34	0.12859	1
GO:0004936	alpha-adrenergic receptor activity	6	3	1.34	0.12859	1
GO:0004969	histamine receptor activity	6	3	1.34	0.12859	1
GO:0004972	N-methyl-D-aspartate selective glutamate receptor activity	6	3	1.34	0.12859	1
GO:0005375	copper ion transmembrane transporter activity	6	3	1.34	0.12859	1
GO:0019211	phosphatase activator activity	6	3	1.34	0.12859	1
GO:0035673	oligopeptide transmembrane transporter activity	6	3	1.34	0.12859	1
GO:0046790	virion binding	6	3	1.34	0.12859	1
GO:0050656	3'-phosphoadenosine 5'-phosphosulfate binding	6	3	1.34	0.12859	1
GO:0071949	FAD binding	6	3	1.34	0.12859	1
GO:0005275	amine transmembrane transporter activity	78	22	17.37	0.1307	1
GO:0042813	Wnt-activated receptor activity	20	7	4.45	0.13651	1
GO:0004871	signal transducer activity	1201	283	267.4	0.137	1
GO:0060089	molecular transducer activity	1201	283	267.4	0.137	1
GO:0030145	manganese ion binding	39	12	8.68	0.13958	1
GO:0005095	GTPase inhibitor activity	13	5	2.89	0.14251	1
GO:0005385	zinc ion transmembrane transporter activity	13	5	2.89	0.14251	1
GO:0017017	MAP kinase tyrosine/serine/threonine phosphatase activity	13	5	2.89	0.14251	1
GO:0035173	histone kinase activity	13	5	2.89	0.14251	1
GO:0042166	acetylcholine binding	13	5	2.89	0.14251	1
GO:0043548	phosphatidylinositol 3-kinase binding	13	5	2.89	0.14251	1
GO:0004722	protein serine/threonine phosphatase activity	47	14	10.46	0.14369	1
GO:0019899	enzyme binding	1028	243	228.88	0.14466	1
GO:0046915	transition metal ion transmembrane transporter activity	24	8	5.34	0.14515	1
GO:0016298	lipase activity	108	29	24.05	0.15067	1
GO:0046983	protein dimerization activity	760	181	169.21	0.15583	1
GO:0043168	anion binding	17	6	3.78	0.15757	1
GO:0051537	2 iron, 2 sulfur cluster binding	17	6	3.78	0.15757	1
GO:0035586	purinergic receptor activity	36	11	8.02	0.15891	1
GO:0015171	amino acid transmembrane transporter activity	64	18	14.25	0.16327	1
GO:0004000	adenosine deaminase activity	10	4	2.23	0.16397	1
GO:0005451	monovalent cation:proton antiporter activity	10	4	2.23	0.16397	1
GO:0008271	secondary active sulfate transmembrane transporter activity	10	4	2.23	0.16397	1
GO:0017166	vinculin binding	10	4	2.23	0.16397	1
GO:0019206	nucleoside kinase activity	10	4	2.23	0.16397	1
GO:0070696	transmembrane receptor protein serine/threonine kinase binding	10	4	2.23	0.16397	1
GO:0005154	epidermal growth factor receptor binding	21	7	4.68	0.16743	1
GO:0045296	cadherin binding	21	7	4.68	0.16743	1
GO:0004713	protein tyrosine kinase activity	143	37	31.84	0.17252	1
GO:0017147	Wnt-protein binding	25	8	5.57	0.17403	1
GO:0004896	cytokine receptor activity	81	22	18.03	0.17561	1
GO:0019213	deacetylase activity	29	9	6.46	0.17845	1
GO:0015276	ligand-gated ion channel activity	131	34	29.17	0.17937	1
GO:0022834	ligand-gated channel activity	131	34	29.17	0.17937	1
GO:0004714	transmembrane receptor protein tyrosine kinase activity	65	18	14.47	0.1813	1
GO:0004674	protein serine/threonine kinase activity	426	103	94.85	0.18222	1
GO:0005542	folic acid binding	14	5	3.12	0.18305	1
GO:0015116	sulfate transmembrane transporter activity	14	5	3.12	0.18305	1
GO:0030275	LRR domain binding	14	5	3.12	0.18305	1
GO:0034185	apolipoprotein binding	14	5	3.12	0.18305	1
GO:0030295	protein kinase activator activity	37	11	8.24	0.18318	1
GO:0016788	hydrolase activity, acting on ester bonds	700	166	155.85	0.18391	1
GO:0001609	G-protein coupled adenosine receptor activity	7	3	1.56	0.18904	1
GO:0001848	complement binding	7	3	1.56	0.18904	1
GO:0004030	aldehyde dehydrogenase [NAD(P)+] activity	7	3	1.56	0.18904	1
GO:0008440	inositol-1,4,5-trisphosphate 3-kinase activity	7	3	1.56	0.18904	1
GO:0008443	phosphofructokinase activity	7	3	1.56	0.18904	1
GO:0016018	cyclosporin A binding	7	3	1.56	0.18904	1
GO:0016308	1-phosphatidylinositol-4-phosphate 5-kinase activity	7	3	1.56	0.18904	1
GO:0017002	activin-activated receptor activity	7	3	1.56	0.18904	1
GO:0031994	insulin-like growth factor I binding	7	3	1.56	0.18904	1
GO:0043422	protein kinase B binding	7	3	1.56	0.18904	1
GO:0070567	cytidylyltransferase activity	7	3	1.56	0.18904	1
GO:0046982	protein heterodimerization activity	268	66	59.67	0.19275	1
GO:0016746	transferase activity, transferring acyl groups	221	55	49.2	0.19302	1
GO:0015464	acetylcholine receptor activity	18	6	4.01	0.19427	1
GO:0015491	cation:cation antiporter activity	18	6	4.01	0.19427	1
GO:0016775	phosphotransferase activity, nitrogenous group as acceptor	18	6	4.01	0.19427	1
GO:0022829	wide pore channel activity	18	6	4.01	0.19427	1
GO:0015026	coreceptor activity	22	7	4.9	0.20109	1
GO:0031683	G-protein beta/gamma-subunit complex binding	22	7	4.9	0.20109	1
GO:0008146	sulfotransferase activity	50	14	11.13	0.20682	1
GO:0004435	phosphatidylinositol phospholipase C activity	30	9	6.68	0.20758	1
GO:0019205	nucleobase-containing compound kinase activity	46	13	10.24	0.20794	1
GO:0005488	binding	11411	2557	2540.6	0.21008	1
GO:0005149	interleukin-1 receptor binding	11	4	2.45	0.21455	1
GO:0016307	phosphatidylinositol phosphate kinase activity	11	4	2.45	0.21455	1
GO:0031078	histone deacetylase activity (H3-K14 specific)	11	4	2.45	0.21455	1
GO:0032041	NAD-dependent histone deacetylase activity (H3-K14 specific)	11	4	2.45	0.21455	1
GO:0033612	receptor serine/threonine kinase binding	11	4	2.45	0.21455	1
GO:0034739	histone deacetylase activity (H4-K16 specific)	11	4	2.45	0.21455	1
GO:0042301	phosphate ion binding	11	4	2.45	0.21455	1
GO:0043395	heparan sulfate proteoglycan binding	11	4	2.45	0.21455	1
GO:0046970	NAD-dependent histone deacetylase activity (H4-K16 specific)	11	4	2.45	0.21455	1
GO:0048185	activin binding	11	4	2.45	0.21455	1
GO:0070411	I-SMAD binding	11	4	2.45	0.21455	1
GO:0000064	L-ornithine transmembrane transporter activity	4	2	0.89	0.21648	1
GO:0000293	ferric-chelate reductase activity	4	2	0.89	0.21648	1
GO:0001733	galactosylceramide sulfotransferase activity	4	2	0.89	0.21648	1
GO:0003873	6-phosphofructo-2-kinase activity	4	2	0.89	0.21648	1
GO:0003886	DNA (cytosine-5-)-methyltransferase activity	4	2	0.89	0.21648	1
GO:0004095	carnitine O-palmitoyltransferase activity	4	2	0.89	0.21648	1
GO:0004430	1-phosphatidylinositol 4-kinase activity	4	2	0.89	0.21648	1
GO:0004535	poly(A)-specific ribonuclease activity	4	2	0.89	0.21648	1
GO:0004645	phosphorylase activity	4	2	0.89	0.21648	1
GO:0004694	eukaryotic translation initiation factor 2alpha kinase activity	4	2	0.89	0.21648	1
GO:0004849	uridine kinase activity	4	2	0.89	0.21648	1
GO:0004897	ciliary neurotrophic factor receptor activity	4	2	0.89	0.21648	1
GO:0004948	calcitonin receptor activity	4	2	0.89	0.21648	1
GO:0005010	insulin-like growth factor-activated receptor activity	4	2	0.89	0.21648	1
GO:0008174	mRNA methyltransferase activity	4	2	0.89	0.21648	1
GO:0008486	diphosphoinositol-polyphosphate diphosphatase activity	4	2	0.89	0.21648	1
GO:0008517	folic acid transporter activity	4	2	0.89	0.21648	1
GO:0015016	[heparan sulfate]-glucosamine N-sulfotransferase activity	4	2	0.89	0.21648	1
GO:0015421	oligopeptide-transporting ATPase activity	4	2	0.89	0.21648	1
GO:0016286	small conductance calcium-activated potassium channel activity	4	2	0.89	0.21648	1
GO:0016416	O-palmitoyltransferase activity	4	2	0.89	0.21648	1
GO:0017089	glycolipid transporter activity	4	2	0.89	0.21648	1
GO:0017112	Rab guanyl-nucleotide exchange factor activity	4	2	0.89	0.21648	1
GO:0017160	Ral GTPase binding	4	2	0.89	0.21648	1
GO:0019136	deoxynucleoside kinase activity	4	2	0.89	0.21648	1
GO:0019204	nucleotide phosphatase activity	4	2	0.89	0.21648	1
GO:0019871	sodium channel inhibitor activity	4	2	0.89	0.21648	1
GO:0031821	G-protein coupled serotonin receptor binding	4	2	0.89	0.21648	1
GO:0032795	heterotrimeric G-protein binding	4	2	0.89	0.21648	1
GO:0035033	histone deacetylase regulator activity	4	2	0.89	0.21648	1
GO:0035252	UDP-xylosyltransferase activity	4	2	0.89	0.21648	1
GO:0042285	xylosyltransferase activity	4	2	0.89	0.21648	1
GO:0044183	protein binding involved in protein folding	4	2	0.89	0.21648	1
GO:0050694	galactose 3-O-sulfotransferase activity	4	2	0.89	0.21648	1
GO:0050897	cobalt ion binding	4	2	0.89	0.21648	1
GO:0051434	BH3 domain binding	4	2	0.89	0.21648	1
GO:0052658	inositol-1,4,5-trisphosphate 5-phosphatase activity	4	2	0.89	0.21648	1
GO:0052840	inositol diphosphate tetrakisphosphate diphosphatase activity	4	2	0.89	0.21648	1
GO:0052841	inositol bisdiphosphate tetrakisphosphate diphosphatase activity	4	2	0.89	0.21648	1
GO:0052842	inositol diphosphate pentakisphosphate diphosphatase activity	4	2	0.89	0.21648	1
GO:0052843	inositol-1-diphosphate-2,3,4,5,6-pentakisphosphate diphosphatase activity	4	2	0.89	0.21648	1
GO:0052844	inositol-3-diphosphate-1,2,4,5,6-pentakisphosphate diphosphatase activity	4	2	0.89	0.21648	1
GO:0052845	inositol-5-diphosphate-1,2,3,4,6-pentakisphosphate diphosphatase activity	4	2	0.89	0.21648	1
GO:0052846	inositol-1,5-bisdiphosphate-2,3,4,6-tetrakisphosphate 1-diphosphatase activity	4	2	0.89	0.21648	1
GO:0052847	inositol-1,5-bisdiphosphate-2,3,4,6-tetrakisphosphate 5-diphosphatase activity	4	2	0.89	0.21648	1
GO:0052848	inositol-3,5-bisdiphosphate-2,3,4,6-tetrakisphosphate 5-diphosphatase activity	4	2	0.89	0.21648	1
GO:0070324	thyroid hormone binding	4	2	0.89	0.21648	1
GO:0070815	peptidyl-lysine 5-dioxygenase activity	4	2	0.89	0.21648	1
GO:0080030	methyl indole-3-acetate esterase activity	4	2	0.89	0.21648	1
GO:0080031	methyl salicylate esterase activity	4	2	0.89	0.21648	1
GO:0080032	methyl jasmonate esterase activity	4	2	0.89	0.21648	1
GO:0017124	SH3 domain binding	117	30	26.05	0.21821	1
GO:0005342	organic acid transmembrane transporter activity	92	24	20.48	0.22118	1
GO:0000009	alpha-1,6-mannosyltransferase activity	1	1	0.22	0.22264	1
GO:0000035	acyl binding	1	1	0.22	0.22264	1
GO:0000250	lanosterol synthase activity	1	1	0.22	0.22264	1
GO:0000257	nitrilase activity	1	1	0.22	0.22264	1
GO:0000285	1-phosphatidylinositol-3-phosphate 5-kinase activity	1	1	0.22	0.22264	1
GO:0000386	second spliceosomal transesterification activity	1	1	0.22	0.22264	1
GO:0000822	inositol hexakisphosphate binding	1	1	0.22	0.22264	1
GO:0001532	interleukin-21 receptor activity	1	1	0.22	0.22264	1
GO:0001851	complement component C3b binding	1	1	0.22	0.22264	1
GO:0001855	complement component C4b binding	1	1	0.22	0.22264	1
GO:0001861	complement component C4b receptor activity	1	1	0.22	0.22264	1
GO:0001873	polysaccharide receptor activity	1	1	0.22	0.22264	1
GO:0001874	(1->3)-beta-D-glucan receptor activity	1	1	0.22	0.22264	1
GO:0001918	farnesylated protein binding	1	1	0.22	0.22264	1
GO:0003827	alpha-1,3-mannosylglycoprotein 2-beta-N-acetylglucosaminyltransferase activity	1	1	0.22	0.22264	1
GO:0003830	beta-1,4-mannosylglycoprotein 4-beta-N-acetylglucosaminyltransferase activity	1	1	0.22	0.22264	1
GO:0003837	beta-ureidopropionase activity	1	1	0.22	0.22264	1
GO:0003881	CDP-diacylglycerol-inositol 3-phosphatidyltransferase activity	1	1	0.22	0.22264	1
GO:0003939	L-iditol 2-dehydrogenase activity	1	1	0.22	0.22264	1
GO:0003947	(N-acetylneuraminyl)-galactosylglucosylceramide N-acetylgalactosaminyltransferase activity	1	1	0.22	0.22264	1
GO:0003958	NADPH-hemoprotein reductase activity	1	1	0.22	0.22264	1
GO:0003975	UDP-N-acetylglucosamine-dolichyl-phosphate N-acetylglucosaminephosphotransferase activity	1	1	0.22	0.22264	1
GO:0003976	UDP-N-acetylglucosamine-lysosomal-enzyme N-acetylglucosaminephosphotransferase activity	1	1	0.22	0.22264	1
GO:0003979	UDP-glucose 6-dehydrogenase activity	1	1	0.22	0.22264	1
GO:0004043	L-aminoadipate-semialdehyde dehydrogenase activity	1	1	0.22	0.22264	1
GO:0004061	arylformamidase activity	1	1	0.22	0.22264	1
GO:0004098	cerebroside-sulfatase activity	1	1	0.22	0.22264	1
GO:0004113	2',3'-cyclic-nucleotide 3'-phosphodiesterase activity	1	1	0.22	0.22264	1
GO:0004146	dihydrofolate reductase activity	1	1	0.22	0.22264	1
GO:0004306	ethanolamine-phosphate cytidylyltransferase activity	1	1	0.22	0.22264	1
GO:0004325	ferrochelatase activity	1	1	0.22	0.22264	1
GO:0004326	tetrahydrofolylpolyglutamate synthase activity	1	1	0.22	0.22264	1
GO:0004343	glucosamine 6-phosphate N-acetyltransferase activity	1	1	0.22	0.22264	1
GO:0004347	glucose-6-phosphate isomerase activity	1	1	0.22	0.22264	1
GO:0004362	glutathione-disulfide reductase activity	1	1	0.22	0.22264	1
GO:0004371	glycerone kinase activity	1	1	0.22	0.22264	1
GO:0004454	ketohexokinase activity	1	1	0.22	0.22264	1
GO:0004479	methionyl-tRNA formyltransferase activity	1	1	0.22	0.22264	1
GO:0004482	mRNA (guanine-N7-)-methyltransferase activity	1	1	0.22	0.22264	1
GO:0004483	mRNA (nucleoside-2'-O-)-methyltransferase activity	1	1	0.22	0.22264	1
GO:0004484	mRNA guanylyltransferase activity	1	1	0.22	0.22264	1
GO:0004498	calcidiol 1-monooxygenase activity	1	1	0.22	0.22264	1
GO:0004502	kynurenine 3-monooxygenase activity	1	1	0.22	0.22264	1
GO:0004561	alpha-N-acetylglucosaminidase activity	1	1	0.22	0.22264	1
GO:0004578	chitobiosyldiphosphodolichol beta-mannosyltransferase activity	1	1	0.22	0.22264	1
GO:0004588	orotate phosphoribosyltransferase activity	1	1	0.22	0.22264	1
GO:0004590	orotidine-5'-phosphate decarboxylase activity	1	1	0.22	0.22264	1
GO:0004597	peptide-aspartate beta-dioxygenase activity	1	1	0.22	0.22264	1
GO:0004633	phosphopantothenoylcysteine decarboxylase activity	1	1	0.22	0.22264	1
GO:0004642	phosphoribosylformylglycinamidine synthase activity	1	1	0.22	0.22264	1
GO:0004651	polynucleotide 5'-phosphatase activity	1	1	0.22	0.22264	1
GO:0004654	polyribonucleotide nucleotidyltransferase activity	1	1	0.22	0.22264	1
GO:0004671	protein C-terminal S-isoprenylcysteine carboxyl O-methyltransferase activity	1	1	0.22	0.22264	1
GO:0004676	3-phosphoinositide-dependent protein kinase activity	1	1	0.22	0.22264	1
GO:0004686	elongation factor-2 kinase activity	1	1	0.22	0.22264	1
GO:0004731	purine-nucleoside phosphorylase activity	1	1	0.22	0.22264	1
GO:0004733	pyridoxamine-phosphate oxidase activity	1	1	0.22	0.22264	1
GO:0004753	saccharopine dehydrogenase activity	1	1	0.22	0.22264	1
GO:0004773	steryl-sulfatase activity	1	1	0.22	0.22264	1
GO:0004777	succinate-semialdehyde dehydrogenase (NAD+) activity	1	1	0.22	0.22264	1
GO:0004790	thioether S-methyltransferase activity	1	1	0.22	0.22264	1
GO:0004856	xylulokinase activity	1	1	0.22	0.22264	1
GO:0004877	complement component C3b receptor activity	1	1	0.22	0.22264	1
GO:0004903	growth hormone receptor activity	1	1	0.22	0.22264	1
GO:0004925	prolactin receptor activity	1	1	0.22	0.22264	1
GO:0004960	thromboxane receptor activity	1	1	0.22	0.22264	1
GO:0004961	thromboxane A2 receptor activity	1	1	0.22	0.22264	1
GO:0005008	hepatocyte growth factor-activated receptor activity	1	1	0.22	0.22264	1
GO:0005055	laminin receptor activity	1	1	0.22	0.22264	1
GO:0005130	granulocyte colony-stimulating factor receptor binding	1	1	0.22	0.22264	1
GO:0005142	interleukin-11 receptor binding	1	1	0.22	0.22264	1
GO:0005147	oncostatin-M receptor binding	1	1	0.22	0.22264	1
GO:0005150	interleukin-1, Type I receptor binding	1	1	0.22	0.22264	1
GO:0005287	high-affinity basic amino acid transmembrane transporter activity	1	1	0.22	0.22264	1
GO:0005289	high-affinity arginine transmembrane transporter activity	1	1	0.22	0.22264	1
GO:0005330	dopamine:sodium symporter activity	1	1	0.22	0.22264	1
GO:0005334	norepinephrine:sodium symporter activity	1	1	0.22	0.22264	1
GO:0005461	UDP-glucuronic acid transmembrane transporter activity	1	1	0.22	0.22264	1
GO:0005463	UDP-N-acetylgalactosamine transmembrane transporter activity	1	1	0.22	0.22264	1
GO:0008029	pentraxin receptor activity	1	1	0.22	0.22264	1
GO:0008116	prostaglandin-I synthase activity	1	1	0.22	0.22264	1
GO:0008117	sphinganine-1-phosphate aldolase activity	1	1	0.22	0.22264	1
GO:0008254	3'-nucleotidase activity	1	1	0.22	0.22264	1
GO:0008397	sterol 12-alpha-hydroxylase activity	1	1	0.22	0.22264	1
GO:0008398	sterol 14-demethylase activity	1	1	0.22	0.22264	1
GO:0008434	calcitriol receptor activity	1	1	0.22	0.22264	1
GO:0008456	alpha-N-acetylgalactosaminidase activity	1	1	0.22	0.22264	1
GO:0008470	isovaleryl-CoA dehydrogenase activity	1	1	0.22	0.22264	1
GO:0008478	pyridoxal kinase activity	1	1	0.22	0.22264	1
GO:0008488	gamma-glutamyl carboxylase activity	1	1	0.22	0.22264	1
GO:0008493	tetracycline transporter activity	1	1	0.22	0.22264	1
GO:0008507	sodium:iodide symporter activity	1	1	0.22	0.22264	1
GO:0008579	JUN kinase phosphatase activity	1	1	0.22	0.22264	1
GO:0008700	4-hydroxy-2-oxoglutarate aldolase activity	1	1	0.22	0.22264	1
GO:0008705	methionine synthase activity	1	1	0.22	0.22264	1
GO:0008761	UDP-N-acetylglucosamine 2-epimerase activity	1	1	0.22	0.22264	1
GO:0008783	agmatinase activity	1	1	0.22	0.22264	1
GO:0008802	betaine-aldehyde dehydrogenase activity	1	1	0.22	0.22264	1
GO:0008812	choline dehydrogenase activity	1	1	0.22	0.22264	1
GO:0008887	glycerate kinase activity	1	1	0.22	0.22264	1
GO:0008963	phospho-N-acetylmuramoyl-pentapeptide-transferase activity	1	1	0.22	0.22264	1
GO:0009019	tRNA (guanine-N1-)-methyltransferase activity	1	1	0.22	0.22264	1
GO:0010385	double-stranded methylated DNA binding	1	1	0.22	0.22264	1
GO:0015019	heparan-alpha-glucosaminide N-acetyltransferase activity	1	1	0.22	0.22264	1
GO:0015086	cadmium ion transmembrane transporter activity	1	1	0.22	0.22264	1
GO:0015087	cobalt ion transmembrane transporter activity	1	1	0.22	0.22264	1
GO:0015093	ferrous iron transmembrane transporter activity	1	1	0.22	0.22264	1
GO:0015094	lead ion transmembrane transporter activity	1	1	0.22	0.22264	1
GO:0015099	nickel cation transmembrane transporter activity	1	1	0.22	0.22264	1
GO:0015100	vanadium ion transmembrane transporter activity	1	1	0.22	0.22264	1
GO:0015112	nitrate transmembrane transporter activity	1	1	0.22	0.22264	1
GO:0015117	thiosulfate transmembrane transporter activity	1	1	0.22	0.22264	1
GO:0015132	prostaglandin transmembrane transporter activity	1	1	0.22	0.22264	1
GO:0015136	sialic acid transmembrane transporter activity	1	1	0.22	0.22264	1
GO:0015334	high-affinity oligopeptide transporter activity	1	1	0.22	0.22264	1
GO:0015373	monovalent anion:sodium symporter activity	1	1	0.22	0.22264	1
GO:0015378	sodium:chloride symporter activity	1	1	0.22	0.22264	1
GO:0016153	urocanate hydratase activity	1	1	0.22	0.22264	1
GO:0016250	N-sulfoglucosamine sulfohydrolase activity	1	1	0.22	0.22264	1
GO:0016263	glycoprotein-N-acetylgalactosamine 3-beta-galactosyltransferase activity	1	1	0.22	0.22264	1
GO:0016495	C-X3-C chemokine receptor activity	1	1	0.22	0.22264	1
GO:0016496	substance P receptor activity	1	1	0.22	0.22264	1
GO:0016517	interleukin-12 receptor activity	1	1	0.22	0.22264	1
GO:0016521	pituitary adenylate cyclase activating polypeptide activity	1	1	0.22	0.22264	1
GO:0016711	flavonoid 3'-monooxygenase activity	1	1	0.22	0.22264	1
GO:0016815	hydrolase activity, acting on carbon-nitrogen (but not peptide) bonds, in nitriles	1	1	0.22	0.22264	1
GO:0016826	hydrolase activity, acting on acid sulfur-nitrogen bonds	1	1	0.22	0.22264	1
GO:0016913	follicle-stimulating hormone activity	1	1	0.22	0.22264	1
GO:0016937	short-branched-chain-acyl-CoA dehydrogenase activity	1	1	0.22	0.22264	1
GO:0017061	S-methyl-5-thioadenosine phosphorylase activity	1	1	0.22	0.22264	1
GO:0017077	oxidative phosphorylation uncoupler activity	1	1	0.22	0.22264	1
GO:0017174	glycine N-methyltransferase activity	1	1	0.22	0.22264	1
GO:0017188	aspartate N-acetyltransferase activity	1	1	0.22	0.22264	1
GO:0018169	ribosomal S6-glutamic acid ligase activity	1	1	0.22	0.22264	1
GO:0019187	beta-1,4-mannosyltransferase activity	1	1	0.22	0.22264	1
GO:0019778	Atg12 activating enzyme activity	1	1	0.22	0.22264	1
GO:0019799	tubulin N-acetyltransferase activity	1	1	0.22	0.22264	1
GO:0030226	apolipoprotein receptor activity	1	1	0.22	0.22264	1
GO:0030298	receptor signaling protein tyrosine kinase activator activity	1	1	0.22	0.22264	1
GO:0030372	high molecular weight B cell growth factor receptor binding	1	1	0.22	0.22264	1
GO:0030379	neurotensin receptor activity, non-G-protein coupled	1	1	0.22	0.22264	1
GO:0030407	formimidoyltransferase activity	1	1	0.22	0.22264	1
GO:0030409	glutamate formimidoyltransferase activity	1	1	0.22	0.22264	1
GO:0030412	formimidoyltetrahydrofolate cyclodeaminase activity	1	1	0.22	0.22264	1
GO:0030504	inorganic diphosphate transmembrane transporter activity	1	1	0.22	0.22264	1
GO:0030612	arsenate reductase (thioredoxin) activity	1	1	0.22	0.22264	1
GO:0030616	transforming growth factor beta receptor, common-partner cytoplasmic mediator activity	1	1	0.22	0.22264	1
GO:0030748	amine N-methyltransferase activity	1	1	0.22	0.22264	1
GO:0030791	arsenite methyltransferase activity	1	1	0.22	0.22264	1
GO:0030792	methylarsonite methyltransferase activity	1	1	0.22	0.22264	1
GO:0031403	lithium ion binding	1	1	0.22	0.22264	1
GO:0031559	oxidosqualene cyclase activity	1	1	0.22	0.22264	1
GO:0031692	alpha-1B adrenergic receptor binding	1	1	0.22	0.22264	1
GO:0031697	beta-1 adrenergic receptor binding	1	1	0.22	0.22264	1
GO:0031729	CCR4 chemokine receptor binding	1	1	0.22	0.22264	1
GO:0031750	D3 dopamine receptor binding	1	1	0.22	0.22264	1
GO:0031867	EP4 subtype prostaglandin E2 receptor binding	1	1	0.22	0.22264	1
GO:0031997	N-terminal myristoylation domain binding	1	1	0.22	0.22264	1
GO:0032028	myosin head/neck binding	1	1	0.22	0.22264	1
GO:0032184	SUMO polymer binding	1	1	0.22	0.22264	1
GO:0032394	MHC class Ib receptor activity	1	1	0.22	0.22264	1
GO:0032500	muramyl dipeptide binding	1	1	0.22	0.22264	1
GO:0033746	histone demethylase activity (H3-R2 specific)	1	1	0.22	0.22264	1
GO:0033749	histone demethylase activity (H4-R3 specific)	1	1	0.22	0.22264	1
GO:0033778	7alpha-hydroxycholest-4-en-3-one 12alpha-hydroxylase activity	1	1	0.22	0.22264	1
GO:0033925	mannosyl-glycoprotein endo-beta-N-acetylglucosaminidase activity	1	1	0.22	0.22264	1
GO:0034012	FAD-AMP lyase (cyclizing) activity	1	1	0.22	0.22264	1
GO:0034040	lipid-transporting ATPase activity	1	1	0.22	0.22264	1
GO:0034041	sterol-transporting ATPase activity	1	1	0.22	0.22264	1
GO:0034188	apolipoprotein A-I receptor activity	1	1	0.22	0.22264	1
GO:0034602	oxoglutarate dehydrogenase (NAD+) activity	1	1	0.22	0.22264	1
GO:0034986	iron chaperone activity	1	1	0.22	0.22264	1
GO:0035478	chylomicron binding	1	1	0.22	0.22264	1
GO:0035615	clathrin adaptor activity	1	1	0.22	0.22264	1
GO:0035715	chemokine (C-C motif) ligand 2 binding	1	1	0.22	0.22264	1
GO:0035716	chemokine (C-C motif) ligand 12 binding	1	1	0.22	0.22264	1
GO:0035755	cardiolipin hydrolase activity	1	1	0.22	0.22264	1
GO:0036054	protein-malonyllysine demalonylase activity	1	1	0.22	0.22264	1
GO:0036055	protein-succinyllysine desuccinylase activity	1	1	0.22	0.22264	1
GO:0036139	peptidyl-histidine dioxygenase activity	1	1	0.22	0.22264	1
GO:0036140	peptidyl-asparagine 3-dioxygenase activity	1	1	0.22	0.22264	1
GO:0038048	dynorphin receptor activity	1	1	0.22	0.22264	1
GO:0042084	5-methyltetrahydrofolate-dependent methyltransferase activity	1	1	0.22	0.22264	1
GO:0042292	URM1 activating enzyme activity	1	1	0.22	0.22264	1
GO:0042936	dipeptide transporter activity	1	1	0.22	0.22264	1
GO:0042978	ornithine decarboxylase activator activity	1	1	0.22	0.22264	1
GO:0043221	SMC family protein binding	1	1	0.22	0.22264	1
GO:0043404	corticotropin-releasing hormone receptor activity	1	1	0.22	0.22264	1
GO:0043754	dihydrolipoyllysine-residue (2-methylpropanoyl)transferase activity	1	1	0.22	0.22264	1
GO:0043997	histone acetyltransferase activity (H4-K12 specific)	1	1	0.22	0.22264	1
GO:0045352	interleukin-1 Type I receptor antagonist activity	1	1	0.22	0.22264	1
GO:0045353	interleukin-1 Type II receptor antagonist activity	1	1	0.22	0.22264	1
GO:0046523	S-methyl-5-thioribose-1-phosphate isomerase activity	1	1	0.22	0.22264	1
GO:0046525	xylosylprotein 4-beta-galactosyltransferase activity	1	1	0.22	0.22264	1
GO:0046715	borate transmembrane transporter activity	1	1	0.22	0.22264	1
GO:0046811	histone deacetylase inhibitor activity	1	1	0.22	0.22264	1
GO:0046817	chemokine receptor antagonist activity	1	1	0.22	0.22264	1
GO:0046996	oxidoreductase activity, acting on paired donors, with incorporation or reduction of molecular oxygen, with NAD(P)H as one donor, and the other dehydrogenated	1	1	0.22	0.22264	1
GO:0047016	cholest-5-ene-3-beta,7-alpha-diol 3-beta-dehydrogenase activity	1	1	0.22	0.22264	1
GO:0047130	saccharopine dehydrogenase (NADP+, L-lysine-forming) activity	1	1	0.22	0.22264	1
GO:0047131	saccharopine dehydrogenase (NAD+, L-glutamate-forming) activity	1	1	0.22	0.22264	1
GO:0047325	inositol tetrakisphosphate 1-kinase activity	1	1	0.22	0.22264	1
GO:0047395	glycerophosphoinositol glycerophosphodiesterase activity	1	1	0.22	0.22264	1
GO:0047408	alkenylglycerophosphocholine hydrolase activity	1	1	0.22	0.22264	1
GO:0047409	alkenylglycerophosphoethanolamine hydrolase activity	1	1	0.22	0.22264	1
GO:0047545	2-hydroxyglutarate dehydrogenase activity	1	1	0.22	0.22264	1
GO:0047598	7-dehydrocholesterol reductase activity	1	1	0.22	0.22264	1
GO:0047726	iron-cytochrome-c reductase activity	1	1	0.22	0.22264	1
GO:0047730	carnosine synthase activity	1	1	0.22	0.22264	1
GO:0047783	corticosterone 18-monooxygenase activity	1	1	0.22	0.22264	1
GO:0047800	cysteamine dioxygenase activity	1	1	0.22	0.22264	1
GO:0047874	dolichyldiphosphatase activity	1	1	0.22	0.22264	1
GO:0047936	glucose 1-dehydrogenase [NAD(P)] activity	1	1	0.22	0.22264	1
GO:0048403	brain-derived neurotrophic factor binding	1	1	0.22	0.22264	1
GO:0050046	lathosterol oxidase activity	1	1	0.22	0.22264	1
GO:0050113	inositol oxygenase activity	1	1	0.22	0.22264	1
GO:0050124	N-acylneuraminate-9-phosphatase activity	1	1	0.22	0.22264	1
GO:0050277	sedoheptulokinase activity	1	1	0.22	0.22264	1
GO:0050333	thiamin-triphosphatase activity	1	1	0.22	0.22264	1
GO:0050354	triokinase activity	1	1	0.22	0.22264	1
GO:0050512	lactosylceramide 4-alpha-galactosyltransferase activity	1	1	0.22	0.22264	1
GO:0050571	1,5-anhydro-D-fructose reductase activity	1	1	0.22	0.22264	1
GO:0050614	delta24-sterol reductase activity	1	1	0.22	0.22264	1
GO:0050809	diazepam binding	1	1	0.22	0.22264	1
GO:0051264	mono-olein transacylation activity	1	1	0.22	0.22264	1
GO:0051265	diolein transacylation activity	1	1	0.22	0.22264	1
GO:0051381	histamine binding	1	1	0.22	0.22264	1
GO:0051435	BH4 domain binding	1	1	0.22	0.22264	1
GO:0051722	protein C-terminal methylesterase activity	1	1	0.22	0.22264	1
GO:0051723	protein methylesterase activity	1	1	0.22	0.22264	1
GO:0052725	inositol-1,3,4-trisphosphate 6-kinase activity	1	1	0.22	0.22264	1
GO:0052726	inositol-1,3,4-trisphosphate 5-kinase activity	1	1	0.22	0.22264	1
GO:0052906	tRNA (guanine(37)-N(1))-methyltransferase activity	1	1	0.22	0.22264	1
GO:0052917	dol-P-Man:Man(7)GlcNAc(2)-PP-Dol alpha-1,6-mannosyltransferase activity	1	1	0.22	0.22264	1
GO:0060001	minus-end directed microfilament motor activity	1	1	0.22	0.22264	1
GO:0060175	brain-derived neurotrophic factor-activated receptor activity	1	1	0.22	0.22264	1
GO:0070012	oligopeptidase activity	1	1	0.22	0.22264	1
GO:0070119	ciliary neurotrophic factor binding	1	1	0.22	0.22264	1
GO:0070506	high-density lipoprotein particle receptor activity	1	1	0.22	0.22264	1
GO:0070539	linoleic acid binding	1	1	0.22	0.22264	1
GO:0070774	phytoceramidase activity	1	1	0.22	0.22264	1
GO:0071164	RNA trimethylguanosine synthase activity	1	1	0.22	0.22264	1
GO:0071714	icosanoid transmembrane transporter activity	1	1	0.22	0.22264	1
GO:0071862	protein phosphatase type 1 activator activity	1	1	0.22	0.22264	1
GO:0071936	coreceptor activity involved in Wnt signaling pathway	1	1	0.22	0.22264	1
GO:0086062	voltage-gated sodium channel activity involved in Purkinje myocyte action potential	1	1	0.22	0.22264	1
GO:0016782	transferase activity, transferring sulfur-containing groups	59	16	13.14	0.22535	1
GO:0003995	acyl-CoA dehydrogenase activity	15	5	3.34	0.22719	1
GO:0004143	diacylglycerol kinase activity	15	5	3.34	0.22719	1
GO:0005523	tropomyosin binding	15	5	3.34	0.22719	1
GO:0043394	proteoglycan binding	15	5	3.34	0.22719	1
GO:0005328	neurotransmitter:sodium symporter activity	19	6	4.23	0.23378	1
GO:0019200	carbohydrate kinase activity	19	6	4.23	0.23378	1
GO:0019894	kinesin binding	19	6	4.23	0.23378	1
GO:0030159	receptor signaling complex scaffold activity	19	6	4.23	0.23378	1
GO:0030552	cAMP binding	19	6	4.23	0.23378	1
GO:0035254	glutamate receptor binding	19	6	4.23	0.23378	1
GO:0051018	protein kinase A binding	19	6	4.23	0.23378	1
GO:0070566	adenylyltransferase activity	19	6	4.23	0.23378	1
GO:0016763	transferase activity, transferring pentosyl groups	43	12	9.57	0.23456	1
GO:0017137	Rab GTPase binding	43	12	9.57	0.23456	1
GO:0004190	aspartic-type endopeptidase activity	23	7	5.12	0.23708	1
GO:0015298	solute:cation antiporter activity	23	7	5.12	0.23708	1
GO:0070001	aspartic-type peptidase activity	23	7	5.12	0.23708	1
GO:0015631	tubulin binding	148	37	32.95	0.23768	1
GO:0004623	phospholipase A2 activity	27	8	6.01	0.2384	1
GO:0005546	phosphatidylinositol-4,5-bisphosphate binding	27	8	6.01	0.2384	1
GO:0001614	purinergic nucleotide receptor activity	31	9	6.9	0.23846	1
GO:0016502	nucleotide receptor activity	31	9	6.9	0.23846	1
GO:0019905	syntaxin binding	31	9	6.9	0.23846	1
GO:0042169	SH2 domain binding	31	9	6.9	0.23846	1
GO:0016247	channel regulator activity	68	18	15.14	0.24087	1
GO:0005506	iron ion binding	204	50	45.42	0.2421	1
GO:0046943	carboxylic acid transmembrane transporter activity	89	23	19.82	0.24247	1
GO:0005319	lipid transporter activity	64	17	14.25	0.2443	1
GO:0008017	microtubule binding	98	25	21.82	0.25278	1
GO:0016624	oxidoreductase activity, acting on the aldehyde or oxo group of donors, disulfide as acceptor	8	3	1.78	0.25484	1
GO:0016679	oxidoreductase activity, acting on diphenols and related substances as donors	8	3	1.78	0.25484	1
GO:0016742	hydroxymethyl-, formyl- and related transferase activity	8	3	1.78	0.25484	1
GO:0030676	Rac guanyl-nucleotide exchange factor activity	8	3	1.78	0.25484	1
GO:0031624	ubiquitin conjugating enzyme binding	8	3	1.78	0.25484	1
GO:0034450	ubiquitin-ubiquitin ligase activity	8	3	1.78	0.25484	1
GO:0044390	small protein conjugating enzyme binding	8	3	1.78	0.25484	1
GO:0046920	alpha-(1->3)-fucosyltransferase activity	8	3	1.78	0.25484	1
GO:0070513	death domain binding	8	3	1.78	0.25484	1
GO:0003727	single-stranded RNA binding	40	11	8.91	0.26485	1
GO:0003755	peptidyl-prolyl cis-trans isomerase activity	36	10	8.02	0.26798	1
GO:0005313	L-glutamate transmembrane transporter activity	12	4	2.67	0.26863	1
GO:0005416	cation:amino acid symporter activity	12	4	2.67	0.26863	1
GO:0008242	omega peptidase activity	12	4	2.67	0.26863	1
GO:0030675	Rac GTPase activator activity	12	4	2.67	0.26863	1
GO:0043325	phosphatidylinositol-3,4-bisphosphate binding	12	4	2.67	0.26863	1
GO:0045295	gamma-catenin binding	12	4	2.67	0.26863	1
GO:0051393	alpha-actinin binding	12	4	2.67	0.26863	1
GO:0071889	14-3-3 protein binding	12	4	2.67	0.26863	1
GO:0019199	transmembrane receptor protein kinase activity	82	21	18.26	0.27009	1
GO:0008378	galactosyltransferase activity	32	9	7.12	0.27082	1
GO:0032934	sterol binding	32	9	7.12	0.27082	1
GO:0017022	myosin binding	28	8	6.23	0.27323	1
GO:0004198	calcium-dependent cysteine-type endopeptidase activity	16	5	3.56	0.27398	1
GO:0004407	histone deacetylase activity	16	5	3.56	0.27398	1
GO:0015299	solute:proton antiporter activity	16	5	3.56	0.27398	1
GO:0016896	exoribonuclease activity, producing 5'-phosphomonoesters	16	5	3.56	0.27398	1
GO:0033558	protein deacetylase activity	16	5	3.56	0.27398	1
GO:0005326	neurotransmitter transporter activity	24	7	5.34	0.27494	1
GO:0008066	glutamate receptor activity	24	7	5.34	0.27494	1
GO:0015485	cholesterol binding	24	7	5.34	0.27494	1
GO:0001948	glycoprotein binding	57	15	12.69	0.27547	1
GO:0043236	laminin binding	20	6	4.45	0.27547	1
GO:0050699	WW domain binding	20	6	4.45	0.27547	1
GO:0002039	p53 binding	45	12	10.02	0.28955	1
GO:0004715	non-membrane spanning protein tyrosine kinase activity	45	12	10.02	0.28955	1
GO:0005515	protein binding	6909	1552	1538.25	0.29644	1
GO:0019901	protein kinase binding	335	79	74.59	0.29853	1
GO:0016859	cis-trans isomerase activity	37	10	8.24	0.29938	1
GO:0019888	protein phosphatase regulator activity	58	15	12.91	0.30046	1
GO:0030234	enzyme regulator activity	926	213	206.17	0.30083	1
GO:0004864	protein phosphatase inhibitor activity	33	9	7.35	0.30437	1
GO:0015459	potassium channel regulator activity	29	8	6.46	0.30934	1
GO:0016620	oxidoreductase activity, acting on the aldehyde or oxo group of donors, NAD or NADP as acceptor	29	8	6.46	0.30934	1
GO:0001515	opioid peptide activity	5	2	1.11	0.30964	1
GO:0001537	N-acetylgalactosamine 4-O-sulfotransferase activity	5	2	1.11	0.30964	1
GO:0003691	double-stranded telomeric DNA binding	5	2	1.11	0.30964	1
GO:0004028	3-chloroallyl aldehyde dehydrogenase activity	5	2	1.11	0.30964	1
GO:0004668	protein-arginine deiminase activity	5	2	1.11	0.30964	1
GO:0004865	protein serine/threonine phosphatase inhibitor activity	5	2	1.11	0.30964	1
GO:0004904	interferon receptor activity	5	2	1.11	0.30964	1
GO:0005078	MAP-kinase scaffold activity	5	2	1.11	0.30964	1
GO:0005384	manganese ion transmembrane transporter activity	5	2	1.11	0.30964	1
GO:0008179	adenylate cyclase binding	5	2	1.11	0.30964	1
GO:0008568	microtubule-severing ATPase activity	5	2	1.11	0.30964	1
GO:0008967	phosphoglycolate phosphatase activity	5	2	1.11	0.30964	1
GO:0009008	DNA-methyltransferase activity	5	2	1.11	0.30964	1
GO:0015187	glycine transmembrane transporter activity	5	2	1.11	0.30964	1
GO:0015321	sodium-dependent phosphate transmembrane transporter activity	5	2	1.11	0.30964	1
GO:0015925	galactosidase activity	5	2	1.11	0.30964	1
GO:0016174	NAD(P)H oxidase activity	5	2	1.11	0.30964	1
GO:0016530	metallochaperone activity	5	2	1.11	0.30964	1
GO:0016723	oxidoreductase activity, oxidizing metal ions, NAD or NADP as acceptor	5	2	1.11	0.30964	1
GO:0017056	structural constituent of nuclear pore	5	2	1.11	0.30964	1
GO:0017070	U6 snRNA binding	5	2	1.11	0.30964	1
GO:0017081	chloride channel regulator activity	5	2	1.11	0.30964	1
GO:0031013	troponin I binding	5	2	1.11	0.30964	1
GO:0031685	adenosine receptor binding	5	2	1.11	0.30964	1
GO:0031730	CCR5 chemokine receptor binding	5	2	1.11	0.30964	1
GO:0034452	dynactin binding	5	2	1.11	0.30964	1
GO:0042289	MHC class II protein binding	5	2	1.11	0.30964	1
GO:0043008	ATP-dependent protein binding	5	2	1.11	0.30964	1
GO:0046974	histone methyltransferase activity (H3-K9 specific)	5	2	1.11	0.30964	1
GO:0070697	activin receptor binding	5	2	1.11	0.30964	1
GO:0070700	BMP receptor binding	5	2	1.11	0.30964	1
GO:0002020	protease binding	50	13	11.13	0.31214	1
GO:0005070	SH3/SH2 adaptor activity	50	13	11.13	0.31214	1
GO:0042803	protein homodimerization activity	526	122	117.11	0.3171	1
GO:0038023	signaling receptor activity	902	207	200.83	0.31758	1
GO:0015175	neutral amino acid transmembrane transporter activity	21	6	4.68	0.31869	1
GO:0043531	ADP binding	21	6	4.68	0.31869	1
GO:0000030	mannosyltransferase activity	17	5	3.78	0.32248	1
GO:0004532	exoribonuclease activity	17	5	3.78	0.32248	1
GO:0008395	steroid hydroxylase activity	17	5	3.78	0.32248	1
GO:0042809	vitamin D receptor binding	17	5	3.78	0.32248	1
GO:0070412	R-SMAD binding	17	5	3.78	0.32248	1
GO:0004935	adrenergic receptor activity	9	3	2	0.32304	1
GO:0005351	sugar:proton symporter activity	9	3	2	0.32304	1
GO:0005402	cation:sugar symporter activity	9	3	2	0.32304	1
GO:0015385	sodium:proton antiporter activity	9	3	2	0.32304	1
GO:0016595	glutamate binding	9	3	2	0.32304	1
GO:0016713	oxidoreductase activity, acting on paired donors, with incorporation or reduction of molecular oxygen, reduced iron-sulfur protein as one donor, and incorporation of one atom of oxygen	9	3	2	0.32304	1
GO:0030898	actin-dependent ATPase activity	9	3	2	0.32304	1
GO:0034237	protein kinase A regulatory subunit binding	9	3	2	0.32304	1
GO:0036002	pre-mRNA binding	9	3	2	0.32304	1
GO:0043560	insulin receptor substrate binding	9	3	2	0.32304	1
GO:0045125	bioactive lipid receptor activity	9	3	2	0.32304	1
GO:0050780	dopamine receptor binding	9	3	2	0.32304	1
GO:0003785	actin monomer binding	13	4	2.89	0.32468	1
GO:0010485	H4 histone acetyltransferase activity	13	4	2.89	0.32468	1
GO:0015101	organic cation transmembrane transporter activity	13	4	2.89	0.32468	1
GO:0015172	acidic amino acid transmembrane transporter activity	13	4	2.89	0.32468	1
GO:0016888	endodeoxyribonuclease activity, producing 5'-phosphomonoesters	13	4	2.89	0.32468	1
GO:0030547	receptor inhibitor activity	13	4	2.89	0.32468	1
GO:0032129	histone deacetylase activity (H3-K9 specific)	13	4	2.89	0.32468	1
GO:0046969	NAD-dependent histone deacetylase activity (H3-K9 specific)	13	4	2.89	0.32468	1
GO:0048019	receptor antagonist activity	13	4	2.89	0.32468	1
GO:0052742	phosphatidylinositol kinase activity	13	4	2.89	0.32468	1
GO:0070717	poly-purine tract binding	13	4	2.89	0.32468	1
GO:0003899	DNA-directed RNA polymerase activity	42	11	9.35	0.32484	1
GO:0030374	ligand-dependent nuclear receptor transcription coactivator activity	42	11	9.35	0.32484	1
GO:0034062	RNA polymerase activity	42	11	9.35	0.32484	1
GO:0003712	transcription cofactor activity	448	104	99.74	0.32946	1
GO:0000149	SNARE binding	38	10	8.46	0.33165	1
GO:0048306	calcium-dependent protein binding	38	10	8.46	0.33165	1
GO:0008144	drug binding	85	21	18.92	0.33307	1
GO:0042626	ATPase activity, coupled to transmembrane movement of substances	98	24	21.82	0.33441	1
GO:0005254	chloride channel activity	68	17	15.14	0.33738	1
GO:0008060	ARF GTPase activator activity	30	8	6.68	0.34634	1
GO:0008565	protein transporter activity	90	22	20.04	0.34777	1
GO:0000988	protein binding transcription factor activity	477	110	106.2	0.35288	1
GO:0016820	hydrolase activity, acting on acid anhydrides, catalyzing transmembrane movement of substances	99	24	22.04	0.35472	1
GO:0043492	ATPase activity, coupled to movement of substances	99	24	22.04	0.35472	1
GO:0004843	ubiquitin-specific protease activity	43	11	9.57	0.35588	1
GO:0046332	SMAD binding	56	14	12.47	0.36015	1
GO:0015399	primary active transmembrane transporter activity	108	26	24.05	0.36085	1
GO:0015405	P-P-bond-hydrolysis-driven transmembrane transporter activity	108	26	24.05	0.36085	1
GO:0008308	voltage-gated anion channel activity	22	6	4.9	0.36278	1
GO:0009975	cyclase activity	22	6	4.9	0.36278	1
GO:0016796	exonuclease activity, active with either ribo- or deoxyribonucleic acids and producing 5'-phosphomonoesters	22	6	4.9	0.36278	1
GO:0046875	ephrin receptor binding	22	6	4.9	0.36278	1
GO:0019900	kinase binding	372	86	82.82	0.36403	1
GO:0016757	transferase activity, transferring glycosyl groups	253	59	56.33	0.36579	1
GO:0003713	transcription coactivator activity	262	61	58.33	0.36818	1
GO:0003707	steroid hormone receptor activity	52	13	11.58	0.36863	1
GO:0004890	GABA-A receptor activity	18	5	4.01	0.37179	1
GO:0016409	palmitoyltransferase activity	18	5	4.01	0.37179	1
GO:0017134	fibroblast growth factor binding	18	5	4.01	0.37179	1
GO:0019212	phosphatase inhibitor activity	35	9	7.79	0.37381	1
GO:0016747	transferase activity, transferring acyl groups other than amino-acyl groups	170	40	37.85	0.37406	1
GO:0004879	ligand-activated sequence-specific DNA binding RNA polymerase II transcription factor activity	48	12	10.69	0.37765	1
GO:0019783	small conjugating protein-specific protease activity	48	12	10.69	0.37765	1
GO:0000989	transcription factor binding transcription factor activity	462	106	102.86	0.37872	1
GO:0000175	3'-5'-exoribonuclease activity	14	4	3.12	0.38133	1
GO:0005159	insulin-like growth factor receptor binding	14	4	3.12	0.38133	1
GO:0005310	dicarboxylic acid transmembrane transporter activity	14	4	3.12	0.38133	1
GO:0010181	FMN binding	14	4	3.12	0.38133	1
GO:0015114	phosphate ion transmembrane transporter activity	14	4	3.12	0.38133	1
GO:0017136	NAD-dependent histone deacetylase activity	14	4	3.12	0.38133	1
GO:0030228	lipoprotein particle receptor activity	14	4	3.12	0.38133	1
GO:0030332	cyclin binding	14	4	3.12	0.38133	1
GO:0034979	NAD-dependent protein deacetylase activity	14	4	3.12	0.38133	1
GO:0042288	MHC class I protein binding	14	4	3.12	0.38133	1
GO:0050750	low-density lipoprotein particle receptor binding	14	4	3.12	0.38133	1
GO:0043621	protein self-association	31	8	6.9	0.38387	1
GO:0005218	intracellular ligand-gated calcium channel activity	10	3	2.23	0.39122	1
GO:0005283	sodium:amino acid symporter activity	10	3	2.23	0.39122	1
GO:0008158	hedgehog receptor activity	10	3	2.23	0.39122	1
GO:0008252	nucleotidase activity	10	3	2.23	0.39122	1
GO:0015250	water channel activity	10	3	2.23	0.39122	1
GO:0015665	alcohol transmembrane transporter activity	10	3	2.23	0.39122	1
GO:0016722	oxidoreductase activity, oxidizing metal ions	10	3	2.23	0.39122	1
GO:0016801	hydrolase activity, acting on ether bonds	10	3	2.23	0.39122	1
GO:0016812	hydrolase activity, acting on carbon-nitrogen (but not peptide) bonds, in cyclic amides	10	3	2.23	0.39122	1
GO:0030371	translation repressor activity	10	3	2.23	0.39122	1
GO:0030742	GTP-dependent protein binding	10	3	2.23	0.39122	1
GO:0031369	translation initiation factor binding	10	3	2.23	0.39122	1
GO:0031690	adrenergic receptor binding	10	3	2.23	0.39122	1
GO:0047555	3',5'-cyclic-GMP phosphodiesterase activity	10	3	2.23	0.39122	1
GO:0070016	armadillo repeat domain binding	10	3	2.23	0.39122	1
GO:0008168	methyltransferase activity	180	42	40.08	0.39288	1
GO:0019239	deaminase activity	27	7	6.01	0.39489	1
GO:0000010	trans-hexaprenyltranstransferase activity	2	1	0.45	0.39573	1
GO:0000295	adenine nucleotide transmembrane transporter activity	2	1	0.45	0.39573	1
GO:0000774	adenyl-nucleotide exchange factor activity	2	1	0.45	0.39573	1
GO:0001591	dopamine neurotransmitter receptor activity, coupled via Gi/Go	2	1	0.45	0.39573	1
GO:0001605	adrenomedullin receptor activity	2	1	0.45	0.39573	1
GO:0001607	neuromedin U receptor activity	2	1	0.45	0.39573	1
GO:0001729	ceramide kinase activity	2	1	0.45	0.39573	1
GO:0001785	prostaglandin J receptor activity	2	1	0.45	0.39573	1
GO:0001872	(1->3)-beta-D-glucan binding	2	1	0.45	0.39573	1
GO:0001888	glucuronyl-galactosyl-proteoglycan 4-alpha-N-acetylglucosaminyltransferase activity	2	1	0.45	0.39573	1
GO:0002134	UTP binding	2	1	0.45	0.39573	1
GO:0002151	G-quadruplex RNA binding	2	1	0.45	0.39573	1
GO:0003826	alpha-ketoacid dehydrogenase activity	2	1	0.45	0.39573	1
GO:0003839	gamma-glutamylcyclotransferase activity	2	1	0.45	0.39573	1
GO:0003858	3-hydroxybutyrate dehydrogenase activity	2	1	0.45	0.39573	1
GO:0003863	3-methyl-2-oxobutanoate dehydrogenase (2-methylpropanoyl-transferring) activity	2	1	0.45	0.39573	1
GO:0003880	protein C-terminal carboxyl O-methyltransferase activity	2	1	0.45	0.39573	1
GO:0003912	DNA nucleotidylexotransferase activity	2	1	0.45	0.39573	1
GO:0003920	GMP reductase activity	2	1	0.45	0.39573	1
GO:0003938	IMP dehydrogenase activity	2	1	0.45	0.39573	1
GO:0003943	N-acetylgalactosamine-4-sulfatase activity	2	1	0.45	0.39573	1
GO:0003955	NAD(P)H dehydrogenase (quinone) activity	2	1	0.45	0.39573	1
GO:0003963	RNA-3'-phosphate cyclase activity	2	1	0.45	0.39573	1
GO:0003980	UDP-glucose:glycoprotein glucosyltransferase activity	2	1	0.45	0.39573	1
GO:0003989	acetyl-CoA carboxylase activity	2	1	0.45	0.39573	1
GO:0004021	L-alanine:2-oxoglutarate aminotransferase activity	2	1	0.45	0.39573	1
GO:0004105	choline-phosphate cytidylyltransferase activity	2	1	0.45	0.39573	1
GO:0004119	cGMP-inhibited cyclic-nucleotide phosphodiesterase activity	2	1	0.45	0.39573	1
GO:0004174	electron-transferring-flavoprotein dehydrogenase activity	2	1	0.45	0.39573	1
GO:0004345	glucose-6-phosphate dehydrogenase activity	2	1	0.45	0.39573	1
GO:0004348	glucosylceramidase activity	2	1	0.45	0.39573	1
GO:0004356	glutamate-ammonia ligase activity	2	1	0.45	0.39573	1
GO:0004360	glutamine-fructose-6-phosphate transaminase (isomerizing) activity	2	1	0.45	0.39573	1
GO:0004368	glycerol-3-phosphate dehydrogenase activity	2	1	0.45	0.39573	1
GO:0004379	glycylpeptide N-tetradecanoyltransferase activity	2	1	0.45	0.39573	1
GO:0004473	malate dehydrogenase (decarboxylating) (NADP+) activity	2	1	0.45	0.39573	1
GO:0004478	methionine adenosyltransferase activity	2	1	0.45	0.39573	1
GO:0004485	methylcrotonoyl-CoA carboxylase activity	2	1	0.45	0.39573	1
GO:0004500	dopamine beta-monooxygenase activity	2	1	0.45	0.39573	1
GO:0004557	alpha-galactosidase activity	2	1	0.45	0.39573	1
GO:0004605	phosphatidate cytidylyltransferase activity	2	1	0.45	0.39573	1
GO:0004657	proline dehydrogenase activity	2	1	0.45	0.39573	1
GO:0004666	prostaglandin-endoperoxide synthase activity	2	1	0.45	0.39573	1
GO:0004724	magnesium-dependent protein serine/threonine phosphatase activity	2	1	0.45	0.39573	1
GO:0004727	prenylated protein tyrosine phosphatase activity	2	1	0.45	0.39573	1
GO:0004741	[pyruvate dehydrogenase (lipoamide)] phosphatase activity	2	1	0.45	0.39573	1
GO:0004743	pyruvate kinase activity	2	1	0.45	0.39573	1
GO:0004839	ubiquitin activating enzyme activity	2	1	0.45	0.39573	1
GO:0004852	uroporphyrinogen-III synthase activity	2	1	0.45	0.39573	1
GO:0004905	type I interferon receptor activity	2	1	0.45	0.39573	1
GO:0004913	interleukin-4 receptor activity	2	1	0.45	0.39573	1
GO:0004915	interleukin-6 receptor activity	2	1	0.45	0.39573	1
GO:0004923	leukemia inhibitory factor receptor activity	2	1	0.45	0.39573	1
GO:0004947	bradykinin receptor activity	2	1	0.45	0.39573	1
GO:0004956	prostaglandin D receptor activity	2	1	0.45	0.39573	1
GO:0004967	glucagon receptor activity	2	1	0.45	0.39573	1
GO:0004980	melanocyte-stimulating hormone receptor activity	2	1	0.45	0.39573	1
GO:0004996	thyroid-stimulating hormone receptor activity	2	1	0.45	0.39573	1
GO:0005019	platelet-derived growth factor beta-receptor activity	2	1	0.45	0.39573	1
GO:0005133	interferon-gamma receptor binding	2	1	0.45	0.39573	1
GO:0005157	macrophage colony-stimulating factor receptor binding	2	1	0.45	0.39573	1
GO:0005280	hydrogen:amino acid symporter activity	2	1	0.45	0.39573	1
GO:0005333	norepinephrine transmembrane transporter activity	2	1	0.45	0.39573	1
GO:0005347	ATP transmembrane transporter activity	2	1	0.45	0.39573	1
GO:0005427	proton-dependent oligopeptide secondary active transmembrane transporter activity	2	1	0.45	0.39573	1
GO:0005471	ATP:ADP antiporter activity	2	1	0.45	0.39573	1
GO:0005502	11-cis retinal binding	2	1	0.45	0.39573	1
GO:0008124	4-alpha-hydroxytetrahydrobiopterin dehydratase activity	2	1	0.45	0.39573	1
GO:0008241	peptidyl-dipeptidase activity	2	1	0.45	0.39573	1
GO:0008386	cholesterol monooxygenase (side-chain-cleaving) activity	2	1	0.45	0.39573	1
GO:0008401	retinoic acid 4-hydroxylase activity	2	1	0.45	0.39573	1
GO:0008441	3'(2'),5'-bisphosphate nucleotidase activity	2	1	0.45	0.39573	1
GO:0008459	chondroitin 6-sulfotransferase activity	2	1	0.45	0.39573	1
GO:0008479	queuine tRNA-ribosyltransferase activity	2	1	0.45	0.39573	1
GO:0008511	sodium:potassium:chloride symporter activity	2	1	0.45	0.39573	1
GO:0008520	L-ascorbate:sodium symporter activity	2	1	0.45	0.39573	1
GO:0008523	sodium-dependent multivitamin transmembrane transporter activity	2	1	0.45	0.39573	1
GO:0008545	JUN kinase kinase activity	2	1	0.45	0.39573	1
GO:0009384	N-acylmannosamine kinase activity	2	1	0.45	0.39573	1
GO:0009882	blue light photoreceptor activity	2	1	0.45	0.39573	1
GO:0010465	nerve growth factor receptor activity	2	1	0.45	0.39573	1
GO:0010484	H3 histone acetyltransferase activity	2	1	0.45	0.39573	1
GO:0010736	serum response element binding	2	1	0.45	0.39573	1
GO:0015039	NADPH-adrenodoxin reductase activity	2	1	0.45	0.39573	1
GO:0015111	iodide transmembrane transporter activity	2	1	0.45	0.39573	1
GO:0015140	malate transmembrane transporter activity	2	1	0.45	0.39573	1
GO:0015141	succinate transmembrane transporter activity	2	1	0.45	0.39573	1
GO:0015143	urate transmembrane transporter activity	2	1	0.45	0.39573	1
GO:0015189	L-lysine transmembrane transporter activity	2	1	0.45	0.39573	1
GO:0015207	adenine transmembrane transporter activity	2	1	0.45	0.39573	1
GO:0015216	purine nucleotide transmembrane transporter activity	2	1	0.45	0.39573	1
GO:0015217	ADP transmembrane transporter activity	2	1	0.45	0.39573	1
GO:0015228	coenzyme A transmembrane transporter activity	2	1	0.45	0.39573	1
GO:0015229	L-ascorbic acid transporter activity	2	1	0.45	0.39573	1
GO:0015322	secondary active oligopeptide transmembrane transporter activity	2	1	0.45	0.39573	1
GO:0015333	peptide:proton symporter activity	2	1	0.45	0.39573	1
GO:0015349	thyroid hormone transmembrane transporter activity	2	1	0.45	0.39573	1
GO:0015375	glycine:sodium symporter activity	2	1	0.45	0.39573	1
GO:0015382	sodium:sulfate symporter activity	2	1	0.45	0.39573	1
GO:0015386	potassium:proton antiporter activity	2	1	0.45	0.39573	1
GO:0015501	glutamate:sodium symporter activity	2	1	0.45	0.39573	1
GO:0016155	formyltetrahydrofolate dehydrogenase activity	2	1	0.45	0.39573	1
GO:0016206	catechol O-methyltransferase activity	2	1	0.45	0.39573	1
GO:0016211	ammonia ligase activity	2	1	0.45	0.39573	1
GO:0016316	phosphatidylinositol-3,4-bisphosphate 4-phosphatase activity	2	1	0.45	0.39573	1
GO:0016402	pristanoyl-CoA oxidase activity	2	1	0.45	0.39573	1
GO:0016426	tRNA (adenine) methyltransferase activity	2	1	0.45	0.39573	1
GO:0016429	tRNA (adenine-N1-)-methyltransferase activity	2	1	0.45	0.39573	1
GO:0016492	G-protein coupled neurotensin receptor activity	2	1	0.45	0.39573	1
GO:0016509	long-chain-3-hydroxyacyl-CoA dehydrogenase activity	2	1	0.45	0.39573	1
GO:0016524	latrotoxin receptor activity	2	1	0.45	0.39573	1
GO:0016532	superoxide dismutase copper chaperone activity	2	1	0.45	0.39573	1
GO:0016534	cyclin-dependent protein kinase 5 activator activity	2	1	0.45	0.39573	1
GO:0016603	glutaminyl-peptide cyclotransferase activity	2	1	0.45	0.39573	1
GO:0016649	oxidoreductase activity, acting on the CH-NH group of donors, quinone or similar compound as acceptor	2	1	0.45	0.39573	1
GO:0016657	oxidoreductase activity, acting on NAD(P)H, nitrogenous group as acceptor	2	1	0.45	0.39573	1
GO:0016880	acid-ammonia (or amide) ligase activity	2	1	0.45	0.39573	1
GO:0017034	Rap guanyl-nucleotide exchange factor activity	2	1	0.45	0.39573	1
GO:0017057	6-phosphogluconolactonase activity	2	1	0.45	0.39573	1
GO:0019107	myristoyltransferase activity	2	1	0.45	0.39573	1
GO:0019706	protein-cysteine S-palmitoyltransferase activity	2	1	0.45	0.39573	1
GO:0019707	protein-cysteine S-acyltransferase activity	2	1	0.45	0.39573	1
GO:0019784	NEDD8-specific protease activity	2	1	0.45	0.39573	1
GO:0019981	interleukin-6 binding	2	1	0.45	0.39573	1
GO:0022897	proton-dependent peptide secondary active transmembrane transporter activity	2	1	0.45	0.39573	1
GO:0030144	alpha-1,6-mannosylglycoprotein 6-beta-N-acetylglucosaminyltransferase activity	2	1	0.45	0.39573	1
GO:0030272	5-formyltetrahydrofolate cyclo-ligase activity	2	1	0.45	0.39573	1
GO:0030368	interleukin-17 receptor activity	2	1	0.45	0.39573	1
GO:0030548	acetylcholine receptor regulator activity	2	1	0.45	0.39573	1
GO:0030611	arsenate reductase activity	2	1	0.45	0.39573	1
GO:0030628	pre-mRNA 3'-splice site binding	2	1	0.45	0.39573	1
GO:0031686	A1 adenosine receptor binding	2	1	0.45	0.39573	1
GO:0031696	alpha-2C adrenergic receptor binding	2	1	0.45	0.39573	1
GO:0031698	beta-2 adrenergic receptor binding	2	1	0.45	0.39573	1
GO:0031711	bradykinin receptor binding	2	1	0.45	0.39573	1
GO:0031727	CCR2 chemokine receptor binding	2	1	0.45	0.39573	1
GO:0031752	D5 dopamine receptor binding	2	1	0.45	0.39573	1
GO:0031852	mu-type opioid receptor binding	2	1	0.45	0.39573	1
GO:0031862	prostanoid receptor binding	2	1	0.45	0.39573	1
GO:0032027	myosin light chain binding	2	1	0.45	0.39573	1
GO:0032767	copper-dependent protein binding	2	1	0.45	0.39573	1
GO:0033743	peptide-methionine (R)-S-oxide reductase activity	2	1	0.45	0.39573	1
GO:0034437	glycoprotein transporter activity	2	1	0.45	0.39573	1
GO:0034596	phosphatidylinositol phosphate 4-phosphatase activity	2	1	0.45	0.39573	1
GO:0034597	phosphatidylinositol-4,5-bisphosphate 4-phosphatase activity	2	1	0.45	0.39573	1
GO:0034701	tripeptidase activity	2	1	0.45	0.39573	1
GO:0034988	Fc-gamma receptor I complex binding	2	1	0.45	0.39573	1
GO:0035325	Toll-like receptor binding	2	1	0.45	0.39573	1
GO:0035402	histone kinase activity (H3-T11 specific)	2	1	0.45	0.39573	1
GO:0035717	chemokine (C-C motif) ligand 7 binding	2	1	0.45	0.39573	1
GO:0042019	interleukin-23 binding	2	1	0.45	0.39573	1
GO:0042020	interleukin-23 receptor activity	2	1	0.45	0.39573	1
GO:0042498	diacyl lipopeptide binding	2	1	0.45	0.39573	1
GO:0042835	BRE binding	2	1	0.45	0.39573	1
GO:0043023	ribosomal large subunit binding	2	1	0.45	0.39573	1
GO:0043199	sulfate binding	2	1	0.45	0.39573	1
GO:0043262	adenosine-diphosphatase activity	2	1	0.45	0.39573	1
GO:0043423	3-phosphoinositide-dependent protein kinase binding	2	1	0.45	0.39573	1
GO:0045030	UTP-activated nucleotide receptor activity	2	1	0.45	0.39573	1
GO:0045031	ATP-activated nucleotide receptor activity	2	1	0.45	0.39573	1
GO:0045155	electron transporter, transferring electrons from CoQH2-cytochrome c reductase complex and cytochrome c oxidase complex activity	2	1	0.45	0.39573	1
GO:0045505	dynein intermediate chain binding	2	1	0.45	0.39573	1
GO:0046703	natural killer cell lectin-like receptor binding	2	1	0.45	0.39573	1
GO:0047134	protein-disulfide reductase activity	2	1	0.45	0.39573	1
GO:0047196	long-chain-alcohol O-fatty-acyltransferase activity	2	1	0.45	0.39573	1
GO:0047322	[hydroxymethylglutaryl-CoA reductase (NADPH)] kinase activity	2	1	0.45	0.39573	1
GO:0047635	alanine-oxo-acid transaminase activity	2	1	0.45	0.39573	1
GO:0047696	beta-adrenergic receptor kinase activity	2	1	0.45	0.39573	1
GO:0048257	3'-flap endonuclease activity	2	1	0.45	0.39573	1
GO:0050211	procollagen galactosyltransferase activity	2	1	0.45	0.39573	1
GO:0050347	trans-octaprenyltranstransferase activity	2	1	0.45	0.39573	1
GO:0050405	[acetyl-CoA carboxylase] kinase activity	2	1	0.45	0.39573	1
GO:0050473	arachidonate 15-lipoxygenase activity	2	1	0.45	0.39573	1
GO:0050816	phosphothreonine binding	2	1	0.45	0.39573	1
GO:0051032	nucleic acid transmembrane transporter activity	2	1	0.45	0.39573	1
GO:0051033	RNA transmembrane transporter activity	2	1	0.45	0.39573	1
GO:0051424	corticotropin-releasing hormone binding	2	1	0.45	0.39573	1
GO:0051765	inositol tetrakisphosphate kinase activity	2	1	0.45	0.39573	1
GO:0052593	tryptamine:oxygen oxidoreductase (deaminating) activity	2	1	0.45	0.39573	1
GO:0052594	aminoacetone:oxygen oxidoreductase(deaminating) activity	2	1	0.45	0.39573	1
GO:0052595	aliphatic-amine oxidase activity	2	1	0.45	0.39573	1
GO:0052596	phenethylamine:oxygen oxidoreductase (deaminating) activity	2	1	0.45	0.39573	1
GO:0060002	plus-end directed microfilament motor activity	2	1	0.45	0.39573	1
GO:0060072	large conductance calcium-activated potassium channel activity	2	1	0.45	0.39573	1
GO:0070051	fibrinogen binding	2	1	0.45	0.39573	1
GO:0070739	protein-glutamic acid ligase activity	2	1	0.45	0.39573	1
GO:0070890	sodium-dependent L-ascorbate transmembrane transporter activity	2	1	0.45	0.39573	1
GO:0071253	connexin binding	2	1	0.45	0.39573	1
GO:0071886	1-(4-iodo-2,5-dimethoxyphenyl)propan-2-amine binding	2	1	0.45	0.39573	1
GO:0080122	AMP transmembrane transporter activity	2	1	0.45	0.39573	1
GO:0016903	oxidoreductase activity, acting on the aldehyde or oxo group of donors	40	10	8.91	0.39774	1
GO:0001640	adenylate cyclase inhibiting G-protein coupled glutamate receptor activity	6	2	1.34	0.40016	1
GO:0003997	acyl-CoA oxidase activity	6	2	1.34	0.40016	1
GO:0004047	aminomethyltransferase activity	6	2	1.34	0.40016	1
GO:0004652	polynucleotide adenylyltransferase activity	6	2	1.34	0.40016	1
GO:0005138	interleukin-6 receptor binding	6	2	1.34	0.40016	1
GO:0005152	interleukin-1 receptor antagonist activity	6	2	1.34	0.40016	1
GO:0008294	calcium- and calmodulin-responsive adenylate cyclase activity	6	2	1.34	0.40016	1
GO:0008503	benzodiazepine receptor activity	6	2	1.34	0.40016	1
GO:0015106	bicarbonate transmembrane transporter activity	6	2	1.34	0.40016	1
GO:0015368	calcium:cation antiporter activity	6	2	1.34	0.40016	1
GO:0016015	morphogen activity	6	2	1.34	0.40016	1
GO:0016165	linoleate 13S-lipoxygenase activity	6	2	1.34	0.40016	1
GO:0016406	carnitine O-acyltransferase activity	6	2	1.34	0.40016	1
GO:0016421	CoA carboxylase activity	6	2	1.34	0.40016	1
GO:0016670	oxidoreductase activity, acting on a sulfur group of donors, oxygen as acceptor	6	2	1.34	0.40016	1
GO:0030976	thiamine pyrophosphate binding	6	2	1.34	0.40016	1
GO:0032036	myosin heavy chain binding	6	2	1.34	0.40016	1
GO:0034212	peptide N-acetyltransferase activity	6	2	1.34	0.40016	1
GO:0035497	cAMP response element binding	6	2	1.34	0.40016	1
GO:0038036	sphingosine-1-phosphate receptor activity	6	2	1.34	0.40016	1
GO:0048406	nerve growth factor binding	6	2	1.34	0.40016	1
GO:0050291	sphingosine N-acyltransferase activity	6	2	1.34	0.40016	1
GO:0050733	RS domain binding	6	2	1.34	0.40016	1
GO:0051379	epinephrine binding	6	2	1.34	0.40016	1
GO:0051739	NA	6	2	1.34	0.40016	1
GO:0043021	ribonucleoprotein complex binding	49	12	10.91	0.40778	1
GO:0004536	deoxyribonuclease activity	36	9	8.02	0.40908	1
GO:0050660	flavin adenine dinucleotide binding	71	17	15.81	0.41177	1
GO:0016741	transferase activity, transferring one-carbon groups	186	43	41.41	0.41748	1
GO:0015932	nucleobase-containing compound transmembrane transporter activity	19	5	4.23	0.42107	1
GO:0070325	lipoprotein particle receptor binding	19	5	4.23	0.42107	1
GO:0019208	phosphatase regulator activity	67	16	14.92	0.42166	1
GO:0016874	ligase activity	471	107	104.87	0.4233	1
GO:0008757	S-adenosylmethionine-dependent methyltransferase activity	98	23	21.82	0.42567	1
GO:0003887	DNA-directed DNA polymerase activity	28	7	6.23	0.43544	1
GO:0004520	endodeoxyribonuclease activity	28	7	6.23	0.43544	1
GO:0030551	cyclic nucleotide binding	28	7	6.23	0.43544	1
GO:0001882	nucleoside binding	15	4	3.34	0.43738	1
GO:0004012	phospholipid-translocating ATPase activity	15	4	3.34	0.43738	1
GO:0015278	calcium-release channel activity	15	4	3.34	0.43738	1
GO:0042162	telomeric DNA binding	15	4	3.34	0.43738	1
GO:0048020	CCR chemokine receptor binding	15	4	3.34	0.43738	1
GO:0050253	retinyl-palmitate esterase activity	15	4	3.34	0.43738	1
GO:0051183	vitamin transporter activity	15	4	3.34	0.43738	1
GO:0052745	inositol phosphate phosphatase activity	15	4	3.34	0.43738	1
GO:0060090	binding, bridging	143	33	31.84	0.43973	1
GO:0030554	adenyl nucleotide binding	1475	331	328.4	0.44294	1
GO:0038024	cargo receptor activity	59	14	13.14	0.44332	1
GO:0008227	G-protein coupled amine receptor activity	37	9	8.24	0.44434	1
GO:0030594	neurotransmitter receptor activity	68	16	15.14	0.44759	1
GO:0005253	anion channel activity	77	18	17.14	0.45113	1
GO:0008093	cytoskeletal adaptor activity	24	6	5.34	0.45122	1
GO:0008301	DNA binding, bending	55	13	12.25	0.45525	1
GO:0004016	adenylate cyclase activity	11	3	2.45	0.45746	1
GO:0004065	arylsulfatase activity	11	3	2.45	0.45746	1
GO:0004385	guanylate kinase activity	11	3	2.45	0.45746	1
GO:0005041	low-density lipoprotein receptor activity	11	3	2.45	0.45746	1
GO:0005372	water transmembrane transporter activity	11	3	2.45	0.45746	1
GO:0008191	metalloendopeptidase inhibitor activity	11	3	2.45	0.45746	1
GO:0008199	ferric iron binding	11	3	2.45	0.45746	1
GO:0016884	carbon-nitrogen ligase activity, with glutamine as amido-N-donor	11	3	2.45	0.45746	1
GO:0035004	phosphatidylinositol 3-kinase activity	11	3	2.45	0.45746	1
GO:0048407	platelet-derived growth factor binding	11	3	2.45	0.45746	1
GO:0048551	metalloenzyme inhibitor activity	11	3	2.45	0.45746	1
GO:0080025	phosphatidylinositol-3,5-bisphosphate binding	11	3	2.45	0.45746	1
GO:0005080	protein kinase C binding	42	10	9.35	0.46427	1
GO:0047485	protein N-terminus binding	82	19	18.26	0.46452	1
GO:0032559	adenyl ribonucleotide binding	1466	328	326.4	0.46893	1
GO:0005548	phospholipid transporter activity	29	7	6.46	0.47557	1
GO:0016776	phosphotransferase activity, phosphate group as acceptor	38	9	8.46	0.47932	1
GO:0016706	oxidoreductase activity, acting on paired donors, with incorporation or reduction of molecular oxygen, 2-oxoglutarate as one donor, and incorporation of one atom each of oxygen into both donors	47	11	10.46	0.48198	1
GO:0003680	AT DNA binding	7	2	1.56	0.48461	1
GO:0003708	retinoic acid receptor activity	7	2	1.56	0.48461	1
GO:0004017	adenylate kinase activity	7	2	1.56	0.48461	1
GO:0004679	AMP-activated protein kinase activity	7	2	1.56	0.48461	1
GO:0004887	thyroid hormone receptor activity	7	2	1.56	0.48461	1
GO:0005068	transmembrane receptor protein tyrosine kinase adaptor activity	7	2	1.56	0.48461	1
GO:0005113	patched binding	7	2	1.56	0.48461	1
GO:0005521	lamin binding	7	2	1.56	0.48461	1
GO:0008035	high-density lipoprotein particle binding	7	2	1.56	0.48461	1
GO:0008121	ubiquinol-cytochrome-c reductase activity	7	2	1.56	0.48461	1
GO:0008157	protein phosphatase 1 binding	7	2	1.56	0.48461	1
GO:0008504	monoamine transmembrane transporter activity	7	2	1.56	0.48461	1
GO:0015174	basic amino acid transmembrane transporter activity	7	2	1.56	0.48461	1
GO:0015205	nucleobase transmembrane transporter activity	7	2	1.56	0.48461	1
GO:0015277	kainate selective glutamate receptor activity	7	2	1.56	0.48461	1
GO:0016681	oxidoreductase activity, acting on diphenols and related substances as donors, cytochrome as acceptor	7	2	1.56	0.48461	1
GO:0016783	sulfurtransferase activity	7	2	1.56	0.48461	1
GO:0016885	ligase activity, forming carbon-carbon bonds	7	2	1.56	0.48461	1
GO:0019957	C-C chemokine binding	7	2	1.56	0.48461	1
GO:0031957	very long-chain fatty acid-CoA ligase activity	7	2	1.56	0.48461	1
GO:0050811	GABA receptor binding	7	2	1.56	0.48461	1
GO:0051371	muscle alpha-actinin binding	7	2	1.56	0.48461	1
GO:0042802	identical protein binding	796	178	177.23	0.48752	1
GO:0016701	oxidoreductase activity, acting on single donors with incorporation of molecular oxygen	83	19	18.48	0.48812	1
GO:0070851	growth factor receptor binding	92	21	20.48	0.48911	1
GO:0004697	protein kinase C activity	16	4	3.56	0.49185	1
GO:0004708	MAP kinase kinase activity	16	4	3.56	0.49185	1
GO:0004806	triglyceride lipase activity	16	4	3.56	0.49185	1
GO:0016780	phosphotransferase activity, for other substituted phosphate groups	16	4	3.56	0.49185	1
GO:0042805	actinin binding	16	4	3.56	0.49185	1
GO:0004112	cyclic-nucleotide phosphodiesterase activity	25	6	5.57	0.4945	1
GO:0005164	tumor necrosis factor receptor binding	25	6	5.57	0.4945	1
GO:0005520	insulin-like growth factor binding	25	6	5.57	0.4945	1
GO:0050840	extracellular matrix binding	34	8	7.57	0.49604	1
GO:0005044	scavenger receptor activity	43	10	9.57	0.49711	1
GO:0030545	receptor regulator activity	43	10	9.57	0.49711	1
GO:0051536	iron-sulfur cluster binding	52	12	11.58	0.49793	1
GO:0051540	metal cluster binding	52	12	11.58	0.49793	1
GO:0004888	transmembrane signaling receptor activity	811	181	180.56	0.49941	1
GO:0005524	ATP binding	1441	321	320.83	0.50686	1
GO:0017076	purine nucleotide binding	1814	404	403.88	0.50744	1
GO:0005201	extracellular matrix structural constituent	75	17	16.7	0.51177	1
GO:0018024	histone-lysine N-methyltransferase activity	39	9	8.68	0.51375	1
GO:0032555	purine ribonucleotide binding	1802	401	401.21	0.51539	1
GO:0000979	RNA polymerase II core promoter sequence-specific DNA binding	21	5	4.68	0.51677	1
GO:0005242	inward rectifier potassium channel activity	21	5	4.68	0.51677	1
GO:0015144	carbohydrate transmembrane transporter activity	21	5	4.68	0.51677	1
GO:0016849	phosphorus-oxygen lyase activity	21	5	4.68	0.51677	1
GO:0016917	GABA receptor activity	21	5	4.68	0.51677	1
GO:0035250	UDP-galactosyltransferase activity	21	5	4.68	0.51677	1
GO:0051119	sugar transmembrane transporter activity	21	5	4.68	0.51677	1
GO:0001972	retinoic acid binding	12	3	2.67	0.52041	1
GO:0004953	icosanoid receptor activity	12	3	2.67	0.52041	1
GO:0004954	prostanoid receptor activity	12	3	2.67	0.52041	1
GO:0005031	tumor necrosis factor-activated receptor activity	12	3	2.67	0.52041	1
GO:0008195	phosphatidate phosphatase activity	12	3	2.67	0.52041	1
GO:0010576	metalloenzyme regulator activity	12	3	2.67	0.52041	1
GO:0016813	hydrolase activity, acting on carbon-nitrogen (but not peptide) bonds, in linear amidines	12	3	2.67	0.52041	1
GO:0016918	retinal binding	12	3	2.67	0.52041	1
GO:0030553	cGMP binding	12	3	2.67	0.52041	1
GO:0070403	NAD+ binding	12	3	2.67	0.52041	1
GO:0090079	translation regulator activity, nucleic acid binding	12	3	2.67	0.52041	1
GO:0032553	ribonucleotide binding	1803	401	401.43	0.52077	1
GO:0016705	oxidoreductase activity, acting on paired donors, with incorporation or reduction of molecular oxygen	157	35	34.96	0.52805	1
GO:0000026	alpha-1,2-mannosyltransferase activity	3	1	0.67	0.53029	1
GO:0001730	2'-5'-oligoadenylate synthetase activity	3	1	0.67	0.53029	1
GO:0001883	purine nucleoside binding	3	1	0.67	0.53029	1
GO:0002060	purine nucleobase binding	3	1	0.67	0.53029	1
GO:0003872	6-phosphofructokinase activity	3	1	0.67	0.53029	1
GO:0003985	acetyl-CoA C-acetyltransferase activity	3	1	0.67	0.53029	1
GO:0004367	glycerol-3-phosphate dehydrogenase [NAD+] activity	3	1	0.67	0.53029	1
GO:0004370	glycerol kinase activity	3	1	0.67	0.53029	1
GO:0004416	hydroxyacylglutathione hydrolase activity	3	1	0.67	0.53029	1
GO:0004461	lactose synthase activity	3	1	0.67	0.53029	1
GO:0004505	phenylalanine 4-monooxygenase activity	3	1	0.67	0.53029	1
GO:0004516	nicotinate phosphoribosyltransferase activity	3	1	0.67	0.53029	1
GO:0004517	nitric-oxide synthase activity	3	1	0.67	0.53029	1
GO:0004565	beta-galactosidase activity	3	1	0.67	0.53029	1
GO:0004566	beta-glucuronidase activity	3	1	0.67	0.53029	1
GO:0004582	dolichyl-phosphate beta-D-mannosyltransferase activity	3	1	0.67	0.53029	1
GO:0004591	oxoglutarate dehydrogenase (succinyl-transferring) activity	3	1	0.67	0.53029	1
GO:0004647	phosphoserine phosphatase activity	3	1	0.67	0.53029	1
GO:0004738	pyruvate dehydrogenase activity	3	1	0.67	0.53029	1
GO:0004739	pyruvate dehydrogenase (acetyl-transferring) activity	3	1	0.67	0.53029	1
GO:0004748	ribonucleoside-diphosphate reductase activity, thioredoxin disulfide as acceptor	3	1	0.67	0.53029	1
GO:0004792	thiosulfate sulfurtransferase activity	3	1	0.67	0.53029	1
GO:0004802	transketolase activity	3	1	0.67	0.53029	1
GO:0004873	asialoglycoprotein receptor activity	3	1	0.67	0.53029	1
GO:0004875	complement receptor activity	3	1	0.67	0.53029	1
GO:0004886	9-cis retinoic acid receptor activity	3	1	0.67	0.53029	1
GO:0004937	alpha1-adrenergic receptor activity	3	1	0.67	0.53029	1
GO:0004992	platelet activating factor receptor activity	3	1	0.67	0.53029	1
GO:0004995	tachykinin receptor activity	3	1	0.67	0.53029	1
GO:0005017	platelet-derived growth factor-activated receptor activity	3	1	0.67	0.53029	1
GO:0005025	transforming growth factor beta receptor activity, type I	3	1	0.67	0.53029	1
GO:0005094	Rho GDP-dissociation inhibitor activity	3	1	0.67	0.53029	1
GO:0005134	interleukin-2 receptor binding	3	1	0.67	0.53029	1
GO:0005173	stem cell factor receptor binding	3	1	0.67	0.53029	1
GO:0005222	intracellular cAMP activated cation channel activity	3	1	0.67	0.53029	1
GO:0005250	A-type (transient outward) potassium channel activity	3	1	0.67	0.53029	1
GO:0005294	neutral L-amino acid secondary active transmembrane transporter activity	3	1	0.67	0.53029	1
GO:0005329	dopamine transmembrane transporter activity	3	1	0.67	0.53029	1
GO:0005381	iron ion transmembrane transporter activity	3	1	0.67	0.53029	1
GO:0008142	oxysterol binding	3	1	0.67	0.53029	1
GO:0008184	glycogen phosphorylase activity	3	1	0.67	0.53029	1
GO:0008192	RNA guanylyltransferase activity	3	1	0.67	0.53029	1
GO:0008431	vitamin E binding	3	1	0.67	0.53029	1
GO:0008449	N-acetylglucosamine-6-sulfatase activity	3	1	0.67	0.53029	1
GO:0008454	alpha-1,3-mannosylglycoprotein 4-beta-N-acetylglucosaminyltransferase activity	3	1	0.67	0.53029	1
GO:0008474	palmitoyl-(protein) hydrolase activity	3	1	0.67	0.53029	1
GO:0008475	procollagen-lysine 5-dioxygenase activity	3	1	0.67	0.53029	1
GO:0008502	melatonin receptor activity	3	1	0.67	0.53029	1
GO:0008821	crossover junction endodeoxyribonuclease activity	3	1	0.67	0.53029	1
GO:0008853	exodeoxyribonuclease III activity	3	1	0.67	0.53029	1
GO:0008898	S-adenosylmethionine-homocysteine S-methyltransferase activity	3	1	0.67	0.53029	1
GO:0008969	phosphohistidine phosphatase activity	3	1	0.67	0.53029	1
GO:0010521	telomerase inhibitor activity	3	1	0.67	0.53029	1
GO:0015018	galactosylgalactosylxylosylprotein 3-beta-glucuronosyltransferase activity	3	1	0.67	0.53029	1
GO:0015065	uridine nucleotide receptor activity	3	1	0.67	0.53029	1
GO:0015180	L-alanine transmembrane transporter activity	3	1	0.67	0.53029	1
GO:0015215	nucleotide transmembrane transporter activity	3	1	0.67	0.53029	1
GO:0015556	C4-dicarboxylate transmembrane transporter activity	3	1	0.67	0.53029	1
GO:0016151	nickel cation binding	3	1	0.67	0.53029	1
GO:0016176	superoxide-generating NADPH oxidase activator activity	3	1	0.67	0.53029	1
GO:0016309	1-phosphatidylinositol-5-phosphate 4-kinase activity	3	1	0.67	0.53029	1
GO:0016508	long-chain-enoyl-CoA hydratase activity	3	1	0.67	0.53029	1
GO:0016619	NA	3	1	0.67	0.53029	1
GO:0016728	oxidoreductase activity, acting on CH or CH2 groups, disulfide as acceptor	3	1	0.67	0.53029	1
GO:0016882	cyclo-ligase activity	3	1	0.67	0.53029	1
GO:0016929	SUMO-specific protease activity	3	1	0.67	0.53029	1
GO:0017060	3-galactosyl-N-acetylglucosaminide 4-alpha-L-fucosyltransferase activity	3	1	0.67	0.53029	1
GO:0017123	Ral GTPase activator activity	3	1	0.67	0.53029	1
GO:0017162	aryl hydrocarbon receptor binding	3	1	0.67	0.53029	1
GO:0019531	oxalate transmembrane transporter activity	3	1	0.67	0.53029	1
GO:0019826	oxygen sensor activity	3	1	0.67	0.53029	1
GO:0019862	IgA binding	3	1	0.67	0.53029	1
GO:0019966	interleukin-1 binding	3	1	0.67	0.53029	1
GO:0022858	alanine transmembrane transporter activity	3	1	0.67	0.53029	1
GO:0030023	extracellular matrix constituent conferring elasticity	3	1	0.67	0.53029	1
GO:0030229	very-low-density lipoprotein particle receptor activity	3	1	0.67	0.53029	1
GO:0030899	calcium-dependent ATPase activity	3	1	0.67	0.53029	1
GO:0031177	phosphopantetheine binding	3	1	0.67	0.53029	1
GO:0031489	myosin V binding	3	1	0.67	0.53029	1
GO:0031628	opioid receptor binding	3	1	0.67	0.53029	1
GO:0031681	G-protein beta-subunit binding	3	1	0.67	0.53029	1
GO:0031735	CCR10 chemokine receptor binding	3	1	0.67	0.53029	1
GO:0031849	olfactory receptor binding	3	1	0.67	0.53029	1
GO:0032217	riboflavin transporter activity	3	1	0.67	0.53029	1
GO:0032422	purine-rich negative regulatory element binding	3	1	0.67	0.53029	1
GO:0032450	maltose alpha-glucosidase activity	3	1	0.67	0.53029	1
GO:0032557	pyrimidine ribonucleotide binding	3	1	0.67	0.53029	1
GO:0033829	O-fucosylpeptide 3-beta-N-acetylglucosaminyltransferase activity	3	1	0.67	0.53029	1
GO:0034987	immunoglobulin receptor binding	3	1	0.67	0.53029	1
GO:0035005	1-phosphatidylinositol-4-phosphate 3-kinase activity	3	1	0.67	0.53029	1
GO:0035529	NADH pyrophosphatase activity	3	1	0.67	0.53029	1
GO:0036122	BMP binding	3	1	0.67	0.53029	1
GO:0038085	vascular endothelial growth factor binding	3	1	0.67	0.53029	1
GO:0042608	T cell receptor binding	3	1	0.67	0.53029	1
GO:0042799	histone methyltransferase activity (H4-K20 specific)	3	1	0.67	0.53029	1
GO:0043047	single-stranded telomeric DNA binding	3	1	0.67	0.53029	1
GO:0043533	inositol 1,3,4,5 tetrakisphosphate binding	3	1	0.67	0.53029	1
GO:0046975	histone methyltransferase activity (H3-K36 specific)	3	1	0.67	0.53029	1
GO:0047374	methylumbelliferyl-acetate deacetylase activity	3	1	0.67	0.53029	1
GO:0048273	mitogen-activated protein kinase p38 binding	3	1	0.67	0.53029	1
GO:0050252	retinol O-fatty-acyltransferase activity	3	1	0.67	0.53029	1
GO:0050682	AF-2 domain binding	3	1	0.67	0.53029	1
GO:0051525	NFAT protein binding	3	1	0.67	0.53029	1
GO:0052659	inositol-1,3,4,5-tetrakisphosphate 5-phosphatase activity	3	1	0.67	0.53029	1
GO:0055056	D-glucose transmembrane transporter activity	3	1	0.67	0.53029	1
GO:0055077	gap junction hemi-channel activity	3	1	0.67	0.53029	1
GO:0060230	lipoprotein lipase activator activity	3	1	0.67	0.53029	1
GO:0070548	L-glutamine aminotransferase activity	3	1	0.67	0.53029	1
GO:0070576	vitamin D 24-hydroxylase activity	3	1	0.67	0.53029	1
GO:0070653	high-density lipoprotein particle receptor binding	3	1	0.67	0.53029	1
GO:0070915	lysophosphatidic acid receptor activity	3	1	0.67	0.53029	1
GO:0071532	ankyrin repeat binding	3	1	0.67	0.53029	1
GO:0071553	G-protein coupled pyrimidinergic nucleotide receptor activity	3	1	0.67	0.53029	1
GO:2001070	starch binding	3	1	0.67	0.53029	1
GO:0004712	protein serine/threonine/tyrosine kinase activity	35	8	7.79	0.53226	1
GO:0008080	N-acetyltransferase activity	76	17	16.92	0.53626	1
GO:0005501	retinoid binding	26	6	5.79	0.53655	1
GO:0008173	RNA methyltransferase activity	26	6	5.79	0.53655	1
GO:0016645	oxidoreductase activity, acting on the CH-NH group of donors	26	6	5.79	0.53655	1
GO:0004872	receptor activity	1104	245	245.8	0.53668	1
GO:0005518	collagen binding	49	11	10.91	0.54345	1
GO:0016646	oxidoreductase activity, acting on the CH-NH group of donors, NAD or NADP as acceptor	17	4	3.78	0.54396	1
GO:0043014	alpha-tubulin binding	17	4	3.78	0.54396	1
GO:0035639	purine ribonucleoside triphosphate binding	1772	393	394.53	0.54756	1
GO:0046906	tetrapyrrole binding	131	29	29.17	0.5484	1
GO:0020037	heme binding	122	27	27.16	0.54979	1
GO:0016758	transferase activity, transferring hexosyl groups	181	40	40.3	0.55076	1
GO:0004693	cyclin-dependent protein serine/threonine kinase activity	31	7	6.9	0.55311	1
GO:0003729	mRNA binding	86	19	19.15	0.55757	1
GO:0001077	RNA polymerase II core promoter proximal region sequence-specific DNA binding transcription factor activity involved in positive regulation of transcription	45	10	10.02	0.56096	1
GO:0000983	RNA polymerase II core promoter sequence-specific DNA binding transcription factor activity	8	2	1.78	0.5612	1
GO:0004126	cytidine deaminase activity	8	2	1.78	0.5612	1
GO:0008253	5'-nucleotidase activity	8	2	1.78	0.5612	1
GO:0008432	JUN kinase binding	8	2	1.78	0.5612	1
GO:0015271	outward rectifier potassium channel activity	8	2	1.78	0.5612	1
GO:0015280	ligand-gated sodium channel activity	8	2	1.78	0.5612	1
GO:0016832	aldehyde-lyase activity	8	2	1.78	0.5612	1
GO:0031701	angiotensin receptor binding	8	2	1.78	0.5612	1
GO:0043295	glutathione binding	8	2	1.78	0.5612	1
GO:0046030	inositol trisphosphate phosphatase activity	8	2	1.78	0.5612	1
GO:0046870	cadmium ion binding	8	2	1.78	0.5612	1
GO:0047498	calcium-dependent phospholipase A2 activity	8	2	1.78	0.5612	1
GO:0050700	CARD domain binding	8	2	1.78	0.5612	1
GO:0050998	nitric-oxide synthase binding	8	2	1.78	0.5612	1
GO:0060229	lipase activator activity	8	2	1.78	0.5612	1
GO:1900750	oligopeptide binding	8	2	1.78	0.5612	1
GO:0003950	NAD+ ADP-ribosyltransferase activity	22	5	4.9	0.56206	1
GO:0019201	nucleotide kinase activity	22	5	4.9	0.56206	1
GO:0051059	NF-kappaB binding	22	5	4.9	0.56206	1
GO:0071813	lipoprotein particle binding	22	5	4.9	0.56206	1
GO:0071814	protein-lipid complex binding	22	5	4.9	0.56206	1
GO:0030674	protein binding, bridging	132	29	29.39	0.56679	1
GO:0016410	N-acyltransferase activity	91	20	20.26	0.56735	1
GO:0003924	GTPase activity	223	49	49.65	0.56843	1
GO:0016702	oxidoreductase activity, acting on single donors with incorporation of molecular oxygen, incorporation of two atoms of oxygen	82	18	18.26	0.57049	1
GO:0008022	protein C-terminus binding	155	34	34.51	0.57101	1
GO:0001085	RNA polymerase II transcription factor binding	50	11	11.13	0.57319	1
GO:0016866	intramolecular transferase activity	27	6	6.01	0.57703	1
GO:0004835	tubulin-tyrosine ligase activity	13	3	2.89	0.57913	1
GO:0005123	death receptor binding	13	3	2.89	0.57913	1
GO:0005161	platelet-derived growth factor receptor binding	13	3	2.89	0.57913	1
GO:0005344	oxygen transporter activity	13	3	2.89	0.57913	1
GO:0005452	inorganic anion exchanger activity	13	3	2.89	0.57913	1
GO:0015238	drug transmembrane transporter activity	13	3	2.89	0.57913	1
GO:0016594	glycine binding	13	3	2.89	0.57913	1
GO:0017127	cholesterol transporter activity	13	3	2.89	0.57913	1
GO:0035255	ionotropic glutamate receptor binding	13	3	2.89	0.57913	1
GO:0050664	oxidoreductase activity, acting on NAD(P)H, oxygen as acceptor	13	3	2.89	0.57913	1
GO:0016278	lysine N-methyltransferase activity	41	9	9.13	0.58016	1
GO:0016279	protein-lysine N-methyltransferase activity	41	9	9.13	0.58016	1
GO:0001664	G-protein coupled receptor binding	183	40	40.74	0.58198	1
GO:0016810	hydrolase activity, acting on carbon-nitrogen (but not peptide) bonds	110	24	24.49	0.58229	1
GO:0004222	metalloendopeptidase activity	101	22	22.49	0.58545	1
GO:0034061	DNA polymerase activity	32	7	7.12	0.58995	1
GO:0001105	RNA polymerase II transcription coactivator activity	18	4	4.01	0.59316	1
GO:0005001	transmembrane receptor protein tyrosine phosphatase activity	18	4	4.01	0.59316	1
GO:0005547	phosphatidylinositol-3,4,5-trisphosphate binding	18	4	4.01	0.59316	1
GO:0008028	monocarboxylic acid transmembrane transporter activity	18	4	4.01	0.59316	1
GO:0008200	ion channel inhibitor activity	18	4	4.01	0.59316	1
GO:0016248	channel inhibitor activity	18	4	4.01	0.59316	1
GO:0019198	transmembrane receptor protein phosphatase activity	18	4	4.01	0.59316	1
GO:0046961	proton-transporting ATPase activity, rotational mechanism	18	4	4.01	0.59316	1
GO:0032813	tumor necrosis factor receptor superfamily binding	37	8	8.24	0.60141	1
GO:0042625	ATPase activity, coupled to transmembrane movement of ions	65	14	14.47	0.60432	1
GO:0003730	mRNA 3'-UTR binding	23	5	5.12	0.60509	1
GO:0051213	dioxygenase activity	84	18	18.7	0.61561	1
GO:0019840	isoprenoid binding	28	6	6.23	0.61564	1
GO:0001228	RNA polymerase II transcription regulatory region sequence-specific DNA binding transcription factor activity involved in positive regulation of transcription	47	10	10.46	0.62126	1
GO:0015370	solute:sodium symporter activity	47	10	10.46	0.62126	1
GO:0016814	hydrolase activity, acting on carbon-nitrogen (but not peptide) bonds, in cyclic amidines	33	7	7.35	0.6252	1
GO:0004716	receptor signaling protein tyrosine kinase activity	9	2	2	0.62924	1
GO:0005092	GDP-dissociation inhibitor activity	9	2	2	0.62924	1
GO:0005388	calcium-transporting ATPase activity	9	2	2	0.62924	1
GO:0015643	toxic substance binding	9	2	2	0.62924	1
GO:0016303	1-phosphatidylinositol-3-kinase activity	9	2	2	0.62924	1
GO:0016668	oxidoreductase activity, acting on a sulfur group of donors, NAD(P) as acceptor	9	2	2	0.62924	1
GO:0017153	sodium:dicarboxylate symporter activity	9	2	2	0.62924	1
GO:0031419	cobalamin binding	9	2	2	0.62924	1
GO:0035240	dopamine binding	9	2	2	0.62924	1
GO:0035259	glucocorticoid receptor binding	9	2	2	0.62924	1
GO:0042975	peroxisome proliferator activated receptor binding	9	2	2	0.62924	1
GO:0048531	beta-1,3-galactosyltransferase activity	9	2	2	0.62924	1
GO:0051428	peptide hormone receptor binding	9	2	2	0.62924	1
GO:0072349	modified amino acid transmembrane transporter activity	9	2	2	0.62924	1
GO:0003714	transcription corepressor activity	177	38	39.41	0.63014	1
GO:0001786	phosphatidylserine binding	14	3	3.12	0.63307	1
GO:0004622	lysophospholipase activity	14	3	3.12	0.63307	1
GO:0005035	death receptor activity	14	3	3.12	0.63307	1
GO:0008171	O-methyltransferase activity	14	3	3.12	0.63307	1
GO:0009881	photoreceptor activity	14	3	3.12	0.63307	1
GO:0009982	pseudouridine synthase activity	14	3	3.12	0.63307	1
GO:0015248	sterol transporter activity	14	3	3.12	0.63307	1
GO:0030169	low-density lipoprotein particle binding	14	3	3.12	0.63307	1
GO:0031491	nucleosome binding	14	3	3.12	0.63307	1
GO:0008375	acetylglucosaminyltransferase activity	38	8	8.46	0.63397	1
GO:0043178	alcohol binding	38	8	8.46	0.63397	1
GO:0001595	angiotensin receptor activity	4	1	0.89	0.63489	1
GO:0002054	nucleobase binding	4	1	0.89	0.63489	1
GO:0003831	beta-N-acetylglucosaminylglycopeptide beta-1,4-galactosyltransferase activity	4	1	0.89	0.63489	1
GO:0003846	2-acylglycerol O-acyltransferase activity	4	1	0.89	0.63489	1
GO:0003896	DNA primase activity	4	1	0.89	0.63489	1
GO:0003917	DNA topoisomerase type I activity	4	1	0.89	0.63489	1
GO:0003945	N-acetyllactosamine synthase activity	4	1	0.89	0.63489	1
GO:0004035	alkaline phosphatase activity	4	1	0.89	0.63489	1
GO:0004144	diacylglycerol O-acyltransferase activity	4	1	0.89	0.63489	1
GO:0004169	dolichyl-phosphate-mannose-protein mannosyltransferase activity	4	1	0.89	0.63489	1
GO:0004305	ethanolamine kinase activity	4	1	0.89	0.63489	1
GO:0004322	ferroxidase activity	4	1	0.89	0.63489	1
GO:0004427	inorganic diphosphatase activity	4	1	0.89	0.63489	1
GO:0004470	malic enzyme activity	4	1	0.89	0.63489	1
GO:0004677	DNA-dependent protein kinase activity	4	1	0.89	0.63489	1
GO:0004706	JUN kinase kinase kinase activity	4	1	0.89	0.63489	1
GO:0004735	pyrroline-5-carboxylate reductase activity	4	1	0.89	0.63489	1
GO:0004945	angiotensin type II receptor activity	4	1	0.89	0.63489	1
GO:0004952	dopamine neurotransmitter receptor activity	4	1	0.89	0.63489	1
GO:0004958	prostaglandin F receptor activity	4	1	0.89	0.63489	1
GO:0004971	alpha-amino-3-hydroxy-5-methyl-4-isoxazole propionate selective glutamate receptor activity	4	1	0.89	0.63489	1
GO:0005047	signal recognition particle binding	4	1	0.89	0.63489	1
GO:0005220	inositol 1,4,5-trisphosphate-sensitive calcium-release channel activity	4	1	0.89	0.63489	1
GO:0005315	inorganic phosphate transmembrane transporter activity	4	1	0.89	0.63489	1
GO:0005324	long-chain fatty acid transporter activity	4	1	0.89	0.63489	1
GO:0005332	gamma-aminobutyric acid:sodium symporter activity	4	1	0.89	0.63489	1
GO:0005534	galactose binding	4	1	0.89	0.63489	1
GO:0008061	chitin binding	4	1	0.89	0.63489	1
GO:0008331	high voltage-gated calcium channel activity	4	1	0.89	0.63489	1
GO:0008518	reduced folate carrier activity	4	1	0.89	0.63489	1
GO:0008574	plus-end-directed microtubule motor activity	4	1	0.89	0.63489	1
GO:0015183	L-aspartate transmembrane transporter activity	4	1	0.89	0.63489	1
GO:0015186	L-glutamine transmembrane transporter activity	4	1	0.89	0.63489	1
GO:0015193	L-proline transmembrane transporter activity	4	1	0.89	0.63489	1
GO:0015220	choline transmembrane transporter activity	4	1	0.89	0.63489	1
GO:0015467	G-protein activated inward rectifier potassium channel activity	4	1	0.89	0.63489	1
GO:0016361	activin receptor activity, type I	4	1	0.89	0.63489	1
GO:0016453	C-acetyltransferase activity	4	1	0.89	0.63489	1
GO:0016531	copper chaperone activity	4	1	0.89	0.63489	1
GO:0016715	oxidoreductase activity, acting on paired donors, with incorporation or reduction of molecular oxygen, reduced ascorbate as one donor, and incorporation of one atom of oxygen	4	1	0.89	0.63489	1
GO:0016724	oxidoreductase activity, oxidizing metal ions, oxygen as acceptor	4	1	0.89	0.63489	1
GO:0016744	transferase activity, transferring aldehyde or ketonic groups	4	1	0.89	0.63489	1
GO:0019215	intermediate filament binding	4	1	0.89	0.63489	1
GO:0030160	GKAP/Homer scaffold activity	4	1	0.89	0.63489	1
GO:0030172	troponin C binding	4	1	0.89	0.63489	1
GO:0030297	transmembrane receptor protein tyrosine kinase activator activity	4	1	0.89	0.63489	1
GO:0031014	troponin T binding	4	1	0.89	0.63489	1
GO:0031404	chloride ion binding	4	1	0.89	0.63489	1
GO:0032549	ribonucleoside binding	4	1	0.89	0.63489	1
GO:0033130	acetylcholine receptor binding	4	1	0.89	0.63489	1
GO:0033192	calmodulin-dependent protein phosphatase activity	4	1	0.89	0.63489	1
GO:0033265	choline binding	4	1	0.89	0.63489	1
GO:0034617	tetrahydrobiopterin binding	4	1	0.89	0.63489	1
GO:0034618	arginine binding	4	1	0.89	0.63489	1
GO:0042806	fucose binding	4	1	0.89	0.63489	1
GO:0043024	ribosomal small subunit binding	4	1	0.89	0.63489	1
GO:0043184	vascular endothelial growth factor receptor 2 binding	4	1	0.89	0.63489	1
GO:0043515	kinetochore binding	4	1	0.89	0.63489	1
GO:0045134	uridine-diphosphatase activity	4	1	0.89	0.63489	1
GO:0045159	myosin II binding	4	1	0.89	0.63489	1
GO:0045322	unmethylated CpG binding	4	1	0.89	0.63489	1
GO:0045499	chemorepellent activity	4	1	0.89	0.63489	1
GO:0045545	syndecan binding	4	1	0.89	0.63489	1
GO:0045569	TRAIL binding	4	1	0.89	0.63489	1
GO:0046934	phosphatidylinositol-4,5-bisphosphate 3-kinase activity	4	1	0.89	0.63489	1
GO:0047184	1-acylglycerophosphocholine O-acyltransferase activity	4	1	0.89	0.63489	1
GO:0047238	glucuronosyl-N-acetylgalactosaminyl-proteoglycan 4-beta-N-acetylgalactosaminyltransferase activity	4	1	0.89	0.63489	1
GO:0047631	ADP-ribose diphosphatase activity	4	1	0.89	0.63489	1
GO:0048495	Roundabout binding	4	1	0.89	0.63489	1
GO:0050501	hyaluronan synthase activity	4	1	0.89	0.63489	1
GO:0050510	N-acetylgalactosaminyl-proteoglycan 3-beta-glucuronosyltransferase activity	4	1	0.89	0.63489	1
GO:0050815	phosphoserine binding	4	1	0.89	0.63489	1
GO:0051185	coenzyme transporter activity	4	1	0.89	0.63489	1
GO:0051380	norepinephrine binding	4	1	0.89	0.63489	1
GO:0051425	PTB domain binding	4	1	0.89	0.63489	1
GO:0051731	polynucleotide 5'-hydroxyl-kinase activity	4	1	0.89	0.63489	1
GO:0052650	NADP-retinol dehydrogenase activity	4	1	0.89	0.63489	1
GO:0052813	phosphatidylinositol bisphosphate kinase activity	4	1	0.89	0.63489	1
GO:0070053	thrombospondin receptor activity	4	1	0.89	0.63489	1
GO:0070326	very-low-density lipoprotein particle receptor binding	4	1	0.89	0.63489	1
GO:0070579	methylcytosine dioxygenase activity	4	1	0.89	0.63489	1
GO:0071723	lipopeptide binding	4	1	0.89	0.63489	1
GO:0008134	transcription factor binding	388	84	86.39	0.63591	1
GO:0000062	fatty-acyl-CoA binding	19	4	4.23	0.63905	1
GO:0001968	fibronectin binding	19	4	4.23	0.63905	1
GO:0019001	guanyl nucleotide binding	375	81	83.49	0.64311	1
GO:0032561	guanyl ribonucleotide binding	375	81	83.49	0.64311	1
GO:0001190	RNA polymerase II transcription factor binding transcription factor activity involved in positive regulation of transcription	24	5	5.34	0.64558	1
GO:0001608	G-protein coupled nucleotide receptor activity	24	5	5.34	0.64558	1
GO:0004114	3',5'-cyclic-nucleotide phosphodiesterase activity	24	5	5.34	0.64558	1
GO:0045028	G-protein coupled purinergic nucleotide receptor activity	24	5	5.34	0.64558	1
GO:0032403	protein complex binding	275	59	61.23	0.65103	1
GO:0031072	heat shock protein binding	86	18	19.15	0.65845	1
GO:0005525	GTP binding	363	78	80.82	0.66093	1
GO:0008083	growth factor activity	156	33	34.73	0.66183	1
GO:0050681	androgen receptor binding	39	8	8.68	0.66499	1
GO:0001104	RNA polymerase II transcription cofactor activity	63	13	14.03	0.67021	1
GO:0004221	ubiquitin thiolesterase activity	63	13	14.03	0.67021	1
GO:0042826	histone deacetylase binding	63	13	14.03	0.67021	1
GO:0000146	microfilament motor activity	20	4	4.45	0.68141	1
GO:0015301	anion:anion antiporter activity	20	4	4.45	0.68141	1
GO:0004707	MAP kinase activity	15	3	3.34	0.682	1
GO:0005527	macrolide binding	15	3	3.34	0.682	1
GO:0005528	FK506 binding	15	3	3.34	0.682	1
GO:0051184	cofactor transporter activity	15	3	3.34	0.682	1
GO:0000287	magnesium ion binding	176	37	39.19	0.68325	1
GO:0001637	G-protein coupled chemoattractant receptor activity	25	5	5.57	0.68335	1
GO:0004950	chemokine receptor activity	25	5	5.57	0.68335	1
GO:0051117	ATPase binding	25	5	5.57	0.68335	1
GO:0019829	cation-transporting ATPase activity	30	6	6.68	0.68651	1
GO:0030971	receptor tyrosine kinase binding	30	6	6.68	0.68651	1
GO:0046966	thyroid hormone receptor binding	30	6	6.68	0.68651	1
GO:0070491	repressing transcription factor binding	30	6	6.68	0.68651	1
GO:0004029	aldehyde dehydrogenase (NAD) activity	10	2	2.23	0.68875	1
GO:0004550	nucleoside diphosphate kinase activity	10	2	2.23	0.68875	1
GO:0005072	transforming growth factor beta receptor, cytoplasmic mediator activity	10	2	2.23	0.68875	1
GO:0008175	tRNA methyltransferase activity	10	2	2.23	0.68875	1
GO:0008641	small protein activating enzyme activity	10	2	2.23	0.68875	1
GO:0015450	P-P-bond-hydrolysis-driven protein transmembrane transporter activity	10	2	2.23	0.68875	1
GO:0016868	intramolecular transferase activity, phosphotransferases	10	2	2.23	0.68875	1
GO:0017110	nucleoside-diphosphatase activity	10	2	2.23	0.68875	1
GO:0034593	phosphatidylinositol bisphosphate phosphatase activity	10	2	2.23	0.68875	1
GO:0070410	co-SMAD binding	10	2	2.23	0.68875	1
GO:0016709	oxidoreductase activity, acting on paired donors, with incorporation or reduction of molecular oxygen, NAD(P)H as one donor, and incorporation of one atom of oxygen	35	7	7.79	0.69029	1
GO:0003678	DNA helicase activity	40	8	8.91	0.69439	1
GO:0003725	double-stranded RNA binding	40	8	8.91	0.69439	1
GO:0000982	RNA polymerase II core promoter proximal region sequence-specific DNA binding transcription factor activity	69	14	15.36	0.69867	1
GO:0016407	acetyltransferase activity	88	18	19.59	0.69867	1
GO:0004402	histone acetyltransferase activity	50	10	11.13	0.70296	1
GO:0015662	ATPase activity, coupled to transmembrane movement of ions, phosphorylative mechanism	50	10	11.13	0.70296	1
GO:0003824	catalytic activity	5158	1136	1148.4	0.70552	1
GO:0042379	chemokine receptor binding	55	11	12.25	0.70728	1
GO:0035258	steroid hormone receptor binding	65	13	14.47	0.71583	1
GO:0000099	sulfur amino acid transmembrane transporter activity	5	1	1.11	0.7162	1
GO:0000828	inositol hexakisphosphate kinase activity	5	1	1.11	0.7162	1
GO:0000832	inositol hexakisphosphate 5-kinase activity	5	1	1.11	0.7162	1
GO:0001517	N-acetylglucosamine 6-O-sulfotransferase activity	5	1	1.11	0.7162	1
GO:0001875	lipopolysaccharide receptor activity	5	1	1.11	0.7162	1
GO:0002162	dystroglycan binding	5	1	1.11	0.7162	1
GO:0003847	1-alkyl-2-acetylglycerophosphocholine esterase activity	5	1	1.11	0.7162	1
GO:0003854	3-beta-hydroxy-delta5-steroid dehydrogenase activity	5	1	1.11	0.7162	1
GO:0003923	GPI-anchor transamidase activity	5	1	1.11	0.7162	1
GO:0004300	enoyl-CoA hydratase activity	5	1	1.11	0.7162	1
GO:0004438	phosphatidylinositol-3-phosphatase activity	5	1	1.11	0.7162	1
GO:0004459	L-lactate dehydrogenase activity	5	1	1.11	0.7162	1
GO:0004523	RNA-DNA hybrid ribonuclease activity	5	1	1.11	0.7162	1
GO:0004528	phosphodiesterase I activity	5	1	1.11	0.7162	1
GO:0004596	peptide alpha-N-acetyltransferase activity	5	1	1.11	0.7162	1
GO:0004758	serine C-palmitoyltransferase activity	5	1	1.11	0.7162	1
GO:0004791	thioredoxin-disulfide reductase activity	5	1	1.11	0.7162	1
GO:0004826	phenylalanine-tRNA ligase activity	5	1	1.11	0.7162	1
GO:0004957	prostaglandin E receptor activity	5	1	1.11	0.7162	1
GO:0004977	melanocortin receptor activity	5	1	1.11	0.7162	1
GO:0004994	somatostatin receptor activity	5	1	1.11	0.7162	1
GO:0005004	GPI-linked ephrin receptor activity	5	1	1.11	0.7162	1
GO:0005127	ciliary neurotrophic factor receptor binding	5	1	1.11	0.7162	1
GO:0005131	growth hormone receptor binding	5	1	1.11	0.7162	1
GO:0005143	interleukin-12 receptor binding	5	1	1.11	0.7162	1
GO:0005167	neurotrophin TRK receptor binding	5	1	1.11	0.7162	1
GO:0005168	neurotrophin TRKA receptor binding	5	1	1.11	0.7162	1
GO:0005345	purine nucleobase transmembrane transporter activity	5	1	1.11	0.7162	1
GO:0008020	G-protein coupled photoreceptor activity	5	1	1.11	0.7162	1
GO:0008131	primary amine oxidase activity	5	1	1.11	0.7162	1
GO:0008190	eukaryotic initiation factor 4E binding	5	1	1.11	0.7162	1
GO:0008429	phosphatidylethanolamine binding	5	1	1.11	0.7162	1
GO:0008526	phosphatidylinositol transporter activity	5	1	1.11	0.7162	1
GO:0009374	biotin binding	5	1	1.11	0.7162	1
GO:0010340	carboxyl-O-methyltransferase activity	5	1	1.11	0.7162	1
GO:0015038	glutathione disulfide oxidoreductase activity	5	1	1.11	0.7162	1
GO:0015057	thrombin receptor activity	5	1	1.11	0.7162	1
GO:0015168	glycerol transmembrane transporter activity	5	1	1.11	0.7162	1
GO:0015184	L-cystine transmembrane transporter activity	5	1	1.11	0.7162	1
GO:0015185	gamma-aminobutyric acid transmembrane transporter activity	5	1	1.11	0.7162	1
GO:0015252	hydrogen ion channel activity	5	1	1.11	0.7162	1
GO:0016423	tRNA (guanine) methyltransferase activity	5	1	1.11	0.7162	1
GO:0016454	C-palmitoyltransferase activity	5	1	1.11	0.7162	1
GO:0016833	oxo-acid-lyase activity	5	1	1.11	0.7162	1
GO:0016841	ammonia-lyase activity	5	1	1.11	0.7162	1
GO:0016901	oxidoreductase activity, acting on the CH-OH group of donors, quinone or similar compound as acceptor	5	1	1.11	0.7162	1
GO:0017040	ceramidase activity	5	1	1.11	0.7162	1
GO:0017108	5'-flap endonuclease activity	5	1	1.11	0.7162	1
GO:0019855	calcium channel inhibitor activity	5	1	1.11	0.7162	1
GO:0019863	IgE binding	5	1	1.11	0.7162	1
GO:0030618	transforming growth factor beta receptor, pathway-specific cytoplasmic mediator activity	5	1	1.11	0.7162	1
GO:0030911	TPR domain binding	5	1	1.11	0.7162	1
GO:0036041	long-chain fatty acid binding	5	1	1.11	0.7162	1
GO:0042979	ornithine decarboxylase regulator activity	5	1	1.11	0.7162	1
GO:0043139	5'-3' DNA helicase activity	5	1	1.11	0.7162	1
GO:0043140	ATP-dependent 3'-5' DNA helicase activity	5	1	1.11	0.7162	1
GO:0043426	MRF binding	5	1	1.11	0.7162	1
GO:0043559	insulin binding	5	1	1.11	0.7162	1
GO:0047499	calcium-independent phospholipase A2 activity	5	1	1.11	0.7162	1
GO:0048027	mRNA 5'-UTR binding	5	1	1.11	0.7162	1
GO:0051637	Gram-positive bacterial cell surface binding	5	1	1.11	0.7162	1
GO:0051998	protein carboxyl O-methyltransferase activity	5	1	1.11	0.7162	1
GO:0052723	inositol hexakisphosphate 1-kinase activity	5	1	1.11	0.7162	1
GO:0052724	inositol hexakisphosphate 3-kinase activity	5	1	1.11	0.7162	1
GO:0052743	inositol tetrakisphosphate phosphatase activity	5	1	1.11	0.7162	1
GO:0052744	phosphatidylinositol monophosphate phosphatase activity	5	1	1.11	0.7162	1
GO:0055103	ligase regulator activity	5	1	1.11	0.7162	1
GO:0070095	fructose-6-phosphate binding	5	1	1.11	0.7162	1
GO:0070290	N-acylphosphatidylethanolamine-specific phospholipase D activity	5	1	1.11	0.7162	1
GO:0070530	K63-linked polyubiquitin binding	5	1	1.11	0.7162	1
GO:0070679	inositol 1,4,5 trisphosphate binding	5	1	1.11	0.7162	1
GO:0019003	GDP binding	26	5	5.79	0.7183	1
GO:0043022	ribosome binding	26	5	5.79	0.7183	1
GO:0000987	core promoter proximal region sequence-specific DNA binding	31	6	6.9	0.71852	1
GO:0001046	core promoter sequence-specific DNA binding	31	6	6.9	0.71852	1
GO:0004003	ATP-dependent DNA helicase activity	31	6	6.9	0.71852	1
GO:0008408	3'-5' exonuclease activity	31	6	6.9	0.71852	1
GO:0016893	endonuclease activity, active with either ribo- or deoxyribonucleic acids and producing 5'-phosphomonoesters	36	7	8.02	0.71994	1
GO:0005545	1-phosphatidylinositol binding	21	4	4.68	0.72014	1
GO:0003746	translation elongation factor activity	16	3	3.56	0.72588	1
GO:0015269	calcium-activated potassium channel activity	16	3	3.56	0.72588	1
GO:0051019	mitogen-activated protein kinase binding	16	3	3.56	0.72588	1
GO:0052866	phosphatidylinositol phosphate phosphatase activity	16	3	3.56	0.72588	1
GO:0051082	unfolded protein binding	118	24	26.27	0.72675	1
GO:0016811	hydrolase activity, acting on carbon-nitrogen (but not peptide) bonds, in linear amides	51	10	11.35	0.72756	1
GO:0004497	monooxygenase activity	90	18	20.04	0.73599	1
GO:0003993	acid phosphatase activity	11	2	2.45	0.74014	1
GO:0004955	prostaglandin receptor activity	11	2	2.45	0.74014	1
GO:0004993	serotonin receptor activity	11	2	2.45	0.74014	1
GO:0005487	nucleocytoplasmic transporter activity	11	2	2.45	0.74014	1
GO:0016634	oxidoreductase activity, acting on the CH-CH group of donors, oxygen as acceptor	11	2	2.45	0.74014	1
GO:0016861	intramolecular oxidoreductase activity, interconverting aldoses and ketoses	11	2	2.45	0.74014	1
GO:0019841	retinol binding	11	2	2.45	0.74014	1
GO:0030276	clathrin binding	11	2	2.45	0.74014	1
GO:0031432	titin binding	11	2	2.45	0.74014	1
GO:0042393	histone binding	100	20	22.26	0.74351	1
GO:0003682	chromatin binding	237	49	52.77	0.74664	1
GO:0043176	amine binding	37	7	8.24	0.74759	1
GO:0001159	core promoter proximal region DNA binding	32	6	7.12	0.74819	1
GO:0015036	disulfide oxidoreductase activity	32	6	7.12	0.74819	1
GO:0051087	chaperone binding	47	9	10.46	0.74917	1
GO:0030331	estrogen receptor binding	27	5	6.01	0.75041	1
GO:0048029	monosaccharide binding	57	11	12.69	0.75273	1
GO:0004364	glutathione transferase activity	22	4	4.9	0.75527	1
GO:0005217	intracellular ligand-gated ion channel activity	22	4	4.9	0.75527	1
GO:0019207	kinase regulator activity	125	25	27.83	0.76099	1
GO:0042277	peptide binding	130	26	28.94	0.76428	1
GO:0004675	transmembrane receptor protein serine/threonine kinase activity	17	3	3.78	0.76486	1
GO:0005024	transforming growth factor beta-activated receptor activity	17	3	3.78	0.76486	1
GO:0008320	protein transmembrane transporter activity	17	3	3.78	0.76486	1
GO:0022884	macromolecule transmembrane transporter activity	17	3	3.78	0.76486	1
GO:0016651	oxidoreductase activity, acting on NAD(P)H	87	17	19.37	0.76759	1
GO:0003690	double-stranded DNA binding	140	28	31.17	0.77066	1
GO:0042054	histone methyltransferase activity	48	9	10.69	0.77211	1
GO:0004527	exonuclease activity	58	11	12.91	0.77356	1
GO:0008170	N-methyltransferase activity	63	12	14.03	0.77485	1
GO:0001758	retinal dehydrogenase activity	6	1	1.34	0.77941	1
GO:0003747	translation release factor activity	6	1	1.34	0.77941	1
GO:0003916	DNA topoisomerase activity	6	1	1.34	0.77941	1
GO:0003988	acetyl-CoA C-acyltransferase activity	6	1	1.34	0.77941	1
GO:0004075	biotin carboxylase activity	6	1	1.34	0.77941	1
GO:0004439	phosphatidylinositol-4,5-bisphosphate 5-phosphatase activity	6	1	1.34	0.77941	1
GO:0004457	lactate dehydrogenase activity	6	1	1.34	0.77941	1
GO:0004551	nucleotide diphosphatase activity	6	1	1.34	0.77941	1
GO:0004558	alpha-1,4-glucosidase activity	6	1	1.34	0.77941	1
GO:0004568	chitinase activity	6	1	1.34	0.77941	1
GO:0004571	mannosyl-oligosaccharide 1,2-alpha-mannosidase activity	6	1	1.34	0.77941	1
GO:0004630	phospholipase D activity	6	1	1.34	0.77941	1
GO:0004703	G-protein coupled receptor kinase activity	6	1	1.34	0.77941	1
GO:0004704	NF-kappaB-inducing kinase activity	6	1	1.34	0.77941	1
GO:0004723	calcium-dependent protein serine/threonine phosphatase activity	6	1	1.34	0.77941	1
GO:0004982	N-formyl peptide receptor activity	6	1	1.34	0.77941	1
GO:0008079	translation termination factor activity	6	1	1.34	0.77941	1
GO:0008113	peptide-methionine (S)-S-oxide reductase activity	6	1	1.34	0.77941	1
GO:0008312	7S RNA binding	6	1	1.34	0.77941	1
GO:0008599	protein phosphatase type 1 regulator activity	6	1	1.34	0.77941	1
GO:0008762	UDP-N-acetylmuramate dehydrogenase activity	6	1	1.34	0.77941	1
GO:0015037	peptide disulfide oxidoreductase activity	6	1	1.34	0.77941	1
GO:0015165	pyrimidine nucleotide-sugar transmembrane transporter activity	6	1	1.34	0.77941	1
GO:0015166	polyol transmembrane transporter activity	6	1	1.34	0.77941	1
GO:0015651	quaternary ammonium group transmembrane transporter activity	6	1	1.34	0.77941	1
GO:0016004	phospholipase activator activity	6	1	1.34	0.77941	1
GO:0016417	S-acyltransferase activity	6	1	1.34	0.77941	1
GO:0016615	malate dehydrogenase activity	6	1	1.34	0.77941	1
GO:0016886	ligase activity, forming phosphoric ester bonds	6	1	1.34	0.77941	1
GO:0016889	endodeoxyribonuclease activity, producing 3'-phosphomonoesters	6	1	1.34	0.77941	1
GO:0019103	pyrimidine nucleotide binding	6	1	1.34	0.77941	1
GO:0019237	centromeric DNA binding	6	1	1.34	0.77941	1
GO:0030020	extracellular matrix structural constituent conferring tensile strength	6	1	1.34	0.77941	1
GO:0030235	nitric-oxide synthase regulator activity	6	1	1.34	0.77941	1
GO:0030274	LIM domain binding	6	1	1.34	0.77941	1
GO:0030346	protein phosphatase 2B binding	6	1	1.34	0.77941	1
GO:0030957	Tat protein binding	6	1	1.34	0.77941	1
GO:0031702	type 1 angiotensin receptor binding	6	1	1.34	0.77941	1
GO:0031726	CCR1 chemokine receptor binding	6	1	1.34	0.77941	1
GO:0034236	protein kinase A catalytic subunit binding	6	1	1.34	0.77941	1
GO:0042153	RPTP-like protein binding	6	1	1.34	0.77941	1
GO:0043138	3'-5' DNA helicase activity	6	1	1.34	0.77941	1
GO:0045236	CXCR chemokine receptor binding	6	1	1.34	0.77941	1
GO:0047429	nucleoside-triphosphate diphosphatase activity	6	1	1.34	0.77941	1
GO:0070087	chromo shadow domain binding	6	1	1.34	0.77941	1
GO:0070568	guanylyltransferase activity	6	1	1.34	0.77941	1
GO:0001076	RNA polymerase II transcription factor binding transcription factor activity	78	15	17.37	0.78002	1
GO:0001530	lipopolysaccharide binding	12	2	2.67	0.78409	1
GO:0005355	glucose transmembrane transporter activity	12	2	2.67	0.78409	1
GO:0008536	Ran GTPase binding	12	2	2.67	0.78409	1
GO:0016493	C-C chemokine receptor activity	12	2	2.67	0.78409	1
GO:0019956	chemokine binding	12	2	2.67	0.78409	1
GO:0030544	Hsp70 protein binding	12	2	2.67	0.78409	1
GO:0034483	heparan sulfate sulfotransferase activity	12	2	2.67	0.78409	1
GO:0047617	acyl-CoA hydrolase activity	12	2	2.67	0.78409	1
GO:0051010	microtubule plus-end binding	12	2	2.67	0.78409	1
GO:0051427	hormone receptor binding	122	24	27.16	0.78619	1
GO:0001540	beta-amyloid binding	23	4	5.12	0.78689	1
GO:0005343	organic acid:sodium symporter activity	23	4	5.12	0.78689	1
GO:0031490	chromatin DNA binding	23	4	5.12	0.78689	1
GO:0031593	polyubiquitin binding	23	4	5.12	0.78689	1
GO:0005057	receptor signaling protein activity	103	20	22.93	0.79062	1
GO:0035257	nuclear hormone receptor binding	108	21	24.05	0.79285	1
GO:0016667	oxidoreductase activity, acting on a sulfur group of donors	54	10	12.02	0.79304	1
GO:0000977	RNA polymerase II regulatory region sequence-specific DNA binding	64	12	14.25	0.79362	1
GO:0008276	protein methyltransferase activity	64	12	14.25	0.79362	1
GO:0001047	core promoter binding	44	8	9.8	0.79471	1
GO:0050661	NADP binding	44	8	9.8	0.79471	1
GO:0004601	peroxidase activity	39	7	8.68	0.79693	1
GO:0016684	oxidoreductase activity, acting on peroxide as acceptor	39	7	8.68	0.79693	1
GO:0043015	gamma-tubulin binding	18	3	4.01	0.7992	1
GO:0048365	Rac GTPase binding	18	3	4.01	0.7992	1
GO:0072341	modified amino acid binding	18	3	4.01	0.7992	1
GO:0017046	peptide hormone binding	34	6	7.57	0.80057	1
GO:0000981	sequence-specific DNA binding RNA polymerase II transcription factor activity	214	43	47.65	0.80177	1
GO:0016831	carboxy-lyase activity	29	5	6.46	0.80627	1
GO:0030546	receptor activator activity	29	5	6.46	0.80627	1
GO:0005200	structural constituent of cytoskeleton	75	14	16.7	0.81191	1
GO:0004702	receptor signaling protein serine/threonine kinase activity	50	9	11.13	0.81338	1
GO:0016790	thiolester hydrolase activity	90	17	20.04	0.81462	1
GO:0005504	fatty acid binding	24	4	5.34	0.81515	1
GO:0045182	translation regulator activity	24	4	5.34	0.81515	1
GO:0033293	monocarboxylic acid binding	45	8	10.02	0.81548	1
GO:0005126	cytokine receptor binding	206	41	45.86	0.81659	1
GO:0004089	carbonate dehydratase activity	13	2	2.89	0.82135	1
GO:0008514	organic anion transmembrane transporter activity	13	2	2.89	0.82135	1
GO:0015145	monosaccharide transmembrane transporter activity	13	2	2.89	0.82135	1
GO:0015149	hexose transmembrane transporter activity	13	2	2.89	0.82135	1
GO:0016641	oxidoreductase activity, acting on the CH-NH2 group of donors, oxygen as acceptor	13	2	2.89	0.82135	1
GO:0046965	retinoid X receptor binding	13	2	2.89	0.82135	1
GO:0070742	C2H2 zinc finger domain binding	13	2	2.89	0.82135	1
GO:0004175	endopeptidase activity	358	73	79.71	0.82273	1
GO:0001871	pattern binding	188	37	41.86	0.82741	1
GO:0030247	polysaccharide binding	188	37	41.86	0.82741	1
GO:0001012	RNA polymerase II regulatory region DNA binding	66	12	14.69	0.82771	1
GO:0001103	RNA polymerase II repressing transcription factor binding	7	1	1.56	0.82854	1
GO:0003696	satellite DNA binding	7	1	1.56	0.82854	1
GO:0004176	ATP-dependent peptidase activity	7	1	1.56	0.82854	1
GO:0004445	inositol-polyphosphate 5-phosphatase activity	7	1	1.56	0.82854	1
GO:0004529	exodeoxyribonuclease activity	7	1	1.56	0.82854	1
GO:0004908	interleukin-1 receptor activity	7	1	1.56	0.82854	1
GO:0004983	neuropeptide Y receptor activity	7	1	1.56	0.82854	1
GO:0004985	opioid receptor activity	7	1	1.56	0.82854	1
GO:0005110	frizzled-2 binding	7	1	1.56	0.82854	1
GO:0005165	neurotrophin receptor binding	7	1	1.56	0.82854	1
GO:0005172	vascular endothelial growth factor receptor binding	7	1	1.56	0.82854	1
GO:0008046	axon guidance receptor activity	7	1	1.56	0.82854	1
GO:0015232	heme transporter activity	7	1	1.56	0.82854	1
GO:0016714	oxidoreductase activity, acting on paired donors, with incorporation or reduction of molecular oxygen, reduced pteridine as one donor, and incorporation of one atom of oxygen	7	1	1.56	0.82854	1
GO:0016803	ether hydrolase activity	7	1	1.56	0.82854	1
GO:0016895	exodeoxyribonuclease activity, producing 5'-phosphomonoesters	7	1	1.56	0.82854	1
GO:0031492	nucleosomal DNA binding	7	1	1.56	0.82854	1
GO:0034595	phosphatidylinositol phosphate 5-phosphatase activity	7	1	1.56	0.82854	1
GO:0034713	type I transforming growth factor beta receptor binding	7	1	1.56	0.82854	1
GO:0043237	laminin-1 binding	7	1	1.56	0.82854	1
GO:0047372	acylglycerol lipase activity	7	1	1.56	0.82854	1
GO:0048156	tau protein binding	7	1	1.56	0.82854	1
GO:0048256	flap endonuclease activity	7	1	1.56	0.82854	1
GO:0070061	fructose binding	7	1	1.56	0.82854	1
GO:0005540	hyaluronic acid binding	19	3	4.23	0.82923	1
GO:0008656	cysteine-type endopeptidase activator activity involved in apoptotic process	19	3	4.23	0.82923	1
GO:0016922	ligand-dependent nuclear receptor binding	19	3	4.23	0.82923	1
GO:0022839	ion gated channel activity	19	3	4.23	0.82923	1
GO:0043425	bHLH transcription factor binding	19	3	4.23	0.82923	1
GO:0031625	ubiquitin protein ligase binding	140	27	31.17	0.82948	1
GO:0044389	small conjugating protein ligase binding	140	27	31.17	0.82948	1
GO:0005507	copper ion binding	56	10	12.47	0.8298	1
GO:0008009	chemokine activity	46	8	10.24	0.8346	1
GO:0001078	RNA polymerase II core promoter proximal region sequence-specific DNA binding transcription factor activity involved in negative regulation of transcription	25	4	5.57	0.84026	1
GO:0001227	RNA polymerase II transcription regulatory region sequence-specific DNA binding transcription factor activity involved in negative regulation of transcription	25	4	5.57	0.84026	1
GO:0003777	microtubule motor activity	72	13	16.03	0.84224	1
GO:0005496	steroid binding	72	13	16.03	0.84224	1
GO:0003823	antigen binding	36	6	8.02	0.84407	1
GO:0003774	motor activity	127	24	28.28	0.84727	1
GO:0016853	isomerase activity	137	26	30.5	0.84946	1
GO:0004177	aminopeptidase activity	31	5	6.9	0.85171	1
GO:0051287	NAD binding	47	8	10.46	0.85213	1
GO:0000980	RNA polymerase II distal enhancer sequence-specific DNA binding	14	2	3.12	0.85273	1
GO:0004745	retinol dehydrogenase activity	14	2	3.12	0.85273	1
GO:0008198	ferrous iron binding	14	2	3.12	0.85273	1
GO:0015645	fatty acid ligase activity	14	2	3.12	0.85273	1
GO:0015929	hexosaminidase activity	14	2	3.12	0.85273	1
GO:0016408	C-acyltransferase activity	14	2	3.12	0.85273	1
GO:0016805	dipeptidase activity	14	2	3.12	0.85273	1
GO:0017069	snRNA binding	14	2	3.12	0.85273	1
GO:0046933	proton-transporting ATP synthase activity, rotational mechanism	14	2	3.12	0.85273	1
GO:0048018	receptor agonist activity	14	2	3.12	0.85273	1
GO:0050997	quaternary ammonium group binding	14	2	3.12	0.85273	1
GO:0051861	glycolipid binding	14	2	3.12	0.85273	1
GO:0000978	RNA polymerase II core promoter proximal region sequence-specific DNA binding	20	3	4.45	0.85531	1
GO:0004653	polypeptide N-acetylgalactosaminyltransferase activity	20	3	4.45	0.85531	1
GO:0004709	MAP kinase kinase kinase activity	20	3	4.45	0.85531	1
GO:0005227	calcium activated cation channel activity	20	3	4.45	0.85531	1
GO:0016755	transferase activity, transferring amino-acyl groups	20	3	4.45	0.85531	1
GO:0033613	activating transcription factor binding	42	7	9.35	0.85668	1
GO:0070888	E-box binding	26	4	5.79	0.86243	1
GO:0008188	neuropeptide receptor activity	37	6	8.24	0.86275	1
GO:0003705	RNA polymerase II distal enhancer sequence-specific DNA binding transcription factor activity	99	18	22.04	0.86587	1
GO:0019887	protein kinase regulator activity	109	20	24.27	0.86602	1
GO:0000339	RNA cap binding	8	1	1.78	0.86674	1
GO:0003857	3-hydroxyacyl-CoA dehydrogenase activity	8	1	1.78	0.86674	1
GO:0004383	guanylate cyclase activity	8	1	1.78	0.86674	1
GO:0004726	non-membrane spanning protein tyrosine phosphatase activity	8	1	1.78	0.86674	1
GO:0005338	nucleotide-sugar transmembrane transporter activity	8	1	1.78	0.86674	1
GO:0005436	sodium:phosphate symporter activity	8	1	1.78	0.86674	1
GO:0005522	profilin binding	8	1	1.78	0.86674	1
GO:0005536	glucose binding	8	1	1.78	0.86674	1
GO:0008499	UDP-galactose:beta-N-acetylglucosamine beta-1,3-galactosyltransferase activity	8	1	1.78	0.86674	1
GO:0008553	hydrogen-exporting ATPase activity, phosphorylative mechanism	8	1	1.78	0.86674	1
GO:0015924	mannosyl-oligosaccharide mannosidase activity	8	1	1.78	0.86674	1
GO:0016290	palmitoyl-CoA hydrolase activity	8	1	1.78	0.86674	1
GO:0016494	C-X-C chemokine receptor activity	8	1	1.78	0.86674	1
GO:0016857	racemase and epimerase activity, acting on carbohydrates and derivatives	8	1	1.78	0.86674	1
GO:0017169	CDP-alcohol phosphatidyltransferase activity	8	1	1.78	0.86674	1
GO:0042834	peptidoglycan binding	8	1	1.78	0.86674	1
GO:0044548	S100 protein binding	8	1	1.78	0.86674	1
GO:0051378	serotonin binding	8	1	1.78	0.86674	1
GO:0051787	misfolded protein binding	8	1	1.78	0.86674	1
GO:0070628	proteasome binding	8	1	1.78	0.86674	1
GO:0019210	kinase inhibitor activity	48	8	10.69	0.86813	1
GO:0004091	NA	32	5	7.12	0.87088	1
GO:0000166	nucleotide binding	2315	495	515.42	0.8736	1
GO:0032182	small conjugating protein binding	59	10	13.14	0.87525	1
GO:1901265	nucleoside phosphate binding	2316	495	515.65	0.87609	1
GO:0004298	threonine-type endopeptidase activity	21	3	4.68	0.87784	1
GO:0031418	L-ascorbic acid binding	21	3	4.68	0.87784	1
GO:0043027	cysteine-type endopeptidase inhibitor activity involved in apoptotic process	21	3	4.68	0.87784	1
GO:0070003	threonine-type peptidase activity	21	3	4.68	0.87784	1
GO:0097159	organic cyclic compound binding	2317	495	515.87	0.87853	1
GO:0004602	glutathione peroxidase activity	15	2	3.34	0.879	1
GO:0008329	signaling pattern recognition receptor activity	15	2	3.34	0.879	1
GO:0042056	chemoattractant activity	15	2	3.34	0.879	1
GO:0015035	protein disulfide oxidoreductase activity	27	4	6.01	0.88191	1
GO:0008237	metallopeptidase activity	175	33	38.96	0.88283	1
GO:0008201	heparin binding	126	23	28.05	0.88579	1
GO:0008528	G-protein coupled peptide receptor activity	106	19	23.6	0.88615	1
GO:0003700	sequence-specific DNA binding transcription factor activity	950	197	211.51	0.88786	1
GO:0008376	acetylgalactosaminyltransferase activity	33	5	7.35	0.8879	1
GO:0016504	peptidase activator activity	33	5	7.35	0.8879	1
GO:0019955	cytokine binding	60	10	13.36	0.88802	1
GO:0001071	nucleic acid binding transcription factor activity	952	197	211.96	0.89445	1
GO:0016836	hydro-lyase activity	39	6	8.68	0.89454	1
GO:0001653	peptide receptor activity	107	19	23.82	0.89534	1
GO:0003810	protein-glutamine gamma-glutamyltransferase activity	9	1	2	0.89642	1
GO:0005005	transmembrane-ephrin receptor activity	9	1	2	0.89642	1
GO:0005221	intracellular cyclic nucleotide activated cation channel activity	9	1	2	0.89642	1
GO:0005337	nucleoside transmembrane transporter activity	9	1	2	0.89642	1
GO:0005391	sodium:potassium-exchanging ATPase activity	9	1	2	0.89642	1
GO:0008409	5'-3' exonuclease activity	9	1	2	0.89642	1
GO:0016175	superoxide-generating NADPH oxidase activity	9	1	2	0.89642	1
GO:0016671	oxidoreductase activity, acting on a sulfur group of donors, disulfide as acceptor	9	1	2	0.89642	1
GO:0016840	carbon-nitrogen lyase activity	9	1	2	0.89642	1
GO:0035251	UDP-glucosyltransferase activity	9	1	2	0.89642	1
GO:0043855	cyclic nucleotide-gated ion channel activity	9	1	2	0.89642	1
GO:0043995	histone acetyltransferase activity (H4-K5 specific)	9	1	2	0.89642	1
GO:0043996	histone acetyltransferase activity (H4-K8 specific)	9	1	2	0.89642	1
GO:0046972	histone acetyltransferase activity (H4-K16 specific)	9	1	2	0.89642	1
GO:0001158	enhancer sequence-specific DNA binding	22	3	4.9	0.8972	1
GO:0016505	peptidase activator activity involved in apoptotic process	22	3	4.9	0.8972	1
GO:0050662	coenzyme binding	182	34	40.52	0.89795	1
GO:0051539	4 iron, 4 sulfur cluster binding	28	4	6.23	0.89895	1
GO:0016209	antioxidant activity	61	10	13.58	0.89969	1
GO:0016289	CoA hydrolase activity	16	2	3.56	0.90088	1
GO:0051635	bacterial cell surface binding	16	2	3.56	0.90088	1
GO:0051879	Hsp90 protein binding	16	2	3.56	0.90088	1
GO:0003684	damaged DNA binding	45	7	10.02	0.90127	1
GO:0005178	integrin binding	77	13	17.14	0.90233	1
GO:0004518	nuclease activity	153	28	34.06	0.90249	1
GO:0016765	transferase activity, transferring alkyl or aryl (other than methyl) groups	51	8	11.35	0.90783	1
GO:0004553	hydrolase activity, hydrolyzing O-glycosyl compounds	88	15	19.59	0.90814	1
GO:0016597	amino acid binding	83	14	18.48	0.90979	1
GO:0019825	oxygen binding	35	5	7.79	0.91623	1
GO:0005003	ephrin receptor activity	17	2	3.78	0.91901	1
GO:0016638	oxidoreductase activity, acting on the CH-NH2 group of donors	17	2	3.78	0.91901	1
GO:0032393	MHC class I receptor activity	17	2	3.78	0.91901	1
GO:0003756	protein disulfide isomerase activity	10	1	2.23	0.9195	1
GO:0003796	lysozyme activity	10	1	2.23	0.9195	1
GO:0004115	3',5'-cyclic-AMP phosphodiesterase activity	10	1	2.23	0.9195	1
GO:0004467	long-chain fatty acid-CoA ligase activity	10	1	2.23	0.9195	1
GO:0004526	ribonuclease P activity	10	1	2.23	0.9195	1
GO:0008143	poly(A) binding	10	1	2.23	0.9195	1
GO:0008527	taste receptor activity	10	1	2.23	0.9195	1
GO:0015926	glucosidase activity	10	1	2.23	0.9195	1
GO:0016500	protein-hormone receptor activity	10	1	2.23	0.9195	1
GO:0016725	oxidoreductase activity, acting on CH or CH2 groups	10	1	2.23	0.9195	1
GO:0016864	intramolecular oxidoreductase activity, transposing S-S bonds	10	1	2.23	0.9195	1
GO:0017025	TBP-class protein binding	10	1	2.23	0.9195	1
GO:0031210	phosphatidylcholine binding	10	1	2.23	0.9195	1
GO:0042043	neurexin family protein binding	10	1	2.23	0.9195	1
GO:0043274	phospholipase binding	10	1	2.23	0.9195	1
GO:0071837	HMG box domain binding	10	1	2.23	0.9195	1
GO:0016830	carbon-carbon lyase activity	41	6	9.13	0.91982	1
GO:0004540	ribonuclease activity	63	10	14.03	0.92	1
GO:0004519	endonuclease activity	95	16	21.15	0.92284	1
GO:0036094	small molecule binding	2490	528	554.39	0.92357	1
GO:0016798	hydrolase activity, acting on glycosyl bonds	111	19	24.71	0.92628	1
GO:0000049	tRNA binding	30	4	6.68	0.92663	1
GO:0052689	carboxylic ester hydrolase activity	106	18	23.6	0.92734	1
GO:0005539	glycosaminoglycan binding	167	30	37.18	0.92759	1
GO:0001102	RNA polymerase II activating transcription factor binding	24	3	5.34	0.92783	1
GO:0004181	metallocarboxypeptidase activity	24	3	5.34	0.92783	1
GO:0016675	oxidoreductase activity, acting on a heme group of donors	24	3	5.34	0.92783	1
GO:0016891	endoribonuclease activity, producing 5'-phosphomonoesters	24	3	5.34	0.92783	1
GO:0070330	aromatase activity	24	3	5.34	0.92783	1
GO:0008135	translation factor activity, nucleic acid binding	80	13	17.81	0.92831	1
GO:0043028	cysteine-type endopeptidase regulator activity involved in apoptotic process	42	6	9.35	0.93035	1
GO:0015078	hydrogen ion transmembrane transporter activity	91	15	20.26	0.93158	1
GO:0043566	structure-specific DNA binding	208	38	46.31	0.93314	1
GO:0009055	electron carrier activity	153	27	34.06	0.93349	1
GO:0004033	aldo-keto reductase (NADP) activity	18	2	4.01	0.93399	1
GO:0005160	transforming growth factor beta receptor binding	18	2	4.01	0.93399	1
GO:0005537	mannose binding	18	2	4.01	0.93399	1
GO:0019865	immunoglobulin binding	18	2	4.01	0.93399	1
GO:0042974	retinoic acid receptor binding	18	2	4.01	0.93399	1
GO:0003677	DNA binding	2227	469	495.83	0.93584	1
GO:0004522	pancreatic ribonuclease activity	11	1	2.45	0.93743	1
GO:0008556	potassium-transporting ATPase activity	11	1	2.45	0.93743	1
GO:0031434	mitogen-activated protein kinase kinase binding	11	1	2.45	0.93743	1
GO:0046527	glucosyltransferase activity	11	1	2.45	0.93743	1
GO:0035326	enhancer binding	25	3	5.57	0.93977	1
GO:0042562	hormone binding	60	9	13.36	0.94036	1
GO:0019842	vitamin binding	134	23	29.83	0.94063	1
GO:0016627	oxidoreductase activity, acting on the CH-CH group of donors	55	8	12.25	0.94458	1
GO:0005246	calcium channel regulator activity	19	2	4.23	0.94631	1
GO:0016799	hydrolase activity, hydrolyzing N-glycosyl compounds	19	2	4.23	0.94631	1
GO:0030246	carbohydrate binding	398	76	88.61	0.94748	1
GO:0008307	structural constituent of muscle	44	6	9.8	0.94779	1
GO:0016712	oxidoreductase activity, acting on paired donors, with incorporation or reduction of molecular oxygen, reduced flavin or flavoprotein as one donor, and incorporation of one atom of oxygen	26	3	5.79	0.94986	1
GO:0001965	G-protein alpha-subunit binding	12	1	2.67	0.95138	1
GO:0004549	tRNA-specific ribonuclease activity	12	1	2.67	0.95138	1
GO:0004559	alpha-mannosidase activity	12	1	2.67	0.95138	1
GO:0008106	alcohol dehydrogenase (NADP+) activity	12	1	2.67	0.95138	1
GO:0008430	selenium binding	12	1	2.67	0.95138	1
GO:0016862	intramolecular oxidoreductase activity, interconverting keto- and enol-groups	12	1	2.67	0.95138	1
GO:0032395	MHC class II receptor activity	12	1	2.67	0.95138	1
GO:0042800	histone methyltransferase activity (H3-K4 specific)	12	1	2.67	0.95138	1
GO:0045502	dynein binding	12	1	2.67	0.95138	1
GO:0050431	transforming growth factor beta binding	12	1	2.67	0.95138	1
GO:0060590	ATPase regulator activity	12	1	2.67	0.95138	1
GO:0043130	ubiquitin binding	56	8	12.47	0.95145	1
GO:0003743	translation initiation factor activity	51	7	11.35	0.95603	1
GO:0008194	UDP-glycosyltransferase activity	127	21	28.28	0.95611	1
GO:0008233	peptidase activity	551	107	122.68	0.95614	1
GO:0016894	endonuclease activity, active with either ribo- or deoxyribonucleic acids and producing 3'-phosphomonoesters	20	2	4.45	0.95642	1
GO:0000976	transcription regulatory region sequence-specific DNA binding	128	21	28.5	0.96006	1
GO:0004860	protein kinase inhibitor activity	46	6	10.24	0.96121	1
GO:0015923	mannosidase activity	13	1	2.89	0.96221	1
GO:0016854	racemase and epimerase activity	13	1	2.89	0.96221	1
GO:0048038	quinone binding	13	1	2.89	0.96221	1
GO:0031406	carboxylic acid binding	155	26	34.51	0.96341	1
GO:0016787	hydrolase activity	2269	473	505.18	0.96463	1
GO:0008483	transaminase activity	21	2	4.68	0.96469	1
GO:0004659	prenyltransferase activity	14	1	3.12	0.97063	1
GO:0016892	endoribonuclease activity, producing 3'-phosphomonoesters	14	1	3.12	0.97063	1
GO:0017091	AU-rich element binding	14	1	3.12	0.97063	1
GO:0055102	lipase inhibitor activity	14	1	3.12	0.97063	1
GO:0008238	exopeptidase activity	99	15	22.04	0.9708	1
GO:0001191	RNA polymerase II transcription factor binding transcription factor activity involved in negative regulation of transcription	22	2	4.9	0.97144	1
GO:0004521	endoribonuclease activity	42	5	9.35	0.97198	1
GO:0070011	peptidase activity, acting on L-amino acid peptides	528	100	117.56	0.97453	1
GO:0004180	carboxypeptidase activity	43	5	9.57	0.97624	1
GO:0000975	regulatory region DNA binding	318	57	70.8	0.97658	1
GO:0001067	regulatory region nucleic acid binding	318	57	70.8	0.97658	1
GO:0004129	cytochrome-c oxidase activity	23	2	5.12	0.97694	1
GO:0015002	heme-copper terminal oxidase activity	23	2	5.12	0.97694	1
GO:0016676	oxidoreductase activity, acting on a heme group of donors, oxygen as acceptor	23	2	5.12	0.97694	1
GO:0016769	transferase activity, transferring nitrogenous groups	23	2	5.12	0.97694	1
GO:0070063	RNA polymerase binding	15	1	3.34	0.97718	1
GO:0003954	NADH dehydrogenase activity	37	4	8.24	0.9778	1
GO:0008137	NADH dehydrogenase (ubiquinone) activity	37	4	8.24	0.9778	1
[truncated: 1,794 more rows]

## Sheet: Cellular Component
GO.ID	Term	Annotated	Significant	Expected	classicFisher	BH.pVal
GO:0016020	membrane	7088	1805	1561.57	4.9e-21	6.32e-18
GO:0044425	membrane part	5594	1434	1232.42	6.2e-16	4e-13
GO:0005886	plasma membrane	3800	1000	837.18	3.4e-13	1.46e-10
GO:0071944	cell periphery	3871	1014	852.82	7.8e-13	2.51e-10
GO:0031224	intrinsic component of membrane	4809	1219	1059.48	2.5e-11	6.45e-09
GO:0016021	integral component of membrane	4704	1194	1036.34	3.3e-11	7.09e-09
GO:0030054	cell junction	698	216	153.78	1.4e-08	2.58e-06
GO:0044459	plasma membrane part	1987	533	437.76	3.8e-08	6.12e-06
GO:0031090	organelle membrane	2249	582	495.48	1.6e-06	0.000229
GO:0045202	synapse	445	140	98.04	1.9e-06	0.000245
GO:0016323	basolateral plasma membrane	276	94	60.81	2.5e-06	0.000293
GO:0005912	adherens junction	187	67	41.2	1e-05	0.00107
GO:0030659	cytoplasmic vesicle membrane	323	103	71.16	2.2e-05	0.00218
GO:0012506	vesicle membrane	335	106	73.8	2.5e-05	0.0023
GO:0070161	anchoring junction	204	70	44.94	3.5e-05	0.00301
GO:0005768	endosome	532	156	117.21	3.9e-05	0.00314
GO:0016328	lateral plasma membrane	28	16	6.17	5.8e-05	0.0044
GO:0044456	synapse part	336	104	74.02	7.9e-05	0.00543
GO:0031253	cell projection membrane	169	59	37.23	8e-05	0.00543
GO:0044304	main axon	32	17	7.05	0.00012	0.00773
GO:0031256	leading edge membrane	88	35	19.39	0.00013	0.00798
GO:0030135	coated vesicle	228	74	50.23	0.00016	0.00937
GO:0030136	clathrin-coated vesicle	181	61	39.88	0.00019	0.0106
GO:0012505	endomembrane system	1677	427	369.46	0.00023	0.0124
GO:0044464	cell part	13624	3064	3001.52	0.00029	0.0149
GO:0005623	cell	13625	3064	3001.74	0.0003	0.0149
GO:0005925	focal adhesion	121	43	26.66	0.00046	0.0216
GO:0031252	cell leading edge	239	75	52.65	0.00047	0.0216
GO:0034703	cation channel complex	126	44	27.76	0.00061	0.0271
GO:0016327	apicolateral plasma membrane	110	39	24.23	0.00087	0.0366
GO:0032589	neuron projection membrane	22	12	4.85	0.00088	0.0366
GO:0034702	ion channel complex	195	62	42.96	0.00096	0.0387
GO:0005924	cell-substrate adherens junction	126	43	27.76	0.00119	0.0453
GO:0008021	synaptic vesicle	94	34	20.71	0.00121	0.0453
GO:0043005	neuron projection	549	151	120.95	0.00123	0.0453
GO:0031982	vesicle	907	237	199.82	0.00146	0.0523
GO:0031410	cytoplasmic vesicle	870	227	191.67	0.00198	0.069
GO:0031226	intrinsic component of plasma membrane	1222	310	269.22	0.00215	0.0709
GO:0044433	cytoplasmic vesicle part	378	107	83.28	0.00223	0.0709
GO:0008076	voltage-gated potassium channel complex	69	26	15.2	0.00226	0.0709
GO:0034705	potassium channel complex	69	26	15.2	0.00226	0.0709
GO:0000139	Golgi membrane	512	140	112.8	0.00231	0.0709
GO:0031988	membrane-bounded vesicle	829	216	182.64	0.0027	0.0809
GO:0005769	early endosome	180	56	39.66	0.00283	0.0829
GO:0043296	apical junction complex	106	36	23.35	0.00312	0.0894
GO:0030055	cell-substrate junction	132	43	29.08	0.00326	0.0914
GO:0016023	cytoplasmic membrane-bounded vesicle	809	210	178.23	0.00368	0.101
GO:0005911	cell-cell junction	268	78	59.04	0.00381	0.102
GO:0030673	axolemma	9	6	1.98	0.00513	0.135
GO:0031985	Golgi cisterna	80	28	17.62	0.00535	0.138
GO:0044440	endosomal part	310	87	68.3	0.00692	0.171
GO:0044463	cell projection part	573	151	126.24	0.00716	0.171
GO:0033267	axon part	111	36	24.45	0.00723	0.171
GO:0002116	semaphorin receptor complex	7	5	1.54	0.00726	0.171
GO:0005887	integral component of plasma membrane	1183	295	260.63	0.0073	0.171
GO:0055037	recycling endosome	64	23	14.1	0.0077	0.175
GO:0044431	Golgi apparatus part	595	156	131.09	0.00773	0.175
GO:0030173	integral component of Golgi membrane	47	18	10.35	0.0084	0.185
GO:0045177	apical part of cell	268	76	59.04	0.00847	0.185
GO:0032587	ruffle membrane	54	20	11.9	0.00862	0.185
GO:0043197	dendritic spine	139	43	30.62	0.00904	0.188
GO:0044309	neuron spine	139	43	30.62	0.00904	0.188
GO:0031984	organelle subcompartment	83	28	18.29	0.00938	0.192
GO:0042824	MHC class I peptide loading complex	5	4	1.1	0.00969	0.195
GO:0014069	postsynaptic density	102	33	22.47	0.0102	0.198
GO:0044327	dendritic spine head	102	33	22.47	0.0102	0.198
GO:0032580	Golgi cisterna membrane	69	24	15.2	0.0103	0.198
GO:0033268	node of Ranvier	10	6	2.2	0.0105	0.198
GO:0016942	insulin-like growth factor binding protein complex	3	3	0.66	0.0107	0.2
GO:0005737	cytoplasm	8710	1979	1918.91	0.0109	0.2
GO:0000323	lytic vacuole	308	85	67.86	0.0118	0.207
GO:0005764	lysosome	308	85	67.86	0.0118	0.207
GO:0005770	late endosome	145	44	31.95	0.012	0.207
GO:0001518	voltage-gated sodium channel complex	13	7	2.86	0.0121	0.207
GO:0034706	sodium channel complex	13	7	2.86	0.0121	0.207
GO:0005923	tight junction	92	30	20.27	0.0123	0.207
GO:0070160	occluding junction	92	30	20.27	0.0123	0.207
GO:0010008	endosome membrane	301	83	66.31	0.013	0.215
GO:0005773	vacuole	367	99	80.85	0.0136	0.223
GO:0005913	cell-cell adherens junction	39	15	8.59	0.0148	0.238
GO:0001726	ruffle	116	36	25.56	0.0151	0.238
GO:0030672	synaptic vesicle membrane	46	17	10.13	0.0152	0.238
GO:0042995	cell projection	1093	270	240.8	0.0158	0.245
GO:0031228	intrinsic component of Golgi membrane	50	18	11.02	0.0169	0.259
GO:0016324	apical plasma membrane	208	59	45.82	0.0184	0.279
GO:0031527	filopodium membrane	11	6	2.42	0.0187	0.281
GO:0031941	filamentous actin	17	8	3.75	0.0195	0.288
GO:0031235	intrinsic component of the cytoplasmic side of the plasma membrane	14	7	3.08	0.0197	0.288
GO:0015629	actin cytoskeleton	344	92	75.79	0.0211	0.304
GO:0031594	neuromuscular junction	37	14	8.15	0.0212	0.304
GO:0043235	receptor complex	158	46	34.81	0.022	0.312
GO:0030175	filopodium	48	17	10.57	0.0235	0.329
GO:0044224	juxtaparanode region of axon	6	4	1.32	0.024	0.329
GO:0070382	exocytic vesicle	6	4	1.32	0.024	0.329
GO:0030425	dendrite	309	83	68.08	0.0246	0.334
GO:0030864	cortical actin cytoskeleton	31	12	6.83	0.0265	0.355
GO:0034045	pre-autophagosomal structure membrane	9	5	1.98	0.0293	0.387
GO:0005765	lysosomal membrane	137	40	30.18	0.0297	0.387
GO:0045121	membrane raft	177	50	39	0.0302	0.387
GO:0030119	AP-type membrane coat adaptor complex	35	13	7.71	0.0303	0.387
GO:0000407	pre-autophagosomal structure	12	6	2.64	0.0306	0.387
GO:0030312	external encapsulating structure	12	6	2.64	0.0306	0.387
GO:0030140	trans-Golgi network transport vesicle	25	10	5.51	0.0327	0.41
GO:0005622	intracellular	11960	2676	2634.92	0.0353	0.434
GO:0005795	Golgi stack	111	33	24.45	0.0355	0.434
GO:0042825	TAP complex	4	3	0.88	0.0357	0.434
GO:0031201	SNARE complex	22	9	4.85	0.0362	0.436
GO:0055038	recycling endosome membrane	29	11	6.39	0.0383	0.456
GO:0031300	intrinsic component of organelle membrane	208	57	45.82	0.0386	0.456
GO:0000118	histone deacetylase complex	47	16	10.35	0.0396	0.464
GO:0030027	lamellipodium	112	33	24.67	0.04	0.464
GO:0045178	basal part of cell	40	14	8.81	0.0417	0.479
GO:0005884	actin filament	51	17	11.24	0.042	0.479
GO:0097060	synaptic membrane	197	54	43.4	0.0429	0.482
GO:0009925	basal plasma membrane	33	12	7.27	0.0431	0.482
GO:0031528	microvillus membrane	16	7	3.52	0.0434	0.482
GO:0030424	axon	247	66	54.42	0.0455	0.485
GO:0014731	spectrin-associated cytoskeleton	7	4	1.54	0.0463	0.485
GO:0032585	multivesicular body membrane	7	4	1.54	0.0463	0.485
GO:0034747	NA	7	4	1.54	0.0463	0.485
GO:0031463	Cul3-RING ubiquitin ligase complex	13	6	2.86	0.0464	0.485
GO:0005794	Golgi apparatus	1095	264	241.24	0.0473	0.485
GO:0030313	cell envelope	10	5	2.2	0.0481	0.485
GO:0044462	external encapsulating structure part	10	5	2.2	0.0481	0.485
GO:0048786	presynaptic active zone	10	5	2.2	0.0481	0.485
GO:0031074	nucleocytoplasmic shuttling complex	2	2	0.44	0.0485	0.485
GO:0060171	stereocilium membrane	2	2	0.44	0.0485	0.485
GO:0070436	Grb2-EGFR complex	2	2	0.44	0.0485	0.485
GO:0070765	gamma-secretase complex	2	2	0.44	0.0485	0.485
GO:0016605	PML body	71	22	15.64	0.0503	0.499
GO:0031301	integral component of organelle membrane	187	51	41.2	0.0519	0.511
GO:0044444	cytoplasmic part	6418	1456	1413.96	0.0526	0.514
GO:0030665	clathrin-coated vesicle membrane	91	27	20.05	0.0544	0.526
GO:0042175	nuclear outer membrane-endoplasmic reticulum membrane network	752	184	165.67	0.0553	0.526
GO:0019867	outer membrane	143	40	31.5	0.0554	0.526
GO:0030139	endocytic vesicle	131	37	28.86	0.0559	0.526
GO:0030662	coated vesicle membrane	131	37	28.86	0.0559	0.526
GO:0000932	cytoplasmic mRNA processing body	38	13	8.37	0.0579	0.541
GO:0016234	inclusion body	31	11	6.83	0.061	0.565
GO:0001725	stress fiber	42	14	9.25	0.0614	0.565
GO:0005771	multivesicular body	24	9	5.29	0.0625	0.572
GO:0042734	presynaptic membrane	46	15	10.13	0.0644	0.585
GO:0016528	sarcoplasm	54	17	11.9	0.0691	0.621
GO:0005789	endoplasmic reticulum membrane	736	179	162.15	0.0694	0.621
GO:0005964	phosphorylase kinase complex	5	3	1.1	0.0747	0.639
GO:0032045	guanyl-nucleotide exchange factor complex	5	3	1.1	0.0747	0.639
GO:0030133	transport vesicle	126	35	27.76	0.0755	0.639
GO:0044297	cell body	267	69	58.82	0.0766	0.639
GO:0005915	zonula adherens	8	4	1.76	0.0768	0.639
GO:0016342	catenin complex	8	4	1.76	0.0768	0.639
GO:0016442	RISC complex	8	4	1.76	0.0768	0.639
GO:0030288	outer membrane-bounded periplasmic space	8	4	1.76	0.0768	0.639
GO:0031095	platelet dense tubular network membrane	8	4	1.76	0.0768	0.639
GO:0031332	RNAi effector complex	8	4	1.76	0.0768	0.639
GO:0042597	periplasmic space	8	4	1.76	0.0768	0.639
GO:0042641	actomyosin	51	16	11.24	0.0784	0.647
GO:0032432	actin filament bundle	44	14	9.69	0.0865	0.711
GO:0043025	neuronal cell body	248	64	54.64	0.0873	0.712
GO:0044432	endoplasmic reticulum part	825	198	181.76	0.0881	0.714
GO:0005774	vacuolar membrane	178	47	39.22	0.0944	0.761
GO:0030666	endocytic vesicle membrane	76	22	16.74	0.0961	0.769
GO:0005938	cell cortex	170	45	37.45	0.0967	0.77
GO:0008328	ionotropic glutamate receptor complex	26	9	5.73	0.0985	0.775
GO:0005791	rough endoplasmic reticulum	41	13	9.03	0.0986	0.775
GO:0044437	vacuolar part	208	54	45.82	0.0997	0.779
GO:0005783	endoplasmic reticulum	1180	278	259.97	0.101	0.783
GO:0030863	cortical cytoskeleton	49	15	10.8	0.103	0.787
GO:0042101	T cell receptor complex	12	5	2.64	0.103	0.787
GO:0060053	neurofilament cytoskeleton	12	5	2.64	0.103	0.787
GO:0001772	immunological synapse	19	7	4.19	0.104	0.788
GO:0030131	clathrin adaptor complex	30	10	6.61	0.105	0.788
GO:0000109	nucleotide-excision repair complex	9	4	1.98	0.115	0.8
GO:0005883	neurofilament	9	4	1.98	0.115	0.8
GO:0031968	organelle outer membrane	139	37	30.62	0.115	0.8
GO:0032588	trans-Golgi network membrane	9	4	1.98	0.115	0.8
GO:0034451	centriolar satellite	9	4	1.98	0.115	0.8
GO:0005892	acetylcholine-gated channel complex	16	6	3.52	0.119	0.8
GO:0016529	sarcoplasmic reticulum	50	15	11.02	0.119	0.8
GO:0005921	gap junction	27	9	5.95	0.12	0.8
GO:0019897	extrinsic component of plasma membrane	74	21	16.3	0.121	0.8
GO:0019898	extrinsic component of membrane	115	31	25.34	0.123	0.8
GO:0000788	nuclear nucleosome	3	2	0.66	0.124	0.8
GO:0005850	eukaryotic translation initiation factor 2 complex	3	2	0.66	0.124	0.8
GO:0005900	oncostatin-M receptor complex	3	2	0.66	0.124	0.8
GO:0030956	glutamyl-tRNA(Gln) amidotransferase complex	3	2	0.66	0.124	0.8
GO:0032444	activin responsive factor complex	3	2	0.66	0.124	0.8
GO:0032591	dendritic spine membrane	3	2	0.66	0.124	0.8
GO:0032593	insulin-responsive compartment	3	2	0.66	0.124	0.8
GO:0033270	paranode region of axon	3	2	0.66	0.124	0.8
GO:0034742	NA	3	2	0.66	0.124	0.8
GO:0043196	varicosity	3	2	0.66	0.124	0.8
GO:0043293	apoptosome	3	2	0.66	0.124	0.8
GO:0045323	interleukin-1 receptor complex	3	2	0.66	0.124	0.8
GO:0070032	synaptobrevin 2-SNAP-25-syntaxin-1a-complexin I complex	3	2	0.66	0.124	0.8
GO:0070188	Stn1-Ten1 complex	3	2	0.66	0.124	0.8
GO:0070969	ULK1-ATG13-FIP200 complex	3	2	0.66	0.124	0.8
GO:0030121	AP-1 adaptor complex	6	3	1.32	0.125	0.8
GO:0030877	beta-catenin destruction complex	6	3	1.32	0.125	0.8
GO:0032584	growth cone membrane	6	3	1.32	0.125	0.8
GO:0036056	filtration diaphragm	6	3	1.32	0.125	0.8
GO:0036057	slit diaphragm	6	3	1.32	0.125	0.8
GO:0043190	ATP-binding cassette (ABC) transporter complex	6	3	1.32	0.125	0.8
GO:0045211	postsynaptic membrane	170	44	37.45	0.131	0.828
GO:0060170	ciliary membrane	20	7	4.41	0.131	0.828
GO:0000784	nuclear chromosome, telomeric region	24	8	5.29	0.139	0.872
GO:0016592	mediator complex	32	10	7.05	0.148	0.921
GO:0044448	cell cortex part	80	22	17.62	0.148	0.921
GO:0032154	cleavage furrow	36	11	7.93	0.151	0.933
GO:0005798	Golgi-associated vesicle	64	18	14.1	0.152	0.934
GO:0005922	connexon complex	17	6	3.75	0.152	0.934
GO:0005901	caveola	56	16	12.34	0.153	0.935
GO:0008287	protein serine/threonine phosphatase complex	48	14	10.57	0.154	0.935
GO:0031094	platelet dense tubular network	10	4	2.2	0.159	0.964
GO:0031965	nuclear membrane	173	44	38.11	0.16	0.964
GO:0005640	nuclear outer membrane	21	7	4.63	0.161	0.964
GO:0009898	cytoplasmic side of plasma membrane	98	26	21.59	0.169	1
GO:0005865	striated muscle thin filament	14	5	3.08	0.177	1
GO:0030867	rough endoplasmic reticulum membrane	14	5	3.08	0.177	1
GO:0009986	cell surface	452	108	99.58	0.18	1
GO:0016461	unconventional myosin complex	7	3	1.54	0.185	1
GO:0017146	N-methyl-D-aspartate selective glutamate receptor complex	7	3	1.54	0.185	1
GO:0043230	extracellular organelle	7	3	1.54	0.185	1
GO:0065010	extracellular membrane-bounded organelle	7	3	1.54	0.185	1
GO:0005776	autophagic vacuole	30	9	6.61	0.199	1
GO:0005834	heterotrimeric G-protein complex	34	10	7.49	0.199	1
GO:0044306	neuron projection terminus	67	18	14.76	0.206	1
GO:0002102	podosome	11	4	2.42	0.209	1
GO:0005802	trans-Golgi network	88	23	19.39	0.209	1
GO:0016580	Sin3 complex	11	4	2.42	0.209	1
GO:0031904	endosome lumen	11	4	2.42	0.209	1
GO:0042599	lamellar body	11	4	2.42	0.209	1
GO:0070822	Sin3-type complex	11	4	2.42	0.209	1
GO:0031227	intrinsic component of endoplasmic reticulum membrane	105	27	23.13	0.211	1
GO:0031461	cullin-RING ubiquitin ligase complex	84	22	18.51	0.212	1
GO:0000137	Golgi cis cisterna	4	2	0.88	0.213	1
GO:0005736	DNA-directed RNA polymerase I complex	4	2	0.88	0.213	1
GO:0005862	muscle thin filament tropomyosin	4	2	0.88	0.213	1
GO:0005947	mitochondrial alpha-ketoglutarate dehydrogenase complex	4	2	0.88	0.213	1
GO:0030285	integral component of synaptic vesicle membrane	4	2	0.88	0.213	1
GO:0030891	VCB complex	4	2	0.88	0.213	1
GO:0030904	retromer complex	4	2	0.88	0.213	1
GO:0032777	Piccolo NuA4 histone acetyltransferase complex	4	2	0.88	0.213	1
GO:0036021	endolysosome lumen	4	2	0.88	0.213	1
GO:0042405	nuclear inclusion body	4	2	0.88	0.213	1
GO:0045240	dihydrolipoyl dehydrogenase complex	4	2	0.88	0.213	1
GO:0071141	SMAD protein complex	4	2	0.88	0.213	1
GO:0072487	MSL complex	4	2	0.88	0.213	1
GO:0097136	Bcl-2 family protein complex	4	2	0.88	0.213	1
GO:0000110	nucleotide-excision repair factor 1 complex	1	1	0.22	0.22	1
GO:0000126	transcription factor TFIIIB complex	1	1	0.22	0.22	1
GO:0005779	integral component of peroxisomal membrane	15	5	3.3	0.22	1
GO:0008622	epsilon DNA polymerase complex	1	1	0.22	0.22	1
GO:0009360	DNA polymerase III complex	1	1	0.22	0.22	1
GO:0016581	NuRD complex	15	5	3.3	0.22	1
GO:0016938	kinesin I complex	1	1	0.22	0.22	1
GO:0019028	viral capsid	1	1	0.22	0.22	1
GO:0030690	Noc1p-Noc2p complex	1	1	0.22	0.22	1
GO:0031231	intrinsic component of peroxisomal membrane	15	5	3.3	0.22	1
GO:0031240	external side of cell outer membrane	1	1	0.22	0.22	1
GO:0031302	intrinsic component of endosome membrane	1	1	0.22	0.22	1
GO:0031595	nuclear proteasome complex	1	1	0.22	0.22	1
GO:0031680	G-protein beta/gamma-subunit complex	1	1	0.22	0.22	1
GO:0032541	cortical endoplasmic reticulum	1	1	0.22	0.22	1
GO:0032579	apical lamina of hyaline layer	1	1	0.22	0.22	1
GO:0033166	hyaline layer	1	1	0.22	0.22	1
GO:0033193	Lsd1/2 complex	1	1	0.22	0.22	1
GO:0034466	chromaffin granule lumen	1	1	0.22	0.22	1
GO:0035861	site of double-strand break	1	1	0.22	0.22	1
GO:0042022	interleukin-12 receptor complex	1	1	0.22	0.22	1
GO:0042406	extrinsic component of endoplasmic reticulum membrane	1	1	0.22	0.22	1
GO:0042564	NLS-dependent protein nuclear import complex	1	1	0.22	0.22	1
GO:0045092	interleukin-18 receptor complex	1	1	0.22	0.22	1
GO:0045160	myosin I complex	1	1	0.22	0.22	1
GO:0048237	rough endoplasmic reticulum lumen	1	1	0.22	0.22	1
GO:0048476	Holliday junction resolvase complex	1	1	0.22	0.22	1
GO:0070195	growth hormone receptor complex	1	1	0.22	0.22	1
GO:0070522	ERCC4-ERCC1 complex	1	1	0.22	0.22	1
GO:0070826	paraferritin complex	1	1	0.22	0.22	1
GO:0071598	neuronal ribonucleoprotein granule	1	1	0.22	0.22	1
GO:0071782	endoplasmic reticulum tubular network	1	1	0.22	0.22	1
GO:0071914	prominosome	1	1	0.22	0.22	1
GO:0097140	BIM-BCL-xl complex	1	1	0.22	0.22	1
GO:0097141	BIM-BCL-2 complex	1	1	0.22	0.22	1
GO:0032153	cell division site	39	11	8.59	0.225	1
GO:0032155	cell division site part	39	11	8.59	0.225	1
GO:0045334	clathrin-coated endocytic vesicle	23	7	5.07	0.228	1
GO:0014704	intercalated disc	27	8	5.95	0.229	1
GO:0005741	mitochondrial outer membrane	119	30	26.22	0.23	1
GO:0005902	microvillus	64	17	14.1	0.23	1
GO:0030658	transport vesicle membrane	64	17	14.1	0.23	1
GO:0044424	intracellular part	11637	2581	2563.76	0.235	1
GO:0005905	coated pit	56	15	12.34	0.238	1
GO:0030117	membrane coat	73	19	16.08	0.243	1
GO:0048475	coated membrane	73	19	16.08	0.243	1
GO:0000145	exocyst	8	3	1.76	0.249	1
GO:0005861	troponin complex	8	3	1.76	0.249	1
GO:0070652	HAUS complex	8	3	1.76	0.249	1
GO:0034704	calcium channel complex	40	11	8.81	0.253	1
GO:0005793	endoplasmic reticulum-Golgi intermediate compartment	61	16	13.44	0.256	1
GO:0005881	cytoplasmic microtubule	32	9	7.05	0.26	1
GO:0005891	voltage-gated calcium channel complex	32	9	7.05	0.26	1
GO:0000782	telomere cap complex	12	4	2.64	0.262	1
GO:0000783	nuclear telomere cap complex	12	4	2.64	0.262	1
GO:0032281	alpha-amino-3-hydroxy-5-methyl-4-isoxazolepropionic acid selective glutamate receptor complex	12	4	2.64	0.262	1
GO:0035102	PRC1 complex	12	4	2.64	0.262	1
GO:0000151	ubiquitin ligase complex	147	36	32.39	0.263	1
GO:0043596	nuclear replication fork	24	7	5.29	0.265	1
GO:0001917	photoreceptor inner segment	16	5	3.52	0.266	1
GO:0071556	integral component of lumenal side of endoplasmic reticulum membrane	16	5	3.52	0.266	1
GO:0030137	COPI-coated vesicle	20	6	4.41	0.267	1
GO:0031975	envelope	775	178	170.74	0.272	1
GO:0031901	early endosome membrane	75	19	16.52	0.284	1
GO:0031519	PcG protein complex	37	10	8.15	0.287	1
GO:0043195	terminal bouton	37	10	8.15	0.287	1
GO:0005740	mitochondrial envelope	497	115	109.49	0.289	1
GO:0031966	mitochondrial membrane	475	110	104.65	0.29	1
GO:0035770	ribonucleoprotein granule	67	17	14.76	0.297	1
GO:0030134	ER to Golgi transport vesicle	29	8	6.39	0.298	1
GO:0044291	cell-cell contact zone	29	8	6.39	0.298	1
GO:0012507	ER to Golgi transport vesicle membrane	25	7	5.51	0.304	1
GO:0019012	virion	5	2	1.1	0.305	1
GO:0030062	mitochondrial tricarboxylic acid cycle enzyme complex	5	2	1.1	0.305	1
GO:0035068	micro-ribonucleoprotein complex	5	2	1.1	0.305	1
GO:0070062	extracellular vesicular exosome	5	2	1.1	0.305	1
GO:0030176	integral component of endoplasmic reticulum membrane	89	22	19.61	0.307	1
GO:0010494	cytoplasmic stress granule	21	6	4.63	0.309	1
GO:0001931	uropod	9	3	1.98	0.317	1
GO:0008091	spectrin	9	3	1.98	0.317	1
GO:0014701	junctional sarcoplasmic reticulum membrane	9	3	1.98	0.317	1
GO:0030914	STAGA complex	13	4	2.86	0.317	1
GO:0031254	cell trailing edge	9	3	1.98	0.317	1
GO:0034464	BBSome	9	3	1.98	0.317	1
GO:0042588	zymogen granule	13	4	2.86	0.317	1
GO:0043194	axon initial segment	9	3	1.98	0.317	1
GO:0000792	heterochromatin	55	14	12.12	0.318	1
GO:0030426	growth cone	81	20	17.85	0.321	1
GO:0030496	midbody	81	20	17.85	0.321	1
GO:0031234	extrinsic component of cytoplasmic side of plasma membrane	47	12	10.35	0.333	1
GO:0033017	sarcoplasmic reticulum membrane	30	8	6.61	0.335	1
GO:0043202	lysosomal lumen	30	8	6.61	0.335	1
GO:0017053	transcriptional repressor complex	60	15	13.22	0.336	1
GO:0005801	cis-Golgi network	26	7	5.73	0.343	1
GO:0030427	site of polarized growth	82	20	18.07	0.343	1
GO:0030118	clathrin coat	39	10	8.59	0.351	1
GO:0031902	late endosome membrane	78	19	17.18	0.351	1
GO:0030315	T-tubule	22	6	4.85	0.353	1
GO:0031225	anchored component of membrane	131	31	28.86	0.358	1
GO:0031967	organelle envelope	765	173	168.54	0.359	1
GO:0043679	axon terminus	61	15	13.44	0.362	1
GO:0048471	perinuclear region of cytoplasm	448	102	98.7	0.37	1
GO:0031258	lamellipodium membrane	14	4	3.08	0.373	1
GO:0046658	anchored component of plasma membrane	27	7	5.95	0.383	1
GO:0005952	cAMP-dependent protein kinase complex	10	3	2.2	0.384	1
GO:0008385	IkappaB kinase complex	10	3	2.2	0.384	1
GO:0017119	Golgi transport complex	10	3	2.2	0.384	1
GO:0033180	proton-transporting V-type ATPase, V1 domain	10	3	2.2	0.384	1
GO:0035098	ESC/E(Z) complex	10	3	2.2	0.384	1
GO:0000221	vacuolar proton-transporting V-type ATPase, V1 domain	2	1	0.44	0.392	1
GO:0000308	cytoplasmic cyclin-dependent protein kinase holoenzyme complex	2	1	0.44	0.392	1
GO:0000815	ESCRT III complex	2	1	0.44	0.392	1
GO:0002133	polycystin complex	2	1	0.44	0.392	1
GO:0005584	collagen type I trimer	2	1	0.44	0.392	1
GO:0005607	laminin-2 complex	2	1	0.44	0.392	1
GO:0005724	nuclear telomeric heterochromatin	2	1	0.44	0.392	1
GO:0005784	Sec61 translocon complex	2	1	0.44	0.392	1
GO:0005879	axonemal microtubule	2	1	0.44	0.392	1
GO:0008074	guanylate cyclase complex, soluble	2	1	0.44	0.392	1
GO:0008623	CHRAC	2	1	0.44	0.392	1
GO:0009279	cell outer membrane	2	1	0.44	0.392	1
GO:0016507	mitochondrial fatty acid beta-oxidation multienzyme complex	2	1	0.44	0.392	1
GO:0019008	molybdopterin synthase complex	2	1	0.44	0.392	1
GO:0030014	CCR4-NOT complex	2	1	0.44	0.392	1
GO:0030112	glycocalyx	2	1	0.44	0.392	1
GO:0030478	actin cap	2	1	0.44	0.392	1
GO:0030689	Noc complex	2	1	0.44	0.392	1
GO:0030892	mitotic cohesin complex	2	1	0.44	0.392	1
GO:0031213	RSF complex	2	1	0.44	0.392	1
GO:0031515	tRNA (m1A) methyltransferase complex	2	1	0.44	0.392	1
GO:0031597	cytosolic proteasome complex	2	1	0.44	0.392	1
GO:0032116	SMC loading complex	2	1	0.44	0.392	1
GO:0032280	symmetric synapse	2	1	0.44	0.392	1
GO:0032433	filopodium tip	2	1	0.44	0.392	1
GO:0032937	SREBP-SCAP-Insig complex	2	1	0.44	0.392	1
GO:0033010	paranodal junction	2	1	0.44	0.392	1
GO:0033093	Weibel-Palade body	2	1	0.44	0.392	1
GO:0033557	Slx1-Slx4 complex	2	1	0.44	0.392	1
GO:0035101	FACT complex	2	1	0.44	0.392	1
GO:0035339	SPOTS complex	2	1	0.44	0.392	1
GO:0035355	Toll-like receptor 2-Toll-like receptor 6 protein complex	2	1	0.44	0.392	1
GO:0036117	hyaluranon cable	2	1	0.44	0.392	1
GO:0036125	fatty acid beta-oxidation multienzyme complex	2	1	0.44	0.392	1
GO:0043527	tRNA methyltransferase complex	2	1	0.44	0.392	1
GO:0044194	cytolytic granule	2	1	0.44	0.392	1
GO:0044300	cerebellar mossy fiber	2	1	0.44	0.392	1
GO:0044423	virion part	2	1	0.44	0.392	1
GO:0045025	mitochondrial degradosome	2	1	0.44	0.392	1
GO:0060077	inhibitory synapse	2	1	0.44	0.392	1
GO:0070971	endoplasmic reticulum exit site	2	1	0.44	0.392	1
GO:0071256	translocon complex	2	1	0.44	0.392	1
GO:0071595	Nem1-Spo7 phosphatase complex	2	1	0.44	0.392	1
GO:0072534	perineuronal net	2	1	0.44	0.392	1
GO:0072536	interleukin-23 receptor complex	2	1	0.44	0.392	1
GO:0097025	MPP7-DLG1-LIN7 complex	2	1	0.44	0.392	1
GO:0097196	Shu complex	2	1	0.44	0.392	1
GO:0044420	extracellular matrix part	173	40	38.11	0.393	1
GO:0000153	cytoplasmic ubiquitin ligase complex	6	2	1.32	0.394	1
GO:0000177	cytoplasmic exosome (RNase complex)	6	2	1.32	0.394	1
GO:0002178	palmitoyltransferase complex	6	2	1.32	0.394	1
GO:0016011	dystroglycan complex	6	2	1.32	0.394	1
GO:0016012	sarcoglycan complex	6	2	1.32	0.394	1
GO:0016589	NURF complex	6	2	1.32	0.394	1
GO:0017059	serine C-palmitoyltransferase complex	6	2	1.32	0.394	1
GO:0030061	mitochondrial crista	6	2	1.32	0.394	1
GO:0031010	ISWI-type complex	6	2	1.32	0.394	1
GO:0031211	endoplasmic reticulum palmitoyltransferase complex	6	2	1.32	0.394	1
GO:0031264	death-inducing signaling complex	6	2	1.32	0.394	1
GO:0031588	AMP-activated protein kinase complex	6	2	1.32	0.394	1
GO:0032590	dendrite membrane	6	2	1.32	0.394	1
GO:0032809	neuronal cell body membrane	6	2	1.32	0.394	1
GO:0034992	microtubule organizing center attachment site	6	2	1.32	0.394	1
GO:0034993	SUN-KASH complex	6	2	1.32	0.394	1
GO:0036064	ciliary basal body	6	2	1.32	0.394	1
GO:0044298	cell body membrane	6	2	1.32	0.394	1
GO:0045239	tricarboxylic acid cycle enzyme complex	6	2	1.32	0.394	1
GO:0070938	contractile ring	6	2	1.32	0.394	1
GO:0071458	integral component of cytoplasmic side of endoplasmic reticulum membrane	6	2	1.32	0.394	1
GO:0005844	polysome	23	6	5.07	0.396	1
GO:0031526	brush border membrane	36	9	7.93	0.396	1
GO:0001669	acrosomal vesicle	58	14	12.78	0.399	1
GO:0001750	photoreceptor outer segment	32	8	7.05	0.409	1
GO:0000159	protein phosphatase type 2A complex	19	5	4.19	0.411	1
GO:0005605	basal lamina	19	5	4.19	0.411	1
GO:0016235	aggresome	19	5	4.19	0.411	1
GO:0005874	microtubule	327	74	72.04	0.418	1
GO:0000781	chromosome, telomeric region	50	12	11.02	0.422	1
GO:0043034	costamere	15	4	3.3	0.429	1
GO:0001891	phagocytic cup	11	3	2.42	0.45	1
GO:0005721	pericentric heterochromatin	11	3	2.42	0.45	1
GO:0005811	lipid particle	42	10	9.25	0.45	1
GO:0043205	fibril	11	3	2.42	0.45	1
GO:0043240	Fanconi anaemia nuclear complex	11	3	2.42	0.45	1
GO:0072686	mitotic spindle	11	3	2.42	0.45	1
GO:0016010	dystrophin-associated glycoprotein complex	20	5	4.41	0.459	1
GO:0080008	Cul4-RING E3 ubiquitin ligase complex	20	5	4.41	0.459	1
GO:0030670	phagocytic vesicle membrane	29	7	6.39	0.463	1
GO:0005666	DNA-directed RNA polymerase III complex	7	2	1.54	0.478	1
GO:0005677	chromatin silencing complex	7	2	1.54	0.478	1
GO:0008290	F-actin capping protein complex	7	2	1.54	0.478	1
GO:0031045	dense core granule	7	2	1.54	0.478	1
GO:0032059	bleb	7	2	1.54	0.478	1
GO:0033018	sarcoplasmic reticulum lumen	7	2	1.54	0.478	1
GO:0042622	photoreceptor outer segment membrane	7	2	1.54	0.478	1
GO:0043083	synaptic cleft	7	2	1.54	0.478	1
GO:0044295	axonal growth cone	7	2	1.54	0.478	1
GO:0070775	H3 histone acetyltransferase complex	7	2	1.54	0.478	1
GO:0070776	MOZ/MORF histone acetyltransferase complex	7	2	1.54	0.478	1
GO:0005775	vacuolar lumen	34	8	7.49	0.483	1
GO:0019005	SCF ubiquitin ligase complex	25	6	5.51	0.483	1
GO:0005657	replication fork	39	9	8.59	0.5	1
GO:0030660	Golgi-associated vesicle membrane	39	9	8.59	0.5	1
GO:0005604	basement membrane	80	18	17.62	0.503	1
GO:0032420	stereocilium	21	5	4.63	0.506	1
GO:0005788	endoplasmic reticulum lumen	112	25	24.67	0.508	1
GO:0034707	chloride channel complex	53	12	11.68	0.511	1
GO:0000940	condensed chromosome outer kinetochore	12	3	2.64	0.512	1
GO:0030130	clathrin coat of trans-Golgi network vesicle	12	3	2.64	0.512	1
GO:0030897	HOPS complex	12	3	2.64	0.512	1
GO:0051233	spindle midzone	12	3	2.64	0.512	1
GO:0005635	nuclear envelope	276	61	60.81	0.513	1
GO:0005758	mitochondrial intermembrane space	44	10	9.69	0.514	1
GO:0043209	myelin sheath	26	6	5.73	0.525	1
GO:0000120	RNA polymerase I transcription factor complex	3	1	0.66	0.526	1
GO:0000124	SAGA complex	3	1	0.66	0.526	1
GO:0001740	Barr body	3	1	0.66	0.526	1
GO:0005588	collagen type V trimer	3	1	0.66	0.526	1
GO:0005594	collagen type IX trimer	3	1	0.66	0.526	1
GO:0005610	laminin-5 complex	3	1	0.66	0.526	1
GO:0005787	signal peptidase complex	3	1	0.66	0.526	1
GO:0005896	interleukin-6 receptor complex	3	1	0.66	0.526	1
GO:0005945	6-phosphofructokinase complex	3	1	0.66	0.526	1
GO:0008282	ATP-sensitive potassium channel complex	3	1	0.66	0.526	1
GO:0008540	proteasome regulatory particle, base subcomplex	3	1	0.66	0.526	1
GO:0009331	glycerol-3-phosphate dehydrogenase complex	3	1	0.66	0.526	1
GO:0016533	cyclin-dependent protein kinase 5 holoenzyme complex	3	1	0.66	0.526	1
GO:0016600	flotillin complex	3	1	0.66	0.526	1
GO:0016939	kinesin II complex	3	1	0.66	0.526	1
GO:0019814	immunoglobulin complex	3	1	0.66	0.526	1
GO:0019815	B cell receptor complex	3	1	0.66	0.526	1
GO:0030687	preribosome, large subunit precursor	3	1	0.66	0.526	1
GO:0030895	apolipoprotein B mRNA editing enzyme complex	3	1	0.66	0.526	1
GO:0031205	endoplasmic reticulum Sec complex	3	1	0.66	0.526	1
GO:0031501	mannosyltransferase complex	3	1	0.66	0.526	1
GO:0031618	nuclear pericentric heterochromatin	3	1	0.66	0.526	1
GO:0031905	early endosome lumen	3	1	0.66	0.526	1
GO:0031932	TORC2 complex	3	1	0.66	0.526	1
GO:0031933	telomeric heterochromatin	3	1	0.66	0.526	1
GO:0032002	interleukin-28 receptor complex	3	1	0.66	0.526	1
GO:0032449	CBM complex	3	1	0.66	0.526	1
GO:0033185	dolichol-phosphate-mannose synthase complex	3	1	0.66	0.526	1
GO:0033186	CAF-1 complex	3	1	0.66	0.526	1
GO:0033596	TSC1-TSC2 complex	3	1	0.66	0.526	1
GO:0042105	alpha-beta T cell receptor complex	3	1	0.66	0.526	1
GO:0042272	nuclear RNA export factor complex	3	1	0.66	0.526	1
GO:0045098	type III intermediate filament	3	1	0.66	0.526	1
GO:0045298	tubulin complex	3	1	0.66	0.526	1
GO:0071062	alphav-beta3 integrin-vitronectin complex	3	1	0.66	0.526	1
GO:0071818	BAT3 complex	3	1	0.66	0.526	1
GO:0071821	FANCM-MHF complex	3	1	0.66	0.526	1
GO:0072379	ER membrane insertion complex	3	1	0.66	0.526	1
GO:0097038	perinuclear endoplasmic reticulum	3	1	0.66	0.526	1
GO:0097208	alveolar lamellar body	3	1	0.66	0.526	1
GO:0043204	perikaryon	40	9	8.81	0.533	1
GO:0033178	proton-transporting two-sector ATPase complex, catalytic domain	17	4	3.75	0.535	1
GO:0005903	brush border	54	12	11.9	0.54	1
GO:0016604	nuclear body	265	58	58.38	0.547	1
GO:0001527	microfibril	8	2	1.76	0.555	1
GO:0005652	nuclear lamina	8	2	1.76	0.555	1
GO:0032040	small-subunit processome	8	2	1.76	0.555	1
GO:0032279	asymmetric synapse	8	2	1.76	0.555	1
GO:0035253	ciliary rootlet	8	2	1.76	0.555	1
GO:0036019	endolysosome	8	2	1.76	0.555	1
GO:0005730	nucleolus	590	129	129.98	0.556	1
GO:0005637	nuclear inner membrane	27	6	5.95	0.566	1
GO:0012510	trans-Golgi network transport vesicle membrane	13	3	2.86	0.571	1
GO:0043227	membrane-bounded organelle	9097	2000	2004.17	0.572	1
GO:0000123	histone acetyltransferase complex	74	16	16.3	0.579	1
GO:0031233	intrinsic component of external side of plasma membrane	18	4	3.97	0.584	1
GO:0043231	intracellular membrane-bounded organelle	9088	1997	2002.19	0.587	1
GO:0032421	stereocilium bundle	23	5	5.07	0.595	1
GO:0045335	phagocytic vesicle	47	10	10.35	0.607	1
GO:0005578	proteinaceous extracellular matrix	344	74	75.79	0.614	1
GO:0005856	cytoskeleton	1708	372	376.29	0.615	1
GO:0005829	cytosol	2256	492	497.02	0.618	1
GO:0030122	AP-2 adaptor complex	9	2	1.98	0.623	1
GO:0031304	intrinsic component of mitochondrial inner membrane	9	2	1.98	0.623	1
GO:0031305	integral component of mitochondrial inner membrane	9	2	1.98	0.623	1
GO:0042555	MCM complex	9	2	1.98	0.623	1
GO:0042575	DNA polymerase complex	9	2	1.98	0.623	1
GO:0042589	zymogen granule membrane	9	2	1.98	0.623	1
GO:0005671	Ada2/Gcn5/Ada3 transcription activator complex	14	3	3.08	0.625	1
GO:0005790	smooth endoplasmic reticulum	14	3	3.08	0.625	1
GO:0030126	COPI vesicle coat	14	3	3.08	0.625	1
GO:0031362	anchored component of external side of plasma membrane	14	3	3.08	0.625	1
GO:0031430	M band	14	3	3.08	0.625	1
GO:0000138	Golgi trans cisterna	4	1	0.88	0.63	1
GO:0000164	protein phosphatase type 1 complex	4	1	0.88	0.63	1
GO:0000444	MIS12/MIND type complex	4	1	0.88	0.63	1
GO:0001652	granular component	4	1	0.88	0.63	1
GO:0002139	stereocilia coupling link	4	1	0.88	0.63	1
GO:0002141	stereocilia ankle link	4	1	0.88	0.63	1
GO:0002142	stereocilia ankle link complex	4	1	0.88	0.63	1
GO:0005669	transcription factor TFIID complex	19	4	4.19	0.63	1
GO:0005797	Golgi medial cisterna	4	1	0.88	0.63	1
GO:0005826	actomyosin contractile ring	4	1	0.88	0.63	1
GO:0005827	polar microtubule	4	1	0.88	0.63	1
GO:0031265	CD95 death-inducing signaling complex	4	1	0.88	0.63	1
GO:0032009	early phagosome	4	1	0.88	0.63	1
GO:0032133	chromosome passenger complex	4	1	0.88	0.63	1
GO:0033503	HULC complex	4	1	0.88	0.63	1
GO:0033553	rDNA heterochromatin	4	1	0.88	0.63	1
GO:0034363	intermediate-density lipoprotein particle	4	1	0.88	0.63	1
GO:0035189	Rb-E2F complex	4	1	0.88	0.63	1
GO:0035748	myelin sheath abaxonal region	4	1	0.88	0.63	1
GO:0042584	chromaffin granule membrane	4	1	0.88	0.63	1
GO:0043219	lateral loop	4	1	0.88	0.63	1
GO:0045254	pyruvate dehydrogenase complex	4	1	0.88	0.63	1
GO:0060187	cell pole	4	1	0.88	0.63	1
GO:0005581	collagen trimer	86	18	18.95	0.639	1
GO:0005778	peroxisomal membrane	53	11	11.68	0.642	1
GO:0031903	microbody membrane	53	11	11.68	0.642	1
GO:0031012	extracellular matrix	407	87	89.67	0.646	1
GO:0000790	nuclear chromatin	134	28	29.52	0.658	1
GO:0030018	Z disc	68	14	14.98	0.66	1
GO:0000178	exosome (RNase complex)	20	4	4.41	0.672	1
GO:0005839	proteasome core complex	20	4	4.41	0.672	1
GO:0030125	clathrin vesicle coat	20	4	4.41	0.672	1
GO:0005739	mitochondrion	1431	309	315.27	0.673	1
GO:0034364	high-density lipoprotein particle	25	5	5.51	0.673	1
GO:0000421	autophagic vacuole membrane	15	3	3.3	0.674	1
GO:0035267	NuA4 histone acetyltransferase complex	15	3	3.3	0.674	1
GO:0005678	chromatin assembly complex	10	2	2.2	0.682	1
GO:0005876	spindle microtubule	40	8	8.81	0.682	1
GO:0005916	fascia adherens	10	2	2.2	0.682	1
GO:0030128	clathrin coat of endocytic vesicle	10	2	2.2	0.682	1
GO:0031080	nuclear pore outer ring	10	2	2.2	0.682	1
GO:0033116	endoplasmic reticulum-Golgi intermediate compartment membrane	26	5	5.73	0.709	1
GO:0000275	mitochondrial proton-transporting ATP synthase complex, catalytic core F(1)	5	1	1.1	0.712	1
GO:0000801	central element	5	1	1.1	0.712	1
GO:0000805	X chromosome	5	1	1.1	0.712	1
GO:0005638	lamin filament	5	1	1.1	0.712	1
GO:0005853	eukaryotic translation elongation factor 1 complex	5	1	1.1	0.712	1
GO:0005871	kinesin complex	21	4	4.63	0.712	1
GO:0010369	chromocenter	5	1	1.1	0.712	1
GO:0030314	junctional membrane complex	5	1	1.1	0.712	1
GO:0030870	Mre11 complex	5	1	1.1	0.712	1
GO:0033256	I-kappaB/NF-kappaB complex	5	1	1.1	0.712	1
GO:0042583	chromaffin granule	5	1	1.1	0.712	1
GO:0042765	GPI-anchor transamidase complex	5	1	1.1	0.712	1
GO:0042788	polysomal ribosome	5	1	1.1	0.712	1
GO:0043220	Schmidt-Lanterman incisure	5	1	1.1	0.712	1
GO:0045261	proton-transporting ATP synthase complex, catalytic core F(1)	5	1	1.1	0.712	1
GO:0070044	synaptobrevin 2-SNAP-25-syntaxin-1a complex	5	1	1.1	0.712	1
GO:0070695	FHF complex	5	1	1.1	0.712	1
GO:0070937	CRD-mediated mRNA stability complex	5	1	1.1	0.712	1
GO:0030667	secretory granule membrane	51	10	11.24	0.714	1
GO:0031970	organelle envelope lumen	51	10	11.24	0.714	1
GO:0000314	organellar small ribosomal subunit	16	3	3.52	0.718	1
GO:0005763	mitochondrial small ribosomal subunit	16	3	3.52	0.718	1
GO:0030663	COPI-coated vesicle membrane	16	3	3.52	0.718	1
GO:0030684	preribosome	16	3	3.52	0.718	1
GO:0035869	ciliary transition zone	16	3	3.52	0.718	1
GO:0043189	H4/H2A histone acetyltransferase complex	16	3	3.52	0.718	1
GO:0019866	organelle inner membrane	355	74	78.21	0.727	1
GO:0072372	primary cilium	81	16	17.85	0.731	1
GO:0000791	euchromatin	11	2	2.42	0.734	1
GO:0031105	septin complex	11	2	2.42	0.734	1
GO:0032156	septin cytoskeleton	11	2	2.42	0.734	1
GO:0035145	exon-exon junction complex	11	2	2.42	0.734	1
GO:0035631	CD40 receptor complex	11	2	2.42	0.734	1
GO:0030120	vesicle coat	42	8	9.25	0.736	1
GO:0005743	mitochondrial inner membrane	328	68	72.26	0.737	1
GO:0070461	SAGA-type complex	27	5	5.95	0.741	1
GO:0044429	mitochondrial part	706	149	155.54	0.742	1
GO:0044454	nuclear chromosome part	225	46	49.57	0.742	1
GO:0042383	sarcolemma	87	17	19.17	0.751	1
GO:0030669	clathrin-coated endocytic vesicle membrane	17	3	3.75	0.758	1
GO:0030894	replisome	17	3	3.75	0.758	1
GO:0043601	nuclear replisome	17	3	3.75	0.758	1
GO:0016459	myosin complex	63	12	13.88	0.761	1
GO:0016585	chromatin remodeling complex	127	25	27.98	0.77	1
GO:0000127	transcription factor TFIIIC complex	6	1	1.32	0.775	1
GO:0000176	nuclear exosome (RNase complex)	6	1	1.32	0.775	1
GO:0001939	female pronucleus	6	1	1.32	0.775	1
GO:0005587	collagen type IV trimer	6	1	1.32	0.775	1
GO:0005593	FACIT collagen trimer	6	1	1.32	0.775	1
GO:0005658	alpha DNA polymerase:primase complex	6	1	1.32	0.775	1
GO:0005682	U5 snRNP	6	1	1.32	0.775	1
GO:0005697	telomerase holoenzyme complex	6	1	1.32	0.775	1
GO:0005786	signal recognition particle, endoplasmic reticulum targeting	6	1	1.32	0.775	1
GO:0005851	eukaryotic translation initiation factor 2B complex	6	1	1.32	0.775	1
GO:0005869	dynactin complex	6	1	1.32	0.775	1
GO:0019908	nuclear cyclin-dependent protein kinase holoenzyme complex	6	1	1.32	0.775	1
GO:0030992	intraciliary transport particle B	6	1	1.32	0.775	1
GO:0031462	Cul2-RING ubiquitin ligase complex	6	1	1.32	0.775	1
GO:0031616	spindle pole centrosome	6	1	1.32	0.775	1
GO:0042382	paraspeckles	6	1	1.32	0.775	1
GO:0042719	mitochondrial intermembrane space protein transporter complex	6	1	1.32	0.775	1
GO:0042827	platelet dense granule	6	1	1.32	0.775	1
GO:0048500	signal recognition particle	6	1	1.32	0.775	1
GO:0070761	pre-snoRNP complex	6	1	1.32	0.775	1
GO:0071437	invadopodium	6	1	1.32	0.775	1
GO:0000242	pericentriolar material	12	2	2.64	0.779	1
GO:0005583	fibrillar collagen trimer	12	2	2.64	0.779	1
GO:0005833	hemoglobin complex	12	2	2.64	0.779	1
GO:0032039	integrator complex	12	2	2.64	0.779	1
GO:0032839	dendrite cytoplasm	12	2	2.64	0.779	1
GO:0042627	chylomicron	12	2	2.64	0.779	1
GO:0009897	external side of plasma membrane	181	36	39.88	0.783	1
GO:0008305	integrin complex	29	5	6.39	0.798	1
GO:0043226	organelle	10085	2201	2221.84	0.802	1
GO:0043229	intracellular organelle	10072	2198	2218.97	0.804	1
GO:0005720	nuclear heterochromatin	24	4	5.29	0.808	1
GO:0033176	proton-transporting V-type ATPase complex	24	4	5.29	0.808	1
GO:0000775	chromosome, centromeric region	145	28	31.95	0.814	1
GO:0000776	kinetochore	101	19	22.25	0.816	1
GO:0002080	acrosomal membrane	13	2	2.86	0.816	1
GO:0005849	mRNA cleavage factor complex	13	2	2.86	0.816	1
GO:0031143	pseudopodium	13	2	2.86	0.816	1
GO:0031513	nonmotile primary cilium	66	12	14.54	0.816	1
GO:0030530	heterogeneous nuclear ribonucleoprotein complex	19	3	4.19	0.823	1
GO:0042612	MHC class I protein complex	19	3	4.19	0.823	1
GO:0000506	glycosylphosphatidylinositol-N-acetylglucosaminyltransferase (GPI-GnT) complex	7	1	1.54	0.825	1
GO:0005579	membrane attack complex	7	1	1.54	0.825	1
GO:0005655	nucleolar ribonuclease P complex	7	1	1.54	0.825	1
GO:0005662	DNA replication factor A complex	7	1	1.54	0.825	1
GO:0005742	mitochondrial outer membrane translocase complex	7	1	1.54	0.825	1
GO:0016593	Cdc73/Paf1 complex	7	1	1.54	0.825	1
GO:0030056	hemidesmosome	7	1	1.54	0.825	1
GO:0030677	ribonuclease P complex	7	1	1.54	0.825	1
GO:0030681	multimeric ribonuclease P complex	7	1	1.54	0.825	1
GO:0030915	Smc5-Smc6 complex	7	1	1.54	0.825	1
GO:0030935	sheet-forming collagen trimer	7	1	1.54	0.825	1
GO:0030990	intraciliary transport particle	7	1	1.54	0.825	1
GO:0031092	platelet alpha granule membrane	7	1	1.54	0.825	1
GO:0031512	motile primary cilium	7	1	1.54	0.825	1
GO:0035371	microtubule plus-end	7	1	1.54	0.825	1
GO:0045171	intercellular bridge	7	1	1.54	0.825	1
GO:0045179	apical cortex	7	1	1.54	0.825	1
GO:0070419	nonhomologous end joining complex	7	1	1.54	0.825	1
GO:0072357	PTW/PP1 phosphatase complex	7	1	1.54	0.825	1
GO:0005667	transcription factor complex	267	53	58.82	0.826	1
GO:0005665	DNA-directed RNA polymerase II, core complex	14	2	3.08	0.848	1
GO:0030132	clathrin coat of coated pit	14	2	3.08	0.848	1
GO:0031307	integral component of mitochondrial outer membrane	14	2	3.08	0.848	1
GO:0033276	transcription factor TFTC complex	14	2	3.08	0.848	1
GO:0045120	pronucleus	14	2	3.08	0.848	1
GO:0034361	very-low-density lipoprotein particle	20	3	4.41	0.85	1
GO:0034385	triglyceride-rich lipoprotein particle	20	3	4.41	0.85	1
GO:0005875	microtubule associated complex	99	18	21.81	0.854	1
GO:0044451	nucleoplasm part	792	163	174.49	0.854	1
GO:0034358	plasma lipoprotein particle	37	6	8.15	0.855	1
GO:0005744	mitochondrial inner membrane presequence translocase complex	8	1	1.76	0.863	1
GO:0019773	proteasome core complex, alpha-subunit complex	8	1	1.76	0.863	1
GO:0030686	90S preribosome	8	1	1.76	0.863	1
GO:0031082	BLOC complex	8	1	1.76	0.863	1
GO:0031083	BLOC-1 complex	8	1	1.76	0.863	1
GO:0031371	ubiquitin conjugating enzyme complex	8	1	1.76	0.863	1
GO:0034366	spherical high-density lipoprotein particle	8	1	1.76	0.863	1
GO:0043218	compact myelin	8	1	1.76	0.863	1
GO:0061200	clathrin-sculpted gamma-aminobutyric acid transport vesicle	8	1	1.76	0.863	1
GO:0061202	clathrin-sculpted gamma-aminobutyric acid transport vesicle membrane	8	1	1.76	0.863	1
GO:0070688	MLL5-L complex	8	1	1.76	0.863	1
GO:0044449	contractile fiber part	135	25	29.74	0.864	1
GO:0005819	spindle	219	42	48.25	0.867	1
GO:0031674	I band	80	14	17.62	0.869	1
GO:0005680	anaphase-promoting complex	21	3	4.63	0.873	1
GO:0030017	sarcomere	121	22	26.66	0.873	1
GO:0032994	protein-lipid complex	38	6	8.37	0.873	1
GO:0031306	intrinsic component of mitochondrial outer membrane	15	2	3.3	0.875	1
GO:0044452	nucleolar part	27	4	5.95	0.876	1
GO:0034399	nuclear periphery	86	15	18.95	0.879	1
GO:0000777	condensed chromosome kinetochore	82	14	18.07	0.891	1
GO:0030057	desmosome	22	3	4.85	0.893	1
GO:0000228	nuclear chromosome	267	51	58.82	0.894	1
GO:0000808	origin recognition complex	9	1	1.98	0.894	1
GO:0005664	nuclear origin of replication recognition complex	9	1	1.98	0.894	1
GO:0005838	proteasome regulatory particle	9	1	1.98	0.894	1
GO:0005847	mRNA cleavage and polyadenylation specificity factor complex	9	1	1.98	0.894	1
GO:0005942	phosphatidylinositol 3-kinase complex	9	1	1.98	0.894	1
GO:0016281	eukaryotic translation initiation factor 4F complex	9	1	1.98	0.894	1
GO:0030127	COPII vesicle coat	9	1	1.98	0.894	1
GO:0032592	integral component of mitochondrial membrane	28	4	6.17	0.894	1
GO:0043198	dendritic shaft	28	4	6.17	0.894	1
GO:0046581	intercellular canaliculus	9	1	1.98	0.894	1
GO:0048188	Set1C/COMPASS complex	9	1	1.98	0.894	1
GO:0071203	WASH complex	9	1	1.98	0.894	1
GO:0000428	DNA-directed RNA polymerase complex	98	17	21.59	0.896	1
GO:0055029	nuclear DNA-directed RNA polymerase complex	98	17	21.59	0.896	1
GO:0032391	photoreceptor connecting cilium	16	2	3.52	0.897	1
GO:0042613	MHC class II protein complex	16	2	3.52	0.897	1
GO:0030016	myofibril	144	26	31.72	0.898	1
GO:0042470	melanosome	93	16	20.49	0.898	1
GO:0048770	pigment granule	93	16	20.49	0.898	1
GO:0034708	methyltransferase complex	62	10	13.66	0.903	1
GO:0030880	RNA polymerase complex	99	17	21.81	0.905	1
GO:0043292	contractile fiber	150	27	33.05	0.905	1
GO:0005796	Golgi lumen	46	7	10.13	0.907	1
GO:0005814	centriole	57	9	12.56	0.907	1
GO:0008023	transcription elongation factor complex	29	4	6.39	0.909	1
GO:0031672	A band	23	3	5.07	0.91	1
GO:0042611	MHC protein complex	35	5	7.71	0.911	1
GO:0016607	nuclear speck	146	26	32.17	0.912	1
GO:0000307	cyclin-dependent protein kinase holoenzyme complex	17	2	3.75	0.916	1
GO:0005719	nuclear euchromatin	10	1	2.2	0.917	1
GO:0016272	prefoldin complex	10	1	2.2	0.917	1
GO:0030934	anchoring collagen complex	10	1	2.2	0.917	1
GO:0031312	extrinsic component of organelle membrane	10	1	2.2	0.917	1
GO:0033179	proton-transporting V-type ATPase, V0 domain	10	1	2.2	0.917	1
GO:0043256	laminin complex	10	1	2.2	0.917	1
GO:0072546	ER membrane protein complex	10	1	2.2	0.917	1
GO:0071013	catalytic step 2 spliceosome	80	13	17.62	0.921	1
GO:0030141	secretory granule	238	44	52.43	0.923	1
GO:0042645	mitochondrial nucleoid	36	5	7.93	0.923	1
GO:0044441	ciliary part	97	16	21.37	0.93	1
GO:0044438	microbody part	76	12	16.74	0.932	1
GO:0044439	peroxisomal part	76	12	16.74	0.932	1
GO:0000779	condensed chromosome, centromeric region	87	14	19.17	0.934	1
GO:0009295	nucleoid	37	5	8.15	0.934	1
GO:0005614	interstitial matrix	11	1	2.42	0.935	1
GO:0008278	cohesin complex	11	1	2.42	0.935	1
GO:0035097	histone methyltransferase complex	60	9	13.22	0.935	1
GO:0000152	nuclear ubiquitin ligase complex	25	3	5.51	0.937	1
GO:0000313	organellar ribosome	49	7	10.8	0.937	1
GO:0005761	mitochondrial ribosome	49	7	10.8	0.937	1
GO:0016363	nuclear matrix	77	12	16.96	0.939	1
GO:0044447	axoneme part	26	3	5.73	0.947	1
GO:0005932	NA	62	9	13.66	0.949	1
GO:0001673	male germ cell nucleus	12	1	2.64	0.95	1
GO:0005845	mRNA cap binding complex	12	1	2.64	0.95	1
GO:0022624	proteasome accessory complex	12	1	2.64	0.95	1
GO:0034518	RNA cap binding complex	12	1	2.64	0.95	1
GO:0036038	TCTN-B9D complex	12	1	2.64	0.95	1
GO:0060076	excitatory synapse	12	1	2.64	0.95	1
GO:0060198	clathrin-sculpted vesicle	12	1	2.64	0.95	1
GO:0030532	small nuclear ribonucleoprotein complex	33	4	7.27	0.953	1
GO:0000795	synaptonemal complex	20	2	4.41	0.954	1
GO:0005759	mitochondrial matrix	271	49	59.7	0.954	1
GO:0015030	Cajal body	46	6	10.13	0.958	1
GO:0044450	microtubule organizing center part	86	13	18.95	0.959	1
GO:0000794	condensed nuclear chromosome	58	8	12.78	0.96	1
GO:0000780	condensed nuclear chromosome, centromeric region	13	1	2.86	0.961	1
GO:0005643	nuclear pore	64	9	14.1	0.961	1
GO:0005868	cytoplasmic dynein complex	13	1	2.86	0.961	1
GO:0034362	low-density lipoprotein particle	13	1	2.86	0.961	1
GO:0005929	cilium	213	37	46.93	0.962	1
GO:0016591	DNA-directed RNA polymerase II, holoenzyme	87	13	19.17	0.963	1
GO:0005777	peroxisome	116	18	25.56	0.969	1
GO:0016471	vacuolar proton-transporting V-type ATPase complex	14	1	3.08	0.969	1
GO:0042579	microbody	116	18	25.56	0.969	1
GO:0016460	myosin II complex	22	2	4.85	0.97	1
GO:0032838	cell projection cytoplasm	22	2	4.85	0.97	1
GO:0005634	nucleus	5682	1205	1251.81	0.971	1
GO:0015630	microtubule cytoskeleton	833	162	183.52	0.972	1
GO:0044430	cytoskeletal part	1217	242	268.12	0.973	1
GO:0000315	organellar large ribosomal subunit	15	1	3.3	0.976	1
GO:0005762	mitochondrial large ribosomal subunit	15	1	3.3	0.976	1
GO:0016514	SWI/SNF complex	15	1	3.3	0.976	1
GO:0043073	germ cell nucleus	15	1	3.3	0.976	1
GO:0046930	pore complex	80	11	17.62	0.978	1
GO:0043234	protein complex	3083	638	679.22	0.979	1
GO:0001533	cornified envelope	24	2	5.29	0.98	1
GO:0000922	spindle pole	88	12	19.39	0.983	1
GO:0005747	mitochondrial respiratory chain complex I	39	4	8.59	0.983	1
GO:0030964	NADH dehydrogenase complex	39	4	8.59	0.983	1
GO:0045271	respiratory chain complex I	39	4	8.59	0.983	1
GO:0016469	proton-transporting two-sector ATPase complex	46	5	10.13	0.984	1
GO:0000502	proteasome complex	65	8	14.32	0.985	1
GO:0000785	chromatin	284	48	62.57	0.987	1
GO:0070469	respiratory chain	66	8	14.54	0.987	1
GO:0005813	centrosome	367	64	80.85	0.988	1
GO:0008180	COP9 signalosome	34	3	7.49	0.988	1
GO:0000803	sex chromosome	18	1	3.97	0.989	1
GO:0000793	condensed chromosome	161	24	35.47	0.991	1
GO:0005753	mitochondrial proton-transporting ATP synthase complex	19	1	4.19	0.991	1
GO:0005815	microtubule organizing center	469	83	103.33	0.992	1
GO:0034774	secretory granule lumen	50	5	11.02	0.992	1
GO:0005930	axoneme	64	7	14.1	0.993	1
GO:0019861	flagellum	57	6	12.56	0.993	1
GO:0045259	proton-transporting ATP synthase complex	20	1	4.41	0.993	1
GO:0043228	non-membrane-bounded organelle	2970	604	654.32	0.994	1
GO:0043232	intracellular non-membrane-bounded organelle	2970	604	654.32	0.994	1
GO:0044446	intracellular organelle part	5910	1239	1302.04	0.994	1
GO:0005654	nucleoplasm	1428	277	314.6	0.995	1
GO:0031091	platelet alpha granule	59	6	13	0.995	1
GO:0033177	proton-transporting two-sector ATPase complex, proton-transporting domain	21	1	4.63	0.995	1
GO:0044422	organelle part	5995	1257	1320.77	0.995	1
GO:0044427	chromosomal part	502	88	110.6	0.995	1
GO:0060205	cytoplasmic membrane-bounded vesicle lumen	53	5	11.68	0.995	1
GO:0070603	SWI/SNF superfamily-type complex	21	1	4.63	0.995	1
GO:0005694	chromosome	594	106	130.86	0.996	1
GO:0031093	platelet alpha granule lumen	47	4	10.35	0.996	1
GO:0005689	U12-type spliceosomal complex	24	1	5.29	0.997	1
GO:0005782	peroxisomal matrix	32	2	7.05	0.997	1
GO:0015935	small ribosomal subunit	55	5	12.12	0.997	1
GO:0031907	microbody lumen	32	2	7.05	0.997	1
GO:0031983	vesicle lumen	55	5	12.12	0.997	1
GO:0032993	protein-DNA complex	101	12	22.25	0.997	1
GO:0022627	cytosolic small ribosomal subunit	34	2	7.49	0.998	1
GO:0005746	mitochondrial respiratory chain	61	5	13.44	0.999	1
GO:0009434	NA	39	2	8.59	0.999	1
GO:0015934	large ribosomal subunit	74	7	16.3	0.999	1
GO:0022625	cytosolic large ribosomal subunit	52	4	11.46	0.999	1
GO:0031981	nuclear lumen	2013	393	443.49	0.999	1
GO:0035085	NA	47	3	10.35	0.999	1
GO:0044665	MLL1/2 complex	28	1	6.17	0.999	1
GO:0071339	MLL1 complex	28	1	6.17	0.999	1
GO:0000015	phosphopyruvate hydratase complex	4	0	0.88	1	1
GO:0000125	PCAF complex	6	0	1.32	1	1
GO:0000133	polarisome	1	0	0.22	1	1
GO:0000172	ribonuclease MRP complex	2	0	0.44	1	1
GO:0000214	tRNA-intron endonuclease complex	3	0	0.66	1	1
GO:0000220	vacuolar proton-transporting V-type ATPase, V0 domain	4	0	0.88	1	1
GO:0000229	cytoplasmic chromosome	2	0	0.44	1	1
GO:0000235	astral microtubule	1	0	0.22	1	1
GO:0000262	mitochondrial chromosome	1	0	0.22	1	1
GO:0000276	mitochondrial proton-transporting ATP synthase complex, coupling factor F(o)	6	0	1.32	1	1
GO:0000346	transcription export complex	8	0	1.76	1	1
GO:0000347	THO complex	5	0	1.1	1	1
GO:0000439	core TFIIH complex	1	0	0.22	1	1
GO:0000441	NA	3	0	0.66	1	1
GO:0000445	THO complex part of transcription export complex	5	0	1.1	1	1
GO:0000778	condensed nuclear chromosome kinetochore	4	0	0.88	1	1
GO:0000786	nucleosome	62	3	13.66	1	1
GO:0000789	cytoplasmic chromatin	1	0	0.22	1	1
GO:0000796	condensin complex	6	0	1.32	1	1
GO:0000797	condensin core heterodimer	1	0	0.22	1	1
GO:0000799	nuclear condensin complex	1	0	0.22	1	1
GO:0000800	lateral element	4	0	0.88	1	1
GO:0000802	transverse filament	1	0	0.22	1	1
GO:0000806	Y chromosome	2	0	0.44	1	1
GO:0000835	ER ubiquitin ligase complex	1	0	0.22	1	1
GO:0000836	Hrd1p ubiquitin ligase complex	1	0	0.22	1	1
GO:0000930	gamma-tubulin complex	14	0	3.08	1	1
GO:0000931	gamma-tubulin large complex	7	0	1.54	1	1
GO:0000939	condensed chromosome inner kinetochore	2	0	0.44	1	1
GO:0000942	condensed nuclear chromosome outer kinetochore	3	0	0.66	1	1
GO:0000974	Prp19 complex	4	0	0.88	1	1
GO:0001401	mitochondrial sorting and assembly machinery complex	1	0	0.22	1	1
GO:0001520	outer dense fiber	4	0	0.88	1	1
GO:0001534	radial spoke	1	0	0.22	1	1
GO:0001650	fibrillar center	2	0	0.44	1	1
GO:0001674	female germ cell nucleus	3	0	0.66	1	1
GO:0001739	sex chromatin	5	0	1.1	1	1
GO:0001741	XY body	9	0	1.98	1	1
GO:0001940	male pronucleus	4	0	0.88	1	1
GO:0002079	inner acrosomal membrane	2	0	0.44	1	1
GO:0002081	outer acrosomal membrane	2	0	0.44	1	1
GO:0002177	manchette	2	0	0.44	1	1
GO:0002193	MAML1-RBP-Jkappa- ICN1 complex	3	0	0.66	1	1
GO:0005575	cellular_component	15873	3497	3497	1	1
GO:0005576	extracellular region	1981	328	436.44	1	1
GO:0005577	fibrinogen complex	8	0	1.76	1	1
GO:0005582	collagen type XV trimer	1	0	0.22	1	1
GO:0005585	collagen type II trimer	1	0	0.22	1	1
GO:0005586	collagen type III trimer	1	0	0.22	1	1
GO:0005589	collagen type VI trimer	3	0	0.66	1	1
GO:0005590	collagen type VII trimer	1	0	0.22	1	1
GO:0005591	collagen type VIII trimer	1	0	0.22	1	1
GO:0005592	collagen type XI trimer	2	0	0.44	1	1
GO:0005595	collagen type XII trimer	1	0	0.22	1	1
GO:0005596	collagen type XIV trimer	1	0	0.22	1	1
GO:0005597	collagen type XVI trimer	1	0	0.22	1	1
GO:0005598	short-chain collagen trimer	1	0	0.22	1	1
GO:0005600	collagen type XIII trimer	1	0	0.22	1	1
GO:0005602	complement component C1 complex	2	0	0.44	1	1
GO:0005606	laminin-1 complex	7	0	1.54	1	1
GO:0005608	laminin-3 complex	2	0	0.44	1	1
GO:0005615	extracellular space	812	127	178.89	1	1
GO:0005639	integral component of nuclear inner membrane	3	0	0.66	1	1
GO:0005641	nuclear envelope lumen	7	0	1.54	1	1
GO:0005642	annulate lamellae	2	0	0.44	1	1
GO:0005663	DNA replication factor C complex	6	0	1.32	1	1
GO:0005672	transcription factor TFIIA complex	5	0	1.1	1	1
GO:0005673	transcription factor TFIIE complex	1	0	0.22	1	1
GO:0005674	transcription factor TFIIF complex	2	0	0.44	1	1
GO:0005675	holo TFIIH complex	11	0	2.42	1	1
GO:0005681	spliceosomal complex	142	14	31.28	1	1
GO:0005683	U7 snRNP	7	0	1.54	1	1
GO:0005684	U2-type spliceosomal complex	2	0	0.44	1	1
GO:0005685	U1 snRNP	1	0	0.22	1	1
GO:0005686	U2 snRNP	3	0	0.66	1	1
GO:0005687	U4 snRNP	2	0	0.44	1	1
GO:0005688	U6 snRNP	2	0	0.44	1	1
GO:0005690	U4atac snRNP	1	0	0.22	1	1
GO:0005712	chiasma	2	0	0.44	1	1
GO:0005726	perichromatin fibrils	2	0	0.44	1	1
GO:0005731	nucleolus organizer region	1	0	0.22	1	1
GO:0005732	small nucleolar ribonucleoprotein complex	13	0	2.86	1	1
GO:0005749	mitochondrial respiratory chain complex II	4	0	0.88	1	1
GO:0005750	mitochondrial respiratory chain complex III	5	0	1.1	1	1
GO:0005751	mitochondrial respiratory chain complex IV	3	0	0.66	1	1
GO:0005754	mitochondrial proton-transporting ATP synthase, catalytic core	1	0	0.22	1	1
GO:0005757	mitochondrial permeability transition pore complex	1	0	0.22	1	1
GO:0005760	gamma DNA polymerase complex	2	0	0.44	1	1
GO:0005766	primary lysosome	7	0	1.54	1	1
GO:0005767	secondary lysosome	5	0	1.1	1	1
GO:0005785	signal recognition particle receptor complex	2	0	0.44	1	1
GO:0005816	spindle pole body	1	0	0.22	1	1
GO:0005818	aster	1	0	0.22	1	1
GO:0005828	kinetochore microtubule	5	0	1.1	1	1
GO:0005832	chaperonin-containing T-complex	6	0	1.32	1	1
GO:0005840	ribosome	192	22	42.3	1	1
GO:0005852	eukaryotic translation initiation factor 3 complex	14	0	3.08	1	1
GO:0005854	nascent polypeptide-associated complex	1	0	0.22	1	1
GO:0005858	axonemal dynein complex	12	0	2.64	1	1
GO:0005859	muscle myosin complex	17	0	3.75	1	1
GO:0005863	striated muscle myosin thick filament	3	0	0.66	1	1
GO:0005873	plus-end kinesin complex	2	0	0.44	1	1
GO:0005882	intermediate filament	166	16	36.57	1	1
GO:0005885	Arp2/3 protein complex	7	0	1.54	1	1
GO:0005889	hydrogen:potassium-exchanging ATPase complex	1	0	0.22	1	1
GO:0005890	sodium:potassium-exchanging ATPase complex	7	0	1.54	1	1
GO:0005895	interleukin-5 receptor complex	1	0	0.22	1	1
GO:0005898	interleukin-13 receptor complex	1	0	0.22	1	1
GO:0005899	insulin receptor complex	3	0	0.66	1	1
GO:0005914	spot adherens junction	1	0	0.22	1	1
GO:0005927	muscle tendon junction	3	0	0.66	1	1
GO:0005943	phosphatidylinositol 3-kinase complex, class IA	1	0	0.22	1	1
GO:0005944	phosphatidylinositol 3-kinase complex, class IB	3	0	0.66	1	1
GO:0005953	CAAX-protein geranylgeranyltransferase complex	1	0	0.22	1	1
GO:0005954	calcium- and calmodulin-dependent protein kinase complex	4	0	0.88	1	1
GO:0005955	calcineurin complex	3	0	0.66	1	1
GO:0005956	protein kinase CK2 complex	1	0	0.22	1	1
GO:0005958	DNA-dependent protein kinase-DNA ligase 4 complex	6	0	1.32	1	1
GO:0005960	glycine cleavage complex	2	0	0.44	1	1
GO:0005967	mitochondrial pyruvate dehydrogenase complex	1	0	0.22	1	1
GO:0005968	Rab-protein geranylgeranyltransferase complex	2	0	0.44	1	1
GO:0005969	serine-pyruvate aminotransferase complex	1	0	0.22	1	1
GO:0005971	ribonucleoside-diphosphate reductase complex	1	0	0.22	1	1
GO:0008024	positive transcription elongation factor complex b	1	0	0.22	1	1
GO:0008043	intracellular ferritin complex	2	0	0.44	1	1
GO:0008250	oligosaccharyltransferase complex	9	0	1.98	1	1
GO:0008274	gamma-tubulin ring complex	7	0	1.54	1	1
GO:0008275	gamma-tubulin small complex	1	0	0.22	1	1
GO:0008280	cohesin core heterodimer	1	0	0.22	1	1
GO:0008303	caspase complex	1	0	0.22	1	1
GO:0008352	katanin complex	1	0	0.22	1	1
GO:0008537	proteasome activator complex	3	0	0.66	1	1
GO:0009330	DNA topoisomerase complex (ATP-hydrolyzing)	1	0	0.22	1	1
GO:0009346	citrate lyase complex	2	0	0.44	1	1
GO:0009348	ornithine carbamoyltransferase complex	1	0	0.22	1	1
GO:0009368	endopeptidase Clp complex	1	0	0.22	1	1
GO:0009841	mitochondrial endopeptidase Clp complex	1	0	0.22	1	1
GO:0010370	perinucleolar chromocenter	1	0	0.22	1	1
GO:0014705	C zone	1	0	0.22	1	1
GO:0014802	terminal cisterna	3	0	0.66	1	1
GO:0014804	terminal cisterna lumen	1	0	0.22	1	1
GO:0016013	syntrophin complex	2	0	0.44	1	1
GO:0016028	rhabdomere	1	0	0.22	1	1
GO:0016035	zeta DNA polymerase complex	2	0	0.44	1	1
GO:0016590	ACF complex	1	0	0.22	1	1
GO:0016602	CCAAT-binding factor complex	4	0	0.88	1	1
GO:0017071	intracellular cyclic nucleotide activated cation channel complex	4	0	0.88	1	1
GO:0017090	meprin A complex	1	0	0.22	1	1
GO:0017101	aminoacyl-tRNA synthetase multienzyme complex	2	0	0.44	1	1
GO:0017109	glutamate-cysteine ligase complex	2	0	0.44	1	1
GO:0018995	host	3	0	0.66	1	1
GO:0019031	viral envelope	1	0	0.22	1	1
GO:0019035	viral integration complex	1	0	0.22	1	1
GO:0019185	snRNA-activating protein complex	1	0	0.22	1	1
GO:0019907	cyclin-dependent protein kinase activating kinase holoenzyme complex	6	0	1.32	1	1
GO:0020003	symbiont-containing vacuole	1	0	0.22	1	1
GO:0020005	symbiont-containing vacuole membrane	1	0	0.22	1	1
GO:0020017	NA	5	0	1.1	1	1
GO:0022626	cytosolic ribosome	89	6	19.61	1	1
GO:0030008	TRAPP complex	2	0	0.44	1	1
GO:0030286	dynein complex	36	1	7.93	1	1
GO:0030289	protein phosphatase 4 complex	2	0	0.44	1	1
GO:0030430	host cell cytoplasm	2	0	0.44	1	1
GO:0030479	actin cortical patch	2	0	0.44	1	1
GO:0030485	smooth muscle contractile fiber	1	0	0.22	1	1
GO:0030526	granulocyte macrophage colony-stimulating factor receptor complex	1	0	0.22	1	1
GO:0030529	ribonucleoprotein complex	533	76	117.43	1	1
GO:0030688	preribosome, small subunit precursor	4	0	0.88	1	1
GO:0030692	Noc4p-Nop14p complex	1	0	0.22	1	1
GO:0030849	autosome	2	0	0.44	1	1
GO:0030868	smooth endoplasmic reticulum membrane	5	0	1.1	1	1
GO:0030874	nucleolar chromatin	1	0	0.22	1	1
GO:0030893	meiotic cohesin complex	6	0	1.32	1	1
GO:0030936	transmembrane collagen trimer	1	0	0.22	1	1
GO:0030981	cortical microtubule cytoskeleton	2	0	0.44	1	1
GO:0031011	Ino80 complex	14	0	3.08	1	1
GO:0031021	interphase microtubule organizing center	1	0	0.22	1	1
GO:0031088	platelet dense granule membrane	5	0	1.1	1	1
GO:0031209	SCAR complex	1	0	0.22	1	1
GO:0031229	intrinsic component of nuclear inner membrane	3	0	0.66	1	1
GO:0031232	extrinsic component of external side of plasma membrane	5	0	1.1	1	1
GO:0031257	cell trailing edge membrane	1	0	0.22	1	1
GO:0031259	uropod membrane	1	0	0.22	1	1
GO:0031260	pseudopodium membrane	1	0	0.22	1	1
GO:0031262	Ndc80 complex	4	0	0.88	1	1
GO:0031298	replication fork protection complex	1	0	0.22	1	1
GO:0031308	intrinsic component of nuclear outer membrane	1	0	0.22	1	1
GO:0031309	integral component of nuclear outer membrane	1	0	0.22	1	1
GO:0031313	extrinsic component of endosome membrane	4	0	0.88	1	1
GO:0031314	extrinsic component of mitochondrial inner membrane	3	0	0.66	1	1
GO:0031315	extrinsic component of mitochondrial outer membrane	2	0	0.44	1	1
GO:0031372	UBC13-MMS2 complex	2	0	0.44	1	1
GO:0031379	RNA-directed RNA polymerase complex	1	0	0.22	1	1
GO:0031380	nuclear RNA-directed RNA polymerase complex	1	0	0.22	1	1
GO:0031428	box C/D snoRNP complex	4	0	0.88	1	1
GO:0031429	box H/ACA snoRNP complex	1	0	0.22	1	1
GO:0031436	BRCA1-BARD1 complex	2	0	0.44	1	1
GO:0031464	Cul4A-RING E3 ubiquitin ligase complex	7	0	1.54	1	1
GO:0031465	Cul4B-RING E3 ubiquitin ligase complex	4	0	0.88	1	1
GO:0031466	Cul5-RING ubiquitin ligase complex	4	0	0.88	1	1
GO:0031514	motile cilium	11	0	2.42	1	1
GO:0031523	Myb complex	2	0	0.44	1	1
GO:0031592	centrosomal corona	1	0	0.22	1	1
GO:0031673	H zone	2	0	0.44	1	1
GO:0031838	haptoglobin-hemoglobin complex	3	0	0.66	1	1
GO:0031931	TORC1 complex	3	0	0.66	1	1
GO:0031974	membrane-enclosed lumen	2568	497	565.76	1	1
GO:0032010	phagolysosome	4	0	0.88	1	1
GO:0032021	NELF complex	4	0	0.88	1	1
GO:0032044	DSIF complex	2	0	0.44	1	1
GO:0032127	dense core granule membrane	1	0	0.22	1	1
GO:0032144	4-aminobutyrate transaminase complex	1	0	0.22	1	1
GO:0032299	ribonuclease H2 complex	3	0	0.66	1	1
GO:0032300	mismatch repair complex	8	0	1.76	1	1
GO:0032301	MutSalpha complex	2	0	0.44	1	1
GO:0032302	MutSbeta complex	2	0	0.44	1	1
GO:0032311	angiogenin-PRI complex	2	0	0.44	1	1
GO:0032389	MutLalpha complex	4	0	0.88	1	1
GO:0032390	MutLbeta complex	2	0	0.44	1	1
GO:0032426	stereocilium bundle tip	3	0	0.66	1	1
GO:0032437	cuticular plate	2	0	0.44	1	1
GO:0032473	cytoplasmic side of mitochondrial outer membrane	1	0	0.22	1	1
GO:0032797	SMN complex	2	0	0.44	1	1
GO:0032798	Swi5-Sfr1 complex	2	0	0.44	1	1
GO:0032806	carboxy-terminal domain protein kinase complex	2	0	0.44	1	1
GO:0032807	DNA ligase IV complex	2	0	0.44	1	1
GO:0032982	myosin filament	18	0	3.97	1	1
GO:0032983	kainate selective glutamate receptor complex	4	0	0.88	1	1
GO:0032991	macromolecular complex	3648	715	803.7	1	1
GO:0032996	Bcl3-Bcl10 complex	1	0	0.22	1	1
GO:0032997	Fc receptor complex	2	0	0.44	1	1
GO:0032998	Fc-epsilon receptor I complex	2	0	0.44	1	1
GO:0033011	perinuclear theca	4	0	0.88	1	1
GO:0033061	DNA recombinase mediator complex	2	0	0.44	1	1
GO:0033150	cytoskeletal calyx	3	0	0.66	1	1
GO:0033162	melanosome membrane	8	0	1.76	1	1
GO:0033165	interphotoreceptor matrix	1	0	0.22	1	1
GO:0033202	DNA helicase complex	14	0	3.08	1	1
GO:0033257	Bcl3/NF-kappaB2 complex	2	0	0.44	1	1
GO:0033269	internode region of axon	2	0	0.44	1	1
GO:0033391	chromatoid body	8	0	1.76	1	1
GO:0033588	Elongator holoenzyme complex	1	0	0.22	1	1
GO:0033593	BRCA2-MAGE-D1 complex	1	0	0.22	1	1
GO:0033643	host cell part	3	0	0.66	1	1
GO:0033646	host intracellular part	3	0	0.66	1	1
GO:0033647	host intracellular organelle	2	0	0.44	1	1
GO:0033648	host intracellular membrane-bounded organelle	2	0	0.44	1	1
GO:0033655	host cell cytoplasm part	2	0	0.44	1	1
GO:0034098	Cdc48p-Npl4p-Ufd1p AAA ATPase complex	4	0	0.88	1	1
GO:0034359	mature chylomicron	1	0	0.22	1	1
GO:0034360	chylomicron remnant	1	0	0.22	1	1
GO:0034365	discoidal high-density lipoprotein particle	1	0	0.22	1	1
GO:0034423	autophagic vacuole lumen	1	0	0.22	1	1
GO:0034663	endoplasmic reticulum chaperone complex	3	0	0.66	1	1
GO:0034666	integrin alpha2-beta1 complex	1	0	0.22	1	1
GO:0034667	integrin alpha3-beta1 complex	1	0	0.22	1	1
GO:0034673	inhibin-betaglycan-ActRII complex	3	0	0.66	1	1
GO:0034678	integrin alpha8-beta1 complex	2	0	0.44	1	1
GO:0034679	integrin alpha9-beta1 complex	2	0	0.44	1	1
GO:0034750	Scrib-APC-beta-catenin complex	2	0	0.44	1	1
GO:0034751	aryl hydrocarbon receptor complex	1	0	0.22	1	1
GO:0034752	cytosolic aryl hydrocarbon receptor complex	1	0	0.22	1	1
GO:0035003	subapical complex	1	0	0.22	1	1
GO:0035086	NA	9	0	1.98	1	1
GO:0035327	transcriptionally active chromatin	8	0	1.76	1	1
GO:0035354	Toll-like receptor 1-Toll-like receptor 2 protein complex	2	0	0.44	1	1
GO:0035370	UBC13-UEV1A complex	2	0	0.44	1	1
GO:0035517	PR-DUB complex	2	0	0.44	1	1
GO:0035578	azurophil granule lumen	2	0	0.44	1	1
GO:0035686	sperm fibrous sheath	1	0	0.22	1	1
GO:0035692	macrophage migration inhibitory factor receptor complex	1	0	0.22	1	1
GO:0035693	NOS2-CD74 complex	1	0	0.22	1	1
GO:0035749	myelin sheath adaxonal region	4	0	0.88	1	1
GO:0035867	alphav-beta3 integrin-IGF-1-IGF1R complex	1	0	0.22	1	1
GO:0035985	senescence-associated heterochromatin focus	3	0	0.66	1	1
GO:0036020	endolysosome membrane	4	0	0.88	1	1
GO:0036024	protein C inhibitor-TMPRSS7 complex	1	0	0.22	1	1
GO:0036025	protein C inhibitor-TMPRSS11E complex	1	0	0.22	1	1
GO:0036026	protein C inhibitor-PLAT complex	1	0	0.22	1	1
GO:0036027	protein C inhibitor-PLAU complex	1	0	0.22	1	1
GO:0036028	protein C inhibitor-thrombin complex	1	0	0.22	1	1
GO:0036029	protein C inhibitor-KLK3 complex	1	0	0.22	1	1
GO:0036030	protein C inhibitor-plasma kallikrein complex	1	0	0.22	1	1
GO:0036053	glomerular endothelium fenestra	1	0	0.22	1	1
GO:0036126	sperm flagellum	1	0	0.22	1	1
GO:0036128	CatSper complex	7	0	1.54	1	1
GO:0042025	host cell nucleus	1	0	0.22	1	1
GO:0042581	specific granule	9	0	1.98	1	1
GO:0042582	azurophil granule	7	0	1.54	1	1
GO:0042585	germinal vesicle	1	0	0.22	1	1
GO:0042587	glycogen granule	5	0	1.1	1	1
GO:0042629	mast cell granule	3	0	0.66	1	1
GO:0042643	actomyosin, actin portion	1	0	0.22	1	1
GO:0042709	succinate-CoA ligase complex	1	0	0.22	1	1
GO:0042720	mitochondrial inner membrane peptidase complex	1	0	0.22	1	1
GO:0043020	NADPH oxidase complex	9	0	1.98	1	1
GO:0043033	isoamylase complex	1	0	0.22	1	1
GO:0043159	acrosomal matrix	3	0	0.66	1	1
GO:0043186	P granule	13	0	2.86	1	1
GO:0043203	axon hillock	2	0	0.44	1	1
GO:0043233	organelle lumen	2524	488	556.07	1	1
GO:0043245	extraorganismal space	3	0	0.66	1	1
GO:0043257	laminin-8 complex	1	0	0.22	1	1
GO:0043259	laminin-10 complex	3	0	0.66	1	1
GO:0043260	laminin-11 complex	3	0	0.66	1	1
GO:0043265	ectoplasm	1	0	0.22	1	1
GO:0043509	activin A complex	1	0	0.22	1	1
GO:0043511	inhibin complex	2	0	0.44	1	1
GO:0043512	inhibin A complex	2	0	0.44	1	1
GO:0043514	interleukin-12 complex	2	0	0.44	1	1
GO:0043540	6-phosphofructo-2-kinase/fructose-2,6-biphosphatase complex	1	0	0.22	1	1
GO:0043564	Ku70:Ku80 complex	2	0	0.44	1	1
GO:0043625	delta DNA polymerase complex	3	0	0.66	1	1
GO:0043626	PCNA complex	1	0	0.22	1	1
GO:0043656	intracellular region of host	3	0	0.66	1	1
GO:0043657	host cell	3	0	0.66	1	1
GO:0044214	fully spanning plasma membrane	1	0	0.22	1	1
GO:0044215	other organism	3	0	0.66	1	1
GO:0044216	other organism cell	3	0	0.66	1	1
GO:0044217	other organism part	3	0	0.66	1	1
GO:0044292	dendrite terminus	3	0	0.66	1	1
GO:0044294	dendritic growth cone	2	0	0.44	1	1
GO:0044299	C-fiber	2	0	0.44	1	1
GO:0044302	dentate gyrus mossy fiber	1	0	0.22	1	1
GO:0044316	cone cell pedicle	1	0	0.22	1	1
GO:0044322	endoplasmic reticulum quality control compartment	1	0	0.22	1	1
GO:0044352	pinosome	1	0	0.22	1	1
GO:0044354	macropinosome	1	0	0.22	1	1
GO:0044391	ribosomal subunit	128	12	28.2	1	1
GO:0044421	extracellular region part	1041	177	229.34	1	1
GO:0044428	nuclear part	2381	456	524.56	1	1
GO:0044442	NA	17	0	3.75	1	1
GO:0044445	cytosolic part	175	21	38.55	1	1
GO:0044453	nuclear membrane part	4	0	0.88	1	1
GO:0044455	mitochondrial membrane part	134	14	29.52	1	1
GO:0044460	flagellum part	17	0	3.75	1	1
GO:0044609	DBIRD complex	2	0	0.44	1	1
GO:0045009	chitosome	8	0	1.76	1	1
GO:0045095	keratin filament	88	5	19.39	1	1
GO:0045111	intermediate filament cytoskeleton	202	26	44.5	1	1
GO:0045180	basal cortex	2	0	0.44	1	1
GO:0045244	succinate-CoA ligase complex (GDP-forming)	1	0	0.22	1	1
GO:0045252	oxoglutarate dehydrogenase complex	2	0	0.44	1	1
GO:0045257	succinate dehydrogenase complex (ubiquinone)	4	0	0.88	1	1
GO:0045263	proton-transporting ATP synthase complex, coupling factor F(o)	11	0	2.42	1	1
GO:0045267	proton-transporting ATP synthase, catalytic core	1	0	0.22	1	1
GO:0045273	respiratory chain complex II	4	0	0.88	1	1
GO:0045275	respiratory chain complex III	5	0	1.1	1	1
GO:0045277	respiratory chain complex IV	3	0	0.66	1	1
GO:0045281	succinate dehydrogenase complex	4	0	0.88	1	1
GO:0045283	fumarate reductase complex	4	0	0.88	1	1
GO:0045495	pole plasm	13	0	2.86	1	1
GO:0046540	U4/U6 x U5 tri-snRNP complex	3	0	0.66	1	1
GO:0046691	intracellular canaliculus	2	0	0.44	1	1
GO:0046696	lipopolysaccharide receptor complex	5	0	1.1	1	1
GO:0048179	activin receptor complex	2	0	0.44	1	1
GO:0048180	activin complex	1	0	0.22	1	1
GO:0048269	methionine adenosyltransferase complex	1	0	0.22	1	1
GO:0051286	cell tip	3	0	0.66	1	1
GO:0055087	Ski complex	3	0	0.66	1	1
GO:0060091	kinocilium	2	0	0.44	1	1
GO:0060199	clathrin-sculpted glutamate transport vesicle	4	0	0.88	1	1
GO:0060200	clathrin-sculpted acetylcholine transport vesicle	3	0	0.66	1	1
GO:0060201	clathrin-sculpted acetylcholine transport vesicle membrane	3	0	0.66	1	1
GO:0060203	clathrin-sculpted glutamate transport vesicle membrane	4	0	0.88	1	1
GO:0060293	germ plasm	13	0	2.86	1	1
GO:0060342	photoreceptor inner segment membrane	1	0	0.22	1	1
GO:0070013	intracellular organelle lumen	2479	484	546.15	1	1
GO:0070022	transforming growth factor beta receptor homodimeric complex	3	0	0.66	1	1
GO:0070069	cytochrome complex	1	0	0.22	1	1
GO:0070081	clathrin-sculpted monoamine transport vesicle	5	0	1.1	1	1
GO:0070083	clathrin-sculpted monoamine transport vesicle membrane	5	0	1.1	1	1
GO:0070110	ciliary neurotrophic factor receptor complex	1	0	0.22	1	1
GO:0070274	RES complex	1	0	0.22	1	1
GO:0070288	ferritin complex	2	0	0.44	1	1
GO:0070369	beta-catenin-TCF7L2 complex	2	0	0.44	1	1
GO:0070435	Shc-EGFR complex	2	0	0.44	1	1
GO:0070438	mTOR-FKBP12-rapamycin complex	1	0	0.22	1	1
GO:0070531	BRCA1-A complex	7	0	1.54	1	1
GO:0070545	PeBoW complex	3	0	0.66	1	1
GO:0070552	BRISC complex	4	0	0.88	1	1
GO:0070557	PCNA-p21 complex	2	0	0.44	1	1
GO:0070685	macropinocytic cup	1	0	0.22	1	1
GO:0070701	mucus layer	1	0	0.22	1	1
GO:0070702	inner mucus layer	1	0	0.22	1	1
GO:0070703	outer mucus layer	1	0	0.22	1	1
GO:0070722	Tle3-Aes complex	1	0	0.22	1	1
GO:0070743	interleukin-23 complex	2	0	0.44	1	1
GO:0070820	tertiary granule	4	0	0.88	1	1
GO:0070821	tertiary granule membrane	1	0	0.22	1	1
GO:0070852	cell body fiber	4	0	0.88	1	1
GO:0070860	RNA polymerase I core factor complex	1	0	0.22	1	1
GO:0070876	SOSS complex	4	0	0.88	1	1
GO:0071001	U4/U6 snRNP	3	0	0.66	1	1
GO:0071065	alpha9-beta1 integrin-vascular cell adhesion molecule-1 complex	2	0	0.44	1	1
GO:0071133	alpha9-beta1 integrin-ADAM8 complex	1	0	0.22	1	1
GO:0071204	histone pre-mRNA 3'end processing complex	6	0	1.32	1	1
GO:0071438	invadopodium membrane	3	0	0.66	1	1
GO:0071439	clathrin complex	1	0	0.22	1	1
GO:0071546	pi-body	5	0	1.1	1	1
GO:0071547	piP-body	4	0	0.88	1	1
GO:0071564	npBAF complex	11	0	2.42	1	1
GO:0071565	nBAF complex	12	0	2.64	1	1
GO:0071664	catenin-TCF7L2 complex	3	0	0.66	1	1
GO:0071665	gamma-catenin-TCF7L2 complex	1	0	0.22	1	1
GO:0071778	WINAC complex	6	0	1.32	1	1
GO:0071797	LUBAC complex	3	0	0.66	1	1
GO:0071817	MMXD complex	5	0	1.1	1	1
GO:0071920	cleavage body	2	0	0.44	1	1
GO:0071942	XPC complex	3	0	0.66	1	1
GO:0071953	elastic fiber	1	0	0.22	1	1
GO:0071986	Ragulator complex	3	0	0.66	1	1
GO:0072517	host cell viral assembly compartment	1	0	0.22	1	1
GO:0072558	NLRP1 inflammasome complex	1	0	0.22	1	1
GO:0072562	blood microparticle	2	0	0.44	1	1
GO:0072563	endothelial microparticle	2	0	0.44	1	1
GO:0072588	box H/ACA RNP complex	1	0	0.22	1	1
GO:0072669	tRNA-splicing ligase complex	5	0	1.1	1	1
GO:0097014	ciliary cytoplasm	9	0	1.98	1	1
GO:0097057	TRAF2-GSTP1 complex	1	0	0.22	1	1
GO:0097058	CRLF-CLCF1 complex	3	0	0.66	1	1
GO:0097059	CNTFR-CLCF1 complex	2	0	0.44	1	1
GO:0097149	centralspindlin complex	3	0	0.66	1	1
GO:0097179	protease inhibitor complex	1	0	0.22	1	1
GO:0097180	serine protease inhibitor complex	1	0	0.22	1	1
GO:0097181	protein C inhibitor-coagulation factor V complex	1	0	0.22	1	1
GO:0097182	protein C inhibitor-coagulation factor Xa complex	1	0	0.22	1	1
GO:0097183	protein C inhibitor-coagulation factor XI complex	1	0	0.22	1	1
GO:0097197	tetraspanin-enriched microdomain	1	0	0.22	1	1
GO:0097209	epidermal lamellar body	3	0	0.66	1	1
GO:0097223	sperm part	1	0	0.22	1	1
GO:0097227	sperm annulus	1	0	0.22	1	1
GO:0097346	INO80-type complex	14	0	3.08	1	1
